# Supplementary material for: Revealing the selective mechanisms of inhibitors to PARP-1 and PARP-2 via multiple computational methods
Source: PeerJ. 2020 May 25;8:e9241. doi: 10.7717/peerj.9241 (PMC7255342; doi:10.7717/peerj.9241)
Supplement: Data S1 [file peerj-08-9241-s001.zip]

Archive with 56 entries (44 files):
- Raw_data/
- Raw_data/Figure 1/
- Raw_data/Figure 1/(A) 4ZZY-PARP-2.pdb
- Raw_data/Figure 1/(A) 5A00-PARP-1.pdb
- Raw_data/Figure 1/(B) NMS-P118.sdf
- Raw_data/Figure 1/(B) Niraparib.sdf
- Raw_data/Figure 10/
- Raw_data/Figure 10/(A) PARP-1-NMS-P118.csv
- Raw_data/Figure 10/(B) PARP2-NMS-P118.csv
- Raw_data/Figure 10/(C) PARP-1-Niraparib.csv
- Raw_data/Figure 10/(D) PARP-2-Niraparib.csv
- Raw_data/Figure 11/
- Raw_data/Figure 11/(A) PARP-1-NMS-P118.csv
- Raw_data/Figure 11/(B) PARP-2-NMS-P118.csv
- Raw_data/Figure 11/(C) PARP-Niraparib.csv
- Raw_data/Figure 11/(D) PARP-2-Niraparib.csv
- Raw_data/Figure 2/
- Raw_data/Figure 2/(A) PARP-1-NMS-P118.pdb
- Raw_data/Figure 2/(B) PARP-2-NMS-P118.pdb
- Raw_data/Figure 2/(C) PARP-1-Niraparib.pdb
- Raw_data/Figure 2/(D) PARP-2-Niraparib.pdb
- Raw_data/Figure 3/
- Raw_data/Figure 3/(A) PARP-1-NMS-P118.csv
- Raw_data/Figure 3/(B) PARP-2-NMS-P118.csv
- Raw_data/Figure 3/(C) PARP-1-Niraparib.csv
- Raw_data/Figure 3/(D) PARP-2-Niraparib.csv
- Raw_data/Figure 4/
- Raw_data/Figure 4/(A) PARP-1-NMS-P118.csv
- Raw_data/Figure 4/(B) PARP-2-NMS-P118.csv
- Raw_data/Figure 4/(C) PAPR-1-Niraparib.csv
- Raw_data/Figure 4/(D) PAPR-2-Nirparib.csv
- Raw_data/Figure 5/
- Raw_data/Figure 5/(A) PARP-1-NMS-P118.csv
- Raw_data/Figure 5/(B) PARP-2-NMS-P118.csv
- Raw_data/Figure 5/(C) PARP-1-Niraparib.csv
- Raw_data/Figure 5/(D) PARP-2-Niraparib.csv
- Raw_data/Figure 6/
- Raw_data/Figure 6/(A) PARP-1.csv
- Raw_data/Figure 6/(B) PARP-2.csv
- Raw_data/Figure 7/
- Raw_data/Figure 7/(A) PARP-1.csv
- Raw_data/Figure 7/(B) PAPR-1-NMS-P118.pdb
- Raw_data/Figure 7/(B) PARP-1-Niraparib.pdb
- Raw_data/Figure 7/(C) PARP-2.csv
- Raw_data/Figure 7/(D) PARP-2-NMS-P118.pdb
- Raw_data/Figure 7/(D) PARP-2-Niraparib.pdb
- Raw_data/Figure 8/
- Raw_data/Figure 8/(A) PARP-1-NMS-P118.csv
- Raw_data/Figure 8/(B) PARP-2-NMS-P118.csv
- Raw_data/Figure 8/(C) PARP-1-Niraparib.csv
- Raw_data/Figure 8/(D) PARP-2-Niraparib.csv
- Raw_data/Figure 9/
- Raw_data/Figure 9/(A) PARP-1-NMS-P118.csv
- Raw_data/Figure 9/(B) PARP-2-NMS-P118.csv
- Raw_data/Figure 9/(C) PARP-1-Niraparib.csv
- Raw_data/Figure 9/(D) PARP-2-Niraparib.csv
