# Supplementary material for: Revealing the selective mechanisms of inhibitors to PARP-1 and PARP-2 via multiple computational methods
Source: PeerJ. 2020 May 25;8:e9241. doi: 10.7717/peerj.9241 (PMC7255342; doi:10.7717/peerj.9241)
Supplement: Data S1 [file peerj-08-9241-s001.zip › Raw_data/Figure 1/(A) 4ZZY-PARP-2.pdb]

HEADER    TRANSFERASE                             15-APR-15   4ZZY              
TITLE     STRUCTURE OF HUMAN PARP2 CATALYTIC DOMAIN BOUND TO AN                 
TITLE    2 ISOINDOLINONE INHIBITOR                                              
COMPND    MOL_ID: 1;                                                            
COMPND   2 MOLECULE: POLY [ADP-RIBOSE] POLYMERASE 2;                            
COMPND   3 CHAIN: A;                                                            
COMPND   4 FRAGMENT: CATALYTIC DOMAIN, UNP RESIDUES 223-583;                    
COMPND   5 SYNONYM: PARP-2, HPARP-2, ADP-RIBOSYLTRANSFERASE DIPHTHERIA          
COMPND   6  TOXIN-LI KE 2, ARTD2, NAD(+) ADP-RIBOSYLTRANSFERASE 2, ADPRT-2,     
COMPND   7  POLYADP-RIB OSE SYNTHASE 2, PADPRT-2, PARP-2, HPARP-2,              
COMPND   8  ADP-RIBOSYLTRANSFERASE DIPHTHERIA TOXIN-LIKE 2, ARTD2, NAD(+)       
COMPND   9  ADP-RIBOSYLTRANSFERASE 2, A DPRT-2, POLYADP- RIBOSE SYNTHASE 2,     
COMPND  10  PADPRT-2, POLY ADP-RIBOSE POLY MERASE 2, POLY ADP-RIBOSE            
COMPND  11  POLYMERASE 2;                                                       
COMPND  12 EC: 2.4.2.30;                                                        
COMPND  13 ENGINEERED: YES                                                      
SOURCE    MOL_ID: 1;                                                            
SOURCE   2 ORGANISM_SCIENTIFIC: HOMO SAPIENS;                                   
SOURCE   3 ORGANISM_COMMON: HUMAN;                                              
SOURCE   4 ORGANISM_TAXID: 9606;                                                
SOURCE   5 EXPRESSION_SYSTEM: ESCHERICHIA COLI;                                 
SOURCE   6 EXPRESSION_SYSTEM_TAXID: 511693;                                     
SOURCE   7 EXPRESSION_SYSTEM_STRAIN: BL21;                                      
SOURCE   8 EXPRESSION_SYSTEM_VECTOR_TYPE: PLASMID;                              
SOURCE   9 EXPRESSION_SYSTEM_PLASMID: PET28A                                    
KEYWDS    TRANSFERASE                                                           
EXPDTA    X-RAY DIFFRACTION                                                     
AUTHOR    E.CASALE,M.FASOLINI,G.PAPEO,H.POSTERI,D.BORGHI,A.A.BUSEL,F.CAPRERA,   
AUTHOR   2 M.CIOMEI,A.CIRLA,E.CORTI,M.DANELLO,M.FASOLINI,E.R.FELDER,B.FORTE,    
AUTHOR   3 A.GALVANI,A.ISACCHI,A.KHVAT,M.Y.KRASAVIN,R.LUPI,P.ORSINI,R.PEREGO,   
AUTHOR   4 E.PESENTI,D.PEZZETTA,S.RAINOLDI,F.RICCARDISIRTORI,A.SCOLARO,F.SOLA,  
AUTHOR   5 F.ZUCCOTTO,D.DONATI,A.MONTAGNOLI                                     
REVDAT   2   23-SEP-15 4ZZY    1       JRNL                                     
REVDAT   1   12-AUG-15 4ZZY    0                                                
JRNL        AUTH   G.M.E.PAPEO,H.POSTERI,D.BORGHI,A.A.BUSEL,F.CAPRERA,E.CASALE, 
JRNL        AUTH 2 M.CIOMEI,A.CIRLA,E.CORTI,M.D'ANELLO,M.FASOLINI,B.FORTE,      
JRNL        AUTH 3 A.GALVANI,A.ISACCHI,A.KHVAT,M.Y.KRASAVIN,R.LUPI,P.ORSINI,    
JRNL        AUTH 4 R.PEREGO,E.PESENTI,D.PEZZETTA,S.RAINOLDI,F.RICCARDI-SIRTORI, 
JRNL        AUTH 5 A.SCOLARO,F.SOLA,F.ZUCCOTTO,E.R.FELDER,D.DONATI,A.MONTAGNOLI 
JRNL        TITL   DISCOVERY OF                                                 
JRNL        TITL 2 2-[1-(4,4-DIFLUOROCYCLOHEXYL)PIPERIDIN-4-YL]-6-              
JRNL        TITL 3 FLUORO-3-OXO-2,3-DIHYDRO-1H-ISOINDOLE-4-CARBOXAMIDE (NMS-    
JRNL        TITL 4 P118): A POTENT, ORALLY AVAILABLE AND HIGHLY SELECTIVE       
JRNL        TITL 5 PARP- 1 INHIBITOR FOR CANCER THERAPY.                        
JRNL        REF    J.MED.CHEM.                   V.  58  6875 2015              
JRNL        REFN                   ISSN 0022-2623                               
JRNL        PMID   26222319                                                     
JRNL        DOI    10.1021/ACS.JMEDCHEM.5B00680                                 
REMARK   2                                                                      
REMARK   2 RESOLUTION.    2.20 ANGSTROMS.                                       
REMARK   3                                                                      
REMARK   3 REFINEMENT.                                                          
REMARK   3   PROGRAM     : REFMAC 5.6.0117                                      
REMARK   3   AUTHORS     : MURSHUDOV,VAGIN,DODSON                               
REMARK   3                                                                      
REMARK   3    REFINEMENT TARGET : MAXIMUM LIKELIHOOD                            
REMARK   3                                                                      
REMARK   3  DATA USED IN REFINEMENT.                                            
REMARK   3   RESOLUTION RANGE HIGH (ANGSTROMS) : 2.20                           
REMARK   3   RESOLUTION RANGE LOW  (ANGSTROMS) : 66.50                          
REMARK   3   DATA CUTOFF            (SIGMA(F)) : NULL                           
REMARK   3   COMPLETENESS FOR RANGE        (%) : 99.70                          
REMARK   3   NUMBER OF REFLECTIONS             : 20733                          
REMARK   3                                                                      
REMARK   3  FIT TO DATA USED IN REFINEMENT.                                     
REMARK   3   CROSS-VALIDATION METHOD          : THROUGHOUT                      
REMARK   3   FREE R VALUE TEST SET SELECTION  : RANDOM                          
REMARK   3   R VALUE     (WORKING + TEST SET) : 0.21945                         
REMARK   3   R VALUE            (WORKING SET) : 0.21618                         
REMARK   3   FREE R VALUE                     : 0.28037                         
REMARK   3   FREE R VALUE TEST SET SIZE   (%) : 5.1                             
REMARK   3   FREE R VALUE TEST SET COUNT      : 1122                            
REMARK   3                                                                      
REMARK   3  FIT IN THE HIGHEST RESOLUTION BIN.                                  
REMARK   3   TOTAL NUMBER OF BINS USED           : 20                           
REMARK   3   BIN RESOLUTION RANGE HIGH       (A) : 2.200                        
REMARK   3   BIN RESOLUTION RANGE LOW        (A) : 2.257                        
REMARK   3   REFLECTION IN BIN     (WORKING SET) : 1334                         
REMARK   3   BIN COMPLETENESS (WORKING+TEST) (%) : 99.86                        
REMARK   3   BIN R VALUE           (WORKING SET) : 0.308                        
REMARK   3   BIN FREE R VALUE SET COUNT          : 83                           
REMARK   3   BIN FREE R VALUE                    : 0.396                        
REMARK   3                                                                      
REMARK   3  NUMBER OF NON-HYDROGEN ATOMS USED IN REFINEMENT.                    
REMARK   3   PROTEIN ATOMS            : 2796                                    
REMARK   3   NUCLEIC ACID ATOMS       : 0                                       
REMARK   3   HETEROGEN ATOMS          : 28                                      
REMARK   3   SOLVENT ATOMS            : 80                                      
REMARK   3                                                                      
REMARK   3  B VALUES.                                                           
REMARK   3   FROM WILSON PLOT           (A**2) : NULL                           
REMARK   3   MEAN B VALUE      (OVERALL, A**2) :  26.354                        
REMARK   3   OVERALL ANISOTROPIC B VALUE.                                       
REMARK   3    B11 (A**2) :    -1.04                                             
REMARK   3    B22 (A**2) :    -1.04                                             
REMARK   3    B33 (A**2) :     2.09                                             
REMARK   3    B12 (A**2) :     0.00                                             
REMARK   3    B13 (A**2) :     0.00                                             
REMARK   3    B23 (A**2) :     0.00                                             
REMARK   3                                                                      
REMARK   3  ESTIMATED OVERALL COORDINATE ERROR.                                 
REMARK   3   ESU BASED ON R VALUE                            (A): 0.273         
REMARK   3   ESU BASED ON FREE R VALUE                       (A): 0.235         
REMARK   3   ESU BASED ON MAXIMUM LIKELIHOOD                 (A): 0.179         
REMARK   3   ESU FOR B VALUES BASED ON MAXIMUM LIKELIHOOD (A**2): 7.135         
REMARK   3                                                                      
REMARK   3 CORRELATION COEFFICIENTS.                                            
REMARK   3   CORRELATION COEFFICIENT FO-FC      : 0.931                         
REMARK   3   CORRELATION COEFFICIENT FO-FC FREE : 0.883                         
REMARK   3                                                                      
REMARK   3  RMS DEVIATIONS FROM IDEAL VALUES        COUNT    RMS    WEIGHT      
REMARK   3   BOND LENGTHS REFINED ATOMS        (A):  2886 ; 0.016 ; 0.020       
REMARK   3   BOND ANGLES REFINED ATOMS   (DEGREES):  3901 ; 1.856 ; 1.988       
REMARK   3   TORSION ANGLES, PERIOD 1    (DEGREES):   349 ; 6.767 ; 5.000       
REMARK   3   TORSION ANGLES, PERIOD 2    (DEGREES):   130 ;37.847 ;24.462       
REMARK   3   TORSION ANGLES, PERIOD 3    (DEGREES):   524 ;18.138 ;15.000       
REMARK   3   TORSION ANGLES, PERIOD 4    (DEGREES):    15 ;20.757 ;15.000       
REMARK   3   CHIRAL-CENTER RESTRAINTS       (A**3):   427 ; 0.115 ; 0.200       
REMARK   3   GENERAL PLANES REFINED ATOMS      (A):  2152 ; 0.009 ; 0.021       
REMARK   3                                                                      
REMARK   3  ISOTROPIC THERMAL FACTOR RESTRAINTS.     COUNT   RMS    WEIGHT      
REMARK   3                                                                      
REMARK   3  NCS RESTRAINTS STATISTICS                                           
REMARK   3   NUMBER OF NCS GROUPS : NULL                                        
REMARK   3                                                                      
REMARK   3  TWIN DETAILS                                                        
REMARK   3   NUMBER OF TWIN DOMAINS  : NULL                                     
REMARK   3                                                                      
REMARK   3  TLS DETAILS                                                         
REMARK   3   NUMBER OF TLS GROUPS  : NULL                                       
REMARK   3                                                                      
REMARK   3  BULK SOLVENT MODELLING.                                             
REMARK   3   METHOD USED : MASK                                                 
REMARK   3   PARAMETERS FOR MASK CALCULATION                                    
REMARK   3   VDW PROBE RADIUS   : 1.20                                          
REMARK   3   ION PROBE RADIUS   : 0.80                                          
REMARK   3   SHRINKAGE RADIUS   : 0.80                                          
REMARK   3                                                                      
REMARK   3  OTHER REFINEMENT REMARKS:                                           
REMARK   3  HYDROGENS HAVE BEEN USED IF PRESENT IN THE INPUT                    
REMARK   3  U VALUES      : REFINED INDIVIDUALLY                                
REMARK   4                                                                      
REMARK   4 4ZZY COMPLIES WITH FORMAT V. 3.30, 13-JUL-11                         
REMARK 100                                                                      
REMARK 100 THIS ENTRY HAS BEEN PROCESSED BY PDBE ON 13-MAY-15.                  
REMARK 100 THE PDBE ID CODE IS EBI-63603.                                       
REMARK 200                                                                      
REMARK 200 EXPERIMENTAL DETAILS                                                 
REMARK 200  EXPERIMENT TYPE                : X-RAY DIFFRACTION                  
REMARK 200  DATE OF DATA COLLECTION        : NULL                               
REMARK 200  TEMPERATURE           (KELVIN) : 100                                
REMARK 200  PH                             : NULL                               
REMARK 200  NUMBER OF CRYSTALS USED        : 1                                  
REMARK 200                                                                      
REMARK 200  SYNCHROTRON              (Y/N) : Y                                  
REMARK 200  RADIATION SOURCE               : ESRF                               
REMARK 200  BEAMLINE                       : ID23-1                             
REMARK 200  X-RAY GENERATOR MODEL          : NULL                               
REMARK 200  MONOCHROMATIC OR LAUE    (M/L) : M                                  
REMARK 200  WAVELENGTH OR RANGE        (A) : 1.07                               
REMARK 200  MONOCHROMATOR                  : NULL                               
REMARK 200  OPTICS                         : NULL                               
REMARK 200                                                                      
REMARK 200  DETECTOR TYPE                  : PIXEL (PILATUS 6M)                 
REMARK 200  DETECTOR MANUFACTURER          : DECTRIS                            
REMARK 200  INTENSITY-INTEGRATION SOFTWARE : MOSFLM                             
REMARK 200  DATA SCALING SOFTWARE          : SCALA                              
REMARK 200                                                                      
REMARK 200  NUMBER OF UNIQUE REFLECTIONS   : 21921                              
REMARK 200  RESOLUTION RANGE HIGH      (A) : 2.20                               
REMARK 200  RESOLUTION RANGE LOW       (A) : 30.00                              
REMARK 200  REJECTION CRITERIA  (SIGMA(I)) : 0.0                                
REMARK 200                                                                      
REMARK 200 OVERALL.                                                             
REMARK 200  COMPLETENESS FOR RANGE     (%) : 99.8                               
REMARK 200  DATA REDUNDANCY                : 7                                  
REMARK 200  R MERGE                    (I) : 0.08                               
REMARK 200  R SYM                      (I) : NULL                               
REMARK 200  <I/SIGMA(I)> FOR THE DATA SET  : 20.60                              
REMARK 200                                                                      
REMARK 200 IN THE HIGHEST RESOLUTION SHELL.                                     
REMARK 200  HIGHEST RESOLUTION SHELL, RANGE HIGH (A) : 2.20                     
REMARK 200  HIGHEST RESOLUTION SHELL, RANGE LOW  (A) : 2.32                     
REMARK 200  COMPLETENESS FOR SHELL     (%) : 99.9                               
REMARK 200  DATA REDUNDANCY IN SHELL       : NULL                               
REMARK 200  R MERGE FOR SHELL          (I) : 0.45                               
REMARK 200  R SYM FOR SHELL            (I) : NULL                               
REMARK 200  <I/SIGMA(I)> FOR SHELL         : 6.50                               
REMARK 200                                                                      
REMARK 200 DIFFRACTION PROTOCOL: SINGLE WAVELENGTH                              
REMARK 200 METHOD USED TO DETERMINE THE STRUCTURE: MOLECULAR REPLACEMENT        
REMARK 200 SOFTWARE USED: MOLREP                                                
REMARK 200 STARTING MODEL: PDB ENTRY 3KCZ                                       
REMARK 200                                                                      
REMARK 200 REMARK: NONE                                                         
REMARK 280                                                                      
REMARK 280 CRYSTAL                                                              
REMARK 280 SOLVENT CONTENT, VS   (%): 51.2                                      
REMARK 280 MATTHEWS COEFFICIENT, VM (ANGSTROMS**3/DA): 2.54                     
REMARK 280                                                                      
REMARK 280 CRYSTALLIZATION CONDITIONS: 25% PEG4000, 0.2M MAGNESIUM              
REMARK 280  CLORIDE, 0.1 M TRIS PH 8.5                                          
REMARK 290                                                                      
REMARK 290 CRYSTALLOGRAPHIC SYMMETRY                                            
REMARK 290 SYMMETRY OPERATORS FOR SPACE GROUP: P 43 21 2                        
REMARK 290                                                                      
REMARK 290      SYMOP   SYMMETRY                                                
REMARK 290     NNNMMM   OPERATOR                                                
REMARK 290       1555   X,Y,Z                                                   
REMARK 290       2555   -X,-Y,Z+1/2                                             
REMARK 290       3555   -Y+1/2,X+1/2,Z+3/4                                      
REMARK 290       4555   Y+1/2,-X+1/2,Z+1/4                                      
REMARK 290       5555   -X+1/2,Y+1/2,-Z+3/4                                     
REMARK 290       6555   X+1/2,-Y+1/2,-Z+1/4                                     
REMARK 290       7555   Y,X,-Z                                                  
REMARK 290       8555   -Y,-X,-Z+1/2                                            
REMARK 290                                                                      
REMARK 290     WHERE NNN -> OPERATOR NUMBER                                     
REMARK 290           MMM -> TRANSLATION VECTOR                                  
REMARK 290                                                                      
REMARK 290 CRYSTALLOGRAPHIC SYMMETRY TRANSFORMATIONS                            
REMARK 290 THE FOLLOWING TRANSFORMATIONS OPERATE ON THE ATOM/HETATM             
REMARK 290 RECORDS IN THIS ENTRY TO PRODUCE CRYSTALLOGRAPHICALLY                
REMARK 290 RELATED MOLECULES.                                                   
REMARK 290   SMTRY1   1  1.000000  0.000000  0.000000        0.00000            
REMARK 290   SMTRY2   1  0.000000  1.000000  0.000000        0.00000            
REMARK 290   SMTRY3   1  0.000000  0.000000  1.000000        0.00000            
REMARK 290   SMTRY1   2 -1.000000  0.000000  0.000000        0.00000            
REMARK 290   SMTRY2   2  0.000000 -1.000000  0.000000        0.00000            
REMARK 290   SMTRY3   2  0.000000  0.000000  1.000000       74.23150            
REMARK 290   SMTRY1   3  0.000000 -1.000000  0.000000       37.18850            
REMARK 290   SMTRY2   3  1.000000  0.000000  0.000000       37.18850            
REMARK 290   SMTRY3   3  0.000000  0.000000  1.000000      111.34725            
REMARK 290   SMTRY1   4  0.000000  1.000000  0.000000       37.18850            
REMARK 290   SMTRY2   4 -1.000000  0.000000  0.000000       37.18850            
REMARK 290   SMTRY3   4  0.000000  0.000000  1.000000       37.11575            
REMARK 290   SMTRY1   5 -1.000000  0.000000  0.000000       37.18850            
REMARK 290   SMTRY2   5  0.000000  1.000000  0.000000       37.18850            
REMARK 290   SMTRY3   5  0.000000  0.000000 -1.000000      111.34725            
REMARK 290   SMTRY1   6  1.000000  0.000000  0.000000       37.18850            
REMARK 290   SMTRY2   6  0.000000 -1.000000  0.000000       37.18850            
REMARK 290   SMTRY3   6  0.000000  0.000000 -1.000000       37.11575            
REMARK 290   SMTRY1   7  0.000000  1.000000  0.000000        0.00000            
REMARK 290   SMTRY2   7  1.000000  0.000000  0.000000        0.00000            
REMARK 290   SMTRY3   7  0.000000  0.000000 -1.000000        0.00000            
REMARK 290   SMTRY1   8  0.000000 -1.000000  0.000000        0.00000            
REMARK 290   SMTRY2   8 -1.000000  0.000000  0.000000        0.00000            
REMARK 290   SMTRY3   8  0.000000  0.000000 -1.000000       74.23150            
REMARK 290                                                                      
REMARK 290 REMARK: NULL                                                         
REMARK 300                                                                      
REMARK 300 BIOMOLECULE: 1                                                       
REMARK 300 SEE REMARK 350 FOR THE AUTHOR PROVIDED AND/OR PROGRAM                
REMARK 300 GENERATED ASSEMBLY INFORMATION FOR THE STRUCTURE IN                  
REMARK 300 THIS ENTRY. THE REMARK MAY ALSO PROVIDE INFORMATION ON               
REMARK 300 BURIED SURFACE AREA.                                                 
REMARK 350                                                                      
REMARK 350 COORDINATES FOR A COMPLETE MULTIMER REPRESENTING THE KNOWN           
REMARK 350 BIOLOGICALLY SIGNIFICANT OLIGOMERIZATION STATE OF THE                
REMARK 350 MOLECULE CAN BE GENERATED BY APPLYING BIOMT TRANSFORMATIONS          
REMARK 350 GIVEN BELOW.  BOTH NON-CRYSTALLOGRAPHIC AND                          
REMARK 350 CRYSTALLOGRAPHIC OPERATIONS ARE GIVEN.                               
REMARK 350                                                                      
REMARK 350 BIOMOLECULE: 1                                                       
REMARK 350 SOFTWARE DETERMINED QUATERNARY STRUCTURE: MONOMERIC                  
REMARK 350 SOFTWARE USED: PISA                                                  
REMARK 350 APPLY THE FOLLOWING TO CHAINS: A                                     
REMARK 350   BIOMT1   1  1.000000  0.000000  0.000000        0.00000            
REMARK 350   BIOMT2   1  0.000000  1.000000  0.000000        0.00000            
REMARK 350   BIOMT3   1  0.000000  0.000000  1.000000        0.00000            
REMARK 465                                                                      
REMARK 465 MISSING RESIDUES                                                     
REMARK 465 THE FOLLOWING RESIDUES WERE NOT LOCATED IN THE                       
REMARK 465 EXPERIMENT. (M=MODEL NUMBER; RES=RESIDUE NAME; C=CHAIN               
REMARK 465 IDENTIFIER; SSSEQ=SEQUENCE NUMBER; I=INSERTION CODE.)                
REMARK 465                                                                      
REMARK 465   M RES C SSSEQI                                                     
REMARK 465     GLY A   221                                                      
REMARK 465     PRO A   222                                                      
REMARK 465     SER A   223                                                      
REMARK 465     LEU A   224                                                      
REMARK 465     LYS A   225                                                      
REMARK 465     SER A   226                                                      
REMARK 465     PRO A   227                                                      
REMARK 465     LEU A   228                                                      
REMARK 465     LYS A   229                                                      
REMARK 465     PRO A   230                                                      
REMARK 465     PRO A   549                                                      
REMARK 465     ASP A   550                                                      
REMARK 500                                                                      
REMARK 500 GEOMETRY AND STEREOCHEMISTRY                                         
REMARK 500 SUBTOPIC: CLOSE CONTACTS                                             
REMARK 500                                                                      
REMARK 500 THE FOLLOWING ATOMS THAT ARE RELATED BY CRYSTALLOGRAPHIC             
REMARK 500 SYMMETRY ARE IN CLOSE CONTACT.  AN ATOM LOCATED WITHIN 0.15          
REMARK 500 ANGSTROMS OF A SYMMETRY RELATED ATOM IS ASSUMED TO BE ON A           
REMARK 500 SPECIAL POSITION AND IS, THEREFORE, LISTED IN REMARK 375             
REMARK 500 INSTEAD OF REMARK 500.  ATOMS WITH NON-BLANK ALTERNATE               
REMARK 500 LOCATION INDICATORS ARE NOT INCLUDED IN THE CALCULATIONS.            
REMARK 500                                                                      
REMARK 500 DISTANCE CUTOFF:                                                     
REMARK 500 2.2 ANGSTROMS FOR CONTACTS NOT INVOLVING HYDROGEN ATOMS              
REMARK 500 1.6 ANGSTROMS FOR CONTACTS INVOLVING HYDROGEN ATOMS                  
REMARK 500                                                                      
REMARK 500  ATM1  RES C  SSEQI   ATM2  RES C  SSEQI  SSYMOP   DISTANCE          
REMARK 500   O    HOH A  2040     O    HOH A  2040     7645     1.35            
REMARK 500                                                                      
REMARK 500 REMARK: NULL                                                         
REMARK 500                                                                      
REMARK 500 GEOMETRY AND STEREOCHEMISTRY                                         
REMARK 500 SUBTOPIC: COVALENT BOND ANGLES                                       
REMARK 500                                                                      
REMARK 500 THE STEREOCHEMICAL PARAMETERS OF THE FOLLOWING RESIDUES              
REMARK 500 HAVE VALUES WHICH DEVIATE FROM EXPECTED VALUES BY MORE               
REMARK 500 THAN 6*RMSD (M=MODEL NUMBER; RES=RESIDUE NAME; C=CHAIN               
REMARK 500 IDENTIFIER; SSEQ=SEQUENCE NUMBER; I=INSERTION CODE).                 
REMARK 500                                                                      
REMARK 500 STANDARD TABLE:                                                      
REMARK 500 FORMAT: (10X,I3,1X,A3,1X,A1,I4,A1,3(1X,A4,2X),12X,F5.1)              
REMARK 500                                                                      
REMARK 500 EXPECTED VALUES PROTEIN: ENGH AND HUBER, 1999                        
REMARK 500 EXPECTED VALUES NUCLEIC ACID: CLOWNEY ET AL 1996                     
REMARK 500                                                                      
REMARK 500  M RES CSSEQI ATM1   ATM2   ATM3                                     
REMARK 500    ARG A 363   NE  -  CZ  -  NH2 ANGL. DEV. =  -3.3 DEGREES          
REMARK 500                                                                      
REMARK 500 REMARK: NULL                                                         
REMARK 500                                                                      
REMARK 500 GEOMETRY AND STEREOCHEMISTRY                                         
REMARK 500 SUBTOPIC: TORSION ANGLES                                             
REMARK 500                                                                      
REMARK 500 TORSION ANGLES OUTSIDE THE EXPECTED RAMACHANDRAN REGIONS:            
REMARK 500 (M=MODEL NUMBER; RES=RESIDUE NAME; C=CHAIN IDENTIFIER;               
REMARK 500 SSEQ=SEQUENCE NUMBER; I=INSERTION CODE).                             
REMARK 500                                                                      
REMARK 500 STANDARD TABLE:                                                      
REMARK 500 FORMAT:(10X,I3,1X,A3,1X,A1,I4,A1,4X,F7.2,3X,F7.2)                    
REMARK 500                                                                      
REMARK 500 EXPECTED VALUES: GJ KLEYWEGT AND TA JONES (1996). PHI/PSI-           
REMARK 500 CHOLOGY: RAMACHANDRAN REVISITED. STRUCTURE 4, 1395 - 1400            
REMARK 500                                                                      
REMARK 500  M RES CSSEQI        PSI       PHI                                   
REMARK 500    SER A 353      135.60    163.75                                   
REMARK 500    GLN A 510       71.08     33.34                                   
REMARK 500    ALA A 522      150.85    179.96                                   
REMARK 500    VAL A 529     -168.72   -119.51                                   
REMARK 500    ARG A 570      -43.05   -138.21                                   
REMARK 500                                                                      
REMARK 500 REMARK: NULL                                                         
REMARK 800                                                                      
REMARK 800 SITE                                                                 
REMARK 800 SITE_IDENTIFIER: AC1                                                 
REMARK 800 EVIDENCE_CODE: SOFTWARE                                              
REMARK 800 SITE_DESCRIPTION: BINDING SITE FOR RESIDUE D7N A1584                 
REMARK 900                                                                      
REMARK 900 RELATED ENTRIES                                                      
REMARK 900 RELATED ID: 4ZZX   RELATED DB: PDB                                   
REMARK 900  STRUCTURE OF PARP2 CATALYTIC DOMAIN BOUND TO AN                     
REMARK 900  ISOINDOLINONE INHIBITOR                                             
REMARK 900 RELATED ID: 4ZZZ   RELATED DB: PDB                                   
REMARK 900  STRUCTURE OF HUMAN PARP1 CATALYTIC DOMAIN BOUND TO AN               
REMARK 900   ISOINDOLINONE INHIBITOR                                            
REMARK 900 RELATED ID: 5A00   RELATED DB: PDB                                   
REMARK 900  STRUCTURE OF HUMAN PARP1 CATALYTIC DOMAIN BOUND TO AN               
REMARK 900   ISOINDOLINONE INHIBITOR                                            
REMARK 999                                                                      
REMARK 999 SEQUENCE                                                             
REMARK 999 GLY221  AND PRO222 ARE EXPRESSION TAG                                
DBREF  4ZZY A  223   583  UNP    Q9UGN5   PARP2_HUMAN    223    583             
SEQADV 4ZZY GLY A  221  UNP  Q9UGN5              EXPRESSION TAG                 
SEQADV 4ZZY PRO A  222  UNP  Q9UGN5              EXPRESSION TAG                 
SEQRES   1 A  363  GLY PRO SER LEU LYS SER PRO LEU LYS PRO GLU SER GLN          
SEQRES   2 A  363  LEU ASP LEU ARG VAL GLN GLU LEU ILE LYS LEU ILE CYS          
SEQRES   3 A  363  ASN VAL GLN ALA MET GLU GLU MET MET MET GLU MET LYS          
SEQRES   4 A  363  TYR ASN THR LYS LYS ALA PRO LEU GLY LYS LEU THR VAL          
SEQRES   5 A  363  ALA GLN ILE LYS ALA GLY TYR GLN SER LEU LYS LYS ILE          
SEQRES   6 A  363  GLU ASP CYS ILE ARG ALA GLY GLN HIS GLY ARG ALA LEU          
SEQRES   7 A  363  MET GLU ALA CYS ASN GLU PHE TYR THR ARG ILE PRO HIS          
SEQRES   8 A  363  ASP PHE GLY LEU ARG THR PRO PRO LEU ILE ARG THR GLN          
SEQRES   9 A  363  LYS GLU LEU SER GLU LYS ILE GLN LEU LEU GLU ALA LEU          
SEQRES  10 A  363  GLY ASP ILE GLU ILE ALA ILE LYS LEU VAL LYS THR GLU          
SEQRES  11 A  363  LEU GLN SER PRO GLU HIS PRO LEU ASP GLN HIS TYR ARG          
SEQRES  12 A  363  ASN LEU HIS CYS ALA LEU ARG PRO LEU ASP HIS GLU SER          
SEQRES  13 A  363  TYR GLU PHE LYS VAL ILE SER GLN TYR LEU GLN SER THR          
SEQRES  14 A  363  HIS ALA PRO THR HIS SER ASP TYR THR MET THR LEU LEU          
SEQRES  15 A  363  ASP LEU PHE GLU VAL GLU LYS ASP GLY GLU LYS GLU ALA          
SEQRES  16 A  363  PHE ARG GLU ASP LEU HIS ASN ARG MET LEU LEU TRP HIS          
SEQRES  17 A  363  GLY SER ARG MET SER ASN TRP VAL GLY ILE LEU SER HIS          
SEQRES  18 A  363  GLY LEU ARG ILE ALA PRO PRO GLU ALA PRO ILE THR GLY          
SEQRES  19 A  363  TYR MET PHE GLY LYS GLY ILE TYR PHE ALA ASP MET SER          
SEQRES  20 A  363  SER LYS SER ALA ASN TYR CYS PHE ALA SER ARG LEU LYS          
SEQRES  21 A  363  ASN THR GLY LEU LEU LEU LEU SER GLU VAL ALA LEU GLY          
SEQRES  22 A  363  GLN CYS ASN GLU LEU LEU GLU ALA ASN PRO LYS ALA GLU          
SEQRES  23 A  363  GLY LEU LEU GLN GLY LYS HIS SER THR LYS GLY LEU GLY          
SEQRES  24 A  363  LYS MET ALA PRO SER SER ALA HIS PHE VAL THR LEU ASN          
SEQRES  25 A  363  GLY SER THR VAL PRO LEU GLY PRO ALA SER ASP THR GLY          
SEQRES  26 A  363  ILE LEU ASN PRO ASP GLY TYR THR LEU ASN TYR ASN GLU          
SEQRES  27 A  363  TYR ILE VAL TYR ASN PRO ASN GLN VAL ARG MET ARG TYR          
SEQRES  28 A  363  LEU LEU LYS VAL GLN PHE ASN PHE LEU GLN LEU TRP              
HET    D7N  A1584      28                                                       
HETNAM     D7N 2-[1-(4,4-DIFLUOROCYCLOHEXYL)-PIPERIDIN-4-YL]                    
HETNAM   2 D7N  -6-FLUORO-3-OXO-2,3-DIHYDRO-1H-ISOINDOLE-4-                     
HETNAM   3 D7N  CARBOXAMIDE                                                     
FORMUL   2  D7N    C20 H24 F3 N3 O2                                             
FORMUL   3  HOH   *80(H2 O)                                                     
HELIX    1   1 ASP A  235  CYS A  246  1                                  12    
HELIX    2   2 ASN A  247  MET A  258  1                                  12    
HELIX    3   3 PRO A  266  LEU A  270  5                                   5    
HELIX    4   4 THR A  271  ALA A  291  1                                  21    
HELIX    5   5 GLY A  295  ILE A  309  1                                  15    
HELIX    6   6 THR A  323  VAL A  347  1                                  25    
HELIX    7   7 HIS A  356  HIS A  366  1                                  11    
HELIX    8   8 SER A  376  THR A  389  1                                  14    
HELIX    9   9 GLY A  411  PHE A  416  1                                   6    
HELIX   10  10 ARG A  431  SER A  433  5                                   3    
HELIX   11  11 ASN A  434  GLY A  442  1                                   9    
HELIX   12  12 PRO A  451  TYR A  455  5                                   5    
HELIX   13  13 MET A  466  ASN A  472  1                                   7    
HELIX   14  14 TYR A  473  PHE A  475  5                                   3    
HELIX   15  15 GLU A  506  GLN A  510  5                                   5    
HELIX   16  16 SER A  524  PHE A  528  5                                   5    
HELIX   17  17 ASN A  563  ASN A  565  5                                   3    
SHEET    1  AA 5 CYS A 367  PRO A 371  0                                        
SHEET    2  AA 5 TYR A 397  LYS A 409 -1  O  GLU A 406   N  ARG A 370           
SHEET    3  AA 5 VAL A 567  PHE A 579 -1  O  ARG A 570   N  VAL A 407           
SHEET    4  AA 5 THR A 482  ALA A 491 -1  O  GLY A 483   N  VAL A 575           
SHEET    5  AA 5 ARG A 423  GLY A 429 -1  O  MET A 424   N  VAL A 490           
SHEET    1  AB 4 ILE A 461  PHE A 463  0                                        
SHEET    2  AB 4 GLU A 558  VAL A 561 -1  O  TYR A 559   N  PHE A 463           
SHEET    3  AB 4 SER A 514  GLY A 517 -1  O  THR A 515   N  ILE A 560           
SHEET    4  AB 4 CYS A 495  LEU A 498  1  O  ASN A 496   N  LYS A 516           
SHEET    1  AC 2 MET A 521  ALA A 522  0                                        
SHEET    2  AC 2 SER A 542  ASP A 543 -1  O  SER A 542   N  ALA A 522           
SHEET    1  AD 2 VAL A 529  LEU A 531  0                                        
SHEET    2  AD 2 SER A 534  VAL A 536 -1  O  SER A 534   N  LEU A 531           
CISPEP   1 GLY A  539    PRO A  540          0         3.07                     
SITE     1 AC1 14 SER A 328  ILE A 331  GLN A 332  HIS A 428                    
SITE     2 AC1 14 GLY A 429  GLY A 454  TYR A 455  TYR A 462                    
SITE     3 AC1 14 PHE A 463  ALA A 464  LYS A 469  SER A 470                    
SITE     4 AC1 14 TYR A 473  GLU A 558                                          
CRYST1   74.377   74.377  148.463  90.00  90.00  90.00 P 43 21 2     8          
ORIGX1      1.000000  0.000000  0.000000        0.00000                         
ORIGX2      0.000000  1.000000  0.000000        0.00000                         
ORIGX3      0.000000  0.000000  1.000000        0.00000                         
SCALE1      0.013445  0.000000  0.000000        0.00000                         
SCALE2      0.000000  0.013445  0.000000        0.00000                         
SCALE3      0.000000  0.000000  0.006736        0.00000                         
ATOM      1  N   GLU A 231      11.729  -7.254 -28.487  1.00 34.82           N  
ATOM      2  CA  GLU A 231      13.157  -7.567 -28.065  1.00 37.79           C  
ATOM      3  C   GLU A 231      13.544  -7.000 -26.710  1.00 30.65           C  
ATOM      4  O   GLU A 231      13.013  -5.997 -26.237  1.00 27.69           O  
ATOM      5  CB  GLU A 231      14.212  -7.119 -29.081  1.00 41.74           C  
ATOM      6  CG  GLU A 231      14.129  -7.814 -30.433  1.00 49.24           C  
ATOM      7  CD  GLU A 231      13.005  -7.262 -31.326  1.00 58.99           C  
ATOM      8  OE1 GLU A 231      12.394  -6.232 -30.904  1.00 58.74           O  
ATOM      9  OE2 GLU A 231      12.737  -7.846 -32.441  1.00 55.20           O  
ATOM     10  N   SER A 232      14.502  -7.665 -26.100  1.00 29.31           N  
ATOM     11  CA  SER A 232      14.836  -7.380 -24.722  1.00 30.10           C  
ATOM     12  C   SER A 232      15.636  -6.081 -24.609  1.00 28.51           C  
ATOM     13  O   SER A 232      16.498  -5.808 -25.429  1.00 28.21           O  
ATOM     14  CB  SER A 232      15.580  -8.593 -24.126  1.00 28.82           C  
ATOM     15  OG  SER A 232      15.962  -8.335 -22.782  1.00 25.79           O  
ATOM     16  N   GLN A 233      15.302  -5.272 -23.608  1.00 28.33           N  
ATOM     17  CA  GLN A 233      15.998  -4.025 -23.342  1.00 28.59           C  
ATOM     18  C   GLN A 233      17.167  -4.243 -22.338  1.00 29.81           C  
ATOM     19  O   GLN A 233      17.892  -3.295 -21.977  1.00 26.14           O  
ATOM     20  CB  GLN A 233      14.994  -2.976 -22.824  1.00 30.30           C  
ATOM     21  CG  GLN A 233      13.997  -2.507 -23.908  1.00 34.35           C  
ATOM     22  CD  GLN A 233      14.681  -2.226 -25.249  1.00 38.09           C  
ATOM     23  OE1 GLN A 233      14.542  -2.989 -26.221  1.00 39.68           O  
ATOM     24  NE2 GLN A 233      15.484  -1.158 -25.287  1.00 43.30           N  
ATOM     25  N   LEU A 234      17.344  -5.486 -21.885  1.00 27.02           N  
ATOM     26  CA  LEU A 234      18.390  -5.791 -20.897  1.00 25.51           C  
ATOM     27  C   LEU A 234      19.743  -5.954 -21.536  1.00 23.97           C  
ATOM     28  O   LEU A 234      19.855  -6.419 -22.671  1.00 24.34           O  
ATOM     29  CB  LEU A 234      18.066  -7.051 -20.087  1.00 23.33           C  
ATOM     30  CG  LEU A 234      16.755  -7.109 -19.284  1.00 25.72           C  
ATOM     31  CD1 LEU A 234      16.585  -8.529 -18.751  1.00 25.35           C  
ATOM     32  CD2 LEU A 234      16.612  -6.074 -18.165  1.00 20.37           C  
ATOM     33  N   ASP A 235      20.790  -5.601 -20.793  1.00 24.30           N  
ATOM     34  CA  ASP A 235      22.145  -6.025 -21.179  1.00 22.62           C  
ATOM     35  C   ASP A 235      22.186  -7.542 -21.441  1.00 21.43           C  
ATOM     36  O   ASP A 235      21.518  -8.345 -20.747  1.00 23.12           O  
ATOM     37  CB  ASP A 235      23.142  -5.639 -20.070  1.00 22.79           C  
ATOM     38  CG  ASP A 235      24.564  -5.963 -20.443  1.00 22.69           C  
ATOM     39  OD1 ASP A 235      24.940  -7.161 -20.472  1.00 20.30           O  
ATOM     40  OD2 ASP A 235      25.312  -5.002 -20.721  1.00 25.05           O  
ATOM     41  N   LEU A 236      23.014  -7.967 -22.380  1.00 21.09           N  
ATOM     42  CA  LEU A 236      22.990  -9.357 -22.803  1.00 22.33           C  
ATOM     43  C   LEU A 236      23.423 -10.311 -21.701  1.00 21.46           C  
ATOM     44  O   LEU A 236      23.009 -11.463 -21.688  1.00 22.00           O  
ATOM     45  CB  LEU A 236      23.922  -9.575 -23.999  1.00 26.78           C  
ATOM     46  CG  LEU A 236      23.220 -10.252 -25.171  1.00 34.58           C  
ATOM     47  CD1 LEU A 236      23.247  -9.238 -26.321  1.00 38.70           C  
ATOM     48  CD2 LEU A 236      23.735 -11.666 -25.561  1.00 39.89           C  
ATOM     49  N   ARG A 237      24.335  -9.846 -20.844  1.00 19.86           N  
ATOM     50  CA  ARG A 237      24.862 -10.652 -19.787  1.00 19.61           C  
ATOM     51  C   ARG A 237      23.726 -10.931 -18.762  1.00 17.68           C  
ATOM     52  O   ARG A 237      23.605 -12.043 -18.219  1.00 18.93           O  
ATOM     53  CB  ARG A 237      26.092  -9.949 -19.154  1.00 18.87           C  
ATOM     54  CG  ARG A 237      27.387  -9.959 -19.993  1.00 19.52           C  
ATOM     55  CD  ARG A 237      28.404  -8.911 -19.496  1.00 19.85           C  
ATOM     56  NE  ARG A 237      27.961  -7.539 -19.786  1.00 21.04           N  
ATOM     57  CZ  ARG A 237      28.667  -6.422 -19.612  1.00 22.89           C  
ATOM     58  NH1 ARG A 237      29.916  -6.439 -19.113  1.00 23.68           N  
ATOM     59  NH2 ARG A 237      28.089  -5.258 -19.909  1.00 21.82           N  
ATOM     60  N   VAL A 238      22.917  -9.916 -18.476  1.00 16.11           N  
ATOM     61  CA  VAL A 238      21.715 -10.075 -17.608  1.00 15.16           C  
ATOM     62  C   VAL A 238      20.658 -11.044 -18.240  1.00 16.07           C  
ATOM     63  O   VAL A 238      20.053 -11.886 -17.538  1.00 15.57           O  
ATOM     64  CB  VAL A 238      21.102  -8.672 -17.289  1.00 14.18           C  
ATOM     65  CG1 VAL A 238      19.911  -8.775 -16.351  1.00 12.71           C  
ATOM     66  CG2 VAL A 238      22.168  -7.728 -16.727  1.00 14.38           C  
ATOM     67  N   GLN A 239      20.463 -10.949 -19.563  1.00 15.94           N  
ATOM     68  CA  GLN A 239      19.523 -11.831 -20.256  1.00 17.16           C  
ATOM     69  C   GLN A 239      19.907 -13.272 -20.054  1.00 17.22           C  
ATOM     70  O   GLN A 239      19.051 -14.099 -19.815  1.00 16.90           O  
ATOM     71  CB  GLN A 239      19.505 -11.578 -21.768  1.00 17.14           C  
ATOM     72  CG  GLN A 239      18.789 -10.315 -22.194  1.00 19.72           C  
ATOM     73  CD  GLN A 239      18.986  -9.993 -23.701  1.00 22.34           C  
ATOM     74  OE1 GLN A 239      19.107 -10.888 -24.544  1.00 20.86           O  
ATOM     75  NE2 GLN A 239      19.066  -8.708 -24.016  1.00 21.35           N  
ATOM     76  N   GLU A 240      21.184 -13.597 -20.213  1.00 18.44           N  
ATOM     77  CA  GLU A 240      21.621 -14.960 -19.955  1.00 20.49           C  
ATOM     78  C   GLU A 240      21.470 -15.363 -18.503  1.00 19.58           C  
ATOM     79  O   GLU A 240      21.113 -16.496 -18.185  1.00 20.18           O  
ATOM     80  CB  GLU A 240      23.064 -15.158 -20.372  1.00 27.32           C  
ATOM     81  CG  GLU A 240      23.360 -14.786 -21.816  1.00 35.71           C  
ATOM     82  CD  GLU A 240      22.676 -15.669 -22.865  1.00 47.06           C  
ATOM     83  OE1 GLU A 240      21.671 -16.381 -22.552  1.00 49.87           O  
ATOM     84  OE2 GLU A 240      23.154 -15.634 -24.043  1.00 56.41           O  
ATOM     85  N   LEU A 241      21.725 -14.437 -17.595  1.00 19.55           N  
ATOM     86  CA  LEU A 241      21.601 -14.789 -16.204  1.00 17.82           C  
ATOM     87  C   LEU A 241      20.128 -15.141 -15.886  1.00 17.36           C  
ATOM     88  O   LEU A 241      19.856 -16.202 -15.330  1.00 16.34           O  
ATOM     89  CB  LEU A 241      22.157 -13.674 -15.304  1.00 17.84           C  
ATOM     90  CG  LEU A 241      22.035 -14.079 -13.826  1.00 18.53           C  
ATOM     91  CD1 LEU A 241      22.802 -15.373 -13.534  1.00 19.73           C  
ATOM     92  CD2 LEU A 241      22.563 -12.957 -12.993  1.00 19.68           C  
ATOM     93  N   ILE A 242      19.212 -14.243 -16.255  1.00 17.77           N  
ATOM     94  CA  ILE A 242      17.770 -14.392 -16.068  1.00 17.48           C  
ATOM     95  C   ILE A 242      17.248 -15.676 -16.728  1.00 18.40           C  
ATOM     96  O   ILE A 242      16.494 -16.438 -16.128  1.00 18.99           O  
ATOM     97  CB  ILE A 242      16.988 -13.128 -16.633  1.00 17.79           C  
ATOM     98  CG1 ILE A 242      17.190 -11.879 -15.800  1.00 16.60           C  
ATOM     99  CG2 ILE A 242      15.474 -13.363 -16.638  1.00 17.32           C  
ATOM    100  CD1 ILE A 242      16.653 -11.938 -14.365  1.00 17.82           C  
ATOM    101  N   LYS A 243      17.646 -15.947 -17.965  1.00 21.91           N  
ATOM    102  CA  LYS A 243      17.148 -17.146 -18.669  1.00 23.20           C  
ATOM    103  C   LYS A 243      17.551 -18.432 -17.935  1.00 25.03           C  
ATOM    104  O   LYS A 243      16.770 -19.385 -17.803  1.00 26.26           O  
ATOM    105  CB  LYS A 243      17.636 -17.171 -20.112  1.00 25.13           C  
ATOM    106  CG  LYS A 243      17.504 -18.553 -20.777  1.00 29.76           C  
ATOM    107  CD  LYS A 243      17.864 -18.538 -22.259  1.00 31.01           C  
ATOM    108  CE  LYS A 243      17.089 -17.438 -22.983  1.00 30.59           C  
ATOM    109  NZ  LYS A 243      17.662 -17.060 -24.320  1.00 38.65           N  
ATOM    110  N   LEU A 244      18.755 -18.423 -17.404  1.00 24.39           N  
ATOM    111  CA  LEU A 244      19.259 -19.521 -16.601  1.00 24.97           C  
ATOM    112  C   LEU A 244      18.492 -19.752 -15.308  1.00 22.61           C  
ATOM    113  O   LEU A 244      18.041 -20.867 -15.060  1.00 24.65           O  
ATOM    114  CB  LEU A 244      20.744 -19.278 -16.304  1.00 28.57           C  
ATOM    115  CG  LEU A 244      21.529 -20.274 -15.456  1.00 30.35           C  
ATOM    116  CD1 LEU A 244      21.368 -21.735 -15.868  1.00 29.50           C  
ATOM    117  CD2 LEU A 244      22.977 -19.833 -15.584  1.00 29.89           C  
ATOM    118  N   ILE A 245      18.283 -18.724 -14.493  1.00 19.93           N  
ATOM    119  CA  ILE A 245      17.662 -18.991 -13.174  1.00 18.66           C  
ATOM    120  C   ILE A 245      16.150 -19.116 -13.234  1.00 18.94           C  
ATOM    121  O   ILE A 245      15.552 -19.739 -12.376  1.00 18.31           O  
ATOM    122  CB  ILE A 245      18.056 -17.946 -12.097  1.00 17.08           C  
ATOM    123  CG1 ILE A 245      17.335 -16.601 -12.313  1.00 15.65           C  
ATOM    124  CG2 ILE A 245      19.570 -17.864 -11.991  1.00 16.62           C  
ATOM    125  CD1 ILE A 245      17.827 -15.503 -11.412  1.00 14.42           C  
ATOM    126  N   CYS A 246      15.533 -18.498 -14.231  1.00 19.00           N  
ATOM    127  CA  CYS A 246      14.073 -18.567 -14.351  1.00 20.15           C  
ATOM    128  C   CYS A 246      13.592 -19.837 -15.115  1.00 19.74           C  
ATOM    129  O   CYS A 246      12.458 -19.908 -15.571  1.00 22.06           O  
ATOM    130  CB  CYS A 246      13.527 -17.270 -15.020  1.00 20.17           C  
ATOM    131  SG  CYS A 246      13.773 -15.774 -14.011  1.00 23.15           S  
ATOM    132  N   ASN A 247      14.445 -20.827 -15.260  1.00 18.90           N  
ATOM    133  CA  ASN A 247      14.103 -22.010 -16.034  1.00 19.87           C  
ATOM    134  C   ASN A 247      13.266 -22.958 -15.213  1.00 18.80           C  
ATOM    135  O   ASN A 247      13.755 -23.520 -14.257  1.00 18.92           O  
ATOM    136  CB  ASN A 247      15.385 -22.680 -16.502  1.00 20.85           C  
ATOM    137  CG  ASN A 247      15.148 -23.899 -17.368  1.00 23.88           C  
ATOM    138  OD1 ASN A 247      14.076 -24.498 -17.393  1.00 26.14           O  
ATOM    139  ND2 ASN A 247      16.186 -24.300 -18.053  1.00 24.03           N  
ATOM    140  N   VAL A 248      11.990 -23.084 -15.570  1.00 21.40           N  
ATOM    141  CA  VAL A 248      10.982 -23.914 -14.836  1.00 21.70           C  
ATOM    142  C   VAL A 248      11.336 -25.404 -14.902  1.00 22.28           C  
ATOM    143  O   VAL A 248      11.435 -26.079 -13.853  1.00 22.96           O  
ATOM    144  CB  VAL A 248       9.536 -23.643 -15.326  1.00 22.25           C  
ATOM    145  CG1 VAL A 248       8.564 -24.657 -14.756  1.00 23.36           C  
ATOM    146  CG2 VAL A 248       9.091 -22.232 -14.952  1.00 22.95           C  
ATOM    147  N   GLN A 249      11.618 -25.914 -16.094  1.00 23.47           N  
ATOM    148  CA  GLN A 249      12.056 -27.331 -16.213  1.00 24.62           C  
ATOM    149  C   GLN A 249      13.080 -27.679 -15.140  1.00 23.28           C  
ATOM    150  O   GLN A 249      12.934 -28.661 -14.405  1.00 23.82           O  
ATOM    151  CB  GLN A 249      12.595 -27.657 -17.610  1.00 24.85           C  
ATOM    152  CG  GLN A 249      12.292 -29.084 -18.074  1.00 27.86           C  
ATOM    153  CD  GLN A 249      12.575 -29.292 -19.561  1.00 31.21           C  
ATOM    154  OE1 GLN A 249      13.521 -28.703 -20.118  1.00 35.21           O  
ATOM    155  NE2 GLN A 249      11.764 -30.125 -20.218  1.00 28.55           N  
ATOM    156  N   ALA A 250      14.105 -26.851 -15.046  1.00 23.06           N  
ATOM    157  CA  ALA A 250      15.225 -27.073 -14.123  1.00 21.22           C  
ATOM    158  C   ALA A 250      14.713 -27.149 -12.657  1.00 19.69           C  
ATOM    159  O   ALA A 250      15.206 -27.919 -11.877  1.00 18.61           O  
ATOM    160  CB  ALA A 250      16.286 -25.961 -14.302  1.00 19.40           C  
ATOM    161  N   MET A 251      13.693 -26.389 -12.303  1.00 20.36           N  
ATOM    162  CA  MET A 251      13.081 -26.536 -10.976  1.00 22.12           C  
ATOM    163  C   MET A 251      12.310 -27.888 -10.791  1.00 23.56           C  
ATOM    164  O   MET A 251      12.412 -28.535  -9.739  1.00 19.50           O  
ATOM    165  CB  MET A 251      12.153 -25.357 -10.719  1.00 24.37           C  
ATOM    166  CG  MET A 251      12.819 -23.997 -10.914  1.00 25.92           C  
ATOM    167  SD  MET A 251      11.591 -22.686 -10.731  1.00 31.78           S  
ATOM    168  CE  MET A 251      12.676 -21.224 -10.670  1.00 30.80           C  
ATOM    169  N   GLU A 252      11.542 -28.283 -11.814  1.00 22.61           N  
ATOM    170  CA  GLU A 252      10.870 -29.589 -11.856  1.00 24.89           C  
ATOM    171  C   GLU A 252      11.855 -30.732 -11.678  1.00 27.69           C  
ATOM    172  O   GLU A 252      11.654 -31.587 -10.801  1.00 26.44           O  
ATOM    173  CB  GLU A 252      10.085 -29.748 -13.170  1.00 27.34           C  
ATOM    174  CG  GLU A 252       8.730 -29.017 -13.108  1.00 30.65           C  
ATOM    175  CD  GLU A 252       8.108 -28.624 -14.451  1.00 31.95           C  
ATOM    176  OE1 GLU A 252       8.625 -28.994 -15.534  1.00 33.59           O  
ATOM    177  OE2 GLU A 252       7.054 -27.933 -14.414  1.00 31.86           O  
ATOM    178  N   GLU A 253      12.936 -30.702 -12.472  1.00 27.66           N  
ATOM    179  CA  GLU A 253      13.983 -31.736 -12.459  1.00 27.51           C  
ATOM    180  C   GLU A 253      14.716 -31.850 -11.123  1.00 27.08           C  
ATOM    181  O   GLU A 253      15.076 -32.944 -10.706  1.00 29.17           O  
ATOM    182  CB  GLU A 253      15.002 -31.494 -13.590  1.00 26.90           C  
ATOM    183  CG  GLU A 253      14.544 -31.985 -14.986  1.00 31.32           C  
ATOM    184  CD  GLU A 253      15.279 -31.290 -16.153  1.00 33.19           C  
ATOM    185  OE1 GLU A 253      16.291 -30.566 -15.915  1.00 34.86           O  
ATOM    186  OE2 GLU A 253      14.834 -31.441 -17.320  1.00 35.67           O  
ATOM    187  N   MET A 254      14.951 -30.725 -10.468  1.00 27.44           N  
ATOM    188  CA  MET A 254      15.529 -30.726  -9.137  1.00 29.32           C  
ATOM    189  C   MET A 254      14.557 -31.343  -8.115  1.00 28.70           C  
ATOM    190  O   MET A 254      14.968 -32.104  -7.227  1.00 28.41           O  
ATOM    191  CB  MET A 254      15.936 -29.307  -8.737  1.00 32.71           C  
ATOM    192  CG  MET A 254      16.463 -29.195  -7.311  1.00 35.39           C  
ATOM    193  SD  MET A 254      15.568 -27.936  -6.374  1.00 51.97           S  
ATOM    194  CE  MET A 254      16.548 -26.461  -6.664  1.00 33.88           C  
ATOM    195  N   MET A 255      13.264 -31.073  -8.250  1.00 26.99           N  
ATOM    196  CA  MET A 255      12.331 -31.709  -7.336  1.00 27.63           C  
ATOM    197  C   MET A 255      12.253 -33.200  -7.630  1.00 29.55           C  
ATOM    198  O   MET A 255      12.102 -34.001  -6.686  1.00 28.65           O  
ATOM    199  CB  MET A 255      10.905 -31.151  -7.434  1.00 29.24           C  
ATOM    200  CG  MET A 255      10.717 -29.655  -7.302  1.00 33.77           C  
ATOM    201  SD  MET A 255      10.737 -29.091  -5.595  1.00 42.76           S  
ATOM    202  CE  MET A 255      12.469 -29.312  -5.189  1.00 44.52           C  
ATOM    203  N   MET A 256      12.290 -33.574  -8.918  1.00 28.55           N  
ATOM    204  CA  MET A 256      12.181 -34.984  -9.326  1.00 31.53           C  
ATOM    205  C   MET A 256      13.336 -35.810  -8.828  1.00 31.99           C  
ATOM    206  O   MET A 256      13.180 -36.991  -8.562  1.00 32.33           O  
ATOM    207  CB  MET A 256      12.077 -35.171 -10.853  1.00 35.10           C  
ATOM    208  CG  MET A 256      10.691 -35.617 -11.318  1.00 45.92           C  
ATOM    209  SD  MET A 256      10.088 -37.161 -10.566  1.00 49.17           S  
ATOM    210  CE  MET A 256      10.873 -38.372 -11.643  1.00 47.91           C  
ATOM    211  N   GLU A 257      14.495 -35.184  -8.724  1.00 33.29           N  
ATOM    212  CA  GLU A 257      15.661 -35.819  -8.144  1.00 36.58           C  
ATOM    213  C   GLU A 257      15.438 -36.162  -6.693  1.00 36.66           C  
ATOM    214  O   GLU A 257      16.055 -37.086  -6.194  1.00 38.29           O  
ATOM    215  CB  GLU A 257      16.844 -34.882  -8.217  1.00 40.80           C  
ATOM    216  CG  GLU A 257      18.161 -35.548  -8.549  1.00 52.86           C  
ATOM    217  CD  GLU A 257      19.087 -34.595  -9.294  1.00 60.88           C  
ATOM    218  OE1 GLU A 257      18.999 -33.366  -9.048  1.00 63.76           O  
ATOM    219  OE2 GLU A 257      19.886 -35.069 -10.135  1.00 65.59           O  
ATOM    220  N   MET A 258      14.590 -35.392  -6.010  1.00 33.99           N  
ATOM    221  CA  MET A 258      14.264 -35.640  -4.610  1.00 34.12           C  
ATOM    222  C   MET A 258      12.943 -36.421  -4.510  1.00 31.55           C  
ATOM    223  O   MET A 258      12.289 -36.423  -3.469  1.00 28.90           O  
ATOM    224  CB  MET A 258      14.174 -34.325  -3.819  1.00 39.78           C  
ATOM    225  CG  MET A 258      15.442 -33.482  -3.762  1.00 43.27           C  
ATOM    226  SD  MET A 258      15.101 -31.818  -3.113  1.00 58.57           S  
ATOM    227  CE  MET A 258      16.759 -31.108  -3.141  1.00 55.88           C  
ATOM    228  N   LYS A 259      12.583 -37.076  -5.615  1.00 27.15           N  
ATOM    229  CA  LYS A 259      11.390 -37.893  -5.775  1.00 27.27           C  
ATOM    230  C   LYS A 259      10.079 -37.153  -5.555  1.00 26.74           C  
ATOM    231  O   LYS A 259       9.075 -37.765  -5.162  1.00 26.74           O  
ATOM    232  CB  LYS A 259      11.434 -39.174  -4.927  1.00 32.30           C  
ATOM    233  CG  LYS A 259      12.816 -39.793  -4.726  1.00 37.81           C  
ATOM    234  CD  LYS A 259      13.290 -40.581  -5.937  1.00 41.95           C  
ATOM    235  CE  LYS A 259      14.661 -41.172  -5.641  1.00 46.43           C  
ATOM    236  NZ  LYS A 259      15.162 -41.925  -6.818  1.00 48.50           N  
ATOM    237  N   TYR A 260      10.058 -35.859  -5.854  1.00 22.88           N  
ATOM    238  CA  TYR A 260       8.796 -35.162  -5.892  1.00 23.16           C  
ATOM    239  C   TYR A 260       8.418 -34.847  -7.330  1.00 26.99           C  
ATOM    240  O   TYR A 260       9.156 -34.138  -8.044  1.00 28.38           O  
ATOM    241  CB  TYR A 260       8.801 -33.906  -5.026  1.00 19.51           C  
ATOM    242  CG  TYR A 260       7.429 -33.370  -4.835  1.00 18.60           C  
ATOM    243  CD1 TYR A 260       6.864 -32.526  -5.774  1.00 20.18           C  
ATOM    244  CD2 TYR A 260       6.649 -33.748  -3.748  1.00 18.51           C  
ATOM    245  CE1 TYR A 260       5.562 -32.037  -5.610  1.00 19.62           C  
ATOM    246  CE2 TYR A 260       5.335 -33.274  -3.588  1.00 17.77           C  
ATOM    247  CZ  TYR A 260       4.791 -32.429  -4.520  1.00 18.05           C  
ATOM    248  OH  TYR A 260       3.494 -31.933  -4.405  1.00 16.89           O  
ATOM    249  N   ASN A 261       7.254 -35.358  -7.741  1.00 28.73           N  
ATOM    250  CA  ASN A 261       6.715 -35.076  -9.060  1.00 30.73           C  
ATOM    251  C   ASN A 261       5.752 -33.898  -9.095  1.00 30.22           C  
ATOM    252  O   ASN A 261       4.594 -34.024  -8.682  1.00 32.19           O  
ATOM    253  CB  ASN A 261       6.011 -36.307  -9.635  1.00 30.42           C  
ATOM    254  CG  ASN A 261       6.069 -36.330 -11.153  1.00 32.05           C  
ATOM    255  OD1 ASN A 261       5.862 -35.313 -11.834  1.00 31.72           O  
ATOM    256  ND2 ASN A 261       6.424 -37.482 -11.689  1.00 33.61           N  
ATOM    257  N   THR A 262       6.207 -32.766  -9.610  1.00 29.28           N  
ATOM    258  CA  THR A 262       5.353 -31.588  -9.648  1.00 32.46           C  
ATOM    259  C   THR A 262       4.199 -31.748 -10.630  1.00 36.37           C  
ATOM    260  O   THR A 262       3.151 -31.137 -10.437  1.00 42.05           O  
ATOM    261  CB  THR A 262       6.102 -30.258  -9.899  1.00 31.16           C  
ATOM    262  OG1 THR A 262       6.701 -30.260 -11.197  1.00 34.58           O  
ATOM    263  CG2 THR A 262       7.178 -30.014  -8.823  1.00 30.14           C  
ATOM    264  N   LYS A 263       4.375 -32.577 -11.652  1.00 38.42           N  
ATOM    265  CA  LYS A 263       3.266 -32.852 -12.578  1.00 45.18           C  
ATOM    266  C   LYS A 263       2.218 -33.756 -11.972  1.00 42.19           C  
ATOM    267  O   LYS A 263       1.057 -33.394 -11.955  1.00 41.32           O  
ATOM    268  CB  LYS A 263       3.734 -33.407 -13.916  1.00 48.37           C  
ATOM    269  CG  LYS A 263       4.132 -32.328 -14.906  1.00 56.24           C  
ATOM    270  CD  LYS A 263       5.609 -32.417 -15.299  1.00 62.66           C  
ATOM    271  CE  LYS A 263       5.857 -31.656 -16.605  1.00 63.92           C  
ATOM    272  NZ  LYS A 263       6.906 -32.240 -17.493  1.00 61.00           N  
ATOM    273  N   LYS A 264       2.622 -34.924 -11.474  1.00 43.28           N  
ATOM    274  CA  LYS A 264       1.681 -35.805 -10.772  1.00 42.35           C  
ATOM    275  C   LYS A 264       1.072 -35.154  -9.539  1.00 39.03           C  
ATOM    276  O   LYS A 264       0.015 -35.571  -9.118  1.00 32.42           O  
ATOM    277  CB  LYS A 264       2.308 -37.152 -10.341  1.00 45.87           C  
ATOM    278  CG  LYS A 264       2.740 -38.112 -11.456  1.00 49.34           C  
ATOM    279  CD  LYS A 264       2.517 -39.564 -11.026  1.00 52.54           C  
ATOM    280  CE  LYS A 264       3.526 -40.570 -11.573  1.00 53.85           C  
ATOM    281  NZ  LYS A 264       3.576 -40.653 -13.058  1.00 55.85           N  
ATOM    282  N   ALA A 265       1.749 -34.167  -8.934  1.00 41.57           N  
ATOM    283  CA  ALA A 265       1.241 -33.531  -7.675  1.00 36.81           C  
ATOM    284  C   ALA A 265       1.513 -32.011  -7.535  1.00 37.43           C  
ATOM    285  O   ALA A 265       2.468 -31.608  -6.849  1.00 34.77           O  
ATOM    286  CB  ALA A 265       1.771 -34.282  -6.451  1.00 36.12           C  
ATOM    287  N   PRO A 266       0.632 -31.170  -8.127  1.00 38.74           N  
ATOM    288  CA  PRO A 266       0.890 -29.743  -8.283  1.00 36.08           C  
ATOM    289  C   PRO A 266       1.127 -29.058  -6.953  1.00 33.13           C  
ATOM    290  O   PRO A 266       0.422 -29.323  -5.949  1.00 30.23           O  
ATOM    291  CB  PRO A 266      -0.401 -29.197  -8.939  1.00 36.75           C  
ATOM    292  CG  PRO A 266      -1.106 -30.411  -9.473  1.00 39.83           C  
ATOM    293  CD  PRO A 266      -0.768 -31.490  -8.479  1.00 39.27           C  
ATOM    294  N   LEU A 267       2.108 -28.162  -6.966  1.00 28.15           N  
ATOM    295  CA  LEU A 267       2.545 -27.545  -5.741  1.00 25.71           C  
ATOM    296  C   LEU A 267       1.406 -26.763  -5.178  1.00 27.67           C  
ATOM    297  O   LEU A 267       1.277 -26.620  -3.939  1.00 27.53           O  
ATOM    298  CB  LEU A 267       3.741 -26.650  -6.015  1.00 25.46           C  
ATOM    299  CG  LEU A 267       4.970 -27.409  -6.457  1.00 26.09           C  
ATOM    300  CD1 LEU A 267       5.925 -26.396  -7.046  1.00 27.85           C  
ATOM    301  CD2 LEU A 267       5.605 -28.144  -5.285  1.00 23.79           C  
ATOM    302  N   GLY A 268       0.553 -26.269  -6.079  1.00 27.47           N  
ATOM    303  CA  GLY A 268      -0.517 -25.381  -5.674  1.00 27.24           C  
ATOM    304  C   GLY A 268      -1.531 -26.000  -4.734  1.00 28.46           C  
ATOM    305  O   GLY A 268      -2.294 -25.281  -4.075  1.00 28.59           O  
ATOM    306  N   LYS A 269      -1.550 -27.334  -4.695  1.00 30.29           N  
ATOM    307  CA  LYS A 269      -2.503 -28.068  -3.858  1.00 33.44           C  
ATOM    308  C   LYS A 269      -2.006 -28.475  -2.451  1.00 33.25           C  
ATOM    309  O   LYS A 269      -2.792 -29.005  -1.638  1.00 32.43           O  
ATOM    310  CB  LYS A 269      -3.021 -29.307  -4.600  1.00 35.94           C  
ATOM    311  CG  LYS A 269      -4.335 -29.075  -5.344  1.00 42.87           C  
ATOM    312  CD  LYS A 269      -4.130 -28.862  -6.832  1.00 45.95           C  
ATOM    313  CE  LYS A 269      -5.410 -29.097  -7.613  1.00 44.75           C  
ATOM    314  NZ  LYS A 269      -6.276 -27.907  -7.408  1.00 50.54           N  
ATOM    315  N   LEU A 270      -0.739 -28.198  -2.138  1.00 26.81           N  
ATOM    316  CA  LEU A 270      -0.219 -28.541  -0.816  1.00 25.41           C  
ATOM    317  C   LEU A 270      -0.867 -27.648   0.213  1.00 23.64           C  
ATOM    318  O   LEU A 270      -1.091 -26.462  -0.037  1.00 23.38           O  
ATOM    319  CB  LEU A 270       1.317 -28.415  -0.798  1.00 25.77           C  
ATOM    320  CG  LEU A 270       2.063 -29.290  -1.841  1.00 23.79           C  
ATOM    321  CD1 LEU A 270       3.545 -28.936  -1.899  1.00 23.95           C  
ATOM    322  CD2 LEU A 270       1.887 -30.776  -1.605  1.00 24.20           C  
ATOM    323  N   THR A 271      -1.230 -28.190   1.362  1.00 22.06           N  
ATOM    324  CA  THR A 271      -1.833 -27.310   2.347  1.00 20.47           C  
ATOM    325  C   THR A 271      -0.816 -26.910   3.379  1.00 20.90           C  
ATOM    326  O   THR A 271       0.165 -27.609   3.608  1.00 20.01           O  
ATOM    327  CB  THR A 271      -3.057 -27.940   3.051  1.00 22.00           C  
ATOM    328  OG1 THR A 271      -2.639 -29.027   3.901  1.00 21.19           O  
ATOM    329  CG2 THR A 271      -4.107 -28.415   2.031  1.00 20.94           C  
ATOM    330  N   VAL A 272      -1.066 -25.797   4.041  1.00 21.56           N  
ATOM    331  CA  VAL A 272      -0.300 -25.439   5.197  1.00 24.29           C  
ATOM    332  C   VAL A 272      -0.262 -26.614   6.193  1.00 24.81           C  
ATOM    333  O   VAL A 272       0.802 -26.930   6.769  1.00 25.26           O  
ATOM    334  CB  VAL A 272      -0.869 -24.127   5.831  1.00 27.87           C  
ATOM    335  CG1 VAL A 272      -0.329 -23.894   7.237  1.00 28.90           C  
ATOM    336  CG2 VAL A 272      -0.540 -22.917   4.947  1.00 27.63           C  
ATOM    337  N   ALA A 273      -1.408 -27.265   6.420  1.00 21.27           N  
ATOM    338  CA  ALA A 273      -1.448 -28.261   7.491  1.00 18.68           C  
ATOM    339  C   ALA A 273      -0.726 -29.511   7.027  1.00 16.68           C  
ATOM    340  O   ALA A 273      -0.155 -30.209   7.824  1.00 16.91           O  
ATOM    341  CB  ALA A 273      -2.885 -28.571   7.938  1.00 18.02           C  
ATOM    342  N   GLN A 274      -0.723 -29.764   5.721  1.00 16.69           N  
ATOM    343  CA  GLN A 274      -0.036 -30.930   5.157  1.00 16.20           C  
ATOM    344  C   GLN A 274       1.486 -30.872   5.346  1.00 17.48           C  
ATOM    345  O   GLN A 274       2.110 -31.860   5.777  1.00 17.35           O  
ATOM    346  CB  GLN A 274      -0.375 -31.049   3.705  1.00 16.57           C  
ATOM    347  CG  GLN A 274       0.353 -32.136   2.936  1.00 15.59           C  
ATOM    348  CD  GLN A 274      -0.088 -32.081   1.500  1.00 15.61           C  
ATOM    349  OE1 GLN A 274      -0.728 -31.128   1.119  1.00 16.21           O  
ATOM    350  NE2 GLN A 274       0.255 -33.084   0.693  1.00 15.08           N  
ATOM    351  N   ILE A 275       2.051 -29.709   5.023  1.00 16.14           N  
ATOM    352  CA  ILE A 275       3.444 -29.388   5.210  1.00 16.49           C  
ATOM    353  C   ILE A 275       3.819 -29.506   6.704  1.00 17.14           C  
ATOM    354  O   ILE A 275       4.878 -30.057   7.034  1.00 16.24           O  
ATOM    355  CB  ILE A 275       3.775 -27.952   4.667  1.00 14.99           C  
ATOM    356  CG1 ILE A 275       3.562 -27.865   3.159  1.00 14.61           C  
ATOM    357  CG2 ILE A 275       5.211 -27.510   5.047  1.00 14.70           C  
ATOM    358  CD1 ILE A 275       4.582 -28.599   2.316  1.00 14.27           C  
ATOM    359  N   LYS A 276       2.965 -29.000   7.601  1.00 18.39           N  
ATOM    360  CA  LYS A 276       3.216 -29.110   9.073  1.00 18.71           C  
ATOM    361  C   LYS A 276       3.254 -30.585   9.565  1.00 17.94           C  
ATOM    362  O   LYS A 276       4.087 -30.982  10.381  1.00 16.44           O  
ATOM    363  CB  LYS A 276       2.162 -28.339   9.836  1.00 24.68           C  
ATOM    364  CG  LYS A 276       2.397 -28.180  11.344  1.00 30.11           C  
ATOM    365  CD  LYS A 276       2.495 -26.699  11.700  1.00 41.32           C  
ATOM    366  CE  LYS A 276       1.131 -26.002  11.642  1.00 47.57           C  
ATOM    367  NZ  LYS A 276       1.118 -24.631  10.990  1.00 51.88           N  
ATOM    368  N   ALA A 277       2.344 -31.397   9.028  1.00 17.04           N  
ATOM    369  CA  ALA A 277       2.307 -32.811   9.324  1.00 15.60           C  
ATOM    370  C   ALA A 277       3.551 -33.531   8.788  1.00 14.11           C  
ATOM    371  O   ALA A 277       4.067 -34.458   9.414  1.00 14.79           O  
ATOM    372  CB  ALA A 277       1.064 -33.397   8.708  1.00 15.42           C  
ATOM    373  N   GLY A 278       4.026 -33.116   7.632  1.00 12.61           N  
ATOM    374  CA  GLY A 278       5.278 -33.631   7.105  1.00 12.92           C  
ATOM    375  C   GLY A 278       6.469 -33.366   8.010  1.00 13.06           C  
ATOM    376  O   GLY A 278       7.266 -34.258   8.217  1.00 12.87           O  
ATOM    377  N   TYR A 279       6.604 -32.156   8.545  1.00 13.33           N  
ATOM    378  CA  TYR A 279       7.659 -31.871   9.509  1.00 14.89           C  
ATOM    379  C   TYR A 279       7.477 -32.722  10.763  1.00 16.10           C  
ATOM    380  O   TYR A 279       8.454 -33.233  11.350  1.00 16.61           O  
ATOM    381  CB  TYR A 279       7.655 -30.396   9.926  1.00 15.41           C  
ATOM    382  CG  TYR A 279       8.355 -29.499   8.925  1.00 16.55           C  
ATOM    383  CD1 TYR A 279       9.704 -29.681   8.612  1.00 17.20           C  
ATOM    384  CD2 TYR A 279       7.659 -28.457   8.292  1.00 16.20           C  
ATOM    385  CE1 TYR A 279      10.343 -28.835   7.677  1.00 17.92           C  
ATOM    386  CE2 TYR A 279       8.282 -27.614   7.367  1.00 17.45           C  
ATOM    387  CZ  TYR A 279       9.616 -27.791   7.081  1.00 17.10           C  
ATOM    388  OH  TYR A 279      10.180 -26.944   6.169  1.00 17.72           O  
ATOM    389  N   GLN A 280       6.235 -32.841  11.199  1.00 14.08           N  
ATOM    390  CA  GLN A 280       5.966 -33.653  12.353  1.00 16.54           C  
ATOM    391  C   GLN A 280       6.527 -35.104  12.173  1.00 16.00           C  
ATOM    392  O   GLN A 280       7.190 -35.656  13.040  1.00 17.06           O  
ATOM    393  CB  GLN A 280       4.446 -33.588  12.641  1.00 18.67           C  
ATOM    394  CG  GLN A 280       3.973 -34.567  13.649  1.00 22.54           C  
ATOM    395  CD  GLN A 280       2.469 -34.560  13.844  1.00 24.20           C  
ATOM    396  OE1 GLN A 280       1.681 -34.756  12.883  1.00 25.40           O  
ATOM    397  NE2 GLN A 280       2.052 -34.405  15.107  1.00 23.84           N  
ATOM    398  N   SER A 281       6.355 -35.694  11.005  1.00 15.24           N  
ATOM    399  CA  SER A 281       6.841 -37.054  10.751  1.00 13.76           C  
ATOM    400  C   SER A 281       8.370 -37.082  10.592  1.00 13.21           C  
ATOM    401  O   SER A 281       9.030 -38.061  10.975  1.00 12.83           O  
ATOM    402  CB  SER A 281       6.188 -37.578   9.445  1.00 13.82           C  
ATOM    403  OG  SER A 281       4.760 -37.539   9.566  1.00 14.01           O  
ATOM    404  N   LEU A 282       8.934 -36.019  10.022  1.00 11.61           N  
ATOM    405  CA  LEU A 282      10.402 -35.913   9.925  1.00 12.22           C  
ATOM    406  C   LEU A 282      10.973 -35.808  11.322  1.00 12.41           C  
ATOM    407  O   LEU A 282      12.012 -36.334  11.580  1.00 13.35           O  
ATOM    408  CB  LEU A 282      10.854 -34.722   9.059  1.00 11.53           C  
ATOM    409  CG  LEU A 282      10.541 -34.919   7.558  1.00 12.50           C  
ATOM    410  CD1 LEU A 282      10.899 -33.653   6.757  1.00 12.57           C  
ATOM    411  CD2 LEU A 282      11.261 -36.108   6.942  1.00 11.46           C  
ATOM    412  N   LYS A 283      10.281 -35.157  12.235  1.00 14.02           N  
ATOM    413  CA  LYS A 283      10.726 -35.165  13.638  1.00 15.59           C  
ATOM    414  C   LYS A 283      10.763 -36.579  14.208  1.00 15.25           C  
ATOM    415  O   LYS A 283      11.748 -36.966  14.826  1.00 15.41           O  
ATOM    416  CB  LYS A 283       9.900 -34.181  14.511  1.00 17.76           C  
ATOM    417  CG  LYS A 283      10.384 -34.054  15.968  1.00 20.36           C  
ATOM    418  CD  LYS A 283      11.715 -33.317  16.004  1.00 24.65           C  
ATOM    419  CE  LYS A 283      12.443 -33.437  17.334  1.00 28.81           C  
ATOM    420  NZ  LYS A 283      11.524 -33.454  18.519  1.00 37.94           N  
ATOM    421  N   LYS A 284       9.737 -37.395  13.966  1.00 16.51           N  
ATOM    422  CA  LYS A 284       9.742 -38.786  14.465  1.00 15.80           C  
ATOM    423  C   LYS A 284      10.894 -39.588  13.818  1.00 16.07           C  
ATOM    424  O   LYS A 284      11.527 -40.433  14.442  1.00 16.04           O  
ATOM    425  CB  LYS A 284       8.405 -39.470  14.198  1.00 18.28           C  
ATOM    426  CG  LYS A 284       7.158 -38.813  14.827  1.00 23.26           C  
ATOM    427  CD  LYS A 284       5.854 -39.647  14.587  1.00 27.08           C  
ATOM    428  CE  LYS A 284       4.545 -38.961  15.107  1.00 33.92           C  
ATOM    429  NZ  LYS A 284       3.697 -38.125  14.145  1.00 30.90           N  
ATOM    430  N   ILE A 285      11.189 -39.305  12.559  1.00 14.92           N  
ATOM    431  CA  ILE A 285      12.289 -39.935  11.885  1.00 14.40           C  
ATOM    432  C   ILE A 285      13.610 -39.496  12.530  1.00 15.39           C  
ATOM    433  O   ILE A 285      14.472 -40.313  12.766  1.00 13.66           O  
ATOM    434  CB  ILE A 285      12.236 -39.595  10.389  1.00 14.49           C  
ATOM    435  CG1 ILE A 285      11.037 -40.301   9.756  1.00 14.25           C  
ATOM    436  CG2 ILE A 285      13.518 -39.965   9.663  1.00 13.67           C  
ATOM    437  CD1 ILE A 285      10.837 -39.872   8.334  1.00 14.76           C  
ATOM    438  N   GLU A 286      13.761 -38.210  12.816  1.00 16.73           N  
ATOM    439  CA  GLU A 286      14.988 -37.697  13.413  1.00 18.89           C  
ATOM    440  C   GLU A 286      15.181 -38.383  14.777  1.00 19.54           C  
ATOM    441  O   GLU A 286      16.275 -38.846  15.083  1.00 18.58           O  
ATOM    442  CB  GLU A 286      14.886 -36.175  13.560  1.00 20.75           C  
ATOM    443  CG  GLU A 286      16.006 -35.472  14.330  1.00 26.64           C  
ATOM    444  CD  GLU A 286      15.890 -33.923  14.287  1.00 31.93           C  
ATOM    445  OE1 GLU A 286      16.280 -33.345  13.241  1.00 38.63           O  
ATOM    446  OE2 GLU A 286      15.405 -33.273  15.257  1.00 31.82           O  
ATOM    447  N   ASP A 287      14.109 -38.452  15.575  1.00 19.93           N  
ATOM    448  CA  ASP A 287      14.136 -39.142  16.887  1.00 22.20           C  
ATOM    449  C   ASP A 287      14.662 -40.559  16.773  1.00 21.70           C  
ATOM    450  O   ASP A 287      15.650 -40.911  17.425  1.00 24.89           O  
ATOM    451  CB  ASP A 287      12.758 -39.141  17.529  1.00 22.80           C  
ATOM    452  CG  ASP A 287      12.358 -37.756  18.059  1.00 26.14           C  
ATOM    453  OD1 ASP A 287      13.185 -36.805  18.066  1.00 28.54           O  
ATOM    454  OD2 ASP A 287      11.202 -37.612  18.481  1.00 29.65           O  
ATOM    455  N   CYS A 288      14.076 -41.349  15.887  1.00 21.75           N  
ATOM    456  CA  CYS A 288      14.620 -42.685  15.587  1.00 22.16           C  
ATOM    457  C   CYS A 288      16.107 -42.663  15.253  1.00 22.64           C  
ATOM    458  O   CYS A 288      16.884 -43.430  15.810  1.00 22.17           O  
ATOM    459  CB  CYS A 288      13.861 -43.319  14.432  1.00 21.63           C  
ATOM    460  SG  CYS A 288      12.182 -43.715  14.915  1.00 23.35           S  
ATOM    461  N   ILE A 289      16.506 -41.778  14.343  1.00 25.06           N  
ATOM    462  CA  ILE A 289      17.902 -41.738  13.828  1.00 24.85           C  
ATOM    463  C   ILE A 289      18.903 -41.353  14.922  1.00 24.64           C  
ATOM    464  O   ILE A 289      19.898 -42.040  15.120  1.00 26.24           O  
ATOM    465  CB  ILE A 289      18.031 -40.806  12.574  1.00 24.01           C  
ATOM    466  CG1 ILE A 289      17.445 -41.484  11.346  1.00 23.40           C  
ATOM    467  CG2 ILE A 289      19.485 -40.384  12.304  1.00 23.20           C  
ATOM    468  CD1 ILE A 289      17.410 -40.577  10.128  1.00 24.56           C  
ATOM    469  N   ARG A 290      18.660 -40.250  15.614  1.00 24.50           N  
ATOM    470  CA  ARG A 290      19.506 -39.869  16.766  1.00 26.66           C  
ATOM    471  C   ARG A 290      19.625 -40.950  17.851  1.00 23.98           C  
ATOM    472  O   ARG A 290      20.600 -40.978  18.578  1.00 26.43           O  
ATOM    473  CB  ARG A 290      19.127 -38.500  17.353  1.00 29.61           C  
ATOM    474  CG  ARG A 290      19.542 -37.333  16.443  1.00 45.37           C  
ATOM    475  CD  ARG A 290      18.633 -36.088  16.529  1.00 54.35           C  
ATOM    476  NE  ARG A 290      18.293 -35.676  17.914  1.00 66.43           N  
ATOM    477  CZ  ARG A 290      17.063 -35.503  18.426  1.00 65.16           C  
ATOM    478  NH1 ARG A 290      15.958 -35.665  17.699  1.00 63.15           N  
ATOM    479  NH2 ARG A 290      16.939 -35.159  19.700  1.00 68.32           N  
ATOM    480  N   ALA A 291      18.674 -41.871  17.933  1.00 22.12           N  
ATOM    481  CA  ALA A 291      18.778 -42.959  18.911  1.00 20.69           C  
ATOM    482  C   ALA A 291      19.188 -44.289  18.294  1.00 18.80           C  
ATOM    483  O   ALA A 291      19.074 -45.293  18.937  1.00 19.71           O  
ATOM    484  CB  ALA A 291      17.482 -43.123  19.716  1.00 19.65           C  
ATOM    485  N   GLY A 292      19.652 -44.284  17.055  1.00 17.90           N  
ATOM    486  CA  GLY A 292      20.094 -45.493  16.386  1.00 19.01           C  
ATOM    487  C   GLY A 292      19.011 -46.534  16.134  1.00 21.45           C  
ATOM    488  O   GLY A 292      19.332 -47.697  15.921  1.00 21.11           O  
ATOM    489  N   GLN A 293      17.732 -46.123  16.097  1.00 21.36           N  
ATOM    490  CA  GLN A 293      16.596 -47.082  15.892  1.00 20.24           C  
ATOM    491  C   GLN A 293      16.185 -47.194  14.416  1.00 22.33           C  
ATOM    492  O   GLN A 293      15.481 -46.300  13.884  1.00 21.42           O  
ATOM    493  CB  GLN A 293      15.393 -46.594  16.677  1.00 17.89           C  
ATOM    494  CG  GLN A 293      15.688 -46.346  18.137  1.00 18.86           C  
ATOM    495  CD  GLN A 293      16.144 -47.618  18.863  1.00 19.58           C  
ATOM    496  OE1 GLN A 293      17.265 -47.685  19.380  1.00 20.70           O  
ATOM    497  NE2 GLN A 293      15.281 -48.627  18.892  1.00 17.27           N  
ATOM    498  N   HIS A 294      16.554 -48.289  13.770  1.00 22.00           N  
ATOM    499  CA  HIS A 294      16.382 -48.449  12.330  1.00 25.56           C  
ATOM    500  C   HIS A 294      15.382 -49.506  11.948  1.00 28.26           C  
ATOM    501  O   HIS A 294      15.275 -49.910  10.767  1.00 28.81           O  
ATOM    502  CB  HIS A 294      17.729 -48.749  11.659  1.00 26.62           C  
ATOM    503  CG  HIS A 294      18.707 -47.600  11.725  1.00 27.54           C  
ATOM    504  ND1 HIS A 294      20.013 -47.767  11.548  1.00 30.77           N  
ATOM    505  CD2 HIS A 294      18.518 -46.250  11.987  1.00 27.55           C  
ATOM    506  CE1 HIS A 294      20.644 -46.577  11.689  1.00 31.93           C  
ATOM    507  NE2 HIS A 294      19.722 -45.655  11.969  1.00 26.94           N  
ATOM    508  N   GLY A 295      14.657 -49.995  12.928  1.00 24.73           N  
ATOM    509  CA  GLY A 295      13.779 -51.122  12.669  1.00 25.97           C  
ATOM    510  C   GLY A 295      12.378 -50.613  12.442  1.00 28.01           C  
ATOM    511  O   GLY A 295      12.139 -49.755  11.588  1.00 27.95           O  
ATOM    512  N   ARG A 296      11.457 -51.101  13.249  1.00 29.56           N  
ATOM    513  CA  ARG A 296      10.059 -50.972  12.941  1.00 30.76           C  
ATOM    514  C   ARG A 296       9.566 -49.541  13.193  1.00 28.45           C  
ATOM    515  O   ARG A 296       8.838 -48.992  12.400  1.00 27.29           O  
ATOM    516  CB  ARG A 296       9.238 -52.021  13.698  1.00 33.32           C  
ATOM    517  CG  ARG A 296       7.762 -51.900  13.437  1.00 37.99           C  
ATOM    518  CD  ARG A 296       7.002 -53.149  13.852  1.00 47.33           C  
ATOM    519  NE  ARG A 296       6.312 -52.953  15.125  1.00 48.40           N  
ATOM    520  CZ  ARG A 296       6.780 -53.371  16.297  1.00 54.21           C  
ATOM    521  NH1 ARG A 296       7.951 -54.018  16.355  1.00 55.11           N  
ATOM    522  NH2 ARG A 296       6.080 -53.139  17.413  1.00 51.79           N  
ATOM    523  N   ALA A 297       9.961 -48.930  14.293  1.00 27.89           N  
ATOM    524  CA  ALA A 297       9.539 -47.530  14.549  1.00 25.28           C  
ATOM    525  C   ALA A 297       9.938 -46.598  13.378  1.00 22.99           C  
ATOM    526  O   ALA A 297       9.233 -45.672  13.018  1.00 22.24           O  
ATOM    527  CB  ALA A 297      10.148 -47.018  15.854  1.00 22.74           C  
ATOM    528  N   LEU A 298      11.093 -46.840  12.798  1.00 23.20           N  
ATOM    529  CA  LEU A 298      11.535 -45.993  11.727  1.00 22.76           C  
ATOM    530  C   LEU A 298      10.694 -46.237  10.474  1.00 21.62           C  
ATOM    531  O   LEU A 298      10.331 -45.303   9.769  1.00 21.19           O  
ATOM    532  CB  LEU A 298      13.015 -46.230  11.421  1.00 21.47           C  
ATOM    533  CG  LEU A 298      13.535 -45.308  10.293  1.00 21.47           C  
ATOM    534  CD1 LEU A 298      13.518 -43.805  10.685  1.00 20.99           C  
ATOM    535  CD2 LEU A 298      14.898 -45.784   9.819  1.00 19.20           C  
ATOM    536  N   MET A 299      10.398 -47.493  10.203  1.00 22.50           N  
ATOM    537  CA  MET A 299       9.678 -47.809   9.010  1.00 25.97           C  
ATOM    538  C   MET A 299       8.298 -47.199   9.086  1.00 21.77           C  
ATOM    539  O   MET A 299       7.855 -46.621   8.132  1.00 19.67           O  
ATOM    540  CB  MET A 299       9.616 -49.306   8.739  1.00 31.30           C  
ATOM    541  CG  MET A 299       8.979 -49.628   7.384  1.00 36.92           C  
ATOM    542  SD  MET A 299       8.491 -51.355   7.299  1.00 55.90           S  
ATOM    543  CE  MET A 299       7.337 -51.524   8.687  1.00 47.08           C  
ATOM    544  N   GLU A 300       7.651 -47.264  10.230  1.00 21.16           N  
ATOM    545  CA  GLU A 300       6.331 -46.616  10.357  1.00 22.62           C  
ATOM    546  C   GLU A 300       6.370 -45.081  10.207  1.00 20.93           C  
ATOM    547  O   GLU A 300       5.427 -44.490   9.655  1.00 21.56           O  
ATOM    548  CB  GLU A 300       5.691 -46.989  11.710  1.00 27.26           C  
ATOM    549  CG  GLU A 300       5.988 -48.449  12.055  1.00 35.24           C  
ATOM    550  CD  GLU A 300       5.101 -49.021  13.131  1.00 40.73           C  
ATOM    551  OE1 GLU A 300       5.097 -48.490  14.277  1.00 44.18           O  
ATOM    552  OE2 GLU A 300       4.442 -50.040  12.829  1.00 45.02           O  
ATOM    553  N   ALA A 301       7.410 -44.444  10.752  1.00 16.81           N  
ATOM    554  CA  ALA A 301       7.531 -42.995  10.670  1.00 16.90           C  
ATOM    555  C   ALA A 301       7.714 -42.558   9.214  1.00 16.51           C  
ATOM    556  O   ALA A 301       7.132 -41.583   8.834  1.00 16.47           O  
ATOM    557  CB  ALA A 301       8.660 -42.476  11.526  1.00 14.36           C  
ATOM    558  N   CYS A 302       8.554 -43.274   8.453  1.00 17.34           N  
ATOM    559  CA  CYS A 302       8.715 -43.107   7.011  1.00 19.20           C  
ATOM    560  C   CYS A 302       7.424 -43.344   6.240  1.00 19.57           C  
ATOM    561  O   CYS A 302       7.118 -42.532   5.365  1.00 19.73           O  
ATOM    562  CB  CYS A 302       9.837 -44.017   6.471  1.00 19.10           C  
ATOM    563  SG  CYS A 302      11.437 -43.466   7.157  1.00 23.87           S  
ATOM    564  N   ASN A 303       6.668 -44.415   6.547  1.00 18.81           N  
ATOM    565  CA  ASN A 303       5.318 -44.584   5.926  1.00 20.08           C  
ATOM    566  C   ASN A 303       4.374 -43.418   6.195  1.00 18.98           C  
ATOM    567  O   ASN A 303       3.590 -43.034   5.322  1.00 21.95           O  
ATOM    568  CB  ASN A 303       4.587 -45.865   6.357  1.00 23.53           C  
ATOM    569  CG  ASN A 303       5.301 -47.122   5.950  1.00 28.73           C  
ATOM    570  OD1 ASN A 303       5.871 -47.226   4.850  1.00 28.97           O  
ATOM    571  ND2 ASN A 303       5.246 -48.111   6.828  1.00 32.15           N  
ATOM    572  N   GLU A 304       4.416 -42.883   7.404  1.00 16.35           N  
ATOM    573  CA  GLU A 304       3.600 -41.755   7.772  1.00 16.50           C  
ATOM    574  C   GLU A 304       4.084 -40.504   7.012  1.00 15.85           C  
ATOM    575  O   GLU A 304       3.298 -39.758   6.445  1.00 15.99           O  
ATOM    576  CB  GLU A 304       3.677 -41.574   9.295  1.00 17.97           C  
ATOM    577  CG  GLU A 304       2.849 -40.424   9.801  1.00 19.22           C  
ATOM    578  CD  GLU A 304       3.169 -40.072  11.242  1.00 22.21           C  
ATOM    579  OE1 GLU A 304       2.728 -40.857  12.132  1.00 21.04           O  
ATOM    580  OE2 GLU A 304       3.827 -39.003  11.470  1.00 22.12           O  
ATOM    581  N   PHE A 305       5.385 -40.308   6.915  1.00 15.04           N  
ATOM    582  CA  PHE A 305       5.876 -39.241   6.035  1.00 14.07           C  
ATOM    583  C   PHE A 305       5.426 -39.346   4.539  1.00 15.11           C  
ATOM    584  O   PHE A 305       4.872 -38.375   3.966  1.00 13.56           O  
ATOM    585  CB  PHE A 305       7.394 -39.097   6.153  1.00 12.71           C  
ATOM    586  CG  PHE A 305       7.941 -37.991   5.295  1.00 12.83           C  
ATOM    587  CD1 PHE A 305       7.710 -36.670   5.611  1.00 12.67           C  
ATOM    588  CD2 PHE A 305       8.631 -38.279   4.142  1.00 13.19           C  
ATOM    589  CE1 PHE A 305       8.190 -35.640   4.810  1.00 11.92           C  
ATOM    590  CE2 PHE A 305       9.108 -37.263   3.332  1.00 12.88           C  
ATOM    591  CZ  PHE A 305       8.859 -35.946   3.669  1.00 11.94           C  
ATOM    592  N   TYR A 306       5.641 -40.521   3.915  1.00 16.12           N  
ATOM    593  CA  TYR A 306       5.169 -40.765   2.529  1.00 15.85           C  
ATOM    594  C   TYR A 306       3.674 -40.711   2.372  1.00 15.86           C  
ATOM    595  O   TYR A 306       3.160 -40.476   1.282  1.00 17.83           O  
ATOM    596  CB  TYR A 306       5.704 -42.086   1.975  1.00 16.15           C  
ATOM    597  CG  TYR A 306       7.195 -42.127   1.977  1.00 17.65           C  
ATOM    598  CD1 TYR A 306       7.935 -41.045   1.496  1.00 17.43           C  
ATOM    599  CD2 TYR A 306       7.885 -43.261   2.422  1.00 18.25           C  
ATOM    600  CE1 TYR A 306       9.320 -41.088   1.457  1.00 18.72           C  
ATOM    601  CE2 TYR A 306       9.263 -43.299   2.393  1.00 18.83           C  
ATOM    602  CZ  TYR A 306       9.963 -42.213   1.918  1.00 18.50           C  
ATOM    603  OH  TYR A 306      11.323 -42.249   1.872  1.00 21.49           O  
ATOM    604  N   THR A 307       2.960 -40.883   3.464  1.00 16.94           N  
ATOM    605  CA  THR A 307       1.504 -40.733   3.397  1.00 18.89           C  
ATOM    606  C   THR A 307       1.156 -39.246   3.241  1.00 18.84           C  
ATOM    607  O   THR A 307       0.305 -38.854   2.424  1.00 19.27           O  
ATOM    608  CB  THR A 307       0.846 -41.393   4.637  1.00 18.74           C  
ATOM    609  OG1 THR A 307       1.013 -42.801   4.500  1.00 20.25           O  
ATOM    610  CG2 THR A 307      -0.586 -41.094   4.736  1.00 17.85           C  
ATOM    611  N   ARG A 308       1.789 -38.427   4.069  1.00 17.62           N  
ATOM    612  CA  ARG A 308       1.454 -37.043   4.118  1.00 15.59           C  
ATOM    613  C   ARG A 308       2.022 -36.301   2.908  1.00 15.17           C  
ATOM    614  O   ARG A 308       1.419 -35.362   2.438  1.00 15.68           O  
ATOM    615  CB  ARG A 308       2.001 -36.446   5.402  1.00 14.69           C  
ATOM    616  CG  ARG A 308       1.200 -36.917   6.588  1.00 13.27           C  
ATOM    617  CD  ARG A 308       1.984 -36.894   7.885  1.00 12.47           C  
ATOM    618  NE  ARG A 308       1.152 -37.456   8.931  1.00 11.05           N  
ATOM    619  CZ  ARG A 308       1.265 -37.143  10.212  1.00 10.85           C  
ATOM    620  NH1 ARG A 308       2.171 -36.266  10.617  1.00 10.92           N  
ATOM    621  NH2 ARG A 308       0.438 -37.672  11.080  1.00 10.43           N  
ATOM    622  N   ILE A 309       3.175 -36.714   2.409  1.00 14.88           N  
ATOM    623  CA  ILE A 309       3.798 -35.966   1.302  1.00 14.98           C  
ATOM    624  C   ILE A 309       3.978 -36.866   0.072  1.00 15.82           C  
ATOM    625  O   ILE A 309       4.747 -37.829   0.099  1.00 15.18           O  
ATOM    626  CB  ILE A 309       5.116 -35.271   1.742  1.00 13.86           C  
ATOM    627  CG1 ILE A 309       4.954 -34.526   3.090  1.00 12.81           C  
ATOM    628  CG2 ILE A 309       5.697 -34.409   0.620  1.00 12.91           C  
ATOM    629  CD1 ILE A 309       4.264 -33.195   2.961  1.00 11.71           C  
ATOM    630  N   PRO A 310       3.274 -36.538  -1.021  1.00 17.53           N  
ATOM    631  CA  PRO A 310       3.226 -37.424  -2.174  1.00 18.38           C  
ATOM    632  C   PRO A 310       4.565 -37.512  -2.839  1.00 19.01           C  
ATOM    633  O   PRO A 310       5.140 -36.502  -3.155  1.00 19.57           O  
ATOM    634  CB  PRO A 310       2.239 -36.713  -3.132  1.00 19.42           C  
ATOM    635  CG  PRO A 310       2.325 -35.278  -2.763  1.00 19.10           C  
ATOM    636  CD  PRO A 310       2.550 -35.264  -1.261  1.00 17.91           C  
ATOM    637  N   HIS A 311       5.077 -38.709  -3.037  1.00 21.49           N  
ATOM    638  CA  HIS A 311       6.378 -38.882  -3.666  1.00 24.39           C  
ATOM    639  C   HIS A 311       6.176 -39.718  -4.886  1.00 27.83           C  
ATOM    640  O   HIS A 311       5.131 -40.358  -5.010  1.00 28.18           O  
ATOM    641  CB  HIS A 311       7.259 -39.640  -2.729  1.00 25.39           C  
ATOM    642  CG  HIS A 311       7.800 -38.792  -1.636  1.00 28.05           C  
ATOM    643  ND1 HIS A 311       7.008 -38.278  -0.642  1.00 27.82           N  
ATOM    644  CD2 HIS A 311       9.093 -38.324  -1.404  1.00 27.84           C  
ATOM    645  CE1 HIS A 311       7.779 -37.530   0.181  1.00 28.03           C  
ATOM    646  NE2 HIS A 311       9.052 -37.555  -0.298  1.00 27.23           N  
ATOM    647  N   ASP A 312       7.145 -39.740  -5.787  1.00 27.54           N  
ATOM    648  CA  ASP A 312       7.048 -40.606  -6.938  1.00 30.73           C  
ATOM    649  C   ASP A 312       8.329 -41.396  -7.112  1.00 34.24           C  
ATOM    650  O   ASP A 312       9.399 -40.856  -7.469  1.00 33.36           O  
ATOM    651  CB  ASP A 312       6.727 -39.791  -8.185  1.00 34.76           C  
ATOM    652  CG  ASP A 312       6.792 -40.604  -9.469  1.00 35.57           C  
ATOM    653  OD1 ASP A 312       7.101 -41.824  -9.432  1.00 34.70           O  
ATOM    654  OD2 ASP A 312       6.514 -39.993 -10.518  1.00 34.22           O  
ATOM    655  N   PHE A 313       8.182 -42.692  -6.876  1.00 35.22           N  
ATOM    656  CA  PHE A 313       9.285 -43.612  -6.758  1.00 40.60           C  
ATOM    657  C   PHE A 313       9.501 -44.471  -8.003  1.00 46.43           C  
ATOM    658  O   PHE A 313      10.338 -45.386  -7.991  1.00 48.35           O  
ATOM    659  CB  PHE A 313       9.036 -44.475  -5.517  1.00 41.39           C  
ATOM    660  CG  PHE A 313       9.295 -43.744  -4.227  1.00 42.85           C  
ATOM    661  CD1 PHE A 313      10.547 -43.168  -3.982  1.00 41.50           C  
ATOM    662  CD2 PHE A 313       8.297 -43.624  -3.260  1.00 42.26           C  
ATOM    663  CE1 PHE A 313      10.795 -42.486  -2.799  1.00 39.64           C  
ATOM    664  CE2 PHE A 313       8.545 -42.953  -2.076  1.00 39.52           C  
ATOM    665  CZ  PHE A 313       9.796 -42.387  -1.851  1.00 39.29           C  
ATOM    666  N   GLY A 314       8.786 -44.128  -9.085  1.00 51.89           N  
ATOM    667  CA  GLY A 314       8.504 -45.059 -10.172  1.00 54.85           C  
ATOM    668  C   GLY A 314       7.898 -46.330  -9.579  1.00 62.03           C  
ATOM    669  O   GLY A 314       6.870 -46.298  -8.877  1.00 59.72           O  
ATOM    670  N   LEU A 315       8.572 -47.450  -9.814  1.00 68.37           N  
ATOM    671  CA  LEU A 315       8.099 -48.741  -9.315  1.00 74.31           C  
ATOM    672  C   LEU A 315       8.450 -49.018  -7.834  1.00 70.03           C  
ATOM    673  O   LEU A 315       7.590 -49.473  -7.060  1.00 61.94           O  
ATOM    674  CB  LEU A 315       8.622 -49.886 -10.211  1.00 80.92           C  
ATOM    675  CG  LEU A 315       8.651 -49.761 -11.750  1.00 89.59           C  
ATOM    676  CD1 LEU A 315       9.086 -51.091 -12.364  1.00 91.75           C  
ATOM    677  CD2 LEU A 315       7.334 -49.272 -12.370  1.00 84.19           C  
ATOM    678  N   ARG A 316       9.698 -48.714  -7.463  1.00 59.03           N  
ATOM    679  CA  ARG A 316      10.358 -49.287  -6.280  1.00 58.15           C  
ATOM    680  C   ARG A 316       9.703 -49.134  -4.915  1.00 53.33           C  
ATOM    681  O   ARG A 316       8.826 -48.311  -4.722  1.00 52.34           O  
ATOM    682  CB  ARG A 316      11.818 -48.836  -6.220  1.00 58.72           C  
ATOM    683  CG  ARG A 316      12.088 -47.619  -7.060  1.00 61.01           C  
ATOM    684  CD  ARG A 316      13.417 -47.737  -7.773  1.00 69.74           C  
ATOM    685  NE  ARG A 316      14.453 -46.880  -7.193  1.00 73.79           N  
ATOM    686  CZ  ARG A 316      14.483 -45.546  -7.282  1.00 78.52           C  
ATOM    687  NH1 ARG A 316      13.519 -44.879  -7.917  1.00 79.09           N  
ATOM    688  NH2 ARG A 316      15.479 -44.868  -6.719  1.00 75.27           N  
ATOM    689  N   THR A 317      10.145 -49.972  -3.979  1.00 57.46           N  
ATOM    690  CA  THR A 317       9.820 -49.833  -2.563  1.00 55.22           C  
ATOM    691  C   THR A 317      10.399 -48.505  -2.125  1.00 49.41           C  
ATOM    692  O   THR A 317      11.588 -48.279  -2.305  1.00 41.17           O  
ATOM    693  CB  THR A 317      10.501 -50.910  -1.682  1.00 58.31           C  
ATOM    694  OG1 THR A 317      10.829 -52.062  -2.475  1.00 62.65           O  
ATOM    695  CG2 THR A 317       9.605 -51.299  -0.485  1.00 55.12           C  
ATOM    696  N   PRO A 318       9.550 -47.626  -1.565  1.00 49.12           N  
ATOM    697  CA  PRO A 318       9.967 -46.364  -0.953  1.00 42.75           C  
ATOM    698  C   PRO A 318      11.104 -46.649   0.009  1.00 39.16           C  
ATOM    699  O   PRO A 318      10.961 -47.523   0.850  1.00 39.76           O  
ATOM    700  CB  PRO A 318       8.724 -45.950  -0.171  1.00 42.95           C  
ATOM    701  CG  PRO A 318       7.587 -46.468  -1.006  1.00 49.18           C  
ATOM    702  CD  PRO A 318       8.077 -47.785  -1.557  1.00 51.26           C  
ATOM    703  N   PRO A 319      12.242 -45.946  -0.119  1.00 35.22           N  
ATOM    704  CA  PRO A 319      13.317 -46.338   0.777  1.00 33.26           C  
ATOM    705  C   PRO A 319      13.176 -45.721   2.183  1.00 31.28           C  
ATOM    706  O   PRO A 319      12.496 -44.700   2.388  1.00 32.46           O  
ATOM    707  CB  PRO A 319      14.556 -45.776   0.070  1.00 33.29           C  
ATOM    708  CG  PRO A 319      14.051 -44.460  -0.500  1.00 34.00           C  
ATOM    709  CD  PRO A 319      12.631 -44.790  -0.959  1.00 35.69           C  
ATOM    710  N   LEU A 320      13.849 -46.339   3.128  1.00 31.11           N  
ATOM    711  CA  LEU A 320      13.887 -45.874   4.494  1.00 33.48           C  
ATOM    712  C   LEU A 320      14.749 -44.638   4.577  1.00 30.82           C  
ATOM    713  O   LEU A 320      15.789 -44.579   3.951  1.00 33.51           O  
ATOM    714  CB  LEU A 320      14.529 -46.928   5.385  1.00 35.65           C  
ATOM    715  CG  LEU A 320      13.881 -48.232   5.800  1.00 41.11           C  
ATOM    716  CD1 LEU A 320      14.919 -49.000   6.632  1.00 39.48           C  
ATOM    717  CD2 LEU A 320      12.615 -47.949   6.600  1.00 38.42           C  
ATOM    718  N   ILE A 321      14.330 -43.681   5.392  1.00 28.75           N  
ATOM    719  CA  ILE A 321      15.129 -42.503   5.647  1.00 29.14           C  
ATOM    720  C   ILE A 321      16.005 -42.798   6.855  1.00 28.73           C  
ATOM    721  O   ILE A 321      15.539 -42.854   7.998  1.00 28.06           O  
ATOM    722  CB  ILE A 321      14.218 -41.267   5.822  1.00 29.59           C  
ATOM    723  CG1 ILE A 321      13.481 -41.029   4.488  1.00 28.73           C  
ATOM    724  CG2 ILE A 321      15.046 -40.035   6.165  1.00 25.87           C  
ATOM    725  CD1 ILE A 321      12.127 -40.385   4.633  1.00 31.66           C  
ATOM    726  N   ARG A 322      17.281 -43.020   6.593  1.00 30.37           N  
ATOM    727  CA  ARG A 322      18.120 -43.700   7.574  1.00 31.87           C  
ATOM    728  C   ARG A 322      19.277 -42.922   8.098  1.00 28.36           C  
ATOM    729  O   ARG A 322      19.686 -43.151   9.211  1.00 29.37           O  
ATOM    730  CB  ARG A 322      18.658 -44.995   6.983  1.00 37.77           C  
ATOM    731  CG  ARG A 322      17.732 -46.145   7.235  1.00 39.81           C  
ATOM    732  CD  ARG A 322      18.550 -47.294   7.744  1.00 48.20           C  
ATOM    733  NE  ARG A 322      19.186 -48.011   6.654  1.00 54.76           N  
ATOM    734  CZ  ARG A 322      19.708 -49.230   6.780  1.00 60.86           C  
ATOM    735  NH1 ARG A 322      19.666 -49.862   7.962  1.00 58.64           N  
ATOM    736  NH2 ARG A 322      20.261 -49.821   5.725  1.00 56.92           N  
ATOM    737  N   THR A 323      19.818 -42.019   7.302  1.00 26.57           N  
ATOM    738  CA  THR A 323      20.957 -41.213   7.752  1.00 26.87           C  
ATOM    739  C   THR A 323      20.607 -39.737   7.775  1.00 27.70           C  
ATOM    740  O   THR A 323      19.529 -39.333   7.312  1.00 24.02           O  
ATOM    741  CB  THR A 323      22.117 -41.301   6.766  1.00 26.67           C  
ATOM    742  OG1 THR A 323      21.735 -40.588   5.580  1.00 23.13           O  
ATOM    743  CG2 THR A 323      22.483 -42.806   6.439  1.00 26.26           C  
ATOM    744  N   GLN A 324      21.566 -38.947   8.271  1.00 31.33           N  
ATOM    745  CA  GLN A 324      21.411 -37.524   8.417  1.00 32.00           C  
ATOM    746  C   GLN A 324      21.313 -36.881   7.059  1.00 29.82           C  
ATOM    747  O   GLN A 324      20.522 -35.982   6.883  1.00 25.36           O  
ATOM    748  CB  GLN A 324      22.546 -36.919   9.245  1.00 40.17           C  
ATOM    749  CG  GLN A 324      22.301 -37.004  10.750  1.00 45.26           C  
ATOM    750  CD  GLN A 324      21.150 -36.122  11.220  1.00 44.81           C  
ATOM    751  OE1 GLN A 324      20.918 -35.036  10.674  1.00 44.88           O  
ATOM    752  NE2 GLN A 324      20.438 -36.575  12.252  1.00 44.58           N  
ATOM    753  N   LYS A 325      22.062 -37.383   6.085  1.00 30.95           N  
ATOM    754  CA  LYS A 325      21.973 -36.819   4.741  1.00 31.46           C  
ATOM    755  C   LYS A 325      20.577 -36.984   4.125  1.00 27.16           C  
ATOM    756  O   LYS A 325      20.104 -36.075   3.445  1.00 23.71           O  
ATOM    757  CB  LYS A 325      23.014 -37.431   3.785  1.00 37.82           C  
ATOM    758  CG  LYS A 325      22.939 -36.842   2.364  1.00 43.23           C  
ATOM    759  CD  LYS A 325      24.241 -36.972   1.566  1.00 53.65           C  
ATOM    760  CE  LYS A 325      25.384 -36.154   2.183  1.00 58.30           C  
ATOM    761  NZ  LYS A 325      26.734 -36.756   1.950  1.00 59.13           N  
ATOM    762  N   GLU A 326      19.958 -38.151   4.320  1.00 24.63           N  
ATOM    763  CA  GLU A 326      18.655 -38.422   3.718  1.00 24.23           C  
ATOM    764  C   GLU A 326      17.578 -37.656   4.461  1.00 21.30           C  
ATOM    765  O   GLU A 326      16.679 -37.118   3.866  1.00 18.98           O  
ATOM    766  CB  GLU A 326      18.316 -39.929   3.644  1.00 25.13           C  
ATOM    767  CG  GLU A 326      19.374 -40.772   2.937  1.00 30.77           C  
ATOM    768  CD  GLU A 326      19.336 -42.287   3.282  1.00 34.16           C  
ATOM    769  OE1 GLU A 326      18.886 -42.688   4.385  1.00 31.29           O  
ATOM    770  OE2 GLU A 326      19.761 -43.096   2.424  1.00 35.28           O  
ATOM    771  N   LEU A 327      17.685 -37.596   5.786  1.00 21.13           N  
ATOM    772  CA  LEU A 327      16.777 -36.780   6.562  1.00 18.52           C  
ATOM    773  C   LEU A 327      16.831 -35.339   6.053  1.00 17.94           C  
ATOM    774  O   LEU A 327      15.812 -34.720   5.703  1.00 16.90           O  
ATOM    775  CB  LEU A 327      17.178 -36.847   8.032  1.00 19.81           C  
ATOM    776  CG  LEU A 327      16.401 -35.998   9.018  1.00 19.76           C  
ATOM    777  CD1 LEU A 327      14.900 -36.075   8.778  1.00 19.47           C  
ATOM    778  CD2 LEU A 327      16.771 -36.365  10.447  1.00 20.53           C  
ATOM    779  N   SER A 328      18.041 -34.815   5.995  1.00 17.20           N  
ATOM    780  CA  SER A 328      18.241 -33.433   5.742  1.00 18.01           C  
ATOM    781  C   SER A 328      17.715 -33.070   4.326  1.00 18.71           C  
ATOM    782  O   SER A 328      17.083 -32.030   4.148  1.00 19.40           O  
ATOM    783  CB  SER A 328      19.723 -33.112   5.974  1.00 19.79           C  
ATOM    784  OG  SER A 328      20.172 -32.153   5.019  1.00 22.12           O  
ATOM    785  N   GLU A 329      17.882 -33.973   3.361  1.00 20.00           N  
ATOM    786  CA  GLU A 329      17.302 -33.804   2.017  1.00 22.81           C  
ATOM    787  C   GLU A 329      15.767 -33.611   2.093  1.00 19.42           C  
ATOM    788  O   GLU A 329      15.202 -32.668   1.511  1.00 18.55           O  
ATOM    789  CB  GLU A 329      17.721 -34.986   1.110  1.00 27.73           C  
ATOM    790  CG  GLU A 329      17.285 -34.860  -0.356  1.00 39.91           C  
ATOM    791  CD  GLU A 329      17.319 -36.188  -1.148  1.00 48.87           C  
ATOM    792  OE1 GLU A 329      18.437 -36.644  -1.501  1.00 53.66           O  
ATOM    793  OE2 GLU A 329      16.225 -36.761  -1.440  1.00 48.56           O  
ATOM    794  N   LYS A 330      15.105 -34.467   2.864  1.00 16.82           N  
ATOM    795  CA  LYS A 330      13.668 -34.314   3.129  1.00 16.19           C  
ATOM    796  C   LYS A 330      13.271 -33.004   3.762  1.00 15.40           C  
ATOM    797  O   LYS A 330      12.226 -32.421   3.411  1.00 15.15           O  
ATOM    798  CB  LYS A 330      13.135 -35.499   3.937  1.00 15.83           C  
ATOM    799  CG  LYS A 330      13.321 -36.815   3.193  1.00 17.12           C  
ATOM    800  CD  LYS A 330      12.717 -36.679   1.795  1.00 17.12           C  
ATOM    801  CE  LYS A 330      12.323 -37.993   1.136  1.00 18.01           C  
ATOM    802  NZ  LYS A 330      12.418 -37.696  -0.333  1.00 21.47           N  
ATOM    803  N   ILE A 331      14.088 -32.545   4.699  1.00 14.84           N  
ATOM    804  CA  ILE A 331      13.828 -31.293   5.397  1.00 16.31           C  
ATOM    805  C   ILE A 331      13.971 -30.152   4.414  1.00 16.76           C  
ATOM    806  O   ILE A 331      13.128 -29.293   4.330  1.00 15.35           O  
ATOM    807  CB  ILE A 331      14.709 -31.138   6.674  1.00 16.57           C  
ATOM    808  CG1 ILE A 331      14.272 -32.135   7.743  1.00 16.04           C  
ATOM    809  CG2 ILE A 331      14.576 -29.748   7.272  1.00 16.76           C  
ATOM    810  CD1 ILE A 331      15.261 -32.255   8.923  1.00 18.21           C  
ATOM    811  N   GLN A 332      14.998 -30.178   3.600  1.00 19.08           N  
ATOM    812  CA  GLN A 332      15.113 -29.131   2.569  1.00 22.07           C  
ATOM    813  C   GLN A 332      14.001 -29.206   1.493  1.00 21.38           C  
ATOM    814  O   GLN A 332      13.511 -28.192   1.040  1.00 20.61           O  
ATOM    815  CB  GLN A 332      16.517 -29.197   1.959  1.00 27.56           C  
ATOM    816  CG  GLN A 332      17.569 -28.935   3.059  1.00 35.88           C  
ATOM    817  CD  GLN A 332      18.995 -28.924   2.557  1.00 40.35           C  
ATOM    818  OE1 GLN A 332      19.408 -29.786   1.769  1.00 49.34           O  
ATOM    819  NE2 GLN A 332      19.760 -27.932   2.997  1.00 47.36           N  
ATOM    820  N   LEU A 333      13.625 -30.420   1.092  1.00 20.31           N  
ATOM    821  CA  LEU A 333      12.529 -30.627   0.199  1.00 18.06           C  
ATOM    822  C   LEU A 333      11.275 -29.838   0.640  1.00 19.74           C  
ATOM    823  O   LEU A 333      10.664 -29.116  -0.178  1.00 21.14           O  
ATOM    824  CB  LEU A 333      12.217 -32.113   0.118  1.00 18.16           C  
ATOM    825  CG  LEU A 333      10.989 -32.414  -0.756  1.00 19.15           C  
ATOM    826  CD1 LEU A 333      11.146 -31.776  -2.130  1.00 17.31           C  
ATOM    827  CD2 LEU A 333      10.743 -33.918  -0.880  1.00 19.43           C  
ATOM    828  N   LEU A 334      10.941 -29.919   1.924  1.00 18.02           N  
ATOM    829  CA  LEU A 334       9.719 -29.343   2.450  1.00 18.27           C  
ATOM    830  C   LEU A 334       9.714 -27.843   2.330  1.00 19.45           C  
ATOM    831  O   LEU A 334       8.723 -27.245   1.937  1.00 19.21           O  
ATOM    832  CB  LEU A 334       9.488 -29.780   3.891  1.00 16.62           C  
ATOM    833  CG  LEU A 334       8.415 -30.881   4.081  1.00 16.97           C  
ATOM    834  CD1 LEU A 334       8.553 -32.074   3.155  1.00 16.59           C  
ATOM    835  CD2 LEU A 334       8.292 -31.293   5.537  1.00 16.60           C  
ATOM    836  N   GLU A 335      10.847 -27.245   2.588  1.00 21.26           N  
ATOM    837  CA  GLU A 335      10.996 -25.812   2.416  1.00 23.82           C  
ATOM    838  C   GLU A 335      10.909 -25.416   0.929  1.00 20.98           C  
ATOM    839  O   GLU A 335      10.275 -24.414   0.592  1.00 19.51           O  
ATOM    840  CB  GLU A 335      12.374 -25.434   2.947  1.00 28.11           C  
ATOM    841  CG  GLU A 335      12.560 -23.990   3.378  1.00 35.51           C  
ATOM    842  CD  GLU A 335      14.025 -23.730   3.807  1.00 42.12           C  
ATOM    843  OE1 GLU A 335      14.506 -24.295   4.845  1.00 37.82           O  
ATOM    844  OE2 GLU A 335      14.701 -22.984   3.069  1.00 43.99           O  
ATOM    845  N   ALA A 336      11.606 -26.166   0.060  1.00 18.76           N  
ATOM    846  CA  ALA A 336      11.589 -25.898  -1.384  1.00 17.89           C  
ATOM    847  C   ALA A 336      10.193 -26.017  -2.012  1.00 18.45           C  
ATOM    848  O   ALA A 336       9.930 -25.344  -2.989  1.00 18.13           O  
ATOM    849  CB  ALA A 336      12.594 -26.789  -2.119  1.00 15.90           C  
ATOM    850  N   LEU A 337       9.305 -26.869  -1.473  1.00 18.93           N  
ATOM    851  CA  LEU A 337       7.922 -26.974  -2.025  1.00 21.07           C  
ATOM    852  C   LEU A 337       7.183 -25.611  -2.039  1.00 24.03           C  
ATOM    853  O   LEU A 337       6.674 -25.172  -3.093  1.00 30.51           O  
ATOM    854  CB  LEU A 337       7.092 -28.053  -1.332  1.00 17.83           C  
ATOM    855  CG  LEU A 337       7.620 -29.500  -1.377  1.00 18.62           C  
ATOM    856  CD1 LEU A 337       6.845 -30.379  -0.423  1.00 18.79           C  
ATOM    857  CD2 LEU A 337       7.515 -30.095  -2.764  1.00 19.86           C  
ATOM    858  N   GLY A 338       7.165 -24.927  -0.900  1.00 24.58           N  
ATOM    859  CA  GLY A 338       6.633 -23.550  -0.826  1.00 24.06           C  
ATOM    860  C   GLY A 338       7.502 -22.593  -1.645  1.00 23.33           C  
ATOM    861  O   GLY A 338       6.977 -21.774  -2.350  1.00 22.87           O  
ATOM    862  N   ASP A 339       8.818 -22.707  -1.576  1.00 22.77           N  
ATOM    863  CA  ASP A 339       9.681 -21.771  -2.312  1.00 24.38           C  
ATOM    864  C   ASP A 339       9.570 -21.860  -3.848  1.00 22.96           C  
ATOM    865  O   ASP A 339       9.443 -20.851  -4.536  1.00 23.13           O  
ATOM    866  CB  ASP A 339      11.164 -21.900  -1.949  1.00 23.61           C  
ATOM    867  CG  ASP A 339      12.024 -20.831  -2.664  1.00 30.98           C  
ATOM    868  OD1 ASP A 339      11.804 -19.618  -2.327  1.00 32.42           O  
ATOM    869  OD2 ASP A 339      12.847 -21.169  -3.604  1.00 30.48           O  
ATOM    870  N   ILE A 340       9.697 -23.060  -4.376  1.00 21.69           N  
ATOM    871  CA  ILE A 340       9.513 -23.267  -5.804  1.00 22.79           C  
ATOM    872  C   ILE A 340       8.133 -22.861  -6.276  1.00 22.62           C  
ATOM    873  O   ILE A 340       8.030 -22.253  -7.327  1.00 21.69           O  
ATOM    874  CB  ILE A 340       9.841 -24.696  -6.248  1.00 22.60           C  
ATOM    875  CG1 ILE A 340      11.381 -24.949  -6.100  1.00 24.99           C  
ATOM    876  CG2 ILE A 340       9.324 -24.941  -7.655  1.00 21.37           C  
ATOM    877  CD1 ILE A 340      12.260 -23.796  -6.616  1.00 22.08           C  
ATOM    878  N   GLU A 341       7.091 -23.165  -5.500  1.00 24.89           N  
ATOM    879  CA  GLU A 341       5.752 -22.722  -5.882  1.00 26.59           C  
ATOM    880  C   GLU A 341       5.672 -21.205  -6.111  1.00 26.16           C  
ATOM    881  O   GLU A 341       5.087 -20.746  -7.089  1.00 23.29           O  
ATOM    882  CB  GLU A 341       4.662 -23.114  -4.876  1.00 27.47           C  
ATOM    883  CG  GLU A 341       3.309 -23.071  -5.602  1.00 32.40           C  
ATOM    884  CD  GLU A 341       2.111 -22.594  -4.779  1.00 41.15           C  
ATOM    885  OE1 GLU A 341       1.864 -23.142  -3.672  1.00 37.10           O  
ATOM    886  OE2 GLU A 341       1.395 -21.680  -5.276  1.00 45.86           O  
ATOM    887  N   ILE A 342       6.235 -20.428  -5.193  1.00 26.55           N  
ATOM    888  CA  ILE A 342       6.251 -18.974  -5.353  1.00 27.70           C  
ATOM    889  C   ILE A 342       7.179 -18.504  -6.509  1.00 25.73           C  
ATOM    890  O   ILE A 342       6.932 -17.495  -7.175  1.00 26.20           O  
ATOM    891  CB  ILE A 342       6.609 -18.317  -4.002  1.00 32.02           C  
ATOM    892  CG1 ILE A 342       5.364 -18.342  -3.071  1.00 31.45           C  
ATOM    893  CG2 ILE A 342       7.140 -16.905  -4.220  1.00 28.86           C  
ATOM    894  CD1 ILE A 342       5.671 -18.227  -1.580  1.00 35.31           C  
ATOM    895  N   ALA A 343       8.246 -19.236  -6.757  1.00 23.87           N  
ATOM    896  CA  ALA A 343       9.139 -18.879  -7.856  1.00 24.88           C  
ATOM    897  C   ALA A 343       8.443 -19.111  -9.195  1.00 22.94           C  
ATOM    898  O   ALA A 343       8.620 -18.347 -10.128  1.00 25.90           O  
ATOM    899  CB  ALA A 343      10.415 -19.686  -7.780  1.00 23.91           C  
ATOM    900  N   ILE A 344       7.653 -20.155  -9.296  1.00 22.80           N  
ATOM    901  CA  ILE A 344       6.976 -20.430 -10.566  1.00 24.69           C  
ATOM    902  C   ILE A 344       5.865 -19.397 -10.847  1.00 23.71           C  
ATOM    903  O   ILE A 344       5.691 -18.937 -11.983  1.00 23.22           O  
ATOM    904  CB  ILE A 344       6.529 -21.895 -10.646  1.00 26.42           C  
ATOM    905  CG1 ILE A 344       7.815 -22.761 -10.747  1.00 28.21           C  
ATOM    906  CG2 ILE A 344       5.541 -22.095 -11.817  1.00 23.80           C  
ATOM    907  CD1 ILE A 344       7.582 -24.265 -10.857  1.00 28.34           C  
ATOM    908  N   LYS A 345       5.175 -18.962  -9.801  1.00 24.40           N  
ATOM    909  CA  LYS A 345       4.244 -17.809  -9.924  1.00 25.52           C  
ATOM    910  C   LYS A 345       4.956 -16.540 -10.385  1.00 23.54           C  
ATOM    911  O   LYS A 345       4.380 -15.697 -11.045  1.00 21.66           O  
ATOM    912  CB  LYS A 345       3.550 -17.541  -8.593  1.00 26.29           C  
ATOM    913  CG  LYS A 345       2.300 -18.396  -8.303  1.00 30.74           C  
ATOM    914  CD  LYS A 345       1.744 -18.054  -6.924  1.00 31.43           C  
ATOM    915  CE  LYS A 345       0.256 -17.764  -6.943  1.00 39.29           C  
ATOM    916  NZ  LYS A 345      -0.506 -18.854  -6.254  1.00 44.54           N  
ATOM    917  N   LEU A 346       6.221 -16.411 -10.016  1.00 24.27           N  
ATOM    918  CA  LEU A 346       6.987 -15.209 -10.298  1.00 25.59           C  
ATOM    919  C   LEU A 346       7.301 -15.091 -11.764  1.00 24.88           C  
ATOM    920  O   LEU A 346       7.351 -13.986 -12.313  1.00 25.33           O  
ATOM    921  CB  LEU A 346       8.293 -15.224  -9.506  1.00 30.43           C  
ATOM    922  CG  LEU A 346       9.057 -13.908  -9.606  1.00 35.91           C  
ATOM    923  CD1 LEU A 346       9.561 -13.470  -8.226  1.00 39.93           C  
ATOM    924  CD2 LEU A 346      10.149 -13.908 -10.699  1.00 36.32           C  
ATOM    925  N   VAL A 347       7.526 -16.235 -12.410  1.00 23.04           N  
ATOM    926  CA  VAL A 347       7.918 -16.199 -13.815  1.00 22.42           C  
ATOM    927  C   VAL A 347       6.719 -16.036 -14.782  1.00 21.61           C  
ATOM    928  O   VAL A 347       6.935 -15.934 -15.997  1.00 25.05           O  
ATOM    929  CB  VAL A 347       8.845 -17.374 -14.242  1.00 20.66           C  
ATOM    930  CG1 VAL A 347      10.136 -17.392 -13.424  1.00 20.44           C  
ATOM    931  CG2 VAL A 347       8.116 -18.707 -14.168  1.00 19.93           C  
ATOM    932  N   LYS A 348       5.491 -16.006 -14.279  1.00 21.73           N  
ATOM    933  CA  LYS A 348       4.305 -15.806 -15.150  1.00 23.52           C  
ATOM    934  C   LYS A 348       4.346 -14.422 -15.781  1.00 23.99           C  
ATOM    935  O   LYS A 348       4.403 -13.438 -15.068  1.00 27.76           O  
ATOM    936  CB  LYS A 348       3.002 -15.878 -14.358  1.00 25.33           C  
ATOM    937  CG  LYS A 348       2.483 -17.285 -13.996  1.00 33.16           C  
ATOM    938  CD  LYS A 348       1.854 -18.109 -15.151  1.00 32.22           C  
ATOM    939  CE  LYS A 348       0.410 -18.566 -14.813  1.00 33.64           C  
ATOM    940  NZ  LYS A 348      -0.599 -17.886 -15.705  1.00 32.75           N  
ATOM    941  N   THR A 349       4.335 -14.352 -17.104  1.00 23.83           N  
ATOM    942  CA  THR A 349       4.215 -13.081 -17.821  1.00 25.59           C  
ATOM    943  C   THR A 349       2.801 -12.545 -17.842  1.00 27.51           C  
ATOM    944  O   THR A 349       1.853 -13.275 -17.618  1.00 26.94           O  
ATOM    945  CB  THR A 349       4.705 -13.200 -19.273  1.00 25.74           C  
ATOM    946  OG1 THR A 349       3.928 -14.186 -19.958  1.00 24.73           O  
ATOM    947  CG2 THR A 349       6.139 -13.634 -19.260  1.00 26.24           C  
ATOM    948  N   GLU A 350       2.657 -11.253 -18.112  1.00 29.41           N  
ATOM    949  CA  GLU A 350       1.351 -10.644 -18.067  1.00 32.18           C  
ATOM    950  C   GLU A 350       0.469 -11.093 -19.251  1.00 30.76           C  
ATOM    951  O   GLU A 350       0.986 -11.382 -20.339  1.00 30.20           O  
ATOM    952  CB  GLU A 350       1.536  -9.149 -18.086  1.00 37.60           C  
ATOM    953  CG  GLU A 350       1.305  -8.472 -16.751  1.00 48.39           C  
ATOM    954  CD  GLU A 350       0.671  -7.106 -16.964  1.00 58.98           C  
ATOM    955  OE1 GLU A 350       0.328  -6.802 -18.140  1.00 58.67           O  
ATOM    956  OE2 GLU A 350       0.513  -6.344 -15.974  1.00 64.73           O  
ATOM    957  N   LEU A 351      -0.849 -11.164 -19.041  1.00 31.01           N  
ATOM    958  CA  LEU A 351      -1.795 -11.546 -20.115  1.00 33.72           C  
ATOM    959  C   LEU A 351      -1.505 -10.853 -21.465  1.00 35.80           C  
ATOM    960  O   LEU A 351      -1.338 -11.483 -22.511  1.00 36.67           O  
ATOM    961  CB  LEU A 351      -3.239 -11.278 -19.667  1.00 34.17           C  
ATOM    962  CG  LEU A 351      -4.404 -11.918 -20.463  1.00 37.57           C  
ATOM    963  CD1 LEU A 351      -4.187 -13.425 -20.664  1.00 34.93           C  
ATOM    964  CD2 LEU A 351      -5.765 -11.594 -19.805  1.00 31.52           C  
ATOM    965  N   GLN A 352      -1.437  -9.534 -21.419  1.00 35.70           N  
ATOM    966  CA  GLN A 352      -1.202  -8.756 -22.594  1.00 37.89           C  
ATOM    967  C   GLN A 352       0.004  -7.925 -22.177  1.00 43.75           C  
ATOM    968  O   GLN A 352       0.091  -7.472 -21.018  1.00 46.87           O  
ATOM    969  CB  GLN A 352      -2.416  -7.843 -22.869  1.00 35.63           C  
ATOM    970  CG  GLN A 352      -3.757  -8.559 -22.872  1.00 34.82           C  
ATOM    971  CD  GLN A 352      -4.988  -7.641 -22.975  1.00 33.54           C  
ATOM    972  OE1 GLN A 352      -5.431  -7.043 -21.992  1.00 30.88           O  
ATOM    973  NE2 GLN A 352      -5.579  -7.588 -24.153  1.00 35.99           N  
ATOM    974  N   SER A 353       0.933  -7.739 -23.109  1.00 41.09           N  
ATOM    975  CA  SER A 353       2.188  -7.015 -22.879  1.00 40.50           C  
ATOM    976  C   SER A 353       3.004  -7.447 -24.059  1.00 42.24           C  
ATOM    977  O   SER A 353       2.979  -8.631 -24.418  1.00 38.37           O  
ATOM    978  CB  SER A 353       2.898  -7.397 -21.564  1.00 42.52           C  
ATOM    979  OG  SER A 353       4.192  -6.800 -21.461  1.00 44.31           O  
ATOM    980  N   PRO A 354       3.691  -6.491 -24.701  1.00 46.34           N  
ATOM    981  CA  PRO A 354       4.492  -6.784 -25.904  1.00 45.97           C  
ATOM    982  C   PRO A 354       5.954  -7.084 -25.475  1.00 42.25           C  
ATOM    983  O   PRO A 354       6.742  -7.745 -26.209  1.00 40.07           O  
ATOM    984  CB  PRO A 354       4.397  -5.458 -26.682  1.00 47.79           C  
ATOM    985  CG  PRO A 354       4.244  -4.375 -25.589  1.00 51.41           C  
ATOM    986  CD  PRO A 354       3.835  -5.072 -24.288  1.00 48.74           C  
ATOM    987  N   GLU A 355       6.268  -6.593 -24.273  1.00 33.80           N  
ATOM    988  CA  GLU A 355       7.555  -6.784 -23.621  1.00 32.02           C  
ATOM    989  C   GLU A 355       8.131  -8.198 -23.599  1.00 26.58           C  
ATOM    990  O   GLU A 355       7.463  -9.179 -23.301  1.00 27.86           O  
ATOM    991  CB  GLU A 355       7.465  -6.324 -22.204  1.00 30.43           C  
ATOM    992  CG  GLU A 355       8.783  -5.732 -21.793  1.00 33.21           C  
ATOM    993  CD  GLU A 355       8.671  -5.212 -20.409  1.00 33.76           C  
ATOM    994  OE1 GLU A 355       7.627  -5.501 -19.826  1.00 33.52           O  
ATOM    995  OE2 GLU A 355       9.602  -4.547 -19.909  1.00 39.20           O  
ATOM    996  N   HIS A 356       9.407  -8.276 -23.871  1.00 24.20           N  
ATOM    997  CA  HIS A 356      10.101  -9.532 -23.883  1.00 21.97           C  
ATOM    998  C   HIS A 356      10.026 -10.218 -22.532  1.00 20.79           C  
ATOM    999  O   HIS A 356      10.063  -9.561 -21.488  1.00 22.24           O  
ATOM   1000  CB  HIS A 356      11.499  -9.264 -24.342  1.00 21.45           C  
ATOM   1001  CG  HIS A 356      12.215 -10.477 -24.779  1.00 24.63           C  
ATOM   1002  ND1 HIS A 356      12.564 -11.466 -23.911  1.00 23.57           N  
ATOM   1003  CD2 HIS A 356      12.706 -10.850 -26.027  1.00 25.06           C  
ATOM   1004  CE1 HIS A 356      13.251 -12.416 -24.573  1.00 23.98           C  
ATOM   1005  NE2 HIS A 356      13.328 -12.049 -25.871  1.00 25.23           N  
ATOM   1006  N   PRO A 357       9.800 -11.535 -22.520  1.00 19.55           N  
ATOM   1007  CA  PRO A 357       9.619 -12.209 -21.243  1.00 20.39           C  
ATOM   1008  C   PRO A 357      10.820 -12.058 -20.257  1.00 19.14           C  
ATOM   1009  O   PRO A 357      10.615 -11.946 -19.042  1.00 18.68           O  
ATOM   1010  CB  PRO A 357       9.441 -13.674 -21.645  1.00 19.10           C  
ATOM   1011  CG  PRO A 357       9.890 -13.776 -23.075  1.00 19.46           C  
ATOM   1012  CD  PRO A 357       9.532 -12.449 -23.645  1.00 20.34           C  
ATOM   1013  N   LEU A 358      12.024 -12.039 -20.799  1.00 17.97           N  
ATOM   1014  CA  LEU A 358      13.222 -11.773 -20.008  1.00 19.07           C  
ATOM   1015  C   LEU A 358      13.101 -10.513 -19.205  1.00 19.44           C  
ATOM   1016  O   LEU A 358      13.484 -10.527 -17.996  1.00 19.12           O  
ATOM   1017  CB  LEU A 358      14.523 -11.730 -20.859  1.00 18.06           C  
ATOM   1018  CG  LEU A 358      14.812 -13.115 -21.468  1.00 20.01           C  
ATOM   1019  CD1 LEU A 358      15.988 -13.102 -22.450  1.00 19.13           C  
ATOM   1020  CD2 LEU A 358      14.907 -14.203 -20.400  1.00 18.52           C  
ATOM   1021  N   ASP A 359      12.565  -9.449 -19.826  1.00 17.82           N  
ATOM   1022  CA  ASP A 359      12.440  -8.183 -19.096  1.00 18.94           C  
ATOM   1023  C   ASP A 359      11.384  -8.295 -18.050  1.00 16.98           C  
ATOM   1024  O   ASP A 359      11.501  -7.673 -17.010  1.00 17.47           O  
ATOM   1025  CB  ASP A 359      12.164  -6.987 -20.013  1.00 21.70           C  
ATOM   1026  CG  ASP A 359      13.077  -6.957 -21.239  1.00 25.16           C  
ATOM   1027  OD1 ASP A 359      13.730  -7.969 -21.580  1.00 29.96           O  
ATOM   1028  OD2 ASP A 359      13.120  -5.923 -21.915  1.00 30.99           O  
ATOM   1029  N   GLN A 360      10.349  -9.095 -18.285  1.00 15.72           N  
ATOM   1030  CA  GLN A 360       9.310  -9.226 -17.246  1.00 15.41           C  
ATOM   1031  C   GLN A 360       9.858 -10.038 -16.087  1.00 15.46           C  
ATOM   1032  O   GLN A 360       9.714  -9.672 -14.959  1.00 13.66           O  
ATOM   1033  CB  GLN A 360       7.997  -9.835 -17.764  1.00 15.09           C  
ATOM   1034  CG  GLN A 360       7.384  -9.069 -18.959  1.00 15.91           C  
ATOM   1035  CD  GLN A 360       6.066  -9.660 -19.412  1.00 16.02           C  
ATOM   1036  OE1 GLN A 360       5.146  -9.851 -18.597  1.00 18.40           O  
ATOM   1037  NE2 GLN A 360       5.962  -9.971 -20.701  1.00 15.77           N  
ATOM   1038  N   HIS A 361      10.500 -11.158 -16.386  1.00 17.49           N  
ATOM   1039  CA  HIS A 361      11.135 -11.947 -15.330  1.00 18.19           C  
ATOM   1040  C   HIS A 361      12.054 -11.099 -14.501  1.00 18.01           C  
ATOM   1041  O   HIS A 361      11.989 -11.135 -13.297  1.00 19.42           O  
ATOM   1042  CB  HIS A 361      11.871 -13.129 -15.956  1.00 17.38           C  
ATOM   1043  CG  HIS A 361      10.941 -14.158 -16.548  1.00 16.64           C  
ATOM   1044  ND1 HIS A 361      11.372 -15.137 -17.407  1.00 16.70           N  
ATOM   1045  CD2 HIS A 361       9.561 -14.343 -16.388  1.00 15.82           C  
ATOM   1046  CE1 HIS A 361      10.313 -15.930 -17.737  1.00 16.50           C  
ATOM   1047  NE2 HIS A 361       9.208 -15.433 -17.133  1.00 16.82           N  
ATOM   1048  N   TYR A 362      12.824 -10.237 -15.144  1.00 18.10           N  
ATOM   1049  CA  TYR A 362      13.811  -9.456 -14.468  1.00 18.83           C  
ATOM   1050  C   TYR A 362      13.122  -8.492 -13.566  1.00 20.17           C  
ATOM   1051  O   TYR A 362      13.404  -8.460 -12.349  1.00 17.82           O  
ATOM   1052  CB  TYR A 362      14.724  -8.750 -15.471  1.00 20.88           C  
ATOM   1053  CG  TYR A 362      15.684  -7.794 -14.813  1.00 22.01           C  
ATOM   1054  CD1 TYR A 362      16.808  -8.275 -14.131  1.00 21.24           C  
ATOM   1055  CD2 TYR A 362      15.498  -6.410 -14.906  1.00 21.04           C  
ATOM   1056  CE1 TYR A 362      17.694  -7.398 -13.539  1.00 23.05           C  
ATOM   1057  CE2 TYR A 362      16.392  -5.517 -14.333  1.00 21.95           C  
ATOM   1058  CZ  TYR A 362      17.481  -6.025 -13.630  1.00 21.44           C  
ATOM   1059  OH  TYR A 362      18.376  -5.190 -13.042  1.00 21.71           O  
ATOM   1060  N   ARG A 363      12.159  -7.756 -14.126  1.00 20.12           N  
ATOM   1061  CA  ARG A 363      11.395  -6.824 -13.320  1.00 21.21           C  
ATOM   1062  C   ARG A 363      10.752  -7.488 -12.073  1.00 19.87           C  
ATOM   1063  O   ARG A 363      10.820  -6.941 -10.954  1.00 16.70           O  
ATOM   1064  CB  ARG A 363      10.320  -6.082 -14.140  1.00 23.69           C  
ATOM   1065  CG  ARG A 363       9.598  -4.983 -13.329  1.00 28.56           C  
ATOM   1066  CD  ARG A 363       8.835  -3.947 -14.210  1.00 34.04           C  
ATOM   1067  NE  ARG A 363       8.316  -4.631 -15.383  1.00 37.80           N  
ATOM   1068  CZ  ARG A 363       8.681  -4.428 -16.654  1.00 40.57           C  
ATOM   1069  NH1 ARG A 363       9.545  -3.455 -17.018  1.00 37.04           N  
ATOM   1070  NH2 ARG A 363       8.130  -5.215 -17.572  1.00 33.85           N  
ATOM   1071  N   ASN A 364      10.130  -8.640 -12.282  1.00 18.02           N  
ATOM   1072  CA  ASN A 364       9.455  -9.336 -11.196  1.00 19.70           C  
ATOM   1073  C   ASN A 364      10.356  -9.734 -10.026  1.00 19.03           C  
ATOM   1074  O   ASN A 364       9.840  -9.922  -8.930  1.00 19.04           O  
ATOM   1075  CB  ASN A 364       8.741 -10.590 -11.728  1.00 21.94           C  
ATOM   1076  CG  ASN A 364       7.564 -10.245 -12.628  1.00 24.36           C  
ATOM   1077  OD1 ASN A 364       7.142  -9.080 -12.695  1.00 22.86           O  
ATOM   1078  ND2 ASN A 364       7.049 -11.250 -13.346  1.00 25.06           N  
ATOM   1079  N   LEU A 365      11.670  -9.883 -10.247  1.00 17.85           N  
ATOM   1080  CA  LEU A 365      12.616 -10.150  -9.128  1.00 19.69           C  
ATOM   1081  C   LEU A 365      12.775  -8.986  -8.168  1.00 20.40           C  
ATOM   1082  O   LEU A 365      13.077  -9.192  -6.993  1.00 20.28           O  
ATOM   1083  CB  LEU A 365      14.004 -10.507  -9.635  1.00 19.08           C  
ATOM   1084  CG  LEU A 365      14.227 -11.694 -10.566  1.00 19.74           C  
ATOM   1085  CD1 LEU A 365      15.714 -11.772 -10.949  1.00 17.82           C  
ATOM   1086  CD2 LEU A 365      13.740 -12.955  -9.859  1.00 18.76           C  
ATOM   1087  N   HIS A 366      12.598  -7.753  -8.654  1.00 20.93           N  
ATOM   1088  CA  HIS A 366      12.800  -6.570  -7.803  1.00 21.36           C  
ATOM   1089  C   HIS A 366      14.197  -6.532  -7.217  1.00 20.15           C  
ATOM   1090  O   HIS A 366      14.418  -6.328  -6.012  1.00 20.36           O  
ATOM   1091  CB  HIS A 366      11.743  -6.479  -6.693  1.00 23.78           C  
ATOM   1092  CG  HIS A 366      10.370  -6.061  -7.187  1.00 31.45           C  
ATOM   1093  ND1 HIS A 366       9.270  -6.866  -7.077  1.00 34.07           N  
ATOM   1094  CD2 HIS A 366       9.949  -4.907  -7.858  1.00 32.19           C  
ATOM   1095  CE1 HIS A 366       8.206  -6.244  -7.632  1.00 34.06           C  
ATOM   1096  NE2 HIS A 366       8.619  -5.046  -8.102  1.00 33.32           N  
ATOM   1097  N   CYS A 367      15.167  -6.769  -8.072  1.00 19.04           N  
ATOM   1098  CA  CYS A 367      16.542  -6.863  -7.638  1.00 18.46           C  
ATOM   1099  C   CYS A 367      17.419  -6.384  -8.814  1.00 18.58           C  
ATOM   1100  O   CYS A 367      17.456  -7.024  -9.859  1.00 18.47           O  
ATOM   1101  CB  CYS A 367      16.823  -8.289  -7.220  1.00 16.82           C  
ATOM   1102  SG  CYS A 367      18.478  -8.501  -6.552  1.00 19.93           S  
ATOM   1103  N   ALA A 368      18.091  -5.238  -8.671  1.00 17.70           N  
ATOM   1104  CA  ALA A 368      18.942  -4.740  -9.760  1.00 17.11           C  
ATOM   1105  C   ALA A 368      20.204  -5.642  -9.932  1.00 17.63           C  
ATOM   1106  O   ALA A 368      20.831  -5.985  -8.928  1.00 17.61           O  
ATOM   1107  CB  ALA A 368      19.340  -3.302  -9.494  1.00 16.83           C  
ATOM   1108  N   LEU A 369      20.549  -6.025 -11.181  1.00 17.10           N  
ATOM   1109  CA  LEU A 369      21.707  -6.867 -11.450  1.00 17.64           C  
ATOM   1110  C   LEU A 369      22.561  -6.211 -12.506  1.00 19.48           C  
ATOM   1111  O   LEU A 369      22.254  -6.273 -13.699  1.00 20.51           O  
ATOM   1112  CB  LEU A 369      21.312  -8.279 -11.914  1.00 17.36           C  
ATOM   1113  CG  LEU A 369      20.522  -9.147 -10.906  1.00 17.61           C  
ATOM   1114  CD1 LEU A 369      19.925 -10.342 -11.632  1.00 17.75           C  
ATOM   1115  CD2 LEU A 369      21.382  -9.550  -9.694  1.00 16.48           C  
ATOM   1116  N   ARG A 370      23.684  -5.654 -12.074  1.00 18.79           N  
ATOM   1117  CA  ARG A 370      24.431  -4.740 -12.898  1.00 20.27           C  
ATOM   1118  C   ARG A 370      25.714  -5.424 -13.338  1.00 16.97           C  
ATOM   1119  O   ARG A 370      26.581  -5.638 -12.527  1.00 17.52           O  
ATOM   1120  CB  ARG A 370      24.737  -3.507 -12.060  1.00 22.52           C  
ATOM   1121  CG  ARG A 370      24.672  -2.227 -12.795  1.00 27.65           C  
ATOM   1122  CD  ARG A 370      25.398  -1.168 -11.965  1.00 34.96           C  
ATOM   1123  NE  ARG A 370      26.712  -0.871 -12.573  1.00 39.73           N  
ATOM   1124  CZ  ARG A 370      27.890  -0.809 -11.940  1.00 37.86           C  
ATOM   1125  NH1 ARG A 370      27.998  -1.015 -10.625  1.00 38.99           N  
ATOM   1126  NH2 ARG A 370      28.982  -0.539 -12.650  1.00 36.18           N  
ATOM   1127  N   PRO A 371      25.833  -5.785 -14.625  1.00 17.32           N  
ATOM   1128  CA  PRO A 371      27.061  -6.522 -15.012  1.00 17.13           C  
ATOM   1129  C   PRO A 371      28.315  -5.624 -14.940  1.00 17.79           C  
ATOM   1130  O   PRO A 371      28.228  -4.446 -15.279  1.00 18.15           O  
ATOM   1131  CB  PRO A 371      26.779  -6.981 -16.448  1.00 16.34           C  
ATOM   1132  CG  PRO A 371      25.738  -6.002 -16.968  1.00 16.44           C  
ATOM   1133  CD  PRO A 371      24.985  -5.417 -15.793  1.00 15.91           C  
ATOM   1134  N   LEU A 372      29.445  -6.157 -14.448  1.00 17.72           N  
ATOM   1135  CA  LEU A 372      30.737  -5.408 -14.415  1.00 19.26           C  
ATOM   1136  C   LEU A 372      31.658  -5.948 -15.509  1.00 20.01           C  
ATOM   1137  O   LEU A 372      31.550  -7.134 -15.846  1.00 20.92           O  
ATOM   1138  CB  LEU A 372      31.434  -5.516 -13.047  1.00 18.45           C  
ATOM   1139  CG  LEU A 372      30.581  -5.011 -11.866  1.00 18.05           C  
ATOM   1140  CD1 LEU A 372      31.349  -5.274 -10.602  1.00 19.62           C  
ATOM   1141  CD2 LEU A 372      30.155  -3.551 -11.936  1.00 18.01           C  
ATOM   1142  N   ASP A 373      32.499  -5.102 -16.092  1.00 20.34           N  
ATOM   1143  CA  ASP A 373      33.511  -5.586 -17.070  1.00 24.68           C  
ATOM   1144  C   ASP A 373      34.654  -6.338 -16.412  1.00 23.46           C  
ATOM   1145  O   ASP A 373      35.066  -6.027 -15.274  1.00 22.79           O  
ATOM   1146  CB  ASP A 373      34.104  -4.425 -17.894  1.00 29.63           C  
ATOM   1147  CG  ASP A 373      33.016  -3.628 -18.657  1.00 33.98           C  
ATOM   1148  OD1 ASP A 373      31.969  -4.217 -19.025  1.00 36.63           O  
ATOM   1149  OD2 ASP A 373      33.221  -2.417 -18.891  1.00 37.29           O  
ATOM   1150  N   HIS A 374      35.158  -7.317 -17.148  1.00 21.47           N  
ATOM   1151  CA  HIS A 374      36.231  -8.179 -16.708  1.00 21.64           C  
ATOM   1152  C   HIS A 374      37.486  -7.409 -16.445  1.00 20.98           C  
ATOM   1153  O   HIS A 374      38.312  -7.833 -15.634  1.00 20.35           O  
ATOM   1154  CB  HIS A 374      36.457  -9.314 -17.747  1.00 22.66           C  
ATOM   1155  CG  HIS A 374      35.267 -10.299 -17.864  1.00 24.46           C  
ATOM   1156  ND1 HIS A 374      35.437 -11.632 -17.952  1.00 25.98           N  
ATOM   1157  CD2 HIS A 374      33.882 -10.093 -17.800  1.00 24.39           C  
ATOM   1158  CE1 HIS A 374      34.227 -12.257 -18.001  1.00 27.60           C  
ATOM   1159  NE2 HIS A 374      33.277 -11.317 -17.933  1.00 26.83           N  
ATOM   1160  N   GLU A 375      37.675  -6.256 -17.084  1.00 23.65           N  
ATOM   1161  CA  GLU A 375      38.962  -5.539 -16.828  1.00 25.49           C  
ATOM   1162  C   GLU A 375      38.906  -4.587 -15.649  1.00 23.98           C  
ATOM   1163  O   GLU A 375      39.961  -4.027 -15.214  1.00 22.59           O  
ATOM   1164  CB  GLU A 375      39.494  -4.806 -18.066  1.00 28.65           C  
ATOM   1165  CG  GLU A 375      38.670  -3.592 -18.485  1.00 33.87           C  
ATOM   1166  CD  GLU A 375      37.667  -3.917 -19.595  1.00 39.10           C  
ATOM   1167  OE1 GLU A 375      37.181  -5.087 -19.703  1.00 39.47           O  
ATOM   1168  OE2 GLU A 375      37.360  -2.989 -20.364  1.00 40.11           O  
ATOM   1169  N   SER A 376      37.690  -4.370 -15.138  1.00 20.05           N  
ATOM   1170  CA  SER A 376      37.526  -3.455 -14.002  1.00 17.79           C  
ATOM   1171  C   SER A 376      38.213  -4.013 -12.713  1.00 16.89           C  
ATOM   1172  O   SER A 376      38.284  -5.243 -12.451  1.00 15.89           O  
ATOM   1173  CB  SER A 376      36.052  -3.220 -13.705  1.00 16.88           C  
ATOM   1174  OG  SER A 376      35.528  -4.352 -13.017  1.00 15.11           O  
ATOM   1175  N   TYR A 377      38.656  -3.078 -11.894  1.00 16.25           N  
ATOM   1176  CA  TYR A 377      39.205  -3.353 -10.575  1.00 15.78           C  
ATOM   1177  C   TYR A 377      38.327  -4.315  -9.716  1.00 16.45           C  
ATOM   1178  O   TYR A 377      38.854  -5.225  -9.048  1.00 15.97           O  
ATOM   1179  CB  TYR A 377      39.456  -2.035  -9.833  1.00 13.98           C  
ATOM   1180  CG  TYR A 377      39.838  -2.184  -8.340  1.00 13.33           C  
ATOM   1181  CD1 TYR A 377      41.112  -2.537  -7.959  1.00 12.89           C  
ATOM   1182  CD2 TYR A 377      38.917  -1.954  -7.359  1.00 14.74           C  
ATOM   1183  CE1 TYR A 377      41.484  -2.684  -6.615  1.00 13.19           C  
ATOM   1184  CE2 TYR A 377      39.263  -2.060  -5.996  1.00 15.48           C  
ATOM   1185  CZ  TYR A 377      40.564  -2.428  -5.659  1.00 13.15           C  
ATOM   1186  OH  TYR A 377      40.890  -2.533  -4.354  1.00 12.58           O  
ATOM   1187  N   GLU A 378      37.019  -4.060  -9.680  1.00 15.94           N  
ATOM   1188  CA  GLU A 378      36.110  -4.847  -8.835  1.00 16.50           C  
ATOM   1189  C   GLU A 378      36.103  -6.326  -9.274  1.00 15.39           C  
ATOM   1190  O   GLU A 378      36.077  -7.221  -8.457  1.00 14.18           O  
ATOM   1191  CB  GLU A 378      34.674  -4.268  -8.912  1.00 17.68           C  
ATOM   1192  CG  GLU A 378      34.477  -2.966  -8.137  1.00 17.50           C  
ATOM   1193  CD  GLU A 378      34.903  -1.718  -8.894  1.00 18.65           C  
ATOM   1194  OE1 GLU A 378      35.270  -1.826 -10.099  1.00 18.13           O  
ATOM   1195  OE2 GLU A 378      34.827  -0.606  -8.279  1.00 19.29           O  
ATOM   1196  N   PHE A 379      36.114  -6.568 -10.581  1.00 15.37           N  
ATOM   1197  CA  PHE A 379      36.120  -7.937 -11.101  1.00 15.40           C  
ATOM   1198  C   PHE A 379      37.428  -8.648 -10.775  1.00 16.83           C  
ATOM   1199  O   PHE A 379      37.395  -9.821 -10.350  1.00 17.19           O  
ATOM   1200  CB  PHE A 379      35.892  -7.900 -12.583  1.00 15.30           C  
ATOM   1201  CG  PHE A 379      35.771  -9.257 -13.236  1.00 17.17           C  
ATOM   1202  CD1 PHE A 379      36.898 -10.050 -13.460  1.00 17.79           C  
ATOM   1203  CD2 PHE A 379      34.541  -9.671 -13.741  1.00 17.13           C  
ATOM   1204  CE1 PHE A 379      36.789 -11.290 -14.097  1.00 19.28           C  
ATOM   1205  CE2 PHE A 379      34.417 -10.888 -14.380  1.00 19.42           C  
ATOM   1206  CZ  PHE A 379      35.549 -11.701 -14.585  1.00 19.79           C  
ATOM   1207  N   LYS A 380      38.561  -7.947 -10.948  1.00 16.92           N  
ATOM   1208  CA  LYS A 380      39.847  -8.475 -10.544  1.00 18.04           C  
ATOM   1209  C   LYS A 380      39.914  -8.817  -9.079  1.00 17.64           C  
ATOM   1210  O   LYS A 380      40.383  -9.885  -8.779  1.00 19.18           O  
ATOM   1211  CB  LYS A 380      41.003  -7.547 -10.913  1.00 19.96           C  
ATOM   1212  CG  LYS A 380      41.221  -7.457 -12.426  1.00 23.58           C  
ATOM   1213  CD  LYS A 380      42.480  -6.675 -12.798  1.00 27.52           C  
ATOM   1214  CE  LYS A 380      42.144  -5.197 -13.023  1.00 31.55           C  
ATOM   1215  NZ  LYS A 380      43.335  -4.438 -13.510  1.00 31.65           N  
ATOM   1216  N   VAL A 381      39.469  -7.940  -8.185  1.00 17.16           N  
ATOM   1217  CA  VAL A 381      39.422  -8.221  -6.725  1.00 16.54           C  
ATOM   1218  C   VAL A 381      38.542  -9.440  -6.404  1.00 16.64           C  
ATOM   1219  O   VAL A 381      38.947 -10.368  -5.665  1.00 15.71           O  
ATOM   1220  CB  VAL A 381      38.916  -7.021  -5.863  1.00 17.49           C  
ATOM   1221  CG1 VAL A 381      38.758  -7.430  -4.375  1.00 16.17           C  
ATOM   1222  CG2 VAL A 381      39.915  -5.838  -5.886  1.00 16.96           C  
ATOM   1223  N   ILE A 382      37.332  -9.447  -6.953  1.00 15.64           N  
ATOM   1224  CA  ILE A 382      36.435 -10.586  -6.715  1.00 15.09           C  
ATOM   1225  C   ILE A 382      37.017 -11.892  -7.223  1.00 14.53           C  
ATOM   1226  O   ILE A 382      36.896 -12.865  -6.542  1.00 13.37           O  
ATOM   1227  CB  ILE A 382      35.032 -10.375  -7.298  1.00 14.59           C  
ATOM   1228  CG1 ILE A 382      34.451  -9.105  -6.717  1.00 13.49           C  
ATOM   1229  CG2 ILE A 382      34.133 -11.588  -6.985  1.00 14.30           C  
ATOM   1230  CD1 ILE A 382      34.397  -9.199  -5.220  1.00 13.91           C  
ATOM   1231  N   SER A 383      37.644 -11.888  -8.397  1.00 16.34           N  
ATOM   1232  CA  SER A 383      38.355 -13.071  -8.919  1.00 19.61           C  
ATOM   1233  C   SER A 383      39.466 -13.563  -8.055  1.00 19.78           C  
ATOM   1234  O   SER A 383      39.626 -14.751  -7.915  1.00 22.60           O  
ATOM   1235  CB  SER A 383      39.003 -12.793 -10.254  1.00 20.70           C  
ATOM   1236  OG  SER A 383      38.011 -12.823 -11.225  1.00 26.17           O  
ATOM   1237  N   GLN A 384      40.260 -12.651  -7.505  1.00 20.47           N  
ATOM   1238  CA  GLN A 384      41.263 -13.023  -6.497  1.00 20.77           C  
ATOM   1239  C   GLN A 384      40.652 -13.678  -5.295  1.00 18.09           C  
ATOM   1240  O   GLN A 384      41.230 -14.628  -4.764  1.00 19.42           O  
ATOM   1241  CB  GLN A 384      42.000 -11.795  -5.973  1.00 23.24           C  
ATOM   1242  CG  GLN A 384      43.134 -11.274  -6.804  1.00 30.08           C  
ATOM   1243  CD  GLN A 384      43.731 -10.047  -6.094  1.00 41.15           C  
ATOM   1244  OE1 GLN A 384      43.391  -8.879  -6.437  1.00 34.09           O  
ATOM   1245  NE2 GLN A 384      44.571 -10.307  -5.038  1.00 37.46           N  
ATOM   1246  N   TYR A 385      39.546 -13.120  -4.801  1.00 15.03           N  
ATOM   1247  CA  TYR A 385      38.902 -13.643  -3.608  1.00 15.35           C  
ATOM   1248  C   TYR A 385      38.333 -15.022  -3.944  1.00 17.10           C  
ATOM   1249  O   TYR A 385      38.477 -15.933  -3.169  1.00 18.26           O  
ATOM   1250  CB  TYR A 385      37.781 -12.710  -3.192  1.00 14.25           C  
ATOM   1251  CG  TYR A 385      37.035 -12.988  -1.912  1.00 13.47           C  
ATOM   1252  CD1 TYR A 385      37.521 -13.874  -0.925  1.00 13.02           C  
ATOM   1253  CD2 TYR A 385      35.809 -12.350  -1.676  1.00 12.51           C  
ATOM   1254  CE1 TYR A 385      36.791 -14.108   0.249  1.00 12.02           C  
ATOM   1255  CE2 TYR A 385      35.079 -12.589  -0.504  1.00 13.04           C  
ATOM   1256  CZ  TYR A 385      35.580 -13.477   0.454  1.00 13.03           C  
ATOM   1257  OH  TYR A 385      34.845 -13.650   1.630  1.00 12.94           O  
ATOM   1258  N   LEU A 386      37.684 -15.156  -5.103  1.00 16.82           N  
ATOM   1259  CA  LEU A 386      37.249 -16.475  -5.579  1.00 18.82           C  
ATOM   1260  C   LEU A 386      38.468 -17.446  -5.657  1.00 18.50           C  
ATOM   1261  O   LEU A 386      38.404 -18.559  -5.140  1.00 16.68           O  
ATOM   1262  CB  LEU A 386      36.514 -16.392  -6.958  1.00 15.83           C  
ATOM   1263  CG  LEU A 386      35.985 -17.745  -7.496  1.00 16.06           C  
ATOM   1264  CD1 LEU A 386      34.845 -18.280  -6.656  1.00 15.60           C  
ATOM   1265  CD2 LEU A 386      35.541 -17.634  -8.967  1.00 13.66           C  
ATOM   1266  N   GLN A 387      39.544 -17.040  -6.318  1.00 19.29           N  
ATOM   1267  CA  GLN A 387      40.632 -18.032  -6.559  1.00 23.05           C  
ATOM   1268  C   GLN A 387      41.451 -18.258  -5.282  1.00 22.81           C  
ATOM   1269  O   GLN A 387      41.643 -19.372  -4.880  1.00 26.63           O  
ATOM   1270  CB  GLN A 387      41.557 -17.619  -7.700  1.00 22.84           C  
ATOM   1271  CG  GLN A 387      40.913 -17.550  -9.064  1.00 23.63           C  
ATOM   1272  CD  GLN A 387      40.297 -18.874  -9.474  1.00 26.78           C  
ATOM   1273  OE1 GLN A 387      40.814 -19.942  -9.126  1.00 28.29           O  
ATOM   1274  NE2 GLN A 387      39.155 -18.817 -10.175  1.00 23.32           N  
ATOM   1275  N   SER A 388      41.896 -17.180  -4.637  1.00 24.15           N  
ATOM   1276  CA  SER A 388      42.725 -17.239  -3.392  1.00 21.63           C  
ATOM   1277  C   SER A 388      42.059 -18.019  -2.255  1.00 22.85           C  
ATOM   1278  O   SER A 388      42.754 -18.586  -1.420  1.00 25.85           O  
ATOM   1279  CB  SER A 388      43.082 -15.814  -2.898  1.00 19.97           C  
ATOM   1280  OG  SER A 388      42.023 -15.226  -2.090  1.00 19.31           O  
ATOM   1281  N   THR A 389      40.724 -18.052  -2.176  1.00 22.14           N  
ATOM   1282  CA  THR A 389      40.050 -18.827  -1.076  1.00 19.00           C  
ATOM   1283  C   THR A 389      39.335 -20.160  -1.486  1.00 18.88           C  
ATOM   1284  O   THR A 389      38.482 -20.664  -0.774  1.00 17.61           O  
ATOM   1285  CB  THR A 389      39.027 -17.990  -0.315  1.00 16.87           C  
ATOM   1286  OG1 THR A 389      37.978 -17.608  -1.200  1.00 14.77           O  
ATOM   1287  CG2 THR A 389      39.697 -16.770   0.256  1.00 18.38           C  
ATOM   1288  N   HIS A 390      39.692 -20.688  -2.633  1.00 20.13           N  
ATOM   1289  CA  HIS A 390      39.350 -22.044  -3.006  1.00 25.09           C  
ATOM   1290  C   HIS A 390      40.211 -23.023  -2.203  1.00 26.49           C  
ATOM   1291  O   HIS A 390      41.395 -23.152  -2.470  1.00 26.86           O  
ATOM   1292  CB  HIS A 390      39.628 -22.195  -4.503  1.00 26.88           C  
ATOM   1293  CG  HIS A 390      39.141 -23.508  -5.097  1.00 28.98           C  
ATOM   1294  ND1 HIS A 390      38.905 -23.652  -6.399  1.00 31.16           N  
ATOM   1295  CD2 HIS A 390      38.831 -24.738  -4.501  1.00 29.91           C  
ATOM   1296  CE1 HIS A 390      38.491 -24.929  -6.645  1.00 31.11           C  
ATOM   1297  NE2 HIS A 390      38.427 -25.572  -5.474  1.00 31.79           N  
ATOM   1298  N   ALA A 391      39.631 -23.679  -1.201  1.00 29.00           N  
ATOM   1299  CA  ALA A 391      40.320 -24.671  -0.340  1.00 29.79           C  
ATOM   1300  C   ALA A 391      41.202 -25.675  -1.083  1.00 31.37           C  
ATOM   1301  O   ALA A 391      40.870 -26.115  -2.191  1.00 28.14           O  
ATOM   1302  CB  ALA A 391      39.326 -25.403   0.544  1.00 26.38           C  
ATOM   1303  N   PRO A 392      42.372 -26.013  -0.489  1.00 34.48           N  
ATOM   1304  CA  PRO A 392      43.296 -26.938  -1.164  1.00 34.02           C  
ATOM   1305  C   PRO A 392      42.715 -28.371  -1.117  1.00 33.81           C  
ATOM   1306  O   PRO A 392      43.104 -29.218  -1.929  1.00 36.89           O  
ATOM   1307  CB  PRO A 392      44.580 -26.829  -0.312  1.00 34.80           C  
ATOM   1308  CG  PRO A 392      44.056 -26.546   1.079  1.00 36.34           C  
ATOM   1309  CD  PRO A 392      42.880 -25.605   0.841  1.00 36.46           C  
ATOM   1310  N   THR A 393      41.789 -28.601  -0.182  1.00 29.43           N  
ATOM   1311  CA  THR A 393      41.098 -29.858  -0.020  1.00 30.87           C  
ATOM   1312  C   THR A 393      39.798 -30.004  -0.829  1.00 34.76           C  
ATOM   1313  O   THR A 393      39.008 -30.875  -0.513  1.00 35.59           O  
ATOM   1314  CB  THR A 393      40.691 -30.081   1.449  1.00 29.88           C  
ATOM   1315  OG1 THR A 393      39.705 -29.114   1.824  1.00 29.74           O  
ATOM   1316  CG2 THR A 393      41.937 -30.052   2.432  1.00 26.87           C  
ATOM   1317  N   HIS A 394      39.554 -29.121  -1.802  1.00 34.09           N  
ATOM   1318  CA  HIS A 394      38.401 -29.196  -2.712  1.00 30.84           C  
ATOM   1319  C   HIS A 394      39.013 -29.193  -4.089  1.00 33.50           C  
ATOM   1320  O   HIS A 394      38.822 -28.288  -4.919  1.00 33.57           O  
ATOM   1321  CB  HIS A 394      37.468 -27.993  -2.529  1.00 28.53           C  
ATOM   1322  CG  HIS A 394      36.796 -27.911  -1.158  1.00 25.07           C  
ATOM   1323  ND1 HIS A 394      36.423 -26.741  -0.604  1.00 26.42           N  
ATOM   1324  CD2 HIS A 394      36.402 -28.902  -0.260  1.00 24.33           C  
ATOM   1325  CE1 HIS A 394      35.830 -26.968   0.612  1.00 22.95           C  
ATOM   1326  NE2 HIS A 394      35.831 -28.287   0.824  1.00 21.20           N  
ATOM   1327  N   SER A 395      39.798 -30.218  -4.346  1.00 30.76           N  
ATOM   1328  CA  SER A 395      40.618 -30.230  -5.538  1.00 39.32           C  
ATOM   1329  C   SER A 395      39.952 -30.958  -6.707  1.00 37.44           C  
ATOM   1330  O   SER A 395      40.562 -31.098  -7.775  1.00 43.52           O  
ATOM   1331  CB  SER A 395      41.947 -30.918  -5.217  1.00 41.42           C  
ATOM   1332  OG  SER A 395      41.667 -32.276  -4.885  1.00 39.60           O  
ATOM   1333  N   ASP A 396      38.723 -31.427  -6.499  1.00 38.83           N  
ATOM   1334  CA  ASP A 396      37.920 -32.099  -7.551  1.00 39.45           C  
ATOM   1335  C   ASP A 396      37.451 -31.197  -8.729  1.00 41.50           C  
ATOM   1336  O   ASP A 396      37.020 -31.718  -9.778  1.00 34.98           O  
ATOM   1337  CB  ASP A 396      36.759 -32.950  -6.954  1.00 43.88           C  
ATOM   1338  CG  ASP A 396      35.912 -32.214  -5.885  1.00 48.96           C  
ATOM   1339  OD1 ASP A 396      36.474 -31.601  -4.925  1.00 45.19           O  
ATOM   1340  OD2 ASP A 396      34.650 -32.314  -5.979  1.00 50.44           O  
ATOM   1341  N   TYR A 397      37.572 -29.862  -8.560  1.00 39.83           N  
ATOM   1342  CA  TYR A 397      37.320 -28.893  -9.645  1.00 35.77           C  
ATOM   1343  C   TYR A 397      38.065 -27.561  -9.463  1.00 31.80           C  
ATOM   1344  O   TYR A 397      38.523 -27.257  -8.400  1.00 35.31           O  
ATOM   1345  CB  TYR A 397      35.806 -28.614  -9.747  1.00 32.80           C  
ATOM   1346  CG  TYR A 397      35.286 -28.014  -8.468  1.00 30.66           C  
ATOM   1347  CD1 TYR A 397      34.978 -28.813  -7.359  1.00 28.82           C  
ATOM   1348  CD2 TYR A 397      35.185 -26.628  -8.325  1.00 28.29           C  
ATOM   1349  CE1 TYR A 397      34.550 -28.229  -6.163  1.00 26.43           C  
ATOM   1350  CE2 TYR A 397      34.740 -26.059  -7.132  1.00 27.10           C  
ATOM   1351  CZ  TYR A 397      34.422 -26.845  -6.057  1.00 25.17           C  
ATOM   1352  OH  TYR A 397      33.999 -26.216  -4.867  1.00 23.60           O  
ATOM   1353  N   THR A 398      38.187 -26.788 -10.534  1.00 32.49           N  
ATOM   1354  CA  THR A 398      38.620 -25.390 -10.482  1.00 33.33           C  
ATOM   1355  C   THR A 398      37.324 -24.581 -10.714  1.00 33.48           C  
ATOM   1356  O   THR A 398      36.248 -25.177 -10.857  1.00 35.85           O  
ATOM   1357  CB  THR A 398      39.705 -25.091 -11.558  1.00 33.32           C  
ATOM   1358  OG1 THR A 398      39.246 -25.495 -12.864  1.00 35.50           O  
ATOM   1359  CG2 THR A 398      41.001 -25.878 -11.262  1.00 34.64           C  
ATOM   1360  N   MET A 399      37.397 -23.258 -10.752  1.00 27.88           N  
ATOM   1361  CA  MET A 399      36.218 -22.438 -11.051  1.00 27.43           C  
ATOM   1362  C   MET A 399      36.665 -21.327 -11.948  1.00 26.80           C  
ATOM   1363  O   MET A 399      37.742 -20.803 -11.753  1.00 28.05           O  
ATOM   1364  CB  MET A 399      35.653 -21.829  -9.778  1.00 26.44           C  
ATOM   1365  CG  MET A 399      34.869 -22.771  -8.941  1.00 22.84           C  
ATOM   1366  SD  MET A 399      34.075 -22.057  -7.502  1.00 25.67           S  
ATOM   1367  CE  MET A 399      35.339 -22.009  -6.221  1.00 26.66           C  
ATOM   1368  N   THR A 400      35.873 -21.003 -12.964  1.00 25.70           N  
ATOM   1369  CA  THR A 400      36.116 -19.806 -13.753  1.00 27.00           C  
ATOM   1370  C   THR A 400      34.946 -18.817 -13.524  1.00 27.13           C  
ATOM   1371  O   THR A 400      33.739 -19.207 -13.487  1.00 24.98           O  
ATOM   1372  CB  THR A 400      36.298 -20.092 -15.282  1.00 29.28           C  
ATOM   1373  OG1 THR A 400      37.120 -21.261 -15.497  1.00 30.77           O  
ATOM   1374  CG2 THR A 400      36.910 -18.888 -16.016  1.00 26.77           C  
ATOM   1375  N   LEU A 401      35.312 -17.542 -13.360  1.00 24.79           N  
ATOM   1376  CA  LEU A 401      34.346 -16.477 -13.276  1.00 22.22           C  
ATOM   1377  C   LEU A 401      33.880 -16.089 -14.690  1.00 21.19           C  
ATOM   1378  O   LEU A 401      34.636 -15.542 -15.484  1.00 21.16           O  
ATOM   1379  CB  LEU A 401      34.945 -15.303 -12.491  1.00 21.39           C  
ATOM   1380  CG  LEU A 401      33.939 -14.195 -12.187  1.00 20.26           C  
ATOM   1381  CD1 LEU A 401      32.717 -14.761 -11.499  1.00 18.63           C  
ATOM   1382  CD2 LEU A 401      34.590 -13.152 -11.302  1.00 21.10           C  
ATOM   1383  N   LEU A 402      32.640 -16.411 -15.026  1.00 20.84           N  
ATOM   1384  CA  LEU A 402      32.122 -16.055 -16.363  1.00 20.19           C  
ATOM   1385  C   LEU A 402      31.632 -14.597 -16.375  1.00 20.17           C  
ATOM   1386  O   LEU A 402      31.926 -13.895 -17.292  1.00 19.47           O  
ATOM   1387  CB  LEU A 402      31.001 -17.027 -16.848  1.00 17.61           C  
ATOM   1388  CG  LEU A 402      31.398 -18.509 -16.971  1.00 17.46           C  
ATOM   1389  CD1 LEU A 402      30.208 -19.432 -17.215  1.00 14.99           C  
ATOM   1390  CD2 LEU A 402      32.513 -18.708 -18.020  1.00 16.98           C  
ATOM   1391  N   ASP A 403      30.913 -14.159 -15.337  1.00 21.63           N  
ATOM   1392  CA  ASP A 403      30.382 -12.785 -15.256  1.00 19.85           C  
ATOM   1393  C   ASP A 403      30.102 -12.450 -13.793  1.00 18.26           C  
ATOM   1394  O   ASP A 403      29.977 -13.330 -12.988  1.00 18.09           O  
ATOM   1395  CB  ASP A 403      29.107 -12.611 -16.097  1.00 22.11           C  
ATOM   1396  CG  ASP A 403      29.405 -12.319 -17.599  1.00 27.31           C  
ATOM   1397  OD1 ASP A 403      30.295 -11.456 -17.955  1.00 26.63           O  
ATOM   1398  OD2 ASP A 403      28.760 -13.007 -18.428  1.00 27.57           O  
ATOM   1399  N   LEU A 404      30.013 -11.167 -13.486  1.00 16.15           N  
ATOM   1400  CA  LEU A 404      29.919 -10.675 -12.129  1.00 14.92           C  
ATOM   1401  C   LEU A 404      28.882  -9.580 -12.188  1.00 13.46           C  
ATOM   1402  O   LEU A 404      28.980  -8.715 -13.055  1.00 14.19           O  
ATOM   1403  CB  LEU A 404      31.271 -10.040 -11.703  1.00 14.33           C  
ATOM   1404  CG  LEU A 404      31.298  -9.311 -10.362  1.00 13.16           C  
ATOM   1405  CD1 LEU A 404      31.101 -10.353  -9.264  1.00 12.98           C  
ATOM   1406  CD2 LEU A 404      32.617  -8.609 -10.167  1.00 13.66           C  
ATOM   1407  N   PHE A 405      27.897  -9.621 -11.313  1.00 12.39           N  
ATOM   1408  CA  PHE A 405      26.808  -8.627 -11.333  1.00 13.18           C  
ATOM   1409  C   PHE A 405      26.818  -7.964  -9.974  1.00 14.14           C  
ATOM   1410  O   PHE A 405      26.980  -8.656  -8.972  1.00 14.82           O  
ATOM   1411  CB  PHE A 405      25.455  -9.332 -11.528  1.00 12.57           C  
ATOM   1412  CG  PHE A 405      25.356 -10.092 -12.836  1.00 12.48           C  
ATOM   1413  CD1 PHE A 405      25.840 -11.393 -12.969  1.00 12.63           C  
ATOM   1414  CD2 PHE A 405      24.831  -9.467 -13.963  1.00 12.77           C  
ATOM   1415  CE1 PHE A 405      25.764 -12.063 -14.222  1.00 12.83           C  
ATOM   1416  CE2 PHE A 405      24.755 -10.113 -15.198  1.00 11.71           C  
ATOM   1417  CZ  PHE A 405      25.218 -11.418 -15.324  1.00 12.56           C  
ATOM   1418  N   GLU A 406      26.661  -6.654  -9.913  1.00 13.90           N  
ATOM   1419  CA  GLU A 406      26.560  -5.998  -8.624  1.00 15.78           C  
ATOM   1420  C   GLU A 406      25.064  -6.084  -8.321  1.00 14.88           C  
ATOM   1421  O   GLU A 406      24.283  -5.983  -9.228  1.00 14.05           O  
ATOM   1422  CB  GLU A 406      27.027  -4.558  -8.807  1.00 19.98           C  
ATOM   1423  CG  GLU A 406      27.481  -3.817  -7.572  1.00 25.17           C  
ATOM   1424  CD  GLU A 406      27.533  -2.325  -7.838  1.00 28.96           C  
ATOM   1425  OE1 GLU A 406      28.579  -1.821  -8.334  1.00 35.01           O  
ATOM   1426  OE2 GLU A 406      26.493  -1.665  -7.623  1.00 30.78           O  
ATOM   1427  N   VAL A 407      24.665  -6.294  -7.071  1.00 14.88           N  
ATOM   1428  CA  VAL A 407      23.294  -6.618  -6.748  1.00 15.59           C  
ATOM   1429  C   VAL A 407      22.762  -5.467  -5.920  1.00 16.66           C  
ATOM   1430  O   VAL A 407      23.456  -4.987  -5.039  1.00 15.51           O  
ATOM   1431  CB  VAL A 407      23.170  -7.903  -5.885  1.00 16.86           C  
ATOM   1432  CG1 VAL A 407      21.696  -8.179  -5.534  1.00 15.26           C  
ATOM   1433  CG2 VAL A 407      23.816  -9.108  -6.575  1.00 16.43           C  
ATOM   1434  N   GLU A 408      21.555  -4.999  -6.226  1.00 17.39           N  
ATOM   1435  CA  GLU A 408      20.886  -4.023  -5.356  1.00 19.46           C  
ATOM   1436  C   GLU A 408      19.463  -4.442  -5.100  1.00 19.04           C  
ATOM   1437  O   GLU A 408      18.618  -4.231  -5.948  1.00 20.64           O  
ATOM   1438  CB  GLU A 408      20.943  -2.590  -5.904  1.00 21.94           C  
ATOM   1439  CG  GLU A 408      20.496  -1.633  -4.791  1.00 29.98           C  
ATOM   1440  CD  GLU A 408      20.858  -0.170  -5.006  1.00 35.29           C  
ATOM   1441  OE1 GLU A 408      20.971   0.271  -6.174  1.00 40.55           O  
ATOM   1442  OE2 GLU A 408      21.020   0.540  -3.989  1.00 40.49           O  
ATOM   1443  N   LYS A 409      19.210  -5.116  -3.982  1.00 19.27           N  
ATOM   1444  CA  LYS A 409      17.912  -5.719  -3.715  1.00 20.91           C  
ATOM   1445  C   LYS A 409      17.075  -4.648  -3.077  1.00 24.56           C  
ATOM   1446  O   LYS A 409      17.545  -3.971  -2.177  1.00 24.51           O  
ATOM   1447  CB  LYS A 409      18.042  -6.932  -2.793  1.00 22.24           C  
ATOM   1448  CG  LYS A 409      16.711  -7.454  -2.187  1.00 21.74           C  
ATOM   1449  CD  LYS A 409      15.720  -7.950  -3.215  1.00 21.72           C  
ATOM   1450  CE  LYS A 409      14.289  -7.944  -2.668  1.00 22.73           C  
ATOM   1451  NZ  LYS A 409      13.356  -8.308  -3.762  1.00 21.65           N  
ATOM   1452  N   ASP A 410      15.842  -4.458  -3.565  1.00 28.43           N  
ATOM   1453  CA  ASP A 410      14.976  -3.377  -3.086  1.00 29.44           C  
ATOM   1454  C   ASP A 410      14.781  -3.538  -1.614  1.00 28.21           C  
ATOM   1455  O   ASP A 410      14.584  -4.639  -1.160  1.00 28.75           O  
ATOM   1456  CB  ASP A 410      13.595  -3.415  -3.780  1.00 38.20           C  
ATOM   1457  CG  ASP A 410      13.669  -3.100  -5.302  1.00 42.94           C  
ATOM   1458  OD1 ASP A 410      14.792  -2.993  -5.849  1.00 43.54           O  
ATOM   1459  OD2 ASP A 410      12.589  -2.985  -5.952  1.00 47.83           O  
ATOM   1460  N   GLY A 411      14.846  -2.449  -0.861  1.00 27.34           N  
ATOM   1461  CA  GLY A 411      14.632  -2.495   0.598  1.00 27.90           C  
ATOM   1462  C   GLY A 411      15.804  -2.931   1.492  1.00 27.45           C  
ATOM   1463  O   GLY A 411      15.793  -2.648   2.684  1.00 29.17           O  
ATOM   1464  N   GLU A 412      16.818  -3.594   0.943  1.00 25.05           N  
ATOM   1465  CA  GLU A 412      17.876  -4.108   1.806  1.00 25.32           C  
ATOM   1466  C   GLU A 412      18.761  -3.023   2.378  1.00 25.81           C  
ATOM   1467  O   GLU A 412      19.137  -3.125   3.540  1.00 22.97           O  
ATOM   1468  CB  GLU A 412      18.751  -5.139   1.105  1.00 26.11           C  
ATOM   1469  CG  GLU A 412      18.189  -6.551   1.158  1.00 27.10           C  
ATOM   1470  CD  GLU A 412      19.195  -7.623   0.714  1.00 28.89           C  
ATOM   1471  OE1 GLU A 412      20.265  -7.327   0.087  1.00 24.03           O  
ATOM   1472  OE2 GLU A 412      18.888  -8.794   1.018  1.00 31.52           O  
ATOM   1473  N   LYS A 413      19.089  -1.999   1.585  1.00 26.49           N  
ATOM   1474  CA  LYS A 413      19.936  -0.912   2.088  1.00 30.46           C  
ATOM   1475  C   LYS A 413      19.298  -0.237   3.315  1.00 32.39           C  
ATOM   1476  O   LYS A 413      19.921  -0.169   4.367  1.00 33.17           O  
ATOM   1477  CB  LYS A 413      20.270   0.105   0.997  1.00 34.84           C  
ATOM   1478  CG  LYS A 413      21.222   1.208   1.490  1.00 43.31           C  
ATOM   1479  CD  LYS A 413      21.784   2.072   0.356  1.00 49.89           C  
ATOM   1480  CE  LYS A 413      20.720   2.902  -0.369  1.00 50.41           C  
ATOM   1481  NZ  LYS A 413      21.193   3.330  -1.716  1.00 53.88           N  
ATOM   1482  N   GLU A 414      18.021   0.147   3.196  1.00 35.03           N  
ATOM   1483  CA  GLU A 414      17.274   0.840   4.248  1.00 37.67           C  
ATOM   1484  C   GLU A 414      17.107   0.027   5.515  1.00 34.24           C  
ATOM   1485  O   GLU A 414      17.067   0.588   6.605  1.00 32.40           O  
ATOM   1486  CB  GLU A 414      15.878   1.256   3.753  1.00 45.86           C  
ATOM   1487  CG  GLU A 414      15.855   2.503   2.865  1.00 53.60           C  
ATOM   1488  CD  GLU A 414      16.292   2.242   1.421  1.00 61.75           C  
ATOM   1489  OE1 GLU A 414      16.086   1.119   0.876  1.00 55.02           O  
ATOM   1490  OE2 GLU A 414      16.847   3.187   0.818  1.00 70.47           O  
ATOM   1491  N   ALA A 415      16.999  -1.292   5.372  1.00 31.21           N  
ATOM   1492  CA  ALA A 415      16.782  -2.162   6.519  1.00 28.53           C  
ATOM   1493  C   ALA A 415      18.086  -2.587   7.219  1.00 26.64           C  
ATOM   1494  O   ALA A 415      18.064  -2.998   8.384  1.00 25.66           O  
ATOM   1495  CB  ALA A 415      15.981  -3.386   6.088  1.00 30.74           C  
ATOM   1496  N   PHE A 416      19.197  -2.509   6.494  1.00 24.25           N  
ATOM   1497  CA  PHE A 416      20.513  -2.999   6.938  1.00 24.41           C  
ATOM   1498  C   PHE A 416      21.000  -2.359   8.230  1.00 22.91           C  
ATOM   1499  O   PHE A 416      20.825  -1.158   8.426  1.00 23.25           O  
ATOM   1500  CB  PHE A 416      21.557  -2.737   5.834  1.00 21.25           C  
ATOM   1501  CG  PHE A 416      22.885  -3.430   6.048  1.00 20.35           C  
ATOM   1502  CD1 PHE A 416      22.967  -4.826   6.130  1.00 18.94           C  
ATOM   1503  CD2 PHE A 416      24.079  -2.686   6.108  1.00 18.11           C  
ATOM   1504  CE1 PHE A 416      24.207  -5.467   6.280  1.00 17.90           C  
ATOM   1505  CE2 PHE A 416      25.309  -3.314   6.248  1.00 18.73           C  
ATOM   1506  CZ  PHE A 416      25.383  -4.706   6.342  1.00 18.60           C  
ATOM   1507  N   ARG A 417      21.589  -3.178   9.106  1.00 23.63           N  
ATOM   1508  CA  ARG A 417      22.238  -2.733  10.358  1.00 24.36           C  
ATOM   1509  C   ARG A 417      23.540  -2.066  10.018  1.00 24.33           C  
ATOM   1510  O   ARG A 417      24.616  -2.602  10.272  1.00 24.77           O  
ATOM   1511  CB  ARG A 417      22.528  -3.929  11.259  1.00 23.80           C  
ATOM   1512  CG  ARG A 417      21.308  -4.627  11.843  1.00 25.87           C  
ATOM   1513  CD  ARG A 417      20.596  -3.793  12.870  1.00 26.52           C  
ATOM   1514  NE  ARG A 417      21.436  -3.391  14.007  1.00 28.10           N  
ATOM   1515  CZ  ARG A 417      21.706  -4.150  15.074  1.00 28.71           C  
ATOM   1516  NH1 ARG A 417      21.256  -5.403  15.172  1.00 28.29           N  
ATOM   1517  NH2 ARG A 417      22.444  -3.654  16.061  1.00 29.60           N  
ATOM   1518  N   GLU A 418      23.442  -0.900   9.414  1.00 27.42           N  
ATOM   1519  CA  GLU A 418      24.574  -0.098   9.033  1.00 30.31           C  
ATOM   1520  C   GLU A 418      25.484   0.221  10.232  1.00 29.20           C  
ATOM   1521  O   GLU A 418      26.680   0.332  10.065  1.00 27.62           O  
ATOM   1522  CB  GLU A 418      24.059   1.196   8.410  1.00 37.27           C  
ATOM   1523  CG  GLU A 418      24.803   1.585   7.141  1.00 43.98           C  
ATOM   1524  CD  GLU A 418      24.185   2.760   6.363  1.00 52.62           C  
ATOM   1525  OE1 GLU A 418      23.045   3.242   6.662  1.00 50.40           O  
ATOM   1526  OE2 GLU A 418      24.880   3.202   5.413  1.00 58.12           O  
ATOM   1527  N   ASP A 419      24.895   0.359  11.422  1.00 29.99           N  
ATOM   1528  CA  ASP A 419      25.597   0.653  12.694  1.00 33.02           C  
ATOM   1529  C   ASP A 419      26.623  -0.420  13.195  1.00 30.90           C  
ATOM   1530  O   ASP A 419      27.514  -0.092  13.998  1.00 31.18           O  
ATOM   1531  CB  ASP A 419      24.541   0.853  13.818  1.00 34.07           C  
ATOM   1532  CG  ASP A 419      23.650  -0.401  14.012  1.00 36.26           C  
ATOM   1533  OD1 ASP A 419      22.965  -0.775  13.033  1.00 38.94           O  
ATOM   1534  OD2 ASP A 419      23.648  -1.037  15.106  1.00 38.23           O  
ATOM   1535  N   LEU A 420      26.470  -1.688  12.794  1.00 25.77           N  
ATOM   1536  CA  LEU A 420      27.222  -2.760  13.434  1.00 23.59           C  
ATOM   1537  C   LEU A 420      28.598  -2.822  12.854  1.00 25.48           C  
ATOM   1538  O   LEU A 420      28.764  -2.686  11.614  1.00 25.99           O  
ATOM   1539  CB  LEU A 420      26.574  -4.121  13.293  1.00 22.00           C  
ATOM   1540  CG  LEU A 420      25.513  -4.539  14.308  1.00 22.49           C  
ATOM   1541  CD1 LEU A 420      24.801  -5.835  13.880  1.00 19.42           C  
ATOM   1542  CD2 LEU A 420      26.163  -4.666  15.675  1.00 20.99           C  
ATOM   1543  N   HIS A 421      29.573  -3.042  13.745  1.00 21.08           N  
ATOM   1544  CA  HIS A 421      30.977  -3.126  13.357  1.00 22.39           C  
ATOM   1545  C   HIS A 421      31.191  -4.507  12.812  1.00 20.71           C  
ATOM   1546  O   HIS A 421      30.247  -5.311  12.769  1.00 22.84           O  
ATOM   1547  CB  HIS A 421      31.887  -2.865  14.568  1.00 22.18           C  
ATOM   1548  CG  HIS A 421      31.713  -3.867  15.673  1.00 22.56           C  
ATOM   1549  ND1 HIS A 421      30.587  -3.919  16.431  1.00 22.22           N  
ATOM   1550  CD2 HIS A 421      32.547  -4.900  16.122  1.00 23.50           C  
ATOM   1551  CE1 HIS A 421      30.696  -4.911  17.341  1.00 23.29           C  
ATOM   1552  NE2 HIS A 421      31.901  -5.520  17.150  1.00 25.30           N  
ATOM   1553  N   ASN A 422      32.406  -4.794  12.384  1.00 19.28           N  
ATOM   1554  CA  ASN A 422      32.785  -6.104  11.858  1.00 19.62           C  
ATOM   1555  C   ASN A 422      31.974  -6.534  10.619  1.00 20.69           C  
ATOM   1556  O   ASN A 422      31.413  -7.640  10.583  1.00 21.60           O  
ATOM   1557  CB  ASN A 422      32.730  -7.158  12.978  1.00 20.00           C  
ATOM   1558  CG  ASN A 422      33.437  -8.471  12.607  1.00 20.95           C  
ATOM   1559  OD1 ASN A 422      34.241  -8.532  11.651  1.00 23.79           O  
ATOM   1560  ND2 ASN A 422      33.106  -9.542  13.333  1.00 19.30           N  
ATOM   1561  N   ARG A 423      31.933  -5.663   9.598  1.00 20.08           N  
ATOM   1562  CA  ARG A 423      31.164  -5.912   8.399  1.00 17.02           C  
ATOM   1563  C   ARG A 423      32.008  -6.655   7.402  1.00 17.08           C  
ATOM   1564  O   ARG A 423      33.061  -6.160   7.007  1.00 17.03           O  
ATOM   1565  CB  ARG A 423      30.649  -4.585   7.797  1.00 17.16           C  
ATOM   1566  CG  ARG A 423      29.533  -4.794   6.755  1.00 16.20           C  
ATOM   1567  CD  ARG A 423      29.281  -3.546   5.916  1.00 15.86           C  
ATOM   1568  NE  ARG A 423      28.808  -2.536   6.846  1.00 16.66           N  
ATOM   1569  CZ  ARG A 423      28.667  -1.227   6.606  1.00 17.20           C  
ATOM   1570  NH1 ARG A 423      28.916  -0.705   5.415  1.00 14.07           N  
ATOM   1571  NH2 ARG A 423      28.229  -0.438   7.603  1.00 18.41           N  
ATOM   1572  N   MET A 424      31.560  -7.827   6.949  1.00 15.95           N  
ATOM   1573  CA  MET A 424      32.459  -8.630   6.097  1.00 16.38           C  
ATOM   1574  C   MET A 424      31.756  -9.046   4.829  1.00 15.07           C  
ATOM   1575  O   MET A 424      30.537  -9.182   4.822  1.00 14.49           O  
ATOM   1576  CB  MET A 424      32.955  -9.880   6.822  1.00 18.21           C  
ATOM   1577  CG  MET A 424      33.999  -9.655   7.916  1.00 20.29           C  
ATOM   1578  SD  MET A 424      34.657 -11.270   8.480  1.00 25.53           S  
ATOM   1579  CE  MET A 424      35.854 -11.547   7.171  1.00 22.37           C  
ATOM   1580  N   LEU A 425      32.523  -9.251   3.764  1.00 14.12           N  
ATOM   1581  CA  LEU A 425      31.965  -9.667   2.503  1.00 13.32           C  
ATOM   1582  C   LEU A 425      32.212 -11.153   2.380  1.00 13.06           C  
ATOM   1583  O   LEU A 425      33.349 -11.583   2.306  1.00 12.57           O  
ATOM   1584  CB  LEU A 425      32.551  -8.908   1.351  1.00 12.13           C  
ATOM   1585  CG  LEU A 425      31.889  -9.105  -0.014  1.00 12.48           C  
ATOM   1586  CD1 LEU A 425      30.667  -8.176  -0.256  1.00 12.00           C  
ATOM   1587  CD2 LEU A 425      32.919  -8.868  -1.095  1.00 10.90           C  
ATOM   1588  N   LEU A 426      31.110 -11.912   2.347  1.00 12.77           N  
ATOM   1589  CA  LEU A 426      31.131 -13.380   2.586  1.00 12.88           C  
ATOM   1590  C   LEU A 426      30.309 -14.165   1.530  1.00 13.83           C  
ATOM   1591  O   LEU A 426      29.310 -13.676   1.021  1.00 12.69           O  
ATOM   1592  CB  LEU A 426      30.526 -13.651   3.966  1.00 11.46           C  
ATOM   1593  CG  LEU A 426      31.272 -13.030   5.165  1.00 11.00           C  
ATOM   1594  CD1 LEU A 426      30.530 -13.316   6.469  1.00 10.93           C  
ATOM   1595  CD2 LEU A 426      32.637 -13.695   5.232  1.00 11.21           C  
ATOM   1596  N   TRP A 427      30.701 -15.414   1.290  1.00 14.37           N  
ATOM   1597  CA  TRP A 427      30.057 -16.265   0.335  1.00 14.59           C  
ATOM   1598  C   TRP A 427      28.809 -16.962   0.773  1.00 15.03           C  
ATOM   1599  O   TRP A 427      28.616 -17.238   1.955  1.00 15.38           O  
ATOM   1600  CB  TRP A 427      31.016 -17.306  -0.118  1.00 14.81           C  
ATOM   1601  CG  TRP A 427      32.347 -16.833  -0.570  1.00 13.78           C  
ATOM   1602  CD1 TRP A 427      33.531 -16.837   0.148  1.00 12.53           C  
ATOM   1603  CD2 TRP A 427      32.685 -16.335  -1.913  1.00 14.01           C  
ATOM   1604  NE1 TRP A 427      34.551 -16.367  -0.620  1.00 12.75           N  
ATOM   1605  CE2 TRP A 427      34.107 -16.068  -1.890  1.00 13.22           C  
ATOM   1606  CE3 TRP A 427      31.952 -16.105  -3.100  1.00 13.12           C  
ATOM   1607  CZ2 TRP A 427      34.771 -15.556  -2.999  1.00 14.78           C  
ATOM   1608  CZ3 TRP A 427      32.629 -15.649  -4.226  1.00 14.56           C  
ATOM   1609  CH2 TRP A 427      34.006 -15.350  -4.188  1.00 14.56           C  
ATOM   1610  N   HIS A 428      27.970 -17.308  -0.207  1.00 14.02           N  
ATOM   1611  CA  HIS A 428      26.744 -18.122   0.011  1.00 15.21           C  
ATOM   1612  C   HIS A 428      26.474 -18.788  -1.296  1.00 15.82           C  
ATOM   1613  O   HIS A 428      26.345 -18.100  -2.329  1.00 15.45           O  
ATOM   1614  CB  HIS A 428      25.515 -17.322   0.480  1.00 15.57           C  
ATOM   1615  CG  HIS A 428      24.332 -18.197   0.921  1.00 16.36           C  
ATOM   1616  ND1 HIS A 428      24.155 -18.587   2.203  1.00 17.18           N  
ATOM   1617  CD2 HIS A 428      23.274 -18.752   0.201  1.00 15.10           C  
ATOM   1618  CE1 HIS A 428      23.026 -19.333   2.296  1.00 16.13           C  
ATOM   1619  NE2 HIS A 428      22.508 -19.445   1.070  1.00 15.53           N  
ATOM   1620  N   GLY A 429      26.515 -20.127  -1.278  1.00 15.89           N  
ATOM   1621  CA  GLY A 429      26.387 -20.936  -2.468  1.00 14.23           C  
ATOM   1622  C   GLY A 429      24.999 -21.535  -2.359  1.00 15.06           C  
ATOM   1623  O   GLY A 429      24.444 -21.662  -1.257  1.00 15.62           O  
ATOM   1624  N   SER A 430      24.421 -21.920  -3.476  1.00 14.41           N  
ATOM   1625  CA  SER A 430      23.062 -22.515  -3.418  1.00 16.28           C  
ATOM   1626  C   SER A 430      22.770 -23.136  -4.751  1.00 15.25           C  
ATOM   1627  O   SER A 430      23.432 -22.769  -5.742  1.00 16.05           O  
ATOM   1628  CB  SER A 430      22.005 -21.425  -3.158  1.00 15.34           C  
ATOM   1629  OG  SER A 430      20.849 -22.040  -2.722  1.00 16.00           O  
ATOM   1630  N   ARG A 431      21.781 -24.036  -4.767  1.00 17.19           N  
ATOM   1631  CA  ARG A 431      21.282 -24.760  -5.978  1.00 20.22           C  
ATOM   1632  C   ARG A 431      20.727 -23.765  -7.029  1.00 19.60           C  
ATOM   1633  O   ARG A 431      20.086 -22.769  -6.663  1.00 18.28           O  
ATOM   1634  CB  ARG A 431      20.132 -25.726  -5.612  1.00 19.79           C  
ATOM   1635  CG  ARG A 431      20.614 -26.961  -4.865  1.00 24.40           C  
ATOM   1636  CD  ARG A 431      19.584 -27.643  -3.951  1.00 28.01           C  
ATOM   1637  NE  ARG A 431      20.096 -28.972  -3.590  1.00 32.05           N  
ATOM   1638  CZ  ARG A 431      20.341 -29.924  -4.493  1.00 36.04           C  
ATOM   1639  NH1 ARG A 431      20.065 -29.700  -5.781  1.00 40.75           N  
ATOM   1640  NH2 ARG A 431      20.840 -31.096  -4.128  1.00 36.11           N  
ATOM   1641  N   MET A 432      20.932 -24.061  -8.303  1.00 19.36           N  
ATOM   1642  CA  MET A 432      20.454 -23.169  -9.364  1.00 20.99           C  
ATOM   1643  C   MET A 432      18.970 -22.711  -9.228  1.00 20.89           C  
ATOM   1644  O   MET A 432      18.663 -21.573  -9.547  1.00 18.09           O  
ATOM   1645  CB  MET A 432      20.767 -23.716 -10.771  1.00 22.40           C  
ATOM   1646  CG  MET A 432      20.712 -22.624 -11.846  1.00 28.01           C  
ATOM   1647  SD  MET A 432      22.120 -21.430 -11.829  1.00 33.59           S  
ATOM   1648  CE  MET A 432      23.428 -22.459 -12.521  1.00 33.82           C  
ATOM   1649  N   SER A 433      18.090 -23.563  -8.684  1.00 21.50           N  
ATOM   1650  CA  SER A 433      16.631 -23.309  -8.666  1.00 21.38           C  
ATOM   1651  C   SER A 433      16.227 -22.494  -7.515  1.00 21.49           C  
ATOM   1652  O   SER A 433      15.076 -22.029  -7.430  1.00 24.13           O  
ATOM   1653  CB  SER A 433      15.849 -24.629  -8.631  1.00 23.98           C  
ATOM   1654  OG  SER A 433      16.017 -25.331  -9.871  1.00 24.79           O  
ATOM   1655  N   ASN A 434      17.154 -22.333  -6.589  1.00 18.84           N  
ATOM   1656  CA  ASN A 434      16.915 -21.457  -5.480  1.00 18.02           C  
ATOM   1657  C   ASN A 434      17.080 -19.959  -5.737  1.00 15.74           C  
ATOM   1658  O   ASN A 434      16.690 -19.198  -4.903  1.00 16.49           O  
ATOM   1659  CB  ASN A 434      17.793 -21.872  -4.310  1.00 20.57           C  
ATOM   1660  CG  ASN A 434      17.388 -23.220  -3.726  1.00 22.25           C  
ATOM   1661  OD1 ASN A 434      16.324 -23.762  -4.051  1.00 20.10           O  
ATOM   1662  ND2 ASN A 434      18.259 -23.778  -2.875  1.00 21.45           N  
ATOM   1663  N   TRP A 435      17.682 -19.539  -6.852  1.00 14.00           N  
ATOM   1664  CA  TRP A 435      18.083 -18.147  -6.988  1.00 12.82           C  
ATOM   1665  C   TRP A 435      16.950 -17.197  -7.244  1.00 13.36           C  
ATOM   1666  O   TRP A 435      17.007 -16.049  -6.811  1.00 12.95           O  
ATOM   1667  CB  TRP A 435      19.173 -17.988  -8.032  1.00 13.80           C  
ATOM   1668  CG  TRP A 435      20.443 -18.646  -7.590  1.00 13.92           C  
ATOM   1669  CD1 TRP A 435      21.045 -19.804  -8.114  1.00 14.07           C  
ATOM   1670  CD2 TRP A 435      21.295 -18.237  -6.473  1.00 13.37           C  
ATOM   1671  NE1 TRP A 435      22.161 -20.122  -7.413  1.00 14.27           N  
ATOM   1672  CE2 TRP A 435      22.373 -19.232  -6.401  1.00 13.46           C  
ATOM   1673  CE3 TRP A 435      21.285 -17.181  -5.585  1.00 13.40           C  
ATOM   1674  CZ2 TRP A 435      23.385 -19.156  -5.460  1.00 13.59           C  
ATOM   1675  CZ3 TRP A 435      22.273 -17.149  -4.579  1.00 13.31           C  
ATOM   1676  CH2 TRP A 435      23.322 -18.085  -4.544  1.00 13.53           C  
ATOM   1677  N   VAL A 436      15.866 -17.658  -7.900  1.00 12.66           N  
ATOM   1678  CA  VAL A 436      14.717 -16.810  -8.113  1.00 11.78           C  
ATOM   1679  C   VAL A 436      14.227 -16.428  -6.708  1.00 12.47           C  
ATOM   1680  O   VAL A 436      13.938 -15.238  -6.412  1.00 12.73           O  
ATOM   1681  CB  VAL A 436      13.627 -17.527  -8.998  1.00 11.28           C  
ATOM   1682  CG1 VAL A 436      12.259 -16.857  -8.877  1.00 11.52           C  
ATOM   1683  CG2 VAL A 436      14.071 -17.557 -10.429  1.00 10.87           C  
ATOM   1684  N   GLY A 437      14.160 -17.410  -5.806  1.00 12.21           N  
ATOM   1685  CA  GLY A 437      13.573 -17.119  -4.478  1.00 11.78           C  
ATOM   1686  C   GLY A 437      14.505 -16.196  -3.683  1.00 12.18           C  
ATOM   1687  O   GLY A 437      14.062 -15.266  -3.028  1.00 12.24           O  
ATOM   1688  N   ILE A 438      15.810 -16.443  -3.772  1.00 12.68           N  
ATOM   1689  CA  ILE A 438      16.810 -15.623  -3.059  1.00 13.73           C  
ATOM   1690  C   ILE A 438      16.853 -14.198  -3.575  1.00 13.91           C  
ATOM   1691  O   ILE A 438      16.972 -13.263  -2.801  1.00 14.32           O  
ATOM   1692  CB  ILE A 438      18.202 -16.301  -3.112  1.00 14.29           C  
ATOM   1693  CG1 ILE A 438      18.171 -17.469  -2.113  1.00 13.81           C  
ATOM   1694  CG2 ILE A 438      19.358 -15.324  -2.793  1.00 13.80           C  
ATOM   1695  CD1 ILE A 438      19.159 -18.596  -2.464  1.00 14.84           C  
ATOM   1696  N   LEU A 439      16.717 -14.012  -4.883  1.00 15.51           N  
ATOM   1697  CA  LEU A 439      16.912 -12.649  -5.426  1.00 16.49           C  
ATOM   1698  C   LEU A 439      15.639 -11.862  -5.224  1.00 18.19           C  
ATOM   1699  O   LEU A 439      15.712 -10.678  -5.034  1.00 21.59           O  
ATOM   1700  CB  LEU A 439      17.369 -12.679  -6.875  1.00 14.96           C  
ATOM   1701  CG  LEU A 439      18.808 -13.222  -7.078  1.00 15.42           C  
ATOM   1702  CD1 LEU A 439      19.014 -13.422  -8.561  1.00 14.12           C  
ATOM   1703  CD2 LEU A 439      19.943 -12.344  -6.491  1.00 13.97           C  
ATOM   1704  N   SER A 440      14.488 -12.531  -5.182  1.00 18.09           N  
ATOM   1705  CA  SER A 440      13.238 -11.839  -4.907  1.00 19.01           C  
ATOM   1706  C   SER A 440      12.941 -11.711  -3.412  1.00 18.67           C  
ATOM   1707  O   SER A 440      12.299 -10.725  -2.996  1.00 16.93           O  
ATOM   1708  CB  SER A 440      12.069 -12.526  -5.608  1.00 19.35           C  
ATOM   1709  OG  SER A 440      12.090 -13.931  -5.440  1.00 20.10           O  
ATOM   1710  N   HIS A 441      13.381 -12.678  -2.599  1.00 18.83           N  
ATOM   1711  CA  HIS A 441      13.119 -12.550  -1.136  1.00 21.54           C  
ATOM   1712  C   HIS A 441      14.292 -12.270  -0.235  1.00 19.61           C  
ATOM   1713  O   HIS A 441      14.084 -12.050   0.944  1.00 19.75           O  
ATOM   1714  CB  HIS A 441      12.316 -13.736  -0.585  1.00 24.42           C  
ATOM   1715  CG  HIS A 441      10.972 -13.825  -1.172  1.00 28.77           C  
ATOM   1716  ND1 HIS A 441      10.620 -14.814  -1.995  1.00 30.02           N  
ATOM   1717  CD2 HIS A 441       9.904 -12.927  -1.135  1.00 29.35           C  
ATOM   1718  CE1 HIS A 441       9.360 -14.602  -2.426  1.00 31.85           C  
ATOM   1719  NE2 HIS A 441       8.927 -13.440  -1.892  1.00 30.45           N  
ATOM   1720  N   GLY A 442      15.516 -12.257  -0.769  1.00 19.52           N  
ATOM   1721  CA  GLY A 442      16.694 -12.234   0.102  1.00 20.17           C  
ATOM   1722  C   GLY A 442      16.868 -13.590   0.789  1.00 20.53           C  
ATOM   1723  O   GLY A 442      16.059 -14.518   0.616  1.00 20.33           O  
ATOM   1724  N   LEU A 443      17.967 -13.730   1.512  1.00 20.30           N  
ATOM   1725  CA  LEU A 443      18.272 -14.969   2.184  1.00 19.33           C  
ATOM   1726  C   LEU A 443      17.380 -15.047   3.428  1.00 18.65           C  
ATOM   1727  O   LEU A 443      17.110 -14.018   4.087  1.00 15.45           O  
ATOM   1728  CB  LEU A 443      19.777 -15.026   2.498  1.00 18.99           C  
ATOM   1729  CG  LEU A 443      20.788 -15.010   1.335  1.00 18.93           C  
ATOM   1730  CD1 LEU A 443      22.197 -14.646   1.839  1.00 19.30           C  
ATOM   1731  CD2 LEU A 443      20.833 -16.377   0.699  1.00 17.02           C  
ATOM   1732  N   ARG A 444      16.847 -16.239   3.704  1.00 19.12           N  
ATOM   1733  CA  ARG A 444      15.825 -16.360   4.798  1.00 22.06           C  
ATOM   1734  C   ARG A 444      16.253 -17.374   5.840  1.00 20.80           C  
ATOM   1735  O   ARG A 444      16.910 -18.356   5.523  1.00 21.28           O  
ATOM   1736  CB  ARG A 444      14.421 -16.764   4.246  1.00 23.60           C  
ATOM   1737  CG  ARG A 444      13.743 -15.742   3.317  1.00 24.68           C  
ATOM   1738  CD  ARG A 444      13.043 -16.397   2.122  1.00 24.49           C  
ATOM   1739  NE  ARG A 444      14.053 -16.799   1.121  1.00 26.65           N  
ATOM   1740  CZ  ARG A 444      13.846 -17.593   0.073  1.00 27.57           C  
ATOM   1741  NH1 ARG A 444      12.624 -18.076  -0.171  1.00 25.75           N  
ATOM   1742  NH2 ARG A 444      14.880 -17.909  -0.736  1.00 26.87           N  
ATOM   1743  N   ILE A 445      15.906 -17.138   7.090  1.00 23.41           N  
ATOM   1744  CA  ILE A 445      16.055 -18.220   8.066  1.00 24.00           C  
ATOM   1745  C   ILE A 445      15.042 -19.375   7.767  1.00 24.00           C  
ATOM   1746  O   ILE A 445      14.023 -19.191   7.112  1.00 28.26           O  
ATOM   1747  CB  ILE A 445      16.056 -17.684   9.528  1.00 22.99           C  
ATOM   1748  CG1 ILE A 445      14.661 -17.218   9.936  1.00 24.76           C  
ATOM   1749  CG2 ILE A 445      17.067 -16.532   9.670  1.00 20.61           C  
ATOM   1750  CD1 ILE A 445      14.434 -17.318  11.431  1.00 24.48           C  
ATOM   1751  N   ALA A 446      15.379 -20.581   8.177  1.00 25.57           N  
ATOM   1752  CA  ALA A 446      14.514 -21.727   8.026  1.00 23.69           C  
ATOM   1753  C   ALA A 446      13.212 -21.547   8.889  1.00 24.79           C  
ATOM   1754  O   ALA A 446      13.208 -20.825   9.915  1.00 24.88           O  
ATOM   1755  CB  ALA A 446      15.293 -22.964   8.430  1.00 21.72           C  
ATOM   1756  N   PRO A 447      12.108 -22.168   8.460  1.00 24.11           N  
ATOM   1757  CA  PRO A 447      10.851 -21.900   9.139  1.00 25.91           C  
ATOM   1758  C   PRO A 447      10.794 -22.479  10.562  1.00 26.80           C  
ATOM   1759  O   PRO A 447      11.515 -23.430  10.892  1.00 23.63           O  
ATOM   1760  CB  PRO A 447       9.821 -22.610   8.239  1.00 24.76           C  
ATOM   1761  CG  PRO A 447      10.584 -23.745   7.632  1.00 25.11           C  
ATOM   1762  CD  PRO A 447      11.935 -23.135   7.353  1.00 24.71           C  
ATOM   1763  N   PRO A 448       9.896 -21.938  11.387  1.00 28.09           N  
ATOM   1764  CA  PRO A 448       9.786 -22.393  12.783  1.00 32.44           C  
ATOM   1765  C   PRO A 448       9.593 -23.929  12.925  1.00 32.49           C  
ATOM   1766  O   PRO A 448      10.123 -24.549  13.859  1.00 34.42           O  
ATOM   1767  CB  PRO A 448       8.551 -21.632  13.323  1.00 33.45           C  
ATOM   1768  CG  PRO A 448       8.168 -20.616  12.290  1.00 33.05           C  
ATOM   1769  CD  PRO A 448       8.843 -20.980  10.995  1.00 31.65           C  
ATOM   1770  N   GLU A 449       8.866 -24.545  12.001  1.00 30.12           N  
ATOM   1771  CA  GLU A 449       8.468 -25.930  12.206  1.00 29.23           C  
ATOM   1772  C   GLU A 449       9.561 -26.964  11.884  1.00 26.05           C  
ATOM   1773  O   GLU A 449       9.497 -28.115  12.345  1.00 22.71           O  
ATOM   1774  CB  GLU A 449       7.063 -26.209  11.604  1.00 36.03           C  
ATOM   1775  CG  GLU A 449       6.851 -25.805  10.144  1.00 46.32           C  
ATOM   1776  CD  GLU A 449       6.652 -24.297   9.851  1.00 52.28           C  
ATOM   1777  OE1 GLU A 449       6.895 -23.425  10.711  1.00 55.44           O  
ATOM   1778  OE2 GLU A 449       6.262 -23.974   8.701  1.00 59.77           O  
ATOM   1779  N   ALA A 450      10.615 -26.547  11.190  1.00 23.78           N  
ATOM   1780  CA  ALA A 450      11.708 -27.475  10.844  1.00 26.14           C  
ATOM   1781  C   ALA A 450      12.484 -27.952  12.095  1.00 26.94           C  
ATOM   1782  O   ALA A 450      12.681 -27.162  13.036  1.00 25.70           O  
ATOM   1783  CB  ALA A 450      12.648 -26.850   9.806  1.00 23.73           C  
ATOM   1784  N   PRO A 451      12.903 -29.227  12.121  1.00 29.75           N  
ATOM   1785  CA  PRO A 451      13.626 -29.772  13.289  1.00 35.73           C  
ATOM   1786  C   PRO A 451      14.927 -29.010  13.530  1.00 41.58           C  
ATOM   1787  O   PRO A 451      15.719 -28.855  12.607  1.00 47.91           O  
ATOM   1788  CB  PRO A 451      13.957 -31.202  12.863  1.00 33.63           C  
ATOM   1789  CG  PRO A 451      12.909 -31.558  11.840  1.00 36.88           C  
ATOM   1790  CD  PRO A 451      12.692 -30.262  11.094  1.00 34.02           C  
ATOM   1791  N   ILE A 452      15.134 -28.516  14.743  1.00 43.32           N  
ATOM   1792  CA  ILE A 452      16.287 -27.688  15.007  1.00 47.86           C  
ATOM   1793  C   ILE A 452      17.648 -28.441  14.950  1.00 45.95           C  
ATOM   1794  O   ILE A 452      18.655 -27.867  14.522  1.00 44.81           O  
ATOM   1795  CB  ILE A 452      16.119 -26.898  16.323  1.00 47.78           C  
ATOM   1796  CG1 ILE A 452      17.134 -25.732  16.361  1.00 51.39           C  
ATOM   1797  CG2 ILE A 452      16.225 -27.833  17.538  1.00 49.43           C  
ATOM   1798  CD1 ILE A 452      16.531 -24.338  16.324  1.00 47.23           C  
ATOM   1799  N   THR A 453      17.657 -29.708  15.351  1.00 40.80           N  
ATOM   1800  CA  THR A 453      18.897 -30.412  15.662  1.00 39.28           C  
ATOM   1801  C   THR A 453      19.700 -30.786  14.423  1.00 36.58           C  
ATOM   1802  O   THR A 453      20.832 -31.249  14.521  1.00 38.90           O  
ATOM   1803  CB  THR A 453      18.675 -31.638  16.613  1.00 45.05           C  
ATOM   1804  OG1 THR A 453      18.717 -32.891  15.877  1.00 49.41           O  
ATOM   1805  CG2 THR A 453      17.352 -31.475  17.401  1.00 40.84           C  
ATOM   1806  N   GLY A 454      19.125 -30.544  13.241  1.00 36.45           N  
ATOM   1807  CA  GLY A 454      19.929 -30.649  12.009  1.00 31.30           C  
ATOM   1808  C   GLY A 454      20.829 -29.411  11.818  1.00 27.63           C  
ATOM   1809  O   GLY A 454      21.921 -29.498  11.214  1.00 25.30           O  
ATOM   1810  N   TYR A 455      20.379 -28.268  12.317  1.00 23.94           N  
ATOM   1811  CA  TYR A 455      21.173 -27.025  12.202  1.00 26.42           C  
ATOM   1812  C   TYR A 455      22.415 -26.906  13.137  1.00 23.32           C  
ATOM   1813  O   TYR A 455      22.305 -26.475  14.245  1.00 20.23           O  
ATOM   1814  CB  TYR A 455      20.203 -25.835  12.338  1.00 28.16           C  
ATOM   1815  CG  TYR A 455      19.020 -25.971  11.371  1.00 30.17           C  
ATOM   1816  CD1 TYR A 455      17.966 -26.873  11.638  1.00 31.35           C  
ATOM   1817  CD2 TYR A 455      19.007 -25.288  10.154  1.00 29.67           C  
ATOM   1818  CE1 TYR A 455      16.900 -27.042  10.749  1.00 33.45           C  
ATOM   1819  CE2 TYR A 455      17.945 -25.429   9.258  1.00 31.97           C  
ATOM   1820  CZ  TYR A 455      16.886 -26.315   9.559  1.00 36.67           C  
ATOM   1821  OH  TYR A 455      15.840 -26.478   8.653  1.00 34.88           O  
ATOM   1822  N   MET A 456      23.599 -27.283  12.663  1.00 24.16           N  
ATOM   1823  CA  MET A 456      24.822 -27.251  13.515  1.00 25.01           C  
ATOM   1824  C   MET A 456      25.120 -25.977  14.321  1.00 25.90           C  
ATOM   1825  O   MET A 456      25.721 -26.042  15.417  1.00 27.39           O  
ATOM   1826  CB  MET A 456      26.021 -27.650  12.695  1.00 28.26           C  
ATOM   1827  CG  MET A 456      25.811 -28.994  12.039  1.00 29.30           C  
ATOM   1828  SD  MET A 456      25.557 -30.210  13.369  1.00 37.81           S  
ATOM   1829  CE  MET A 456      26.403 -31.527  12.499  1.00 33.17           C  
ATOM   1830  N   PHE A 457      24.679 -24.825  13.827  1.00 21.27           N  
ATOM   1831  CA  PHE A 457      24.735 -23.611  14.649  1.00 20.28           C  
ATOM   1832  C   PHE A 457      23.432 -22.846  14.694  1.00 22.26           C  
ATOM   1833  O   PHE A 457      23.451 -21.628  14.879  1.00 24.74           O  
ATOM   1834  CB  PHE A 457      25.853 -22.660  14.212  1.00 19.20           C  
ATOM   1835  CG  PHE A 457      27.224 -23.271  14.256  1.00 17.81           C  
ATOM   1836  CD1 PHE A 457      27.878 -23.439  15.458  1.00 16.35           C  
ATOM   1837  CD2 PHE A 457      27.848 -23.682  13.082  1.00 17.87           C  
ATOM   1838  CE1 PHE A 457      29.138 -24.020  15.495  1.00 16.86           C  
ATOM   1839  CE2 PHE A 457      29.133 -24.236  13.099  1.00 18.45           C  
ATOM   1840  CZ  PHE A 457      29.778 -24.413  14.321  1.00 16.45           C  
ATOM   1841  N   GLY A 458      22.296 -23.539  14.604  1.00 22.43           N  
ATOM   1842  CA  GLY A 458      20.998 -22.834  14.762  1.00 23.84           C  
ATOM   1843  C   GLY A 458      20.374 -22.429  13.404  1.00 24.50           C  
ATOM   1844  O   GLY A 458      20.924 -22.714  12.317  1.00 23.18           O  
ATOM   1845  N   LYS A 459      19.234 -21.760  13.494  1.00 24.66           N  
ATOM   1846  CA  LYS A 459      18.415 -21.322  12.359  1.00 26.28           C  
ATOM   1847  C   LYS A 459      18.739 -19.849  11.968  1.00 24.07           C  
ATOM   1848  O   LYS A 459      18.044 -18.872  12.391  1.00 23.37           O  
ATOM   1849  CB  LYS A 459      16.916 -21.463  12.726  1.00 26.66           C  
ATOM   1850  CG  LYS A 459      16.401 -22.896  12.565  1.00 27.63           C  
ATOM   1851  CD  LYS A 459      14.898 -22.962  12.829  1.00 29.17           C  
ATOM   1852  CE  LYS A 459      14.399 -24.396  12.922  1.00 30.93           C  
ATOM   1853  NZ  LYS A 459      12.943 -24.405  13.279  1.00 33.90           N  
ATOM   1854  N   GLY A 460      19.807 -19.690  11.200  1.00 20.42           N  
ATOM   1855  CA  GLY A 460      20.152 -18.365  10.726  1.00 19.20           C  
ATOM   1856  C   GLY A 460      20.618 -18.504   9.308  1.00 19.74           C  
ATOM   1857  O   GLY A 460      20.361 -19.512   8.651  1.00 16.61           O  
ATOM   1858  N   ILE A 461      21.333 -17.482   8.825  1.00 20.50           N  
ATOM   1859  CA  ILE A 461      21.844 -17.504   7.455  1.00 17.51           C  
ATOM   1860  C   ILE A 461      23.363 -17.768   7.569  1.00 17.19           C  
ATOM   1861  O   ILE A 461      24.013 -17.149   8.410  1.00 17.51           O  
ATOM   1862  CB  ILE A 461      21.459 -16.173   6.737  1.00 16.96           C  
ATOM   1863  CG1 ILE A 461      19.947 -15.965   6.866  1.00 17.41           C  
ATOM   1864  CG2 ILE A 461      21.885 -16.266   5.292  1.00 15.14           C  
ATOM   1865  CD1 ILE A 461      19.368 -14.533   6.805  1.00 17.42           C  
ATOM   1866  N   TYR A 462      23.902 -18.657   6.723  1.00 16.31           N  
ATOM   1867  CA  TYR A 462      25.230 -19.230   6.881  1.00 16.38           C  
ATOM   1868  C   TYR A 462      26.162 -18.704   5.792  1.00 16.40           C  
ATOM   1869  O   TYR A 462      25.818 -18.750   4.604  1.00 14.43           O  
ATOM   1870  CB  TYR A 462      25.120 -20.779   6.729  1.00 16.82           C  
ATOM   1871  CG  TYR A 462      24.561 -21.494   7.960  1.00 18.58           C  
ATOM   1872  CD1 TYR A 462      23.252 -21.313   8.350  1.00 17.47           C  
ATOM   1873  CD2 TYR A 462      25.381 -22.321   8.756  1.00 19.79           C  
ATOM   1874  CE1 TYR A 462      22.742 -21.895   9.496  1.00 19.24           C  
ATOM   1875  CE2 TYR A 462      24.894 -22.939   9.903  1.00 20.02           C  
ATOM   1876  CZ  TYR A 462      23.584 -22.720  10.277  1.00 21.39           C  
ATOM   1877  OH  TYR A 462      23.064 -23.323  11.391  1.00 23.05           O  
ATOM   1878  N   PHE A 463      27.373 -18.279   6.137  1.00 14.54           N  
ATOM   1879  CA  PHE A 463      28.230 -17.822   5.082  1.00 13.96           C  
ATOM   1880  C   PHE A 463      29.594 -18.470   5.210  1.00 14.22           C  
ATOM   1881  O   PHE A 463      29.968 -18.879   6.256  1.00 14.88           O  
ATOM   1882  CB  PHE A 463      28.392 -16.341   5.273  1.00 13.41           C  
ATOM   1883  CG  PHE A 463      27.129 -15.567   5.102  1.00 13.32           C  
ATOM   1884  CD1 PHE A 463      26.724 -15.161   3.805  1.00 12.12           C  
ATOM   1885  CD2 PHE A 463      26.340 -15.207   6.222  1.00 12.89           C  
ATOM   1886  CE1 PHE A 463      25.558 -14.429   3.649  1.00 12.21           C  
ATOM   1887  CE2 PHE A 463      25.155 -14.466   6.063  1.00 13.00           C  
ATOM   1888  CZ  PHE A 463      24.755 -14.100   4.746  1.00 11.89           C  
ATOM   1889  N   ALA A 464      30.370 -18.529   4.159  1.00 16.00           N  
ATOM   1890  CA  ALA A 464      31.779 -18.912   4.303  1.00 17.03           C  
ATOM   1891  C   ALA A 464      32.750 -17.713   4.002  1.00 17.84           C  
ATOM   1892  O   ALA A 464      32.322 -16.696   3.445  1.00 17.23           O  
ATOM   1893  CB  ALA A 464      32.071 -20.091   3.386  1.00 15.85           C  
ATOM   1894  N   ASP A 465      34.027 -17.810   4.407  1.00 17.48           N  
ATOM   1895  CA  ASP A 465      35.068 -16.889   3.927  1.00 17.81           C  
ATOM   1896  C   ASP A 465      35.909 -17.676   2.989  1.00 18.32           C  
ATOM   1897  O   ASP A 465      36.873 -17.135   2.442  1.00 19.76           O  
ATOM   1898  CB  ASP A 465      35.925 -16.242   5.055  1.00 19.61           C  
ATOM   1899  CG  ASP A 465      36.581 -17.288   6.022  1.00 21.22           C  
ATOM   1900  OD1 ASP A 465      36.879 -18.439   5.588  1.00 20.94           O  
ATOM   1901  OD2 ASP A 465      36.747 -16.965   7.223  1.00 21.32           O  
ATOM   1902  N   MET A 466      35.532 -18.950   2.732  1.00 17.14           N  
ATOM   1903  CA  MET A 466      36.232 -19.731   1.680  1.00 17.19           C  
ATOM   1904  C   MET A 466      35.301 -19.993   0.484  1.00 17.30           C  
ATOM   1905  O   MET A 466      34.265 -20.619   0.659  1.00 16.65           O  
ATOM   1906  CB  MET A 466      36.826 -21.052   2.241  1.00 18.62           C  
ATOM   1907  CG  MET A 466      37.930 -20.896   3.336  1.00 18.83           C  
ATOM   1908  SD  MET A 466      39.510 -20.243   2.766  1.00 23.49           S  
ATOM   1909  CE  MET A 466      40.123 -21.504   1.630  1.00 22.71           C  
ATOM   1910  N   SER A 467      35.683 -19.556  -0.724  1.00 17.46           N  
ATOM   1911  CA  SER A 467      34.798 -19.639  -1.889  1.00 18.53           C  
ATOM   1912  C   SER A 467      34.326 -21.059  -2.213  1.00 20.41           C  
ATOM   1913  O   SER A 467      33.136 -21.270  -2.466  1.00 19.17           O  
ATOM   1914  CB  SER A 467      35.429 -19.046  -3.129  1.00 17.96           C  
ATOM   1915  OG  SER A 467      36.473 -19.875  -3.625  1.00 19.13           O  
ATOM   1916  N   SER A 468      35.258 -22.014  -2.189  1.00 19.27           N  
ATOM   1917  CA  SER A 468      34.950 -23.399  -2.522  1.00 19.86           C  
ATOM   1918  C   SER A 468      34.086 -24.070  -1.471  1.00 20.27           C  
ATOM   1919  O   SER A 468      33.337 -24.978  -1.773  1.00 20.91           O  
ATOM   1920  CB  SER A 468      36.226 -24.210  -2.711  1.00 20.02           C  
ATOM   1921  OG  SER A 468      36.957 -24.258  -1.511  1.00 20.57           O  
ATOM   1922  N   LYS A 469      34.136 -23.615  -0.226  1.00 21.17           N  
ATOM   1923  CA  LYS A 469      33.209 -24.188   0.720  1.00 17.79           C  
ATOM   1924  C   LYS A 469      31.762 -23.827   0.372  1.00 21.28           C  
ATOM   1925  O   LYS A 469      30.938 -24.738   0.297  1.00 23.89           O  
ATOM   1926  CB  LYS A 469      33.544 -23.773   2.103  1.00 16.47           C  
ATOM   1927  CG  LYS A 469      32.562 -24.194   3.190  1.00 16.44           C  
ATOM   1928  CD  LYS A 469      33.049 -23.761   4.574  1.00 15.78           C  
ATOM   1929  CE  LYS A 469      32.176 -24.492   5.607  1.00 17.24           C  
ATOM   1930  NZ  LYS A 469      32.492 -24.314   7.042  1.00 19.86           N  
ATOM   1931  N   SER A 470      31.421 -22.539   0.187  1.00 19.10           N  
ATOM   1932  CA  SER A 470      30.058 -22.206  -0.332  1.00 20.04           C  
ATOM   1933  C   SER A 470      29.795 -22.819  -1.691  1.00 18.56           C  
ATOM   1934  O   SER A 470      28.698 -23.237  -1.973  1.00 18.78           O  
ATOM   1935  CB  SER A 470      29.871 -20.685  -0.490  1.00 19.50           C  
ATOM   1936  OG  SER A 470      29.726 -20.088   0.777  1.00 18.69           O  
ATOM   1937  N   ALA A 471      30.791 -22.818  -2.562  1.00 19.70           N  
ATOM   1938  CA  ALA A 471      30.607 -23.363  -3.893  1.00 22.44           C  
ATOM   1939  C   ALA A 471      30.116 -24.804  -3.858  1.00 27.54           C  
ATOM   1940  O   ALA A 471      29.495 -25.258  -4.830  1.00 29.14           O  
ATOM   1941  CB  ALA A 471      31.866 -23.266  -4.723  1.00 20.49           C  
ATOM   1942  N   ASN A 472      30.367 -25.513  -2.747  1.00 27.89           N  
ATOM   1943  CA  ASN A 472      30.009 -26.901  -2.708  1.00 30.39           C  
ATOM   1944  C   ASN A 472      28.478 -26.990  -2.645  1.00 32.49           C  
ATOM   1945  O   ASN A 472      27.892 -27.989  -3.075  1.00 38.55           O  
ATOM   1946  CB  ASN A 472      30.721 -27.666  -1.574  1.00 30.04           C  
ATOM   1947  CG  ASN A 472      32.202 -27.961  -1.874  1.00 28.39           C  
ATOM   1948  OD1 ASN A 472      32.630 -28.125  -3.022  1.00 29.50           O  
ATOM   1949  ND2 ASN A 472      32.999 -28.022  -0.811  1.00 31.12           N  
ATOM   1950  N   TYR A 473      27.830 -25.910  -2.193  1.00 31.13           N  
ATOM   1951  CA  TYR A 473      26.370 -25.906  -2.062  1.00 27.52           C  
ATOM   1952  C   TYR A 473      25.657 -25.463  -3.330  1.00 26.89           C  
ATOM   1953  O   TYR A 473      24.448 -25.246  -3.326  1.00 26.07           O  
ATOM   1954  CB  TYR A 473      25.912 -25.063  -0.884  1.00 28.01           C  
ATOM   1955  CG  TYR A 473      26.313 -25.600   0.450  1.00 25.82           C  
ATOM   1956  CD1 TYR A 473      25.514 -26.526   1.120  1.00 28.11           C  
ATOM   1957  CD2 TYR A 473      27.498 -25.204   1.049  1.00 25.85           C  
ATOM   1958  CE1 TYR A 473      25.884 -27.050   2.355  1.00 23.79           C  
ATOM   1959  CE2 TYR A 473      27.865 -25.695   2.300  1.00 25.18           C  
ATOM   1960  CZ  TYR A 473      27.064 -26.638   2.939  1.00 25.42           C  
ATOM   1961  OH  TYR A 473      27.430 -27.112   4.211  1.00 26.06           O  
ATOM   1962  N   CYS A 474      26.407 -25.335  -4.411  1.00 27.73           N  
ATOM   1963  CA  CYS A 474      25.809 -25.067  -5.697  1.00 29.15           C  
ATOM   1964  C   CYS A 474      25.330 -26.362  -6.308  1.00 32.26           C  
ATOM   1965  O   CYS A 474      24.431 -26.357  -7.172  1.00 32.15           O  
ATOM   1966  CB  CYS A 474      26.795 -24.372  -6.644  1.00 27.71           C  
ATOM   1967  SG  CYS A 474      27.248 -22.717  -6.055  1.00 22.84           S  
ATOM   1968  N   PHE A 475      25.961 -27.457  -5.876  1.00 34.14           N  
ATOM   1969  CA  PHE A 475      25.748 -28.790  -6.430  1.00 33.09           C  
ATOM   1970  C   PHE A 475      25.838 -28.789  -7.943  1.00 34.76           C  
ATOM   1971  O   PHE A 475      25.042 -29.449  -8.592  1.00 36.92           O  
ATOM   1972  CB  PHE A 475      24.389 -29.349  -5.981  1.00 31.54           C  
ATOM   1973  CG  PHE A 475      24.276 -29.532  -4.488  1.00 32.65           C  
ATOM   1974  CD1 PHE A 475      24.777 -30.681  -3.868  1.00 37.47           C  
ATOM   1975  CD2 PHE A 475      23.656 -28.574  -3.696  1.00 33.09           C  
ATOM   1976  CE1 PHE A 475      24.669 -30.852  -2.483  1.00 34.71           C  
ATOM   1977  CE2 PHE A 475      23.532 -28.739  -2.316  1.00 33.53           C  
ATOM   1978  CZ  PHE A 475      24.034 -29.886  -1.710  1.00 35.34           C  
ATOM   1979  N   ALA A 476      26.778 -28.039  -8.521  1.00 34.82           N  
ATOM   1980  CA  ALA A 476      27.011 -28.161  -9.965  1.00 36.97           C  
ATOM   1981  C   ALA A 476      27.545 -29.564 -10.253  1.00 38.61           C  
ATOM   1982  O   ALA A 476      27.818 -30.321  -9.339  1.00 39.08           O  
ATOM   1983  CB  ALA A 476      27.957 -27.099 -10.476  1.00 34.79           C  
ATOM   1984  N   SER A 477      27.673 -29.911 -11.523  1.00 39.07           N  
ATOM   1985  CA  SER A 477      27.854 -31.284 -11.922  1.00 40.58           C  
ATOM   1986  C   SER A 477      28.430 -31.092 -13.302  1.00 45.96           C  
ATOM   1987  O   SER A 477      28.448 -29.950 -13.800  1.00 40.31           O  
ATOM   1988  CB  SER A 477      26.500 -31.998 -12.016  1.00 43.10           C  
ATOM   1989  OG  SER A 477      25.753 -31.533 -13.148  1.00 47.08           O  
ATOM   1990  N   ARG A 478      28.897 -32.184 -13.909  1.00 48.66           N  
ATOM   1991  CA  ARG A 478      29.556 -32.149 -15.222  1.00 50.52           C  
ATOM   1992  C   ARG A 478      28.565 -31.731 -16.318  1.00 49.83           C  
ATOM   1993  O   ARG A 478      28.903 -30.935 -17.210  1.00 44.66           O  
ATOM   1994  CB  ARG A 478      30.178 -33.519 -15.558  1.00 56.37           C  
ATOM   1995  CG  ARG A 478      30.677 -34.347 -14.357  1.00 60.16           C  
ATOM   1996  CD  ARG A 478      31.507 -35.570 -14.773  1.00 65.43           C  
ATOM   1997  NE  ARG A 478      32.603 -35.222 -15.692  1.00 66.28           N  
ATOM   1998  CZ  ARG A 478      33.891 -35.089 -15.355  1.00 67.42           C  
ATOM   1999  NH1 ARG A 478      34.322 -35.275 -14.100  1.00 66.11           N  
ATOM   2000  NH2 ARG A 478      34.761 -34.755 -16.292  1.00 61.18           N  
ATOM   2001  N   LEU A 479      27.342 -32.253 -16.214  1.00 49.89           N  
ATOM   2002  CA  LEU A 479      26.285 -32.004 -17.193  1.00 51.73           C  
ATOM   2003  C   LEU A 479      25.869 -30.535 -17.131  1.00 52.25           C  
ATOM   2004  O   LEU A 479      25.676 -29.917 -18.175  1.00 56.46           O  
ATOM   2005  CB  LEU A 479      25.058 -32.913 -16.962  1.00 50.04           C  
ATOM   2006  CG  LEU A 479      25.218 -34.296 -16.312  1.00 55.01           C  
ATOM   2007  CD1 LEU A 479      25.189 -34.202 -14.789  1.00 52.88           C  
ATOM   2008  CD2 LEU A 479      24.150 -35.270 -16.808  1.00 54.15           C  
ATOM   2009  N   LYS A 480      25.731 -29.993 -15.912  1.00 47.65           N  
ATOM   2010  CA  LYS A 480      25.484 -28.556 -15.710  1.00 46.06           C  
ATOM   2011  C   LYS A 480      26.603 -27.904 -14.895  1.00 42.02           C  
ATOM   2012  O   LYS A 480      26.529 -27.753 -13.659  1.00 34.40           O  
ATOM   2013  CB  LYS A 480      24.104 -28.278 -15.093  1.00 50.20           C  
ATOM   2014  CG  LYS A 480      23.719 -29.103 -13.862  1.00 56.75           C  
ATOM   2015  CD  LYS A 480      22.799 -30.292 -14.178  1.00 60.24           C  
ATOM   2016  CE  LYS A 480      21.327 -29.915 -14.345  1.00 61.52           C  
ATOM   2017  NZ  LYS A 480      21.027 -29.264 -15.654  1.00 61.59           N  
ATOM   2018  N   ASN A 481      27.660 -27.528 -15.605  1.00 38.11           N  
ATOM   2019  CA  ASN A 481      28.838 -27.040 -14.924  1.00 36.28           C  
ATOM   2020  C   ASN A 481      28.779 -25.530 -14.622  1.00 35.98           C  
ATOM   2021  O   ASN A 481      29.774 -24.940 -14.183  1.00 35.68           O  
ATOM   2022  CB  ASN A 481      30.081 -27.423 -15.710  1.00 37.36           C  
ATOM   2023  CG  ASN A 481      30.103 -26.810 -17.102  1.00 44.89           C  
ATOM   2024  OD1 ASN A 481      29.248 -25.983 -17.474  1.00 44.04           O  
ATOM   2025  ND2 ASN A 481      31.084 -27.218 -17.890  1.00 47.71           N  
ATOM   2026  N   THR A 482      27.622 -24.904 -14.842  1.00 33.42           N  
ATOM   2027  CA  THR A 482      27.455 -23.505 -14.466  1.00 30.76           C  
ATOM   2028  C   THR A 482      26.682 -23.383 -13.184  1.00 28.96           C  
ATOM   2029  O   THR A 482      25.597 -23.930 -13.095  1.00 29.80           O  
ATOM   2030  CB  THR A 482      26.750 -22.721 -15.548  1.00 31.71           C  
ATOM   2031  OG1 THR A 482      27.556 -22.778 -16.725  1.00 33.67           O  
ATOM   2032  CG2 THR A 482      26.621 -21.260 -15.131  1.00 30.33           C  
ATOM   2033  N   GLY A 483      27.272 -22.689 -12.188  1.00 26.95           N  
ATOM   2034  CA  GLY A 483      26.618 -22.364 -10.890  1.00 22.78           C  
ATOM   2035  C   GLY A 483      26.717 -20.887 -10.482  1.00 20.56           C  
ATOM   2036  O   GLY A 483      27.534 -20.135 -11.038  1.00 20.50           O  
ATOM   2037  N   LEU A 484      25.926 -20.455  -9.506  1.00 17.74           N  
ATOM   2038  CA  LEU A 484      26.052 -19.066  -9.043  1.00 17.70           C  
ATOM   2039  C   LEU A 484      26.616 -18.997  -7.605  1.00 16.89           C  
ATOM   2040  O   LEU A 484      26.205 -19.778  -6.727  1.00 16.87           O  
ATOM   2041  CB  LEU A 484      24.681 -18.327  -9.066  1.00 16.13           C  
ATOM   2042  CG  LEU A 484      23.924 -18.331 -10.389  1.00 16.83           C  
ATOM   2043  CD1 LEU A 484      22.743 -17.385 -10.389  1.00 15.72           C  
ATOM   2044  CD2 LEU A 484      24.887 -18.046 -11.556  1.00 17.14           C  
ATOM   2045  N   LEU A 485      27.465 -18.006  -7.354  1.00 15.05           N  
ATOM   2046  CA  LEU A 485      27.845 -17.650  -5.969  1.00 14.54           C  
ATOM   2047  C   LEU A 485      27.388 -16.244  -5.577  1.00 12.44           C  
ATOM   2048  O   LEU A 485      27.614 -15.315  -6.283  1.00 14.13           O  
ATOM   2049  CB  LEU A 485      29.384 -17.716  -5.832  1.00 13.79           C  
ATOM   2050  CG  LEU A 485      29.907 -19.137  -5.602  1.00 16.66           C  
ATOM   2051  CD1 LEU A 485      31.438 -19.143  -5.790  1.00 15.82           C  
ATOM   2052  CD2 LEU A 485      29.485 -19.675  -4.193  1.00 14.89           C  
ATOM   2053  N   LEU A 486      26.813 -16.093  -4.445  1.00 11.50           N  
ATOM   2054  CA  LEU A 486      26.481 -14.784  -3.946  1.00 13.02           C  
ATOM   2055  C   LEU A 486      27.476 -14.227  -2.925  1.00 13.54           C  
ATOM   2056  O   LEU A 486      27.819 -14.925  -1.923  1.00 14.28           O  
ATOM   2057  CB  LEU A 486      25.157 -14.860  -3.210  1.00 11.99           C  
ATOM   2058  CG  LEU A 486      24.573 -13.545  -2.699  1.00 12.64           C  
ATOM   2059  CD1 LEU A 486      24.018 -12.549  -3.762  1.00 12.59           C  
ATOM   2060  CD2 LEU A 486      23.486 -13.933  -1.745  1.00 13.01           C  
ATOM   2061  N   LEU A 487      27.887 -12.978  -3.113  1.00 12.57           N  
ATOM   2062  CA  LEU A 487      28.649 -12.274  -2.026  1.00 13.00           C  
ATOM   2063  C   LEU A 487      27.771 -11.242  -1.382  1.00 12.41           C  
ATOM   2064  O   LEU A 487      27.150 -10.440  -2.072  1.00 12.14           O  
ATOM   2065  CB  LEU A 487      29.896 -11.561  -2.561  1.00 11.60           C  
ATOM   2066  CG  LEU A 487      31.081 -12.454  -2.831  1.00 12.15           C  
ATOM   2067  CD1 LEU A 487      32.169 -11.722  -3.623  1.00 12.20           C  
ATOM   2068  CD2 LEU A 487      31.615 -13.005  -1.540  1.00 11.30           C  
ATOM   2069  N   SER A 488      27.773 -11.227  -0.061  1.00 13.01           N  
ATOM   2070  CA  SER A 488      26.988 -10.274   0.700  1.00 13.42           C  
ATOM   2071  C   SER A 488      27.863  -9.548   1.723  1.00 15.05           C  
ATOM   2072  O   SER A 488      28.821 -10.122   2.236  1.00 15.82           O  
ATOM   2073  CB  SER A 488      25.861 -10.966   1.442  1.00 12.40           C  
ATOM   2074  OG  SER A 488      25.109 -11.832   0.606  1.00 12.01           O  
ATOM   2075  N   GLU A 489      27.514  -8.293   2.012  1.00 16.37           N  
ATOM   2076  CA  GLU A 489      28.062  -7.574   3.148  1.00 16.45           C  
ATOM   2077  C   GLU A 489      27.249  -8.047   4.332  1.00 16.74           C  
ATOM   2078  O   GLU A 489      26.037  -7.895   4.333  1.00 16.71           O  
ATOM   2079  CB  GLU A 489      27.858  -6.090   2.918  1.00 19.64           C  
ATOM   2080  CG  GLU A 489      28.595  -5.616   1.621  1.00 22.78           C  
ATOM   2081  CD  GLU A 489      28.456  -4.119   1.288  1.00 27.17           C  
ATOM   2082  OE1 GLU A 489      27.765  -3.399   2.063  1.00 29.46           O  
ATOM   2083  OE2 GLU A 489      29.071  -3.659   0.268  1.00 28.23           O  
ATOM   2084  N   VAL A 490      27.896  -8.617   5.341  1.00 14.35           N  
ATOM   2085  CA  VAL A 490      27.201  -9.174   6.453  1.00 13.93           C  
ATOM   2086  C   VAL A 490      27.677  -8.398   7.682  1.00 14.70           C  
ATOM   2087  O   VAL A 490      28.874  -8.369   7.970  1.00 13.85           O  
ATOM   2088  CB  VAL A 490      27.546 -10.688   6.590  1.00 13.39           C  
ATOM   2089  CG1 VAL A 490      26.862 -11.336   7.770  1.00 12.40           C  
ATOM   2090  CG2 VAL A 490      27.248 -11.460   5.286  1.00 13.49           C  
ATOM   2091  N   ALA A 491      26.733  -7.801   8.411  1.00 14.85           N  
ATOM   2092  CA  ALA A 491      27.031  -7.098   9.634  1.00 14.70           C  
ATOM   2093  C   ALA A 491      27.175  -8.107  10.793  1.00 15.91           C  
ATOM   2094  O   ALA A 491      26.202  -8.392  11.500  1.00 16.04           O  
ATOM   2095  CB  ALA A 491      25.944  -6.116   9.911  1.00 12.97           C  
ATOM   2096  N   LEU A 492      28.401  -8.596  11.032  1.00 16.84           N  
ATOM   2097  CA  LEU A 492      28.644  -9.621  12.078  1.00 17.33           C  
ATOM   2098  C   LEU A 492      28.622  -9.123  13.495  1.00 16.99           C  
ATOM   2099  O   LEU A 492      28.332  -9.905  14.405  1.00 18.69           O  
ATOM   2100  CB  LEU A 492      29.972 -10.390  11.841  1.00 17.87           C  
ATOM   2101  CG  LEU A 492      30.126 -11.122  10.513  1.00 18.29           C  
ATOM   2102  CD1 LEU A 492      31.544 -11.674  10.390  1.00 18.34           C  
ATOM   2103  CD2 LEU A 492      29.118 -12.289  10.528  1.00 19.38           C  
ATOM   2104  N   GLY A 493      28.937  -7.843  13.708  1.00 17.75           N  
ATOM   2105  CA  GLY A 493      28.993  -7.282  15.068  1.00 17.58           C  
ATOM   2106  C   GLY A 493      29.969  -8.124  15.838  1.00 17.55           C  
ATOM   2107  O   GLY A 493      30.930  -8.583  15.258  1.00 16.62           O  
ATOM   2108  N   GLN A 494      29.734  -8.331  17.135  1.00 21.82           N  
ATOM   2109  CA  GLN A 494      30.565  -9.259  17.936  1.00 23.18           C  
ATOM   2110  C   GLN A 494      30.085 -10.713  17.734  1.00 23.06           C  
ATOM   2111  O   GLN A 494      28.900 -11.056  17.939  1.00 20.71           O  
ATOM   2112  CB  GLN A 494      30.543  -8.899  19.421  1.00 27.43           C  
ATOM   2113  CG  GLN A 494      31.573  -9.667  20.262  1.00 30.52           C  
ATOM   2114  CD  GLN A 494      31.402  -9.473  21.787  1.00 36.27           C  
ATOM   2115  OE1 GLN A 494      30.602  -8.651  22.255  1.00 38.35           O  
ATOM   2116  NE2 GLN A 494      32.164 -10.232  22.565  1.00 37.15           N  
ATOM   2117  N   CYS A 495      31.032 -11.540  17.316  1.00 22.39           N  
ATOM   2118  CA  CYS A 495      30.823 -12.939  17.062  1.00 23.05           C  
ATOM   2119  C   CYS A 495      30.883 -13.677  18.390  1.00 25.87           C  
ATOM   2120  O   CYS A 495      31.656 -13.295  19.268  1.00 26.04           O  
ATOM   2121  CB  CYS A 495      31.940 -13.442  16.183  1.00 22.37           C  
ATOM   2122  SG  CYS A 495      31.833 -12.898  14.460  1.00 25.13           S  
ATOM   2123  N   ASN A 496      30.011 -14.662  18.551  1.00 24.08           N  
ATOM   2124  CA  ASN A 496      30.149 -15.679  19.561  1.00 25.73           C  
ATOM   2125  C   ASN A 496      30.945 -16.768  18.893  1.00 25.64           C  
ATOM   2126  O   ASN A 496      30.463 -17.381  17.947  1.00 26.64           O  
ATOM   2127  CB  ASN A 496      28.793 -16.259  19.992  1.00 26.91           C  
ATOM   2128  CG  ASN A 496      28.919 -17.129  21.245  1.00 32.49           C  
ATOM   2129  OD1 ASN A 496      29.971 -17.149  21.882  1.00 35.08           O  
ATOM   2130  ND2 ASN A 496      27.864 -17.847  21.597  1.00 32.99           N  
ATOM   2131  N   GLU A 497      32.173 -16.991  19.337  1.00 25.36           N  
ATOM   2132  CA  GLU A 497      33.059 -17.900  18.630  1.00 27.42           C  
ATOM   2133  C   GLU A 497      32.892 -19.259  19.272  1.00 29.46           C  
ATOM   2134  O   GLU A 497      32.887 -19.360  20.484  1.00 32.69           O  
ATOM   2135  CB  GLU A 497      34.498 -17.421  18.700  1.00 30.53           C  
ATOM   2136  CG  GLU A 497      34.803 -16.235  17.790  1.00 34.91           C  
ATOM   2137  CD  GLU A 497      36.153 -15.594  18.053  1.00 38.38           C  
ATOM   2138  OE1 GLU A 497      36.391 -15.161  19.199  1.00 44.41           O  
ATOM   2139  OE2 GLU A 497      36.978 -15.502  17.107  1.00 46.26           O  
ATOM   2140  N   LEU A 498      32.641 -20.268  18.447  1.00 28.08           N  
ATOM   2141  CA  LEU A 498      32.387 -21.602  18.901  1.00 28.35           C  
ATOM   2142  C   LEU A 498      33.255 -22.573  18.157  1.00 30.67           C  
ATOM   2143  O   LEU A 498      33.407 -22.510  16.934  1.00 30.62           O  
ATOM   2144  CB  LEU A 498      30.910 -21.971  18.803  1.00 27.64           C  
ATOM   2145  CG  LEU A 498      30.132 -21.183  19.871  1.00 27.80           C  
ATOM   2146  CD1 LEU A 498      28.619 -21.327  19.705  1.00 30.92           C  
ATOM   2147  CD2 LEU A 498      30.571 -21.580  21.286  1.00 28.03           C  
ATOM   2148  N   LEU A 499      33.869 -23.448  18.944  1.00 30.80           N  
ATOM   2149  CA  LEU A 499      34.760 -24.477  18.464  1.00 31.83           C  
ATOM   2150  C   LEU A 499      33.905 -25.649  17.895  1.00 31.97           C  
ATOM   2151  O   LEU A 499      34.222 -26.227  16.849  1.00 27.23           O  
ATOM   2152  CB  LEU A 499      35.582 -24.943  19.670  1.00 32.92           C  
ATOM   2153  CG  LEU A 499      36.871 -25.755  19.613  1.00 36.42           C  
ATOM   2154  CD1 LEU A 499      36.744 -26.893  20.630  1.00 40.70           C  
ATOM   2155  CD2 LEU A 499      37.182 -26.307  18.241  1.00 35.87           C  
ATOM   2156  N   GLU A 500      32.827 -25.978  18.607  1.00 30.90           N  
ATOM   2157  CA  GLU A 500      32.062 -27.215  18.346  1.00 33.90           C  
ATOM   2158  C   GLU A 500      30.617 -26.902  18.021  1.00 31.27           C  
ATOM   2159  O   GLU A 500      30.023 -25.996  18.608  1.00 30.23           O  
ATOM   2160  CB  GLU A 500      32.072 -28.150  19.581  1.00 31.09           C  
ATOM   2161  CG  GLU A 500      33.378 -28.919  19.747  1.00 34.18           C  
ATOM   2162  CD  GLU A 500      33.361 -29.985  20.849  1.00 33.94           C  
ATOM   2163  OE1 GLU A 500      32.727 -29.814  21.936  1.00 30.35           O  
ATOM   2164  OE2 GLU A 500      34.002 -31.020  20.603  1.00 33.72           O  
ATOM   2165  N   ALA A 501      30.046 -27.695  17.125  1.00 32.21           N  
ATOM   2166  CA  ALA A 501      28.626 -27.585  16.797  1.00 33.16           C  
ATOM   2167  C   ALA A 501      27.727 -27.379  18.020  1.00 30.96           C  
ATOM   2168  O   ALA A 501      27.951 -27.971  19.045  1.00 32.38           O  
ATOM   2169  CB  ALA A 501      28.194 -28.808  15.996  1.00 31.79           C  
ATOM   2170  N   ASN A 502      26.739 -26.500  17.935  1.00 32.00           N  
ATOM   2171  CA  ASN A 502      25.702 -26.453  18.957  1.00 30.17           C  
ATOM   2172  C   ASN A 502      24.346 -26.000  18.362  1.00 31.11           C  
ATOM   2173  O   ASN A 502      24.136 -24.819  18.135  1.00 33.02           O  
ATOM   2174  CB  ASN A 502      26.173 -25.627  20.154  1.00 31.08           C  
ATOM   2175  CG  ASN A 502      25.112 -25.501  21.246  1.00 33.84           C  
ATOM   2176  OD1 ASN A 502      23.943 -25.773  21.008  1.00 33.04           O  
ATOM   2177  ND2 ASN A 502      25.519 -25.074  22.448  1.00 35.62           N  
ATOM   2178  N   PRO A 503      23.420 -26.949  18.056  1.00 32.90           N  
ATOM   2179  CA  PRO A 503      22.146 -26.467  17.483  1.00 30.83           C  
ATOM   2180  C   PRO A 503      21.368 -25.392  18.240  1.00 29.63           C  
ATOM   2181  O   PRO A 503      20.502 -24.761  17.649  1.00 29.34           O  
ATOM   2182  CB  PRO A 503      21.361 -27.756  17.262  1.00 32.24           C  
ATOM   2183  CG  PRO A 503      22.447 -28.708  16.838  1.00 32.67           C  
ATOM   2184  CD  PRO A 503      23.615 -28.381  17.747  1.00 31.64           C  
ATOM   2185  N   LYS A 504      21.737 -25.137  19.492  1.00 31.00           N  
ATOM   2186  CA  LYS A 504      21.126 -24.113  20.350  1.00 33.97           C  
ATOM   2187  C   LYS A 504      21.952 -22.820  20.368  1.00 34.38           C  
ATOM   2188  O   LYS A 504      21.712 -21.916  21.194  1.00 32.12           O  
ATOM   2189  CB  LYS A 504      21.022 -24.624  21.791  1.00 38.39           C  
ATOM   2190  CG  LYS A 504      20.242 -25.925  21.971  1.00 49.95           C  
ATOM   2191  CD  LYS A 504      18.742 -25.700  22.193  1.00 57.51           C  
ATOM   2192  CE  LYS A 504      18.046 -27.009  22.583  1.00 62.23           C  
ATOM   2193  NZ  LYS A 504      18.315 -28.131  21.622  1.00 58.91           N  
ATOM   2194  N   ALA A 505      22.923 -22.735  19.455  1.00 32.84           N  
ATOM   2195  CA  ALA A 505      23.806 -21.554  19.350  1.00 32.45           C  
ATOM   2196  C   ALA A 505      23.133 -20.153  19.396  1.00 31.57           C  
ATOM   2197  O   ALA A 505      23.733 -19.214  19.879  1.00 29.84           O  
ATOM   2198  CB  ALA A 505      24.698 -21.677  18.116  1.00 32.07           C  
ATOM   2199  N   GLU A 506      21.897 -19.997  18.920  1.00 33.35           N  
ATOM   2200  CA  GLU A 506      21.305 -18.644  18.854  1.00 29.95           C  
ATOM   2201  C   GLU A 506      20.957 -18.166  20.231  1.00 31.85           C  
ATOM   2202  O   GLU A 506      20.961 -16.942  20.510  1.00 35.31           O  
ATOM   2203  CB  GLU A 506      20.075 -18.618  17.949  1.00 30.09           C  
ATOM   2204  CG  GLU A 506      19.536 -17.219  17.620  1.00 30.28           C  
ATOM   2205  CD  GLU A 506      18.170 -17.212  16.892  1.00 30.87           C  
ATOM   2206  OE1 GLU A 506      17.791 -18.240  16.240  1.00 30.25           O  
ATOM   2207  OE2 GLU A 506      17.463 -16.170  16.970  1.00 30.48           O  
ATOM   2208  N   GLY A 507      20.636 -19.126  21.101  1.00 32.75           N  
ATOM   2209  CA  GLY A 507      20.268 -18.801  22.478  1.00 36.02           C  
ATOM   2210  C   GLY A 507      21.492 -18.302  23.241  1.00 35.47           C  
ATOM   2211  O   GLY A 507      21.395 -17.479  24.170  1.00 32.72           O  
ATOM   2212  N   LEU A 508      22.655 -18.779  22.812  1.00 33.49           N  
ATOM   2213  CA  LEU A 508      23.927 -18.449  23.476  1.00 36.19           C  
ATOM   2214  C   LEU A 508      24.431 -17.012  23.295  1.00 37.05           C  
ATOM   2215  O   LEU A 508      25.427 -16.641  23.904  1.00 42.66           O  
ATOM   2216  CB  LEU A 508      25.015 -19.443  23.032  1.00 37.10           C  
ATOM   2217  CG  LEU A 508      24.745 -20.877  23.479  1.00 41.08           C  
ATOM   2218  CD1 LEU A 508      26.006 -21.727  23.369  1.00 47.83           C  
ATOM   2219  CD2 LEU A 508      24.234 -20.866  24.912  1.00 38.66           C  
ATOM   2220  N   LEU A 509      23.749 -16.215  22.479  1.00 36.17           N  
ATOM   2221  CA  LEU A 509      24.219 -14.880  22.079  1.00 38.05           C  
ATOM   2222  C   LEU A 509      24.368 -13.902  23.236  1.00 40.99           C  
ATOM   2223  O   LEU A 509      25.439 -13.265  23.392  1.00 38.05           O  
ATOM   2224  CB  LEU A 509      23.331 -14.273  20.973  1.00 31.40           C  
ATOM   2225  CG  LEU A 509      23.315 -14.909  19.558  1.00 31.97           C  
ATOM   2226  CD1 LEU A 509      22.531 -14.000  18.599  1.00 29.83           C  
ATOM   2227  CD2 LEU A 509      24.675 -15.303  18.965  1.00 27.50           C  
ATOM   2228  N   GLN A 510      23.304 -13.801  24.041  1.00 46.89           N  
ATOM   2229  CA  GLN A 510      23.231 -12.872  25.179  1.00 50.36           C  
ATOM   2230  C   GLN A 510      23.997 -11.596  24.877  1.00 52.11           C  
ATOM   2231  O   GLN A 510      25.096 -11.378  25.423  1.00 48.65           O  
ATOM   2232  CB  GLN A 510      23.768 -13.522  26.479  1.00 57.71           C  
ATOM   2233  CG  GLN A 510      23.173 -14.891  26.838  1.00 61.32           C  
ATOM   2234  CD  GLN A 510      21.674 -14.851  27.195  1.00 64.05           C  
ATOM   2235  OE1 GLN A 510      21.029 -13.787  27.163  1.00 64.05           O  
ATOM   2236  NE2 GLN A 510      21.112 -16.024  27.541  1.00 56.80           N  
ATOM   2237  N   GLY A 511      23.443 -10.781  23.970  1.00 49.55           N  
ATOM   2238  CA  GLY A 511      24.075  -9.494  23.572  1.00 42.76           C  
ATOM   2239  C   GLY A 511      24.996  -9.484  22.339  1.00 35.72           C  
ATOM   2240  O   GLY A 511      25.128  -8.475  21.677  1.00 33.97           O  
ATOM   2241  N   LYS A 512      25.629 -10.606  22.027  1.00 33.42           N  
ATOM   2242  CA  LYS A 512      26.426 -10.695  20.797  1.00 35.37           C  
ATOM   2243  C   LYS A 512      25.518 -10.771  19.545  1.00 31.99           C  
ATOM   2244  O   LYS A 512      24.313 -10.894  19.708  1.00 32.03           O  
ATOM   2245  CB  LYS A 512      27.399 -11.853  20.894  1.00 31.78           C  
ATOM   2246  CG  LYS A 512      28.477 -11.595  21.919  1.00 36.48           C  
ATOM   2247  CD  LYS A 512      29.293 -12.863  22.128  1.00 41.49           C  
ATOM   2248  CE  LYS A 512      30.186 -12.746  23.342  1.00 43.28           C  
ATOM   2249  NZ  LYS A 512      30.982 -13.998  23.413  1.00 48.97           N  
ATOM   2250  N   HIS A 513      26.080 -10.680  18.330  1.00 27.39           N  
ATOM   2251  CA  HIS A 513      25.257 -10.574  17.112  1.00 25.39           C  
ATOM   2252  C   HIS A 513      25.389 -11.672  16.094  1.00 24.84           C  
ATOM   2253  O   HIS A 513      24.694 -11.686  15.087  1.00 24.13           O  
ATOM   2254  CB  HIS A 513      25.543  -9.266  16.405  1.00 25.19           C  
ATOM   2255  CG  HIS A 513      25.689  -8.100  17.323  1.00 23.68           C  
ATOM   2256  ND1 HIS A 513      26.882  -7.723  17.813  1.00 22.28           N  
ATOM   2257  CD2 HIS A 513      24.744  -7.188  17.807  1.00 23.07           C  
ATOM   2258  CE1 HIS A 513      26.710  -6.656  18.622  1.00 23.07           C  
ATOM   2259  NE2 HIS A 513      25.395  -6.325  18.608  1.00 22.19           N  
ATOM   2260  N   SER A 514      26.330 -12.577  16.280  1.00 25.19           N  
ATOM   2261  CA  SER A 514      26.481 -13.622  15.325  1.00 23.62           C  
ATOM   2262  C   SER A 514      27.265 -14.750  15.888  1.00 24.73           C  
ATOM   2263  O   SER A 514      27.945 -14.597  16.917  1.00 29.46           O  
ATOM   2264  CB  SER A 514      27.152 -13.087  14.022  1.00 24.75           C  
ATOM   2265  OG  SER A 514      28.441 -12.564  14.264  1.00 26.30           O  
ATOM   2266  N   THR A 515      27.228 -15.882  15.198  1.00 21.43           N  
ATOM   2267  CA  THR A 515      28.009 -16.994  15.635  1.00 19.65           C  
ATOM   2268  C   THR A 515      29.068 -17.173  14.629  1.00 19.27           C  
ATOM   2269  O   THR A 515      28.802 -17.017  13.419  1.00 18.15           O  
ATOM   2270  CB  THR A 515      27.151 -18.264  15.730  1.00 19.68           C  
ATOM   2271  OG1 THR A 515      26.111 -18.026  16.658  1.00 20.62           O  
ATOM   2272  CG2 THR A 515      27.947 -19.431  16.216  1.00 19.41           C  
ATOM   2273  N   LYS A 516      30.290 -17.431  15.105  1.00 17.31           N  
ATOM   2274  CA  LYS A 516      31.335 -17.849  14.202  1.00 18.83           C  
ATOM   2275  C   LYS A 516      31.778 -19.240  14.570  1.00 19.68           C  
ATOM   2276  O   LYS A 516      32.171 -19.485  15.696  1.00 22.95           O  
ATOM   2277  CB  LYS A 516      32.526 -16.886  14.206  1.00 18.26           C  
ATOM   2278  CG  LYS A 516      33.770 -17.409  13.509  1.00 17.42           C  
ATOM   2279  CD  LYS A 516      34.919 -16.380  13.543  1.00 17.81           C  
ATOM   2280  CE  LYS A 516      35.897 -16.645  12.404  1.00 20.25           C  
ATOM   2281  NZ  LYS A 516      37.191 -15.896  12.638  1.00 22.12           N  
ATOM   2282  N   GLY A 517      31.721 -20.153  13.622  1.00 18.75           N  
ATOM   2283  CA  GLY A 517      32.219 -21.479  13.900  1.00 19.44           C  
ATOM   2284  C   GLY A 517      33.626 -21.508  13.428  1.00 20.45           C  
ATOM   2285  O   GLY A 517      33.902 -21.193  12.252  1.00 19.40           O  
ATOM   2286  N   LEU A 518      34.517 -21.903  14.347  1.00 21.35           N  
ATOM   2287  CA  LEU A 518      35.948 -21.664  14.235  1.00 20.89           C  
ATOM   2288  C   LEU A 518      36.640 -22.746  13.461  1.00 19.76           C  
ATOM   2289  O   LEU A 518      36.803 -23.842  13.940  1.00 25.60           O  
ATOM   2290  CB  LEU A 518      36.565 -21.511  15.654  1.00 23.61           C  
ATOM   2291  CG  LEU A 518      36.227 -20.183  16.390  1.00 24.76           C  
ATOM   2292  CD1 LEU A 518      36.953 -20.026  17.719  1.00 24.52           C  
ATOM   2293  CD2 LEU A 518      36.573 -19.017  15.507  1.00 21.38           C  
ATOM   2294  N   GLY A 519      37.050 -22.446  12.257  1.00 19.35           N  
ATOM   2295  CA  GLY A 519      37.756 -23.408  11.419  1.00 23.51           C  
ATOM   2296  C   GLY A 519      39.255 -23.519  11.731  1.00 26.02           C  
ATOM   2297  O   GLY A 519      39.868 -22.584  12.211  1.00 24.99           O  
ATOM   2298  N   LYS A 520      39.795 -24.692  11.463  1.00 27.89           N  
ATOM   2299  CA  LYS A 520      41.187 -25.021  11.540  1.00 33.46           C  
ATOM   2300  C   LYS A 520      42.057 -24.125  10.627  1.00 36.54           C  
ATOM   2301  O   LYS A 520      43.173 -23.692  11.023  1.00 34.07           O  
ATOM   2302  CB  LYS A 520      41.306 -26.477  11.071  1.00 32.96           C  
ATOM   2303  CG  LYS A 520      42.646 -27.127  11.319  1.00 37.43           C  
ATOM   2304  CD  LYS A 520      42.691 -28.532  10.709  1.00 41.85           C  
ATOM   2305  CE  LYS A 520      44.117 -29.049  10.694  1.00 44.96           C  
ATOM   2306  NZ  LYS A 520      44.899 -28.251   9.695  1.00 46.35           N  
ATOM   2307  N   MET A 521      41.556 -23.903   9.404  1.00 34.46           N  
ATOM   2308  CA  MET A 521      42.226 -23.091   8.388  1.00 34.82           C  
ATOM   2309  C   MET A 521      41.397 -21.848   8.080  1.00 32.48           C  
ATOM   2310  O   MET A 521      40.184 -21.846   8.301  1.00 32.26           O  
ATOM   2311  CB  MET A 521      42.418 -23.914   7.106  1.00 38.66           C  
ATOM   2312  CG  MET A 521      43.220 -25.189   7.307  1.00 41.54           C  
ATOM   2313  SD  MET A 521      44.985 -24.857   7.464  1.00 42.11           S  
ATOM   2314  CE  MET A 521      45.501 -24.664   5.736  1.00 37.20           C  
ATOM   2315  N   ALA A 522      42.030 -20.793   7.567  1.00 32.00           N  
ATOM   2316  CA  ALA A 522      41.376 -19.476   7.427  1.00 29.91           C  
ATOM   2317  C   ALA A 522      42.263 -18.403   6.822  1.00 34.03           C  
ATOM   2318  O   ALA A 522      43.496 -18.439   6.993  1.00 31.49           O  
ATOM   2319  CB  ALA A 522      40.835 -18.972   8.738  1.00 27.40           C  
ATOM   2320  N   PRO A 523      41.629 -17.429   6.121  1.00 32.99           N  
ATOM   2321  CA  PRO A 523      42.390 -16.312   5.640  1.00 32.92           C  
ATOM   2322  C   PRO A 523      42.854 -15.541   6.851  1.00 31.97           C  
ATOM   2323  O   PRO A 523      42.172 -15.534   7.900  1.00 26.82           O  
ATOM   2324  CB  PRO A 523      41.368 -15.497   4.800  1.00 34.23           C  
ATOM   2325  CG  PRO A 523      40.211 -16.440   4.548  1.00 33.74           C  
ATOM   2326  CD  PRO A 523      40.189 -17.277   5.809  1.00 33.57           C  
ATOM   2327  N   SER A 524      44.044 -14.954   6.719  1.00 33.02           N  
ATOM   2328  CA  SER A 524      44.610 -14.142   7.812  1.00 32.42           C  
ATOM   2329  C   SER A 524      44.495 -12.664   7.475  1.00 29.49           C  
ATOM   2330  O   SER A 524      44.694 -12.236   6.321  1.00 28.95           O  
ATOM   2331  CB  SER A 524      46.041 -14.540   8.177  1.00 30.06           C  
ATOM   2332  OG  SER A 524      46.682 -15.159   7.079  1.00 34.08           O  
ATOM   2333  N   SER A 525      44.150 -11.916   8.509  1.00 28.59           N  
ATOM   2334  CA  SER A 525      43.817 -10.520   8.412  1.00 30.98           C  
ATOM   2335  C   SER A 525      44.900  -9.708   7.766  1.00 28.72           C  
ATOM   2336  O   SER A 525      44.592  -8.657   7.251  1.00 31.14           O  
ATOM   2337  CB  SER A 525      43.443  -9.954   9.783  1.00 32.53           C  
ATOM   2338  OG  SER A 525      44.556 -10.118  10.614  1.00 37.86           O  
ATOM   2339  N   ALA A 526      46.133 -10.218   7.711  1.00 27.43           N  
ATOM   2340  CA  ALA A 526      47.214  -9.485   7.063  1.00 29.12           C  
ATOM   2341  C   ALA A 526      46.925  -9.267   5.578  1.00 28.29           C  
ATOM   2342  O   ALA A 526      47.361  -8.255   5.026  1.00 26.91           O  
ATOM   2343  CB  ALA A 526      48.571 -10.162   7.239  1.00 29.56           C  
ATOM   2344  N   HIS A 527      46.180 -10.193   4.957  1.00 28.07           N  
ATOM   2345  CA  HIS A 527      45.899 -10.141   3.494  1.00 27.26           C  
ATOM   2346  C   HIS A 527      44.607  -9.466   3.116  1.00 24.12           C  
ATOM   2347  O   HIS A 527      44.264  -9.396   1.920  1.00 26.98           O  
ATOM   2348  CB  HIS A 527      45.882 -11.537   2.893  1.00 30.31           C  
ATOM   2349  CG  HIS A 527      47.175 -12.259   3.008  1.00 37.84           C  
ATOM   2350  ND1 HIS A 527      47.413 -13.160   3.981  1.00 39.37           N  
ATOM   2351  CD2 HIS A 527      48.337 -12.189   2.233  1.00 44.21           C  
ATOM   2352  CE1 HIS A 527      48.661 -13.646   3.843  1.00 42.35           C  
ATOM   2353  NE2 HIS A 527      49.225 -13.056   2.766  1.00 46.69           N  
ATOM   2354  N   PHE A 528      43.886  -8.966   4.101  1.00 20.83           N  
ATOM   2355  CA  PHE A 528      42.545  -8.474   3.861  1.00 23.09           C  
ATOM   2356  C   PHE A 528      42.539  -7.111   3.142  1.00 21.97           C  
ATOM   2357  O   PHE A 528      43.366  -6.257   3.404  1.00 24.23           O  
ATOM   2358  CB  PHE A 528      41.793  -8.304   5.166  1.00 19.99           C  
ATOM   2359  CG  PHE A 528      41.414  -9.593   5.850  1.00 20.96           C  
ATOM   2360  CD1 PHE A 528      41.867 -10.822   5.397  1.00 20.52           C  
ATOM   2361  CD2 PHE A 528      40.652  -9.546   7.018  1.00 19.41           C  
ATOM   2362  CE1 PHE A 528      41.537 -11.987   6.083  1.00 21.79           C  
ATOM   2363  CE2 PHE A 528      40.299 -10.697   7.688  1.00 22.23           C  
ATOM   2364  CZ  PHE A 528      40.740 -11.930   7.223  1.00 21.21           C  
ATOM   2365  N   VAL A 529      41.594  -6.919   2.248  1.00 19.85           N  
ATOM   2366  CA  VAL A 529      41.407  -5.619   1.653  1.00 18.51           C  
ATOM   2367  C   VAL A 529      39.999  -5.193   2.012  1.00 18.97           C  
ATOM   2368  O   VAL A 529      39.368  -5.834   2.841  1.00 15.58           O  
ATOM   2369  CB  VAL A 529      41.672  -5.655   0.127  1.00 18.60           C  
ATOM   2370  CG1 VAL A 529      43.137  -6.068  -0.165  1.00 16.38           C  
ATOM   2371  CG2 VAL A 529      40.671  -6.546  -0.596  1.00 17.48           C  
ATOM   2372  N   THR A 530      39.507  -4.122   1.382  1.00 19.88           N  
ATOM   2373  CA  THR A 530      38.180  -3.636   1.621  1.00 18.16           C  
ATOM   2374  C   THR A 530      37.484  -3.344   0.321  1.00 18.06           C  
ATOM   2375  O   THR A 530      38.095  -2.954  -0.697  1.00 17.07           O  
ATOM   2376  CB  THR A 530      38.136  -2.335   2.448  1.00 20.10           C  
ATOM   2377  OG1 THR A 530      38.630  -1.279   1.626  1.00 22.65           O  
ATOM   2378  CG2 THR A 530      38.949  -2.439   3.748  1.00 20.03           C  
ATOM   2379  N   LEU A 531      36.171  -3.496   0.353  1.00 17.05           N  
ATOM   2380  CA  LEU A 531      35.407  -3.131  -0.808  1.00 18.71           C  
ATOM   2381  C   LEU A 531      34.181  -2.456  -0.284  1.00 18.04           C  
ATOM   2382  O   LEU A 531      33.399  -3.063   0.468  1.00 15.51           O  
ATOM   2383  CB  LEU A 531      35.115  -4.395  -1.586  1.00 18.71           C  
ATOM   2384  CG  LEU A 531      35.253  -4.410  -3.099  1.00 19.79           C  
ATOM   2385  CD1 LEU A 531      36.347  -3.554  -3.763  1.00 17.57           C  
ATOM   2386  CD2 LEU A 531      35.297  -5.860  -3.555  1.00 17.26           C  
ATOM   2387  N   ASN A 532      34.102  -1.153  -0.541  1.00 18.87           N  
ATOM   2388  CA  ASN A 532      33.003  -0.357   0.008  1.00 22.59           C  
ATOM   2389  C   ASN A 532      32.867  -0.410   1.501  1.00 22.44           C  
ATOM   2390  O   ASN A 532      31.769  -0.534   1.984  1.00 23.94           O  
ATOM   2391  CB  ASN A 532      31.669  -0.854  -0.574  1.00 25.85           C  
ATOM   2392  CG  ASN A 532      30.850   0.280  -1.122  1.00 30.90           C  
ATOM   2393  OD1 ASN A 532      30.575   1.236  -0.421  1.00 33.30           O  
ATOM   2394  ND2 ASN A 532      30.504   0.211  -2.405  1.00 37.25           N  
ATOM   2395  N   GLY A 533      33.968  -0.402   2.247  1.00 26.22           N  
ATOM   2396  CA  GLY A 533      33.867  -0.558   3.718  1.00 26.18           C  
ATOM   2397  C   GLY A 533      33.494  -1.947   4.279  1.00 27.37           C  
ATOM   2398  O   GLY A 533      33.268  -2.086   5.485  1.00 30.53           O  
ATOM   2399  N   SER A 534      33.380  -2.973   3.448  1.00 21.06           N  
ATOM   2400  CA  SER A 534      33.389  -4.295   4.040  1.00 18.25           C  
ATOM   2401  C   SER A 534      34.780  -4.886   3.947  1.00 17.89           C  
ATOM   2402  O   SER A 534      35.504  -4.665   2.960  1.00 15.59           O  
ATOM   2403  CB  SER A 534      32.387  -5.224   3.372  1.00 18.22           C  
ATOM   2404  OG  SER A 534      31.087  -4.621   3.275  1.00 18.48           O  
ATOM   2405  N   THR A 535      35.141  -5.678   4.952  1.00 16.56           N  
ATOM   2406  CA  THR A 535      36.379  -6.438   4.866  1.00 16.69           C  
ATOM   2407  C   THR A 535      36.200  -7.627   3.928  1.00 16.20           C  
ATOM   2408  O   THR A 535      35.242  -8.358   4.058  1.00 15.08           O  
ATOM   2409  CB  THR A 535      36.730  -6.937   6.280  1.00 16.61           C  
ATOM   2410  OG1 THR A 535      37.005  -5.774   7.059  1.00 21.07           O  
ATOM   2411  CG2 THR A 535      37.959  -7.791   6.274  1.00 16.75           C  
ATOM   2412  N   VAL A 536      37.126  -7.796   2.989  1.00 15.25           N  
ATOM   2413  CA  VAL A 536      37.159  -8.874   2.029  1.00 13.60           C  
ATOM   2414  C   VAL A 536      38.291  -9.831   2.491  1.00 14.23           C  
ATOM   2415  O   VAL A 536      39.458  -9.494   2.397  1.00 13.59           O  
ATOM   2416  CB  VAL A 536      37.531  -8.295   0.628  1.00 14.27           C  
ATOM   2417  CG1 VAL A 536      37.830  -9.396  -0.381  1.00 14.49           C  
ATOM   2418  CG2 VAL A 536      36.464  -7.353   0.088  1.00 12.94           C  
ATOM   2419  N   PRO A 537      37.961 -11.023   3.017  1.00 15.02           N  
ATOM   2420  CA  PRO A 537      39.095 -11.794   3.599  1.00 16.19           C  
ATOM   2421  C   PRO A 537      39.874 -12.599   2.565  1.00 16.91           C  
ATOM   2422  O   PRO A 537      39.657 -13.802   2.380  1.00 16.83           O  
ATOM   2423  CB  PRO A 537      38.414 -12.694   4.605  1.00 16.04           C  
ATOM   2424  CG  PRO A 537      37.035 -12.898   4.030  1.00 16.26           C  
ATOM   2425  CD  PRO A 537      36.647 -11.592   3.391  1.00 14.75           C  
ATOM   2426  N   LEU A 538      40.761 -11.929   1.848  1.00 17.13           N  
ATOM   2427  CA  LEU A 538      41.477 -12.610   0.812  1.00 18.41           C  
ATOM   2428  C   LEU A 538      42.342 -13.754   1.345  1.00 19.63           C  
ATOM   2429  O   LEU A 538      42.794 -13.736   2.499  1.00 19.54           O  
ATOM   2430  CB  LEU A 538      42.348 -11.631   0.038  1.00 20.12           C  
ATOM   2431  CG  LEU A 538      41.736 -10.478  -0.723  1.00 20.67           C  
ATOM   2432  CD1 LEU A 538      42.888  -9.699  -1.363  1.00 20.10           C  
ATOM   2433  CD2 LEU A 538      40.735 -10.978  -1.780  1.00 20.10           C  
ATOM   2434  N   GLY A 539      42.577 -14.761   0.510  1.00 19.95           N  
ATOM   2435  CA  GLY A 539      43.425 -15.876   0.946  1.00 20.17           C  
ATOM   2436  C   GLY A 539      44.888 -15.635   0.539  1.00 23.44           C  
ATOM   2437  O   GLY A 539      45.265 -14.481   0.139  1.00 20.21           O  
ATOM   2438  N   PRO A 540      45.704 -16.715   0.525  1.00 23.13           N  
ATOM   2439  CA  PRO A 540      45.314 -18.100   0.799  1.00 24.35           C  
ATOM   2440  C   PRO A 540      44.972 -18.284   2.266  1.00 24.10           C  
ATOM   2441  O   PRO A 540      45.362 -17.471   3.073  1.00 26.63           O  
ATOM   2442  CB  PRO A 540      46.594 -18.891   0.500  1.00 27.44           C  
ATOM   2443  CG  PRO A 540      47.717 -17.876   0.625  1.00 26.23           C  
ATOM   2444  CD  PRO A 540      47.105 -16.626   0.061  1.00 24.72           C  
ATOM   2445  N   ALA A 541      44.237 -19.343   2.581  1.00 23.21           N  
ATOM   2446  CA  ALA A 541      44.001 -19.801   3.947  1.00 24.06           C  
ATOM   2447  C   ALA A 541      45.276 -20.371   4.602  1.00 25.14           C  
ATOM   2448  O   ALA A 541      46.123 -20.958   3.938  1.00 22.80           O  
ATOM   2449  CB  ALA A 541      42.929 -20.868   3.955  1.00 21.47           C  
ATOM   2450  N   SER A 542      45.379 -20.185   5.910  1.00 26.79           N  
ATOM   2451  CA  SER A 542      46.498 -20.742   6.681  1.00 31.07           C  
ATOM   2452  C   SER A 542      45.974 -21.221   8.039  1.00 27.27           C  
ATOM   2453  O   SER A 542      44.832 -20.931   8.421  1.00 25.28           O  
ATOM   2454  CB  SER A 542      47.707 -19.752   6.778  1.00 31.41           C  
ATOM   2455  OG  SER A 542      47.444 -18.731   7.734  1.00 33.94           O  
ATOM   2456  N   ASP A 543      46.790 -21.993   8.748  1.00 31.22           N  
ATOM   2457  CA  ASP A 543      46.317 -22.652   9.962  1.00 30.99           C  
ATOM   2458  C   ASP A 543      46.090 -21.613  11.040  1.00 32.38           C  
ATOM   2459  O   ASP A 543      46.878 -20.663  11.177  1.00 35.17           O  
ATOM   2460  CB  ASP A 543      47.300 -23.730  10.415  1.00 36.01           C  
ATOM   2461  CG  ASP A 543      46.739 -24.607  11.539  1.00 39.62           C  
ATOM   2462  OD1 ASP A 543      46.596 -24.120  12.690  1.00 38.52           O  
ATOM   2463  OD2 ASP A 543      46.422 -25.792  11.266  1.00 46.21           O  
ATOM   2464  N   THR A 544      45.037 -21.814  11.826  1.00 28.71           N  
ATOM   2465  CA  THR A 544      44.609 -20.824  12.763  1.00 27.19           C  
ATOM   2466  C   THR A 544      44.953 -21.237  14.149  1.00 28.97           C  
ATOM   2467  O   THR A 544      44.642 -20.519  15.101  1.00 28.07           O  
ATOM   2468  CB  THR A 544      43.084 -20.681  12.725  1.00 30.48           C  
ATOM   2469  OG1 THR A 544      42.503 -21.956  13.001  1.00 29.92           O  
ATOM   2470  CG2 THR A 544      42.588 -20.156  11.351  1.00 28.03           C  
ATOM   2471  N   GLY A 545      45.578 -22.408  14.280  1.00 32.89           N  
ATOM   2472  CA  GLY A 545      45.815 -23.017  15.601  1.00 34.79           C  
ATOM   2473  C   GLY A 545      44.560 -23.370  16.411  1.00 42.18           C  
ATOM   2474  O   GLY A 545      44.626 -23.542  17.644  1.00 38.44           O  
ATOM   2475  N   ILE A 546      43.401 -23.478  15.757  1.00 38.53           N  
ATOM   2476  CA  ILE A 546      42.263 -24.076  16.444  1.00 39.04           C  
ATOM   2477  C   ILE A 546      42.287 -25.609  16.273  1.00 42.43           C  
ATOM   2478  O   ILE A 546      42.470 -26.113  15.168  1.00 42.55           O  
ATOM   2479  CB  ILE A 546      40.926 -23.497  15.955  1.00 43.19           C  
ATOM   2480  CG1 ILE A 546      40.961 -21.944  15.915  1.00 42.93           C  
ATOM   2481  CG2 ILE A 546      39.775 -24.009  16.819  1.00 40.84           C  
ATOM   2482  CD1 ILE A 546      40.594 -21.261  17.221  1.00 38.93           C  
ATOM   2483  N   LEU A 547      42.127 -26.356  17.366  1.00 45.10           N  
ATOM   2484  CA  LEU A 547      42.107 -27.829  17.285  1.00 47.55           C  
ATOM   2485  C   LEU A 547      41.294 -28.415  18.419  1.00 45.11           C  
ATOM   2486  O   LEU A 547      41.094 -27.771  19.437  1.00 49.92           O  
ATOM   2487  CB  LEU A 547      43.525 -28.419  17.320  1.00 52.61           C  
ATOM   2488  CG  LEU A 547      43.871 -29.360  16.145  1.00 55.95           C  
ATOM   2489  CD1 LEU A 547      45.125 -30.198  16.415  1.00 53.85           C  
ATOM   2490  CD2 LEU A 547      42.698 -30.248  15.748  1.00 53.93           C  
ATOM   2491  N   ASN A 548      40.817 -29.636  18.254  1.00 47.20           N  
ATOM   2492  CA  ASN A 548      39.965 -30.232  19.283  1.00 50.75           C  
ATOM   2493  C   ASN A 548      40.353 -31.683  19.588  1.00 47.64           C  
ATOM   2494  O   ASN A 548      41.221 -31.928  20.431  1.00 47.80           O  
ATOM   2495  CB  ASN A 548      38.499 -30.100  18.849  1.00 50.17           C  
ATOM   2496  CG  ASN A 548      37.501 -30.368  19.971  1.00 52.79           C  
ATOM   2497  OD1 ASN A 548      36.317 -30.539  19.695  1.00 50.11           O  
ATOM   2498  ND2 ASN A 548      37.957 -30.381  21.226  1.00 50.60           N  
ATOM   2499  N   GLY A 551      37.437 -34.157  20.141  1.00 33.30           N  
ATOM   2500  CA  GLY A 551      36.258 -34.161  19.272  1.00 33.55           C  
ATOM   2501  C   GLY A 551      36.347 -33.693  17.814  1.00 36.69           C  
ATOM   2502  O   GLY A 551      37.369 -33.855  17.137  1.00 39.21           O  
ATOM   2503  N   TYR A 552      35.237 -33.145  17.309  1.00 37.41           N  
ATOM   2504  CA  TYR A 552      35.149 -32.665  15.918  1.00 31.74           C  
ATOM   2505  C   TYR A 552      35.697 -31.253  15.709  1.00 30.86           C  
ATOM   2506  O   TYR A 552      35.524 -30.357  16.567  1.00 28.23           O  
ATOM   2507  CB  TYR A 552      33.701 -32.746  15.398  1.00 33.80           C  
ATOM   2508  CG  TYR A 552      33.392 -34.091  14.737  1.00 33.70           C  
ATOM   2509  CD1 TYR A 552      33.216 -35.232  15.503  1.00 34.85           C  
ATOM   2510  CD2 TYR A 552      33.356 -34.220  13.354  1.00 34.66           C  
ATOM   2511  CE1 TYR A 552      32.999 -36.456  14.919  1.00 37.73           C  
ATOM   2512  CE2 TYR A 552      33.118 -35.442  12.747  1.00 37.46           C  
ATOM   2513  CZ  TYR A 552      32.941 -36.558  13.543  1.00 40.79           C  
ATOM   2514  OH  TYR A 552      32.685 -37.790  12.986  1.00 41.36           O  
ATOM   2515  N   THR A 553      36.369 -31.053  14.575  1.00 26.27           N  
ATOM   2516  CA  THR A 553      36.831 -29.699  14.248  1.00 29.66           C  
ATOM   2517  C   THR A 553      36.467 -29.194  12.837  1.00 25.51           C  
ATOM   2518  O   THR A 553      36.677 -29.880  11.837  1.00 23.03           O  
ATOM   2519  CB  THR A 553      38.347 -29.543  14.486  1.00 32.16           C  
ATOM   2520  OG1 THR A 553      39.035 -30.391  13.581  1.00 34.13           O  
ATOM   2521  CG2 THR A 553      38.720 -29.962  15.899  1.00 33.50           C  
ATOM   2522  N   LEU A 554      35.928 -27.980  12.767  1.00 23.74           N  
ATOM   2523  CA  LEU A 554      35.569 -27.401  11.466  1.00 23.09           C  
ATOM   2524  C   LEU A 554      36.789 -27.203  10.622  1.00 21.89           C  
ATOM   2525  O   LEU A 554      37.815 -26.718  11.138  1.00 22.39           O  
ATOM   2526  CB  LEU A 554      34.830 -26.074  11.661  1.00 23.69           C  
ATOM   2527  CG  LEU A 554      33.305 -26.119  11.682  1.00 22.13           C  
ATOM   2528  CD1 LEU A 554      32.758 -24.807  12.161  1.00 19.62           C  
ATOM   2529  CD2 LEU A 554      32.712 -26.507  10.293  1.00 19.77           C  
ATOM   2530  N   ASN A 555      36.717 -27.611   9.358  1.00 21.05           N  
ATOM   2531  CA  ASN A 555      37.794 -27.390   8.414  1.00 23.19           C  
ATOM   2532  C   ASN A 555      38.092 -25.911   8.116  1.00 23.29           C  
ATOM   2533  O   ASN A 555      39.245 -25.529   8.015  1.00 21.23           O  
ATOM   2534  CB  ASN A 555      37.515 -28.098   7.107  1.00 28.06           C  
ATOM   2535  CG  ASN A 555      38.222 -29.419   6.998  1.00 32.43           C  
ATOM   2536  OD1 ASN A 555      39.300 -29.580   7.565  1.00 41.28           O  
ATOM   2537  ND2 ASN A 555      37.620 -30.385   6.279  1.00 29.90           N  
ATOM   2538  N   TYR A 556      37.030 -25.095   7.992  1.00 23.28           N  
ATOM   2539  CA  TYR A 556      37.108 -23.674   7.607  1.00 19.75           C  
ATOM   2540  C   TYR A 556      36.004 -22.971   8.361  1.00 19.30           C  
ATOM   2541  O   TYR A 556      35.076 -23.637   8.809  1.00 19.04           O  
ATOM   2542  CB  TYR A 556      36.900 -23.536   6.106  1.00 21.05           C  
ATOM   2543  CG  TYR A 556      37.831 -24.403   5.308  1.00 21.90           C  
ATOM   2544  CD1 TYR A 556      39.184 -24.080   5.201  1.00 21.33           C  
ATOM   2545  CD2 TYR A 556      37.376 -25.615   4.705  1.00 24.88           C  
ATOM   2546  CE1 TYR A 556      40.058 -24.879   4.468  1.00 22.31           C  
ATOM   2547  CE2 TYR A 556      38.248 -26.431   3.981  1.00 22.08           C  
ATOM   2548  CZ  TYR A 556      39.596 -26.055   3.869  1.00 23.42           C  
ATOM   2549  OH  TYR A 556      40.515 -26.827   3.134  1.00 25.05           O  
ATOM   2550  N   ASN A 557      36.094 -21.647   8.533  1.00 16.85           N  
ATOM   2551  CA  ASN A 557      35.100 -20.937   9.315  1.00 17.17           C  
ATOM   2552  C   ASN A 557      33.706 -21.094   8.716  1.00 16.69           C  
ATOM   2553  O   ASN A 557      33.569 -21.382   7.490  1.00 15.52           O  
ATOM   2554  CB  ASN A 557      35.406 -19.421   9.333  1.00 18.11           C  
ATOM   2555  CG  ASN A 557      36.731 -19.088  10.020  1.00 20.87           C  
ATOM   2556  OD1 ASN A 557      37.131 -19.783  10.947  1.00 19.86           O  
ATOM   2557  ND2 ASN A 557      37.404 -18.015   9.572  1.00 19.82           N  
ATOM   2558  N   GLU A 558      32.684 -20.829   9.513  1.00 15.12           N  
ATOM   2559  CA  GLU A 558      31.482 -20.448   8.849  1.00 17.32           C  
ATOM   2560  C   GLU A 558      30.806 -19.444   9.756  1.00 19.31           C  
ATOM   2561  O   GLU A 558      31.112 -19.412  10.943  1.00 19.60           O  
ATOM   2562  CB  GLU A 558      30.598 -21.653   8.498  1.00 17.31           C  
ATOM   2563  CG  GLU A 558      30.097 -22.485   9.668  1.00 17.48           C  
ATOM   2564  CD  GLU A 558      29.683 -23.867   9.179  1.00 18.77           C  
ATOM   2565  OE1 GLU A 558      30.468 -24.542   8.437  1.00 19.15           O  
ATOM   2566  OE2 GLU A 558      28.572 -24.281   9.503  1.00 19.88           O  
ATOM   2567  N   TYR A 559      29.983 -18.562   9.187  1.00 18.05           N  
ATOM   2568  CA  TYR A 559      29.455 -17.464  10.005  1.00 18.29           C  
ATOM   2569  C   TYR A 559      27.960 -17.530   9.953  1.00 16.83           C  
ATOM   2570  O   TYR A 559      27.400 -17.804   8.916  1.00 16.19           O  
ATOM   2571  CB  TYR A 559      29.933 -16.067   9.481  1.00 18.86           C  
ATOM   2572  CG  TYR A 559      31.461 -15.879   9.404  1.00 19.82           C  
ATOM   2573  CD1 TYR A 559      32.187 -16.441   8.389  1.00 21.63           C  
ATOM   2574  CD2 TYR A 559      32.152 -15.124  10.355  1.00 21.41           C  
ATOM   2575  CE1 TYR A 559      33.551 -16.261   8.286  1.00 23.29           C  
ATOM   2576  CE2 TYR A 559      33.537 -14.924  10.262  1.00 22.53           C  
ATOM   2577  CZ  TYR A 559      34.208 -15.509   9.222  1.00 22.84           C  
ATOM   2578  OH  TYR A 559      35.546 -15.374   9.081  1.00 28.70           O  
ATOM   2579  N   ILE A 560      27.296 -17.193  11.047  1.00 16.90           N  
ATOM   2580  CA  ILE A 560      25.874 -17.285  11.039  1.00 17.24           C  
ATOM   2581  C   ILE A 560      25.247 -16.023  11.619  1.00 17.89           C  
ATOM   2582  O   ILE A 560      25.659 -15.588  12.703  1.00 18.35           O  
ATOM   2583  CB  ILE A 560      25.431 -18.553  11.811  1.00 17.04           C  
ATOM   2584  CG1 ILE A 560      26.212 -19.795  11.312  1.00 17.71           C  
ATOM   2585  CG2 ILE A 560      23.957 -18.819  11.533  1.00 17.24           C  
ATOM   2586  CD1 ILE A 560      27.521 -20.151  12.025  1.00 17.88           C  
ATOM   2587  N   VAL A 561      24.249 -15.438  10.937  1.00 16.79           N  
ATOM   2588  CA  VAL A 561      23.436 -14.396  11.551  1.00 17.22           C  
ATOM   2589  C   VAL A 561      21.930 -14.784  11.563  1.00 20.84           C  
ATOM   2590  O   VAL A 561      21.459 -15.647  10.828  1.00 19.79           O  
ATOM   2591  CB  VAL A 561      23.576 -13.025  10.848  1.00 20.31           C  
ATOM   2592  CG1 VAL A 561      25.025 -12.489  10.860  1.00 17.59           C  
ATOM   2593  CG2 VAL A 561      22.970 -13.078   9.436  1.00 16.62           C  
ATOM   2594  N   TYR A 562      21.165 -14.117  12.396  1.00 24.36           N  
ATOM   2595  CA  TYR A 562      19.876 -14.638  12.762  1.00 25.43           C  
ATOM   2596  C   TYR A 562      18.741 -13.695  12.372  1.00 26.09           C  
ATOM   2597  O   TYR A 562      17.574 -13.960  12.638  1.00 25.82           O  
ATOM   2598  CB  TYR A 562      19.898 -15.010  14.270  1.00 25.30           C  
ATOM   2599  CG  TYR A 562      20.890 -16.130  14.546  1.00 24.44           C  
ATOM   2600  CD1 TYR A 562      20.561 -17.474  14.340  1.00 23.67           C  
ATOM   2601  CD2 TYR A 562      22.170 -15.844  15.008  1.00 24.93           C  
ATOM   2602  CE1 TYR A 562      21.488 -18.483  14.585  1.00 22.40           C  
ATOM   2603  CE2 TYR A 562      23.099 -16.843  15.280  1.00 22.49           C  
ATOM   2604  CZ  TYR A 562      22.765 -18.145  15.065  1.00 23.66           C  
ATOM   2605  OH  TYR A 562      23.751 -19.084  15.298  1.00 21.62           O  
ATOM   2606  N   ASN A 563      19.111 -12.624  11.676  1.00 28.11           N  
ATOM   2607  CA  ASN A 563      18.194 -11.649  11.145  1.00 24.02           C  
ATOM   2608  C   ASN A 563      18.673 -11.202   9.740  1.00 24.51           C  
ATOM   2609  O   ASN A 563      19.848 -10.801   9.567  1.00 22.14           O  
ATOM   2610  CB  ASN A 563      18.130 -10.478  12.112  1.00 24.11           C  
ATOM   2611  CG  ASN A 563      16.980  -9.542  11.819  1.00 25.04           C  
ATOM   2612  OD1 ASN A 563      16.566  -9.350  10.665  1.00 29.00           O  
ATOM   2613  ND2 ASN A 563      16.462  -8.962  12.851  1.00 22.76           N  
ATOM   2614  N   PRO A 564      17.766 -11.262   8.724  1.00 26.22           N  
ATOM   2615  CA  PRO A 564      18.145 -10.823   7.386  1.00 22.51           C  
ATOM   2616  C   PRO A 564      18.631  -9.383   7.371  1.00 21.23           C  
ATOM   2617  O   PRO A 564      19.444  -9.004   6.512  1.00 23.14           O  
ATOM   2618  CB  PRO A 564      16.826 -10.972   6.578  1.00 25.77           C  
ATOM   2619  CG  PRO A 564      15.720 -10.985   7.615  1.00 24.74           C  
ATOM   2620  CD  PRO A 564      16.372 -11.788   8.728  1.00 26.23           C  
ATOM   2621  N   ASN A 565      18.168  -8.566   8.299  1.00 18.88           N  
ATOM   2622  CA  ASN A 565      18.714  -7.213   8.389  1.00 17.59           C  
ATOM   2623  C   ASN A 565      20.256  -7.066   8.666  1.00 17.32           C  
ATOM   2624  O   ASN A 565      20.811  -5.967   8.624  1.00 16.38           O  
ATOM   2625  CB  ASN A 565      17.868  -6.342   9.303  1.00 16.77           C  
ATOM   2626  CG  ASN A 565      18.133  -6.570  10.770  1.00 18.87           C  
ATOM   2627  OD1 ASN A 565      19.013  -7.330  11.178  1.00 19.64           O  
ATOM   2628  ND2 ASN A 565      17.343  -5.897  11.588  1.00 18.18           N  
ATOM   2629  N   GLN A 566      20.926  -8.176   8.948  1.00 17.29           N  
ATOM   2630  CA  GLN A 566      22.395  -8.197   8.990  1.00 17.71           C  
ATOM   2631  C   GLN A 566      23.049  -8.577   7.680  1.00 16.44           C  
ATOM   2632  O   GLN A 566      24.250  -8.802   7.636  1.00 16.71           O  
ATOM   2633  CB  GLN A 566      22.917  -9.080  10.142  1.00 17.34           C  
ATOM   2634  CG  GLN A 566      22.771  -8.394  11.504  1.00 19.62           C  
ATOM   2635  CD  GLN A 566      22.902  -9.340  12.685  1.00 19.81           C  
ATOM   2636  OE1 GLN A 566      21.913  -9.698  13.274  1.00 24.07           O  
ATOM   2637  NE2 GLN A 566      24.127  -9.746  13.026  1.00 20.24           N  
ATOM   2638  N   VAL A 567      22.266  -8.630   6.610  1.00 16.04           N  
ATOM   2639  CA  VAL A 567      22.768  -9.051   5.305  1.00 16.54           C  
ATOM   2640  C   VAL A 567      22.355  -8.015   4.225  1.00 17.54           C  
ATOM   2641  O   VAL A 567      21.213  -7.523   4.214  1.00 15.35           O  
ATOM   2642  CB  VAL A 567      22.167 -10.407   4.894  1.00 16.39           C  
ATOM   2643  CG1 VAL A 567      22.668 -10.855   3.521  1.00 14.80           C  
ATOM   2644  CG2 VAL A 567      22.464 -11.469   5.958  1.00 16.32           C  
ATOM   2645  N   ARG A 568      23.301  -7.722   3.336  1.00 16.20           N  
ATOM   2646  CA  ARG A 568      23.058  -6.889   2.186  1.00 16.94           C  
ATOM   2647  C   ARG A 568      23.767  -7.512   1.010  1.00 14.54           C  
ATOM   2648  O   ARG A 568      25.005  -7.516   0.942  1.00 13.21           O  
ATOM   2649  CB  ARG A 568      23.613  -5.503   2.480  1.00 19.78           C  
ATOM   2650  CG  ARG A 568      23.218  -4.404   1.527  1.00 26.62           C  
ATOM   2651  CD  ARG A 568      24.114  -3.195   1.785  1.00 34.23           C  
ATOM   2652  NE  ARG A 568      23.678  -1.996   1.090  1.00 46.35           N  
ATOM   2653  CZ  ARG A 568      23.921  -1.709  -0.190  1.00 55.30           C  
ATOM   2654  NH1 ARG A 568      24.601  -2.564  -0.985  1.00 60.84           N  
ATOM   2655  NH2 ARG A 568      23.459  -0.555  -0.681  1.00 55.16           N  
ATOM   2656  N   MET A 569      22.989  -8.092   0.113  1.00 13.95           N  
ATOM   2657  CA  MET A 569      23.536  -8.833  -1.014  1.00 14.73           C  
ATOM   2658  C   MET A 569      24.266  -7.863  -1.920  1.00 14.65           C  
ATOM   2659  O   MET A 569      23.798  -6.731  -2.101  1.00 13.18           O  
ATOM   2660  CB  MET A 569      22.421  -9.515  -1.818  1.00 15.28           C  
ATOM   2661  CG  MET A 569      21.494 -10.386  -1.001  1.00 17.21           C  
ATOM   2662  SD  MET A 569      20.519 -11.555  -1.985  1.00 19.90           S  
ATOM   2663  CE  MET A 569      19.054 -10.542  -2.198  1.00 18.86           C  
ATOM   2664  N   ARG A 570      25.371  -8.299  -2.554  1.00 13.70           N  
ATOM   2665  CA  ARG A 570      26.229  -7.296  -3.182  1.00 13.59           C  
ATOM   2666  C   ARG A 570      26.785  -7.643  -4.560  1.00 13.07           C  
ATOM   2667  O   ARG A 570      26.830  -6.773  -5.437  1.00 11.34           O  
ATOM   2668  CB  ARG A 570      27.338  -6.915  -2.189  1.00 16.13           C  
ATOM   2669  CG  ARG A 570      28.314  -5.804  -2.547  1.00 18.21           C  
ATOM   2670  CD  ARG A 570      27.611  -4.482  -2.910  1.00 21.35           C  
ATOM   2671  NE  ARG A 570      28.600  -3.551  -3.499  1.00 24.66           N  
ATOM   2672  CZ  ARG A 570      28.354  -2.286  -3.872  1.00 28.88           C  
ATOM   2673  NH1 ARG A 570      27.116  -1.741  -3.743  1.00 24.93           N  
ATOM   2674  NH2 ARG A 570      29.360  -1.565  -4.373  1.00 25.72           N  
ATOM   2675  N   TYR A 571      27.241  -8.885  -4.722  1.00 11.59           N  
ATOM   2676  CA  TYR A 571      27.709  -9.404  -6.029  1.00 12.40           C  
ATOM   2677  C   TYR A 571      27.120 -10.779  -6.256  1.00 11.54           C  
ATOM   2678  O   TYR A 571      26.990 -11.580  -5.320  1.00 11.41           O  
ATOM   2679  CB  TYR A 571      29.243  -9.525  -6.122  1.00 12.33           C  
ATOM   2680  CG  TYR A 571      29.945  -8.199  -5.930  1.00 13.85           C  
ATOM   2681  CD1 TYR A 571      29.901  -7.210  -6.918  1.00 13.57           C  
ATOM   2682  CD2 TYR A 571      30.651  -7.931  -4.750  1.00 13.67           C  
ATOM   2683  CE1 TYR A 571      30.556  -5.976  -6.730  1.00 14.68           C  
ATOM   2684  CE2 TYR A 571      31.285  -6.706  -4.549  1.00 13.72           C  
ATOM   2685  CZ  TYR A 571      31.228  -5.748  -5.534  1.00 14.68           C  
ATOM   2686  OH  TYR A 571      31.820  -4.549  -5.304  1.00 16.78           O  
ATOM   2687  N   LEU A 572      26.836 -11.074  -7.496  1.00 11.59           N  
ATOM   2688  CA  LEU A 572      26.436 -12.447  -7.838  1.00 12.55           C  
ATOM   2689  C   LEU A 572      27.398 -12.799  -8.920  1.00 12.68           C  
ATOM   2690  O   LEU A 572      27.592 -12.008  -9.849  1.00 12.50           O  
ATOM   2691  CB  LEU A 572      25.020 -12.479  -8.348  1.00 12.90           C  
ATOM   2692  CG  LEU A 572      24.376 -13.832  -8.674  1.00 13.87           C  
ATOM   2693  CD1 LEU A 572      24.203 -14.667  -7.416  1.00 13.76           C  
ATOM   2694  CD2 LEU A 572      22.998 -13.463  -9.240  1.00 14.58           C  
ATOM   2695  N   LEU A 573      28.021 -13.958  -8.758  1.00 12.64           N  
ATOM   2696  CA  LEU A 573      29.043 -14.475  -9.651  1.00 13.35           C  
ATOM   2697  C   LEU A 573      28.441 -15.637 -10.386  1.00 14.54           C  
ATOM   2698  O   LEU A 573      27.827 -16.477  -9.758  1.00 13.72           O  
ATOM   2699  CB  LEU A 573      30.184 -15.050  -8.815  1.00 12.54           C  
ATOM   2700  CG  LEU A 573      31.112 -14.015  -8.183  1.00 12.80           C  
ATOM   2701  CD1 LEU A 573      30.437 -13.322  -7.013  1.00 12.91           C  
ATOM   2702  CD2 LEU A 573      32.340 -14.775  -7.723  1.00 12.53           C  
ATOM   2703  N   LYS A 574      28.594 -15.625 -11.713  1.00 16.04           N  
ATOM   2704  CA  LYS A 574      28.197 -16.705 -12.606  1.00 16.34           C  
ATOM   2705  C   LYS A 574      29.475 -17.458 -12.847  1.00 16.07           C  
ATOM   2706  O   LYS A 574      30.460 -16.882 -13.334  1.00 16.00           O  
ATOM   2707  CB  LYS A 574      27.714 -16.144 -13.935  1.00 16.85           C  
ATOM   2708  CG  LYS A 574      26.883 -17.099 -14.774  1.00 18.71           C  
ATOM   2709  CD  LYS A 574      26.844 -16.507 -16.184  1.00 20.68           C  
ATOM   2710  CE  LYS A 574      25.827 -17.187 -17.055  1.00 23.40           C  
ATOM   2711  NZ  LYS A 574      26.190 -16.936 -18.492  1.00 24.74           N  
ATOM   2712  N   VAL A 575      29.489 -18.742 -12.486  1.00 17.18           N  
ATOM   2713  CA  VAL A 575      30.752 -19.471 -12.340  1.00 17.09           C  
ATOM   2714  C   VAL A 575      30.719 -20.759 -13.141  1.00 18.24           C  
ATOM   2715  O   VAL A 575      29.819 -21.581 -12.956  1.00 19.06           O  
ATOM   2716  CB  VAL A 575      30.979 -19.860 -10.868  1.00 17.76           C  
ATOM   2717  CG1 VAL A 575      32.203 -20.795 -10.732  1.00 19.10           C  
ATOM   2718  CG2 VAL A 575      31.119 -18.653  -9.966  1.00 17.42           C  
ATOM   2719  N   GLN A 576      31.728 -20.971 -13.981  1.00 20.91           N  
ATOM   2720  CA  GLN A 576      31.903 -22.250 -14.687  1.00 22.19           C  
ATOM   2721  C   GLN A 576      32.767 -23.189 -13.832  1.00 24.77           C  
ATOM   2722  O   GLN A 576      33.925 -22.896 -13.577  1.00 23.11           O  
ATOM   2723  CB  GLN A 576      32.560 -22.020 -16.029  1.00 23.07           C  
ATOM   2724  CG  GLN A 576      32.605 -23.210 -16.982  1.00 27.24           C  
ATOM   2725  CD  GLN A 576      33.490 -22.892 -18.168  1.00 31.65           C  
ATOM   2726  OE1 GLN A 576      33.031 -22.373 -19.188  1.00 33.72           O  
ATOM   2727  NE2 GLN A 576      34.782 -23.127 -18.012  1.00 31.30           N  
ATOM   2728  N   PHE A 577      32.171 -24.278 -13.350  1.00 26.49           N  
ATOM   2729  CA  PHE A 577      32.903 -25.338 -12.663  1.00 27.75           C  
ATOM   2730  C   PHE A 577      33.589 -26.259 -13.676  1.00 33.42           C  
ATOM   2731  O   PHE A 577      32.928 -26.789 -14.584  1.00 36.38           O  
ATOM   2732  CB  PHE A 577      31.943 -26.170 -11.881  1.00 22.99           C  
ATOM   2733  CG  PHE A 577      31.377 -25.481 -10.682  1.00 22.40           C  
ATOM   2734  CD1 PHE A 577      30.354 -24.565 -10.807  1.00 21.42           C  
ATOM   2735  CD2 PHE A 577      31.826 -25.803  -9.418  1.00 23.39           C  
ATOM   2736  CE1 PHE A 577      29.768 -23.980  -9.698  1.00 23.51           C  
ATOM   2737  CE2 PHE A 577      31.261 -25.220  -8.282  1.00 25.79           C  
ATOM   2738  CZ  PHE A 577      30.232 -24.283  -8.427  1.00 23.96           C  
ATOM   2739  N   ASN A 578      34.902 -26.436 -13.537  1.00 33.25           N  
ATOM   2740  CA  ASN A 578      35.641 -27.371 -14.382  1.00 35.72           C  
ATOM   2741  C   ASN A 578      36.018 -28.574 -13.548  1.00 35.42           C  
ATOM   2742  O   ASN A 578      36.893 -28.478 -12.690  1.00 33.75           O  
ATOM   2743  CB  ASN A 578      36.896 -26.712 -14.975  1.00 38.17           C  
ATOM   2744  CG  ASN A 578      36.629 -25.298 -15.442  1.00 41.61           C  
ATOM   2745  OD1 ASN A 578      35.985 -25.096 -16.476  1.00 44.76           O  
ATOM   2746  ND2 ASN A 578      37.094 -24.310 -14.669  1.00 40.38           N  
ATOM   2747  N   PHE A 579      35.364 -29.709 -13.795  1.00 37.97           N  
ATOM   2748  CA  PHE A 579      35.577 -30.895 -12.952  1.00 37.49           C  
ATOM   2749  C   PHE A 579      36.790 -31.698 -13.408  1.00 36.19           C  
ATOM   2750  O   PHE A 579      37.115 -31.726 -14.584  1.00 36.16           O  
ATOM   2751  CB  PHE A 579      34.322 -31.752 -12.855  1.00 37.65           C  
ATOM   2752  CG  PHE A 579      33.209 -31.094 -12.093  1.00 40.15           C  
ATOM   2753  CD1 PHE A 579      32.283 -30.259 -12.749  1.00 41.47           C  
ATOM   2754  CD2 PHE A 579      33.079 -31.287 -10.710  1.00 42.27           C  
ATOM   2755  CE1 PHE A 579      31.249 -29.651 -12.031  1.00 39.44           C  
ATOM   2756  CE2 PHE A 579      32.056 -30.669  -9.993  1.00 43.39           C  
ATOM   2757  CZ  PHE A 579      31.134 -29.854 -10.656  1.00 40.11           C  
ATOM   2758  N   LEU A 580      37.477 -32.324 -12.458  1.00 32.87           N  
ATOM   2759  CA  LEU A 580      38.735 -32.996 -12.756  1.00 29.98           C  
ATOM   2760  C   LEU A 580      38.568 -34.465 -12.476  1.00 30.38           C  
ATOM   2761  O   LEU A 580      37.831 -34.834 -11.555  1.00 34.24           O  
ATOM   2762  CB  LEU A 580      39.834 -32.429 -11.871  1.00 28.48           C  
ATOM   2763  CG  LEU A 580      40.196 -30.970 -12.101  1.00 28.25           C  
ATOM   2764  CD1 LEU A 580      41.499 -30.685 -11.369  1.00 29.03           C  
ATOM   2765  CD2 LEU A 580      40.314 -30.679 -13.591  1.00 31.39           C  
ATOM   2766  N   GLN A 581      39.256 -35.298 -13.246  1.00 32.08           N  
ATOM   2767  CA  GLN A 581      39.174 -36.735 -13.046  1.00 35.48           C  
ATOM   2768  C   GLN A 581      40.438 -37.275 -12.369  1.00 32.41           C  
ATOM   2769  O   GLN A 581      41.362 -37.658 -13.038  1.00 32.48           O  
ATOM   2770  CB  GLN A 581      38.865 -37.419 -14.386  1.00 39.04           C  
ATOM   2771  CG  GLN A 581      37.363 -37.712 -14.570  1.00 46.82           C  
ATOM   2772  CD  GLN A 581      36.888 -37.632 -16.018  1.00 50.65           C  
ATOM   2773  OE1 GLN A 581      37.109 -36.628 -16.704  1.00 56.42           O  
ATOM   2774  NE2 GLN A 581      36.226 -38.694 -16.491  1.00 48.93           N  
ATOM   2775  N   LEU A 582      40.444 -37.309 -11.039  1.00 32.35           N  
ATOM   2776  CA  LEU A 582      41.691 -37.487 -10.266  1.00 35.86           C  
ATOM   2777  C   LEU A 582      41.694 -38.768  -9.441  1.00 37.71           C  
ATOM   2778  O   LEU A 582      40.666 -39.147  -8.875  1.00 38.44           O  
ATOM   2779  CB  LEU A 582      41.923 -36.297  -9.309  1.00 32.04           C  
ATOM   2780  CG  LEU A 582      42.145 -34.904  -9.916  1.00 34.37           C  
ATOM   2781  CD1 LEU A 582      42.203 -33.776  -8.898  1.00 34.36           C  
ATOM   2782  CD2 LEU A 582      43.374 -34.857 -10.806  1.00 35.17           C  
ATOM   2783  N   TRP A 583      42.872 -39.387  -9.303  1.00 37.47           N  
ATOM   2784  CA  TRP A 583      42.995 -40.663  -8.576  1.00 34.41           C  
ATOM   2785  C   TRP A 583      44.375 -40.950  -7.974  1.00 33.03           C  
ATOM   2786  O   TRP A 583      45.355 -40.326  -8.379  1.00 26.17           O  
ATOM   2787  CB  TRP A 583      42.625 -41.745  -9.542  1.00 28.82           C  
ATOM   2788  CG  TRP A 583      43.525 -41.771 -10.738  1.00 28.19           C  
ATOM   2789  CD1 TRP A 583      43.620 -40.841 -11.773  1.00 27.27           C  
ATOM   2790  CD2 TRP A 583      44.502 -42.816 -11.066  1.00 28.48           C  
ATOM   2791  NE1 TRP A 583      44.562 -41.238 -12.704  1.00 25.90           N  
ATOM   2792  CE2 TRP A 583      45.113 -42.420 -12.351  1.00 28.10           C  
ATOM   2793  CE3 TRP A 583      44.916 -44.024 -10.443  1.00 28.77           C  
ATOM   2794  CZ2 TRP A 583      46.100 -43.204 -12.973  1.00 30.47           C  
ATOM   2795  CZ3 TRP A 583      45.892 -44.824 -11.097  1.00 29.03           C  
ATOM   2796  CH2 TRP A 583      46.482 -44.416 -12.317  1.00 29.60           C  
TER    2797      TRP A 583                                                      
HETATM 2798  C25 D7N A1584      21.257 -29.454   7.620  1.00 29.72           C  
HETATM 2799  C24 D7N A1584      20.107 -30.010   8.514  1.00 30.46           C  
HETATM 2800  C23 D7N A1584      18.681 -29.745   7.926  1.00 32.37           C  
HETATM 2801  F26 D7N A1584      17.705 -30.152   8.667  1.00 32.73           F  
HETATM 2802  F27 D7N A1584      18.416 -30.398   6.859  1.00 34.40           F  
HETATM 2803  C22 D7N A1584      18.511 -28.290   7.507  1.00 35.00           C  
HETATM 2804  C21 D7N A1584      19.647 -27.820   6.580  1.00 31.79           C  
HETATM 2805  C20 D7N A1584      20.966 -27.939   7.376  1.00 30.81           C  
HETATM 2806  N16 D7N A1584      22.062 -27.150   6.756  1.00 28.14           N  
HETATM 2807  C15 D7N A1584      22.257 -27.268   5.274  1.00 27.12           C  
HETATM 2808  C14 D7N A1584      23.498 -26.474   4.795  1.00 24.09           C  
HETATM 2809  C17 D7N A1584      21.911 -25.755   7.181  1.00 27.05           C  
HETATM 2810  C18 D7N A1584      23.154 -25.018   6.895  1.00 24.06           C  
HETATM 2811  C13 D7N A1584      23.426 -25.017   5.401  1.00 23.84           C  
HETATM 2812  N10 D7N A1584      24.688 -24.331   5.159  1.00 23.71           N  
HETATM 2813  C9  D7N A1584      25.933 -24.360   5.954  1.00 23.12           C  
HETATM 2814  C11 D7N A1584      24.956 -23.627   4.079  1.00 23.75           C  
HETATM 2815  O12 D7N A1584      24.040 -23.419   3.299  1.00 22.93           O  
HETATM 2816  C7  D7N A1584      26.207 -23.053   4.074  1.00 24.28           C  
HETATM 2817  C8  D7N A1584      26.801 -23.486   5.236  1.00 24.25           C  
HETATM 2818  C3  D7N A1584      28.050 -23.106   5.582  1.00 23.30           C  
HETATM 2819  C2  D7N A1584      28.779 -22.247   4.773  1.00 23.90           C  
HETATM 2820  F5  D7N A1584      30.047 -21.909   5.164  1.00 21.89           F  
HETATM 2821  C1  D7N A1584      28.219 -21.776   3.572  1.00 22.83           C  
HETATM 2822  C4  D7N A1584      26.904 -22.180   3.222  1.00 24.53           C  
HETATM 2823  C6  D7N A1584      26.438 -21.656   1.981  1.00 23.15           C  
HETATM 2824  O28 D7N A1584      27.191 -20.954   1.271  1.00 23.23           O  
HETATM 2825  N19 D7N A1584      25.231 -22.042   1.559  1.00 20.96           N  
HETATM 2826  O   HOH A2001      20.413  -4.898 -17.964  1.00 25.50           O  
HETATM 2827  O   HOH A2002      21.493 -18.273 -20.146  1.00 20.16           O  
HETATM 2828  O   HOH A2003      25.534 -13.992 -22.497  1.00 40.40           O  
HETATM 2829  O   HOH A2004      13.920 -19.430 -18.145  1.00 27.93           O  
HETATM 2830  O   HOH A2005      16.329 -19.830  -9.617  1.00 19.74           O  
HETATM 2831  O   HOH A2006       9.103 -32.610 -10.395  1.00 21.01           O  
HETATM 2832  O   HOH A2007       5.218 -36.567  -6.211  1.00 23.75           O  
HETATM 2833  O   HOH A2008      -7.851 -27.705  -9.714  1.00 33.96           O  
HETATM 2834  O   HOH A2009      -5.395 -28.600  -1.963  1.00 29.48           O  
HETATM 2835  O   HOH A2010      -3.507 -24.259   3.544  1.00 22.99           O  
HETATM 2836  O   HOH A2011       3.030 -25.476   7.176  1.00 25.59           O  
HETATM 2837  O   HOH A2012      -0.748 -30.273  10.303  1.00 21.63           O  
HETATM 2838  O   HOH A2013      -1.661 -35.235   2.762  1.00 12.32           O  
HETATM 2839  O   HOH A2014      12.479 -27.301   6.141  1.00 20.35           O  
HETATM 2840  O   HOH A2015       8.381 -24.743   5.008  1.00 19.67           O  
HETATM 2841  O   HOH A2016       6.866 -35.424  15.581  1.00 19.26           O  
HETATM 2842  O   HOH A2017      16.210 -39.453  19.624  1.00 24.38           O  
HETATM 2843  O   HOH A2018      10.851 -37.124  21.220  1.00 38.83           O  
HETATM 2844  O   HOH A2019      21.644 -43.850  13.626  1.00 23.71           O  
HETATM 2845  O   HOH A2020      12.730 -48.179  18.397  1.00 19.37           O  
HETATM 2846  O   HOH A2021      11.988 -50.138  16.277  1.00 21.70           O  
HETATM 2847  O   HOH A2022       7.467 -44.542  14.560  1.00 25.89           O  
HETATM 2848  O   HOH A2023       2.900 -44.429   3.246  1.00 26.99           O  
HETATM 2849  O   HOH A2024       9.152 -46.471 -13.190  1.00 35.19           O  
HETATM 2850  O   HOH A2025      15.179 -26.041   0.381  1.00 22.63           O  
HETATM 2851  O   HOH A2026      17.147 -25.149   5.779  1.00 31.36           O  
HETATM 2852  O   HOH A2027      10.285 -18.108  -3.893  1.00 26.94           O  
HETATM 2853  O   HOH A2028      15.247 -19.852  -3.069  1.00 21.17           O  
HETATM 2854  O   HOH A2029      13.606 -20.351  -6.192  1.00 19.38           O  
HETATM 2855  O   HOH A2030      18.536 -22.458   6.786  1.00 24.09           O  
HETATM 2856  O   HOH A2031       3.368 -11.030 -21.868  1.00 20.66           O  
HETATM 2857  O   HOH A2032      13.471 -16.530 -18.530  1.00 31.54           O  
HETATM 2858  O   HOH A2033      14.889  -6.619 -10.858  1.00 20.44           O  
HETATM 2859  O   HOH A2034      16.748  -6.936   4.749  1.00 25.84           O  
HETATM 2860  O   HOH A2035      30.576  -9.453 -15.810  1.00 23.57           O  
HETATM 2861  O   HOH A2036      32.540  -2.522 -14.670  1.00 19.19           O  
HETATM 2862  O   HOH A2037      33.959  -7.722 -19.665  1.00 23.05           O  
HETATM 2863  O   HOH A2038      19.565 -26.886 -12.177  1.00 28.61           O  
HETATM 2864  O   HOH A2039      11.285 -29.882  15.921  1.00 31.14           O  
HETATM 2865  O   HOH A2040      40.868 -33.254   0.651  0.50 14.41           O  
HETATM 2866  O   HOH A2041      34.596 -27.484   3.546  1.00 17.97           O  
HETATM 2867  O   HOH A2042      23.224  -3.194  -8.861  1.00 42.68           O  
HETATM 2868  O   HOH A2043      24.099  -2.927  -3.681  1.00 23.62           O  
HETATM 2869  O   HOH A2044      21.144  -5.622  -1.794  1.00 12.90           O  
HETATM 2870  O   HOH A2045      18.874  -2.015  -1.409  1.00 16.95           O  
HETATM 2871  O   HOH A2046      19.285  -5.870   4.940  1.00 19.42           O  
HETATM 2872  O   HOH A2047      18.517  -9.253   3.541  1.00 21.16           O  
HETATM 2873  O   HOH A2048      19.515 -11.395   1.749  1.00 23.42           O  
HETATM 2874  O   HOH A2049      15.934  -3.649  10.045  1.00 33.13           O  
HETATM 2875  O   HOH A2050      27.419  -2.864   9.228  1.00 21.01           O  
HETATM 2876  O   HOH A2051      33.217  -3.077   9.631  1.00 19.36           O  
HETATM 2877  O   HOH A2052      26.605 -14.258   0.218  1.00 12.64           O  
HETATM 2878  O   HOH A2053      21.763 -22.079   0.042  1.00 23.64           O  
HETATM 2879  O   HOH A2054      24.195 -22.301  -8.268  1.00 19.03           O  
HETATM 2880  O   HOH A2055      18.621 -26.588  -9.172  1.00 20.54           O  
HETATM 2881  O   HOH A2056      15.161 -12.218   3.593  1.00 18.34           O  
HETATM 2882  O   HOH A2057      17.285 -18.279   1.537  1.00 17.20           O  
HETATM 2883  O   HOH A2058      14.001 -14.686   7.495  1.00 21.49           O  
HETATM 2884  O   HOH A2059      17.900 -21.250   8.928  1.00 21.83           O  
HETATM 2885  O   HOH A2060       9.771 -30.388  13.436  1.00 21.84           O  
HETATM 2886  O   HOH A2061      24.100 -27.641   9.154  1.00 21.43           O  
HETATM 2887  O   HOH A2062      18.380 -21.149  15.579  1.00 23.33           O  
HETATM 2888  O   HOH A2063      21.659 -20.690   5.299  1.00 18.94           O  
HETATM 2889  O   HOH A2064      34.949 -20.378   5.117  1.00 25.43           O  
HETATM 2890  O   HOH A2065      37.931 -20.608   7.076  1.00 18.23           O  
HETATM 2891  O   HOH A2066      31.233 -27.197   1.541  1.00 27.37           O  
HETATM 2892  O   HOH A2067      34.515 -26.628   7.280  1.00 15.43           O  
HETATM 2893  O   HOH A2068      24.443 -24.705  -9.194  1.00 29.32           O  
HETATM 2894  O   HOH A2069      29.049 -19.488  23.847  1.00 23.17           O  
HETATM 2895  O   HOH A2070      26.278 -18.432  19.619  1.00 26.37           O  
HETATM 2896  O   HOH A2071      32.967 -24.621  21.156  1.00 36.02           O  
HETATM 2897  O   HOH A2072      36.378 -26.351  14.992  1.00 24.28           O  
HETATM 2898  O   HOH A2073      19.833 -22.009  17.817  1.00 30.33           O  
HETATM 2899  O   HOH A2074      18.329 -21.789  20.138  1.00 30.27           O  
HETATM 2900  O   HOH A2075      44.845 -14.857   4.035  1.00 20.15           O  
HETATM 2901  O   HOH A2076      36.591   0.174   0.212  1.00 24.80           O  
HETATM 2902  O   HOH A2077      40.011 -34.305  20.969  1.00 35.65           O  
HETATM 2903  O   HOH A2078      27.145 -26.547   8.863  1.00 19.75           O  
HETATM 2904  O   HOH A2079      21.355  -2.982  -1.341  1.00 21.89           O  
HETATM 2905  O   HOH A2080      31.383  -3.492  -3.193  1.00 21.97           O  
CONECT 2798 2799 2805                                                           
CONECT 2799 2798 2800                                                           
CONECT 2800 2799 2801 2802 2803                                                 
CONECT 2801 2800                                                                
CONECT 2802 2800                                                                
CONECT 2803 2800 2804                                                           
CONECT 2804 2803 2805                                                           
CONECT 2805 2798 2804 2806                                                      
CONECT 2806 2805 2807 2809                                                      
CONECT 2807 2806 2808                                                           
CONECT 2808 2807 2811                                                           
CONECT 2809 2806 2810                                                           
CONECT 2810 2809 2811                                                           
CONECT 2811 2808 2810 2812                                                      
CONECT 2812 2811 2813 2814                                                      
CONECT 2813 2812 2817                                                           
CONECT 2814 2812 2815 2816                                                      
CONECT 2815 2814                                                                
CONECT 2816 2814 2817 2822                                                      
CONECT 2817 2813 2816 2818                                                      
CONECT 2818 2817 2819                                                           
CONECT 2819 2818 2820 2821                                                      
CONECT 2820 2819                                                                
CONECT 2821 2819 2822                                                           
CONECT 2822 2816 2821 2823                                                      
CONECT 2823 2822 2824 2825                                                      
CONECT 2824 2823                                                                
CONECT 2825 2823                                                                
MASTER      320    0    1   17   13    0    4    6 2904    1   28   28          
END                                                                             
