# Supplementary material for: Revealing the selective mechanisms of inhibitors to PARP-1 and PARP-2 via multiple computational methods
Source: PeerJ. 2020 May 25;8:e9241. doi: 10.7717/peerj.9241 (PMC7255342; doi:10.7717/peerj.9241)
Supplement: Data S1 [file peerj-08-9241-s001.zip › Raw_data/Figure 1/(A) 5A00-PARP-1.pdb]

HEADER    TRANSFERASE                             15-APR-15   5A00              
TITLE     STRUCTURE OF HUMAN PARP1 CATALYTIC DOMAIN BOUND TO AN ISOINDOLINONE   
TITLE    2 INHIBITOR                                                            
COMPND    MOL_ID: 1;                                                            
COMPND   2 MOLECULE: POLY [ADP-RIBOSE] POLYMERASE 1;                            
COMPND   3 CHAIN: A;                                                            
COMPND   4 FRAGMENT: CATALYTIC DOMAIN, RESIDUES 665-1014;                       
COMPND   5 SYNONYM: PARP-1, ADP-RIBOSYLTRANSFERASE DIPHTHERIA TOXIN-LIKE 1,     
COMPND   6 ARTD1, NAD(+) ADP-RIBOSYLTRANSFERASE 1, ADPRT 1, POLYADP-RIBOSE      
COMPND   7 SYNTHASE 1, POLY ADP-RIBOSE POLYMERASE 1;                            
COMPND   8 EC: 2.4.2.30;                                                        
COMPND   9 ENGINEERED: YES                                                      
SOURCE    MOL_ID: 1;                                                            
SOURCE   2 ORGANISM_SCIENTIFIC: HOMO SAPIENS;                                   
SOURCE   3 ORGANISM_COMMON: HUMAN;                                              
SOURCE   4 ORGANISM_TAXID: 9606;                                                
SOURCE   5 EXPRESSION_SYSTEM: ESCHERICHIA COLI;                                 
SOURCE   6 EXPRESSION_SYSTEM_TAXID: 562;                                        
SOURCE   7 EXPRESSION_SYSTEM_STRAIN: NEB T7 EXPRESS;                            
SOURCE   8 EXPRESSION_SYSTEM_VECTOR_TYPE: PLASMID;                              
SOURCE   9 EXPRESSION_SYSTEM_PLASMID: PET28A                                    
KEYWDS    TRANSFERASE, HUMAN PARP1, ARTD1                                       
EXPDTA    X-RAY DIFFRACTION                                                     
AUTHOR    E.CASALE,M.FASOLINI,G.PAPEO,H.POSTERI,D.BORGHI,A.A.BUSEL,F.CAPRERA,   
AUTHOR   2 M.CIOMEI,A.CIRLA,E.CORTI,M.DANELLO,M.FASOLINI,E.R.FELDER,B.FORTE,    
AUTHOR   3 A.GALVANI,A.ISACCHI,A.KHVAT,M.Y.KRASAVIN,R.LUPI,P.ORSINI,R.PEREGO,   
AUTHOR   4 E.PESENTI,D.PEZZETTA,S.RAINOLDI,F.RICCARDISIRTORI,A.SCOLARO,F.SOLA,  
AUTHOR   5 F.ZUCCOTTO,D.DONATI,A.MONTAGNOLI                                     
REVDAT   3   06-MAR-19 5A00    1       REMARK                                   
REVDAT   2   23-SEP-15 5A00    1       JRNL                                     
REVDAT   1   12-AUG-15 5A00    0                                                
JRNL        AUTH   G.M.E.PAPEO,H.POSTERI,D.BORGHI,A.A.BUSEL,F.CAPRERA,E.CASALE, 
JRNL        AUTH 2 M.CIOMEI,A.CIRLA,E.CORTI,M.D'ANELLO,M.FASOLINI,B.FORTE,      
JRNL        AUTH 3 A.GALVANI,A.ISACCHI,A.KHVAT,M.Y.KRASAVIN,R.LUPI,P.ORSINI,    
JRNL        AUTH 4 R.PEREGO,E.PESENTI,D.PEZZETTA,S.RAINOLDI,F.RICCARDI-SIRTORI, 
JRNL        AUTH 5 A.SCOLARO,F.SOLA,F.ZUCCOTTO,E.R.FELDER,D.DONATI,A.MONTAGNOLI 
JRNL        TITL   DISCOVERY OF                                                 
JRNL        TITL 2 2-[1-(4,4-DIFLUOROCYCLOHEXYL)                                
JRNL        TITL 3 PIPERIDIN-4-YL]-6-FLUORO-3-OXO-2,                            
JRNL        TITL 4 3-DIHYDRO-1H-ISOINDOLE-4-CARBOXAMIDE (NMS-P118): A POTENT,   
JRNL        TITL 5 ORALLY AVAILABLE AND HIGHLY SELECTIVE PARP- 1 INHIBITOR FOR  
JRNL        TITL 6 CANCER THERAPY.                                              
JRNL        REF    J.MED.CHEM.                   V.  58  6875 2015              
JRNL        REFN                   ISSN 0022-2623                               
JRNL        PMID   26222319                                                     
JRNL        DOI    10.1021/ACS.JMEDCHEM.5B00680                                 
REMARK   2                                                                      
REMARK   2 RESOLUTION.    2.75 ANGSTROMS.                                       
REMARK   3                                                                      
REMARK   3 REFINEMENT.                                                          
REMARK   3   PROGRAM     : REFMAC 5.6.0117                                      
REMARK   3   AUTHORS     : MURSHUDOV,SKUBAK,LEBEDEV,PANNU,STEINER,              
REMARK   3               : NICHOLLS,WINN,LONG,VAGIN                             
REMARK   3                                                                      
REMARK   3    REFINEMENT TARGET : MAXIMUM LIKELIHOOD                            
REMARK   3                                                                      
REMARK   3  DATA USED IN REFINEMENT.                                            
REMARK   3   RESOLUTION RANGE HIGH (ANGSTROMS) : 2.75                           
REMARK   3   RESOLUTION RANGE LOW  (ANGSTROMS) : 30.00                          
REMARK   3   DATA CUTOFF            (SIGMA(F)) : NULL                           
REMARK   3   COMPLETENESS FOR RANGE        (%) : 99.7                           
REMARK   3   NUMBER OF REFLECTIONS             : 10916                          
REMARK   3                                                                      
REMARK   3  FIT TO DATA USED IN REFINEMENT.                                     
REMARK   3   CROSS-VALIDATION METHOD          : THROUGHOUT                      
REMARK   3   FREE R VALUE TEST SET SELECTION  : RANDOM                          
REMARK   3   R VALUE     (WORKING + TEST SET) : 0.209                           
REMARK   3   R VALUE            (WORKING SET) : 0.205                           
REMARK   3   FREE R VALUE                     : 0.280                           
REMARK   3   FREE R VALUE TEST SET SIZE   (%) : 4.800                           
REMARK   3   FREE R VALUE TEST SET COUNT      : 548                             
REMARK   3                                                                      
REMARK   3  FIT IN THE HIGHEST RESOLUTION BIN.                                  
REMARK   3   TOTAL NUMBER OF BINS USED           : 20                           
REMARK   3   BIN RESOLUTION RANGE HIGH       (A) : 2.75                         
REMARK   3   BIN RESOLUTION RANGE LOW        (A) : 2.82                         
REMARK   3   REFLECTION IN BIN     (WORKING SET) : 716                          
REMARK   3   BIN COMPLETENESS (WORKING+TEST) (%) : 99.87                        
REMARK   3   BIN R VALUE           (WORKING SET) : 0.2760                       
REMARK   3   BIN FREE R VALUE SET COUNT          : 34                           
REMARK   3   BIN FREE R VALUE                    : 0.3140                       
REMARK   3                                                                      
REMARK   3  NUMBER OF NON-HYDROGEN ATOMS USED IN REFINEMENT.                    
REMARK   3   PROTEIN ATOMS            : 2677                                    
REMARK   3   NUCLEIC ACID ATOMS       : 0                                       
REMARK   3   HETEROGEN ATOMS          : 38                                      
REMARK   3   SOLVENT ATOMS            : 22                                      
REMARK   3                                                                      
REMARK   3  B VALUES.                                                           
REMARK   3   FROM WILSON PLOT           (A**2) : NULL                           
REMARK   3   MEAN B VALUE      (OVERALL, A**2) : 74.59                          
REMARK   3   OVERALL ANISOTROPIC B VALUE.                                       
REMARK   3    B11 (A**2) : 7.50000                                              
REMARK   3    B22 (A**2) : -3.06000                                             
REMARK   3    B33 (A**2) : -4.44000                                             
REMARK   3    B12 (A**2) : 0.00000                                              
REMARK   3    B13 (A**2) : 0.00000                                              
REMARK   3    B23 (A**2) : 0.00000                                              
REMARK   3                                                                      
REMARK   3  ESTIMATED OVERALL COORDINATE ERROR.                                 
REMARK   3   ESU BASED ON R VALUE                            (A): NULL          
REMARK   3   ESU BASED ON FREE R VALUE                       (A): 0.392         
REMARK   3   ESU BASED ON MAXIMUM LIKELIHOOD                 (A): 0.334         
REMARK   3   ESU FOR B VALUES BASED ON MAXIMUM LIKELIHOOD (A**2): 16.764        
REMARK   3                                                                      
REMARK   3 CORRELATION COEFFICIENTS.                                            
REMARK   3   CORRELATION COEFFICIENT FO-FC      : 0.951                         
REMARK   3   CORRELATION COEFFICIENT FO-FC FREE : 0.906                         
REMARK   3                                                                      
REMARK   3  RMS DEVIATIONS FROM IDEAL VALUES        COUNT    RMS    WEIGHT      
REMARK   3   BOND LENGTHS REFINED ATOMS        (A):  2772 ; 0.006 ; 0.020       
REMARK   3   BOND LENGTHS OTHERS               (A):  NULL ;  NULL ;  NULL       
REMARK   3   BOND ANGLES REFINED ATOMS   (DEGREES):  3747 ; 1.099 ; 2.000       
REMARK   3   BOND ANGLES OTHERS          (DEGREES):  NULL ;  NULL ;  NULL       
REMARK   3   TORSION ANGLES, PERIOD 1    (DEGREES):   338 ; 5.335 ; 5.000       
REMARK   3   TORSION ANGLES, PERIOD 2    (DEGREES):   117 ;37.720 ;25.128       
REMARK   3   TORSION ANGLES, PERIOD 3    (DEGREES):   510 ;17.411 ;15.000       
REMARK   3   TORSION ANGLES, PERIOD 4    (DEGREES):    11 ;18.534 ;15.000       
REMARK   3   CHIRAL-CENTER RESTRAINTS       (A**3):   423 ; 0.074 ; 0.200       
REMARK   3   GENERAL PLANES REFINED ATOMS      (A):  2026 ; 0.004 ; 0.021       
REMARK   3   GENERAL PLANES OTHERS             (A):  NULL ;  NULL ;  NULL       
REMARK   3   NON-BONDED CONTACTS REFINED ATOMS (A):  NULL ;  NULL ;  NULL       
REMARK   3   NON-BONDED CONTACTS OTHERS        (A):  NULL ;  NULL ;  NULL       
REMARK   3   NON-BONDED TORSION REFINED ATOMS  (A):  NULL ;  NULL ;  NULL       
REMARK   3   NON-BONDED TORSION OTHERS         (A):  NULL ;  NULL ;  NULL       
REMARK   3   H-BOND (X...Y) REFINED ATOMS      (A):  NULL ;  NULL ;  NULL       
REMARK   3   H-BOND (X...Y) OTHERS             (A):  NULL ;  NULL ;  NULL       
REMARK   3   POTENTIAL METAL-ION REFINED ATOMS (A):  NULL ;  NULL ;  NULL       
REMARK   3   POTENTIAL METAL-ION OTHERS        (A):  NULL ;  NULL ;  NULL       
REMARK   3   SYMMETRY VDW REFINED ATOMS        (A):  NULL ;  NULL ;  NULL       
REMARK   3   SYMMETRY VDW OTHERS               (A):  NULL ;  NULL ;  NULL       
REMARK   3   SYMMETRY H-BOND REFINED ATOMS     (A):  NULL ;  NULL ;  NULL       
REMARK   3   SYMMETRY H-BOND OTHERS            (A):  NULL ;  NULL ;  NULL       
REMARK   3   SYMMETRY METAL-ION REFINED ATOMS  (A):  NULL ;  NULL ;  NULL       
REMARK   3   SYMMETRY METAL-ION OTHERS         (A):  NULL ;  NULL ;  NULL       
REMARK   3                                                                      
REMARK   3  ISOTROPIC THERMAL FACTOR RESTRAINTS.     COUNT   RMS    WEIGHT      
REMARK   3   MAIN-CHAIN BOND REFINED ATOMS  (A**2):  NULL ;  NULL ;  NULL       
REMARK   3   MAIN-CHAIN BOND OTHER ATOMS    (A**2):  NULL ;  NULL ;  NULL       
REMARK   3   MAIN-CHAIN ANGLE REFINED ATOMS (A**2):  NULL ;  NULL ;  NULL       
REMARK   3   MAIN-CHAIN ANGLE OTHER ATOMS   (A**2):  NULL ;  NULL ;  NULL       
REMARK   3   SIDE-CHAIN BOND REFINED ATOMS  (A**2):  NULL ;  NULL ;  NULL       
REMARK   3   SIDE-CHAIN BOND OTHER ATOMS    (A**2):  NULL ;  NULL ;  NULL       
REMARK   3   SIDE-CHAIN ANGLE REFINED ATOMS (A**2):  NULL ;  NULL ;  NULL       
REMARK   3   SIDE-CHAIN ANGLE OTHER ATOMS   (A**2):  NULL ;  NULL ;  NULL       
REMARK   3   LONG RANGE B REFINED ATOMS     (A**2):  NULL ;  NULL ;  NULL       
REMARK   3   LONG RANGE B OTHER ATOMS       (A**2):  NULL ;  NULL ;  NULL       
REMARK   3                                                                      
REMARK   3 ANISOTROPIC THERMAL FACTOR RESTRAINTS.    COUNT   RMS   WEIGHT       
REMARK   3   RIGID-BOND RESTRAINTS          (A**2):  NULL ;  NULL ;  NULL       
REMARK   3   SPHERICITY; FREE ATOMS         (A**2):  NULL ;  NULL ;  NULL       
REMARK   3   SPHERICITY; BONDED ATOMS       (A**2):  NULL ;  NULL ;  NULL       
REMARK   3                                                                      
REMARK   3  NCS RESTRAINTS STATISTICS                                           
REMARK   3   NUMBER OF DIFFERENT NCS GROUPS : NULL                              
REMARK   3                                                                      
REMARK   3  TLS DETAILS                                                         
REMARK   3   NUMBER OF TLS GROUPS  : NULL                                       
REMARK   3                                                                      
REMARK   3  BULK SOLVENT MODELLING.                                             
REMARK   3   METHOD USED : MASK                                                 
REMARK   3   PARAMETERS FOR MASK CALCULATION                                    
REMARK   3   VDW PROBE RADIUS   : 1.20                                          
REMARK   3   ION PROBE RADIUS   : 0.80                                          
REMARK   3   SHRINKAGE RADIUS   : 0.80                                          
REMARK   3                                                                      
REMARK   3  OTHER REFINEMENT REMARKS: HYDROGENS HAVE BEEN ADDED IN THE RIDING   
REMARK   3  POSITIONS.                                                          
REMARK   4                                                                      
REMARK   4 5A00 COMPLIES WITH FORMAT V. 3.30, 13-JUL-11                         
REMARK 100                                                                      
REMARK 100 THIS ENTRY HAS BEEN PROCESSED BY PDBE ON 15-APR-15.                  
REMARK 100 THE DEPOSITION ID IS D_1290063607.                                   
REMARK 200                                                                      
REMARK 200 EXPERIMENTAL DETAILS                                                 
REMARK 200  EXPERIMENT TYPE                : X-RAY DIFFRACTION                  
REMARK 200  DATE OF DATA COLLECTION        : NULL                               
REMARK 200  TEMPERATURE           (KELVIN) : 100                                
REMARK 200  PH                             : NULL                               
REMARK 200  NUMBER OF CRYSTALS USED        : 1                                  
REMARK 200                                                                      
REMARK 200  SYNCHROTRON              (Y/N) : Y                                  
REMARK 200  RADIATION SOURCE               : ESRF                               
REMARK 200  BEAMLINE                       : ID29                               
REMARK 200  X-RAY GENERATOR MODEL          : NULL                               
REMARK 200  MONOCHROMATIC OR LAUE    (M/L) : M                                  
REMARK 200  WAVELENGTH OR RANGE        (A) : 0.98                               
REMARK 200  MONOCHROMATOR                  : NULL                               
REMARK 200  OPTICS                         : NULL                               
REMARK 200                                                                      
REMARK 200  DETECTOR TYPE                  : CCD                                
REMARK 200  DETECTOR MANUFACTURER          : NULL                               
REMARK 200  INTENSITY-INTEGRATION SOFTWARE : MOSFLM                             
REMARK 200  DATA SCALING SOFTWARE          : SCALA                              
REMARK 200                                                                      
REMARK 200  NUMBER OF UNIQUE REFLECTIONS   : 11464                              
REMARK 200  RESOLUTION RANGE HIGH      (A) : 2.750                              
REMARK 200  RESOLUTION RANGE LOW       (A) : 30.000                             
REMARK 200  REJECTION CRITERIA  (SIGMA(I)) : 0.000                              
REMARK 200                                                                      
REMARK 200 OVERALL.                                                             
REMARK 200  COMPLETENESS FOR RANGE     (%) : 99.8                               
REMARK 200  DATA REDUNDANCY                : 7.100                              
REMARK 200  R MERGE                    (I) : 0.08000                            
REMARK 200  R SYM                      (I) : NULL                               
REMARK 200  <I/SIGMA(I)> FOR THE DATA SET  : 15.9000                            
REMARK 200                                                                      
REMARK 200 IN THE HIGHEST RESOLUTION SHELL.                                     
REMARK 200  HIGHEST RESOLUTION SHELL, RANGE HIGH (A) : 2.75                     
REMARK 200  HIGHEST RESOLUTION SHELL, RANGE LOW  (A) : 2.90                     
REMARK 200  COMPLETENESS FOR SHELL     (%) : 99.8                               
REMARK 200  DATA REDUNDANCY IN SHELL       : 7.00                               
REMARK 200  R MERGE FOR SHELL          (I) : 0.66000                            
REMARK 200  R SYM FOR SHELL            (I) : NULL                               
REMARK 200  <I/SIGMA(I)> FOR SHELL         : 3.000                              
REMARK 200                                                                      
REMARK 200 DIFFRACTION PROTOCOL: SINGLE WAVELENGTH                              
REMARK 200 METHOD USED TO DETERMINE THE STRUCTURE: MOLECULAR REPLACEMENT        
REMARK 200 SOFTWARE USED: MOLREP                                                
REMARK 200 STARTING MODEL: NULL                                                 
REMARK 200                                                                      
REMARK 200 REMARK: NONE                                                         
REMARK 280                                                                      
REMARK 280 CRYSTAL                                                              
REMARK 280 SOLVENT CONTENT, VS   (%): 54.70                                     
REMARK 280 MATTHEWS COEFFICIENT, VM (ANGSTROMS**3/DA): 2.74                     
REMARK 280                                                                      
REMARK 280 CRYSTALLIZATION CONDITIONS: 2M AMMONIUM SULFATE, 2% PEG400 0.1 M     
REMARK 280  TRIS PH 8.0 TEMPERATURE 277K -                                      
REMARK 290                                                                      
REMARK 290 CRYSTALLOGRAPHIC SYMMETRY                                            
REMARK 290 SYMMETRY OPERATORS FOR SPACE GROUP: I 2 2 2                          
REMARK 290                                                                      
REMARK 290      SYMOP   SYMMETRY                                                
REMARK 290     NNNMMM   OPERATOR                                                
REMARK 290       1555   X,Y,Z                                                   
REMARK 290       2555   -X,-Y,Z                                                 
REMARK 290       3555   -X,Y,-Z                                                 
REMARK 290       4555   X,-Y,-Z                                                 
REMARK 290       5555   X+1/2,Y+1/2,Z+1/2                                       
REMARK 290       6555   -X+1/2,-Y+1/2,Z+1/2                                     
REMARK 290       7555   -X+1/2,Y+1/2,-Z+1/2                                     
REMARK 290       8555   X+1/2,-Y+1/2,-Z+1/2                                     
REMARK 290                                                                      
REMARK 290     WHERE NNN -> OPERATOR NUMBER                                     
REMARK 290           MMM -> TRANSLATION VECTOR                                  
REMARK 290                                                                      
REMARK 290 CRYSTALLOGRAPHIC SYMMETRY TRANSFORMATIONS                            
REMARK 290 THE FOLLOWING TRANSFORMATIONS OPERATE ON THE ATOM/HETATM             
REMARK 290 RECORDS IN THIS ENTRY TO PRODUCE CRYSTALLOGRAPHICALLY                
REMARK 290 RELATED MOLECULES.                                                   
REMARK 290   SMTRY1   1  1.000000  0.000000  0.000000        0.00000            
REMARK 290   SMTRY2   1  0.000000  1.000000  0.000000        0.00000            
REMARK 290   SMTRY3   1  0.000000  0.000000  1.000000        0.00000            
REMARK 290   SMTRY1   2 -1.000000  0.000000  0.000000        0.00000            
REMARK 290   SMTRY2   2  0.000000 -1.000000  0.000000        0.00000            
REMARK 290   SMTRY3   2  0.000000  0.000000  1.000000        0.00000            
REMARK 290   SMTRY1   3 -1.000000  0.000000  0.000000        0.00000            
REMARK 290   SMTRY2   3  0.000000  1.000000  0.000000        0.00000            
REMARK 290   SMTRY3   3  0.000000  0.000000 -1.000000        0.00000            
REMARK 290   SMTRY1   4  1.000000  0.000000  0.000000        0.00000            
REMARK 290   SMTRY2   4  0.000000 -1.000000  0.000000        0.00000            
REMARK 290   SMTRY3   4  0.000000  0.000000 -1.000000        0.00000            
REMARK 290   SMTRY1   5  1.000000  0.000000  0.000000       24.54150            
REMARK 290   SMTRY2   5  0.000000  1.000000  0.000000       44.69600            
REMARK 290   SMTRY3   5  0.000000  0.000000  1.000000       96.59350            
REMARK 290   SMTRY1   6 -1.000000  0.000000  0.000000       24.54150            
REMARK 290   SMTRY2   6  0.000000 -1.000000  0.000000       44.69600            
REMARK 290   SMTRY3   6  0.000000  0.000000  1.000000       96.59350            
REMARK 290   SMTRY1   7 -1.000000  0.000000  0.000000       24.54150            
REMARK 290   SMTRY2   7  0.000000  1.000000  0.000000       44.69600            
REMARK 290   SMTRY3   7  0.000000  0.000000 -1.000000       96.59350            
REMARK 290   SMTRY1   8  1.000000  0.000000  0.000000       24.54150            
REMARK 290   SMTRY2   8  0.000000 -1.000000  0.000000       44.69600            
REMARK 290   SMTRY3   8  0.000000  0.000000 -1.000000       96.59350            
REMARK 290                                                                      
REMARK 290 REMARK: NULL                                                         
REMARK 300                                                                      
REMARK 300 BIOMOLECULE: 1                                                       
REMARK 300 SEE REMARK 350 FOR THE AUTHOR PROVIDED AND/OR PROGRAM                
REMARK 300 GENERATED ASSEMBLY INFORMATION FOR THE STRUCTURE IN                  
REMARK 300 THIS ENTRY. THE REMARK MAY ALSO PROVIDE INFORMATION ON               
REMARK 300 BURIED SURFACE AREA.                                                 
REMARK 350                                                                      
REMARK 350 COORDINATES FOR A COMPLETE MULTIMER REPRESENTING THE KNOWN           
REMARK 350 BIOLOGICALLY SIGNIFICANT OLIGOMERIZATION STATE OF THE                
REMARK 350 MOLECULE CAN BE GENERATED BY APPLYING BIOMT TRANSFORMATIONS          
REMARK 350 GIVEN BELOW.  BOTH NON-CRYSTALLOGRAPHIC AND                          
REMARK 350 CRYSTALLOGRAPHIC OPERATIONS ARE GIVEN.                               
REMARK 350                                                                      
REMARK 350 BIOMOLECULE: 1                                                       
REMARK 350 AUTHOR DETERMINED BIOLOGICAL UNIT: MONOMERIC                         
REMARK 350 SOFTWARE DETERMINED QUATERNARY STRUCTURE: MONOMERIC                  
REMARK 350 SOFTWARE USED: PISA                                                  
REMARK 350 APPLY THE FOLLOWING TO CHAINS: A                                     
REMARK 350   BIOMT1   1  1.000000  0.000000  0.000000        0.00000            
REMARK 350   BIOMT2   1  0.000000  1.000000  0.000000        0.00000            
REMARK 350   BIOMT3   1  0.000000  0.000000  1.000000        0.00000            
REMARK 465                                                                      
REMARK 465 MISSING RESIDUES                                                     
REMARK 465 THE FOLLOWING RESIDUES WERE NOT LOCATED IN THE                       
REMARK 465 EXPERIMENT. (M=MODEL NUMBER; RES=RESIDUE NAME; C=CHAIN               
REMARK 465 IDENTIFIER; SSSEQ=SEQUENCE NUMBER; I=INSERTION CODE.)                
REMARK 465                                                                      
REMARK 465   M RES C SSSEQI                                                     
REMARK 465     GLY A   653                                                      
REMARK 465     PRO A   654                                                      
REMARK 465     LEU A   655                                                      
REMARK 465     THR A   656                                                      
REMARK 465     VAL A   657                                                      
REMARK 465     ASN A   658                                                      
REMARK 465     PRO A   659                                                      
REMARK 465     GLY A   660                                                      
REMARK 465     THR A   661                                                      
REMARK 465     PHE A   744                                                      
REMARK 465     GLY A   745                                                      
REMARK 465     MET A   746                                                      
REMARK 465     LYS A   747                                                      
REMARK 465     LYS A   748                                                      
REMARK 465     ASP A   783                                                      
REMARK 465     ASP A   784                                                      
REMARK 465     SER A   785                                                      
REMARK 465     SER A   786                                                      
REMARK 465     THR A  1011                                                      
REMARK 465     SER A  1012                                                      
REMARK 465     LEU A  1013                                                      
REMARK 465     TRP A  1014                                                      
REMARK 500                                                                      
REMARK 500 GEOMETRY AND STEREOCHEMISTRY                                         
REMARK 500 SUBTOPIC: CLOSE CONTACTS IN SAME ASYMMETRIC UNIT                     
REMARK 500                                                                      
REMARK 500 THE FOLLOWING ATOMS ARE IN CLOSE CONTACT.                            
REMARK 500                                                                      
REMARK 500  ATM1  RES C  SSEQI   ATM2  RES C  SSEQI           DISTANCE          
REMARK 500   O    HOH A  3011     O    HOH A  3013              2.13            
REMARK 500                                                                      
REMARK 500 REMARK: NULL                                                         
REMARK 500                                                                      
REMARK 500 GEOMETRY AND STEREOCHEMISTRY                                         
REMARK 500 SUBTOPIC: TORSION ANGLES                                             
REMARK 500                                                                      
REMARK 500 TORSION ANGLES OUTSIDE THE EXPECTED RAMACHANDRAN REGIONS:            
REMARK 500 (M=MODEL NUMBER; RES=RESIDUE NAME; C=CHAIN IDENTIFIER;               
REMARK 500 SSEQ=SEQUENCE NUMBER; I=INSERTION CODE).                             
REMARK 500                                                                      
REMARK 500 STANDARD TABLE:                                                      
REMARK 500 FORMAT:(10X,I3,1X,A3,1X,A1,I4,A1,4X,F7.2,3X,F7.2)                    
REMARK 500                                                                      
REMARK 500 EXPECTED VALUES: GJ KLEYWEGT AND TA JONES (1996). PHI/PSI-           
REMARK 500 CHOLOGY: RAMACHANDRAN REVISITED. STRUCTURE 4, 1395 - 1400            
REMARK 500                                                                      
REMARK 500  M RES CSSEQI        PSI       PHI                                   
REMARK 500    HIS A 826       52.47    -93.41                                   
REMARK 500    HIS A 855     -139.98    -89.56                                   
REMARK 500    HIS A 909       61.13     39.31                                   
REMARK 500    SER A 911     -152.98   -130.91                                   
REMARK 500                                                                      
REMARK 500 REMARK: NULL                                                         
REMARK 525                                                                      
REMARK 525 SOLVENT                                                              
REMARK 525                                                                      
REMARK 525 THE SOLVENT MOLECULES HAVE CHAIN IDENTIFIERS THAT                    
REMARK 525 INDICATE THE POLYMER CHAIN WITH WHICH THEY ARE MOST                  
REMARK 525 CLOSELY ASSOCIATED. THE REMARK LISTS ALL THE SOLVENT                 
REMARK 525 MOLECULES WHICH ARE MORE THAN 5A AWAY FROM THE                       
REMARK 525 NEAREST POLYMER CHAIN (M = MODEL NUMBER;                             
REMARK 525 RES=RESIDUE NAME; C=CHAIN IDENTIFIER; SSEQ=SEQUENCE                  
REMARK 525 NUMBER; I=INSERTION CODE):                                           
REMARK 525                                                                      
REMARK 525  M RES CSSEQI                                                        
REMARK 525    HOH A3020        DISTANCE =  6.42 ANGSTROMS                       
REMARK 525    HOH A3022        DISTANCE =  6.59 ANGSTROMS                       
REMARK 800                                                                      
REMARK 800 SITE                                                                 
REMARK 800 SITE_IDENTIFIER: AC1                                                 
REMARK 800 EVIDENCE_CODE: SOFTWARE                                              
REMARK 800 SITE_DESCRIPTION: BINDING SITE FOR RESIDUE D7N A 2012                
REMARK 800                                                                      
REMARK 800 SITE_IDENTIFIER: AC2                                                 
REMARK 800 EVIDENCE_CODE: SOFTWARE                                              
REMARK 800 SITE_DESCRIPTION: BINDING SITE FOR RESIDUE SO4 A 2013                
REMARK 800                                                                      
REMARK 800 SITE_IDENTIFIER: AC3                                                 
REMARK 800 EVIDENCE_CODE: SOFTWARE                                              
REMARK 800 SITE_DESCRIPTION: BINDING SITE FOR RESIDUE SO4 A 2014                
REMARK 900                                                                      
REMARK 900 RELATED ENTRIES                                                      
REMARK 900 RELATED ID: 4ZZX   RELATED DB: PDB                                   
REMARK 900 STRUCTURE OF PARP2 CATALYTIC DOMAIN BOUND TO AN ISOINDOLINONE        
REMARK 900 INHIBITOR                                                            
REMARK 900 RELATED ID: 4ZZY   RELATED DB: PDB                                   
REMARK 900 STRUCTURE OF HUMAN PARP2 CATALYTIC DOMAIN BOUND TO AN ISOINDOLINONE  
REMARK 900 INHIBITOR                                                            
REMARK 900 RELATED ID: 4ZZZ   RELATED DB: PDB                                   
REMARK 900 STRUCTURE OF HUMAN PARP1 CATALYTIC DOMAIN BOUND TO AN ISOINDOLINONE  
REMARK 900 INHIBITOR                                                            
DBREF  5A00 A  655  1014  UNP    P09874   PARP1_HUMAN    655   1014             
SEQADV 5A00 GLY A  653  UNP  P09874              EXPRESSION TAG                 
SEQADV 5A00 PRO A  654  UNP  P09874              EXPRESSION TAG                 
SEQRES   1 A  362  GLY PRO LEU THR VAL ASN PRO GLY THR LYS SER LYS LEU          
SEQRES   2 A  362  PRO LYS PRO VAL GLN ASP LEU ILE LYS MET ILE PHE ASP          
SEQRES   3 A  362  VAL GLU SER MET LYS LYS ALA MET VAL GLU TYR GLU ILE          
SEQRES   4 A  362  ASP LEU GLN LYS MET PRO LEU GLY LYS LEU SER LYS ARG          
SEQRES   5 A  362  GLN ILE GLN ALA ALA TYR SER ILE LEU SER GLU VAL GLN          
SEQRES   6 A  362  GLN ALA VAL SER GLN GLY SER SER ASP SER GLN ILE LEU          
SEQRES   7 A  362  ASP LEU SER ASN ARG PHE TYR THR LEU ILE PRO HIS ASP          
SEQRES   8 A  362  PHE GLY MET LYS LYS PRO PRO LEU LEU ASN ASN ALA ASP          
SEQRES   9 A  362  SER VAL GLN ALA LYS VAL GLU MET LEU ASP ASN LEU LEU          
SEQRES  10 A  362  ASP ILE GLU VAL ALA TYR SER LEU LEU ARG GLY GLY SER          
SEQRES  11 A  362  ASP ASP SER SER LYS ASP PRO ILE ASP VAL ASN TYR GLU          
SEQRES  12 A  362  LYS LEU LYS THR ASP ILE LYS VAL VAL ASP ARG ASP SER          
SEQRES  13 A  362  GLU GLU ALA GLU ILE ILE ARG LYS TYR VAL LYS ASN THR          
SEQRES  14 A  362  HIS ALA THR THR HIS ASN ALA TYR ASP LEU GLU VAL ILE          
SEQRES  15 A  362  ASP ILE PHE LYS ILE GLU ARG GLU GLY GLU CYS GLN ARG          
SEQRES  16 A  362  TYR LYS PRO PHE LYS GLN LEU HIS ASN ARG ARG LEU LEU          
SEQRES  17 A  362  TRP HIS GLY SER ARG THR THR ASN PHE ALA GLY ILE LEU          
SEQRES  18 A  362  SER GLN GLY LEU ARG ILE ALA PRO PRO GLU ALA PRO VAL          
SEQRES  19 A  362  THR GLY TYR MET PHE GLY LYS GLY ILE TYR PHE ALA ASP          
SEQRES  20 A  362  MET VAL SER LYS SER ALA ASN TYR CYS HIS THR SER GLN          
SEQRES  21 A  362  GLY ASP PRO ILE GLY LEU ILE LEU LEU GLY GLU VAL ALA          
SEQRES  22 A  362  LEU GLY ASN MET TYR GLU LEU LYS HIS ALA SER HIS ILE          
SEQRES  23 A  362  SER LYS LEU PRO LYS GLY LYS HIS SER VAL LYS GLY LEU          
SEQRES  24 A  362  GLY LYS THR THR PRO ASP PRO SER ALA ASN ILE SER LEU          
SEQRES  25 A  362  ASP GLY VAL ASP VAL PRO LEU GLY THR GLY ILE SER SER          
SEQRES  26 A  362  GLY VAL ASN ASP THR SER LEU LEU TYR ASN GLU TYR ILE          
SEQRES  27 A  362  VAL TYR ASP ILE ALA GLN VAL ASN LEU LYS TYR LEU LEU          
SEQRES  28 A  362  LYS LEU LYS PHE ASN PHE LYS THR SER LEU TRP                  
HET    D7N  A2012      28                                                       
HET    SO4  A2013       5                                                       
HET    SO4  A2014       5                                                       
HETNAM     D7N 2-[1-(4,4-DIFLUOROCYCLOHEXYL)-PIPERIDIN-4-YL]-6-FLUORO-          
HETNAM   2 D7N  3-OXO-2,3-DIHYDRO-1H-ISOINDOLE-4-CARBOXAMIDE                    
HETNAM     SO4 SULFATE ION                                                      
FORMUL   2  D7N    C20 H24 F3 N3 O2                                             
FORMUL   3  SO4    2(O4 S 2-)                                                   
FORMUL   5  HOH   *22(H2 O)                                                     
HELIX    1   1 PRO A  666  PHE A  677  1                                  12    
HELIX    2   2 ASP A  678  TYR A  689  1                                  12    
HELIX    3   3 PRO A  697  LEU A  701  5                                   5    
HELIX    4   4 SER A  702  GLN A  722  1                                  21    
HELIX    5   5 SER A  725  ILE A  740  1                                  16    
HELIX    6   6 ASN A  754  GLY A  780  1                                  27    
HELIX    7   7 ASP A  788  LEU A  797  1                                  10    
HELIX    8   8 SER A  808  THR A  821  1                                  14    
HELIX    9   9 GLY A  843  LYS A  849  1                                   7    
HELIX   10  10 PRO A  850  GLN A  853  5                                   4    
HELIX   11  11 ARG A  865  THR A  867  5                                   3    
HELIX   12  12 ASN A  868  GLY A  876  1                                   9    
HELIX   13  13 MET A  900  ASN A  906  1                                   7    
HELIX   14  14 TYR A  907  HIS A  909  5                                   3    
HELIX   15  15 PRO A  958  ASN A  961  5                                   4    
HELIX   16  16 ASP A  993  ALA A  995  5                                   3    
SHEET    1  AA 5 THR A 799  VAL A 803  0                                        
SHEET    2  AA 5 TYR A 829  ARG A 841 -1  O  LYS A 838   N  LYS A 802           
SHEET    3  AA 5 VAL A 997  PHE A1009 -1  O  LYS A1000   N  ILE A 839           
SHEET    4  AA 5 ILE A 916  ALA A 925 -1  O  GLY A 917   N  LEU A1005           
SHEET    5  AA 5 ARG A 857  GLY A 863 -1  O  ARG A 858   N  VAL A 924           
SHEET    1  AB 4 ILE A 895  PHE A 897  0                                        
SHEET    2  AB 4 GLU A 988  VAL A 991 -1  O  TYR A 989   N  PHE A 897           
SHEET    3  AB 4 SER A 947  GLY A 950 -1  O  VAL A 948   N  ILE A 990           
SHEET    4  AB 4 MET A 929  LEU A 932  1  O  TYR A 930   N  LYS A 949           
SHEET    1  AC 2 THR A 954  PRO A 956  0                                        
SHEET    2  AC 2 GLY A 974  SER A 976 -1  O  ILE A 975   N  THR A 955           
SHEET    1  AD 2 ILE A 962  LEU A 964  0                                        
SHEET    2  AD 2 VAL A 967  VAL A 969 -1  O  VAL A 967   N  LEU A 964           
SITE     1 AC1 14 GLN A 759  VAL A 762  HIS A 862  GLY A 863                    
SITE     2 AC1 14 THR A 887  GLY A 888  TYR A 889  TYR A 896                    
SITE     3 AC1 14 PHE A 897  ALA A 898  LYS A 903  SER A 904                    
SITE     4 AC1 14 TYR A 907  GLU A 988                                          
SITE     1 AC2  3 LYS A 903  LEU A 985  TYR A 986                               
SITE     1 AC3  5 ARG A 858  ASN A 928  MET A 929  LYS A 945                    
SITE     2 AC3  5 LYS A 949                                                     
CRYST1   49.083   89.392  193.187  90.00  90.00  90.00 I 2 2 2       8          
ORIGX1      1.000000  0.000000  0.000000        0.00000                         
ORIGX2      0.000000  1.000000  0.000000        0.00000                         
ORIGX3      0.000000  0.000000  1.000000        0.00000                         
SCALE1      0.020374  0.000000  0.000000        0.00000                         
SCALE2      0.000000  0.011187  0.000000        0.00000                         
SCALE3      0.000000  0.000000  0.005176        0.00000                         
ATOM      1  N   LYS A 662      19.119  40.455  45.044  1.00100.45           N  
ATOM      2  CA  LYS A 662      20.152  40.095  46.069  1.00107.09           C  
ATOM      3  C   LYS A 662      19.713  40.395  47.512  1.00102.30           C  
ATOM      4  O   LYS A 662      18.584  40.829  47.758  1.00104.06           O  
ATOM      5  CB  LYS A 662      21.500  40.757  45.746  1.00110.33           C  
ATOM      6  CG  LYS A 662      22.329  39.983  44.730  1.00116.15           C  
ATOM      7  CD  LYS A 662      23.387  40.858  44.075  1.00118.65           C  
ATOM      8  CE  LYS A 662      23.889  40.230  42.782  1.00117.13           C  
ATOM      9  NZ  LYS A 662      24.517  41.232  41.874  1.00111.56           N  
ATOM     10  N   SER A 663      20.614  40.154  48.459  1.00 95.67           N  
ATOM     11  CA  SER A 663      20.280  40.231  49.873  1.00 91.16           C  
ATOM     12  C   SER A 663      20.899  41.440  50.564  1.00 90.15           C  
ATOM     13  O   SER A 663      22.038  41.814  50.280  1.00 86.39           O  
ATOM     14  CB  SER A 663      20.709  38.945  50.573  1.00 89.63           C  
ATOM     15  OG  SER A 663      20.641  39.079  51.980  1.00 90.38           O  
ATOM     16  N   LYS A 664      20.130  42.034  51.477  1.00 92.90           N  
ATOM     17  CA  LYS A 664      20.553  43.209  52.254  1.00 93.82           C  
ATOM     18  C   LYS A 664      21.347  42.836  53.520  1.00 89.59           C  
ATOM     19  O   LYS A 664      21.977  43.689  54.150  1.00 91.66           O  
ATOM     20  CB  LYS A 664      19.338  44.085  52.617  1.00 93.16           C  
ATOM     21  CG  LYS A 664      18.440  44.465  51.440  1.00100.10           C  
ATOM     22  CD  LYS A 664      19.200  45.200  50.340  1.00103.22           C  
ATOM     23  CE  LYS A 664      18.702  44.807  48.956  1.00102.42           C  
ATOM     24  NZ  LYS A 664      19.708  45.109  47.899  1.00 99.93           N  
ATOM     25  N   LEU A 665      21.319  41.557  53.874  1.00 81.58           N  
ATOM     26  CA  LEU A 665      22.022  41.057  55.041  1.00 79.19           C  
ATOM     27  C   LEU A 665      23.533  40.947  54.807  1.00 78.56           C  
ATOM     28  O   LEU A 665      23.974  40.714  53.677  1.00 74.81           O  
ATOM     29  CB  LEU A 665      21.436  39.704  55.451  1.00 79.28           C  
ATOM     30  CG  LEU A 665      20.207  39.672  56.374  1.00 79.40           C  
ATOM     31  CD1 LEU A 665      19.415  40.975  56.410  1.00 78.29           C  
ATOM     32  CD2 LEU A 665      19.301  38.510  55.993  1.00 82.12           C  
ATOM     33  N   PRO A 666      24.333  41.134  55.877  1.00 76.39           N  
ATOM     34  CA  PRO A 666      25.782  40.925  55.803  1.00 78.22           C  
ATOM     35  C   PRO A 666      26.114  39.507  55.365  1.00 78.66           C  
ATOM     36  O   PRO A 666      25.359  38.581  55.670  1.00 81.30           O  
ATOM     37  CB  PRO A 666      26.239  41.147  57.246  1.00 77.24           C  
ATOM     38  CG  PRO A 666      25.233  42.091  57.806  1.00 80.69           C  
ATOM     39  CD  PRO A 666      23.926  41.700  57.177  1.00 76.33           C  
ATOM     40  N   LYS A 667      27.228  39.331  54.661  1.00 80.11           N  
ATOM     41  CA  LYS A 667      27.582  38.002  54.158  1.00 83.45           C  
ATOM     42  C   LYS A 667      27.565  36.924  55.255  1.00 83.76           C  
ATOM     43  O   LYS A 667      26.978  35.862  55.043  1.00 83.73           O  
ATOM     44  CB  LYS A 667      28.903  38.002  53.374  1.00 85.52           C  
ATOM     45  CG  LYS A 667      29.199  36.664  52.711  1.00 90.56           C  
ATOM     46  CD  LYS A 667      30.200  36.776  51.576  1.00 94.45           C  
ATOM     47  CE  LYS A 667      30.585  35.396  51.055  1.00 97.76           C  
ATOM     48  NZ  LYS A 667      31.384  34.614  52.043  1.00 94.72           N  
ATOM     49  N   PRO A 668      28.183  37.196  56.432  1.00 84.00           N  
ATOM     50  CA  PRO A 668      28.149  36.199  57.513  1.00 79.42           C  
ATOM     51  C   PRO A 668      26.736  35.757  57.926  1.00 73.44           C  
ATOM     52  O   PRO A 668      26.522  34.580  58.204  1.00 72.43           O  
ATOM     53  CB  PRO A 668      28.857  36.917  58.667  1.00 80.93           C  
ATOM     54  CG  PRO A 668      29.802  37.843  57.988  1.00 80.86           C  
ATOM     55  CD  PRO A 668      29.037  38.347  56.796  1.00 80.95           C  
ATOM     56  N   VAL A 669      25.784  36.684  57.955  1.00 70.62           N  
ATOM     57  CA  VAL A 669      24.392  36.337  58.261  1.00 67.18           C  
ATOM     58  C   VAL A 669      23.801  35.453  57.156  1.00 68.98           C  
ATOM     59  O   VAL A 669      23.133  34.462  57.441  1.00 67.10           O  
ATOM     60  CB  VAL A 669      23.523  37.592  58.485  1.00 62.14           C  
ATOM     61  CG1 VAL A 669      22.072  37.216  58.762  1.00 62.67           C  
ATOM     62  CG2 VAL A 669      24.082  38.427  59.627  1.00 59.95           C  
ATOM     63  N   GLN A 670      24.070  35.814  55.902  1.00 73.93           N  
ATOM     64  CA  GLN A 670      23.625  35.039  54.739  1.00 74.34           C  
ATOM     65  C   GLN A 670      24.146  33.609  54.757  1.00 76.74           C  
ATOM     66  O   GLN A 670      23.378  32.667  54.561  1.00 82.17           O  
ATOM     67  CB  GLN A 670      24.065  35.715  53.442  1.00 75.95           C  
ATOM     68  CG  GLN A 670      23.320  36.997  53.115  1.00 80.39           C  
ATOM     69  CD  GLN A 670      23.756  37.598  51.795  1.00 81.45           C  
ATOM     70  OE1 GLN A 670      24.164  36.885  50.877  1.00 85.18           O  
ATOM     71  NE2 GLN A 670      23.672  38.919  51.692  1.00 82.22           N  
ATOM     72  N   ASP A 671      25.449  33.457  54.987  1.00 76.66           N  
ATOM     73  CA  ASP A 671      26.081  32.143  55.061  1.00 80.40           C  
ATOM     74  C   ASP A 671      25.513  31.310  56.202  1.00 79.78           C  
ATOM     75  O   ASP A 671      25.506  30.080  56.140  1.00 85.08           O  
ATOM     76  CB  ASP A 671      27.597  32.280  55.217  1.00 84.66           C  
ATOM     77  CG  ASP A 671      28.295  32.562  53.901  1.00 89.67           C  
ATOM     78  OD1 ASP A 671      27.948  31.915  52.886  1.00 94.79           O  
ATOM     79  OD2 ASP A 671      29.198  33.427  53.880  1.00 91.66           O  
ATOM     80  N   LEU A 672      25.043  31.993  57.241  1.00 74.22           N  
ATOM     81  CA  LEU A 672      24.385  31.340  58.355  1.00 73.73           C  
ATOM     82  C   LEU A 672      23.025  30.778  57.931  1.00 72.96           C  
ATOM     83  O   LEU A 672      22.736  29.612  58.188  1.00 75.30           O  
ATOM     84  CB  LEU A 672      24.236  32.315  59.523  1.00 75.70           C  
ATOM     85  CG  LEU A 672      23.719  31.766  60.852  1.00 75.20           C  
ATOM     86  CD1 LEU A 672      24.833  31.052  61.601  1.00 74.40           C  
ATOM     87  CD2 LEU A 672      23.131  32.897  61.686  1.00 75.55           C  
ATOM     88  N   ILE A 673      22.209  31.603  57.273  1.00 71.19           N  
ATOM     89  CA  ILE A 673      20.910  31.176  56.733  1.00 70.60           C  
ATOM     90  C   ILE A 673      21.049  29.997  55.761  1.00 72.77           C  
ATOM     91  O   ILE A 673      20.265  29.048  55.817  1.00 71.12           O  
ATOM     92  CB  ILE A 673      20.162  32.341  56.032  1.00 68.93           C  
ATOM     93  CG1 ILE A 673      20.059  33.580  56.940  1.00 71.01           C  
ATOM     94  CG2 ILE A 673      18.782  31.901  55.556  1.00 70.40           C  
ATOM     95  CD1 ILE A 673      19.329  33.377  58.258  1.00 68.85           C  
ATOM     96  N   LYS A 674      22.048  30.066  54.879  1.00 76.62           N  
ATOM     97  CA  LYS A 674      22.320  29.004  53.905  1.00 80.58           C  
ATOM     98  C   LYS A 674      22.639  27.685  54.604  1.00 80.33           C  
ATOM     99  O   LYS A 674      22.287  26.605  54.117  1.00 80.66           O  
ATOM    100  CB  LYS A 674      23.501  29.388  53.010  1.00 85.76           C  
ATOM    101  CG  LYS A 674      23.186  30.326  51.854  1.00 90.71           C  
ATOM    102  CD  LYS A 674      24.429  31.136  51.491  1.00 96.10           C  
ATOM    103  CE  LYS A 674      24.497  31.508  50.017  1.00 94.04           C  
ATOM    104  NZ  LYS A 674      25.204  30.465  49.218  1.00 98.10           N  
ATOM    105  N   MET A 675      23.307  27.797  55.749  1.00 75.90           N  
ATOM    106  CA  MET A 675      23.768  26.656  56.523  1.00 77.61           C  
ATOM    107  C   MET A 675      22.621  26.039  57.323  1.00 76.67           C  
ATOM    108  O   MET A 675      22.509  24.816  57.447  1.00 75.58           O  
ATOM    109  CB  MET A 675      24.870  27.130  57.461  1.00 79.29           C  
ATOM    110  CG  MET A 675      25.586  26.040  58.228  1.00 84.53           C  
ATOM    111  SD  MET A 675      26.805  26.774  59.336  1.00 92.64           S  
ATOM    112  CE  MET A 675      27.969  27.434  58.139  1.00 96.33           C  
ATOM    113  N   ILE A 676      21.775  26.914  57.854  1.00 74.70           N  
ATOM    114  CA  ILE A 676      20.657  26.551  58.711  1.00 73.91           C  
ATOM    115  C   ILE A 676      19.492  25.950  57.909  1.00 73.43           C  
ATOM    116  O   ILE A 676      18.765  25.086  58.406  1.00 71.63           O  
ATOM    117  CB  ILE A 676      20.220  27.787  59.543  1.00 75.44           C  
ATOM    118  CG1 ILE A 676      21.076  27.906  60.802  1.00 77.88           C  
ATOM    119  CG2 ILE A 676      18.748  27.741  59.930  1.00 77.98           C  
ATOM    120  CD1 ILE A 676      20.896  29.224  61.533  1.00 85.80           C  
ATOM    121  N   PHE A 677      19.318  26.408  56.674  1.00 72.82           N  
ATOM    122  CA  PHE A 677      18.227  25.926  55.831  1.00 73.38           C  
ATOM    123  C   PHE A 677      18.702  25.036  54.677  1.00 74.72           C  
ATOM    124  O   PHE A 677      17.974  24.838  53.698  1.00 79.53           O  
ATOM    125  CB  PHE A 677      17.387  27.096  55.307  1.00 69.45           C  
ATOM    126  CG  PHE A 677      16.446  27.680  56.327  1.00 68.35           C  
ATOM    127  CD1 PHE A 677      15.229  27.057  56.614  1.00 67.61           C  
ATOM    128  CD2 PHE A 677      16.762  28.861  56.991  1.00 66.24           C  
ATOM    129  CE1 PHE A 677      14.352  27.596  57.548  1.00 64.51           C  
ATOM    130  CE2 PHE A 677      15.888  29.404  57.926  1.00 66.01           C  
ATOM    131  CZ  PHE A 677      14.684  28.769  58.205  1.00 65.49           C  
ATOM    132  N   ASP A 678      19.912  24.495  54.795  1.00 72.32           N  
ATOM    133  CA  ASP A 678      20.427  23.573  53.787  1.00 74.11           C  
ATOM    134  C   ASP A 678      19.606  22.272  53.734  1.00 74.43           C  
ATOM    135  O   ASP A 678      19.616  21.465  54.674  1.00 74.46           O  
ATOM    136  CB  ASP A 678      21.916  23.289  54.002  1.00 74.81           C  
ATOM    137  CG  ASP A 678      22.494  22.397  52.921  1.00 79.87           C  
ATOM    138  OD1 ASP A 678      22.106  22.555  51.745  1.00 81.44           O  
ATOM    139  OD2 ASP A 678      23.331  21.528  53.243  1.00 87.42           O  
ATOM    140  N   VAL A 679      18.891  22.091  52.625  1.00 74.04           N  
ATOM    141  CA  VAL A 679      17.988  20.949  52.436  1.00 73.60           C  
ATOM    142  C   VAL A 679      18.771  19.657  52.189  1.00 73.06           C  
ATOM    143  O   VAL A 679      18.320  18.565  52.543  1.00 73.98           O  
ATOM    144  CB  VAL A 679      16.975  21.210  51.293  1.00 72.29           C  
ATOM    145  CG1 VAL A 679      15.996  20.058  51.152  1.00 69.60           C  
ATOM    146  CG2 VAL A 679      16.205  22.501  51.543  1.00 74.14           C  
ATOM    147  N   GLU A 680      19.950  19.786  51.593  1.00 74.85           N  
ATOM    148  CA  GLU A 680      20.815  18.636  51.371  1.00 77.18           C  
ATOM    149  C   GLU A 680      21.187  17.965  52.691  1.00 74.88           C  
ATOM    150  O   GLU A 680      21.073  16.747  52.819  1.00 76.58           O  
ATOM    151  CB  GLU A 680      22.067  19.038  50.576  1.00 85.33           C  
ATOM    152  CG  GLU A 680      23.174  17.986  50.532  1.00 91.84           C  
ATOM    153  CD  GLU A 680      22.848  16.771  49.670  1.00 97.92           C  
ATOM    154  OE1 GLU A 680      21.722  16.667  49.125  1.00100.61           O  
ATOM    155  OE2 GLU A 680      23.739  15.904  49.535  1.00102.17           O  
ATOM    156  N   SER A 681      21.614  18.759  53.670  1.00 74.75           N  
ATOM    157  CA  SER A 681      22.083  18.213  54.949  1.00 74.06           C  
ATOM    158  C   SER A 681      20.950  17.676  55.827  1.00 72.20           C  
ATOM    159  O   SER A 681      21.176  16.789  56.655  1.00 72.47           O  
ATOM    160  CB  SER A 681      22.963  19.216  55.702  1.00 72.87           C  
ATOM    161  OG  SER A 681      22.457  20.529  55.586  1.00 74.46           O  
ATOM    162  N   MET A 682      19.742  18.206  55.634  1.00 70.07           N  
ATOM    163  CA  MET A 682      18.530  17.611  56.198  1.00 69.70           C  
ATOM    164  C   MET A 682      18.371  16.173  55.689  1.00 72.54           C  
ATOM    165  O   MET A 682      18.176  15.247  56.476  1.00 72.27           O  
ATOM    166  CB  MET A 682      17.288  18.417  55.813  1.00 70.94           C  
ATOM    167  CG  MET A 682      17.280  19.881  56.213  1.00 70.67           C  
ATOM    168  SD  MET A 682      15.616  20.564  56.064  1.00 73.61           S  
ATOM    169  CE  MET A 682      15.970  22.319  56.018  1.00 77.37           C  
ATOM    170  N   LYS A 683      18.458  16.001  54.369  1.00 75.12           N  
ATOM    171  CA  LYS A 683      18.416  14.681  53.734  1.00 75.87           C  
ATOM    172  C   LYS A 683      19.550  13.782  54.209  1.00 74.24           C  
ATOM    173  O   LYS A 683      19.338  12.602  54.480  1.00 76.86           O  
ATOM    174  CB  LYS A 683      18.473  14.812  52.206  1.00 79.82           C  
ATOM    175  CG  LYS A 683      17.117  14.926  51.531  1.00 86.28           C  
ATOM    176  CD  LYS A 683      17.237  15.471  50.114  1.00 89.74           C  
ATOM    177  CE  LYS A 683      15.869  15.805  49.527  1.00 88.00           C  
ATOM    178  NZ  LYS A 683      15.975  16.677  48.323  1.00 86.24           N  
ATOM    179  N   LYS A 684      20.746  14.353  54.308  1.00 74.03           N  
ATOM    180  CA  LYS A 684      21.957  13.605  54.632  1.00 75.76           C  
ATOM    181  C   LYS A 684      21.879  12.932  56.005  1.00 75.92           C  
ATOM    182  O   LYS A 684      22.285  11.780  56.155  1.00 78.39           O  
ATOM    183  CB  LYS A 684      23.179  14.531  54.523  1.00 81.60           C  
ATOM    184  CG  LYS A 684      24.450  14.053  55.208  1.00 84.53           C  
ATOM    185  CD  LYS A 684      25.297  13.163  54.313  1.00 87.56           C  
ATOM    186  CE  LYS A 684      26.631  12.856  54.978  1.00 89.64           C  
ATOM    187  NZ  LYS A 684      27.392  14.099  55.299  1.00 85.05           N  
ATOM    188  N   ALA A 685      21.346  13.650  56.992  1.00 75.55           N  
ATOM    189  CA  ALA A 685      21.219  13.132  58.356  1.00 76.73           C  
ATOM    190  C   ALA A 685      20.151  12.042  58.476  1.00 78.98           C  
ATOM    191  O   ALA A 685      20.226  11.182  59.356  1.00 81.76           O  
ATOM    192  CB  ALA A 685      20.932  14.267  59.325  1.00 77.59           C  
ATOM    193  N   MET A 686      19.156  12.093  57.594  1.00 77.37           N  
ATOM    194  CA  MET A 686      18.121  11.065  57.515  1.00 75.14           C  
ATOM    195  C   MET A 686      18.670   9.765  56.935  1.00 74.99           C  
ATOM    196  O   MET A 686      18.268   8.670  57.333  1.00 73.74           O  
ATOM    197  CB  MET A 686      16.954  11.557  56.668  1.00 74.05           C  
ATOM    198  CG  MET A 686      16.136  12.651  57.324  1.00 72.42           C  
ATOM    199  SD  MET A 686      14.671  13.033  56.348  1.00 83.55           S  
ATOM    200  CE  MET A 686      13.578  11.673  56.764  1.00 80.17           C  
ATOM    201  N   VAL A 687      19.585   9.901  55.981  1.00 76.80           N  
ATOM    202  CA  VAL A 687      20.329   8.768  55.446  1.00 75.88           C  
ATOM    203  C   VAL A 687      21.243   8.210  56.538  1.00 75.77           C  
ATOM    204  O   VAL A 687      21.344   6.997  56.705  1.00 76.73           O  
ATOM    205  CB  VAL A 687      21.125   9.171  54.181  1.00 72.21           C  
ATOM    206  CG1 VAL A 687      22.194   8.145  53.838  1.00 72.92           C  
ATOM    207  CG2 VAL A 687      20.183   9.374  53.001  1.00 67.65           C  
ATOM    208  N   GLU A 688      21.885   9.103  57.291  1.00 80.77           N  
ATOM    209  CA  GLU A 688      22.746   8.708  58.408  1.00 85.78           C  
ATOM    210  C   GLU A 688      21.974   7.879  59.424  1.00 84.45           C  
ATOM    211  O   GLU A 688      22.509   6.920  59.981  1.00 85.13           O  
ATOM    212  CB  GLU A 688      23.350   9.933  59.095  1.00 92.83           C  
ATOM    213  CG  GLU A 688      24.512  10.571  58.348  1.00100.55           C  
ATOM    214  CD  GLU A 688      24.959  11.891  58.960  1.00102.40           C  
ATOM    215  OE1 GLU A 688      24.827  12.064  60.194  1.00101.35           O  
ATOM    216  OE2 GLU A 688      25.448  12.758  58.203  1.00 98.71           O  
ATOM    217  N   TYR A 689      20.716   8.258  59.652  1.00 81.64           N  
ATOM    218  CA  TYR A 689      19.820   7.531  60.554  1.00 79.96           C  
ATOM    219  C   TYR A 689      19.129   6.348  59.870  1.00 78.66           C  
ATOM    220  O   TYR A 689      18.280   5.684  60.465  1.00 77.13           O  
ATOM    221  CB  TYR A 689      18.778   8.476  61.165  1.00 79.25           C  
ATOM    222  CG  TYR A 689      19.318   9.398  62.241  1.00 80.36           C  
ATOM    223  CD1 TYR A 689      20.106   8.903  63.285  1.00 77.08           C  
ATOM    224  CD2 TYR A 689      19.019  10.766  62.228  1.00 79.75           C  
ATOM    225  CE1 TYR A 689      20.597   9.744  64.270  1.00 81.66           C  
ATOM    226  CE2 TYR A 689      19.501  11.615  63.213  1.00 80.19           C  
ATOM    227  CZ  TYR A 689      20.290  11.103  64.232  1.00 84.31           C  
ATOM    228  OH  TYR A 689      20.773  11.941  65.216  1.00 84.06           O  
ATOM    229  N   GLU A 690      19.503   6.097  58.618  1.00 79.68           N  
ATOM    230  CA  GLU A 690      19.013   4.955  57.841  1.00 78.03           C  
ATOM    231  C   GLU A 690      17.518   5.003  57.536  1.00 75.68           C  
ATOM    232  O   GLU A 690      16.922   3.976  57.224  1.00 76.19           O  
ATOM    233  CB  GLU A 690      19.405   3.626  58.499  1.00 80.08           C  
ATOM    234  CG  GLU A 690      20.906   3.378  58.520  1.00 87.99           C  
ATOM    235  CD  GLU A 690      21.328   2.324  59.531  1.00 91.96           C  
ATOM    236  OE1 GLU A 690      20.568   2.060  60.494  1.00 89.18           O  
ATOM    237  OE2 GLU A 690      22.432   1.759  59.363  1.00 94.84           O  
ATOM    238  N   ILE A 691      16.921   6.191  57.611  1.00 72.63           N  
ATOM    239  CA  ILE A 691      15.539   6.363  57.179  1.00 75.91           C  
ATOM    240  C   ILE A 691      15.439   6.025  55.692  1.00 82.42           C  
ATOM    241  O   ILE A 691      16.294   6.425  54.893  1.00 86.99           O  
ATOM    242  CB  ILE A 691      15.016   7.805  57.399  1.00 77.06           C  
ATOM    243  CG1 ILE A 691      15.388   8.349  58.788  1.00 77.27           C  
ATOM    244  CG2 ILE A 691      13.509   7.883  57.159  1.00 80.14           C  
ATOM    245  CD1 ILE A 691      14.837   7.569  59.964  1.00 79.30           C  
ATOM    246  N   ASP A 692      14.408   5.268  55.329  1.00 87.32           N  
ATOM    247  CA  ASP A 692      14.122   4.990  53.930  1.00 90.11           C  
ATOM    248  C   ASP A 692      13.525   6.257  53.322  1.00 91.98           C  
ATOM    249  O   ASP A 692      12.349   6.574  53.546  1.00 89.17           O  
ATOM    250  CB  ASP A 692      13.169   3.793  53.799  1.00 94.00           C  
ATOM    251  CG  ASP A 692      13.047   3.277  52.368  1.00 95.12           C  
ATOM    252  OD1 ASP A 692      13.982   3.484  51.562  1.00 98.05           O  
ATOM    253  OD2 ASP A 692      12.008   2.659  52.049  1.00 92.01           O  
ATOM    254  N   LEU A 693      14.356   6.994  52.584  1.00 90.74           N  
ATOM    255  CA  LEU A 693      13.940   8.263  51.983  1.00 92.04           C  
ATOM    256  C   LEU A 693      12.898   8.068  50.891  1.00 94.85           C  
ATOM    257  O   LEU A 693      12.106   8.971  50.616  1.00 95.73           O  
ATOM    258  CB  LEU A 693      15.142   9.041  51.450  1.00 91.19           C  
ATOM    259  CG  LEU A 693      15.714  10.126  52.366  1.00 89.07           C  
ATOM    260  CD1 LEU A 693      16.512   9.534  53.518  1.00 89.20           C  
ATOM    261  CD2 LEU A 693      16.581  11.078  51.558  1.00 90.91           C  
ATOM    262  N   GLN A 694      12.915   6.883  50.280  1.00 99.11           N  
ATOM    263  CA  GLN A 694      11.871   6.437  49.356  1.00 99.63           C  
ATOM    264  C   GLN A 694      10.503   6.338  50.043  1.00 99.61           C  
ATOM    265  O   GLN A 694       9.521   6.914  49.567  1.00 96.70           O  
ATOM    266  CB  GLN A 694      12.254   5.088  48.735  1.00103.31           C  
ATOM    267  CG  GLN A 694      12.873   5.175  47.347  1.00105.47           C  
ATOM    268  CD  GLN A 694      11.830   5.279  46.247  1.00110.17           C  
ATOM    269  OE1 GLN A 694      11.906   6.158  45.383  1.00110.11           O  
ATOM    270  NE2 GLN A 694      10.843   4.382  46.274  1.00107.78           N  
ATOM    271  N   LYS A 695      10.446   5.614  51.162  1.00100.93           N  
ATOM    272  CA  LYS A 695       9.199   5.455  51.915  1.00101.53           C  
ATOM    273  C   LYS A 695       8.830   6.708  52.697  1.00 99.25           C  
ATOM    274  O   LYS A 695       7.652   6.973  52.927  1.00 95.42           O  
ATOM    275  CB  LYS A 695       9.267   4.244  52.853  1.00104.03           C  
ATOM    276  CG  LYS A 695       8.627   2.978  52.300  1.00105.82           C  
ATOM    277  CD  LYS A 695       7.109   3.019  52.418  1.00108.00           C  
ATOM    278  CE  LYS A 695       6.466   1.841  51.700  1.00112.55           C  
ATOM    279  NZ  LYS A 695       4.983   1.841  51.845  1.00108.17           N  
ATOM    280  N   MET A 696       9.841   7.469  53.108  1.00102.21           N  
ATOM    281  CA  MET A 696       9.615   8.729  53.810  1.00102.80           C  
ATOM    282  C   MET A 696      10.670   9.783  53.482  1.00101.74           C  
ATOM    283  O   MET A 696      11.769   9.761  54.037  1.00101.52           O  
ATOM    284  CB  MET A 696       9.532   8.517  55.321  1.00 99.13           C  
ATOM    285  CG  MET A 696       9.016   9.740  56.055  1.00 99.78           C  
ATOM    286  SD  MET A 696       8.703   9.435  57.796  1.00 98.47           S  
ATOM    287  CE  MET A 696      10.376   9.355  58.430  1.00100.81           C  
ATOM    288  N   PRO A 697      10.333  10.713  52.576  1.00101.49           N  
ATOM    289  CA  PRO A 697      11.226  11.826  52.294  1.00 99.29           C  
ATOM    290  C   PRO A 697      10.974  12.977  53.269  1.00 97.82           C  
ATOM    291  O   PRO A 697      10.055  12.899  54.095  1.00 95.88           O  
ATOM    292  CB  PRO A 697      10.832  12.223  50.871  1.00101.81           C  
ATOM    293  CG  PRO A 697       9.377  11.883  50.783  1.00101.26           C  
ATOM    294  CD  PRO A 697       9.118  10.748  51.737  1.00 99.37           C  
ATOM    295  N   LEU A 698      11.786  14.029  53.163  1.00 92.64           N  
ATOM    296  CA  LEU A 698      11.649  15.228  53.990  1.00 88.63           C  
ATOM    297  C   LEU A 698      10.216  15.739  54.075  1.00 87.04           C  
ATOM    298  O   LEU A 698       9.726  16.064  55.161  1.00 85.88           O  
ATOM    299  CB  LEU A 698      12.559  16.341  53.464  1.00 88.86           C  
ATOM    300  CG  LEU A 698      14.023  16.298  53.900  1.00 91.46           C  
ATOM    301  CD1 LEU A 698      14.861  17.256  53.075  1.00 87.04           C  
ATOM    302  CD2 LEU A 698      14.142  16.625  55.380  1.00 89.97           C  
ATOM    303  N   GLY A 699       9.552  15.797  52.923  1.00 85.09           N  
ATOM    304  CA  GLY A 699       8.194  16.313  52.827  1.00 88.17           C  
ATOM    305  C   GLY A 699       7.168  15.574  53.667  1.00 93.53           C  
ATOM    306  O   GLY A 699       6.164  16.162  54.074  1.00 96.03           O  
ATOM    307  N   LYS A 700       7.420  14.295  53.944  1.00 95.44           N  
ATOM    308  CA  LYS A 700       6.417  13.452  54.606  1.00100.89           C  
ATOM    309  C   LYS A 700       6.498  13.375  56.137  1.00 98.57           C  
ATOM    310  O   LYS A 700       5.630  12.772  56.776  1.00101.78           O  
ATOM    311  CB  LYS A 700       6.367  12.050  53.973  1.00106.96           C  
ATOM    312  CG  LYS A 700       5.632  12.007  52.634  1.00112.64           C  
ATOM    313  CD  LYS A 700       4.197  12.514  52.762  1.00114.43           C  
ATOM    314  CE  LYS A 700       3.626  12.971  51.429  1.00115.08           C  
ATOM    315  NZ  LYS A 700       3.183  11.824  50.590  1.00121.62           N  
ATOM    316  N   LEU A 701       7.522  13.999  56.716  1.00 91.72           N  
ATOM    317  CA  LEU A 701       7.656  14.093  58.168  1.00 87.71           C  
ATOM    318  C   LEU A 701       6.546  14.958  58.772  1.00 88.09           C  
ATOM    319  O   LEU A 701       6.168  15.975  58.192  1.00 91.60           O  
ATOM    320  CB  LEU A 701       9.021  14.681  58.527  1.00 87.61           C  
ATOM    321  CG  LEU A 701      10.250  13.778  58.400  1.00 89.03           C  
ATOM    322  CD1 LEU A 701      11.497  14.592  58.075  1.00 89.04           C  
ATOM    323  CD2 LEU A 701      10.451  12.962  59.669  1.00 86.88           C  
ATOM    324  N   SER A 702       6.027  14.553  59.931  1.00 86.76           N  
ATOM    325  CA  SER A 702       4.993  15.328  60.628  1.00 88.87           C  
ATOM    326  C   SER A 702       5.204  15.335  62.145  1.00 88.79           C  
ATOM    327  O   SER A 702       5.864  14.443  62.678  1.00 84.88           O  
ATOM    328  CB  SER A 702       3.606  14.776  60.294  1.00 91.47           C  
ATOM    329  OG  SER A 702       3.409  13.496  60.871  1.00 88.73           O  
ATOM    330  N   LYS A 703       4.645  16.335  62.832  1.00 89.26           N  
ATOM    331  CA  LYS A 703       4.726  16.407  64.300  1.00 90.60           C  
ATOM    332  C   LYS A 703       3.989  15.226  64.930  1.00 92.72           C  
ATOM    333  O   LYS A 703       4.477  14.620  65.883  1.00 95.91           O  
ATOM    334  CB  LYS A 703       4.138  17.710  64.865  1.00 91.39           C  
ATOM    335  CG  LYS A 703       4.493  19.004  64.148  1.00 98.65           C  
ATOM    336  CD  LYS A 703       3.955  20.202  64.928  1.00100.55           C  
ATOM    337  CE  LYS A 703       3.201  21.195  64.048  1.00101.02           C  
ATOM    338  NZ  LYS A 703       4.053  21.856  63.019  1.00105.09           N  
ATOM    339  N   ARG A 704       2.809  14.921  64.387  1.00 91.43           N  
ATOM    340  CA  ARG A 704       1.947  13.837  64.874  1.00 91.84           C  
ATOM    341  C   ARG A 704       2.598  12.459  64.730  1.00 89.79           C  
ATOM    342  O   ARG A 704       2.443  11.596  65.603  1.00 87.68           O  
ATOM    343  CB  ARG A 704       0.568  13.869  64.188  1.00 90.26           C  
ATOM    344  CG  ARG A 704       0.576  14.303  62.722  1.00100.49           C  
ATOM    345  CD  ARG A 704       0.448  15.820  62.569  1.00100.79           C  
ATOM    346  NE  ARG A 704       1.017  16.312  61.314  1.00 95.46           N  
ATOM    347  CZ  ARG A 704       1.443  17.558  61.117  1.00 93.09           C  
ATOM    348  NH1 ARG A 704       1.367  18.458  62.092  1.00 89.80           N  
ATOM    349  NH2 ARG A 704       1.952  17.903  59.942  1.00 89.89           N  
ATOM    350  N   GLN A 705       3.329  12.266  63.634  1.00 86.81           N  
ATOM    351  CA  GLN A 705       4.079  11.033  63.399  1.00 86.89           C  
ATOM    352  C   GLN A 705       5.183  10.845  64.441  1.00 86.10           C  
ATOM    353  O   GLN A 705       5.258   9.804  65.091  1.00 89.57           O  
ATOM    354  CB  GLN A 705       4.663  11.037  61.986  1.00 89.45           C  
ATOM    355  CG  GLN A 705       5.712   9.972  61.710  1.00 94.17           C  
ATOM    356  CD  GLN A 705       6.401  10.183  60.374  1.00 97.71           C  
ATOM    357  OE1 GLN A 705       7.057  11.205  60.147  1.00 97.66           O  
ATOM    358  NE2 GLN A 705       6.254   9.214  59.480  1.00 98.34           N  
ATOM    359  N   ILE A 706       6.027  11.862  64.596  1.00 83.41           N  
ATOM    360  CA  ILE A 706       7.130  11.837  65.557  1.00 80.51           C  
ATOM    361  C   ILE A 706       6.605  11.723  66.993  1.00 76.58           C  
ATOM    362  O   ILE A 706       7.207  11.042  67.826  1.00 73.68           O  
ATOM    363  CB  ILE A 706       8.049  13.077  65.388  1.00 81.40           C  
ATOM    364  CG1 ILE A 706       8.649  13.109  63.976  1.00 79.20           C  
ATOM    365  CG2 ILE A 706       9.163  13.092  66.430  1.00 77.46           C  
ATOM    366  CD1 ILE A 706       9.157  14.474  63.549  1.00 80.93           C  
ATOM    367  N   GLN A 707       5.476  12.376  67.263  1.00 77.49           N  
ATOM    368  CA  GLN A 707       4.826  12.317  68.574  1.00 78.53           C  
ATOM    369  C   GLN A 707       4.451  10.894  68.973  1.00 76.75           C  
ATOM    370  O   GLN A 707       4.749  10.458  70.086  1.00 78.39           O  
ATOM    371  CB  GLN A 707       3.581  13.206  68.605  1.00 82.67           C  
ATOM    372  CG  GLN A 707       2.972  13.361  69.990  1.00 88.27           C  
ATOM    373  CD  GLN A 707       1.868  14.398  70.048  1.00 94.66           C  
ATOM    374  OE1 GLN A 707       0.879  14.220  70.760  1.00102.53           O  
ATOM    375  NE2 GLN A 707       2.029  15.489  69.302  1.00 98.13           N  
ATOM    376  N   ALA A 708       3.796  10.175  68.066  1.00 75.32           N  
ATOM    377  CA  ALA A 708       3.389   8.801  68.338  1.00 78.46           C  
ATOM    378  C   ALA A 708       4.596   7.854  68.432  1.00 78.32           C  
ATOM    379  O   ALA A 708       4.551   6.854  69.153  1.00 83.32           O  
ATOM    380  CB  ALA A 708       2.384   8.320  67.300  1.00 75.60           C  
ATOM    381  N   ALA A 709       5.673   8.183  67.723  1.00 74.47           N  
ATOM    382  CA  ALA A 709       6.906   7.399  67.790  1.00 76.73           C  
ATOM    383  C   ALA A 709       7.580   7.522  69.152  1.00 77.94           C  
ATOM    384  O   ALA A 709       8.216   6.573  69.616  1.00 81.03           O  
ATOM    385  CB  ALA A 709       7.865   7.803  66.687  1.00 76.08           C  
ATOM    386  N   TYR A 710       7.443   8.688  69.785  1.00 75.90           N  
ATOM    387  CA  TYR A 710       7.886   8.863  71.166  1.00 76.00           C  
ATOM    388  C   TYR A 710       7.087   7.935  72.071  1.00 73.53           C  
ATOM    389  O   TYR A 710       7.645   7.272  72.946  1.00 74.35           O  
ATOM    390  CB  TYR A 710       7.703  10.310  71.637  1.00 77.13           C  
ATOM    391  CG  TYR A 710       8.776  11.282  71.189  1.00 76.64           C  
ATOM    392  CD1 TYR A 710      10.116  11.091  71.539  1.00 75.82           C  
ATOM    393  CD2 TYR A 710       8.445  12.414  70.444  1.00 75.17           C  
ATOM    394  CE1 TYR A 710      11.097  11.987  71.139  1.00 75.22           C  
ATOM    395  CE2 TYR A 710       9.417  13.318  70.040  1.00 74.40           C  
ATOM    396  CZ  TYR A 710      10.739  13.099  70.388  1.00 77.27           C  
ATOM    397  OH  TYR A 710      11.699  13.995  69.984  1.00 77.19           O  
ATOM    398  N   SER A 711       5.778   7.893  71.839  1.00 70.18           N  
ATOM    399  CA  SER A 711       4.867   7.078  72.642  1.00 71.24           C  
ATOM    400  C   SER A 711       5.127   5.581  72.528  1.00 70.87           C  
ATOM    401  O   SER A 711       5.028   4.861  73.526  1.00 69.82           O  
ATOM    402  CB  SER A 711       3.413   7.399  72.305  1.00 66.86           C  
ATOM    403  OG  SER A 711       3.014   8.565  72.996  1.00 63.72           O  
ATOM    404  N   ILE A 712       5.460   5.122  71.322  1.00 69.30           N  
ATOM    405  CA  ILE A 712       5.886   3.736  71.118  1.00 70.04           C  
ATOM    406  C   ILE A 712       7.155   3.454  71.920  1.00 70.13           C  
ATOM    407  O   ILE A 712       7.279   2.401  72.542  1.00 73.81           O  
ATOM    408  CB  ILE A 712       6.107   3.409  69.625  1.00 68.38           C  
ATOM    409  CG1 ILE A 712       4.764   3.411  68.888  1.00 65.94           C  
ATOM    410  CG2 ILE A 712       6.817   2.064  69.462  1.00 66.55           C  
ATOM    411  CD1 ILE A 712       4.875   3.391  67.380  1.00 66.22           C  
ATOM    412  N   LEU A 713       8.078   4.412  71.923  1.00 71.09           N  
ATOM    413  CA  LEU A 713       9.338   4.267  72.643  1.00 70.19           C  
ATOM    414  C   LEU A 713       9.144   4.193  74.149  1.00 70.40           C  
ATOM    415  O   LEU A 713       9.850   3.444  74.831  1.00 73.09           O  
ATOM    416  CB  LEU A 713      10.305   5.394  72.288  1.00 69.97           C  
ATOM    417  CG  LEU A 713      10.853   5.407  70.861  1.00 67.61           C  
ATOM    418  CD1 LEU A 713      11.931   6.469  70.737  1.00 65.45           C  
ATOM    419  CD2 LEU A 713      11.388   4.041  70.466  1.00 65.06           C  
ATOM    420  N   SER A 714       8.193   4.969  74.662  1.00 69.28           N  
ATOM    421  CA  SER A 714       7.822   4.895  76.074  1.00 70.61           C  
ATOM    422  C   SER A 714       7.251   3.519  76.402  1.00 71.55           C  
ATOM    423  O   SER A 714       7.546   2.962  77.461  1.00 71.92           O  
ATOM    424  CB  SER A 714       6.805   5.980  76.432  1.00 69.95           C  
ATOM    425  OG  SER A 714       7.402   7.259  76.414  1.00 70.70           O  
ATOM    426  N   GLU A 715       6.442   2.985  75.484  1.00 72.43           N  
ATOM    427  CA  GLU A 715       5.841   1.662  75.639  1.00 73.09           C  
ATOM    428  C   GLU A 715       6.897   0.563  75.649  1.00 70.41           C  
ATOM    429  O   GLU A 715       6.800  -0.381  76.429  1.00 70.31           O  
ATOM    430  CB  GLU A 715       4.777   1.400  74.569  1.00 74.13           C  
ATOM    431  CG  GLU A 715       3.380   1.825  74.991  1.00 78.62           C  
ATOM    432  CD  GLU A 715       2.339   1.649  73.895  1.00 86.42           C  
ATOM    433  OE1 GLU A 715       2.150   0.512  73.401  1.00 88.43           O  
ATOM    434  OE2 GLU A 715       1.690   2.656  73.535  1.00 91.86           O  
ATOM    435  N   VAL A 716       7.910   0.695  74.799  1.00 68.85           N  
ATOM    436  CA  VAL A 716       9.048  -0.222  74.836  1.00 72.60           C  
ATOM    437  C   VAL A 716       9.671  -0.246  76.240  1.00 77.22           C  
ATOM    438  O   VAL A 716       9.842  -1.316  76.831  1.00 80.98           O  
ATOM    439  CB  VAL A 716      10.113   0.125  73.772  1.00 71.59           C  
ATOM    440  CG1 VAL A 716      11.317  -0.799  73.904  1.00 71.09           C  
ATOM    441  CG2 VAL A 716       9.526   0.029  72.371  1.00 67.23           C  
ATOM    442  N   GLN A 717       9.973   0.937  76.771  1.00 80.52           N  
ATOM    443  CA  GLN A 717      10.584   1.080  78.089  1.00 84.61           C  
ATOM    444  C   GLN A 717       9.693   0.534  79.214  1.00 85.67           C  
ATOM    445  O   GLN A 717      10.186  -0.114  80.144  1.00 82.85           O  
ATOM    446  CB  GLN A 717      10.937   2.545  78.345  1.00 88.53           C  
ATOM    447  CG  GLN A 717      12.048   2.759  79.359  1.00 92.38           C  
ATOM    448  CD  GLN A 717      12.126   4.202  79.823  1.00104.16           C  
ATOM    449  OE1 GLN A 717      11.219   4.705  80.495  1.00105.12           O  
ATOM    450  NE2 GLN A 717      13.215   4.880  79.466  1.00108.75           N  
ATOM    451  N   GLN A 718       8.389   0.800  79.127  1.00 88.45           N  
ATOM    452  CA  GLN A 718       7.412   0.230  80.060  1.00 90.65           C  
ATOM    453  C   GLN A 718       7.545  -1.287  80.070  1.00 88.75           C  
ATOM    454  O   GLN A 718       7.734  -1.900  81.123  1.00 89.21           O  
ATOM    455  CB  GLN A 718       5.983   0.613  79.662  1.00 95.00           C  
ATOM    456  CG  GLN A 718       5.601   2.050  79.965  1.00104.97           C  
ATOM    457  CD  GLN A 718       5.412   2.304  81.448  1.00114.80           C  
ATOM    458  OE1 GLN A 718       4.839   1.479  82.164  1.00116.89           O  
ATOM    459  NE2 GLN A 718       5.891   3.453  81.917  1.00118.24           N  
ATOM    460  N   ALA A 719       7.468  -1.871  78.876  1.00 85.59           N  
ATOM    461  CA  ALA A 719       7.570  -3.309  78.689  1.00 81.52           C  
ATOM    462  C   ALA A 719       8.880  -3.866  79.241  1.00 78.71           C  
ATOM    463  O   ALA A 719       8.853  -4.809  80.028  1.00 77.92           O  
ATOM    464  CB  ALA A 719       7.395  -3.673  77.219  1.00 77.89           C  
ATOM    465  N   VAL A 720      10.010  -3.274  78.848  1.00 75.13           N  
ATOM    466  CA  VAL A 720      11.338  -3.732  79.312  1.00 79.44           C  
ATOM    467  C   VAL A 720      11.464  -3.773  80.842  1.00 83.26           C  
ATOM    468  O   VAL A 720      12.006  -4.730  81.402  1.00 84.79           O  
ATOM    469  CB  VAL A 720      12.490  -2.883  78.728  1.00 76.99           C  
ATOM    470  CG1 VAL A 720      13.826  -3.295  79.334  1.00 76.05           C  
ATOM    471  CG2 VAL A 720      12.535  -3.006  77.212  1.00 74.05           C  
ATOM    472  N   SER A 721      10.958  -2.732  81.503  1.00 87.65           N  
ATOM    473  CA  SER A 721      10.957  -2.651  82.962  1.00 88.55           C  
ATOM    474  C   SER A 721      10.006  -3.662  83.588  1.00 88.10           C  
ATOM    475  O   SER A 721      10.309  -4.239  84.631  1.00 91.30           O  
ATOM    476  CB  SER A 721      10.597  -1.239  83.417  1.00 89.81           C  
ATOM    477  OG  SER A 721      11.524  -0.308  82.894  1.00 89.54           O  
ATOM    478  N   GLN A 722       8.862  -3.877  82.946  1.00 87.94           N  
ATOM    479  CA  GLN A 722       7.911  -4.892  83.394  1.00 88.28           C  
ATOM    480  C   GLN A 722       8.272  -6.276  82.844  1.00 91.31           C  
ATOM    481  O   GLN A 722       7.547  -7.248  83.075  1.00 94.01           O  
ATOM    482  CB  GLN A 722       6.480  -4.503  83.008  1.00 85.82           C  
ATOM    483  CG  GLN A 722       5.946  -3.287  83.754  1.00 90.10           C  
ATOM    484  CD  GLN A 722       4.569  -2.848  83.275  1.00 94.90           C  
ATOM    485  OE1 GLN A 722       3.716  -2.465  84.079  1.00 96.40           O  
ATOM    486  NE2 GLN A 722       4.345  -2.901  81.964  1.00 91.92           N  
ATOM    487  N   GLY A 723       9.395  -6.349  82.122  1.00 91.25           N  
ATOM    488  CA  GLY A 723       9.913  -7.591  81.541  1.00 87.58           C  
ATOM    489  C   GLY A 723       8.894  -8.378  80.737  1.00 87.59           C  
ATOM    490  O   GLY A 723       8.483  -9.460  81.144  1.00 90.13           O  
ATOM    491  N   SER A 724       8.488  -7.836  79.594  1.00 87.95           N  
ATOM    492  CA  SER A 724       7.475  -8.476  78.759  1.00 86.86           C  
ATOM    493  C   SER A 724       8.056  -9.588  77.888  1.00 84.73           C  
ATOM    494  O   SER A 724       9.278  -9.743  77.797  1.00 85.11           O  
ATOM    495  CB  SER A 724       6.760  -7.436  77.897  1.00 87.62           C  
ATOM    496  OG  SER A 724       6.020  -6.540  78.708  1.00 89.92           O  
ATOM    497  N   SER A 725       7.170 -10.353  77.252  1.00 79.47           N  
ATOM    498  CA  SER A 725       7.561 -11.483  76.410  1.00 81.72           C  
ATOM    499  C   SER A 725       8.216 -11.050  75.087  1.00 80.70           C  
ATOM    500  O   SER A 725       7.980  -9.940  74.605  1.00 82.83           O  
ATOM    501  CB  SER A 725       6.346 -12.384  76.147  1.00 87.12           C  
ATOM    502  OG  SER A 725       5.316 -11.698  75.447  1.00 85.33           O  
ATOM    503  N   ASP A 726       9.025 -11.938  74.506  1.00 76.34           N  
ATOM    504  CA  ASP A 726       9.748 -11.663  73.256  1.00 76.34           C  
ATOM    505  C   ASP A 726       8.862 -11.142  72.116  1.00 79.33           C  
ATOM    506  O   ASP A 726       9.305 -10.320  71.321  1.00 79.46           O  
ATOM    507  CB  ASP A 726      10.518 -12.903  72.774  1.00 74.62           C  
ATOM    508  CG  ASP A 726      11.853 -13.107  73.497  1.00 74.41           C  
ATOM    509  OD1 ASP A 726      12.255 -12.260  74.324  1.00 75.32           O  
ATOM    510  OD2 ASP A 726      12.513 -14.134  73.230  1.00 72.22           O  
ATOM    511  N   SER A 727       7.622 -11.624  72.036  1.00 80.45           N  
ATOM    512  CA  SER A 727       6.726 -11.248  70.945  1.00 80.56           C  
ATOM    513  C   SER A 727       6.094  -9.879  71.173  1.00 79.65           C  
ATOM    514  O   SER A 727       5.734  -9.189  70.219  1.00 78.57           O  
ATOM    515  CB  SER A 727       5.636 -12.303  70.742  1.00 81.98           C  
ATOM    516  OG  SER A 727       4.550 -12.089  71.626  1.00 83.26           O  
ATOM    517  N   GLN A 728       5.949  -9.502  72.440  1.00 80.25           N  
ATOM    518  CA  GLN A 728       5.386  -8.205  72.810  1.00 82.94           C  
ATOM    519  C   GLN A 728       6.384  -7.093  72.476  1.00 80.39           C  
ATOM    520  O   GLN A 728       6.010  -6.017  71.997  1.00 79.29           O  
ATOM    521  CB  GLN A 728       5.038  -8.198  74.299  1.00 86.32           C  
ATOM    522  CG  GLN A 728       4.108  -7.080  74.730  1.00 90.69           C  
ATOM    523  CD  GLN A 728       3.613  -7.254  76.154  1.00 95.85           C  
ATOM    524  OE1 GLN A 728       3.231  -8.355  76.570  1.00 95.02           O  
ATOM    525  NE2 GLN A 728       3.612  -6.161  76.912  1.00 95.36           N  
ATOM    526  N   ILE A 729       7.656  -7.384  72.736  1.00 75.79           N  
ATOM    527  CA  ILE A 729       8.779  -6.535  72.357  1.00 69.88           C  
ATOM    528  C   ILE A 729       8.955  -6.515  70.833  1.00 69.22           C  
ATOM    529  O   ILE A 729       9.301  -5.487  70.254  1.00 71.98           O  
ATOM    530  CB  ILE A 729      10.069  -6.974  73.114  1.00 66.60           C  
ATOM    531  CG1 ILE A 729      10.283  -6.103  74.356  1.00 66.30           C  
ATOM    532  CG2 ILE A 729      11.314  -6.890  72.245  1.00 66.34           C  
ATOM    533  CD1 ILE A 729       9.408  -6.458  75.537  1.00 68.67           C  
ATOM    534  N   LEU A 730       8.692  -7.651  70.193  1.00 74.62           N  
ATOM    535  CA  LEU A 730       8.790  -7.778  68.736  1.00 76.05           C  
ATOM    536  C   LEU A 730       7.695  -6.979  68.027  1.00 74.96           C  
ATOM    537  O   LEU A 730       7.948  -6.326  67.012  1.00 73.37           O  
ATOM    538  CB  LEU A 730       8.717  -9.254  68.321  1.00 75.11           C  
ATOM    539  CG  LEU A 730       9.172  -9.605  66.903  1.00 77.36           C  
ATOM    540  CD1 LEU A 730      10.676  -9.421  66.749  1.00 78.67           C  
ATOM    541  CD2 LEU A 730       8.767 -11.027  66.559  1.00 77.67           C  
ATOM    542  N   ASP A 731       6.484  -7.045  68.570  1.00 74.15           N  
ATOM    543  CA  ASP A 731       5.365  -6.285  68.050  1.00 77.40           C  
ATOM    544  C   ASP A 731       5.706  -4.798  68.062  1.00 76.04           C  
ATOM    545  O   ASP A 731       5.591  -4.131  67.032  1.00 78.96           O  
ATOM    546  CB  ASP A 731       4.094  -6.567  68.862  1.00 82.99           C  
ATOM    547  CG  ASP A 731       2.978  -5.578  68.567  1.00 89.26           C  
ATOM    548  OD1 ASP A 731       2.478  -5.574  67.422  1.00 92.53           O  
ATOM    549  OD2 ASP A 731       2.604  -4.800  69.476  1.00 92.37           O  
ATOM    550  N   LEU A 732       6.149  -4.297  69.218  1.00 72.48           N  
ATOM    551  CA  LEU A 732       6.467  -2.874  69.394  1.00 68.56           C  
ATOM    552  C   LEU A 732       7.530  -2.350  68.428  1.00 66.60           C  
ATOM    553  O   LEU A 732       7.394  -1.249  67.893  1.00 70.31           O  
ATOM    554  CB  LEU A 732       6.870  -2.571  70.840  1.00 64.74           C  
ATOM    555  CG  LEU A 732       5.742  -2.518  71.878  1.00 67.66           C  
ATOM    556  CD1 LEU A 732       6.308  -2.374  73.284  1.00 64.25           C  
ATOM    557  CD2 LEU A 732       4.744  -1.403  71.592  1.00 66.77           C  
ATOM    558  N   SER A 733       8.576  -3.134  68.200  1.00 63.47           N  
ATOM    559  CA  SER A 733       9.616  -2.749  67.251  1.00 66.24           C  
ATOM    560  C   SER A 733       9.055  -2.637  65.839  1.00 69.48           C  
ATOM    561  O   SER A 733       9.367  -1.688  65.121  1.00 71.94           O  
ATOM    562  CB  SER A 733      10.784  -3.729  67.293  1.00 63.62           C  
ATOM    563  OG  SER A 733      11.372  -3.724  68.578  1.00 62.67           O  
ATOM    564  N   ASN A 734       8.218  -3.602  65.456  1.00 71.17           N  
ATOM    565  CA  ASN A 734       7.515  -3.563  64.177  1.00 69.17           C  
ATOM    566  C   ASN A 734       6.637  -2.312  64.022  1.00 68.39           C  
ATOM    567  O   ASN A 734       6.647  -1.672  62.974  1.00 68.69           O  
ATOM    568  CB  ASN A 734       6.702  -4.847  63.967  1.00 70.63           C  
ATOM    569  CG  ASN A 734       7.583  -6.071  63.713  1.00 74.10           C  
ATOM    570  OD1 ASN A 734       8.753  -5.956  63.330  1.00 69.30           O  
ATOM    571  ND2 ASN A 734       7.012  -7.257  63.919  1.00 75.09           N  
ATOM    572  N   ARG A 735       5.900  -1.956  65.069  1.00 66.56           N  
ATOM    573  CA  ARG A 735       5.131  -0.715  65.073  1.00 71.13           C  
ATOM    574  C   ARG A 735       6.025   0.506  64.862  1.00 73.30           C  
ATOM    575  O   ARG A 735       5.690   1.393  64.072  1.00 76.48           O  
ATOM    576  CB  ARG A 735       4.336  -0.559  66.372  1.00 72.36           C  
ATOM    577  CG  ARG A 735       3.042  -1.357  66.409  1.00 75.43           C  
ATOM    578  CD  ARG A 735       2.400  -1.297  67.784  1.00 76.33           C  
ATOM    579  NE  ARG A 735       1.929   0.048  68.104  1.00 76.25           N  
ATOM    580  CZ  ARG A 735       1.608   0.466  69.326  1.00 77.71           C  
ATOM    581  NH1 ARG A 735       1.704  -0.349  70.370  1.00 75.27           N  
ATOM    582  NH2 ARG A 735       1.184   1.710  69.504  1.00 81.59           N  
ATOM    583  N   PHE A 736       7.158   0.547  65.562  1.00 70.32           N  
ATOM    584  CA  PHE A 736       8.066   1.677  65.448  1.00 66.70           C  
ATOM    585  C   PHE A 736       8.601   1.812  64.025  1.00 67.54           C  
ATOM    586  O   PHE A 736       8.510   2.884  63.434  1.00 71.48           O  
ATOM    587  CB  PHE A 736       9.211   1.606  66.467  1.00 64.61           C  
ATOM    588  CG  PHE A 736      10.183   2.747  66.352  1.00 63.86           C  
ATOM    589  CD1 PHE A 736       9.907   3.976  66.936  1.00 65.34           C  
ATOM    590  CD2 PHE A 736      11.362   2.606  65.631  1.00 65.64           C  
ATOM    591  CE1 PHE A 736      10.793   5.040  66.811  1.00 64.92           C  
ATOM    592  CE2 PHE A 736      12.250   3.667  65.503  1.00 65.82           C  
ATOM    593  CZ  PHE A 736      11.967   4.885  66.095  1.00 61.84           C  
ATOM    594  N   TYR A 737       9.134   0.724  63.474  1.00 67.79           N  
ATOM    595  CA  TYR A 737       9.736   0.746  62.137  1.00 68.17           C  
ATOM    596  C   TYR A 737       8.721   0.839  60.992  1.00 72.23           C  
ATOM    597  O   TYR A 737       9.101   0.929  59.821  1.00 76.36           O  
ATOM    598  CB  TYR A 737      10.664  -0.451  61.943  1.00 66.37           C  
ATOM    599  CG  TYR A 737      11.905  -0.417  62.817  1.00 66.72           C  
ATOM    600  CD1 TYR A 737      12.882   0.563  62.638  1.00 68.44           C  
ATOM    601  CD2 TYR A 737      12.114  -1.375  63.805  1.00 64.93           C  
ATOM    602  CE1 TYR A 737      14.019   0.594  63.427  1.00 67.22           C  
ATOM    603  CE2 TYR A 737      13.250  -1.354  64.596  1.00 66.57           C  
ATOM    604  CZ  TYR A 737      14.199  -0.367  64.403  1.00 67.47           C  
ATOM    605  OH  TYR A 737      15.326  -0.336  65.184  1.00 64.46           O  
ATOM    606  N   THR A 738       7.438   0.803  61.342  1.00 75.18           N  
ATOM    607  CA  THR A 738       6.342   1.022  60.402  1.00 74.60           C  
ATOM    608  C   THR A 738       6.019   2.508  60.396  1.00 74.04           C  
ATOM    609  O   THR A 738       5.765   3.102  59.347  1.00 74.77           O  
ATOM    610  CB  THR A 738       5.101   0.197  60.804  1.00 77.61           C  
ATOM    611  OG1 THR A 738       5.368  -1.192  60.573  1.00 79.37           O  
ATOM    612  CG2 THR A 738       3.857   0.607  60.010  1.00 75.93           C  
ATOM    613  N   LEU A 739       6.046   3.101  61.583  1.00 74.43           N  
ATOM    614  CA  LEU A 739       5.859   4.533  61.745  1.00 77.18           C  
ATOM    615  C   LEU A 739       7.062   5.340  61.221  1.00 77.91           C  
ATOM    616  O   LEU A 739       6.880   6.414  60.643  1.00 81.03           O  
ATOM    617  CB  LEU A 739       5.560   4.853  63.212  1.00 78.59           C  
ATOM    618  CG  LEU A 739       4.814   6.145  63.562  1.00 81.19           C  
ATOM    619  CD1 LEU A 739       3.566   6.348  62.712  1.00 81.94           C  
ATOM    620  CD2 LEU A 739       4.459   6.151  65.041  1.00 80.76           C  
ATOM    621  N   ILE A 740       8.277   4.823  61.420  1.00 75.08           N  
ATOM    622  CA  ILE A 740       9.494   5.442  60.873  1.00 72.50           C  
ATOM    623  C   ILE A 740      10.315   4.415  60.081  1.00 75.21           C  
ATOM    624  O   ILE A 740      11.180   3.724  60.643  1.00 76.07           O  
ATOM    625  CB  ILE A 740      10.344   6.155  61.957  1.00 70.77           C  
ATOM    626  CG1 ILE A 740       9.738   7.510  62.309  1.00 71.77           C  
ATOM    627  CG2 ILE A 740      11.744   6.465  61.456  1.00 70.80           C  
ATOM    628  CD1 ILE A 740       8.719   7.476  63.420  1.00 76.63           C  
ATOM    629  N   PRO A 741      10.035   4.313  58.765  1.00 75.52           N  
ATOM    630  CA  PRO A 741      10.634   3.346  57.834  1.00 74.47           C  
ATOM    631  C   PRO A 741      12.150   3.463  57.705  1.00 74.46           C  
ATOM    632  O   PRO A 741      12.661   4.533  57.388  1.00 77.05           O  
ATOM    633  CB  PRO A 741       9.976   3.701  56.497  1.00 74.52           C  
ATOM    634  CG  PRO A 741       8.682   4.338  56.873  1.00 75.05           C  
ATOM    635  CD  PRO A 741       9.001   5.131  58.104  1.00 74.98           C  
ATOM    636  N   HIS A 742      12.858   2.365  57.945  1.00 75.37           N  
ATOM    637  CA  HIS A 742      14.306   2.333  57.770  1.00 77.71           C  
ATOM    638  C   HIS A 742      14.683   1.576  56.522  1.00 79.66           C  
ATOM    639  O   HIS A 742      13.831   0.960  55.882  1.00 76.73           O  
ATOM    640  CB  HIS A 742      14.990   1.742  59.006  1.00 79.96           C  
ATOM    641  CG  HIS A 742      15.091   2.705  60.179  1.00 81.09           C  
ATOM    642  ND1 HIS A 742      14.011   3.305  60.731  1.00 79.20           N  
ATOM    643  CD2 HIS A 742      16.197   3.141  60.915  1.00 78.63           C  
ATOM    644  CE1 HIS A 742      14.406   4.088  61.755  1.00 75.81           C  
ATOM    645  NE2 HIS A 742      15.743   3.986  61.868  1.00 76.92           N  
ATOM    646  N   ASP A 743      15.962   1.633  56.155  1.00 85.09           N  
ATOM    647  CA  ASP A 743      16.471   0.924  54.983  1.00 90.94           C  
ATOM    648  C   ASP A 743      16.806  -0.525  55.337  1.00 89.29           C  
ATOM    649  O   ASP A 743      17.936  -0.841  55.717  1.00 90.85           O  
ATOM    650  CB  ASP A 743      17.700   1.648  54.409  1.00 97.95           C  
ATOM    651  CG  ASP A 743      18.097   1.138  53.025  1.00104.43           C  
ATOM    652  OD1 ASP A 743      18.268  -0.091  52.851  1.00108.80           O  
ATOM    653  OD2 ASP A 743      18.241   1.974  52.107  1.00103.30           O  
ATOM    654  N   PRO A 749      17.641  -4.182  61.081  1.00 93.28           N  
ATOM    655  CA  PRO A 749      17.629  -3.089  62.056  1.00 95.30           C  
ATOM    656  C   PRO A 749      17.636  -3.593  63.508  1.00 95.21           C  
ATOM    657  O   PRO A 749      17.154  -4.699  63.773  1.00 93.05           O  
ATOM    658  CB  PRO A 749      16.315  -2.365  61.747  1.00 94.86           C  
ATOM    659  CG  PRO A 749      15.422  -3.428  61.183  1.00 92.58           C  
ATOM    660  CD  PRO A 749      16.300  -4.462  60.532  1.00 90.16           C  
ATOM    661  N   PRO A 750      18.191  -2.794  64.440  1.00 94.69           N  
ATOM    662  CA  PRO A 750      18.217  -3.135  65.870  1.00 94.08           C  
ATOM    663  C   PRO A 750      16.839  -3.322  66.529  1.00 90.42           C  
ATOM    664  O   PRO A 750      15.949  -2.474  66.397  1.00 86.87           O  
ATOM    665  CB  PRO A 750      18.950  -1.945  66.496  1.00 93.37           C  
ATOM    666  CG  PRO A 750      19.855  -1.474  65.411  1.00 98.65           C  
ATOM    667  CD  PRO A 750      19.045  -1.626  64.152  1.00 98.66           C  
ATOM    668  N   LEU A 751      16.688  -4.444  67.229  1.00 81.83           N  
ATOM    669  CA  LEU A 751      15.519  -4.714  68.045  1.00 77.09           C  
ATOM    670  C   LEU A 751      15.575  -3.789  69.256  1.00 77.07           C  
ATOM    671  O   LEU A 751      16.627  -3.651  69.882  1.00 82.94           O  
ATOM    672  CB  LEU A 751      15.555  -6.168  68.518  1.00 75.53           C  
ATOM    673  CG  LEU A 751      14.309  -7.024  68.776  1.00 72.43           C  
ATOM    674  CD1 LEU A 751      14.566  -7.876  70.010  1.00 69.33           C  
ATOM    675  CD2 LEU A 751      13.034  -6.223  68.959  1.00 67.11           C  
ATOM    676  N   LEU A 752      14.452  -3.158  69.585  1.00 71.23           N  
ATOM    677  CA  LEU A 752      14.381  -2.291  70.758  1.00 71.42           C  
ATOM    678  C   LEU A 752      13.962  -3.084  71.995  1.00 74.83           C  
ATOM    679  O   LEU A 752      12.768  -3.275  72.254  1.00 77.43           O  
ATOM    680  CB  LEU A 752      13.429  -1.111  70.514  1.00 72.42           C  
ATOM    681  CG  LEU A 752      13.471  -0.389  69.160  1.00 69.59           C  
ATOM    682  CD1 LEU A 752      12.358   0.644  69.097  1.00 71.41           C  
ATOM    683  CD2 LEU A 752      14.823   0.252  68.885  1.00 67.58           C  
ATOM    684  N   ASN A 753      14.956  -3.548  72.751  1.00 77.60           N  
ATOM    685  CA  ASN A 753      14.722  -4.404  73.918  1.00 77.87           C  
ATOM    686  C   ASN A 753      15.455  -3.947  75.184  1.00 79.96           C  
ATOM    687  O   ASN A 753      15.228  -4.482  76.276  1.00 79.79           O  
ATOM    688  CB  ASN A 753      15.099  -5.848  73.585  1.00 77.86           C  
ATOM    689  CG  ASN A 753      16.548  -5.992  73.165  1.00 75.27           C  
ATOM    690  OD1 ASN A 753      17.288  -5.015  73.092  1.00 78.33           O  
ATOM    691  ND2 ASN A 753      16.959  -7.218  72.888  1.00 74.57           N  
ATOM    692  N   ASN A 754      16.343  -2.969  75.019  1.00 79.26           N  
ATOM    693  CA  ASN A 754      17.098  -2.383  76.121  1.00 77.65           C  
ATOM    694  C   ASN A 754      16.983  -0.863  76.078  1.00 77.74           C  
ATOM    695  O   ASN A 754      16.516  -0.311  75.083  1.00 80.60           O  
ATOM    696  CB  ASN A 754      18.562  -2.810  76.040  1.00 75.13           C  
ATOM    697  CG  ASN A 754      19.232  -2.353  74.758  1.00 80.96           C  
ATOM    698  OD1 ASN A 754      19.236  -1.164  74.429  1.00 81.15           O  
ATOM    699  ND2 ASN A 754      19.809  -3.298  74.026  1.00 83.48           N  
ATOM    700  N   ALA A 755      17.425  -0.197  77.145  1.00 78.85           N  
ATOM    701  CA  ALA A 755      17.334   1.263  77.261  1.00 77.35           C  
ATOM    702  C   ALA A 755      18.225   1.997  76.257  1.00 77.46           C  
ATOM    703  O   ALA A 755      17.835   3.029  75.713  1.00 74.35           O  
ATOM    704  CB  ALA A 755      17.656   1.701  78.680  1.00 77.78           C  
ATOM    705  N   ASP A 756      19.402   1.429  76.006  1.00 79.21           N  
ATOM    706  CA  ASP A 756      20.433   2.009  75.143  1.00 78.23           C  
ATOM    707  C   ASP A 756      19.992   2.162  73.680  1.00 78.90           C  
ATOM    708  O   ASP A 756      20.299   3.168  73.033  1.00 79.38           O  
ATOM    709  CB  ASP A 756      21.713   1.167  75.235  1.00 84.34           C  
ATOM    710  CG  ASP A 756      21.925   0.560  76.635  1.00 94.45           C  
ATOM    711  OD1 ASP A 756      21.857   1.308  77.638  1.00 94.34           O  
ATOM    712  OD2 ASP A 756      22.155  -0.669  76.736  1.00 96.18           O  
ATOM    713  N   SER A 757      19.273   1.165  73.165  1.00 78.42           N  
ATOM    714  CA  SER A 757      18.715   1.226  71.809  1.00 70.56           C  
ATOM    715  C   SER A 757      17.508   2.163  71.757  1.00 65.90           C  
ATOM    716  O   SER A 757      17.277   2.837  70.751  1.00 63.74           O  
ATOM    717  CB  SER A 757      18.335  -0.170  71.316  1.00 70.11           C  
ATOM    718  OG  SER A 757      17.397  -0.769  72.191  1.00 69.29           O  
ATOM    719  N   VAL A 758      16.749   2.206  72.848  1.00 60.85           N  
ATOM    720  CA  VAL A 758      15.617   3.125  72.963  1.00 63.09           C  
ATOM    721  C   VAL A 758      16.080   4.584  72.970  1.00 65.35           C  
ATOM    722  O   VAL A 758      15.501   5.435  72.290  1.00 65.27           O  
ATOM    723  CB  VAL A 758      14.761   2.818  74.215  1.00 62.46           C  
ATOM    724  CG1 VAL A 758      13.899   4.011  74.616  1.00 58.53           C  
ATOM    725  CG2 VAL A 758      13.897   1.594  73.973  1.00 58.08           C  
ATOM    726  N   GLN A 759      17.133   4.861  73.735  1.00 67.79           N  
ATOM    727  CA  GLN A 759      17.693   6.209  73.829  1.00 63.94           C  
ATOM    728  C   GLN A 759      18.366   6.648  72.526  1.00 64.57           C  
ATOM    729  O   GLN A 759      18.364   7.837  72.196  1.00 63.40           O  
ATOM    730  CB  GLN A 759      18.664   6.296  74.997  1.00 61.23           C  
ATOM    731  CG  GLN A 759      17.993   6.078  76.343  1.00 62.40           C  
ATOM    732  CD  GLN A 759      18.970   5.690  77.429  1.00 61.00           C  
ATOM    733  OE1 GLN A 759      20.182   5.703  77.219  1.00 63.04           O  
ATOM    734  NE2 GLN A 759      18.449   5.341  78.599  1.00 60.84           N  
ATOM    735  N   ALA A 760      18.926   5.690  71.787  1.00 61.65           N  
ATOM    736  CA  ALA A 760      19.469   5.969  70.457  1.00 62.28           C  
ATOM    737  C   ALA A 760      18.372   6.480  69.534  1.00 61.31           C  
ATOM    738  O   ALA A 760      18.612   7.346  68.694  1.00 62.74           O  
ATOM    739  CB  ALA A 760      20.137   4.734  69.866  1.00 57.30           C  
ATOM    740  N   LYS A 761      17.167   5.949  69.714  1.00 65.99           N  
ATOM    741  CA  LYS A 761      16.024   6.322  68.883  1.00 66.47           C  
ATOM    742  C   LYS A 761      15.395   7.641  69.321  1.00 65.45           C  
ATOM    743  O   LYS A 761      14.927   8.401  68.475  1.00 69.75           O  
ATOM    744  CB  LYS A 761      14.985   5.193  68.828  1.00 66.03           C  
ATOM    745  CG  LYS A 761      15.467   3.929  68.121  1.00 67.46           C  
ATOM    746  CD  LYS A 761      15.616   4.141  66.621  1.00 69.46           C  
ATOM    747  CE  LYS A 761      16.002   2.862  65.898  1.00 68.87           C  
ATOM    748  NZ  LYS A 761      17.458   2.567  65.975  1.00 70.40           N  
ATOM    749  N   VAL A 762      15.395   7.920  70.626  1.00 63.52           N  
ATOM    750  CA  VAL A 762      14.962   9.237  71.125  1.00 65.58           C  
ATOM    751  C   VAL A 762      15.804  10.348  70.483  1.00 64.97           C  
ATOM    752  O   VAL A 762      15.250  11.311  69.948  1.00 59.34           O  
ATOM    753  CB  VAL A 762      15.033   9.360  72.671  1.00 67.44           C  
ATOM    754  CG1 VAL A 762      14.536  10.726  73.138  1.00 65.34           C  
ATOM    755  CG2 VAL A 762      14.232   8.258  73.345  1.00 68.65           C  
ATOM    756  N   GLU A 763      17.132  10.187  70.528  1.00 66.71           N  
ATOM    757  CA  GLU A 763      18.081  11.149  69.961  1.00 69.51           C  
ATOM    758  C   GLU A 763      17.782  11.448  68.511  1.00 68.56           C  
ATOM    759  O   GLU A 763      17.849  12.598  68.082  1.00 68.10           O  
ATOM    760  CB  GLU A 763      19.508  10.626  70.058  1.00 76.00           C  
ATOM    761  CG  GLU A 763      20.200  10.917  71.373  1.00 84.89           C  
ATOM    762  CD  GLU A 763      21.477  10.111  71.529  1.00 92.21           C  
ATOM    763  OE1 GLU A 763      22.421  10.328  70.735  1.00 91.03           O  
ATOM    764  OE2 GLU A 763      21.529   9.247  72.436  1.00 98.22           O  
ATOM    765  N   MET A 764      17.461  10.397  67.764  1.00 70.75           N  
ATOM    766  CA  MET A 764      17.080  10.517  66.365  1.00 68.92           C  
ATOM    767  C   MET A 764      15.791  11.339  66.213  1.00 66.59           C  
ATOM    768  O   MET A 764      15.740  12.279  65.417  1.00 65.35           O  
ATOM    769  CB  MET A 764      16.928   9.126  65.746  1.00 67.56           C  
ATOM    770  CG  MET A 764      16.544   9.137  64.278  1.00 72.72           C  
ATOM    771  SD  MET A 764      15.771   7.596  63.761  1.00 81.57           S  
ATOM    772  CE  MET A 764      14.166   7.737  64.556  1.00 73.44           C  
ATOM    773  N   LEU A 765      14.765  10.994  66.988  1.00 62.03           N  
ATOM    774  CA  LEU A 765      13.485  11.690  66.902  1.00 66.06           C  
ATOM    775  C   LEU A 765      13.594  13.159  67.295  1.00 68.25           C  
ATOM    776  O   LEU A 765      12.939  14.010  66.693  1.00 71.90           O  
ATOM    777  CB  LEU A 765      12.412  11.004  67.753  1.00 66.63           C  
ATOM    778  CG  LEU A 765      11.878   9.629  67.351  1.00 63.74           C  
ATOM    779  CD1 LEU A 765      10.848   9.212  68.381  1.00 64.56           C  
ATOM    780  CD2 LEU A 765      11.269   9.633  65.956  1.00 64.04           C  
ATOM    781  N   ASP A 766      14.413  13.451  68.304  1.00 68.76           N  
ATOM    782  CA  ASP A 766      14.682  14.832  68.708  1.00 69.32           C  
ATOM    783  C   ASP A 766      15.214  15.626  67.516  1.00 67.99           C  
ATOM    784  O   ASP A 766      14.736  16.723  67.226  1.00 68.19           O  
ATOM    785  CB  ASP A 766      15.665  14.886  69.887  1.00 70.92           C  
ATOM    786  CG  ASP A 766      15.076  14.307  71.191  1.00 76.71           C  
ATOM    787  OD1 ASP A 766      13.883  13.918  71.224  1.00 75.02           O  
ATOM    788  OD2 ASP A 766      15.822  14.239  72.196  1.00 78.43           O  
ATOM    789  N   ASN A 767      16.183  15.045  66.816  1.00 66.85           N  
ATOM    790  CA  ASN A 767      16.764  15.657  65.633  1.00 66.52           C  
ATOM    791  C   ASN A 767      15.710  15.829  64.527  1.00 67.27           C  
ATOM    792  O   ASN A 767      15.521  16.936  64.008  1.00 65.94           O  
ATOM    793  CB  ASN A 767      17.971  14.837  65.156  1.00 65.99           C  
ATOM    794  CG  ASN A 767      18.805  15.559  64.108  1.00 74.23           C  
ATOM    795  OD1 ASN A 767      18.539  16.714  63.752  1.00 75.93           O  
ATOM    796  ND2 ASN A 767      19.831  14.876  63.607  1.00 74.71           N  
ATOM    797  N   LEU A 768      15.007  14.743  64.200  1.00 65.23           N  
ATOM    798  CA  LEU A 768      13.967  14.770  63.169  1.00 62.95           C  
ATOM    799  C   LEU A 768      12.863  15.773  63.470  1.00 64.08           C  
ATOM    800  O   LEU A 768      12.335  16.397  62.558  1.00 67.71           O  
ATOM    801  CB  LEU A 768      13.345  13.390  62.978  1.00 62.78           C  
ATOM    802  CG  LEU A 768      14.122  12.262  62.298  1.00 60.98           C  
ATOM    803  CD1 LEU A 768      13.184  11.078  62.125  1.00 57.70           C  
ATOM    804  CD2 LEU A 768      14.709  12.689  60.959  1.00 57.71           C  
ATOM    805  N   LEU A 769      12.512  15.912  64.747  1.00 66.73           N  
ATOM    806  CA  LEU A 769      11.541  16.911  65.192  1.00 68.26           C  
ATOM    807  C   LEU A 769      11.962  18.314  64.728  1.00 71.15           C  
ATOM    808  O   LEU A 769      11.148  19.060  64.179  1.00 70.98           O  
ATOM    809  CB  LEU A 769      11.380  16.852  66.720  1.00 67.33           C  
ATOM    810  CG  LEU A 769      10.295  17.665  67.447  1.00 71.22           C  
ATOM    811  CD1 LEU A 769      10.020  17.068  68.823  1.00 69.52           C  
ATOM    812  CD2 LEU A 769      10.649  19.147  67.577  1.00 74.70           C  
ATOM    813  N   ASP A 770      13.234  18.653  64.942  1.00 72.42           N  
ATOM    814  CA  ASP A 770      13.790  19.936  64.510  1.00 75.44           C  
ATOM    815  C   ASP A 770      13.883  20.036  62.990  1.00 74.90           C  
ATOM    816  O   ASP A 770      13.593  21.091  62.410  1.00 74.48           O  
ATOM    817  CB  ASP A 770      15.177  20.160  65.120  1.00 81.07           C  
ATOM    818  CG  ASP A 770      15.122  20.779  66.513  1.00 90.14           C  
ATOM    819  OD1 ASP A 770      14.299  21.703  66.738  1.00 92.69           O  
ATOM    820  OD2 ASP A 770      15.919  20.344  67.380  1.00 88.75           O  
ATOM    821  N   ILE A 771      14.299  18.940  62.356  1.00 68.80           N  
ATOM    822  CA  ILE A 771      14.397  18.874  60.901  1.00 67.37           C  
ATOM    823  C   ILE A 771      13.041  19.138  60.230  1.00 72.10           C  
ATOM    824  O   ILE A 771      12.978  19.793  59.185  1.00 75.29           O  
ATOM    825  CB  ILE A 771      15.026  17.543  60.441  1.00 65.33           C  
ATOM    826  CG1 ILE A 771      16.549  17.626  60.560  1.00 62.67           C  
ATOM    827  CG2 ILE A 771      14.635  17.214  59.007  1.00 64.77           C  
ATOM    828  CD1 ILE A 771      17.258  16.305  60.353  1.00 63.30           C  
ATOM    829  N   GLU A 772      11.967  18.638  60.844  1.00 72.06           N  
ATOM    830  CA  GLU A 772      10.604  18.881  60.372  1.00 72.92           C  
ATOM    831  C   GLU A 772      10.225  20.359  60.491  1.00 73.00           C  
ATOM    832  O   GLU A 772       9.664  20.942  59.561  1.00 74.70           O  
ATOM    833  CB  GLU A 772       9.610  18.002  61.139  1.00 76.58           C  
ATOM    834  CG  GLU A 772       8.152  18.142  60.710  1.00 77.69           C  
ATOM    835  CD  GLU A 772       7.434  19.295  61.398  1.00 83.06           C  
ATOM    836  OE1 GLU A 772       7.669  19.522  62.611  1.00 82.25           O  
ATOM    837  OE2 GLU A 772       6.625  19.972  60.723  1.00 83.40           O  
ATOM    838  N   VAL A 773      10.527  20.950  61.643  1.00 71.79           N  
ATOM    839  CA  VAL A 773      10.291  22.371  61.881  1.00 70.22           C  
ATOM    840  C   VAL A 773      10.993  23.238  60.831  1.00 71.71           C  
ATOM    841  O   VAL A 773      10.397  24.187  60.313  1.00 72.75           O  
ATOM    842  CB  VAL A 773      10.749  22.783  63.296  1.00 69.69           C  
ATOM    843  CG1 VAL A 773      10.703  24.294  63.469  1.00 69.12           C  
ATOM    844  CG2 VAL A 773       9.897  22.095  64.355  1.00 72.97           C  
ATOM    845  N   ALA A 774      12.248  22.905  60.519  1.00 68.90           N  
ATOM    846  CA  ALA A 774      13.025  23.648  59.525  1.00 68.23           C  
ATOM    847  C   ALA A 774      12.364  23.584  58.154  1.00 68.57           C  
ATOM    848  O   ALA A 774      12.258  24.596  57.467  1.00 71.38           O  
ATOM    849  CB  ALA A 774      14.455  23.126  59.449  1.00 63.17           C  
ATOM    850  N   TYR A 775      11.914  22.390  57.776  1.00 70.77           N  
ATOM    851  CA  TYR A 775      11.326  22.156  56.462  1.00 73.66           C  
ATOM    852  C   TYR A 775       9.933  22.765  56.317  1.00 69.99           C  
ATOM    853  O   TYR A 775       9.594  23.271  55.251  1.00 69.01           O  
ATOM    854  CB  TYR A 775      11.293  20.659  56.134  1.00 80.08           C  
ATOM    855  CG  TYR A 775      11.162  20.371  54.651  1.00 83.47           C  
ATOM    856  CD1 TYR A 775      12.263  20.499  53.793  1.00 82.59           C  
ATOM    857  CD2 TYR A 775       9.939  19.977  54.101  1.00 82.68           C  
ATOM    858  CE1 TYR A 775      12.147  20.244  52.435  1.00 84.41           C  
ATOM    859  CE2 TYR A 775       9.814  19.717  52.744  1.00 85.16           C  
ATOM    860  CZ  TYR A 775      10.919  19.851  51.917  1.00 87.07           C  
ATOM    861  OH  TYR A 775      10.794  19.592  50.571  1.00 89.75           O  
ATOM    862  N   SER A 776       9.136  22.714  57.383  1.00 66.11           N  
ATOM    863  CA  SER A 776       7.819  23.345  57.395  1.00 69.32           C  
ATOM    864  C   SER A 776       7.905  24.854  57.204  1.00 74.71           C  
ATOM    865  O   SER A 776       6.948  25.484  56.745  1.00 80.44           O  
ATOM    866  CB  SER A 776       7.094  23.054  58.704  1.00 67.44           C  
ATOM    867  OG  SER A 776       6.478  21.786  58.664  1.00 72.84           O  
ATOM    868  N   LEU A 777       9.047  25.429  57.574  1.00 75.78           N  
ATOM    869  CA  LEU A 777       9.260  26.865  57.460  1.00 74.11           C  
ATOM    870  C   LEU A 777       9.448  27.285  56.014  1.00 75.03           C  
ATOM    871  O   LEU A 777       8.858  28.275  55.579  1.00 73.51           O  
ATOM    872  CB  LEU A 777      10.449  27.312  58.307  1.00 69.26           C  
ATOM    873  CG  LEU A 777      10.162  27.522  59.792  1.00 67.23           C  
ATOM    874  CD1 LEU A 777      11.445  27.944  60.493  1.00 68.03           C  
ATOM    875  CD2 LEU A 777       9.058  28.548  60.005  1.00 63.64           C  
ATOM    876  N   LEU A 778      10.260  26.521  55.283  1.00 73.77           N  
ATOM    877  CA  LEU A 778      10.507  26.763  53.864  1.00 77.65           C  
ATOM    878  C   LEU A 778       9.248  26.606  53.009  1.00 81.74           C  
ATOM    879  O   LEU A 778       9.023  27.387  52.084  1.00 88.68           O  
ATOM    880  CB  LEU A 778      11.602  25.830  53.350  1.00 74.08           C  
ATOM    881  CG  LEU A 778      13.030  26.046  53.842  1.00 68.75           C  
ATOM    882  CD1 LEU A 778      13.894  24.870  53.422  1.00 66.79           C  
ATOM    883  CD2 LEU A 778      13.608  27.346  53.303  1.00 68.20           C  
ATOM    884  N   ARG A 779       8.436  25.600  53.327  1.00 86.18           N  
ATOM    885  CA  ARG A 779       7.200  25.326  52.586  1.00 93.97           C  
ATOM    886  C   ARG A 779       6.108  26.372  52.835  1.00 95.80           C  
ATOM    887  O   ARG A 779       5.279  26.625  51.959  1.00 99.64           O  
ATOM    888  CB  ARG A 779       6.676  23.905  52.869  1.00 96.63           C  
ATOM    889  CG  ARG A 779       7.467  22.787  52.190  1.00 98.34           C  
ATOM    890  CD  ARG A 779       7.497  22.945  50.672  1.00103.59           C  
ATOM    891  NE  ARG A 779       8.737  22.445  50.070  1.00108.57           N  
ATOM    892  CZ  ARG A 779       9.902  23.098  50.064  1.00109.34           C  
ATOM    893  NH1 ARG A 779      10.018  24.289  50.642  1.00108.28           N  
ATOM    894  NH2 ARG A 779      10.965  22.554  49.486  1.00105.26           N  
ATOM    895  N   GLY A 780       6.113  26.969  54.027  1.00 97.23           N  
ATOM    896  CA  GLY A 780       5.216  28.079  54.355  1.00 93.71           C  
ATOM    897  C   GLY A 780       5.689  29.377  53.722  1.00 96.01           C  
ATOM    898  O   GLY A 780       6.778  29.434  53.134  1.00 91.03           O  
ATOM    899  N   GLY A 781       4.870  30.421  53.835  1.00 98.45           N  
ATOM    900  CA  GLY A 781       5.173  31.721  53.227  1.00102.99           C  
ATOM    901  C   GLY A 781       5.009  31.741  51.714  1.00105.74           C  
ATOM    902  O   GLY A 781       4.895  30.688  51.074  1.00104.51           O  
ATOM    903  N   SER A 782       5.005  32.941  51.138  1.00107.38           N  
ATOM    904  CA  SER A 782       4.764  33.102  49.706  1.00110.19           C  
ATOM    905  C   SER A 782       5.922  33.771  48.957  1.00110.61           C  
ATOM    906  O   SER A 782       6.251  34.937  49.195  1.00107.97           O  
ATOM    907  CB  SER A 782       3.447  33.847  49.465  1.00110.25           C  
ATOM    908  OG  SER A 782       3.017  33.701  48.123  1.00106.72           O  
ATOM    909  N   LYS A 787      12.955  40.145  46.435  1.00 89.51           N  
ATOM    910  CA  LYS A 787      13.775  39.836  47.610  1.00 91.93           C  
ATOM    911  C   LYS A 787      14.332  38.408  47.632  1.00 91.32           C  
ATOM    912  O   LYS A 787      13.595  37.433  47.462  1.00 88.80           O  
ATOM    913  CB  LYS A 787      13.019  40.150  48.907  1.00 90.90           C  
ATOM    914  CG  LYS A 787      11.642  39.510  49.049  1.00 89.19           C  
ATOM    915  CD  LYS A 787      10.915  40.050  50.275  1.00 89.42           C  
ATOM    916  CE  LYS A 787      11.635  39.684  51.570  1.00 89.65           C  
ATOM    917  NZ  LYS A 787      11.168  40.480  52.737  1.00 91.07           N  
ATOM    918  N   ASP A 788      15.644  38.311  47.846  1.00 93.74           N  
ATOM    919  CA  ASP A 788      16.374  37.040  47.894  1.00 92.18           C  
ATOM    920  C   ASP A 788      15.704  36.049  48.855  1.00 92.54           C  
ATOM    921  O   ASP A 788      15.256  36.444  49.940  1.00 93.51           O  
ATOM    922  CB  ASP A 788      17.823  37.300  48.329  1.00 91.98           C  
ATOM    923  CG  ASP A 788      18.783  36.174  47.939  1.00 95.45           C  
ATOM    924  OD1 ASP A 788      18.588  35.017  48.364  1.00 95.78           O  
ATOM    925  OD2 ASP A 788      19.767  36.460  47.227  1.00 96.49           O  
ATOM    926  N   PRO A 789      15.612  34.763  48.451  1.00 89.94           N  
ATOM    927  CA  PRO A 789      15.116  33.713  49.348  1.00 85.75           C  
ATOM    928  C   PRO A 789      15.774  33.759  50.732  1.00 81.71           C  
ATOM    929  O   PRO A 789      15.104  33.540  51.740  1.00 79.76           O  
ATOM    930  CB  PRO A 789      15.493  32.429  48.609  1.00 85.68           C  
ATOM    931  CG  PRO A 789      15.416  32.808  47.168  1.00 84.23           C  
ATOM    932  CD  PRO A 789      15.829  34.253  47.081  1.00 86.40           C  
ATOM    933  N   ILE A 790      17.072  34.059  50.762  1.00 79.70           N  
ATOM    934  CA  ILE A 790      17.836  34.220  51.998  1.00 75.38           C  
ATOM    935  C   ILE A 790      17.170  35.175  52.993  1.00 76.02           C  
ATOM    936  O   ILE A 790      17.059  34.855  54.180  1.00 79.63           O  
ATOM    937  CB  ILE A 790      19.280  34.678  51.697  1.00 73.17           C  
ATOM    938  CG1 ILE A 790      20.094  33.498  51.157  1.00 70.87           C  
ATOM    939  CG2 ILE A 790      19.929  35.295  52.933  1.00 72.34           C  
ATOM    940  CD1 ILE A 790      21.525  33.824  50.781  1.00 72.01           C  
ATOM    941  N   ASP A 791      16.724  36.332  52.505  1.00 74.24           N  
ATOM    942  CA  ASP A 791      16.083  37.340  53.353  1.00 77.67           C  
ATOM    943  C   ASP A 791      14.707  36.898  53.818  1.00 77.98           C  
ATOM    944  O   ASP A 791      14.326  37.137  54.966  1.00 81.36           O  
ATOM    945  CB  ASP A 791      15.975  38.687  52.630  1.00 80.64           C  
ATOM    946  CG  ASP A 791      17.332  39.332  52.378  1.00 84.18           C  
ATOM    947  OD1 ASP A 791      18.364  38.713  52.720  1.00 84.71           O  
ATOM    948  OD2 ASP A 791      17.364  40.459  51.832  1.00 84.56           O  
ATOM    949  N   VAL A 792      13.967  36.251  52.923  1.00 78.64           N  
ATOM    950  CA  VAL A 792      12.638  35.736  53.243  1.00 78.34           C  
ATOM    951  C   VAL A 792      12.738  34.661  54.322  1.00 77.54           C  
ATOM    952  O   VAL A 792      11.910  34.615  55.233  1.00 80.75           O  
ATOM    953  CB  VAL A 792      11.928  35.164  51.997  1.00 80.32           C  
ATOM    954  CG1 VAL A 792      10.473  34.842  52.312  1.00 82.10           C  
ATOM    955  CG2 VAL A 792      12.022  36.138  50.827  1.00 80.36           C  
ATOM    956  N   ASN A 793      13.757  33.808  54.207  1.00 74.22           N  
ATOM    957  CA  ASN A 793      14.052  32.782  55.204  1.00 73.50           C  
ATOM    958  C   ASN A 793      14.394  33.388  56.560  1.00 74.02           C  
ATOM    959  O   ASN A 793      13.819  33.006  57.579  1.00 73.79           O  
ATOM    960  CB  ASN A 793      15.200  31.887  54.730  1.00 73.45           C  
ATOM    961  CG  ASN A 793      14.797  30.964  53.598  1.00 72.17           C  
ATOM    962  OD1 ASN A 793      13.623  30.647  53.431  1.00 69.47           O  
ATOM    963  ND2 ASN A 793      15.777  30.517  52.818  1.00 73.29           N  
ATOM    964  N   TYR A 794      15.330  34.337  56.556  1.00 75.41           N  
ATOM    965  CA  TYR A 794      15.750  35.050  57.759  1.00 73.69           C  
ATOM    966  C   TYR A 794      14.559  35.543  58.568  1.00 74.80           C  
ATOM    967  O   TYR A 794      14.567  35.461  59.791  1.00 79.91           O  
ATOM    968  CB  TYR A 794      16.661  36.217  57.381  1.00 73.90           C  
ATOM    969  CG  TYR A 794      16.966  37.188  58.504  1.00 75.95           C  
ATOM    970  CD1 TYR A 794      17.993  36.932  59.412  1.00 75.74           C  
ATOM    971  CD2 TYR A 794      16.242  38.379  58.648  1.00 76.55           C  
ATOM    972  CE1 TYR A 794      18.285  37.821  60.438  1.00 75.23           C  
ATOM    973  CE2 TYR A 794      16.529  39.275  59.671  1.00 76.28           C  
ATOM    974  CZ  TYR A 794      17.554  38.991  60.564  1.00 75.69           C  
ATOM    975  OH  TYR A 794      17.859  39.868  61.585  1.00 74.86           O  
ATOM    976  N   GLU A 795      13.538  36.041  57.880  1.00 74.89           N  
ATOM    977  CA  GLU A 795      12.346  36.566  58.539  1.00 77.93           C  
ATOM    978  C   GLU A 795      11.476  35.488  59.175  1.00 77.09           C  
ATOM    979  O   GLU A 795      10.807  35.748  60.175  1.00 80.99           O  
ATOM    980  CB  GLU A 795      11.514  37.395  57.563  1.00 84.33           C  
ATOM    981  CG  GLU A 795      12.169  38.704  57.145  1.00 92.22           C  
ATOM    982  CD  GLU A 795      11.351  39.473  56.120  1.00 97.86           C  
ATOM    983  OE1 GLU A 795      10.117  39.271  56.050  1.00 96.97           O  
ATOM    984  OE2 GLU A 795      11.946  40.287  55.382  1.00101.68           O  
ATOM    985  N   LYS A 796      11.483  34.286  58.595  1.00 76.77           N  
ATOM    986  CA  LYS A 796      10.673  33.166  59.101  1.00 72.90           C  
ATOM    987  C   LYS A 796      11.169  32.753  60.476  1.00 72.12           C  
ATOM    988  O   LYS A 796      10.422  32.165  61.267  1.00 72.63           O  
ATOM    989  CB  LYS A 796      10.725  31.948  58.163  1.00 73.80           C  
ATOM    990  CG  LYS A 796      10.613  32.244  56.674  1.00 74.32           C  
ATOM    991  CD  LYS A 796       9.191  32.576  56.237  1.00 79.19           C  
ATOM    992  CE  LYS A 796       8.435  31.339  55.784  1.00 76.41           C  
ATOM    993  NZ  LYS A 796       9.140  30.655  54.662  1.00 72.48           N  
ATOM    994  N   LEU A 797      12.439  33.059  60.744  1.00 65.82           N  
ATOM    995  CA  LEU A 797      13.062  32.761  62.025  1.00 61.88           C  
ATOM    996  C   LEU A 797      12.539  33.641  63.164  1.00 62.26           C  
ATOM    997  O   LEU A 797      12.703  33.294  64.330  1.00 67.26           O  
ATOM    998  CB  LEU A 797      14.590  32.886  61.925  1.00 59.02           C  
ATOM    999  CG  LEU A 797      15.402  31.913  61.055  1.00 57.47           C  
ATOM   1000  CD1 LEU A 797      16.840  32.386  60.936  1.00 55.44           C  
ATOM   1001  CD2 LEU A 797      15.370  30.488  61.579  1.00 54.11           C  
ATOM   1002  N   LYS A 798      11.909  34.769  62.829  1.00 64.57           N  
ATOM   1003  CA  LYS A 798      11.520  35.783  63.819  1.00 67.23           C  
ATOM   1004  C   LYS A 798      12.667  35.977  64.825  1.00 69.16           C  
ATOM   1005  O   LYS A 798      12.488  35.795  66.036  1.00 69.81           O  
ATOM   1006  CB  LYS A 798      10.220  35.389  64.546  1.00 71.37           C  
ATOM   1007  CG  LYS A 798       9.099  34.843  63.667  1.00 74.75           C  
ATOM   1008  CD  LYS A 798       8.047  35.892  63.333  1.00 82.21           C  
ATOM   1009  CE  LYS A 798       8.446  36.777  62.155  1.00 89.49           C  
ATOM   1010  NZ  LYS A 798       7.499  37.911  61.938  1.00 89.22           N  
ATOM   1011  N   THR A 799      13.850  36.321  64.309  1.00 66.72           N  
ATOM   1012  CA  THR A 799      15.073  36.373  65.115  1.00 67.79           C  
ATOM   1013  C   THR A 799      16.062  37.403  64.592  1.00 65.61           C  
ATOM   1014  O   THR A 799      16.639  37.232  63.516  1.00 69.43           O  
ATOM   1015  CB  THR A 799      15.773  34.990  65.175  1.00 68.97           C  
ATOM   1016  OG1 THR A 799      14.934  34.061  65.870  1.00 72.75           O  
ATOM   1017  CG2 THR A 799      17.135  35.076  65.887  1.00 64.34           C  
ATOM   1018  N   ASP A 800      16.274  38.458  65.368  1.00 61.47           N  
ATOM   1019  CA  ASP A 800      17.249  39.472  65.005  1.00 63.47           C  
ATOM   1020  C   ASP A 800      18.664  38.887  65.081  1.00 60.53           C  
ATOM   1021  O   ASP A 800      19.077  38.345  66.106  1.00 58.97           O  
ATOM   1022  CB  ASP A 800      17.096  40.715  65.895  1.00 67.44           C  
ATOM   1023  CG  ASP A 800      18.018  41.851  65.484  1.00 69.35           C  
ATOM   1024  OD1 ASP A 800      17.948  42.305  64.320  1.00 69.23           O  
ATOM   1025  OD2 ASP A 800      18.816  42.291  66.336  1.00 72.72           O  
ATOM   1026  N   ILE A 801      19.387  38.964  63.973  1.00 58.37           N  
ATOM   1027  CA  ILE A 801      20.749  38.466  63.928  1.00 59.88           C  
ATOM   1028  C   ILE A 801      21.651  39.599  63.476  1.00 61.29           C  
ATOM   1029  O   ILE A 801      21.494  40.111  62.370  1.00 66.48           O  
ATOM   1030  CB  ILE A 801      20.907  37.256  62.975  1.00 57.75           C  
ATOM   1031  CG1 ILE A 801      19.898  36.159  63.318  1.00 60.34           C  
ATOM   1032  CG2 ILE A 801      22.324  36.704  63.049  1.00 56.84           C  
ATOM   1033  CD1 ILE A 801      19.932  34.967  62.384  1.00 62.54           C  
ATOM   1034  N   LYS A 802      22.583  39.987  64.340  1.00 62.44           N  
ATOM   1035  CA  LYS A 802      23.560  41.033  64.036  1.00 63.74           C  
ATOM   1036  C   LYS A 802      24.984  40.504  64.231  1.00 64.07           C  
ATOM   1037  O   LYS A 802      25.231  39.671  65.106  1.00 64.95           O  
ATOM   1038  CB  LYS A 802      23.311  42.276  64.904  1.00 64.79           C  
ATOM   1039  CG  LYS A 802      21.987  42.992  64.633  1.00 65.68           C  
ATOM   1040  CD  LYS A 802      22.039  43.824  63.355  1.00 65.67           C  
ATOM   1041  CE  LYS A 802      20.658  44.078  62.755  1.00 65.97           C  
ATOM   1042  NZ  LYS A 802      19.732  44.835  63.646  1.00 63.53           N  
ATOM   1043  N   VAL A 803      25.919  40.970  63.409  1.00 64.14           N  
ATOM   1044  CA  VAL A 803      27.300  40.502  63.515  1.00 64.27           C  
ATOM   1045  C   VAL A 803      28.060  41.241  64.617  1.00 64.57           C  
ATOM   1046  O   VAL A 803      28.040  42.474  64.695  1.00 64.02           O  
ATOM   1047  CB  VAL A 803      28.048  40.561  62.162  1.00 63.87           C  
ATOM   1048  CG1 VAL A 803      29.537  40.280  62.340  1.00 63.59           C  
ATOM   1049  CG2 VAL A 803      27.452  39.551  61.194  1.00 63.89           C  
ATOM   1050  N   VAL A 804      28.706  40.466  65.481  1.00 65.82           N  
ATOM   1051  CA  VAL A 804      29.593  41.014  66.501  1.00 67.65           C  
ATOM   1052  C   VAL A 804      30.991  41.125  65.902  1.00 66.08           C  
ATOM   1053  O   VAL A 804      31.541  40.127  65.443  1.00 67.25           O  
ATOM   1054  CB  VAL A 804      29.598  40.140  67.777  1.00 64.62           C  
ATOM   1055  CG1 VAL A 804      30.687  40.588  68.744  1.00 60.87           C  
ATOM   1056  CG2 VAL A 804      28.225  40.170  68.448  1.00 59.75           C  
ATOM   1057  N   ASP A 805      31.546  42.339  65.901  1.00 69.44           N  
ATOM   1058  CA  ASP A 805      32.856  42.613  65.289  1.00 72.05           C  
ATOM   1059  C   ASP A 805      33.999  41.866  65.975  1.00 73.34           C  
ATOM   1060  O   ASP A 805      34.039  41.758  67.206  1.00 71.34           O  
ATOM   1061  CB  ASP A 805      33.158  44.119  65.261  1.00 74.68           C  
ATOM   1062  CG  ASP A 805      34.391  44.458  64.417  1.00 80.12           C  
ATOM   1063  OD1 ASP A 805      34.254  44.629  63.184  1.00 77.91           O  
ATOM   1064  OD2 ASP A 805      35.504  44.536  64.987  1.00 81.91           O  
ATOM   1065  N   ARG A 806      34.921  41.368  65.152  1.00 73.75           N  
ATOM   1066  CA  ARG A 806      36.094  40.607  65.585  1.00 76.68           C  
ATOM   1067  C   ARG A 806      36.884  41.293  66.710  1.00 76.98           C  
ATOM   1068  O   ARG A 806      37.365  40.629  67.633  1.00 75.93           O  
ATOM   1069  CB  ARG A 806      36.972  40.305  64.357  1.00 81.22           C  
ATOM   1070  CG  ARG A 806      38.450  40.006  64.595  1.00 85.91           C  
ATOM   1071  CD  ARG A 806      39.237  40.018  63.281  1.00 92.60           C  
ATOM   1072  NE  ARG A 806      38.955  41.197  62.450  1.00 98.24           N  
ATOM   1073  CZ  ARG A 806      38.179  41.203  61.362  1.00100.85           C  
ATOM   1074  NH1 ARG A 806      37.593  40.088  60.938  1.00100.32           N  
ATOM   1075  NH2 ARG A 806      37.987  42.333  60.689  1.00 97.81           N  
ATOM   1076  N   ASP A 807      36.982  42.619  66.645  1.00 78.55           N  
ATOM   1077  CA  ASP A 807      37.782  43.388  67.607  1.00 80.06           C  
ATOM   1078  C   ASP A 807      37.004  43.992  68.788  1.00 76.15           C  
ATOM   1079  O   ASP A 807      37.572  44.727  69.597  1.00 76.24           O  
ATOM   1080  CB  ASP A 807      38.586  44.475  66.871  1.00 83.00           C  
ATOM   1081  CG  ASP A 807      39.718  43.897  66.035  1.00 81.91           C  
ATOM   1082  OD1 ASP A 807      40.504  43.093  66.577  1.00 77.60           O  
ATOM   1083  OD2 ASP A 807      39.820  44.246  64.839  1.00 82.52           O  
ATOM   1084  N   SER A 808      35.718  43.672  68.895  1.00 74.45           N  
ATOM   1085  CA  SER A 808      34.874  44.204  69.968  1.00 71.33           C  
ATOM   1086  C   SER A 808      35.206  43.607  71.339  1.00 70.98           C  
ATOM   1087  O   SER A 808      35.974  42.648  71.439  1.00 78.03           O  
ATOM   1088  CB  SER A 808      33.404  43.959  69.641  1.00 70.51           C  
ATOM   1089  OG  SER A 808      33.149  42.571  69.548  1.00 66.36           O  
ATOM   1090  N   GLU A 809      34.621  44.189  72.385  1.00 72.67           N  
ATOM   1091  CA  GLU A 809      34.761  43.705  73.766  1.00 74.26           C  
ATOM   1092  C   GLU A 809      34.059  42.360  73.955  1.00 72.12           C  
ATOM   1093  O   GLU A 809      34.583  41.462  74.625  1.00 71.60           O  
ATOM   1094  CB  GLU A 809      34.219  44.756  74.754  1.00 81.64           C  
ATOM   1095  CG  GLU A 809      33.978  44.288  76.192  1.00 89.56           C  
ATOM   1096  CD  GLU A 809      35.228  44.291  77.070  1.00101.52           C  
ATOM   1097  OE1 GLU A 809      36.363  44.229  76.539  1.00103.54           O  
ATOM   1098  OE2 GLU A 809      35.071  44.357  78.311  1.00106.10           O  
ATOM   1099  N   GLU A 810      32.873  42.233  73.363  1.00 68.58           N  
ATOM   1100  CA  GLU A 810      32.123  40.984  73.382  1.00 68.28           C  
ATOM   1101  C   GLU A 810      32.931  39.848  72.758  1.00 66.14           C  
ATOM   1102  O   GLU A 810      32.945  38.742  73.284  1.00 67.46           O  
ATOM   1103  CB  GLU A 810      30.780  41.143  72.667  1.00 71.60           C  
ATOM   1104  CG  GLU A 810      29.747  41.959  73.436  1.00 73.29           C  
ATOM   1105  CD  GLU A 810      28.681  42.553  72.530  1.00 75.65           C  
ATOM   1106  OE1 GLU A 810      28.996  43.508  71.789  1.00 74.31           O  
ATOM   1107  OE2 GLU A 810      27.526  42.073  72.558  1.00 77.47           O  
ATOM   1108  N   ALA A 811      33.623  40.131  71.658  1.00 64.61           N  
ATOM   1109  CA  ALA A 811      34.424  39.114  70.979  1.00 64.10           C  
ATOM   1110  C   ALA A 811      35.657  38.693  71.776  1.00 63.88           C  
ATOM   1111  O   ALA A 811      36.033  37.529  71.756  1.00 64.87           O  
ATOM   1112  CB  ALA A 811      34.816  39.579  69.590  1.00 63.78           C  
ATOM   1113  N   GLU A 812      36.272  39.636  72.481  1.00 67.82           N  
ATOM   1114  CA  GLU A 812      37.454  39.348  73.296  1.00 73.83           C  
ATOM   1115  C   GLU A 812      37.119  38.381  74.427  1.00 70.46           C  
ATOM   1116  O   GLU A 812      37.849  37.416  74.676  1.00 70.71           O  
ATOM   1117  CB  GLU A 812      38.049  40.639  73.872  1.00 78.26           C  
ATOM   1118  CG  GLU A 812      38.732  41.536  72.848  1.00 87.81           C  
ATOM   1119  CD  GLU A 812      39.819  42.418  73.454  1.00 96.61           C  
ATOM   1120  OE1 GLU A 812      40.131  42.265  74.657  1.00 96.74           O  
ATOM   1121  OE2 GLU A 812      40.374  43.270  72.721  1.00100.84           O  
ATOM   1122  N   ILE A 813      36.005  38.664  75.098  1.00 68.93           N  
ATOM   1123  CA  ILE A 813      35.487  37.861  76.205  1.00 66.92           C  
ATOM   1124  C   ILE A 813      35.034  36.477  75.715  1.00 67.30           C  
ATOM   1125  O   ILE A 813      35.437  35.452  76.269  1.00 66.91           O  
ATOM   1126  CB  ILE A 813      34.330  38.607  76.915  1.00 65.33           C  
ATOM   1127  CG1 ILE A 813      34.868  39.848  77.643  1.00 63.63           C  
ATOM   1128  CG2 ILE A 813      33.590  37.687  77.875  1.00 64.62           C  
ATOM   1129  CD1 ILE A 813      33.830  40.901  77.983  1.00 61.39           C  
ATOM   1130  N   ILE A 814      34.209  36.462  74.668  1.00 65.53           N  
ATOM   1131  CA  ILE A 814      33.714  35.222  74.070  1.00 62.03           C  
ATOM   1132  C   ILE A 814      34.861  34.294  73.641  1.00 64.51           C  
ATOM   1133  O   ILE A 814      34.854  33.106  73.990  1.00 65.87           O  
ATOM   1134  CB  ILE A 814      32.722  35.505  72.914  1.00 58.53           C  
ATOM   1135  CG1 ILE A 814      31.366  35.946  73.497  1.00 56.36           C  
ATOM   1136  CG2 ILE A 814      32.563  34.279  72.021  1.00 57.45           C  
ATOM   1137  CD1 ILE A 814      30.404  36.619  72.531  1.00 51.15           C  
ATOM   1138  N   ARG A 815      35.845  34.841  72.918  1.00 62.89           N  
ATOM   1139  CA  ARG A 815      37.029  34.074  72.489  1.00 62.36           C  
ATOM   1140  C   ARG A 815      37.855  33.535  73.652  1.00 63.36           C  
ATOM   1141  O   ARG A 815      38.434  32.454  73.556  1.00 67.87           O  
ATOM   1142  CB  ARG A 815      37.921  34.891  71.553  1.00 59.66           C  
ATOM   1143  CG  ARG A 815      37.409  34.967  70.119  1.00 61.45           C  
ATOM   1144  CD  ARG A 815      38.489  35.444  69.159  1.00 63.28           C  
ATOM   1145  NE  ARG A 815      39.078  36.715  69.578  1.00 67.21           N  
ATOM   1146  CZ  ARG A 815      38.651  37.916  69.188  1.00 68.93           C  
ATOM   1147  NH1 ARG A 815      37.622  38.036  68.357  1.00 67.37           N  
ATOM   1148  NH2 ARG A 815      39.259  39.006  69.635  1.00 69.59           N  
ATOM   1149  N   LYS A 816      37.905  34.292  74.742  1.00 64.91           N  
ATOM   1150  CA  LYS A 816      38.590  33.866  75.956  1.00 65.29           C  
ATOM   1151  C   LYS A 816      37.814  32.726  76.621  1.00 64.76           C  
ATOM   1152  O   LYS A 816      38.402  31.725  77.051  1.00 63.98           O  
ATOM   1153  CB  LYS A 816      38.773  35.067  76.901  1.00 69.54           C  
ATOM   1154  CG  LYS A 816      39.294  34.745  78.299  1.00 73.61           C  
ATOM   1155  CD  LYS A 816      39.962  35.950  78.956  1.00 74.50           C  
ATOM   1156  CE  LYS A 816      41.475  35.787  79.047  1.00 77.94           C  
ATOM   1157  NZ  LYS A 816      42.126  35.487  77.736  1.00 82.33           N  
ATOM   1158  N   TYR A 817      36.492  32.890  76.691  1.00 65.13           N  
ATOM   1159  CA  TYR A 817      35.582  31.871  77.204  1.00 60.72           C  
ATOM   1160  C   TYR A 817      35.862  30.560  76.472  1.00 63.57           C  
ATOM   1161  O   TYR A 817      36.001  29.511  77.106  1.00 67.07           O  
ATOM   1162  CB  TYR A 817      34.131  32.309  76.981  1.00 58.17           C  
ATOM   1163  CG  TYR A 817      33.076  31.662  77.869  1.00 55.99           C  
ATOM   1164  CD1 TYR A 817      33.357  30.539  78.651  1.00 55.72           C  
ATOM   1165  CD2 TYR A 817      31.778  32.167  77.900  1.00 55.74           C  
ATOM   1166  CE1 TYR A 817      32.382  29.958  79.454  1.00 54.33           C  
ATOM   1167  CE2 TYR A 817      30.795  31.589  78.694  1.00 56.50           C  
ATOM   1168  CZ  TYR A 817      31.102  30.486  79.466  1.00 55.37           C  
ATOM   1169  OH  TYR A 817      30.124  29.921  80.247  1.00 56.17           O  
ATOM   1170  N   VAL A 818      35.969  30.640  75.142  1.00 62.21           N  
ATOM   1171  CA  VAL A 818      36.283  29.483  74.294  1.00 58.90           C  
ATOM   1172  C   VAL A 818      37.659  28.881  74.618  1.00 60.65           C  
ATOM   1173  O   VAL A 818      37.746  27.708  74.975  1.00 61.16           O  
ATOM   1174  CB  VAL A 818      36.158  29.825  72.789  1.00 56.01           C  
ATOM   1175  CG1 VAL A 818      36.692  28.694  71.922  1.00 52.51           C  
ATOM   1176  CG2 VAL A 818      34.708  30.132  72.431  1.00 54.47           C  
ATOM   1177  N   LYS A 819      38.720  29.683  74.516  1.00 63.73           N  
ATOM   1178  CA  LYS A 819      40.081  29.219  74.813  1.00 66.45           C  
ATOM   1179  C   LYS A 819      40.229  28.593  76.208  1.00 68.23           C  
ATOM   1180  O   LYS A 819      40.772  27.491  76.344  1.00 68.17           O  
ATOM   1181  CB  LYS A 819      41.088  30.357  74.650  1.00 70.73           C  
ATOM   1182  CG  LYS A 819      42.526  29.889  74.464  1.00 77.58           C  
ATOM   1183  CD  LYS A 819      43.534  30.967  74.844  1.00 85.52           C  
ATOM   1184  CE  LYS A 819      43.856  30.925  76.336  1.00 94.43           C  
ATOM   1185  NZ  LYS A 819      44.794  32.001  76.771  1.00 98.36           N  
ATOM   1186  N   ASN A 820      39.735  29.290  77.230  1.00 66.78           N  
ATOM   1187  CA  ASN A 820      39.924  28.865  78.620  1.00 70.67           C  
ATOM   1188  C   ASN A 820      39.104  27.648  79.061  1.00 73.11           C  
ATOM   1189  O   ASN A 820      39.596  26.816  79.826  1.00 73.34           O  
ATOM   1190  CB  ASN A 820      39.669  30.032  79.581  1.00 73.30           C  
ATOM   1191  CG  ASN A 820      40.819  31.028  79.627  1.00 76.42           C  
ATOM   1192  OD1 ASN A 820      41.739  30.991  78.805  1.00 79.29           O  
ATOM   1193  ND2 ASN A 820      40.767  31.932  80.598  1.00 72.55           N  
ATOM   1194  N   THR A 821      37.858  27.548  78.593  1.00 69.99           N  
ATOM   1195  CA  THR A 821      36.972  26.464  79.024  1.00 65.55           C  
ATOM   1196  C   THR A 821      36.998  25.240  78.089  1.00 67.33           C  
ATOM   1197  O   THR A 821      36.069  24.430  78.085  1.00 65.90           O  
ATOM   1198  CB  THR A 821      35.524  26.956  79.275  1.00 66.40           C  
ATOM   1199  OG1 THR A 821      34.887  27.300  78.035  1.00 63.89           O  
ATOM   1200  CG2 THR A 821      35.517  28.162  80.212  1.00 65.70           C  
ATOM   1201  N   HIS A 822      38.074  25.109  77.310  1.00 67.94           N  
ATOM   1202  CA  HIS A 822      38.314  23.914  76.502  1.00 65.52           C  
ATOM   1203  C   HIS A 822      38.916  22.863  77.389  1.00 65.18           C  
ATOM   1204  O   HIS A 822      39.911  23.127  78.062  1.00 68.90           O  
ATOM   1205  CB  HIS A 822      39.260  24.232  75.353  1.00 65.80           C  
ATOM   1206  CG  HIS A 822      39.159  23.270  74.188  1.00 69.09           C  
ATOM   1207  ND1 HIS A 822      39.431  21.954  74.304  1.00 71.17           N  
ATOM   1208  CD2 HIS A 822      38.821  23.485  72.851  1.00 69.42           C  
ATOM   1209  CE1 HIS A 822      39.262  21.353  73.108  1.00 68.70           C  
ATOM   1210  NE2 HIS A 822      38.889  22.289  72.221  1.00 70.64           N  
ATOM   1211  N   ALA A 823      38.318  21.669  77.408  1.00 62.46           N  
ATOM   1212  CA  ALA A 823      38.729  20.591  78.323  1.00 61.37           C  
ATOM   1213  C   ALA A 823      39.942  19.810  77.819  1.00 62.21           C  
ATOM   1214  O   ALA A 823      40.151  19.699  76.608  1.00 63.85           O  
ATOM   1215  CB  ALA A 823      37.569  19.650  78.577  1.00 58.63           C  
ATOM   1216  N   THR A 824      40.736  19.270  78.745  1.00 62.04           N  
ATOM   1217  CA  THR A 824      41.964  18.549  78.373  1.00 64.20           C  
ATOM   1218  C   THR A 824      41.685  17.166  77.824  1.00 66.06           C  
ATOM   1219  O   THR A 824      42.457  16.670  76.996  1.00 65.63           O  
ATOM   1220  CB  THR A 824      42.993  18.433  79.521  1.00 63.97           C  
ATOM   1221  OG1 THR A 824      42.325  18.098  80.743  1.00 66.20           O  
ATOM   1222  CG2 THR A 824      43.761  19.736  79.695  1.00 62.78           C  
ATOM   1223  N   THR A 825      40.597  16.542  78.280  1.00 68.79           N  
ATOM   1224  CA  THR A 825      40.191  15.236  77.730  1.00 70.04           C  
ATOM   1225  C   THR A 825      39.549  15.346  76.344  1.00 68.60           C  
ATOM   1226  O   THR A 825      39.446  14.345  75.642  1.00 72.69           O  
ATOM   1227  CB  THR A 825      39.251  14.432  78.655  1.00 70.07           C  
ATOM   1228  OG1 THR A 825      38.027  15.149  78.848  1.00 70.06           O  
ATOM   1229  CG2 THR A 825      39.912  14.126  79.997  1.00 70.64           C  
ATOM   1230  N   HIS A 826      39.128  16.549  75.953  1.00 66.01           N  
ATOM   1231  CA  HIS A 826      38.574  16.773  74.616  1.00 65.82           C  
ATOM   1232  C   HIS A 826      39.623  17.230  73.638  1.00 66.52           C  
ATOM   1233  O   HIS A 826      39.448  18.234  72.939  1.00 64.62           O  
ATOM   1234  CB  HIS A 826      37.411  17.757  74.665  1.00 68.93           C  
ATOM   1235  CG  HIS A 826      36.269  17.310  75.544  1.00 73.92           C  
ATOM   1236  ND1 HIS A 826      35.538  18.171  76.269  1.00 74.43           N  
ATOM   1237  CD2 HIS A 826      35.751  16.040  75.800  1.00 74.76           C  
ATOM   1238  CE1 HIS A 826      34.595  17.494  76.953  1.00 78.30           C  
ATOM   1239  NE2 HIS A 826      34.729  16.189  76.666  1.00 76.80           N  
ATOM   1240  N   ASN A 827      40.714  16.472  73.560  1.00 68.90           N  
ATOM   1241  CA  ASN A 827      41.888  16.859  72.775  1.00 70.31           C  
ATOM   1242  C   ASN A 827      41.972  16.285  71.347  1.00 74.61           C  
ATOM   1243  O   ASN A 827      43.052  16.249  70.750  1.00 75.69           O  
ATOM   1244  CB  ASN A 827      43.174  16.565  73.565  1.00 66.78           C  
ATOM   1245  CG  ASN A 827      43.424  15.078  73.765  1.00 67.43           C  
ATOM   1246  OD1 ASN A 827      42.535  14.242  73.594  1.00 65.29           O  
ATOM   1247  ND2 ASN A 827      44.652  14.744  74.136  1.00 71.03           N  
ATOM   1248  N   ALA A 828      40.841  15.849  70.797  1.00 75.50           N  
ATOM   1249  CA  ALA A 828      40.836  15.305  69.439  1.00 77.89           C  
ATOM   1250  C   ALA A 828      40.722  16.409  68.392  1.00 79.27           C  
ATOM   1251  O   ALA A 828      40.910  16.160  67.199  1.00 85.21           O  
ATOM   1252  CB  ALA A 828      39.726  14.279  69.267  1.00 79.39           C  
ATOM   1253  N   TYR A 829      40.420  17.623  68.849  1.00 75.86           N  
ATOM   1254  CA  TYR A 829      40.278  18.781  67.969  1.00 73.40           C  
ATOM   1255  C   TYR A 829      40.696  20.088  68.646  1.00 74.39           C  
ATOM   1256  O   TYR A 829      40.744  20.182  69.879  1.00 71.97           O  
ATOM   1257  CB  TYR A 829      38.838  18.893  67.449  1.00 73.08           C  
ATOM   1258  CG  TYR A 829      37.782  19.076  68.524  1.00 75.46           C  
ATOM   1259  CD1 TYR A 829      37.429  20.349  68.979  1.00 78.46           C  
ATOM   1260  CD2 TYR A 829      37.125  17.980  69.078  1.00 75.56           C  
ATOM   1261  CE1 TYR A 829      36.461  20.520  69.960  1.00 76.74           C  
ATOM   1262  CE2 TYR A 829      36.156  18.142  70.059  1.00 75.04           C  
ATOM   1263  CZ  TYR A 829      35.825  19.413  70.498  1.00 75.65           C  
ATOM   1264  OH  TYR A 829      34.858  19.577  71.473  1.00 73.73           O  
ATOM   1265  N   ASP A 830      41.008  21.085  67.821  1.00 75.60           N  
ATOM   1266  CA  ASP A 830      41.211  22.452  68.283  1.00 77.55           C  
ATOM   1267  C   ASP A 830      40.018  23.285  67.846  1.00 76.50           C  
ATOM   1268  O   ASP A 830      39.374  22.983  66.835  1.00 74.10           O  
ATOM   1269  CB  ASP A 830      42.503  23.040  67.713  1.00 84.83           C  
ATOM   1270  CG  ASP A 830      43.748  22.391  68.295  1.00 93.16           C  
ATOM   1271  OD1 ASP A 830      43.937  22.454  69.530  1.00 93.17           O  
ATOM   1272  OD2 ASP A 830      44.545  21.824  67.514  1.00 98.10           O  
ATOM   1273  N   LEU A 831      39.731  24.340  68.597  1.00 75.20           N  
ATOM   1274  CA  LEU A 831      38.532  25.126  68.353  1.00 75.50           C  
ATOM   1275  C   LEU A 831      38.861  26.548  67.893  1.00 76.63           C  
ATOM   1276  O   LEU A 831      39.687  27.226  68.502  1.00 79.06           O  
ATOM   1277  CB  LEU A 831      37.677  25.133  69.620  1.00 74.88           C  
ATOM   1278  CG  LEU A 831      36.182  24.804  69.561  1.00 74.62           C  
ATOM   1279  CD1 LEU A 831      35.771  24.045  68.307  1.00 73.21           C  
ATOM   1280  CD2 LEU A 831      35.805  24.025  70.815  1.00 68.45           C  
ATOM   1281  N   GLU A 832      38.217  26.983  66.810  1.00 79.90           N  
ATOM   1282  CA  GLU A 832      38.393  28.336  66.283  1.00 77.97           C  
ATOM   1283  C   GLU A 832      37.051  29.034  66.033  1.00 76.94           C  
ATOM   1284  O   GLU A 832      36.182  28.499  65.334  1.00 74.65           O  
ATOM   1285  CB  GLU A 832      39.223  28.299  64.996  1.00 85.26           C  
ATOM   1286  CG  GLU A 832      39.500  29.671  64.394  1.00 94.25           C  
ATOM   1287  CD  GLU A 832      40.393  29.616  63.166  1.00 99.65           C  
ATOM   1288  OE1 GLU A 832      41.614  29.401  63.325  1.00100.46           O  
ATOM   1289  OE2 GLU A 832      39.876  29.805  62.043  1.00103.83           O  
ATOM   1290  N   VAL A 833      36.893  30.229  66.602  1.00 72.78           N  
ATOM   1291  CA  VAL A 833      35.690  31.047  66.401  1.00 69.03           C  
ATOM   1292  C   VAL A 833      35.761  31.775  65.056  1.00 68.83           C  
ATOM   1293  O   VAL A 833      36.652  32.597  64.850  1.00 70.79           O  
ATOM   1294  CB  VAL A 833      35.524  32.108  67.517  1.00 71.27           C  
ATOM   1295  CG1 VAL A 833      34.224  32.878  67.337  1.00 71.34           C  
ATOM   1296  CG2 VAL A 833      35.585  31.482  68.907  1.00 73.46           C  
ATOM   1297  N   ILE A 834      34.829  31.482  64.149  1.00 68.44           N  
ATOM   1298  CA  ILE A 834      34.800  32.137  62.833  1.00 66.16           C  
ATOM   1299  C   ILE A 834      33.885  33.355  62.853  1.00 66.65           C  
ATOM   1300  O   ILE A 834      34.268  34.429  62.396  1.00 66.87           O  
ATOM   1301  CB  ILE A 834      34.406  31.160  61.688  1.00 68.99           C  
ATOM   1302  CG1 ILE A 834      35.638  30.418  61.147  1.00 66.53           C  
ATOM   1303  CG2 ILE A 834      33.773  31.902  60.513  1.00 65.52           C  
ATOM   1304  CD1 ILE A 834      36.247  29.402  62.081  1.00 62.51           C  
ATOM   1305  N   ASP A 835      32.685  33.181  63.398  1.00 69.28           N  
ATOM   1306  CA  ASP A 835      31.692  34.246  63.459  1.00 69.07           C  
ATOM   1307  C   ASP A 835      30.987  34.261  64.805  1.00 68.48           C  
ATOM   1308  O   ASP A 835      30.741  33.214  65.393  1.00 71.94           O  
ATOM   1309  CB  ASP A 835      30.650  34.069  62.358  1.00 71.38           C  
ATOM   1310  CG  ASP A 835      31.224  34.239  60.966  1.00 80.47           C  
ATOM   1311  OD1 ASP A 835      32.117  35.095  60.775  1.00 86.19           O  
ATOM   1312  OD2 ASP A 835      30.765  33.520  60.049  1.00 84.01           O  
ATOM   1313  N   ILE A 836      30.657  35.456  65.282  1.00 68.15           N  
ATOM   1314  CA  ILE A 836      29.895  35.630  66.514  1.00 65.62           C  
ATOM   1315  C   ILE A 836      28.710  36.526  66.207  1.00 62.68           C  
ATOM   1316  O   ILE A 836      28.884  37.611  65.655  1.00 68.33           O  
ATOM   1317  CB  ILE A 836      30.749  36.283  67.623  1.00 66.89           C  
ATOM   1318  CG1 ILE A 836      32.025  35.467  67.874  1.00 69.93           C  
ATOM   1319  CG2 ILE A 836      29.935  36.447  68.902  1.00 64.51           C  
ATOM   1320  CD1 ILE A 836      33.185  36.265  68.428  1.00 72.87           C  
ATOM   1321  N   PHE A 837      27.513  36.080  66.569  1.00 59.39           N  
ATOM   1322  CA  PHE A 837      26.293  36.825  66.260  1.00 60.45           C  
ATOM   1323  C   PHE A 837      25.527  37.215  67.518  1.00 60.82           C  
ATOM   1324  O   PHE A 837      25.296  36.383  68.390  1.00 61.85           O  
ATOM   1325  CB  PHE A 837      25.368  35.996  65.350  1.00 62.08           C  
ATOM   1326  CG  PHE A 837      26.015  35.526  64.068  1.00 63.26           C  
ATOM   1327  CD1 PHE A 837      26.737  34.330  64.028  1.00 62.78           C  
ATOM   1328  CD2 PHE A 837      25.892  36.268  62.897  1.00 62.64           C  
ATOM   1329  CE1 PHE A 837      27.327  33.892  62.854  1.00 61.10           C  
ATOM   1330  CE2 PHE A 837      26.482  35.833  61.718  1.00 63.73           C  
ATOM   1331  CZ  PHE A 837      27.204  34.646  61.696  1.00 62.00           C  
ATOM   1332  N   LYS A 838      25.135  38.481  67.613  1.00 63.60           N  
ATOM   1333  CA  LYS A 838      24.135  38.901  68.603  1.00 63.28           C  
ATOM   1334  C   LYS A 838      22.761  38.438  68.122  1.00 61.59           C  
ATOM   1335  O   LYS A 838      22.371  38.734  66.990  1.00 62.98           O  
ATOM   1336  CB  LYS A 838      24.138  40.423  68.772  1.00 63.80           C  
ATOM   1337  CG  LYS A 838      24.661  40.932  70.102  1.00 69.62           C  
ATOM   1338  CD  LYS A 838      23.617  40.820  71.208  1.00 75.66           C  
ATOM   1339  CE  LYS A 838      24.105  41.476  72.494  1.00 78.15           C  
ATOM   1340  NZ  LYS A 838      23.186  41.206  73.633  1.00 79.56           N  
ATOM   1341  N   ILE A 839      22.035  37.706  68.963  1.00 57.25           N  
ATOM   1342  CA  ILE A 839      20.703  37.218  68.587  1.00 56.38           C  
ATOM   1343  C   ILE A 839      19.601  37.646  69.567  1.00 56.70           C  
ATOM   1344  O   ILE A 839      19.802  37.661  70.781  1.00 55.70           O  
ATOM   1345  CB  ILE A 839      20.685  35.687  68.353  1.00 56.25           C  
ATOM   1346  CG1 ILE A 839      20.924  34.919  69.657  1.00 56.72           C  
ATOM   1347  CG2 ILE A 839      21.702  35.294  67.283  1.00 54.79           C  
ATOM   1348  CD1 ILE A 839      20.985  33.413  69.494  1.00 56.67           C  
ATOM   1349  N   GLU A 840      18.444  38.017  69.032  1.00 58.82           N  
ATOM   1350  CA  GLU A 840      17.301  38.380  69.867  1.00 63.36           C  
ATOM   1351  C   GLU A 840      16.027  37.755  69.311  1.00 62.45           C  
ATOM   1352  O   GLU A 840      15.447  38.256  68.353  1.00 67.76           O  
ATOM   1353  CB  GLU A 840      17.168  39.904  69.998  1.00 65.36           C  
ATOM   1354  CG  GLU A 840      15.956  40.371  70.802  1.00 73.24           C  
ATOM   1355  CD  GLU A 840      16.047  41.822  71.279  1.00 80.91           C  
ATOM   1356  OE1 GLU A 840      17.123  42.450  71.130  1.00 84.49           O  
ATOM   1357  OE2 GLU A 840      15.036  42.335  71.822  1.00 78.13           O  
ATOM   1358  N   ARG A 841      15.612  36.645  69.909  1.00 61.71           N  
ATOM   1359  CA  ARG A 841      14.392  35.951  69.491  1.00 65.42           C  
ATOM   1360  C   ARG A 841      13.157  36.781  69.815  1.00 65.60           C  
ATOM   1361  O   ARG A 841      13.038  37.319  70.917  1.00 70.36           O  
ATOM   1362  CB  ARG A 841      14.266  34.600  70.201  1.00 62.01           C  
ATOM   1363  CG  ARG A 841      15.178  33.489  69.699  1.00 57.62           C  
ATOM   1364  CD  ARG A 841      14.703  32.148  70.244  1.00 59.18           C  
ATOM   1365  NE  ARG A 841      13.348  31.830  69.781  1.00 58.95           N  
ATOM   1366  CZ  ARG A 841      12.244  31.869  70.528  1.00 58.97           C  
ATOM   1367  NH1 ARG A 841      12.288  32.186  71.821  1.00 57.24           N  
ATOM   1368  NH2 ARG A 841      11.078  31.569  69.974  1.00 61.99           N  
ATOM   1369  N   GLU A 842      12.236  36.875  68.863  1.00 68.27           N  
ATOM   1370  CA  GLU A 842      10.965  37.555  69.105  1.00 72.51           C  
ATOM   1371  C   GLU A 842      10.244  36.925  70.294  1.00 69.62           C  
ATOM   1372  O   GLU A 842      10.183  35.697  70.411  1.00 71.23           O  
ATOM   1373  CB  GLU A 842      10.068  37.506  67.867  1.00 77.10           C  
ATOM   1374  CG  GLU A 842       8.973  38.564  67.867  1.00 87.20           C  
ATOM   1375  CD  GLU A 842       7.663  38.066  67.282  1.00 96.25           C  
ATOM   1376  OE1 GLU A 842       7.651  37.604  66.116  1.00 97.12           O  
ATOM   1377  OE2 GLU A 842       6.638  38.143  67.995  1.00100.92           O  
ATOM   1378  N   GLY A 843       9.729  37.777  71.181  1.00 69.34           N  
ATOM   1379  CA  GLY A 843       8.949  37.349  72.344  1.00 67.16           C  
ATOM   1380  C   GLY A 843       9.746  36.908  73.563  1.00 68.68           C  
ATOM   1381  O   GLY A 843       9.239  36.964  74.694  1.00 66.19           O  
ATOM   1382  N   GLU A 844      10.991  36.476  73.339  1.00 68.84           N  
ATOM   1383  CA  GLU A 844      11.823  35.884  74.391  1.00 67.36           C  
ATOM   1384  C   GLU A 844      12.074  36.818  75.582  1.00 69.32           C  
ATOM   1385  O   GLU A 844      12.005  36.397  76.739  1.00 71.45           O  
ATOM   1386  CB  GLU A 844      13.142  35.350  73.822  1.00 62.92           C  
ATOM   1387  CG  GLU A 844      13.865  34.417  74.780  1.00 65.52           C  
ATOM   1388  CD  GLU A 844      14.795  33.436  74.088  1.00 68.63           C  
ATOM   1389  OE1 GLU A 844      15.884  33.858  73.637  1.00 75.22           O  
ATOM   1390  OE2 GLU A 844      14.450  32.233  74.023  1.00 66.12           O  
ATOM   1391  N   CYS A 845      12.341  38.085  75.294  1.00 68.45           N  
ATOM   1392  CA  CYS A 845      12.621  39.059  76.337  1.00 68.37           C  
ATOM   1393  C   CYS A 845      11.416  39.289  77.259  1.00 68.74           C  
ATOM   1394  O   CYS A 845      11.545  39.244  78.486  1.00 65.67           O  
ATOM   1395  CB  CYS A 845      13.094  40.366  75.711  1.00 71.07           C  
ATOM   1396  SG  CYS A 845      13.439  41.662  76.912  1.00 79.68           S  
ATOM   1397  N   GLN A 846      10.250  39.530  76.669  1.00 71.58           N  
ATOM   1398  CA  GLN A 846       9.014  39.672  77.436  1.00 75.38           C  
ATOM   1399  C   GLN A 846       8.771  38.421  78.295  1.00 74.53           C  
ATOM   1400  O   GLN A 846       8.335  38.513  79.441  1.00 71.85           O  
ATOM   1401  CB  GLN A 846       7.832  39.921  76.492  1.00 80.85           C  
ATOM   1402  CG  GLN A 846       6.733  40.805  77.066  1.00 89.86           C  
ATOM   1403  CD  GLN A 846       7.000  42.296  76.886  1.00 97.60           C  
ATOM   1404  OE1 GLN A 846       8.051  42.816  77.283  1.00100.53           O  
ATOM   1405  NE2 GLN A 846       6.035  42.997  76.294  1.00 99.43           N  
ATOM   1406  N   ARG A 847       9.085  37.260  77.724  1.00 74.70           N  
ATOM   1407  CA  ARG A 847       8.965  35.959  78.386  1.00 73.34           C  
ATOM   1408  C   ARG A 847       9.962  35.802  79.546  1.00 73.64           C  
ATOM   1409  O   ARG A 847       9.615  35.276  80.608  1.00 74.06           O  
ATOM   1410  CB  ARG A 847       9.205  34.869  77.341  1.00 72.09           C  
ATOM   1411  CG  ARG A 847       8.717  33.482  77.687  1.00 68.01           C  
ATOM   1412  CD  ARG A 847       9.004  32.551  76.520  1.00 68.97           C  
ATOM   1413  NE  ARG A 847      10.430  32.240  76.420  1.00 72.35           N  
ATOM   1414  CZ  ARG A 847      10.940  31.218  75.734  1.00 71.00           C  
ATOM   1415  NH1 ARG A 847      10.151  30.389  75.061  1.00 70.20           N  
ATOM   1416  NH2 ARG A 847      12.250  31.023  75.722  1.00 73.27           N  
ATOM   1417  N   TYR A 848      11.192  36.270  79.325  1.00 69.56           N  
ATOM   1418  CA  TYR A 848      12.297  36.136  80.274  1.00 65.66           C  
ATOM   1419  C   TYR A 848      12.278  37.130  81.441  1.00 66.67           C  
ATOM   1420  O   TYR A 848      12.697  36.787  82.543  1.00 66.76           O  
ATOM   1421  CB  TYR A 848      13.626  36.250  79.524  1.00 62.02           C  
ATOM   1422  CG  TYR A 848      14.860  36.138  80.389  1.00 60.59           C  
ATOM   1423  CD1 TYR A 848      15.230  34.916  80.968  1.00 60.87           C  
ATOM   1424  CD2 TYR A 848      15.672  37.245  80.616  1.00 60.29           C  
ATOM   1425  CE1 TYR A 848      16.367  34.809  81.752  1.00 57.80           C  
ATOM   1426  CE2 TYR A 848      16.810  37.149  81.400  1.00 60.08           C  
ATOM   1427  CZ  TYR A 848      17.153  35.929  81.962  1.00 60.09           C  
ATOM   1428  OH  TYR A 848      18.286  35.836  82.731  1.00 59.58           O  
ATOM   1429  N   LYS A 849      11.800  38.351  81.199  1.00 71.93           N  
ATOM   1430  CA  LYS A 849      11.813  39.426  82.213  1.00 76.53           C  
ATOM   1431  C   LYS A 849      11.517  38.999  83.660  1.00 73.50           C  
ATOM   1432  O   LYS A 849      12.315  39.293  84.549  1.00 71.55           O  
ATOM   1433  CB  LYS A 849      10.887  40.591  81.824  1.00 81.81           C  
ATOM   1434  CG  LYS A 849      11.524  41.668  80.963  1.00 87.17           C  
ATOM   1435  CD  LYS A 849      10.597  42.868  80.840  1.00 89.54           C  
ATOM   1436  CE  LYS A 849      11.002  43.763  79.679  1.00 94.45           C  
ATOM   1437  NZ  LYS A 849      10.362  45.105  79.769  1.00 95.77           N  
ATOM   1438  N   PRO A 850      10.378  38.308  83.902  1.00 73.67           N  
ATOM   1439  CA  PRO A 850      10.042  37.980  85.293  1.00 72.96           C  
ATOM   1440  C   PRO A 850      11.088  37.119  85.995  1.00 70.65           C  
ATOM   1441  O   PRO A 850      11.199  37.181  87.216  1.00 73.27           O  
ATOM   1442  CB  PRO A 850       8.715  37.215  85.172  1.00 73.09           C  
ATOM   1443  CG  PRO A 850       8.140  37.650  83.867  1.00 73.48           C  
ATOM   1444  CD  PRO A 850       9.321  37.860  82.970  1.00 72.80           C  
ATOM   1445  N   PHE A 851      11.859  36.351  85.232  1.00 69.78           N  
ATOM   1446  CA  PHE A 851      12.829  35.414  85.808  1.00 72.64           C  
ATOM   1447  C   PHE A 851      14.177  36.034  86.167  1.00 73.59           C  
ATOM   1448  O   PHE A 851      15.030  35.374  86.767  1.00 74.01           O  
ATOM   1449  CB  PHE A 851      12.980  34.176  84.917  1.00 71.48           C  
ATOM   1450  CG  PHE A 851      11.723  33.358  84.838  1.00 74.85           C  
ATOM   1451  CD1 PHE A 851      11.461  32.370  85.784  1.00 71.47           C  
ATOM   1452  CD2 PHE A 851      10.770  33.609  83.850  1.00 72.43           C  
ATOM   1453  CE1 PHE A 851      10.286  31.633  85.726  1.00 69.91           C  
ATOM   1454  CE2 PHE A 851       9.593  32.875  83.795  1.00 69.16           C  
ATOM   1455  CZ  PHE A 851       9.352  31.885  84.730  1.00 66.69           C  
ATOM   1456  N   LYS A 852      14.345  37.308  85.820  1.00 71.81           N  
ATOM   1457  CA  LYS A 852      15.501  38.094  86.245  1.00 72.67           C  
ATOM   1458  C   LYS A 852      15.491  38.345  87.760  1.00 76.17           C  
ATOM   1459  O   LYS A 852      16.545  38.607  88.351  1.00 75.13           O  
ATOM   1460  CB  LYS A 852      15.540  39.427  85.502  1.00 71.00           C  
ATOM   1461  CG  LYS A 852      15.592  39.303  83.989  1.00 74.31           C  
ATOM   1462  CD  LYS A 852      15.311  40.628  83.292  1.00 74.91           C  
ATOM   1463  CE  LYS A 852      16.519  41.553  83.309  1.00 76.12           C  
ATOM   1464  NZ  LYS A 852      17.722  40.882  82.747  1.00 79.55           N  
ATOM   1465  N   GLN A 853      14.303  38.266  88.372  1.00 78.05           N  
ATOM   1466  CA  GLN A 853      14.118  38.468  89.825  1.00 82.97           C  
ATOM   1467  C   GLN A 853      14.966  37.519  90.680  1.00 79.54           C  
ATOM   1468  O   GLN A 853      15.562  37.938  91.675  1.00 80.44           O  
ATOM   1469  CB  GLN A 853      12.634  38.365  90.227  1.00 91.35           C  
ATOM   1470  CG  GLN A 853      11.698  39.340  89.517  1.00100.16           C  
ATOM   1471  CD  GLN A 853      12.269  40.745  89.403  1.00106.24           C  
ATOM   1472  OE1 GLN A 853      12.505  41.422  90.408  1.00107.02           O  
ATOM   1473  NE2 GLN A 853      12.494  41.189  88.170  1.00105.91           N  
ATOM   1474  N   LEU A 854      14.990  36.243  90.298  1.00 74.57           N  
ATOM   1475  CA  LEU A 854      16.009  35.307  90.764  1.00 71.03           C  
ATOM   1476  C   LEU A 854      17.316  35.788  90.127  1.00 75.15           C  
ATOM   1477  O   LEU A 854      17.362  36.029  88.921  1.00 80.28           O  
ATOM   1478  CB  LEU A 854      15.691  33.880  90.288  1.00 65.53           C  
ATOM   1479  CG  LEU A 854      14.234  33.441  90.016  1.00 65.11           C  
ATOM   1480  CD1 LEU A 854      14.159  32.238  89.082  1.00 58.33           C  
ATOM   1481  CD2 LEU A 854      13.438  33.177  91.291  1.00 63.48           C  
ATOM   1482  N   HIS A 855      18.370  35.973  90.912  1.00 74.12           N  
ATOM   1483  CA  HIS A 855      19.645  36.289  90.295  1.00 74.51           C  
ATOM   1484  C   HIS A 855      20.359  35.001  90.003  1.00 73.65           C  
ATOM   1485  O   HIS A 855      19.723  34.026  89.593  1.00 69.18           O  
ATOM   1486  CB  HIS A 855      20.489  37.282  91.112  1.00 83.60           C  
ATOM   1487  CG  HIS A 855      21.600  37.956  90.300  1.00 89.72           C  
ATOM   1488  ND1 HIS A 855      22.912  37.805  90.588  1.00 90.42           N  
ATOM   1489  CD2 HIS A 855      21.541  38.776  89.171  1.00 85.86           C  
ATOM   1490  CE1 HIS A 855      23.650  38.497  89.698  1.00 88.23           C  
ATOM   1491  NE2 HIS A 855      22.811  39.090  88.833  1.00 87.91           N  
ATOM   1492  N   ASN A 856      21.674  34.979  90.228  1.00 72.90           N  
ATOM   1493  CA  ASN A 856      22.550  33.914  89.762  1.00 67.16           C  
ATOM   1494  C   ASN A 856      22.330  33.681  88.272  1.00 68.03           C  
ATOM   1495  O   ASN A 856      22.157  32.548  87.823  1.00 76.26           O  
ATOM   1496  CB  ASN A 856      22.349  32.637  90.581  1.00 66.49           C  
ATOM   1497  CG  ASN A 856      23.521  31.685  90.479  1.00 67.53           C  
ATOM   1498  OD1 ASN A 856      24.682  32.085  90.572  1.00 69.75           O  
ATOM   1499  ND2 ASN A 856      23.219  30.410  90.304  1.00 70.94           N  
ATOM   1500  N   ARG A 857      22.301  34.777  87.518  1.00 66.15           N  
ATOM   1501  CA  ARG A 857      22.225  34.728  86.065  1.00 63.21           C  
ATOM   1502  C   ARG A 857      23.629  34.514  85.529  1.00 61.74           C  
ATOM   1503  O   ARG A 857      24.555  35.193  85.959  1.00 61.88           O  
ATOM   1504  CB  ARG A 857      21.648  36.030  85.517  1.00 65.71           C  
ATOM   1505  CG  ARG A 857      20.178  36.241  85.836  1.00 69.52           C  
ATOM   1506  CD  ARG A 857      19.696  37.589  85.342  1.00 72.42           C  
ATOM   1507  NE  ARG A 857      20.103  38.664  86.241  1.00 80.09           N  
ATOM   1508  CZ  ARG A 857      20.485  39.873  85.841  1.00 83.90           C  
ATOM   1509  NH1 ARG A 857      20.529  40.173  84.544  1.00 82.44           N  
ATOM   1510  NH2 ARG A 857      20.837  40.782  86.742  1.00 84.66           N  
ATOM   1511  N   ARG A 858      23.790  33.551  84.620  1.00 61.56           N  
ATOM   1512  CA  ARG A 858      25.106  33.209  84.066  1.00 61.15           C  
ATOM   1513  C   ARG A 858      25.040  32.922  82.572  1.00 58.24           C  
ATOM   1514  O   ARG A 858      24.050  32.381  82.077  1.00 55.51           O  
ATOM   1515  CB  ARG A 858      25.716  31.992  84.776  1.00 65.19           C  
ATOM   1516  CG  ARG A 858      25.855  32.117  86.282  1.00 65.65           C  
ATOM   1517  CD  ARG A 858      26.629  30.947  86.870  1.00 67.42           C  
ATOM   1518  NE  ARG A 858      26.516  30.938  88.328  1.00 69.40           N  
ATOM   1519  CZ  ARG A 858      26.991  29.986  89.124  1.00 68.68           C  
ATOM   1520  NH1 ARG A 858      27.627  28.940  88.614  1.00 68.27           N  
ATOM   1521  NH2 ARG A 858      26.822  30.081  90.437  1.00 69.14           N  
ATOM   1522  N   LEU A 859      26.115  33.265  81.870  1.00 56.61           N  
ATOM   1523  CA  LEU A 859      26.209  33.052  80.432  1.00 57.35           C  
ATOM   1524  C   LEU A 859      26.797  31.676  80.138  1.00 57.42           C  
ATOM   1525  O   LEU A 859      27.973  31.423  80.411  1.00 56.63           O  
ATOM   1526  CB  LEU A 859      27.048  34.156  79.774  1.00 58.84           C  
ATOM   1527  CG  LEU A 859      26.901  34.378  78.265  1.00 59.69           C  
ATOM   1528  CD1 LEU A 859      25.578  35.042  77.923  1.00 57.04           C  
ATOM   1529  CD2 LEU A 859      28.058  35.216  77.747  1.00 62.08           C  
ATOM   1530  N   LEU A 860      25.969  30.799  79.566  1.00 58.37           N  
ATOM   1531  CA  LEU A 860      26.321  29.389  79.414  1.00 57.81           C  
ATOM   1532  C   LEU A 860      26.198  28.837  77.996  1.00 59.58           C  
ATOM   1533  O   LEU A 860      25.513  29.404  77.138  1.00 59.60           O  
ATOM   1534  CB  LEU A 860      25.510  28.524  80.387  1.00 55.24           C  
ATOM   1535  CG  LEU A 860      25.707  28.755  81.884  1.00 54.14           C  
ATOM   1536  CD1 LEU A 860      24.594  28.077  82.666  1.00 53.30           C  
ATOM   1537  CD2 LEU A 860      27.082  28.285  82.349  1.00 53.89           C  
ATOM   1538  N   TRP A 861      26.875  27.711  77.783  1.00 60.12           N  
ATOM   1539  CA  TRP A 861      26.949  27.041  76.492  1.00 59.17           C  
ATOM   1540  C   TRP A 861      25.821  26.075  76.255  1.00 59.45           C  
ATOM   1541  O   TRP A 861      25.376  25.374  77.171  1.00 61.34           O  
ATOM   1542  CB  TRP A 861      28.250  26.265  76.398  1.00 58.70           C  
ATOM   1543  CG  TRP A 861      29.486  27.112  76.452  1.00 58.49           C  
ATOM   1544  CD1 TRP A 861      30.427  27.176  77.474  1.00 57.57           C  
ATOM   1545  CD2 TRP A 861      29.967  28.041  75.426  1.00 60.24           C  
ATOM   1546  NE1 TRP A 861      31.428  28.053  77.160  1.00 59.33           N  
ATOM   1547  CE2 TRP A 861      31.213  28.611  75.945  1.00 61.10           C  
ATOM   1548  CE3 TRP A 861      29.506  28.444  74.175  1.00 60.37           C  
ATOM   1549  CZ2 TRP A 861      31.945  29.545  75.230  1.00 61.57           C  
ATOM   1550  CZ3 TRP A 861      30.256  29.377  73.459  1.00 62.40           C  
ATOM   1551  CH2 TRP A 861      31.446  29.915  73.977  1.00 64.37           C  
ATOM   1552  N   HIS A 862      25.366  26.021  75.009  1.00 55.83           N  
ATOM   1553  CA  HIS A 862      24.453  24.986  74.569  1.00 56.33           C  
ATOM   1554  C   HIS A 862      24.756  24.572  73.154  1.00 59.08           C  
ATOM   1555  O   HIS A 862      24.442  25.288  72.207  1.00 60.59           O  
ATOM   1556  CB  HIS A 862      23.011  25.454  74.696  1.00 57.50           C  
ATOM   1557  CG  HIS A 862      22.008  24.372  74.406  1.00 56.78           C  
ATOM   1558  ND1 HIS A 862      21.504  23.581  75.368  1.00 54.97           N  
ATOM   1559  CD2 HIS A 862      21.450  23.944  73.210  1.00 56.52           C  
ATOM   1560  CE1 HIS A 862      20.648  22.705  74.822  1.00 57.06           C  
ATOM   1561  NE2 HIS A 862      20.618  22.923  73.499  1.00 58.30           N  
ATOM   1562  N   GLY A 863      25.389  23.415  72.998  1.00 64.67           N  
ATOM   1563  CA  GLY A 863      25.691  22.874  71.673  1.00 64.52           C  
ATOM   1564  C   GLY A 863      24.537  22.053  71.132  1.00 63.92           C  
ATOM   1565  O   GLY A 863      23.753  21.492  71.898  1.00 65.79           O  
ATOM   1566  N   SER A 864      24.428  22.001  69.809  1.00 63.29           N  
ATOM   1567  CA  SER A 864      23.379  21.245  69.133  1.00 65.43           C  
ATOM   1568  C   SER A 864      23.799  21.004  67.687  1.00 65.95           C  
ATOM   1569  O   SER A 864      24.748  21.619  67.206  1.00 66.05           O  
ATOM   1570  CB  SER A 864      22.044  22.001  69.188  1.00 67.18           C  
ATOM   1571  OG  SER A 864      20.936  21.111  69.227  1.00 68.90           O  
ATOM   1572  N   ARG A 865      23.102  20.097  67.005  1.00 68.20           N  
ATOM   1573  CA  ARG A 865      23.358  19.818  65.593  1.00 66.47           C  
ATOM   1574  C   ARG A 865      22.934  20.993  64.719  1.00 64.40           C  
ATOM   1575  O   ARG A 865      21.915  21.627  64.991  1.00 63.18           O  
ATOM   1576  CB  ARG A 865      22.615  18.553  65.157  1.00 70.84           C  
ATOM   1577  CG  ARG A 865      23.369  17.262  65.435  1.00 76.25           C  
ATOM   1578  CD  ARG A 865      22.449  16.058  65.340  1.00 77.09           C  
ATOM   1579  NE  ARG A 865      23.182  14.801  65.474  1.00 82.98           N  
ATOM   1580  CZ  ARG A 865      23.538  14.022  64.454  1.00 86.93           C  
ATOM   1581  NH1 ARG A 865      23.227  14.359  63.205  1.00 87.82           N  
ATOM   1582  NH2 ARG A 865      24.206  12.899  64.686  1.00 87.25           N  
ATOM   1583  N   THR A 866      23.707  21.273  63.668  1.00 63.38           N  
ATOM   1584  CA  THR A 866      23.404  22.385  62.753  1.00 63.48           C  
ATOM   1585  C   THR A 866      21.977  22.293  62.210  1.00 64.01           C  
ATOM   1586  O   THR A 866      21.269  23.303  62.106  1.00 61.46           O  
ATOM   1587  CB  THR A 866      24.407  22.473  61.583  1.00 62.84           C  
ATOM   1588  OG1 THR A 866      25.748  22.489  62.088  1.00 62.46           O  
ATOM   1589  CG2 THR A 866      24.176  23.746  60.780  1.00 61.00           C  
ATOM   1590  N   THR A 867      21.567  21.066  61.894  1.00 63.57           N  
ATOM   1591  CA  THR A 867      20.232  20.763  61.387  1.00 61.93           C  
ATOM   1592  C   THR A 867      19.112  21.085  62.387  1.00 65.62           C  
ATOM   1593  O   THR A 867      17.929  21.084  62.028  1.00 72.14           O  
ATOM   1594  CB  THR A 867      20.151  19.296  60.911  1.00 64.88           C  
ATOM   1595  OG1 THR A 867      21.055  18.486  61.680  1.00 64.70           O  
ATOM   1596  CG2 THR A 867      20.552  19.199  59.443  1.00 64.24           C  
ATOM   1597  N   ASN A 868      19.483  21.383  63.632  1.00 64.20           N  
ATOM   1598  CA  ASN A 868      18.508  21.771  64.648  1.00 62.50           C  
ATOM   1599  C   ASN A 868      18.275  23.275  64.741  1.00 65.31           C  
ATOM   1600  O   ASN A 868      17.257  23.710  65.288  1.00 67.93           O  
ATOM   1601  CB  ASN A 868      18.905  21.241  66.029  1.00 61.00           C  
ATOM   1602  CG  ASN A 868      18.917  19.727  66.105  1.00 63.49           C  
ATOM   1603  OD1 ASN A 868      18.151  19.045  65.431  1.00 66.91           O  
ATOM   1604  ND2 ASN A 868      19.790  19.194  66.943  1.00 66.00           N  
ATOM   1605  N   PHE A 869      19.208  24.069  64.218  1.00 65.55           N  
ATOM   1606  CA  PHE A 869      19.223  25.506  64.532  1.00 66.42           C  
ATOM   1607  C   PHE A 869      18.100  26.365  63.963  1.00 66.72           C  
ATOM   1608  O   PHE A 869      17.796  27.429  64.511  1.00 70.73           O  
ATOM   1609  CB  PHE A 869      20.598  26.127  64.290  1.00 64.56           C  
ATOM   1610  CG  PHE A 869      21.537  25.933  65.444  1.00 65.58           C  
ATOM   1611  CD1 PHE A 869      21.520  26.808  66.522  1.00 64.09           C  
ATOM   1612  CD2 PHE A 869      22.409  24.847  65.476  1.00 65.52           C  
ATOM   1613  CE1 PHE A 869      22.371  26.613  67.600  1.00 65.77           C  
ATOM   1614  CE2 PHE A 869      23.265  24.649  66.548  1.00 62.80           C  
ATOM   1615  CZ  PHE A 869      23.247  25.534  67.612  1.00 64.26           C  
ATOM   1616  N   ALA A 870      17.466  25.903  62.894  1.00 65.91           N  
ATOM   1617  CA  ALA A 870      16.296  26.595  62.385  1.00 64.92           C  
ATOM   1618  C   ALA A 870      15.168  26.478  63.396  1.00 66.15           C  
ATOM   1619  O   ALA A 870      14.474  27.459  63.673  1.00 70.38           O  
ATOM   1620  CB  ALA A 870      15.879  26.036  61.042  1.00 69.38           C  
ATOM   1621  N   GLY A 871      15.007  25.285  63.963  1.00 63.31           N  
ATOM   1622  CA  GLY A 871      14.004  25.053  65.001  1.00 64.15           C  
ATOM   1623  C   GLY A 871      14.305  25.789  66.295  1.00 62.99           C  
ATOM   1624  O   GLY A 871      13.397  26.315  66.954  1.00 63.63           O  
ATOM   1625  N   ILE A 872      15.587  25.830  66.647  1.00 61.90           N  
ATOM   1626  CA  ILE A 872      16.046  26.468  67.882  1.00 61.86           C  
ATOM   1627  C   ILE A 872      15.776  27.970  67.877  1.00 61.08           C  
ATOM   1628  O   ILE A 872      15.399  28.541  68.901  1.00 59.04           O  
ATOM   1629  CB  ILE A 872      17.544  26.174  68.147  1.00 60.49           C  
ATOM   1630  CG1 ILE A 872      17.716  24.739  68.669  1.00 56.47           C  
ATOM   1631  CG2 ILE A 872      18.142  27.188  69.115  1.00 55.99           C  
ATOM   1632  CD1 ILE A 872      19.157  24.277  68.747  1.00 56.97           C  
ATOM   1633  N   LEU A 873      15.961  28.604  66.723  1.00 60.64           N  
ATOM   1634  CA  LEU A 873      15.740  30.041  66.616  1.00 60.88           C  
ATOM   1635  C   LEU A 873      14.260  30.405  66.447  1.00 60.69           C  
ATOM   1636  O   LEU A 873      13.822  31.458  66.913  1.00 62.88           O  
ATOM   1637  CB  LEU A 873      16.606  30.640  65.503  1.00 59.84           C  
ATOM   1638  CG  LEU A 873      18.129  30.517  65.666  1.00 58.62           C  
ATOM   1639  CD1 LEU A 873      18.838  30.847  64.363  1.00 57.90           C  
ATOM   1640  CD2 LEU A 873      18.662  31.387  66.795  1.00 56.02           C  
ATOM   1641  N   SER A 874      13.489  29.534  65.806  1.00 61.70           N  
ATOM   1642  CA  SER A 874      12.061  29.790  65.626  1.00 64.71           C  
ATOM   1643  C   SER A 874      11.344  29.672  66.953  1.00 63.63           C  
ATOM   1644  O   SER A 874      10.452  30.463  67.249  1.00 61.61           O  
ATOM   1645  CB  SER A 874      11.424  28.806  64.640  1.00 68.93           C  
ATOM   1646  OG  SER A 874      12.275  28.554  63.540  1.00 74.92           O  
ATOM   1647  N   GLN A 875      11.741  28.683  67.751  1.00 63.84           N  
ATOM   1648  CA  GLN A 875      10.958  28.301  68.923  1.00 65.49           C  
ATOM   1649  C   GLN A 875      11.726  28.313  70.229  1.00 65.03           C  
ATOM   1650  O   GLN A 875      11.168  27.968  71.275  1.00 66.55           O  
ATOM   1651  CB  GLN A 875      10.345  26.924  68.714  1.00 68.88           C  
ATOM   1652  CG  GLN A 875       9.098  26.933  67.848  1.00 73.43           C  
ATOM   1653  CD  GLN A 875       8.812  25.572  67.252  1.00 76.87           C  
ATOM   1654  OE1 GLN A 875       8.766  24.562  67.962  1.00 76.95           O  
ATOM   1655  NE2 GLN A 875       8.622  25.535  65.938  1.00 80.74           N  
ATOM   1656  N   GLY A 876      12.995  28.714  70.169  1.00 62.97           N  
ATOM   1657  CA  GLY A 876      13.871  28.688  71.337  1.00 60.39           C  
ATOM   1658  C   GLY A 876      14.176  27.268  71.767  1.00 59.23           C  
ATOM   1659  O   GLY A 876      13.720  26.306  71.147  1.00 59.89           O  
ATOM   1660  N   LEU A 877      14.965  27.135  72.824  1.00 61.53           N  
ATOM   1661  CA  LEU A 877      15.243  25.829  73.397  1.00 60.46           C  
ATOM   1662  C   LEU A 877      13.990  25.310  74.098  1.00 67.17           C  
ATOM   1663  O   LEU A 877      13.409  25.999  74.944  1.00 72.48           O  
ATOM   1664  CB  LEU A 877      16.416  25.918  74.363  1.00 56.79           C  
ATOM   1665  CG  LEU A 877      17.760  26.312  73.737  1.00 57.99           C  
ATOM   1666  CD1 LEU A 877      18.806  26.612  74.807  1.00 54.26           C  
ATOM   1667  CD2 LEU A 877      18.251  25.237  72.776  1.00 53.99           C  
ATOM   1668  N   ARG A 878      13.553  24.112  73.719  1.00 67.84           N  
ATOM   1669  CA  ARG A 878      12.366  23.527  74.321  1.00 66.29           C  
ATOM   1670  C   ARG A 878      12.760  22.331  75.184  1.00 68.27           C  
ATOM   1671  O   ARG A 878      13.844  21.764  75.027  1.00 64.02           O  
ATOM   1672  CB  ARG A 878      11.356  23.121  73.244  1.00 67.51           C  
ATOM   1673  CG  ARG A 878      10.683  24.279  72.514  1.00 68.46           C  
ATOM   1674  CD  ARG A 878      10.724  24.061  71.004  1.00 72.50           C  
ATOM   1675  NE  ARG A 878      12.105  24.039  70.501  1.00 75.63           N  
ATOM   1676  CZ  ARG A 878      12.510  23.468  69.364  1.00 77.33           C  
ATOM   1677  NH1 ARG A 878      11.651  22.846  68.559  1.00 76.44           N  
ATOM   1678  NH2 ARG A 878      13.794  23.516  69.031  1.00 76.29           N  
ATOM   1679  N   ILE A 879      11.880  21.969  76.112  1.00 70.75           N  
ATOM   1680  CA  ILE A 879      12.073  20.785  76.937  1.00 71.23           C  
ATOM   1681  C   ILE A 879      11.411  19.598  76.244  1.00 73.77           C  
ATOM   1682  O   ILE A 879      10.404  19.766  75.549  1.00 74.29           O  
ATOM   1683  CB  ILE A 879      11.464  20.977  78.339  1.00 71.58           C  
ATOM   1684  CG1 ILE A 879      12.132  22.151  79.059  1.00 71.72           C  
ATOM   1685  CG2 ILE A 879      11.605  19.715  79.176  1.00 71.35           C  
ATOM   1686  CD1 ILE A 879      11.238  22.836  80.071  1.00 69.62           C  
ATOM   1687  N   ALA A 880      11.991  18.411  76.430  1.00 75.17           N  
ATOM   1688  CA  ALA A 880      11.426  17.151  75.948  1.00 74.84           C  
ATOM   1689  C   ALA A 880       9.907  17.076  76.131  1.00 77.90           C  
ATOM   1690  O   ALA A 880       9.374  17.531  77.149  1.00 76.13           O  
ATOM   1691  CB  ALA A 880      12.088  15.986  76.657  1.00 72.11           C  
ATOM   1692  N   PRO A 881       9.202  16.503  75.138  1.00 81.37           N  
ATOM   1693  CA  PRO A 881       7.749  16.376  75.227  1.00 81.20           C  
ATOM   1694  C   PRO A 881       7.347  15.293  76.236  1.00 85.88           C  
ATOM   1695  O   PRO A 881       8.087  14.315  76.403  1.00 86.31           O  
ATOM   1696  CB  PRO A 881       7.343  15.954  73.807  1.00 81.72           C  
ATOM   1697  CG  PRO A 881       8.569  16.074  72.957  1.00 78.26           C  
ATOM   1698  CD  PRO A 881       9.725  15.923  73.888  1.00 79.70           C  
ATOM   1699  N   PRO A 882       6.184  15.458  76.905  1.00 86.67           N  
ATOM   1700  CA  PRO A 882       5.690  14.456  77.867  1.00 86.98           C  
ATOM   1701  C   PRO A 882       5.586  13.036  77.283  1.00 85.76           C  
ATOM   1702  O   PRO A 882       5.771  12.053  78.005  1.00 79.59           O  
ATOM   1703  CB  PRO A 882       4.302  14.986  78.234  1.00 85.39           C  
ATOM   1704  CG  PRO A 882       4.411  16.460  78.040  1.00 86.22           C  
ATOM   1705  CD  PRO A 882       5.286  16.626  76.831  1.00 85.71           C  
ATOM   1706  N   GLU A 883       5.308  12.953  75.983  1.00 85.29           N  
ATOM   1707  CA  GLU A 883       5.202  11.692  75.256  1.00 83.72           C  
ATOM   1708  C   GLU A 883       6.502  10.885  75.292  1.00 83.66           C  
ATOM   1709  O   GLU A 883       6.470   9.654  75.299  1.00 86.35           O  
ATOM   1710  CB  GLU A 883       4.793  11.945  73.794  1.00 88.60           C  
ATOM   1711  CG  GLU A 883       3.506  12.748  73.596  1.00 95.94           C  
ATOM   1712  CD  GLU A 883       3.742  14.244  73.401  1.00101.31           C  
ATOM   1713  OE1 GLU A 883       4.631  14.620  72.606  1.00102.47           O  
ATOM   1714  OE2 GLU A 883       3.026  15.054  74.030  1.00102.90           O  
ATOM   1715  N   ALA A 884       7.639  11.579  75.312  1.00 80.81           N  
ATOM   1716  CA  ALA A 884       8.953  10.930  75.283  1.00 79.69           C  
ATOM   1717  C   ALA A 884       9.244  10.099  76.543  1.00 74.96           C  
ATOM   1718  O   ALA A 884       8.764  10.432  77.626  1.00 70.77           O  
ATOM   1719  CB  ALA A 884      10.043  11.971  75.066  1.00 82.54           C  
ATOM   1720  N   PRO A 885      10.030   9.010  76.400  1.00 75.05           N  
ATOM   1721  CA  PRO A 885      10.446   8.188  77.553  1.00 76.93           C  
ATOM   1722  C   PRO A 885      11.310   8.954  78.562  1.00 79.58           C  
ATOM   1723  O   PRO A 885      12.088   9.827  78.175  1.00 81.73           O  
ATOM   1724  CB  PRO A 885      11.247   7.045  76.915  1.00 73.07           C  
ATOM   1725  CG  PRO A 885      11.609   7.523  75.551  1.00 72.40           C  
ATOM   1726  CD  PRO A 885      10.505   8.444  75.124  1.00 74.43           C  
ATOM   1727  N   VAL A 886      11.174   8.604  79.840  1.00 84.91           N  
ATOM   1728  CA  VAL A 886      11.729   9.400  80.944  1.00 87.82           C  
ATOM   1729  C   VAL A 886      13.214   9.180  81.242  1.00 86.45           C  
ATOM   1730  O   VAL A 886      13.907  10.113  81.648  1.00 85.54           O  
ATOM   1731  CB  VAL A 886      10.898   9.259  82.246  1.00 91.72           C  
ATOM   1732  CG1 VAL A 886       9.667  10.155  82.191  1.00 96.04           C  
ATOM   1733  CG2 VAL A 886      10.502   7.805  82.499  1.00 96.86           C  
ATOM   1734  N   THR A 887      13.704   7.961  81.037  1.00 85.42           N  
ATOM   1735  CA  THR A 887      15.100   7.658  81.363  1.00 90.70           C  
ATOM   1736  C   THR A 887      16.051   8.048  80.221  1.00 85.83           C  
ATOM   1737  O   THR A 887      15.615   8.369  79.109  1.00 85.29           O  
ATOM   1738  CB  THR A 887      15.296   6.182  81.797  1.00 99.07           C  
ATOM   1739  OG1 THR A 887      14.067   5.662  82.325  1.00100.55           O  
ATOM   1740  CG2 THR A 887      16.411   6.057  82.866  1.00 94.18           C  
ATOM   1741  N   GLY A 888      17.348   8.024  80.517  1.00 81.23           N  
ATOM   1742  CA  GLY A 888      18.372   8.549  79.621  1.00 78.89           C  
ATOM   1743  C   GLY A 888      18.828   9.909  80.112  1.00 76.29           C  
ATOM   1744  O   GLY A 888      20.007  10.254  80.002  1.00 70.58           O  
ATOM   1745  N   TYR A 889      17.873  10.665  80.660  1.00 74.96           N  
ATOM   1746  CA  TYR A 889      18.095  11.997  81.223  1.00 75.12           C  
ATOM   1747  C   TYR A 889      18.723  11.924  82.607  1.00 72.58           C  
ATOM   1748  O   TYR A 889      18.089  11.457  83.560  1.00 76.25           O  
ATOM   1749  CB  TYR A 889      16.766  12.756  81.331  1.00 77.69           C  
ATOM   1750  CG  TYR A 889      16.106  13.072  80.010  1.00 81.34           C  
ATOM   1751  CD1 TYR A 889      16.473  14.207  79.285  1.00 82.89           C  
ATOM   1752  CD2 TYR A 889      15.110  12.243  79.486  1.00 80.90           C  
ATOM   1753  CE1 TYR A 889      15.874  14.510  78.074  1.00 85.26           C  
ATOM   1754  CE2 TYR A 889      14.504  12.536  78.272  1.00 84.94           C  
ATOM   1755  CZ  TYR A 889      14.892  13.675  77.572  1.00 86.28           C  
ATOM   1756  OH  TYR A 889      14.310  13.981  76.366  1.00 85.67           O  
ATOM   1757  N   MET A 890      19.956  12.403  82.726  1.00 67.67           N  
ATOM   1758  CA  MET A 890      20.628  12.426  84.018  1.00 67.23           C  
ATOM   1759  C   MET A 890      19.840  13.250  85.041  1.00 68.21           C  
ATOM   1760  O   MET A 890      19.631  12.810  86.175  1.00 71.17           O  
ATOM   1761  CB  MET A 890      22.059  12.944  83.884  1.00 65.30           C  
ATOM   1762  CG  MET A 890      22.929  12.630  85.090  1.00 69.27           C  
ATOM   1763  SD  MET A 890      24.706  12.683  84.764  1.00 72.68           S  
ATOM   1764  CE  MET A 890      24.951  11.209  83.765  1.00 69.86           C  
ATOM   1765  N   PHE A 891      19.378  14.429  84.632  1.00 62.35           N  
ATOM   1766  CA  PHE A 891      18.702  15.321  85.562  1.00 61.64           C  
ATOM   1767  C   PHE A 891      17.253  15.653  85.186  1.00 62.37           C  
ATOM   1768  O   PHE A 891      16.762  16.742  85.486  1.00 61.02           O  
ATOM   1769  CB  PHE A 891      19.541  16.581  85.777  1.00 57.69           C  
ATOM   1770  CG  PHE A 891      20.876  16.308  86.410  1.00 58.52           C  
ATOM   1771  CD1 PHE A 891      20.966  15.972  87.763  1.00 57.75           C  
ATOM   1772  CD2 PHE A 891      22.048  16.370  85.657  1.00 57.26           C  
ATOM   1773  CE1 PHE A 891      22.199  15.717  88.346  1.00 55.94           C  
ATOM   1774  CE2 PHE A 891      23.282  16.117  86.238  1.00 53.90           C  
ATOM   1775  CZ  PHE A 891      23.357  15.789  87.582  1.00 54.19           C  
ATOM   1776  N   GLY A 892      16.575  14.694  84.554  1.00 63.78           N  
ATOM   1777  CA  GLY A 892      15.170  14.842  84.162  1.00 65.35           C  
ATOM   1778  C   GLY A 892      14.992  15.571  82.843  1.00 66.42           C  
ATOM   1779  O   GLY A 892      15.963  15.854  82.139  1.00 65.70           O  
ATOM   1780  N   LYS A 893      13.743  15.877  82.505  1.00 67.46           N  
ATOM   1781  CA  LYS A 893      13.448  16.630  81.284  1.00 67.12           C  
ATOM   1782  C   LYS A 893      13.564  18.128  81.528  1.00 64.27           C  
ATOM   1783  O   LYS A 893      12.620  18.752  82.025  1.00 62.61           O  
ATOM   1784  CB  LYS A 893      12.051  16.292  80.744  1.00 65.33           C  
ATOM   1785  CG  LYS A 893      11.907  14.879  80.214  1.00 65.36           C  
ATOM   1786  CD  LYS A 893      10.471  14.577  79.835  1.00 66.84           C  
ATOM   1787  CE  LYS A 893      10.343  13.173  79.266  1.00 67.51           C  
ATOM   1788  NZ  LYS A 893       8.937  12.895  78.866  1.00 72.72           N  
ATOM   1789  N   GLY A 894      14.718  18.694  81.172  1.00 60.60           N  
ATOM   1790  CA  GLY A 894      14.960  20.138  81.276  1.00 58.19           C  
ATOM   1791  C   GLY A 894      15.826  20.647  80.138  1.00 58.34           C  
ATOM   1792  O   GLY A 894      16.096  19.906  79.199  1.00 61.79           O  
ATOM   1793  N   ILE A 895      16.259  21.907  80.207  1.00 55.80           N  
ATOM   1794  CA  ILE A 895      17.214  22.435  79.229  1.00 55.63           C  
ATOM   1795  C   ILE A 895      18.629  22.399  79.822  1.00 56.30           C  
ATOM   1796  O   ILE A 895      18.851  22.885  80.929  1.00 60.17           O  
ATOM   1797  CB  ILE A 895      16.833  23.850  78.742  1.00 55.61           C  
ATOM   1798  CG1 ILE A 895      15.402  23.861  78.208  1.00 56.65           C  
ATOM   1799  CG2 ILE A 895      17.773  24.307  77.636  1.00 54.42           C  
ATOM   1800  CD1 ILE A 895      14.732  25.216  78.263  1.00 56.64           C  
ATOM   1801  N   TYR A 896      19.573  21.822  79.081  1.00 54.60           N  
ATOM   1802  CA  TYR A 896      20.885  21.465  79.626  1.00 53.49           C  
ATOM   1803  C   TYR A 896      21.998  22.358  79.099  1.00 54.53           C  
ATOM   1804  O   TYR A 896      22.131  22.549  77.888  1.00 53.67           O  
ATOM   1805  CB  TYR A 896      21.223  20.007  79.298  1.00 54.66           C  
ATOM   1806  CG  TYR A 896      20.476  18.950  80.089  1.00 55.56           C  
ATOM   1807  CD1 TYR A 896      19.089  18.789  79.959  1.00 57.99           C  
ATOM   1808  CD2 TYR A 896      21.162  18.085  80.943  1.00 56.64           C  
ATOM   1809  CE1 TYR A 896      18.408  17.813  80.681  1.00 59.41           C  
ATOM   1810  CE2 TYR A 896      20.496  17.102  81.666  1.00 56.27           C  
ATOM   1811  CZ  TYR A 896      19.122  16.970  81.536  1.00 59.94           C  
ATOM   1812  OH  TYR A 896      18.462  15.999  82.255  1.00 58.72           O  
ATOM   1813  N   PHE A 897      22.810  22.882  80.014  1.00 55.71           N  
ATOM   1814  CA  PHE A 897      23.900  23.798  79.659  1.00 55.33           C  
ATOM   1815  C   PHE A 897      25.244  23.346  80.216  1.00 54.74           C  
ATOM   1816  O   PHE A 897      25.299  22.506  81.109  1.00 54.71           O  
ATOM   1817  CB  PHE A 897      23.602  25.203  80.179  1.00 51.77           C  
ATOM   1818  CG  PHE A 897      22.439  25.859  79.522  1.00 48.96           C  
ATOM   1819  CD1 PHE A 897      22.601  26.552  78.338  1.00 49.16           C  
ATOM   1820  CD2 PHE A 897      21.176  25.791  80.094  1.00 52.39           C  
ATOM   1821  CE1 PHE A 897      21.525  27.171  77.730  1.00 52.53           C  
ATOM   1822  CE2 PHE A 897      20.088  26.407  79.498  1.00 51.15           C  
ATOM   1823  CZ  PHE A 897      20.264  27.101  78.311  1.00 52.40           C  
ATOM   1824  N   ALA A 898      26.317  23.936  79.697  1.00 54.94           N  
ATOM   1825  CA  ALA A 898      27.673  23.672  80.173  1.00 57.25           C  
ATOM   1826  C   ALA A 898      28.432  24.971  80.445  1.00 57.43           C  
ATOM   1827  O   ALA A 898      28.125  26.008  79.865  1.00 57.91           O  
ATOM   1828  CB  ALA A 898      28.428  22.829  79.154  1.00 57.46           C  
ATOM   1829  N   ASP A 899      29.417  24.916  81.333  1.00 62.18           N  
ATOM   1830  CA  ASP A 899      30.358  26.027  81.479  1.00 64.27           C  
ATOM   1831  C   ASP A 899      31.694  25.752  80.781  1.00 64.05           C  
ATOM   1832  O   ASP A 899      32.537  26.644  80.676  1.00 68.00           O  
ATOM   1833  CB  ASP A 899      30.551  26.443  82.948  1.00 66.42           C  
ATOM   1834  CG  ASP A 899      30.943  25.286  83.856  1.00 71.75           C  
ATOM   1835  OD1 ASP A 899      31.778  24.440  83.448  1.00 77.00           O  
ATOM   1836  OD2 ASP A 899      30.429  25.243  84.999  1.00 68.19           O  
ATOM   1837  N   MET A 900      31.882  24.525  80.303  1.00 61.33           N  
ATOM   1838  CA  MET A 900      33.042  24.198  79.480  1.00 62.52           C  
ATOM   1839  C   MET A 900      32.577  24.139  78.028  1.00 62.57           C  
ATOM   1840  O   MET A 900      31.676  23.370  77.700  1.00 65.78           O  
ATOM   1841  CB  MET A 900      33.665  22.855  79.888  1.00 64.84           C  
ATOM   1842  CG  MET A 900      34.062  22.713  81.353  1.00 66.08           C  
ATOM   1843  SD  MET A 900      35.604  23.532  81.818  1.00 69.92           S  
ATOM   1844  CE  MET A 900      36.855  22.461  81.113  1.00 67.13           C  
ATOM   1845  N   VAL A 901      33.179  24.960  77.169  1.00 59.83           N  
ATOM   1846  CA  VAL A 901      32.803  25.041  75.755  1.00 60.74           C  
ATOM   1847  C   VAL A 901      32.764  23.675  75.037  1.00 65.32           C  
ATOM   1848  O   VAL A 901      31.804  23.376  74.309  1.00 67.83           O  
ATOM   1849  CB  VAL A 901      33.716  26.034  74.985  1.00 61.12           C  
ATOM   1850  CG1 VAL A 901      35.104  25.450  74.737  1.00 56.56           C  
ATOM   1851  CG2 VAL A 901      33.070  26.459  73.674  1.00 60.10           C  
ATOM   1852  N   SER A 902      33.791  22.851  75.264  1.00 62.34           N  
ATOM   1853  CA  SER A 902      33.970  21.598  74.529  1.00 59.92           C  
ATOM   1854  C   SER A 902      32.941  20.517  74.889  1.00 60.36           C  
ATOM   1855  O   SER A 902      32.548  19.731  74.026  1.00 61.55           O  
ATOM   1856  CB  SER A 902      35.401  21.078  74.680  1.00 58.55           C  
ATOM   1857  OG  SER A 902      35.710  20.848  76.039  1.00 60.13           O  
ATOM   1858  N   LYS A 903      32.504  20.484  76.148  1.00 59.14           N  
ATOM   1859  CA  LYS A 903      31.411  19.594  76.564  1.00 58.13           C  
ATOM   1860  C   LYS A 903      30.141  19.836  75.746  1.00 59.85           C  
ATOM   1861  O   LYS A 903      29.446  18.885  75.377  1.00 61.29           O  
ATOM   1862  CB  LYS A 903      31.105  19.741  78.061  1.00 56.35           C  
ATOM   1863  CG  LYS A 903      29.878  18.959  78.512  1.00 53.94           C  
ATOM   1864  CD  LYS A 903      29.782  18.860  80.017  1.00 53.02           C  
ATOM   1865  CE  LYS A 903      28.830  17.749  80.414  1.00 53.75           C  
ATOM   1866  NZ  LYS A 903      29.007  17.378  81.848  1.00 55.58           N  
ATOM   1867  N   SER A 904      29.842  21.107  75.481  1.00 62.46           N  
ATOM   1868  CA  SER A 904      28.720  21.479  74.627  1.00 64.27           C  
ATOM   1869  C   SER A 904      29.052  21.247  73.164  1.00 66.00           C  
ATOM   1870  O   SER A 904      28.174  20.878  72.383  1.00 68.02           O  
ATOM   1871  CB  SER A 904      28.340  22.942  74.833  1.00 66.73           C  
ATOM   1872  OG  SER A 904      27.296  23.078  75.778  1.00 67.74           O  
ATOM   1873  N   ALA A 905      30.317  21.465  72.801  1.00 66.83           N  
ATOM   1874  CA  ALA A 905      30.774  21.318  71.411  1.00 69.93           C  
ATOM   1875  C   ALA A 905      30.661  19.884  70.909  1.00 70.35           C  
ATOM   1876  O   ALA A 905      30.550  19.646  69.706  1.00 75.94           O  
ATOM   1877  CB  ALA A 905      32.199  21.826  71.248  1.00 68.35           C  
ATOM   1878  N   ASN A 906      30.684  18.935  71.837  1.00 70.34           N  
ATOM   1879  CA  ASN A 906      30.500  17.529  71.506  1.00 70.76           C  
ATOM   1880  C   ASN A 906      29.097  17.191  70.987  1.00 73.44           C  
ATOM   1881  O   ASN A 906      28.928  16.197  70.288  1.00 80.46           O  
ATOM   1882  CB  ASN A 906      30.891  16.654  72.697  1.00 66.10           C  
ATOM   1883  CG  ASN A 906      32.380  16.721  72.999  1.00 68.46           C  
ATOM   1884  OD1 ASN A 906      33.196  17.021  72.125  1.00 65.29           O  
ATOM   1885  ND2 ASN A 906      32.743  16.440  74.242  1.00 72.50           N  
ATOM   1886  N   TYR A 907      28.106  18.023  71.311  1.00 74.16           N  
ATOM   1887  CA  TYR A 907      26.737  17.843  70.802  1.00 75.42           C  
ATOM   1888  C   TYR A 907      26.532  18.484  69.428  1.00 78.21           C  
ATOM   1889  O   TYR A 907      25.429  18.459  68.878  1.00 78.55           O  
ATOM   1890  CB  TYR A 907      25.692  18.353  71.801  1.00 71.60           C  
ATOM   1891  CG  TYR A 907      25.724  17.644  73.140  1.00 72.98           C  
ATOM   1892  CD1 TYR A 907      25.142  16.384  73.309  1.00 72.35           C  
ATOM   1893  CD2 TYR A 907      26.341  18.233  74.240  1.00 71.10           C  
ATOM   1894  CE1 TYR A 907      25.179  15.734  74.537  1.00 71.42           C  
ATOM   1895  CE2 TYR A 907      26.382  17.593  75.468  1.00 72.55           C  
ATOM   1896  CZ  TYR A 907      25.796  16.349  75.616  1.00 73.69           C  
ATOM   1897  OH  TYR A 907      25.847  15.731  76.847  1.00 72.41           O  
ATOM   1898  N   CYS A 908      27.600  19.052  68.878  1.00 82.28           N  
ATOM   1899  CA  CYS A 908      27.588  19.545  67.507  1.00 89.27           C  
ATOM   1900  C   CYS A 908      27.709  18.384  66.530  1.00 94.66           C  
ATOM   1901  O   CYS A 908      27.411  18.531  65.346  1.00 97.70           O  
ATOM   1902  CB  CYS A 908      28.722  20.547  67.272  1.00 89.56           C  
ATOM   1903  SG  CYS A 908      28.570  22.071  68.234  1.00 92.45           S  
ATOM   1904  N   HIS A 909      28.142  17.231  67.038  1.00 99.28           N  
ATOM   1905  CA  HIS A 909      28.358  16.032  66.226  1.00107.66           C  
ATOM   1906  C   HIS A 909      28.962  16.357  64.885  1.00106.94           C  
ATOM   1907  O   HIS A 909      28.364  16.112  63.830  1.00105.53           O  
ATOM   1908  CB  HIS A 909      27.074  15.209  66.095  1.00114.98           C  
ATOM   1909  CG  HIS A 909      26.926  14.137  67.155  1.00119.68           C  
ATOM   1910  ND1 HIS A 909      27.257  12.849  66.933  1.00121.35           N  
ATOM   1911  CD2 HIS A 909      26.472  14.205  68.473  1.00119.76           C  
ATOM   1912  CE1 HIS A 909      27.024  12.128  68.048  1.00122.82           C  
ATOM   1913  NE2 HIS A 909      26.545  12.959  68.989  1.00124.39           N  
ATOM   1914  N   THR A 910      30.157  16.940  64.937  1.00104.72           N  
ATOM   1915  CA  THR A 910      30.921  17.297  63.747  1.00101.01           C  
ATOM   1916  C   THR A 910      32.081  16.321  63.569  1.00101.33           C  
ATOM   1917  O   THR A 910      32.700  15.891  64.546  1.00100.60           O  
ATOM   1918  CB  THR A 910      31.460  18.746  63.819  1.00 95.59           C  
ATOM   1919  OG1 THR A 910      32.048  18.982  65.102  1.00 94.82           O  
ATOM   1920  CG2 THR A 910      30.348  19.757  63.592  1.00 89.65           C  
ATOM   1921  N   SER A 911      32.356  15.966  62.318  1.00103.41           N  
ATOM   1922  CA  SER A 911      33.461  15.067  61.987  1.00111.42           C  
ATOM   1923  C   SER A 911      34.318  15.652  60.857  1.00113.57           C  
ATOM   1924  O   SER A 911      34.382  16.873  60.701  1.00106.94           O  
ATOM   1925  CB  SER A 911      32.932  13.669  61.639  1.00113.36           C  
ATOM   1926  OG  SER A 911      31.724  13.745  60.899  1.00112.78           O  
ATOM   1927  N   GLN A 912      34.978  14.791  60.083  1.00119.42           N  
ATOM   1928  CA  GLN A 912      35.822  15.240  58.969  1.00125.79           C  
ATOM   1929  C   GLN A 912      35.048  16.022  57.898  1.00126.77           C  
ATOM   1930  O   GLN A 912      35.446  17.128  57.525  1.00122.54           O  
ATOM   1931  CB  GLN A 912      36.587  14.065  58.342  1.00128.11           C  
ATOM   1932  CG  GLN A 912      37.859  13.668  59.087  1.00128.37           C  
ATOM   1933  CD  GLN A 912      39.034  14.609  58.838  1.00127.77           C  
ATOM   1934  OE1 GLN A 912      38.861  15.757  58.426  1.00126.04           O  
ATOM   1935  NE2 GLN A 912      40.242  14.120  59.096  1.00128.27           N  
ATOM   1936  N   GLY A 913      33.939  15.447  57.429  1.00130.60           N  
ATOM   1937  CA  GLY A 913      33.095  16.059  56.395  1.00129.42           C  
ATOM   1938  C   GLY A 913      32.381  17.334  56.819  1.00131.03           C  
ATOM   1939  O   GLY A 913      31.877  18.079  55.975  1.00133.37           O  
ATOM   1940  N   ASP A 914      32.332  17.572  58.130  1.00126.65           N  
ATOM   1941  CA  ASP A 914      31.747  18.783  58.702  1.00117.79           C  
ATOM   1942  C   ASP A 914      32.666  19.375  59.767  1.00110.82           C  
ATOM   1943  O   ASP A 914      32.541  19.036  60.948  1.00114.45           O  
ATOM   1944  CB  ASP A 914      30.377  18.481  59.322  1.00119.62           C  
ATOM   1945  CG  ASP A 914      29.234  18.725  58.365  1.00121.08           C  
ATOM   1946  OD1 ASP A 914      29.180  19.822  57.764  1.00120.94           O  
ATOM   1947  OD2 ASP A 914      28.380  17.824  58.231  1.00120.76           O  
ATOM   1948  N   PRO A 915      33.605  20.254  59.362  1.00 99.11           N  
ATOM   1949  CA  PRO A 915      34.425  20.913  60.381  1.00 91.21           C  
ATOM   1950  C   PRO A 915      33.723  22.133  61.005  1.00 84.34           C  
ATOM   1951  O   PRO A 915      34.178  22.660  62.018  1.00 80.46           O  
ATOM   1952  CB  PRO A 915      35.682  21.320  59.609  1.00 86.87           C  
ATOM   1953  CG  PRO A 915      35.234  21.469  58.194  1.00 89.98           C  
ATOM   1954  CD  PRO A 915      33.994  20.641  57.993  1.00 93.77           C  
ATOM   1955  N   ILE A 916      32.610  22.553  60.411  1.00 78.95           N  
ATOM   1956  CA  ILE A 916      31.883  23.726  60.871  1.00 75.84           C  
ATOM   1957  C   ILE A 916      30.696  23.342  61.753  1.00 75.96           C  
ATOM   1958  O   ILE A 916      29.822  22.584  61.339  1.00 78.86           O  
ATOM   1959  CB  ILE A 916      31.411  24.591  59.682  1.00 75.14           C  
ATOM   1960  CG1 ILE A 916      32.605  25.056  58.830  1.00 76.25           C  
ATOM   1961  CG2 ILE A 916      30.574  25.767  60.162  1.00 75.85           C  
ATOM   1962  CD1 ILE A 916      33.617  25.934  59.546  1.00 78.85           C  
ATOM   1963  N   GLY A 917      30.682  23.872  62.973  1.00 74.00           N  
ATOM   1964  CA  GLY A 917      29.590  23.649  63.911  1.00 70.83           C  
ATOM   1965  C   GLY A 917      28.987  24.952  64.397  1.00 70.29           C  
ATOM   1966  O   GLY A 917      29.527  26.028  64.139  1.00 72.17           O  
ATOM   1967  N   LEU A 918      27.857  24.854  65.093  1.00 67.30           N  
ATOM   1968  CA  LEU A 918      27.195  26.019  65.659  1.00 62.89           C  
ATOM   1969  C   LEU A 918      26.932  25.819  67.142  1.00 65.70           C  
ATOM   1970  O   LEU A 918      26.672  24.698  67.590  1.00 67.49           O  
ATOM   1971  CB  LEU A 918      25.888  26.311  64.930  1.00 59.73           C  
ATOM   1972  CG  LEU A 918      25.907  26.691  63.445  1.00 57.74           C  
ATOM   1973  CD1 LEU A 918      24.481  26.876  62.940  1.00 56.68           C  
ATOM   1974  CD2 LEU A 918      26.719  27.950  63.185  1.00 56.67           C  
ATOM   1975  N   ILE A 919      27.005  26.912  67.900  1.00 66.76           N  
ATOM   1976  CA  ILE A 919      26.813  26.866  69.352  1.00 62.90           C  
ATOM   1977  C   ILE A 919      26.125  28.133  69.863  1.00 60.10           C  
ATOM   1978  O   ILE A 919      26.178  29.181  69.219  1.00 60.79           O  
ATOM   1979  CB  ILE A 919      28.143  26.574  70.098  1.00 62.68           C  
ATOM   1980  CG1 ILE A 919      27.874  25.998  71.494  1.00 64.58           C  
ATOM   1981  CG2 ILE A 919      29.025  27.809  70.162  1.00 64.10           C  
ATOM   1982  CD1 ILE A 919      29.073  25.305  72.102  1.00 66.43           C  
ATOM   1983  N   LEU A 920      25.456  28.017  71.005  1.00 59.03           N  
ATOM   1984  CA  LEU A 920      24.764  29.139  71.623  1.00 58.03           C  
ATOM   1985  C   LEU A 920      25.404  29.522  72.944  1.00 60.20           C  
ATOM   1986  O   LEU A 920      25.779  28.654  73.740  1.00 62.09           O  
ATOM   1987  CB  LEU A 920      23.303  28.784  71.901  1.00 57.23           C  
ATOM   1988  CG  LEU A 920      22.320  28.551  70.754  1.00 58.64           C  
ATOM   1989  CD1 LEU A 920      21.142  27.733  71.257  1.00 57.80           C  
ATOM   1990  CD2 LEU A 920      21.846  29.865  70.150  1.00 58.96           C  
ATOM   1991  N   LEU A 921      25.522  30.826  73.174  1.00 58.51           N  
ATOM   1992  CA  LEU A 921      25.684  31.345  74.521  1.00 55.74           C  
ATOM   1993  C   LEU A 921      24.333  31.888  74.969  1.00 57.51           C  
ATOM   1994  O   LEU A 921      23.755  32.780  74.323  1.00 60.56           O  
ATOM   1995  CB  LEU A 921      26.736  32.444  74.555  1.00 54.59           C  
ATOM   1996  CG  LEU A 921      28.173  31.950  74.562  1.00 55.14           C  
ATOM   1997  CD1 LEU A 921      29.103  33.052  74.095  1.00 52.65           C  
ATOM   1998  CD2 LEU A 921      28.561  31.451  75.944  1.00 55.94           C  
ATOM   1999  N   GLY A 922      23.819  31.344  76.064  1.00 53.78           N  
ATOM   2000  CA  GLY A 922      22.535  31.781  76.591  1.00 53.73           C  
ATOM   2001  C   GLY A 922      22.640  32.355  77.986  1.00 54.11           C  
ATOM   2002  O   GLY A 922      23.502  31.957  78.763  1.00 52.95           O  
ATOM   2003  N   GLU A 923      21.759  33.299  78.296  1.00 56.80           N  
ATOM   2004  CA  GLU A 923      21.659  33.843  79.638  1.00 57.91           C  
ATOM   2005  C   GLU A 923      20.645  33.010  80.415  1.00 60.63           C  
ATOM   2006  O   GLU A 923      19.447  32.996  80.102  1.00 62.09           O  
ATOM   2007  CB  GLU A 923      21.239  35.309  79.595  1.00 62.17           C  
ATOM   2008  CG  GLU A 923      21.229  35.992  80.957  1.00 65.77           C  
ATOM   2009  CD  GLU A 923      20.625  37.384  80.926  1.00 65.36           C  
ATOM   2010  OE1 GLU A 923      20.657  38.034  79.857  1.00 65.12           O  
ATOM   2011  OE2 GLU A 923      20.130  37.833  81.982  1.00 65.94           O  
ATOM   2012  N   VAL A 924      21.133  32.299  81.421  1.00 60.12           N  
ATOM   2013  CA  VAL A 924      20.277  31.412  82.192  1.00 60.70           C  
ATOM   2014  C   VAL A 924      20.115  32.005  83.593  1.00 62.20           C  
ATOM   2015  O   VAL A 924      21.106  32.345  84.253  1.00 61.20           O  
ATOM   2016  CB  VAL A 924      20.828  29.960  82.250  1.00 60.91           C  
ATOM   2017  CG1 VAL A 924      19.710  28.979  82.555  1.00 61.23           C  
ATOM   2018  CG2 VAL A 924      21.507  29.565  80.943  1.00 60.01           C  
ATOM   2019  N   ALA A 925      18.861  32.157  84.015  1.00 60.09           N  
ATOM   2020  CA  ALA A 925      18.538  32.660  85.343  1.00 60.86           C  
ATOM   2021  C   ALA A 925      18.392  31.460  86.277  1.00 61.83           C  
ATOM   2022  O   ALA A 925      17.304  30.891  86.437  1.00 60.59           O  
ATOM   2023  CB  ALA A 925      17.264  33.494  85.303  1.00 60.33           C  
ATOM   2024  N   LEU A 926      19.509  31.076  86.883  1.00 61.23           N  
ATOM   2025  CA  LEU A 926      19.589  29.826  87.641  1.00 59.59           C  
ATOM   2026  C   LEU A 926      18.886  29.873  89.001  1.00 58.16           C  
ATOM   2027  O   LEU A 926      18.443  28.847  89.516  1.00 59.09           O  
ATOM   2028  CB  LEU A 926      21.058  29.397  87.785  1.00 56.48           C  
ATOM   2029  CG  LEU A 926      21.784  29.149  86.450  1.00 54.08           C  
ATOM   2030  CD1 LEU A 926      23.281  29.360  86.564  1.00 52.75           C  
ATOM   2031  CD2 LEU A 926      21.481  27.768  85.882  1.00 53.34           C  
ATOM   2032  N   GLY A 927      18.770  31.071  89.567  1.00 58.25           N  
ATOM   2033  CA  GLY A 927      18.289  31.233  90.930  1.00 56.71           C  
ATOM   2034  C   GLY A 927      19.123  30.389  91.870  1.00 60.11           C  
ATOM   2035  O   GLY A 927      20.336  30.214  91.667  1.00 62.80           O  
ATOM   2036  N   ASN A 928      18.468  29.850  92.892  1.00 60.66           N  
ATOM   2037  CA  ASN A 928      19.120  28.978  93.857  1.00 58.71           C  
ATOM   2038  C   ASN A 928      19.295  27.569  93.275  1.00 55.78           C  
ATOM   2039  O   ASN A 928      18.320  26.873  92.996  1.00 54.83           O  
ATOM   2040  CB  ASN A 928      18.317  28.970  95.162  1.00 61.26           C  
ATOM   2041  CG  ASN A 928      19.100  28.411  96.339  1.00 64.24           C  
ATOM   2042  OD1 ASN A 928      20.319  28.577  96.435  1.00 67.76           O  
ATOM   2043  ND2 ASN A 928      18.396  27.748  97.248  1.00 63.03           N  
ATOM   2044  N   MET A 929      20.548  27.166  93.080  1.00 57.00           N  
ATOM   2045  CA  MET A 929      20.873  25.910  92.394  1.00 56.77           C  
ATOM   2046  C   MET A 929      20.838  24.698  93.315  1.00 54.39           C  
ATOM   2047  O   MET A 929      21.497  24.682  94.347  1.00 56.85           O  
ATOM   2048  CB  MET A 929      22.264  25.981  91.748  1.00 58.27           C  
ATOM   2049  CG  MET A 929      22.460  27.021  90.660  1.00 58.66           C  
ATOM   2050  SD  MET A 929      24.165  26.968  90.057  1.00 64.79           S  
ATOM   2051  CE  MET A 929      25.093  27.332  91.551  1.00 63.25           C  
ATOM   2052  N   TYR A 930      20.084  23.682  92.912  1.00 56.07           N  
ATOM   2053  CA  TYR A 930      20.034  22.388  93.587  1.00 57.05           C  
ATOM   2054  C   TYR A 930      21.211  21.556  93.088  1.00 60.91           C  
ATOM   2055  O   TYR A 930      21.156  20.962  92.007  1.00 63.36           O  
ATOM   2056  CB  TYR A 930      18.697  21.716  93.263  1.00 57.75           C  
ATOM   2057  CG  TYR A 930      18.414  20.396  93.942  1.00 61.33           C  
ATOM   2058  CD1 TYR A 930      18.902  20.110  95.218  1.00 63.25           C  
ATOM   2059  CD2 TYR A 930      17.607  19.447  93.322  1.00 62.30           C  
ATOM   2060  CE1 TYR A 930      18.622  18.900  95.839  1.00 61.95           C  
ATOM   2061  CE2 TYR A 930      17.313  18.241  93.938  1.00 61.73           C  
ATOM   2062  CZ  TYR A 930      17.824  17.970  95.192  1.00 62.26           C  
ATOM   2063  OH  TYR A 930      17.533  16.769  95.799  1.00 63.31           O  
ATOM   2064  N   GLU A 931      22.286  21.535  93.870  1.00 62.88           N  
ATOM   2065  CA  GLU A 931      23.571  21.002  93.397  1.00 63.74           C  
ATOM   2066  C   GLU A 931      23.759  19.513  93.700  1.00 64.02           C  
ATOM   2067  O   GLU A 931      23.679  19.088  94.857  1.00 64.71           O  
ATOM   2068  CB  GLU A 931      24.724  21.851  93.935  1.00 67.15           C  
ATOM   2069  CG  GLU A 931      24.524  23.335  93.650  1.00 71.52           C  
ATOM   2070  CD  GLU A 931      25.599  24.231  94.236  1.00 76.70           C  
ATOM   2071  OE1 GLU A 931      26.739  23.758  94.434  1.00 82.59           O  
ATOM   2072  OE2 GLU A 931      25.299  25.423  94.483  1.00 77.62           O  
ATOM   2073  N   LEU A 932      23.996  18.734  92.641  1.00 63.65           N  
ATOM   2074  CA  LEU A 932      23.987  17.267  92.698  1.00 60.11           C  
ATOM   2075  C   LEU A 932      25.217  16.634  92.047  1.00 62.68           C  
ATOM   2076  O   LEU A 932      25.886  17.264  91.229  1.00 65.49           O  
ATOM   2077  CB  LEU A 932      22.722  16.732  92.034  1.00 56.95           C  
ATOM   2078  CG  LEU A 932      21.399  17.277  92.574  1.00 60.89           C  
ATOM   2079  CD1 LEU A 932      20.224  16.825  91.718  1.00 59.86           C  
ATOM   2080  CD2 LEU A 932      21.206  16.878  94.031  1.00 61.08           C  
ATOM   2081  N   LYS A 933      25.502  15.385  92.416  1.00 64.11           N  
ATOM   2082  CA  LYS A 933      26.672  14.645  91.917  1.00 66.12           C  
ATOM   2083  C   LYS A 933      26.238  13.378  91.163  1.00 66.57           C  
ATOM   2084  O   LYS A 933      27.019  12.783  90.407  1.00 63.44           O  
ATOM   2085  CB  LYS A 933      27.609  14.264  93.076  1.00 65.71           C  
ATOM   2086  CG  LYS A 933      27.898  15.386  94.067  1.00 66.83           C  
ATOM   2087  CD  LYS A 933      27.992  14.884  95.507  1.00 66.70           C  
ATOM   2088  CE  LYS A 933      29.429  14.788  96.006  1.00 67.36           C  
ATOM   2089  NZ  LYS A 933      30.223  13.697  95.361  1.00 67.84           N  
ATOM   2090  N   HIS A 934      24.987  12.978  91.372  1.00 68.05           N  
ATOM   2091  CA  HIS A 934      24.463  11.738  90.806  1.00 75.00           C  
ATOM   2092  C   HIS A 934      23.126  11.946  90.172  1.00 74.91           C  
ATOM   2093  O   HIS A 934      22.381  12.851  90.554  1.00 75.90           O  
ATOM   2094  CB  HIS A 934      24.390  10.646  91.876  1.00 80.26           C  
ATOM   2095  CG  HIS A 934      25.743  10.221  92.396  1.00 81.69           C  
ATOM   2096  ND1 HIS A 934      26.622   9.526  91.645  1.00 84.38           N  
ATOM   2097  CD2 HIS A 934      26.357  10.431  93.625  1.00 79.92           C  
ATOM   2098  CE1 HIS A 934      27.739   9.302  92.358  1.00 83.23           C  
ATOM   2099  NE2 HIS A 934      27.575   9.855  93.570  1.00 84.62           N  
ATOM   2100  N   ALA A 935      22.817  11.104  89.191  1.00 74.43           N  
ATOM   2101  CA  ALA A 935      21.576  11.215  88.435  1.00 75.20           C  
ATOM   2102  C   ALA A 935      20.373  11.175  89.356  1.00 74.61           C  
ATOM   2103  O   ALA A 935      20.314  10.352  90.263  1.00 76.02           O  
ATOM   2104  CB  ALA A 935      21.484  10.105  87.400  1.00 75.30           C  
ATOM   2105  N   SER A 936      19.434  12.085  89.126  1.00 79.55           N  
ATOM   2106  CA  SER A 936      18.147  12.074  89.809  1.00 82.55           C  
ATOM   2107  C   SER A 936      17.047  12.454  88.833  1.00 87.07           C  
ATOM   2108  O   SER A 936      17.270  13.224  87.899  1.00 90.89           O  
ATOM   2109  CB  SER A 936      18.142  13.029  91.002  1.00 85.59           C  
ATOM   2110  OG  SER A 936      16.845  13.120  91.576  1.00 89.03           O  
ATOM   2111  N   HIS A 937      15.861  11.900  89.054  1.00 93.17           N  
ATOM   2112  CA  HIS A 937      14.709  12.181  88.212  1.00 94.89           C  
ATOM   2113  C   HIS A 937      13.924  13.282  88.855  1.00 92.38           C  
ATOM   2114  O   HIS A 937      13.101  13.044  89.743  1.00 94.57           O  
ATOM   2115  CB  HIS A 937      13.882  10.912  88.000  1.00103.81           C  
ATOM   2116  CG  HIS A 937      14.711   9.717  87.570  1.00115.06           C  
ATOM   2117  ND1 HIS A 937      15.261   9.618  86.341  1.00118.31           N  
ATOM   2118  CD2 HIS A 937      15.094   8.569  88.265  1.00116.29           C  
ATOM   2119  CE1 HIS A 937      15.952   8.465  86.250  1.00118.07           C  
ATOM   2120  NE2 HIS A 937      15.850   7.824  87.428  1.00121.54           N  
ATOM   2121  N   ILE A 938      14.203  14.509  88.424  1.00 84.63           N  
ATOM   2122  CA  ILE A 938      13.611  15.699  89.030  1.00 83.71           C  
ATOM   2123  C   ILE A 938      12.123  15.849  88.660  1.00 88.39           C  
ATOM   2124  O   ILE A 938      11.746  16.544  87.708  1.00 87.80           O  
ATOM   2125  CB  ILE A 938      14.454  16.980  88.762  1.00 78.44           C  
ATOM   2126  CG1 ILE A 938      15.742  16.956  89.586  1.00 74.76           C  
ATOM   2127  CG2 ILE A 938      13.698  18.243  89.142  1.00 80.33           C  
ATOM   2128  CD1 ILE A 938      16.914  16.309  88.888  1.00 72.99           C  
ATOM   2129  N   SER A 939      11.294  15.153  89.432  1.00 92.07           N  
ATOM   2130  CA  SER A 939       9.848  15.321  89.409  1.00 90.88           C  
ATOM   2131  C   SER A 939       9.477  16.754  89.795  1.00 88.99           C  
ATOM   2132  O   SER A 939       8.646  17.391  89.144  1.00 85.53           O  
ATOM   2133  CB  SER A 939       9.212  14.347  90.402  1.00 93.56           C  
ATOM   2134  OG  SER A 939       9.792  14.500  91.692  1.00 91.78           O  
ATOM   2135  N   LYS A 940      10.109  17.250  90.859  1.00 84.74           N  
ATOM   2136  CA  LYS A 940       9.826  18.573  91.394  1.00 81.18           C  
ATOM   2137  C   LYS A 940      11.081  19.149  92.045  1.00 76.76           C  
ATOM   2138  O   LYS A 940      11.761  18.467  92.814  1.00 74.49           O  
ATOM   2139  CB  LYS A 940       8.696  18.486  92.420  1.00 82.80           C  
ATOM   2140  CG  LYS A 940       7.670  19.599  92.324  1.00 90.57           C  
ATOM   2141  CD  LYS A 940       6.509  19.353  93.281  1.00 96.12           C  
ATOM   2142  CE  LYS A 940       5.283  20.183  92.923  1.00 98.01           C  
ATOM   2143  NZ  LYS A 940       5.536  21.651  92.968  1.00 99.46           N  
ATOM   2144  N   LEU A 941      11.398  20.399  91.718  1.00 72.25           N  
ATOM   2145  CA  LEU A 941      12.471  21.117  92.399  1.00 69.44           C  
ATOM   2146  C   LEU A 941      12.082  21.403  93.857  1.00 68.00           C  
ATOM   2147  O   LEU A 941      10.925  21.752  94.124  1.00 69.30           O  
ATOM   2148  CB  LEU A 941      12.795  22.426  91.668  1.00 66.45           C  
ATOM   2149  CG  LEU A 941      13.730  22.356  90.457  1.00 64.84           C  
ATOM   2150  CD1 LEU A 941      13.698  23.660  89.675  1.00 62.58           C  
ATOM   2151  CD2 LEU A 941      15.153  22.015  90.871  1.00 62.36           C  
ATOM   2152  N   PRO A 942      13.037  21.248  94.803  1.00 64.24           N  
ATOM   2153  CA  PRO A 942      12.749  21.544  96.209  1.00 64.97           C  
ATOM   2154  C   PRO A 942      12.381  23.013  96.401  1.00 67.82           C  
ATOM   2155  O   PRO A 942      12.751  23.845  95.577  1.00 70.44           O  
ATOM   2156  CB  PRO A 942      14.072  21.242  96.912  1.00 63.26           C  
ATOM   2157  CG  PRO A 942      14.817  20.346  95.991  1.00 61.86           C  
ATOM   2158  CD  PRO A 942      14.422  20.781  94.616  1.00 62.57           C  
ATOM   2159  N   LYS A 943      11.656  23.333  97.469  1.00 70.73           N  
ATOM   2160  CA  LYS A 943      11.245  24.718  97.717  1.00 70.05           C  
ATOM   2161  C   LYS A 943      12.460  25.644  97.712  1.00 69.40           C  
ATOM   2162  O   LYS A 943      13.494  25.340  98.324  1.00 68.45           O  
ATOM   2163  CB  LYS A 943      10.499  24.852  99.050  1.00 72.37           C  
ATOM   2164  CG  LYS A 943       9.444  23.787  99.309  1.00 82.20           C  
ATOM   2165  CD  LYS A 943       8.106  24.098  98.651  1.00 83.85           C  
ATOM   2166  CE  LYS A 943       7.104  22.989  98.930  1.00 85.29           C  
ATOM   2167  NZ  LYS A 943       5.732  23.329  98.454  1.00 90.10           N  
ATOM   2168  N   GLY A 944      12.330  26.761  97.004  1.00 68.48           N  
ATOM   2169  CA  GLY A 944      13.377  27.776  96.940  1.00 67.89           C  
ATOM   2170  C   GLY A 944      14.572  27.392  96.086  1.00 71.43           C  
ATOM   2171  O   GLY A 944      15.621  28.032  96.166  1.00 75.08           O  
ATOM   2172  N   LYS A 945      14.414  26.340  95.284  1.00 66.59           N  
ATOM   2173  CA  LYS A 945      15.412  25.941  94.297  1.00 64.65           C  
ATOM   2174  C   LYS A 945      14.843  26.158  92.888  1.00 65.40           C  
ATOM   2175  O   LYS A 945      13.680  25.836  92.637  1.00 69.97           O  
ATOM   2176  CB  LYS A 945      15.798  24.474  94.492  1.00 64.03           C  
ATOM   2177  CG  LYS A 945      16.200  24.087  95.906  1.00 65.58           C  
ATOM   2178  CD  LYS A 945      17.636  24.469  96.231  1.00 67.27           C  
ATOM   2179  CE  LYS A 945      18.089  23.815  97.529  1.00 68.75           C  
ATOM   2180  NZ  LYS A 945      19.428  24.315  97.951  1.00 72.23           N  
ATOM   2181  N   HIS A 946      15.657  26.692  91.976  1.00 61.74           N  
ATOM   2182  CA  HIS A 946      15.164  27.135  90.663  1.00 62.00           C  
ATOM   2183  C   HIS A 946      15.889  26.538  89.484  1.00 62.60           C  
ATOM   2184  O   HIS A 946      15.476  26.702  88.330  1.00 60.57           O  
ATOM   2185  CB  HIS A 946      15.168  28.658  90.598  1.00 63.85           C  
ATOM   2186  CG  HIS A 946      14.560  29.308  91.820  1.00 68.83           C  
ATOM   2187  ND1 HIS A 946      15.293  30.003  92.716  1.00 69.50           N  
ATOM   2188  CD2 HIS A 946      13.246  29.305  92.302  1.00 66.74           C  
ATOM   2189  CE1 HIS A 946      14.488  30.442  93.706  1.00 71.33           C  
ATOM   2190  NE2 HIS A 946      13.236  30.011  93.452  1.00 69.02           N  
ATOM   2191  N   SER A 947      16.983  25.842  89.762  1.00 62.33           N  
ATOM   2192  CA  SER A 947      17.713  25.113  88.742  1.00 59.43           C  
ATOM   2193  C   SER A 947      18.452  23.946  89.392  1.00 60.76           C  
ATOM   2194  O   SER A 947      18.405  23.778  90.612  1.00 62.15           O  
ATOM   2195  CB  SER A 947      18.691  26.038  88.015  1.00 59.68           C  
ATOM   2196  OG  SER A 947      19.723  26.479  88.880  1.00 60.71           O  
ATOM   2197  N   VAL A 948      19.115  23.138  88.568  1.00 58.25           N  
ATOM   2198  CA  VAL A 948      19.975  22.061  89.039  1.00 56.11           C  
ATOM   2199  C   VAL A 948      21.371  22.301  88.473  1.00 55.54           C  
ATOM   2200  O   VAL A 948      21.507  22.689  87.316  1.00 55.61           O  
ATOM   2201  CB  VAL A 948      19.437  20.682  88.586  1.00 55.49           C  
ATOM   2202  CG1 VAL A 948      20.526  19.618  88.628  1.00 57.27           C  
ATOM   2203  CG2 VAL A 948      18.246  20.258  89.434  1.00 53.99           C  
ATOM   2204  N   LYS A 949      22.403  22.101  89.289  1.00 55.76           N  
ATOM   2205  CA  LYS A 949      23.774  22.081  88.777  1.00 53.41           C  
ATOM   2206  C   LYS A 949      24.470  20.751  89.083  1.00 54.05           C  
ATOM   2207  O   LYS A 949      24.711  20.427  90.244  1.00 56.38           O  
ATOM   2208  CB  LYS A 949      24.598  23.242  89.331  1.00 50.76           C  
ATOM   2209  CG  LYS A 949      26.052  23.185  88.884  1.00 52.18           C  
ATOM   2210  CD  LYS A 949      26.925  24.258  89.504  1.00 52.07           C  
ATOM   2211  CE  LYS A 949      28.369  24.077  89.059  1.00 51.08           C  
ATOM   2212  NZ  LYS A 949      29.319  24.792  89.958  1.00 49.60           N  
ATOM   2213  N   GLY A 950      24.783  19.984  88.044  1.00 52.56           N  
ATOM   2214  CA  GLY A 950      25.605  18.785  88.197  1.00 55.38           C  
ATOM   2215  C   GLY A 950      27.066  19.162  88.373  1.00 57.59           C  
ATOM   2216  O   GLY A 950      27.588  19.990  87.630  1.00 62.13           O  
ATOM   2217  N   LEU A 951      27.723  18.563  89.361  1.00 59.96           N  
ATOM   2218  CA  LEU A 951      29.086  18.940  89.741  1.00 62.11           C  
ATOM   2219  C   LEU A 951      30.164  18.036  89.128  1.00 63.92           C  
ATOM   2220  O   LEU A 951      30.207  16.828  89.377  1.00 66.50           O  
ATOM   2221  CB  LEU A 951      29.223  18.983  91.272  1.00 63.34           C  
ATOM   2222  CG  LEU A 951      28.356  19.958  92.087  1.00 63.80           C  
ATOM   2223  CD1 LEU A 951      28.673  19.856  93.573  1.00 63.62           C  
ATOM   2224  CD2 LEU A 951      28.534  21.395  91.628  1.00 65.98           C  
ATOM   2225  N   GLY A 952      31.037  18.629  88.324  1.00 62.25           N  
ATOM   2226  CA  GLY A 952      32.082  17.866  87.656  1.00 65.93           C  
ATOM   2227  C   GLY A 952      33.368  17.781  88.455  1.00 69.18           C  
ATOM   2228  O   GLY A 952      33.542  18.494  89.451  1.00 67.38           O  
ATOM   2229  N   LYS A 953      34.275  16.909  88.015  1.00 70.87           N  
ATOM   2230  CA  LYS A 953      35.602  16.816  88.623  1.00 71.58           C  
ATOM   2231  C   LYS A 953      36.430  18.030  88.241  1.00 68.47           C  
ATOM   2232  O   LYS A 953      37.323  18.428  88.983  1.00 70.98           O  
ATOM   2233  CB  LYS A 953      36.320  15.522  88.226  1.00 74.20           C  
ATOM   2234  CG  LYS A 953      35.460  14.278  88.389  1.00 81.51           C  
ATOM   2235  CD  LYS A 953      36.251  13.066  88.853  1.00 85.09           C  
ATOM   2236  CE  LYS A 953      35.387  11.812  88.767  1.00 87.87           C  
ATOM   2237  NZ  LYS A 953      35.868  10.712  89.650  1.00 89.40           N  
ATOM   2238  N   THR A 954      36.099  18.622  87.094  1.00 68.47           N  
ATOM   2239  CA  THR A 954      36.794  19.789  86.558  1.00 69.48           C  
ATOM   2240  C   THR A 954      35.850  20.979  86.426  1.00 71.01           C  
ATOM   2241  O   THR A 954      34.756  20.871  85.863  1.00 74.34           O  
ATOM   2242  CB  THR A 954      37.446  19.468  85.198  1.00 73.28           C  
ATOM   2243  OG1 THR A 954      38.677  18.770  85.419  1.00 77.34           O  
ATOM   2244  CG2 THR A 954      37.735  20.733  84.397  1.00 73.46           C  
ATOM   2245  N   THR A 955      36.291  22.117  86.949  1.00 69.43           N  
ATOM   2246  CA  THR A 955      35.486  23.326  86.941  1.00 68.80           C  
ATOM   2247  C   THR A 955      36.299  24.519  86.439  1.00 68.67           C  
ATOM   2248  O   THR A 955      37.522  24.538  86.590  1.00 69.85           O  
ATOM   2249  CB  THR A 955      34.917  23.616  88.346  1.00 68.76           C  
ATOM   2250  OG1 THR A 955      33.951  24.667  88.267  1.00 68.04           O  
ATOM   2251  CG2 THR A 955      36.023  24.016  89.328  1.00 69.34           C  
ATOM   2252  N   PRO A 956      35.627  25.514  85.828  1.00 68.46           N  
ATOM   2253  CA  PRO A 956      36.319  26.773  85.556  1.00 69.34           C  
ATOM   2254  C   PRO A 956      36.735  27.417  86.875  1.00 68.96           C  
ATOM   2255  O   PRO A 956      36.006  27.321  87.863  1.00 69.06           O  
ATOM   2256  CB  PRO A 956      35.249  27.632  84.881  1.00 70.25           C  
ATOM   2257  CG  PRO A 956      34.233  26.675  84.377  1.00 70.59           C  
ATOM   2258  CD  PRO A 956      34.238  25.530  85.337  1.00 67.42           C  
ATOM   2259  N   ASP A 957      37.907  28.041  86.885  1.00 69.85           N  
ATOM   2260  CA  ASP A 957      38.439  28.697  88.070  1.00 72.19           C  
ATOM   2261  C   ASP A 957      37.411  29.661  88.654  1.00 74.68           C  
ATOM   2262  O   ASP A 957      37.032  30.630  87.990  1.00 76.94           O  
ATOM   2263  CB  ASP A 957      39.708  29.464  87.702  1.00 75.15           C  
ATOM   2264  CG  ASP A 957      40.520  29.878  88.913  1.00 76.47           C  
ATOM   2265  OD1 ASP A 957      39.970  29.975  90.033  1.00 79.43           O  
ATOM   2266  OD2 ASP A 957      41.730  30.112  88.736  1.00 77.11           O  
ATOM   2267  N   PRO A 958      36.952  29.399  89.896  1.00 75.73           N  
ATOM   2268  CA  PRO A 958      35.957  30.266  90.546  1.00 79.36           C  
ATOM   2269  C   PRO A 958      36.425  31.720  90.680  1.00 81.58           C  
ATOM   2270  O   PRO A 958      35.609  32.644  90.611  1.00 84.88           O  
ATOM   2271  CB  PRO A 958      35.778  29.618  91.929  1.00 77.02           C  
ATOM   2272  CG  PRO A 958      36.148  28.186  91.716  1.00 75.49           C  
ATOM   2273  CD  PRO A 958      37.287  28.234  90.738  1.00 74.07           C  
ATOM   2274  N   SER A 959      37.733  31.902  90.858  1.00 85.25           N  
ATOM   2275  CA  SER A 959      38.355  33.216  90.996  1.00 82.30           C  
ATOM   2276  C   SER A 959      38.205  34.093  89.749  1.00 80.22           C  
ATOM   2277  O   SER A 959      37.945  35.294  89.864  1.00 81.03           O  
ATOM   2278  CB  SER A 959      39.840  33.054  91.350  1.00 82.44           C  
ATOM   2279  OG  SER A 959      40.611  34.145  90.867  1.00 84.16           O  
ATOM   2280  N   ALA A 960      38.361  33.485  88.570  1.00 76.70           N  
ATOM   2281  CA  ALA A 960      38.483  34.230  87.307  1.00 74.73           C  
ATOM   2282  C   ALA A 960      37.165  34.658  86.635  1.00 72.87           C  
ATOM   2283  O   ALA A 960      37.178  35.109  85.489  1.00 70.63           O  
ATOM   2284  CB  ALA A 960      39.366  33.468  86.328  1.00 76.05           C  
ATOM   2285  N   ASN A 961      36.049  34.516  87.353  1.00 76.04           N  
ATOM   2286  CA  ASN A 961      34.723  34.913  86.870  1.00 79.45           C  
ATOM   2287  C   ASN A 961      34.667  36.372  86.424  1.00 79.29           C  
ATOM   2288  O   ASN A 961      35.203  37.251  87.093  1.00 81.85           O  
ATOM   2289  CB  ASN A 961      33.662  34.661  87.949  1.00 87.36           C  
ATOM   2290  CG  ASN A 961      33.042  33.271  87.864  1.00 96.83           C  
ATOM   2291  OD1 ASN A 961      33.662  32.312  87.390  1.00102.92           O  
ATOM   2292  ND2 ASN A 961      31.805  33.157  88.336  1.00 97.15           N  
ATOM   2293  N   ILE A 962      34.018  36.614  85.289  1.00 78.93           N  
ATOM   2294  CA  ILE A 962      33.911  37.952  84.695  1.00 77.47           C  
ATOM   2295  C   ILE A 962      32.440  38.358  84.542  1.00 79.05           C  
ATOM   2296  O   ILE A 962      31.553  37.499  84.467  1.00 82.95           O  
ATOM   2297  CB  ILE A 962      34.689  38.029  83.352  1.00 76.75           C  
ATOM   2298  CG1 ILE A 962      35.990  38.813  83.547  1.00 80.65           C  
ATOM   2299  CG2 ILE A 962      33.850  38.633  82.226  1.00 73.19           C  
ATOM   2300  CD1 ILE A 962      36.976  38.690  82.398  1.00 87.20           C  
ATOM   2301  N   SER A 963      32.181  39.662  84.524  1.00 73.16           N  
ATOM   2302  CA  SER A 963      30.832  40.156  84.299  1.00 70.70           C  
ATOM   2303  C   SER A 963      30.722  40.788  82.920  1.00 69.45           C  
ATOM   2304  O   SER A 963      31.637  41.462  82.459  1.00 71.49           O  
ATOM   2305  CB  SER A 963      30.427  41.153  85.384  1.00 69.52           C  
ATOM   2306  OG  SER A 963      29.037  41.426  85.328  1.00 69.61           O  
ATOM   2307  N   LEU A 964      29.599  40.540  82.261  1.00 73.03           N  
ATOM   2308  CA  LEU A 964      29.299  41.141  80.971  1.00 74.10           C  
ATOM   2309  C   LEU A 964      27.820  41.484  80.953  1.00 78.35           C  
ATOM   2310  O   LEU A 964      26.961  40.589  80.912  1.00 79.87           O  
ATOM   2311  CB  LEU A 964      29.656  40.195  79.820  1.00 72.16           C  
ATOM   2312  CG  LEU A 964      29.279  40.659  78.410  1.00 72.32           C  
ATOM   2313  CD1 LEU A 964      30.181  41.794  77.947  1.00 71.49           C  
ATOM   2314  CD2 LEU A 964      29.325  39.495  77.430  1.00 72.04           C  
ATOM   2315  N   ASP A 965      27.545  42.787  81.011  1.00 77.83           N  
ATOM   2316  CA  ASP A 965      26.188  43.335  81.014  1.00 76.59           C  
ATOM   2317  C   ASP A 965      25.308  42.795  82.147  1.00 78.79           C  
ATOM   2318  O   ASP A 965      24.143  42.436  81.937  1.00 77.08           O  
ATOM   2319  CB  ASP A 965      25.541  43.163  79.637  1.00 76.70           C  
ATOM   2320  CG  ASP A 965      26.224  44.010  78.566  1.00 85.14           C  
ATOM   2321  OD1 ASP A 965      26.983  44.937  78.928  1.00 87.18           O  
ATOM   2322  OD2 ASP A 965      26.001  43.757  77.363  1.00 80.29           O  
ATOM   2323  N   GLY A 966      25.885  42.751  83.349  1.00 79.23           N  
ATOM   2324  CA  GLY A 966      25.182  42.292  84.546  1.00 79.20           C  
ATOM   2325  C   GLY A 966      25.133  40.781  84.664  1.00 79.84           C  
ATOM   2326  O   GLY A 966      24.667  40.245  85.675  1.00 82.10           O  
ATOM   2327  N   VAL A 967      25.615  40.097  83.625  1.00 77.60           N  
ATOM   2328  CA  VAL A 967      25.614  38.636  83.573  1.00 73.65           C  
ATOM   2329  C   VAL A 967      27.001  38.062  83.884  1.00 71.67           C  
ATOM   2330  O   VAL A 967      28.017  38.493  83.330  1.00 68.85           O  
ATOM   2331  CB  VAL A 967      25.077  38.115  82.217  1.00 72.48           C  
ATOM   2332  CG1 VAL A 967      25.024  36.591  82.188  1.00 69.37           C  
ATOM   2333  CG2 VAL A 967      23.692  38.684  81.949  1.00 70.51           C  
ATOM   2334  N   ASP A 968      27.016  37.095  84.795  1.00 68.54           N  
ATOM   2335  CA  ASP A 968      28.220  36.393  85.200  1.00 70.91           C  
ATOM   2336  C   ASP A 968      28.692  35.451  84.091  1.00 68.12           C  
ATOM   2337  O   ASP A 968      27.899  34.669  83.553  1.00 66.71           O  
ATOM   2338  CB  ASP A 968      27.928  35.604  86.483  1.00 75.82           C  
ATOM   2339  CG  ASP A 968      29.178  35.292  87.290  1.00 83.23           C  
ATOM   2340  OD1 ASP A 968      30.089  36.151  87.366  1.00 84.49           O  
ATOM   2341  OD2 ASP A 968      29.233  34.184  87.870  1.00 86.39           O  
ATOM   2342  N   VAL A 969      29.981  35.541  83.754  1.00 64.13           N  
ATOM   2343  CA  VAL A 969      30.612  34.694  82.729  1.00 62.11           C  
ATOM   2344  C   VAL A 969      31.736  33.849  83.340  1.00 63.73           C  
ATOM   2345  O   VAL A 969      32.829  34.365  83.585  1.00 64.78           O  
ATOM   2346  CB  VAL A 969      31.191  35.539  81.575  1.00 58.90           C  
ATOM   2347  CG1 VAL A 969      31.790  34.649  80.500  1.00 53.26           C  
ATOM   2348  CG2 VAL A 969      30.119  36.447  80.983  1.00 60.52           C  
ATOM   2349  N   PRO A 970      31.474  32.544  83.586  1.00 65.45           N  
ATOM   2350  CA  PRO A 970      32.466  31.621  84.187  1.00 62.51           C  
ATOM   2351  C   PRO A 970      33.596  31.189  83.234  1.00 57.76           C  
ATOM   2352  O   PRO A 970      33.753  29.998  82.957  1.00 56.36           O  
ATOM   2353  CB  PRO A 970      31.612  30.410  84.594  1.00 59.82           C  
ATOM   2354  CG  PRO A 970      30.458  30.430  83.648  1.00 60.44           C  
ATOM   2355  CD  PRO A 970      30.170  31.882  83.367  1.00 64.09           C  
ATOM   2356  N   LEU A 971      34.388  32.151  82.772  1.00 57.26           N  
ATOM   2357  CA  LEU A 971      35.375  31.911  81.716  1.00 60.58           C  
ATOM   2358  C   LEU A 971      36.773  31.482  82.194  1.00 61.95           C  
ATOM   2359  O   LEU A 971      37.733  31.498  81.415  1.00 61.08           O  
ATOM   2360  CB  LEU A 971      35.476  33.137  80.795  1.00 61.94           C  
ATOM   2361  CG  LEU A 971      35.773  34.530  81.361  1.00 63.45           C  
ATOM   2362  CD1 LEU A 971      37.185  34.651  81.916  1.00 64.44           C  
ATOM   2363  CD2 LEU A 971      35.562  35.564  80.269  1.00 64.03           C  
ATOM   2364  N   GLY A 972      36.888  31.101  83.462  1.00 63.78           N  
ATOM   2365  CA  GLY A 972      38.187  30.728  84.025  1.00 69.53           C  
ATOM   2366  C   GLY A 972      38.681  29.404  83.482  1.00 70.98           C  
ATOM   2367  O   GLY A 972      37.862  28.532  83.166  1.00 73.99           O  
ATOM   2368  N   THR A 973      40.006  29.248  83.369  1.00 68.46           N  
ATOM   2369  CA  THR A 973      40.592  27.979  82.904  1.00 70.25           C  
ATOM   2370  C   THR A 973      40.139  26.852  83.819  1.00 69.20           C  
ATOM   2371  O   THR A 973      40.185  26.981  85.048  1.00 67.56           O  
ATOM   2372  CB  THR A 973      42.144  27.988  82.826  1.00 72.15           C  
ATOM   2373  OG1 THR A 973      42.691  28.448  84.064  1.00 77.58           O  
ATOM   2374  CG2 THR A 973      42.658  28.882  81.687  1.00 73.27           C  
ATOM   2375  N   GLY A 974      39.663  25.767  83.209  1.00 71.25           N  
ATOM   2376  CA  GLY A 974      39.210  24.593  83.946  1.00 70.47           C  
ATOM   2377  C   GLY A 974      40.301  24.088  84.866  1.00 72.12           C  
ATOM   2378  O   GLY A 974      41.365  23.677  84.408  1.00 75.85           O  
ATOM   2379  N   ILE A 975      40.055  24.172  86.167  1.00 72.24           N  
ATOM   2380  CA  ILE A 975      40.965  23.616  87.169  1.00 70.38           C  
ATOM   2381  C   ILE A 975      40.301  22.423  87.844  1.00 71.70           C  
ATOM   2382  O   ILE A 975      39.084  22.228  87.735  1.00 69.64           O  
ATOM   2383  CB  ILE A 975      41.394  24.657  88.234  1.00 69.23           C  
ATOM   2384  CG1 ILE A 975      40.169  25.280  88.930  1.00 70.78           C  
ATOM   2385  CG2 ILE A 975      42.289  25.715  87.604  1.00 70.72           C  
ATOM   2386  CD1 ILE A 975      40.488  26.131  90.142  1.00 66.88           C  
ATOM   2387  N   SER A 976      41.104  21.623  88.534  1.00 75.22           N  
ATOM   2388  CA  SER A 976      40.577  20.495  89.277  1.00 79.32           C  
ATOM   2389  C   SER A 976      39.781  20.993  90.483  1.00 82.36           C  
ATOM   2390  O   SER A 976      40.338  21.637  91.382  1.00 83.08           O  
ATOM   2391  CB  SER A 976      41.709  19.577  89.726  1.00 81.19           C  
ATOM   2392  OG  SER A 976      41.179  18.394  90.285  1.00 83.89           O  
ATOM   2393  N   SER A 977      38.474  20.728  90.463  1.00 77.52           N  
ATOM   2394  CA  SER A 977      37.612  20.943  91.616  1.00 77.14           C  
ATOM   2395  C   SER A 977      37.808  19.754  92.538  1.00 84.34           C  
ATOM   2396  O   SER A 977      37.986  18.626  92.070  1.00 94.53           O  
ATOM   2397  CB  SER A 977      36.150  21.007  91.192  1.00 75.19           C  
ATOM   2398  OG  SER A 977      35.638  19.713  90.907  1.00 69.93           O  
ATOM   2399  N   GLY A 978      37.764  19.989  93.843  1.00 82.12           N  
ATOM   2400  CA  GLY A 978      38.007  18.916  94.796  1.00 79.70           C  
ATOM   2401  C   GLY A 978      36.852  17.943  94.918  1.00 79.10           C  
ATOM   2402  O   GLY A 978      36.797  17.177  95.874  1.00 86.15           O  
ATOM   2403  N   VAL A 979      35.930  17.960  93.958  1.00 74.22           N  
ATOM   2404  CA  VAL A 979      34.731  17.132  94.054  1.00 71.90           C  
ATOM   2405  C   VAL A 979      35.044  15.708  93.632  1.00 77.34           C  
ATOM   2406  O   VAL A 979      35.331  15.442  92.463  1.00 81.14           O  
ATOM   2407  CB  VAL A 979      33.552  17.685  93.223  1.00 68.60           C  
ATOM   2408  CG1 VAL A 979      32.304  16.844  93.451  1.00 66.21           C  
ATOM   2409  CG2 VAL A 979      33.275  19.146  93.566  1.00 64.83           C  
ATOM   2410  N   ASN A 980      35.004  14.800  94.602  1.00 85.26           N  
ATOM   2411  CA  ASN A 980      35.225  13.379  94.345  1.00 89.52           C  
ATOM   2412  C   ASN A 980      33.956  12.543  94.528  1.00 89.52           C  
ATOM   2413  O   ASN A 980      33.010  12.977  95.187  1.00 85.31           O  
ATOM   2414  CB  ASN A 980      36.393  12.831  95.181  1.00 92.82           C  
ATOM   2415  CG  ASN A 980      36.407  13.362  96.605  1.00 96.45           C  
ATOM   2416  OD1 ASN A 980      37.439  13.821  97.087  1.00 99.44           O  
ATOM   2417  ND2 ASN A 980      35.265  13.300  97.287  1.00 99.40           N  
ATOM   2418  N   ASP A 981      33.969  11.345  93.939  1.00 93.64           N  
ATOM   2419  CA  ASP A 981      32.808  10.441  93.810  1.00 91.90           C  
ATOM   2420  C   ASP A 981      31.574  11.116  93.170  1.00 86.12           C  
ATOM   2421  O   ASP A 981      30.542  11.354  93.800  1.00 80.47           O  
ATOM   2422  CB  ASP A 981      32.543   9.612  95.096  1.00 99.20           C  
ATOM   2423  CG  ASP A 981      31.393  10.139  95.940  1.00105.82           C  
ATOM   2424  OD1 ASP A 981      31.485  11.270  96.463  1.00112.14           O  
ATOM   2425  OD2 ASP A 981      30.396   9.399  96.100  1.00105.58           O  
ATOM   2426  N   THR A 982      31.735  11.428  91.887  1.00 81.69           N  
ATOM   2427  CA  THR A 982      30.708  12.069  91.075  1.00 76.49           C  
ATOM   2428  C   THR A 982      30.679  11.443  89.675  1.00 75.04           C  
ATOM   2429  O   THR A 982      31.727  11.109  89.111  1.00 78.66           O  
ATOM   2430  CB  THR A 982      30.923  13.604  90.994  1.00 77.25           C  
ATOM   2431  OG1 THR A 982      30.086  14.158  89.973  1.00 81.60           O  
ATOM   2432  CG2 THR A 982      32.384  13.965  90.692  1.00 74.26           C  
ATOM   2433  N   SER A 983      29.478  11.279  89.126  1.00 68.85           N  
ATOM   2434  CA  SER A 983      29.299  10.755  87.769  1.00 69.60           C  
ATOM   2435  C   SER A 983      29.997  11.589  86.676  1.00 70.56           C  
ATOM   2436  O   SER A 983      30.484  11.033  85.691  1.00 70.26           O  
ATOM   2437  CB  SER A 983      27.806  10.641  87.446  1.00 69.79           C  
ATOM   2438  OG  SER A 983      27.137   9.828  88.395  1.00 70.54           O  
ATOM   2439  N   LEU A 984      30.062  12.908  86.882  1.00 69.05           N  
ATOM   2440  CA  LEU A 984      30.433  13.886  85.848  1.00 65.46           C  
ATOM   2441  C   LEU A 984      31.864  14.397  85.933  1.00 67.88           C  
ATOM   2442  O   LEU A 984      32.359  14.709  87.017  1.00 73.42           O  
ATOM   2443  CB  LEU A 984      29.505  15.099  85.929  1.00 60.83           C  
ATOM   2444  CG  LEU A 984      28.007  14.836  85.952  1.00 58.36           C  
ATOM   2445  CD1 LEU A 984      27.311  15.919  86.751  1.00 57.60           C  
ATOM   2446  CD2 LEU A 984      27.473  14.761  84.532  1.00 60.52           C  
ATOM   2447  N   LEU A 985      32.505  14.515  84.774  1.00 68.26           N  
ATOM   2448  CA  LEU A 985      33.858  15.063  84.671  1.00 70.10           C  
ATOM   2449  C   LEU A 985      33.834  16.581  84.602  1.00 68.09           C  
ATOM   2450  O   LEU A 985      34.803  17.247  84.984  1.00 66.61           O  
ATOM   2451  CB  LEU A 985      34.536  14.546  83.405  1.00 71.08           C  
ATOM   2452  CG  LEU A 985      34.938  13.083  83.318  1.00 70.44           C  
ATOM   2453  CD1 LEU A 985      34.841  12.654  81.866  1.00 70.36           C  
ATOM   2454  CD2 LEU A 985      36.348  12.907  83.867  1.00 73.60           C  
ATOM   2455  N   TYR A 986      32.732  17.108  84.072  1.00 62.38           N  
ATOM   2456  CA  TYR A 986      32.548  18.534  83.866  1.00 61.01           C  
ATOM   2457  C   TYR A 986      31.168  18.904  84.354  1.00 61.76           C  
ATOM   2458  O   TYR A 986      30.274  18.055  84.419  1.00 60.33           O  
ATOM   2459  CB  TYR A 986      32.738  18.898  82.382  1.00 60.77           C  
ATOM   2460  CG  TYR A 986      34.058  18.379  81.856  1.00 63.79           C  
ATOM   2461  CD1 TYR A 986      35.258  18.992  82.220  1.00 64.02           C  
ATOM   2462  CD2 TYR A 986      34.119  17.242  81.052  1.00 61.43           C  
ATOM   2463  CE1 TYR A 986      36.474  18.503  81.781  1.00 64.12           C  
ATOM   2464  CE2 TYR A 986      35.333  16.750  80.606  1.00 58.73           C  
ATOM   2465  CZ  TYR A 986      36.507  17.382  80.975  1.00 61.91           C  
ATOM   2466  OH  TYR A 986      37.729  16.908  80.550  1.00 63.31           O  
ATOM   2467  N   ASN A 987      31.001  20.172  84.711  1.00 62.34           N  
ATOM   2468  CA  ASN A 987      29.728  20.653  85.228  1.00 61.14           C  
ATOM   2469  C   ASN A 987      28.612  20.585  84.194  1.00 59.39           C  
ATOM   2470  O   ASN A 987      28.851  20.273  83.025  1.00 59.13           O  
ATOM   2471  CB  ASN A 987      29.871  22.088  85.744  1.00 62.46           C  
ATOM   2472  CG  ASN A 987      30.708  22.180  87.008  1.00 60.87           C  
ATOM   2473  OD1 ASN A 987      30.672  21.293  87.864  1.00 59.71           O  
ATOM   2474  ND2 ASN A 987      31.456  23.268  87.137  1.00 58.35           N  
ATOM   2475  N   GLU A 988      27.392  20.849  84.648  1.00 58.11           N  
ATOM   2476  CA  GLU A 988      26.270  21.124  83.753  1.00 57.74           C  
ATOM   2477  C   GLU A 988      25.096  21.733  84.507  1.00 57.85           C  
ATOM   2478  O   GLU A 988      24.925  21.497  85.703  1.00 59.42           O  
ATOM   2479  CB  GLU A 988      25.854  19.893  82.945  1.00 59.44           C  
ATOM   2480  CG  GLU A 988      25.392  18.676  83.732  1.00 60.61           C  
ATOM   2481  CD  GLU A 988      25.230  17.466  82.827  1.00 60.80           C  
ATOM   2482  OE1 GLU A 988      26.263  17.009  82.274  1.00 54.67           O  
ATOM   2483  OE2 GLU A 988      24.077  16.987  82.661  1.00 58.33           O  
ATOM   2484  N   TYR A 989      24.305  22.531  83.802  1.00 56.48           N  
ATOM   2485  CA  TYR A 989      23.213  23.278  84.418  1.00 55.79           C  
ATOM   2486  C   TYR A 989      21.928  22.935  83.708  1.00 54.95           C  
ATOM   2487  O   TYR A 989      21.921  22.724  82.497  1.00 58.39           O  
ATOM   2488  CB  TYR A 989      23.467  24.784  84.313  1.00 55.24           C  
ATOM   2489  CG  TYR A 989      24.809  25.226  84.861  1.00 56.42           C  
ATOM   2490  CD1 TYR A 989      25.994  24.954  84.169  1.00 53.93           C  
ATOM   2491  CD2 TYR A 989      24.894  25.924  86.069  1.00 54.86           C  
ATOM   2492  CE1 TYR A 989      27.222  25.357  84.668  1.00 55.94           C  
ATOM   2493  CE2 TYR A 989      26.121  26.332  86.573  1.00 55.18           C  
ATOM   2494  CZ  TYR A 989      27.281  26.047  85.872  1.00 55.45           C  
ATOM   2495  OH  TYR A 989      28.501  26.456  86.368  1.00 54.95           O  
ATOM   2496  N   ILE A 990      20.842  22.872  84.461  1.00 54.15           N  
ATOM   2497  CA  ILE A 990      19.559  22.474  83.908  1.00 54.46           C  
ATOM   2498  C   ILE A 990      18.483  23.349  84.517  1.00 57.63           C  
ATOM   2499  O   ILE A 990      18.400  23.484  85.738  1.00 59.00           O  
ATOM   2500  CB  ILE A 990      19.231  20.975  84.170  1.00 54.14           C  
ATOM   2501  CG1 ILE A 990      20.375  20.050  83.722  1.00 52.65           C  
ATOM   2502  CG2 ILE A 990      17.964  20.556  83.435  1.00 53.08           C  
ATOM   2503  CD1 ILE A 990      21.391  19.720  84.796  1.00 49.11           C  
ATOM   2504  N   VAL A 991      17.680  23.963  83.654  1.00 60.62           N  
ATOM   2505  CA  VAL A 991      16.476  24.682  84.076  1.00 60.15           C  
ATOM   2506  C   VAL A 991      15.240  23.932  83.571  1.00 59.13           C  
ATOM   2507  O   VAL A 991      15.340  23.116  82.661  1.00 61.10           O  
ATOM   2508  CB  VAL A 991      16.469  26.156  83.599  1.00 60.71           C  
ATOM   2509  CG1 VAL A 991      17.316  27.022  84.521  1.00 57.35           C  
ATOM   2510  CG2 VAL A 991      16.922  26.271  82.145  1.00 57.88           C  
ATOM   2511  N   TYR A 992      14.085  24.209  84.163  1.00 59.53           N  
ATOM   2512  CA  TYR A 992      12.877  23.417  83.904  1.00 59.11           C  
ATOM   2513  C   TYR A 992      11.709  24.258  83.380  1.00 59.94           C  
ATOM   2514  O   TYR A 992      10.654  23.728  83.054  1.00 62.32           O  
ATOM   2515  CB  TYR A 992      12.512  22.589  85.156  1.00 56.66           C  
ATOM   2516  CG  TYR A 992      13.639  21.645  85.510  1.00 57.48           C  
ATOM   2517  CD1 TYR A 992      13.752  20.410  84.878  1.00 58.67           C  
ATOM   2518  CD2 TYR A 992      14.642  22.016  86.412  1.00 58.41           C  
ATOM   2519  CE1 TYR A 992      14.804  19.551  85.156  1.00 57.55           C  
ATOM   2520  CE2 TYR A 992      15.705  21.165  86.691  1.00 56.67           C  
ATOM   2521  CZ  TYR A 992      15.774  19.929  86.058  1.00 57.07           C  
ATOM   2522  OH  TYR A 992      16.809  19.059  86.314  1.00 60.10           O  
ATOM   2523  N   ASP A 993      11.912  25.571  83.306  1.00 60.97           N  
ATOM   2524  CA  ASP A 993      10.991  26.471  82.628  1.00 60.83           C  
ATOM   2525  C   ASP A 993      11.743  27.033  81.430  1.00 60.97           C  
ATOM   2526  O   ASP A 993      12.861  27.520  81.589  1.00 63.95           O  
ATOM   2527  CB  ASP A 993      10.539  27.602  83.565  1.00 58.96           C  
ATOM   2528  CG  ASP A 993       9.316  28.369  83.033  1.00 61.66           C  
ATOM   2529  OD1 ASP A 993       9.181  28.572  81.799  1.00 61.83           O  
ATOM   2530  OD2 ASP A 993       8.481  28.784  83.861  1.00 59.75           O  
ATOM   2531  N   ILE A 994      11.141  26.951  80.240  1.00 60.80           N  
ATOM   2532  CA  ILE A 994      11.786  27.416  79.001  1.00 62.69           C  
ATOM   2533  C   ILE A 994      12.033  28.923  79.031  1.00 66.63           C  
ATOM   2534  O   ILE A 994      12.918  29.431  78.331  1.00 69.02           O  
ATOM   2535  CB  ILE A 994      10.989  27.042  77.720  1.00 63.23           C  
ATOM   2536  CG1 ILE A 994       9.521  27.481  77.825  1.00 65.09           C  
ATOM   2537  CG2 ILE A 994      11.100  25.555  77.417  1.00 59.79           C  
ATOM   2538  CD1 ILE A 994       8.806  27.575  76.493  1.00 63.36           C  
ATOM   2539  N   ALA A 995      11.252  29.613  79.867  1.00 66.46           N  
ATOM   2540  CA  ALA A 995      11.292  31.072  80.010  1.00 63.78           C  
ATOM   2541  C   ALA A 995      12.497  31.566  80.817  1.00 64.96           C  
ATOM   2542  O   ALA A 995      12.748  32.776  80.908  1.00 62.29           O  
ATOM   2543  CB  ALA A 995       9.996  31.560  80.639  1.00 57.79           C  
ATOM   2544  N   GLN A 996      13.232  30.620  81.401  1.00 65.44           N  
ATOM   2545  CA  GLN A 996      14.406  30.916  82.216  1.00 63.26           C  
ATOM   2546  C   GLN A 996      15.651  31.085  81.366  1.00 62.33           C  
ATOM   2547  O   GLN A 996      16.737  31.313  81.900  1.00 64.96           O  
ATOM   2548  CB  GLN A 996      14.656  29.795  83.219  1.00 64.79           C  
ATOM   2549  CG  GLN A 996      13.755  29.800  84.436  1.00 67.87           C  
ATOM   2550  CD  GLN A 996      14.235  28.823  85.486  1.00 68.73           C  
ATOM   2551  OE1 GLN A 996      13.751  27.693  85.569  1.00 74.80           O  
ATOM   2552  NE2 GLN A 996      15.211  29.243  86.279  1.00 68.84           N  
ATOM   2553  N   VAL A 997      15.497  30.942  80.051  1.00 61.81           N  
ATOM   2554  CA  VAL A 997      16.617  31.059  79.111  1.00 60.77           C  
ATOM   2555  C   VAL A 997      16.441  32.291  78.231  1.00 63.22           C  
ATOM   2556  O   VAL A 997      15.348  32.549  77.705  1.00 66.32           O  
ATOM   2557  CB  VAL A 997      16.749  29.807  78.212  1.00 57.64           C  
ATOM   2558  CG1 VAL A 997      18.008  29.871  77.354  1.00 54.71           C  
ATOM   2559  CG2 VAL A 997      16.753  28.547  79.056  1.00 58.91           C  
ATOM   2560  N   ASN A 998      17.519  33.055  78.095  1.00 62.89           N  
ATOM   2561  CA  ASN A 998      17.572  34.169  77.161  1.00 62.42           C  
ATOM   2562  C   ASN A 998      18.790  34.010  76.266  1.00 62.71           C  
ATOM   2563  O   ASN A 998      19.924  34.180  76.715  1.00 60.56           O  
ATOM   2564  CB  ASN A 998      17.609  35.503  77.905  1.00 62.14           C  
ATOM   2565  CG  ASN A 998      17.472  36.693  76.975  1.00 63.91           C  
ATOM   2566  OD1 ASN A 998      18.354  37.549  76.922  1.00 65.35           O  
ATOM   2567  ND2 ASN A 998      16.364  36.752  76.231  1.00 63.35           N  
ATOM   2568  N   LEU A 999      18.545  33.653  75.007  1.00 65.83           N  
ATOM   2569  CA  LEU A 999      19.619  33.377  74.046  1.00 66.86           C  
ATOM   2570  C   LEU A 999      20.272  34.668  73.574  1.00 65.85           C  
ATOM   2571  O   LEU A 999      19.596  35.569  73.085  1.00 69.52           O  
ATOM   2572  CB  LEU A 999      19.082  32.569  72.856  1.00 66.93           C  
ATOM   2573  CG  LEU A 999      18.403  31.225  73.164  1.00 65.09           C  
ATOM   2574  CD1 LEU A 999      17.769  30.652  71.910  1.00 61.02           C  
ATOM   2575  CD2 LEU A 999      19.369  30.221  73.782  1.00 62.21           C  
ATOM   2576  N   LYS A1000      21.585  34.762  73.736  1.00 67.68           N  
ATOM   2577  CA  LYS A1000      22.272  36.026  73.482  1.00 69.24           C  
ATOM   2578  C   LYS A1000      23.227  35.980  72.303  1.00 64.83           C  
ATOM   2579  O   LYS A1000      23.228  36.881  71.472  1.00 65.91           O  
ATOM   2580  CB  LYS A1000      22.988  36.536  74.739  1.00 71.87           C  
ATOM   2581  CG  LYS A1000      22.039  37.096  75.784  1.00 72.27           C  
ATOM   2582  CD  LYS A1000      22.452  38.498  76.191  1.00 77.63           C  
ATOM   2583  CE  LYS A1000      21.247  39.292  76.671  1.00 81.60           C  
ATOM   2584  NZ  LYS A1000      21.390  40.749  76.395  1.00 86.44           N  
ATOM   2585  N   TYR A1001      24.039  34.935  72.229  1.00 62.85           N  
ATOM   2586  CA  TYR A1001      25.001  34.825  71.139  1.00 61.68           C  
ATOM   2587  C   TYR A1001      24.911  33.495  70.417  1.00 60.81           C  
ATOM   2588  O   TYR A1001      24.573  32.479  71.019  1.00 62.85           O  
ATOM   2589  CB  TYR A1001      26.430  35.070  71.642  1.00 59.31           C  
ATOM   2590  CG  TYR A1001      26.625  36.432  72.261  1.00 55.96           C  
ATOM   2591  CD1 TYR A1001      26.894  37.552  71.470  1.00 56.90           C  
ATOM   2592  CD2 TYR A1001      26.532  36.604  73.638  1.00 55.88           C  
ATOM   2593  CE1 TYR A1001      27.062  38.808  72.040  1.00 57.44           C  
ATOM   2594  CE2 TYR A1001      26.704  37.847  74.219  1.00 56.69           C  
ATOM   2595  CZ  TYR A1001      26.965  38.945  73.419  1.00 58.75           C  
ATOM   2596  OH  TYR A1001      27.122  40.175  74.010  1.00 61.91           O  
ATOM   2597  N   LEU A1002      25.202  33.529  69.119  1.00 62.38           N  
ATOM   2598  CA  LEU A1002      25.353  32.333  68.295  1.00 62.86           C  
ATOM   2599  C   LEU A1002      26.742  32.333  67.661  1.00 63.03           C  
ATOM   2600  O   LEU A1002      27.091  33.246  66.914  1.00 61.84           O  
ATOM   2601  CB  LEU A1002      24.275  32.282  67.210  1.00 62.13           C  
ATOM   2602  CG  LEU A1002      24.100  30.956  66.459  1.00 65.02           C  
ATOM   2603  CD1 LEU A1002      22.676  30.827  65.943  1.00 66.06           C  
ATOM   2604  CD2 LEU A1002      25.100  30.796  65.320  1.00 65.05           C  
ATOM   2605  N   LEU A1003      27.532  31.308  67.963  1.00 65.86           N  
ATOM   2606  CA  LEU A1003      28.883  31.193  67.415  1.00 64.10           C  
ATOM   2607  C   LEU A1003      28.966  30.188  66.280  1.00 65.24           C  
ATOM   2608  O   LEU A1003      28.285  29.162  66.289  1.00 65.37           O  
ATOM   2609  CB  LEU A1003      29.868  30.775  68.499  1.00 62.50           C  
ATOM   2610  CG  LEU A1003      30.575  31.810  69.361  1.00 61.73           C  
ATOM   2611  CD1 LEU A1003      29.607  32.530  70.294  1.00 59.96           C  
ATOM   2612  CD2 LEU A1003      31.668  31.093  70.143  1.00 59.96           C  
ATOM   2613  N   LYS A1004      29.810  30.503  65.305  1.00 65.47           N  
ATOM   2614  CA  LYS A1004      30.193  29.569  64.266  1.00 64.66           C  
ATOM   2615  C   LYS A1004      31.632  29.188  64.555  1.00 66.22           C  
ATOM   2616  O   LYS A1004      32.504  30.057  64.694  1.00 64.67           O  
ATOM   2617  CB  LYS A1004      30.056  30.210  62.885  1.00 66.28           C  
ATOM   2618  CG  LYS A1004      30.606  29.380  61.738  1.00 67.48           C  
ATOM   2619  CD  LYS A1004      30.199  29.987  60.409  1.00 69.50           C  
ATOM   2620  CE  LYS A1004      31.066  29.482  59.270  1.00 72.26           C  
ATOM   2621  NZ  LYS A1004      30.558  29.972  57.957  1.00 72.45           N  
ATOM   2622  N   LEU A1005      31.858  27.882  64.650  1.00 66.37           N  
ATOM   2623  CA  LEU A1005      33.131  27.322  65.069  1.00 64.89           C  
ATOM   2624  C   LEU A1005      33.684  26.358  64.028  1.00 65.91           C  
ATOM   2625  O   LEU A1005      32.950  25.529  63.488  1.00 62.60           O  
ATOM   2626  CB  LEU A1005      32.959  26.573  66.395  1.00 65.54           C  
ATOM   2627  CG  LEU A1005      32.615  27.318  67.688  1.00 69.48           C  
ATOM   2628  CD1 LEU A1005      32.108  26.333  68.730  1.00 72.00           C  
ATOM   2629  CD2 LEU A1005      33.811  28.086  68.232  1.00 70.11           C  
ATOM   2630  N   LYS A1006      34.979  26.477  63.751  1.00 67.71           N  
ATOM   2631  CA  LYS A1006      35.694  25.473  62.982  1.00 69.63           C  
ATOM   2632  C   LYS A1006      36.331  24.521  63.974  1.00 71.55           C  
ATOM   2633  O   LYS A1006      37.093  24.939  64.851  1.00 73.15           O  
ATOM   2634  CB  LYS A1006      36.772  26.107  62.094  1.00 73.31           C  
ATOM   2635  CG  LYS A1006      37.845  25.150  61.576  1.00 75.66           C  
ATOM   2636  CD  LYS A1006      37.814  24.971  60.060  1.00 77.72           C  
ATOM   2637  CE  LYS A1006      38.605  26.066  59.354  1.00 78.77           C  
ATOM   2638  NZ  LYS A1006      38.624  25.919  57.872  1.00 79.14           N  
ATOM   2639  N   PHE A1007      35.990  23.244  63.841  1.00 71.48           N  
ATOM   2640  CA  PHE A1007      36.662  22.179  64.559  1.00 69.75           C  
ATOM   2641  C   PHE A1007      37.858  21.790  63.717  1.00 73.99           C  
ATOM   2642  O   PHE A1007      37.700  21.275  62.608  1.00 75.64           O  
ATOM   2643  CB  PHE A1007      35.742  20.971  64.723  1.00 65.85           C  
ATOM   2644  CG  PHE A1007      34.594  21.191  65.670  1.00 63.03           C  
ATOM   2645  CD1 PHE A1007      33.484  21.929  65.287  1.00 61.60           C  
ATOM   2646  CD2 PHE A1007      34.614  20.631  66.936  1.00 63.31           C  
ATOM   2647  CE1 PHE A1007      32.422  22.122  66.152  1.00 60.43           C  
ATOM   2648  CE2 PHE A1007      33.558  20.819  67.809  1.00 64.16           C  
ATOM   2649  CZ  PHE A1007      32.458  21.564  67.415  1.00 63.68           C  
ATOM   2650  N   ASN A1008      39.054  22.060  64.224  1.00 80.83           N  
ATOM   2651  CA  ASN A1008      40.257  21.695  63.500  1.00 83.95           C  
ATOM   2652  C   ASN A1008      40.806  20.383  64.030  1.00 81.92           C  
ATOM   2653  O   ASN A1008      41.442  20.339  65.084  1.00 82.31           O  
ATOM   2654  CB  ASN A1008      41.296  22.816  63.540  1.00 92.07           C  
ATOM   2655  CG  ASN A1008      41.935  23.053  62.184  1.00102.16           C  
ATOM   2656  OD1 ASN A1008      42.770  22.266  61.726  1.00102.62           O  
ATOM   2657  ND2 ASN A1008      41.529  24.135  61.524  1.00101.60           N  
ATOM   2658  N   PHE A1009      40.536  19.314  63.286  1.00 82.39           N  
ATOM   2659  CA  PHE A1009      40.789  17.955  63.752  1.00 82.95           C  
ATOM   2660  C   PHE A1009      42.237  17.514  63.648  1.00 89.64           C  
ATOM   2661  O   PHE A1009      43.073  18.195  63.054  1.00 94.82           O  
ATOM   2662  CB  PHE A1009      39.885  16.957  63.028  1.00 75.74           C  
ATOM   2663  CG  PHE A1009      38.470  16.974  63.510  1.00 70.84           C  
ATOM   2664  CD1 PHE A1009      38.121  16.345  64.701  1.00 69.48           C  
ATOM   2665  CD2 PHE A1009      37.485  17.627  62.782  1.00 71.12           C  
ATOM   2666  CE1 PHE A1009      36.811  16.365  65.155  1.00 71.14           C  
ATOM   2667  CE2 PHE A1009      36.171  17.649  63.230  1.00 73.48           C  
ATOM   2668  CZ  PHE A1009      35.832  17.018  64.419  1.00 71.26           C  
ATOM   2669  N   LYS A1010      42.509  16.361  64.249  1.00100.40           N  
ATOM   2670  CA  LYS A1010      43.831  15.766  64.282  1.00110.59           C  
ATOM   2671  C   LYS A1010      43.645  14.253  64.416  1.00116.63           C  
ATOM   2672  O   LYS A1010      43.184  13.778  65.461  1.00114.99           O  
ATOM   2673  CB  LYS A1010      44.641  16.338  65.456  1.00113.33           C  
ATOM   2674  CG  LYS A1010      46.049  15.780  65.604  1.00115.41           C  
ATOM   2675  CD  LYS A1010      46.898  16.651  66.519  1.00119.76           C  
ATOM   2676  CE  LYS A1010      48.220  15.975  66.857  1.00120.04           C  
ATOM   2677  NZ  LYS A1010      49.181  16.897  67.523  1.00113.78           N  
TER    2678      LYS A1010                                                      
HETATM 2679  C25 D7N A2012      20.185  11.334  75.863  1.00 79.84           C  
HETATM 2680  C24 D7N A2012      19.397  10.037  76.126  1.00 80.46           C  
HETATM 2681  C23 D7N A2012      17.916  10.222  75.738  1.00 80.12           C  
HETATM 2682  F26 D7N A2012      17.244   9.197  76.180  1.00 80.22           F  
HETATM 2683  F27 D7N A2012      17.845  10.363  74.355  1.00 79.76           F  
HETATM 2684  C22 D7N A2012      17.284  11.447  76.421  1.00 78.78           C  
HETATM 2685  C21 D7N A2012      18.079  12.696  76.077  1.00 77.63           C  
HETATM 2686  C20 D7N A2012      19.501  12.490  76.614  1.00 78.13           C  
HETATM 2687  N16 D7N A2012      20.304  13.722  76.647  1.00 77.16           N  
HETATM 2688  C15 D7N A2012      20.843  14.188  75.360  1.00 75.09           C  
HETATM 2689  C14 D7N A2012      21.900  15.244  75.641  1.00 75.02           C  
HETATM 2690  C17 D7N A2012      19.557  14.809  77.296  1.00 78.77           C  
HETATM 2691  C18 D7N A2012      20.494  15.933  77.681  1.00 76.59           C  
HETATM 2692  C13 D7N A2012      21.310  16.410  76.471  1.00 75.28           C  
HETATM 2693  N10 D7N A2012      22.385  17.333  76.929  1.00 78.04           N  
HETATM 2694  C9  D7N A2012      23.181  17.247  78.155  1.00 72.43           C  
HETATM 2695  C11 D7N A2012      22.830  18.399  76.277  1.00 76.29           C  
HETATM 2696  O12 D7N A2012      22.338  18.764  75.211  1.00 77.07           O  
HETATM 2697  C7  D7N A2012      23.786  19.060  76.952  1.00 72.47           C  
HETATM 2698  C8  D7N A2012      23.998  18.368  78.104  1.00 72.13           C  
HETATM 2699  C3  D7N A2012      24.883  18.770  79.016  1.00 72.12           C  
HETATM 2700  C2  D7N A2012      25.622  19.919  78.798  1.00 70.37           C  
HETATM 2701  F5  D7N A2012      26.466  20.311  79.644  1.00 68.77           F  
HETATM 2702  C1  D7N A2012      25.420  20.637  77.632  1.00 70.10           C  
HETATM 2703  C4  D7N A2012      24.482  20.206  76.696  1.00 68.91           C  
HETATM 2704  C6  D7N A2012      24.377  21.019  75.545  1.00 66.07           C  
HETATM 2705  O28 D7N A2012      25.311  21.748  75.219  1.00 63.68           O  
HETATM 2706  N19 D7N A2012      23.252  20.988  74.843  1.00 62.72           N  
HETATM 2707  S   SO4 A2013      30.886  14.529  81.529  1.00 72.01           S  
HETATM 2708  O1  SO4 A2013      31.234  15.745  82.307  1.00 69.57           O  
HETATM 2709  O2  SO4 A2013      31.632  14.564  80.250  1.00 66.86           O  
HETATM 2710  O3  SO4 A2013      29.415  14.489  81.302  1.00 62.28           O  
HETATM 2711  O4  SO4 A2013      31.321  13.319  82.275  1.00 68.37           O  
HETATM 2712  S   SO4 A2014      28.988  28.030  92.155  1.00 74.74           S  
HETATM 2713  O1  SO4 A2014      28.304  29.255  92.645  1.00 71.05           O  
HETATM 2714  O2  SO4 A2014      30.439  28.282  91.983  1.00 72.07           O  
HETATM 2715  O3  SO4 A2014      28.412  27.629  90.846  1.00 72.85           O  
HETATM 2716  O4  SO4 A2014      28.796  26.941  93.141  1.00 73.61           O  
HETATM 2717  O   HOH A3001      30.678  35.139  55.648  1.00 69.77           O  
HETATM 2718  O   HOH A3002       3.321  20.213  60.934  1.00 78.03           O  
HETATM 2719  O   HOH A3003      15.837   5.098  78.660  1.00 68.88           O  
HETATM 2720  O   HOH A3004      18.239  -6.843  59.680  1.00 72.03           O  
HETATM 2721  O   HOH A3005      11.131  39.494  44.947  1.00 54.75           O  
HETATM 2722  O   HOH A3006      24.939  43.237  61.503  1.00 48.85           O  
HETATM 2723  O   HOH A3007      34.487  41.253  62.125  1.00 56.22           O  
HETATM 2724  O   HOH A3008      31.524  44.555  72.581  1.00 60.15           O  
HETATM 2725  O   HOH A3009      37.854  15.781  71.240  1.00 67.97           O  
HETATM 2726  O   HOH A3010      18.843  20.744  71.517  1.00 31.61           O  
HETATM 2727  O   HOH A3011      22.845  16.482  61.384  1.00 63.88           O  
HETATM 2728  O   HOH A3012      25.607  19.323  63.537  1.00 52.72           O  
HETATM 2729  O   HOH A3013      23.848  18.356  61.186  1.00 47.34           O  
HETATM 2730  O   HOH A3014      30.603  22.336  82.142  1.00 61.59           O  
HETATM 2731  O   HOH A3015      23.923  14.663  70.443  1.00 66.23           O  
HETATM 2732  O   HOH A3016      22.963  28.304  94.011  1.00 61.15           O  
HETATM 2733  O   HOH A3017      13.257  13.313  92.671  1.00 64.14           O  
HETATM 2734  O   HOH A3018      35.754  10.311  92.368  1.00 75.82           O  
HETATM 2735  O   HOH A3019      25.091   8.264  88.453  1.00 51.63           O  
HETATM 2736  O   HOH A3020      46.086  10.465  60.784  1.00 67.57           O  
HETATM 2737  O   HOH A3021      23.375  12.082  76.891  1.00 64.76           O  
HETATM 2738  O   HOH A3022      21.889  -5.507  51.878  1.00 74.17           O  
CONECT 2679 2680 2686                                                           
CONECT 2680 2679 2681                                                           
CONECT 2681 2680 2682 2683 2684                                                 
CONECT 2682 2681                                                                
CONECT 2683 2681                                                                
CONECT 2684 2681 2685                                                           
CONECT 2685 2684 2686                                                           
CONECT 2686 2679 2685 2687                                                      
CONECT 2687 2686 2688 2690                                                      
CONECT 2688 2687 2689                                                           
CONECT 2689 2688 2692                                                           
CONECT 2690 2687 2691                                                           
CONECT 2691 2690 2692                                                           
CONECT 2692 2689 2691 2693                                                      
CONECT 2693 2692 2694 2695                                                      
CONECT 2694 2693 2698                                                           
CONECT 2695 2693 2696 2697                                                      
CONECT 2696 2695                                                                
CONECT 2697 2695 2698 2703                                                      
CONECT 2698 2694 2697 2699                                                      
CONECT 2699 2698 2700                                                           
CONECT 2700 2699 2701 2702                                                      
CONECT 2701 2700                                                                
CONECT 2702 2700 2703                                                           
CONECT 2703 2697 2702 2704                                                      
CONECT 2704 2703 2705 2706                                                      
CONECT 2705 2704                                                                
CONECT 2706 2704                                                                
CONECT 2707 2708 2709 2710 2711                                                 
CONECT 2708 2707                                                                
CONECT 2709 2707                                                                
CONECT 2710 2707                                                                
CONECT 2711 2707                                                                
CONECT 2712 2713 2714 2715 2716                                                 
CONECT 2713 2712                                                                
CONECT 2714 2712                                                                
CONECT 2715 2712                                                                
CONECT 2716 2712                                                                
MASTER      350    0    3   16   13    0    7    6 2737    1   38   28          
END                                                                             
