# Supplementary material for: Revealing the selective mechanisms of inhibitors to PARP-1 and PARP-2 via multiple computational methods
Source: PeerJ. 2020 May 25;8:e9241. doi: 10.7717/peerj.9241 (PMC7255342; doi:10.7717/peerj.9241)
Supplement: Data S1 [file peerj-08-9241-s001.zip › Raw_data/Figure 1/(B) NMS-P118.sdf]

Microsoft PowerPoint - Figure 1.pptx
  ChemDraw03202013482D

 28 31  0  0  0  0  0  0  0  0999 V2000
   -3.8242   -0.2062    0.0000 C   0  0  0  0  0  0  0  0  0  0  0  0
   -3.8242   -1.0312    0.0000 C   0  0  0  0  0  0  0  0  0  0  0  0
   -3.1098   -1.4437    0.0000 C   0  0  0  0  0  0  0  0  0  0  0  0
   -2.3953   -1.0312    0.0000 C   0  0  0  0  0  0  0  0  0  0  0  0
   -2.3953   -0.2062    0.0000 C   0  0  0  0  0  0  0  0  0  0  0  0
   -3.1098    0.2062    0.0000 C   0  0  0  0  0  0  0  0  0  0  0  0
   -1.6107   -1.2862    0.0000 C   0  0  0  0  0  0  0  0  0  0  0  0
   -1.1258   -0.6187    0.0000 N   0  0  0  0  0  0  0  0  0  0  0  0
   -1.6107    0.0487    0.0000 C   0  0  0  0  0  0  0  0  0  0  0  0
   -3.1098    1.0312    0.0000 C   0  0  0  0  0  0  0  0  0  0  0  0
   -2.3953    1.4437    0.0000 O   0  0  0  0  0  0  0  0  0  0  0  0
   -3.8242    1.4437    0.0000 N   0  0  0  0  0  0  0  0  0  0  0  0
   -4.5387   -1.4437    0.0000 F   0  0  0  0  0  0  0  0  0  0  0  0
   -1.3557    0.8333    0.0000 O   0  0  0  0  0  0  0  0  0  0  0  0
   -0.3008   -0.6187    0.0000 C   0  0  0  0  0  0  0  0  0  0  0  0
    0.1117   -1.3332    0.0000 C   0  0  0  0  0  0  0  0  0  0  0  0
    0.9367   -1.3332    0.0000 C   0  0  0  0  0  0  0  0  0  0  0  0
    1.3492   -0.6187    0.0000 N   0  0  0  0  0  0  0  0  0  0  0  0
    0.9367    0.0957    0.0000 C   0  0  0  0  0  0  0  0  0  0  0  0
    0.1117    0.0957    0.0000 C   0  0  0  0  0  0  0  0  0  0  0  0
    2.1742   -0.6187    0.0000 C   0  0  0  0  0  0  0  0  0  0  0  0
    2.5867   -1.3332    0.0000 C   0  0  0  0  0  0  0  0  0  0  0  0
    3.4117   -1.3332    0.0000 C   0  0  0  0  0  0  0  0  0  0  0  0
    3.8242   -0.6187    0.0000 C   0  0  0  0  0  0  0  0  0  0  0  0
    3.4117    0.0957    0.0000 C   0  0  0  0  0  0  0  0  0  0  0  0
    2.5867    0.0957    0.0000 C   0  0  0  0  0  0  0  0  0  0  0  0
    4.5387   -1.0312    0.0000 F   0  0  0  0  0  0  0  0  0  0  0  0
    4.5387   -0.2062    0.0000 F   0  0  0  0  0  0  0  0  0  0  0  0
  1  2  2  0      
  2  3  1  0      
  3  4  2  0      
  4  5  1  0      
  5  6  2  0      
  6  1  1  0      
  4  7  1  0      
  7  8  1  0      
  8  9  1  0      
  9  5  1  0      
  6 10  1  0      
 10 11  2  0      
 10 12  1  0      
  2 13  1  0      
  9 14  2  0      
  8 15  1  0      
 15 16  1  0      
 16 17  1  0      
 17 18  1  0      
 18 19  1  0      
 19 20  1  0      
 20 15  1  0      
 18 21  1  0      
 21 22  1  0      
 22 23  1  0      
 23 24  1  0      
 24 25  1  0      
 25 26  1  0      
 26 21  1  0      
 24 27  1  0      
 24 28  1  0      
M  END
$$$$
