# Supplementary material for: Revealing the selective mechanisms of inhibitors to PARP-1 and PARP-2 via multiple computational methods
Source: PeerJ. 2020 May 25;8:e9241. doi: 10.7717/peerj.9241 (PMC7255342; doi:10.7717/peerj.9241)
Supplement: Data S1 [file peerj-08-9241-s001.zip › Raw_data/Figure 10/(A) PARP-1-NMS-P118.csv]

PC1	PC2	Frame
1.89153846153846	-4.35615384615385	1
2.42153846153846	-6.54	2
3.53153846153846	-5.11	3
1.98307692307692	-4.70538461538461	4
2.34692307692308	-5.51384615384615	5
1.15846153846154	-3.47615384615385	6
1.37769230769231	-3.13461538461538	7
0.750769230769231	-2.12230769230769	8
1.44230769230769	-3.19461538461538	9
1.04076923076923	-3.91461538461538	10
2.70846153846154	-5.24769230769231	11
2.03230769230769	-5.16769230769231	12
0.130769230769231	-4.62153846153846	13
2.36538461538462	-4.59846153846154	14
0.66	-2.83538461538462	15
0.51	-2.53538461538462	16
-0.388461538461538	-4.09153846153846	17
0.0676923076923077	-1.44769230769231	18
-2.08461538461538	-2.21153846153846	19
-2.07307692307692	-0.701538461538462	20
-3.25846153846154	0.454615384615385	21
-3.60230769230769	1.20307692307692	22
-3.39230769230769	1.44076923076923	23
-1.48846153846154	0.841538461538462	24
-2.96076923076923	0.452307692307692	25
-2.55230769230769	0.961538461538461	26
-0.943846153846154	1.03615384615385	27
-2.27461538461538	2.31846153846154	28
-1.11538461538462	2.56692307692308	29
-1.39769230769231	0.231538461538462	30
-1.28076923076923	0.642307692307692	31
-1.51538461538462	-0.107692307692308	32
-2.74923076923077	1.31923076923077	33
-1.13923076923077	-0.733846153846154	34
-0.238461538461538	-0.159230769230769	35
-1.14538461538462	-2.27	36
0.442307692307692	-1.39076923076923	37
0.509230769230769	-0.550769230769231	38
-1.05692307692308	-1.36384615384615	39
-1.35153846153846	-2.10769230769231	40
-1.68846153846154	-2.03384615384615	41
-0.620769230769231	-2.32230769230769	42
-0.783846153846154	-1.50076923076923	43
1.17076923076923	-1.15769230769231	44
-1.85307692307692	-0.114615384615385	45
-1.01153846153846	0.0938461538461538	46
0.623076923076923	-1.16384615384615	47
0.157692307692308	-0.08	48
-1.17230769230769	1.50769230769231	49
-3.28153846153846	-1.35692307692308	50
-3.76	-0.496153846153846	51
-5.71461538461538	-1.37	52
-3.79230769230769	-2.16	53
-4.46	-2.09461538461538	54
-2.32769230769231	-0.251538461538462	55
-3.41384615384615	-2.10538461538462	56
-2.06384615384615	-1.62692307692308	57
-2.09769230769231	-0.245384615384615	58
-0.742307692307692	0.586923076923077	59
-0.159230769230769	0.493076923076923	60
-1.36230769230769	-0.153076923076923	61
-1.48615384615385	-0.482307692307692	62
-2.37076923076923	-0.32	63
-1.91076923076923	-0.02	64
-2.47615384615385	-0.106923076923077	65
-2.37846153846154	1.05538461538462	66
-2.04230769230769	2.13461538461538	67
-0.591538461538462	2.57692307692308	68
-0.358461538461538	3.13461538461538	69
0.929230769230769	3.19076923076923	70
-3.24615384615385	3.83615384615385	71
-2.84692307692308	4.83307692307692	72
-4.67692307692308	5.69538461538462	73
-3.33846153846154	5.59461538461538	74
-2.29769230769231	4.84076923076923	75
-2.47230769230769	5.37538461538462	76
-0.244615384615385	3.12692307692308	77
0.991538461538461	2.33461538461538	78
-0.509230769230769	1.72230769230769	79
-0.691538461538462	0.102307692307692	80
0.557692307692308	-0.205384615384615	81
-0.496153846153846	-0.898461538461538	82
-1.33230769230769	0.313846153846154	83
-2.05153846153846	0.771538461538461	84
-1.48076923076923	0.333076923076923	85
-1.49461538461538	1.70615384615385	86
-1.86538461538462	1.76769230769231	87
-1.08230769230769	1.83461538461538	88
-2.35692307692308	1.60307692307692	89
-2.02	0.451538461538462	90
-1.97076923076923	0.998461538461539	91
-3.29076923076923	1.76076923076923	92
-0.233846153846154	0.282307692307692	93
-1.19384615384615	-1.88846153846154	94
-1.50923076923077	-0.886923076923077	95
-2.08769230769231	-1.48923076923077	96
-1.86692307692308	-1.87692307692308	97
-1.40769230769231	-1.49384615384615	98
-2.17384615384615	-0.611538461538462	99
-0.687692307692308	-2.05307692307692	100
-1.01230769230769	-3.43384615384615	101
-0.138461538461538	-4.40307692307692	102
-0.884615384615384	-3.54538461538462	103
-1.51538461538462	-3.06846153846154	104
-1.80923076923077	-3.53153846153846	105
-1.04230769230769	-5.54	106
-0.543846153846154	-4.65461538461538	107
-3.61692307692308	-3.08769230769231	108
-1.45923076923077	-3.07692307692308	109
-0.69	-4.42846153846154	110
-0.0430769230769231	-4.31846153846154	111
0.508461538461539	-3.96384615384615	112
-2.64230769230769	-4.34384615384615	113
-2.41076923076923	-4.44923076923077	114
-2.44692307692308	-4.61461538461538	115
-0.140769230769231	-6.34923076923077	116
-1.08307692307692	-4.95230769230769	117
-2.25769230769231	-5.13230769230769	118
-2.57	-4.31384615384615	119
-1.17615384615385	-5.40307692307692	120
-2.32461538461538	-6.11153846153846	121
0.46	-5.83307692307692	122
-1.24538461538462	-5.26769230769231	123
-0.600769230769231	-4.93846153846154	124
-1.53615384615385	-3.60230769230769	125
-2.86538461538462	-2.56	126
-1.36307692307692	-1.48307692307692	127
-1.82384615384615	-2.69692307692308	128
-3.28461538461538	-1.89076923076923	129
-4.07153846153846	1.08769230769231	130
-4.28461538461538	1.14615384615385	131
-6.54384615384615	1.83692307692308	132
-4.21923076923077	-0.0438461538461538	133
-1.80692307692308	-0.343076923076923	134
-1.57769230769231	-0.775384615384615	135
-3.93538461538461	-1.27461538461538	136
-3.43384615384615	-0.56	137
-5.12923076923077	-0.863846153846154	138
-5.96615384615385	-0.863076923076923	139
-5.77923076923077	0.726153846153846	140
-6.05538461538462	1.81076923076923	141
-4.16307692307692	1.50461538461538	142
-3.52461538461538	0.433076923076923	143
-4.78615384615385	0.426153846153846	144
-5.63384615384615	1.53	145
-9.53384615384615	2.12846153846154	146
-7.98538461538462	1.73846153846154	147
-7.85	3.28076923076923	148
-8.61384615384615	2.81538461538462	149
-9.72	3.88846153846154	150
-7.96846153846154	3.89230769230769	151
-8.10076923076923	3.56307692307692	152
-6.61230769230769	1.36230769230769	153
-4.15384615384615	-1.38615384615385	154
-1.81230769230769	-1.96076923076923	155
-2.22769230769231	-1.45769230769231	156
-1.77692307692308	-0.0615384615384615	157
-1.07230769230769	-0.5	158
-2.73384615384615	-0.804615384615385	159
-1.02230769230769	-0.843846153846154	160
-3.43153846153846	-2.28538461538462	161
-3.20461538461538	-2.07692307692308	162
-4.40384615384615	-3.21615384615385	163
-2.59538461538462	-4.66615384615385	164
-1.02153846153846	-2.98846153846154	165
0.835384615384615	-2.98307692307692	166
1.29076923076923	-4.41923076923077	167
0.856153846153846	-3.59	168
0.277692307692308	-2.54692307692308	169
0.742307692307692	-1.54076923076923	170
0.252307692307692	-1.73615384615385	171
0.746153846153846	-2.84307692307692	172
1.54846153846154	-1.70076923076923	173
2.20307692307692	-2.53307692307692	174
2.74923076923077	-1.72538461538462	175
4.46769230769231	-2.16230769230769	176
5.00230769230769	-1.44692307692308	177
4.84538461538462	-1.35307692307692	178
4.09230769230769	0.148461538461538	179
3.49846153846154	-1.42692307692308	180
5.16692307692308	-2.09769230769231	181
5.15384615384615	-1.73923076923077	182
6.39615384615385	-1.47307692307692	183
5.61923076923077	-3.43615384615385	184
6.53384615384615	-3.79769230769231	185
5.96230769230769	-4.39230769230769	186
5.46461538461538	-6.27923076923077	187
4.47769230769231	-3.86307692307692	188
3.62923076923077	-5.23538461538462	189
3.70076923076923	-3.48923076923077	190
5.08615384615385	-1.89153846153846	191
4.56076923076923	-2.52692307692308	192
3.06692307692308	-2.62461538461538	193
2.07923076923077	-2.66	194
1.09692307692308	-2.04846153846154	195
1.12230769230769	-2.77230769230769	196
1.08692307692308	-3.46461538461538	197
3.21307692307692	-3.48538461538462	198
5.55923076923077	-5.78615384615385	199
4.39153846153846	-5.33923076923077	200
3.75692307692308	-3.56153846153846	201
2.54	-3.35461538461538	202
4.72076923076923	-2.50615384615385	203
4.78615384615385	-1.20461538461538	204
1.93384615384615	-1.10769230769231	205
1.30461538461538	-0.901538461538461	206
2.53846153846154	-0.875384615384615	207
2.29384615384615	0.00692307692307692	208
1.21153846153846	0.37	209
-0.221538461538462	-0.105384615384615	210
-2.51461538461538	0.0461538461538461	211
-0.752307692307692	0.553846153846154	212
1.83076923076923	-1.26307692307692	213
0.914615384615385	0.437692307692308	214
-0.0607692307692308	-0.153846153846154	215
-1.13692307692308	-0.193846153846154	216
-2.59692307692308	-1.23384615384615	217
-2.94153846153846	-1.55153846153846	218
-0.893076923076923	0.805384615384615	219
0.986153846153846	-1.40692307692308	220
-0.815384615384615	-1.99307692307692	221
-1.03307692307692	-0.494615384615385	222
-1.25538461538462	0.496153846153846	223
-0.13	1.43153846153846	224
-1.61692307692308	0.663846153846154	225
-1.67769230769231	0.763846153846154	226
0.0469230769230769	-0.269230769230769	227
0.0807692307692308	-0.603076923076923	228
1.16153846153846	-1.41153846153846	229
1.65538461538462	-1.31769230769231	230
-0.943846153846154	-1.12384615384615	231
-0.613846153846154	-1.65846153846154	232
-1.06538461538462	-0.416923076923077	233
-1.34230769230769	-0.264615384615385	234
0.123076923076923	-3.24692307692308	235
1.87230769230769	-4.78461538461538	236
3.45538461538462	-4.24076923076923	237
2.38692307692308	-1.88615384615385	238
2.15538461538462	-1.21	239
1.29846153846154	-2.11538461538462	240
0.386153846153846	0.101538461538462	241
2.64384615384615	-1.29076923076923	242
1.84153846153846	-0.186153846153846	243
2.05076923076923	-2.22615384615385	244
4.31384615384615	-1.72538461538462	245
3.05	-2.45	246
4.75461538461538	-1.75846153846154	247
2.13307692307692	-1.86076923076923	248
0.73	-0.0515384615384615	249
2.25692307692308	-1.72923076923077	250
2.46230769230769	-2.04230769230769	251
2.47076923076923	-1.89846153846154	252
2.57538461538462	-2.84	253
2.79461538461538	-2.27307692307692	254
3.68846153846154	-3.26692307692308	255
3.48	-3.37923076923077	256
2.21769230769231	-3.53846153846154	257
2.45076923076923	-2.03615384615385	258
3.88307692307692	-2.39384615384615	259
2.71692307692308	-4.03769230769231	260
1.51230769230769	-2.17538461538462	261
1.75923076923077	-1.29076923076923	262
2.26846153846154	-1.24384615384615	263
3.11230769230769	-1.58615384615385	264
1.76153846153846	-1.31692307692308	265
2.27384615384615	-1.50923076923077	266
-0.520769230769231	-1.58230769230769	267
0.479230769230769	-3.55230769230769	268
0.14	-3.41769230769231	269
1.28461538461538	-4.13307692307692	270
1.09615384615385	-2.49384615384615	271
-0.701538461538462	-3.54846153846154	272
-1.37461538461538	-2.93461538461538	273
-4.81846153846154	-0.601538461538462	274
-3.33461538461538	0.116153846153846	275
-3.96	1.33769230769231	276
-3.17230769230769	0.0453846153846154	277
-1.51076923076923	0.0630769230769231	278
-1.99538461538462	-0.411538461538462	279
-1.43846153846154	-0.586923076923077	280
0.301538461538462	-1.75	281
-0.607692307692308	-0.593846153846154	282
0.439230769230769	-1.51076923076923	283
-0.760769230769231	-1.78076923076923	284
0.0361538461538462	-1.51230769230769	285
0.303846153846154	-2.47538461538462	286
1.43384615384615	-2.21538461538462	287
3.26307692307692	-2.74153846153846	288
1.47307692307692	-0.989230769230769	289
3.14846153846154	-0.855384615384615	290
3.46384615384615	-2.73846153846154	291
3.38307692307692	-3.62923076923077	292
1.88384615384615	-3.03	293
1.57230769230769	-4.50307692307692	294
1.87923076923077	-3.55307692307692	295
1.85538461538462	-4.99153846153846	296
0.852307692307692	-5.23615384615385	297
1.10076923076923	-4.45153846153846	298
1.82615384615385	-3.61	299
3.72692307692308	-2.28384615384615	300
2.37538461538462	-3.23230769230769	301
3.50615384615385	-3.53307692307692	302
4.10230769230769	-3.7	303
1.42153846153846	-2.85538461538462	304
-0.187692307692308	-2.99769230769231	305
-0.0469230769230769	-3.22846153846154	306
-2.26	-2.08384615384615	307
-1.73769230769231	-2.05692307692308	308
-1.66615384615385	-3.57230769230769	309
-1.83692307692308	-4.80846153846154	310
-0.161538461538462	-5.96307692307692	311
-1.00461538461538	-4.72769230769231	312
0.990769230769231	-1.89769230769231	313
2.48615384615385	-1.69769230769231	314
3.40538461538462	-2.58692307692308	315
0.894615384615385	-3.40461538461538	316
-0.454615384615385	-3.37846153846154	317
-1.48230769230769	-3.61307692307692	318
-2.01076923076923	-3.93076923076923	319
-2.05923076923077	-4.65384615384615	320
1.23	-2.76461538461538	321
1.78076923076923	-2.97615384615385	322
3.41538461538462	-5.29153846153846	323
1.08076923076923	-3.18	324
1.47	-2.30461538461538	325
-1.36307692307692	-1.78846153846154	326
-1.32	-2.21461538461538	327
-1.26461538461538	-0.716923076923077	328
-0.337692307692308	-1.29769230769231	329
-1.73230769230769	-0.489230769230769	330
-1.02538461538462	-0.684615384615385	331
-1.45	-0.439230769230769	332
-0.803846153846154	-0.262307692307692	333
-2.31307692307692	-0.721538461538461	334
1.35	-2.89461538461538	335
-0.163846153846154	-1.68384615384615	336
-1.13769230769231	-1.64923076923077	337
-0.633846153846154	-3.09307692307692	338
-0.0146153846153846	-3.58615384615385	339
0.536923076923077	-5.23307692307692	340
0.978461538461538	-3.23615384615385	341
-2.38461538461538	-1.95384615384615	342
-0.533846153846154	0.343076923076923	343
-1.12	-1.37615384615385	344
-0.467692307692308	-0.49	345
0.313846153846154	-1.02307692307692	346
0.216153846153846	-1.96153846153846	347
2.66846153846154	-3.70384615384615	348
0.947692307692308	-3.67384615384615	349
2.06307692307692	-4.25230769230769	350
3.61923076923077	-3.42230769230769	351
6.24384615384615	-2.77153846153846	352
2.93769230769231	-2.13384615384615	353
2.47307692307692	-3.36615384615385	354
2.07769230769231	-1.43769230769231	355
2.82307692307692	-1.60615384615385	356
2.99923076923077	-2.59461538461538	357
2.86076923076923	-2.88846153846154	358
3.89230769230769	-5.04153846153846	359
2.65615384615385	-3.63307692307692	360
2.68615384615385	-5.62307692307692	361
3.08461538461538	-6.88307692307692	362
1.63384615384615	-4.08846153846154	363
1.80692307692308	-5.64230769230769	364
2.92230769230769	-5.06230769230769	365
3.24076923076923	-5.73076923076923	366
1.66769230769231	-6.01153846153846	367
2.13076923076923	-4.18769230769231	368
3.45	-4.61307692307692	369
2.44923076923077	-5.88076923076923	370
1.06153846153846	-6.10769230769231	371
2.29384615384615	-6.52461538461538	372
1.46076923076923	-5.24384615384615	373
0.754615384615385	-5.40307692307692	374
1.45076923076923	-4.89	375
2.96	-3.80769230769231	376
2.06538461538462	-2.34615384615385	377
1.92	-2.66076923076923	378
1.86846153846154	-3.51076923076923	379
2.05230769230769	-4.46538461538461	380
1.39538461538462	-5.09307692307692	381
3.34153846153846	-6.45846153846154	382
2.26230769230769	-4.71538461538462	383
3.85384615384615	-6.97076923076923	384
3.11	-5.65384615384615	385
3.04461538461538	-6.60846153846154	386
3.58923076923077	-5.45692307692308	387
0.478461538461538	-4.39	388
0.768461538461538	-5.44307692307692	389
1.61692307692308	-4.81076923076923	390
1.34846153846154	-4.79153846153846	391
0.92	-5.10923076923077	392
0.813076923076923	-3.60923076923077	393
2.99461538461538	-5.33384615384615	394
2.99076923076923	-3.74384615384615	395
2.82384615384615	-4.52384615384615	396
2.73384615384615	-5.92846153846154	397
3.24384615384615	-6.01538461538462	398
2.94076923076923	-3.99384615384615	399
1.38153846153846	-2.56538461538462	400
-1.23538461538462	-2.68846153846154	401
2.21692307692308	-3.27461538461538	402
2.59538461538462	-3.38307692307692	403
2.54692307692308	-2.19538461538462	404
1.22230769230769	-2.54769230769231	405
3.00923076923077	-1.04538461538462	406
3.17	-1.59384615384615	407
4.18076923076923	-0.384615384615385	408
3.57923076923077	0.969230769230769	409
3.51692307692308	-0.164615384615385	410
1.14846153846154	-0.382307692307692	411
4.46153846153846	-1.56153846153846	412
4.03692307692308	-1.65769230769231	413
2.35538461538462	-1.55230769230769	414
1.99230769230769	-2.43384615384615	415
2.43846153846154	-2.22307692307692	416
3.91769230769231	-0.768461538461538	417
1.64461538461538	0.0846153846153846	418
0.205384615384615	0.493846153846154	419
1.54076923076923	0.278461538461538	420
3.49307692307692	-0.703846153846154	421
3.16	-0.709230769230769	422
1.97307692307692	-0.133076923076923	423
2.47384615384615	0.867692307692308	424
1.66923076923077	1.86384615384615	425
2.58923076923077	0.984615384615385	426
1.55923076923077	-0.443846153846154	427
0.99	0.0492307692307692	428
-0.263076923076923	-0.0830769230769231	429
-0.986923076923077	-2.01076923076923	430
-2.81307692307692	-1.69153846153846	431
-2.16923076923077	-4.78076923076923	432
0.324615384615385	-4.13076923076923	433
1.27538461538462	-4.04692307692308	434
-2.33076923076923	-3.61307692307692	435
-0.593846153846154	-3.88846153846154	436
-0.33	-3.99692307692308	437
1.30846153846154	-5.64076923076923	438
3.08461538461538	-6.89846153846154	439
3.49	-5.49230769230769	440
3.26923076923077	-5.84538461538462	441
3.49461538461538	-5.18307692307692	442
3.45769230769231	-5.12153846153846	443
3.01461538461538	-5.94461538461538	444
3.01538461538462	-4.87538461538462	445
2.11769230769231	-4.52307692307692	446
2.23461538461538	-4.59461538461538	447
2.80769230769231	-4.22	448
3.32307692307692	-5.50384615384615	449
2.23538461538462	-5.10923076923077	450
1.27615384615385	-4.59076923076923	451
0.84	-4.06076923076923	452
0.562307692307692	-3.39384615384615	453
0.447692307692308	-3.90769230769231	454
0.133076923076923	-4.17923076923077	455
1.18692307692308	-3.98384615384615	456
2.16076923076923	-3.46846153846154	457
3.97846153846154	-3.15153846153846	458
0.944615384615385	-2.46153846153846	459
0.876923076923077	-2.95153846153846	460
1.16461538461538	-3.33846153846154	461
1.21153846153846	-2.82923076923077	462
3.17384615384615	-3.93538461538461	463
2.88846153846154	-3.01769230769231	464
4.41307692307692	-5.18846153846154	465
3.47307692307692	-4.32692307692308	466
4.28384615384615	-4.97230769230769	467
5.47538461538462	-6.84307692307692	468
5.22461538461538	-6.04307692307692	469
2.67384615384615	-4.07538461538461	470
2.57384615384615	-6.44153846153846	471
2.17307692307692	-6.23538461538462	472
3.42076923076923	-6.38076923076923	473
5.00692307692308	-6.98076923076923	474
3.30692307692308	-7.06846153846154	475
1.36538461538462	-5.85307692307692	476
1.76307692307692	-4.20307692307692	477
2.41692307692308	-5.38461538461538	478
5.94384615384615	-6.52153846153846	479
6.57846153846154	-8.39769230769231	480
7.95307692307692	-8.15769230769231	481
4.22076923076923	-5.85615384615385	482
3.36846153846154	-5.35230769230769	483
4.60076923076923	-5.84692307692308	484
2.81615384615385	-3.09	485
4.00230769230769	-5.82769230769231	486
4.68769230769231	-4.97461538461538	487
5.60692307692308	-3.54230769230769	488
4.15615384615385	-3.81307692307692	489
4.39692307692308	-4.30923076923077	490
5.48230769230769	-4.91461538461538	491
5.06846153846154	-5.14384615384615	492
5.82384615384615	-5.40923076923077	493
5.70692307692308	-4.30153846153846	494
6.93538461538462	-3.12846153846154	495
5.11692307692308	-2.94	496
4.10384615384615	-4.22461538461538	497
3.78538461538462	-1.26384615384615	498
3.92538461538462	-1.37461538461538	499
3.89615384615385	-3.62538461538462	500
4.26615384615385	-3.57153846153846	501
5.94153846153846	-5.29	502
6.13384615384615	-5.82230769230769	503
6.83923076923077	-5.61384615384615	504
6.90846153846154	-5.96307692307692	505
6.90538461538462	-4.24307692307692	506
5.84230769230769	-5.82307692307692	507
6.56153846153846	-5.97461538461538	508
6.28076923076923	-7.09769230769231	509
7.03538461538462	-4.68846153846154	510
7.04769230769231	-6.69230769230769	511
7.60615384615385	-7.48384615384615	512
8.06692307692308	-6.51769230769231	513
7.37076923076923	-6.30461538461538	514
8.13384615384615	-7.41615384615385	515
5.17615384615385	-5.39692307692308	516
4.66461538461538	-6.16	517
4.45230769230769	-4.90384615384615	518
4.80307692307692	-2.69	519
5.97615384615385	-3.98076923076923	520
6.41384615384615	-5.11153846153846	521
5.86692307692308	-5.60615384615385	522
6.96	-2.83538461538462	523
7.56538461538462	-2.73230769230769	524
6.65692307692308	-2.99307692307692	525
6.29307692307692	-2.57384615384615	526
7.16615384615385	-1.72307692307692	527
6.58384615384615	-0.790769230769231	528
4.86538461538462	-0.34	529
6.62230769230769	-0.904615384615384	530
5.74076923076923	-1.73692307692308	531
5.04615384615385	-1.25538461538462	532
4.20846153846154	-3.16153846153846	533
6.60461538461538	-4.81692307692308	534
6.20076923076923	-5.29769230769231	535
7.23	-6.14769230769231	536
6.35153846153846	-6.45461538461538	537
5.60846153846154	-5.18538461538462	538
5.21769230769231	-4.52307692307692	539
3.91	-3.74615384615385	540
5.71615384615385	-2.47230769230769	541
5.53076923076923	-2.76076923076923	542
7.01769230769231	-1.96769230769231	543
5.88076923076923	-1.86153846153846	544
6.36384615384615	-3.75	545
4.95	-5.34307692307692	546
6.11692307692308	-3.58230769230769	547
5.68153846153846	-3.13	548
7.78461538461538	-3.60076923076923	549
7.29769230769231	-5.50076923076923	550
7.53230769230769	-5.60384615384615	551
7.61	-6.38230769230769	552
7.65307692307692	-5.19153846153846	553
8.23538461538461	-5.90769230769231	554
7.43692307692308	-5.86461538461538	555
6.96846153846154	-5.83692307692308	556
7.11538461538462	-5.56769230769231	557
8.43461538461538	-3.94230769230769	558
6.56615384615385	-3.65538461538462	559
7.43461538461538	-5.19307692307692	560
6.38153846153846	-3.04	561
7.67538461538461	-5.38	562
7.51153846153846	-5.83846153846154	563
6.73153846153846	-5.17846153846154	564
5.11153846153846	-4.70692307692308	565
5.53615384615385	-5.01615384615385	566
7.73615384615385	-6.43076923076923	567
7.23	-5.55692307692308	568
5.54153846153846	-6.85230769230769	569
6.43692307692308	-5.75923076923077	570
4.83307692307692	-5.03846153846154	571
4.58230769230769	-6.72230769230769	572
6.40384615384615	-7.45307692307692	573
5.11923076923077	-7.05076923076923	574
6.83307692307692	-11.4176923076923	575
7.26923076923077	-9.21615384615385	576
8.76	-8.82846153846154	577
8.15230769230769	-9.13923076923077	578
8.37	-8.63076923076923	579
7.46076923076923	-7.82846153846154	580
4.95692307692308	-6.58615384615385	581
5.66615384615385	-4.27692307692308	582
4.90076923076923	-3.34461538461538	583
3.37769230769231	-3.51076923076923	584
4.91307692307692	-3.97461538461538	585
4.62615384615385	-3.18923076923077	586
5.13538461538462	-5.14153846153846	587
5.58923076923077	-6.18538461538462	588
6.44615384615385	-7.47692307692308	589
4.30769230769231	-7.11461538461538	590
3.95846153846154	-6.04153846153846	591
3.45076923076923	-4.54461538461539	592
3.04153846153846	-5.23307692307692	593
1.07615384615385	-5.38769230769231	594
1.69615384615385	-4.60461538461538	595
2.93538461538462	-4.46846153846154	596
3.18461538461538	-5.72076923076923	597
5.21461538461538	-6.78384615384615	598
2.68615384615385	-4.87307692307692	599
2.35615384615385	-4.32384615384615	600
0.668461538461538	-4.03923076923077	601
1.07538461538462	-3.60384615384615	602
0.0792307692307692	-2.07538461538462	603
-1.02307692307692	-1.93769230769231	604
-0.289230769230769	-0.766153846153846	605
2.13615384615385	-2.10076923076923	606
1.90692307692308	-1.65230769230769	607
0.664615384615385	-1.14615384615385	608
-0.200769230769231	0.875384615384615	609
-0.315384615384615	2.66615384615385	610
-0.0530769230769231	-0.539230769230769	611
-0.836153846153846	-1.79230769230769	612
-1.83769230769231	-0.378461538461538	613
0.0169230769230769	-1.13692307692308	614
1.81076923076923	-0.906153846153846	615
1.16615384615385	-0.173846153846154	616
1.06153846153846	0.670769230769231	617
-0.198461538461538	0.0223076923076923	618
-2.24461538461538	1.59230769230769	619
-0.927692307692308	1.38461538461538	620
-0.723846153846154	2.02769230769231	621
-0.603076923076923	1.88307692307692	622
-0.314615384615385	1.51538461538462	623
-0.461538461538462	0.246153846153846	624
-0.218461538461538	1.17538461538462	625
0.737692307692308	-2.26615384615385	626
0.566923076923077	-4.27153846153846	627
2.10230769230769	-4.50461538461538	628
3.30461538461538	-3.43384615384615	629
3.84153846153846	-5.32	630
2.84692307692308	-4.11230769230769	631
3.87615384615385	-4.41769230769231	632
2.47153846153846	-2.89769230769231	633
0.942307692307692	-5.22538461538462	634
3.53692307692308	-6.48692307692308	635
3.81769230769231	-4.00384615384615	636
5.07769230769231	-2.27230769230769	637
4.02153846153846	-4.35384615384615	638
2.15923076923077	-5.38076923076923	639
1.00615384615385	-6.00384615384615	640
1.50461538461538	-7.37153846153846	641
2.55615384615385	-5.43538461538462	642
1.97307692307692	-6.55	643
3.25153846153846	-6.14384615384615	644
2.12846153846154	-6.50307692307692	645
4.04	-6.73461538461538	646
1.79615384615385	-6.60923076923077	647
3.38230769230769	-4.86769230769231	648
3.24153846153846	-4.78	649
3.42461538461538	-3.99076923076923	650
2.6	-2.25769230769231	651
2.58538461538462	-3.86	652
1.87923076923077	-2.92	653
2.01461538461538	-3.94692307692308	654
1.27384615384615	-2.10461538461538	655
1.12538461538462	-3.06	656
1.43461538461538	-2.51	657
0.654615384615385	-2.67846153846154	658
1.54923076923077	-4.88846153846154	659
2.68846153846154	-5.03153846153846	660
4.53538461538461	-4.55307692307692	661
3.19384615384615	-6.57846153846154	662
5.14692307692308	-4.82230769230769	663
3.77846153846154	-3.99384615384615	664
5.16461538461538	-4.15076923076923	665
4.51615384615385	-4.29846153846154	666
4.67307692307692	-7.07538461538462	667
4.45692307692308	-4.97230769230769	668
5.61307692307692	-6.66	669
5.57538461538461	-6.16076923076923	670
6.85615384615385	-8.14384615384615	671
5.80230769230769	-6.45	672
6.43230769230769	-7.95076923076923	673
4.69692307692308	-7.45	674
5.81846153846154	-6.73769230769231	675
6.14	-5.12846153846154	676
5.60846153846154	-7.74076923076923	677
6.49538461538462	-6.81615384615385	678
6.12153846153846	-7.64384615384615	679
6.21384615384615	-7.85153846153846	680
5.80846153846154	-6.80615384615385	681
6.82538461538461	-7.36461538461538	682
3.86384615384615	-6.99615384615385	683
4.21230769230769	-6.47538461538461	684
2.50769230769231	-6.09692307692308	685
2.91615384615385	-5.82153846153846	686
2.25923076923077	-5.13846153846154	687
1.82461538461538	-4.28846153846154	688
1.81615384615385	-5.23230769230769	689
3.22846153846154	-2.77769230769231	690
3.77153846153846	-5.21923076923077	691
2.39076923076923	-4.80307692307692	692
4.73923076923077	-4.73615384615385	693
6.13692307692308	-5.33230769230769	694
4.83230769230769	-3.34615384615385	695
3.75923076923077	-2.80076923076923	696
3.26692307692308	-3.62615384615385	697
4.06461538461538	-2.87076923076923	698
1.96846153846154	-2.89769230769231	699
0.918461538461538	-1.32615384615385	700
2.38	-0.988461538461538	701
0.346923076923077	-0.49	702
0.546153846153846	-0.21	703
-0.413076923076923	-1.10384615384615	704
0.196153846153846	-0.602307692307692	705
-1.13615384615385	-1.16307692307692	706
0.160769230769231	-1.68230769230769	707
1.03769230769231	0.512307692307692	708
1.81692307692308	-0.978461538461538	709
0.737692307692308	0.0592307692307692	710
-1.35461538461538	0.399230769230769	711
-2.18846153846154	3.81461538461538	712
-1.61692307692308	4.01461538461538	713
0.109230769230769	4.19692307692308	714
1.20538461538462	2.05615384615385	715
0.230769230769231	3.07384615384615	716
1.41307692307692	2.93923076923077	717
1.57384615384615	2.70769230769231	718
-0.243076923076923	2.02230769230769	719
0.138461538461538	1.44769230769231	720
0.230769230769231	1.06615384615385	721
0.348461538461538	0.945384615384615	722
-0.167692307692308	3.05307692307692	723
0.978461538461538	0.985384615384615	724
1.65461538461538	1.04307692307692	725
1.65769230769231	-0.406153846153846	726
2.97846153846154	0.922307692307692	727
1.83769230769231	-0.276153846153846	728
2.85846153846154	-0.571538461538462	729
4.38461538461539	-1.01538461538462	730
4.40538461538462	-3.20384615384615	731
5.38538461538462	-2.47615384615385	732
4.13692307692308	-1.41538461538462	733
3.64923076923077	-2.34923076923077	734
3.43384615384615	-2.95153846153846	735
3.74538461538461	-1.90846153846154	736
4.17846153846154	-3.03615384615385	737
3.85692307692308	-2.20923076923077	738
3.8	-2.69692307692308	739
1.36846153846154	-0.523846153846154	740
0.850769230769231	-0.895384615384615	741
-0.522307692307692	-1.79461538461538	742
0.727692307692308	-1.49	743
2.06769230769231	-0.890769230769231	744
0.0923076923076923	0.24	745
0.190769230769231	0.419230769230769	746
-0.474615384615385	0.963076923076923	747
0.473846153846154	-0.333846153846154	748
-0.476923076923077	1.04230769230769	749
0.205384615384615	2.72384615384615	750
-0.452307692307692	1.15076923076923	751
0.912307692307692	2.05461538461538	752
1.44846153846154	2.39384615384615	753
1.99307692307692	2.18692307692308	754
3.51846153846154	1.19692307692308	755
2.56615384615385	-0.755384615384615	756
4.51846153846154	-1.25615384615385	757
3.80461538461538	-3.41461538461538	758
3.60153846153846	-2.32307692307692	759
2.78230769230769	-3.77615384615385	760
4.33	-2.99384615384615	761
2.73	-1.88230769230769	762
1.93	-2.45538461538462	763
2.77846153846154	-3.42384615384615	764
1.35538461538462	-3.08384615384615	765
1.54615384615385	-3.89076923076923	766
1.68846153846154	-0.982307692307692	767
-1.23769230769231	-1.38	768
0.0607692307692308	-1.24461538461538	769
-2.65307692307692	-1.23615384615385	770
-2.82923076923077	-1.65538461538462	771
-0.0676923076923077	-3.16615384615385	772
-1.81769230769231	-3.35153846153846	773
-1.86923076923077	-4.38769230769231	774
-0.596153846153846	-4.36	775
1.04923076923077	-2.96230769230769	776
1.86307692307692	-2.33923076923077	777
3.09076923076923	-2.89692307692308	778
2.41769230769231	-1.65769230769231	779
2.08615384615385	-2.22230769230769	780
2.87230769230769	-1.26153846153846	781
3.30153846153846	-1.74692307692308	782
1.32846153846154	-1.72230769230769	783
1.66769230769231	-1.93076923076923	784
4.63615384615385	-2.76153846153846	785
4.04692307692308	-2.31923076923077	786
3.80538461538462	-1.53846153846154	787
3.87461538461538	-1.65153846153846	788
3.93307692307692	-0.776153846153846	789
3.57615384615385	-3.12307692307692	790
4.33846153846154	-4.58538461538462	791
1.71538461538462	-3.74	792
1.92384615384615	-4.83	793
-1.02923076923077	-5.15692307692308	794
-1.11076923076923	-4.46769230769231	795
0.696923076923077	-7.22538461538462	796
0.64	-6.59153846153846	797
1.45307692307692	-5.34461538461539	798
1.35	-6.28923076923077	799
2.16615384615385	-6.81	800
0.148461538461538	-5.48307692307692	801
0.179230769230769	-4.17076923076923	802
-0.597692307692308	-4.44615384615385	803
-1.04307692307692	-3.58307692307692	804
1.30846153846154	-2.55846153846154	805
0.257692307692308	-3.57076923076923	806
0.628461538461538	-2.75384615384615	807
2.24846153846154	-1.91615384615385	808
2.52461538461538	-1.70538461538462	809
-0.151538461538462	-0.675384615384615	810
2.23615384615385	-3.46076923076923	811
2.47153846153846	-4.03307692307692	812
-0.423846153846154	-2.30384615384615	813
-0.147692307692308	-3.46384615384615	814
-1.43923076923077	-4.70230769230769	815
-0.09	-3.01384615384615	816
-0.385384615384615	-1.62615384615385	817
-1.17769230769231	-0.765384615384615	818
-0.201538461538462	-0.934615384615385	819
0.870769230769231	-1.45538461538462	820
2.15153846153846	-1.91153846153846	821
1.13846153846154	-2.67692307692308	822
0.593846153846154	-2.12384615384615	823
2.44230769230769	-1.48153846153846	824
1.72692307692308	-1.87615384615385	825
0.383076923076923	0.0130769230769231	826
1.32	-0.87	827
1.13076923076923	-0.257692307692308	828
2.27076923076923	0.0876923076923077	829
1.71615384615385	0.894615384615385	830
-0.626923076923077	0.402307692307692	831
0.0438461538461538	-0.731538461538461	832
-0.176923076923077	-3.66230769230769	833
-0.965384615384615	-3.76461538461538	834
1.04076923076923	-3.29153846153846	835
0.924615384615385	-1.95692307692308	836
0.511538461538462	-1.90230769230769	837
0.818461538461538	-2.12384615384615	838
0.610769230769231	-2.47384615384615	839
1.38615384615385	-1.41307692307692	840
-1.84615384615385	-0.155384615384615	841
-1.90076923076923	0.0184615384615385	842
-2.44153846153846	-2.12692307692308	843
-2.90538461538462	-1.72846153846154	844
-3.24	-0.2	845
-1.98846153846154	-1.30461538461538	846
-0.793846153846154	0.495384615384615	847
-0.187692307692308	-1.47538461538462	848
-0.928461538461538	-2.59307692307692	849
-1.31769230769231	-2.07307692307692	850
-3.70692307692308	-0.54	851
-3.26615384615385	0.0230769230769231	852
-2.24692307692308	-0.0115384615384615	853
-2.56	-2.92	854
-3.36538461538462	-1.46230769230769	855
-2.99923076923077	-0.3	856
-4.56461538461538	0.708461538461538	857
-5.56076923076923	0.103076923076923	858
-5.90307692307692	0.140769230769231	859
-6.69538461538462	1.10923076923077	860
-5.09923076923077	-0.846923076923077	861
-6.59846153846154	-1.19461538461538	862
-3.03538461538462	-2.75692307692308	863
-1.78615384615385	-1.16923076923077	864
-4.41615384615385	-0.920769230769231	865
-2.18076923076923	-1.48538461538462	866
-4.36	-2.41615384615385	867
-5.42153846153846	-0.369230769230769	868
-4.20615384615385	0.285384615384615	869
-2.98307692307692	-1.52230769230769	870
-3.27769230769231	-2.05923076923077	871
-4.55615384615385	-1.22769230769231	872
-4.84230769230769	-1.24153846153846	873
-3.83692307692308	-1.12461538461538	874
-1.21846153846154	-1.74230769230769	875
-3.65230769230769	-0.228461538461538	876
-2.97615384615385	-0.808461538461538	877
-3.68076923076923	0.276153846153846	878
-3.66384615384615	-1.13076923076923	879
-2.64692307692308	-2.38538461538462	880
-0.763076923076923	0.412307692307692	881
-2.18076923076923	0.581538461538462	882
-2.49076923076923	0.503076923076923	883
-2.82615384615385	1.84769230769231	884
-2.67461538461538	-0.462307692307692	885
-2.45769230769231	1.55384615384615	886
-3.64538461538462	0.530769230769231	887
-2.93153846153846	-0.149230769230769	888
-4.36307692307692	1.36153846153846	889
-4.86230769230769	3.01307692307692	890
-4.86461538461538	2.62846153846154	891
-6.06769230769231	1.63769230769231	892
-7.22769230769231	0.779230769230769	893
-7.43846153846154	-0.930769230769231	894
-5.64	0.130769230769231	895
-4.49230769230769	-1.90846153846154	896
-1.11	-1.00307692307692	897
-0.319230769230769	-2.06153846153846	898
-2.11307692307692	-1.62615384615385	899
-1.48230769230769	-2.82846153846154	900
-0.592307692307692	-2.99769230769231	901
2.28769230769231	-3.35	902
0.957692307692308	-4.29076923076923	903
0.916153846153846	-3.77384615384615	904
1.66076923076923	-2.50461538461538	905
-0.146153846153846	-2.48384615384615	906
-0.46	-2.75769230769231	907
0.256923076923077	-3.34153846153846	908
-1.3	-3.85846153846154	909
-0.929230769230769	-2.16230769230769	910
-0.180769230769231	-2.76923076923077	911
-1.43230769230769	-0.428461538461539	912
-2.88307692307692	-0.716153846153846	913
-0.566923076923077	-0.566923076923077	914
0.324615384615385	-0.346153846153846	915
0.917692307692308	-2.21230769230769	916
1.87307692307692	-1.81461538461538	917
1.64230769230769	-2.84230769230769	918
1.71076923076923	-1.31538461538462	919
2.29615384615385	-1.90846153846154	920
2.81538461538462	-3.05769230769231	921
3.68076923076923	-2.23846153846154	922
2.86923076923077	-0.271538461538462	923
-0.213846153846154	2.03692307692308	924
0.722307692307692	0.822307692307692	925
2.10076923076923	0.566153846153846	926
3.11538461538462	0.446153846153846	927
2.28692307692308	-1.22	928
2.95769230769231	-1.96153846153846	929
2.27307692307692	-2.45384615384615	930
2.55538461538462	-2.53538461538462	931
1.07769230769231	-1.12846153846154	932
0.64	-1.79538461538462	933
-0.699230769230769	-2.69923076923077	934
-0.690769230769231	-2.95153846153846	935
-1.80153846153846	-2.05076923076923	936
-0.24	-1.30153846153846	937
-0.271538461538462	-0.708461538461538	938
1.04769230769231	-1.46153846153846	939
0.314615384615385	-1.59230769230769	940
-0.93	0.714615384615385	941
-2.28538461538462	2.12461538461538	942
-3.57230769230769	1.66	943
-1.64538461538462	1.27538461538462	944
-3.26692307692308	2.59	945
-1.81846153846154	2.66076923076923	946
-2.87615384615385	2.66923076923077	947
-3.63923076923077	3.59846153846154	948
-3.4	1.86692307692308	949
-1.41384615384615	0.496153846153846	950
-2.71846153846154	0.716923076923077	951
-0.543076923076923	0.375384615384615	952
-2.60384615384615	0.963846153846154	953
-2.56615384615385	-0.345384615384615	954
-1.60615384615385	0.733846153846154	955
-0.905384615384615	2.01461538461538	956
0.0953846153846154	-0.31	957
0.408461538461538	-2.36076923076923	958
-0.0846153846153846	-1.52	959
1.48230769230769	-2.91307692307692	960
1.58769230769231	-2.76230769230769	961
1.81923076923077	-1.65769230769231	962
1.10538461538462	-2.93230769230769	963
0.393846153846154	-2.56923076923077	964
2.19615384615385	-4.01769230769231	965
2.33153846153846	-5.21692307692308	966
2.72846153846154	-5.58384615384615	967
3.42769230769231	-4.38615384615385	968
0.870769230769231	-6.46846153846154	969
0.726153846153846	-5.33923076923077	970
-0.514615384615385	-4.79846153846154	971
-1.19538461538462	-4.07846153846154	972
-0.326153846153846	-4.27769230769231	973
-0.340769230769231	-5.96615384615385	974
-0.636923076923077	-7.65076923076923	975
-0.783076923076923	-5.65230769230769	976
1.74846153846154	-4.77461538461538	977
0.234615384615385	-4.38384615384615	978
0.987692307692308	-3.49307692307692	979
-0.0976923076923077	-4.06384615384615	980
-1.26846153846154	-4.87153846153846	981
0.456923076923077	-4.74076923076923	982
0.254615384615385	-3.93384615384615	983
-0.66	-4.09384615384615	984
-0.604615384615385	-4.14846153846154	985
-0.700769230769231	-3.18615384615385	986
0.321538461538462	-5.04769230769231	987
2.63307692307692	-4.90076923076923	988
2.01384615384615	-5.72615384615385	989
1.28230769230769	-5.04461538461538	990
1.64153846153846	-3.42538461538462	991
1.62384615384615	-3.27846153846154	992
1.46076923076923	-2.30846153846154	993
1.32923076923077	-1.83461538461538	994
1.35769230769231	-2.13615384615385	995
1.70230769230769	-4.48307692307692	996
1.98461538461538	-4.03	997
1.35307692307692	-4.87461538461538	998
0.730769230769231	-3.90615384615385	999
-0.196153846153846	-3.35615384615385	1000
1.29769230769231	-2.21230769230769	1001
1.41692307692308	-1.97692307692308	1002
0.692307692307692	-2.79846153846154	1003
2.76	-1.00153846153846	1004
2.29384615384615	-2.92307692307692	1005
2.47384615384615	-2.17692307692308	1006
1.11461538461538	-2.44692307692308	1007
1.79076923076923	-4.73538461538462	1008
1.17615384615385	-3.40307692307692	1009
-0.926923076923077	-4.49307692307692	1010
0.981538461538461	-5.50769230769231	1011
2.98076923076923	-6.34692307692308	1012
3.06461538461538	-6.73615384615385	1013
3.33692307692308	-6.56692307692308	1014
5.51846153846154	-6.44461538461538	1015
4.38153846153846	-5.46846153846154	1016
4.96615384615385	-4.76153846153846	1017
4.21076923076923	-6.15153846153846	1018
4.49153846153846	-5.22692307692308	1019
2.86230769230769	-5.13923076923077	1020
3.50692307692308	-5.21769230769231	1021
3.13	-3.36846153846154	1022
1.26692307692308	-3.62846153846154	1023
0.726923076923077	-1.7	1024
-0.746923076923077	-2.44769230769231	1025
0.256923076923077	-3.05615384615385	1026
0.847692307692308	-4.28769230769231	1027
0.656153846153846	-5.67153846153846	1028
0.425384615384615	-6.59307692307692	1029
0.832307692307692	-6.65076923076923	1030
2.14384615384615	-6.11846153846154	1031
4.80076923076923	-4.59	1032
1.36076923076923	-4.43076923076923	1033
2.17	-5.58615384615385	1034
1.94615384615385	-6.05923076923077	1035
1.77230769230769	-6.75461538461539	1036
3.18846153846154	-6.40692307692308	1037
2.52769230769231	-6.21384615384615	1038
0.0723076923076923	-8.10153846153846	1039
-0.154615384615385	-7.77846153846154	1040
-0.159230769230769	-5.02615384615385	1041
-1.68461538461538	-4.98692307692308	1042
-1.74615384615385	-5.42384615384615	1043
-3.75923076923077	-3.75384615384615	1044
-2.56538461538462	-3.64615384615385	1045
-0.629230769230769	-3.05769230769231	1046
-0.444615384615385	-2.20153846153846	1047
0.210769230769231	-1.51230769230769	1048
-0.555384615384615	-1.2	1049
-2.10461538461538	-0.643846153846154	1050
-1.39615384615385	0.540769230769231	1051
0.818461538461538	1.55923076923077	1052
0.0176923076923077	1.48	1053
0.542307692307692	2.66769230769231	1054
1.80769230769231	1.87846153846154	1055
2.32923076923077	0.963846153846154	1056
2.90307692307692	1.56076923076923	1057
1.32615384615385	0.703076923076923	1058
0.552307692307692	0.787692307692308	1059
-0.503846153846154	1.53307692307692	1060
-1.48692307692308	-0.744615384615385	1061
-0.839230769230769	-0.353846153846154	1062
0.141538461538462	-0.996923076923077	1063
0.247692307692308	-0.86	1064
0.951538461538462	-0.696153846153846	1065
1.54923076923077	-0.840769230769231	1066
1.59846153846154	-1.82461538461538	1067
-0.0123076923076923	-2.13	1068
0.00230769230769231	-0.0761538461538462	1069
0.9	-1.59384615384615	1070
1.72846153846154	-0.976923076923077	1071
0.763846153846154	-1.23461538461538	1072
1.72461538461538	-1.23	1073
0.752307692307692	-2.22923076923077	1074
0.703076923076923	-1.23384615384615	1075
2.86	-0.429230769230769	1076
0.540769230769231	-1.49461538461538	1077
0.683846153846154	-2.44615384615385	1078
0.126153846153846	-1.34692307692308	1079
1.66461538461538	-2.16461538461538	1080
3.02615384615385	-1.65538461538462	1081
3.49230769230769	-2.97692307692308	1082
1.03307692307692	-3.07846153846154	1083
2.79692307692308	-2.26461538461538	1084
1.57076923076923	-1.53692307692308	1085
3.21461538461538	-1.53692307692308	1086
4.43615384615385	-0.618461538461539	1087
4.26230769230769	-1.16923076923077	1088
2.20307692307692	-0.178461538461538	1089
4.22846153846154	1.02076923076923	1090
5.4	-2.50923076923077	1091
6.88230769230769	-1.88846153846154	1092
5.02230769230769	-0.396923076923077	1093
5.03230769230769	-0.306153846153846	1094
6.34	-1.78	1095
5.66846153846154	-0.635384615384615	1096
4.11846153846154	-0.996153846153846	1097
2.99692307692308	-0.219230769230769	1098
2.42538461538462	-0.629230769230769	1099
1.90769230769231	-2.17615384615385	1100
1.16384615384615	-3.35307692307692	1101
1.41076923076923	-3.35307692307692	1102
2.27	-2.85307692307692	1103
2.01461538461538	-3.06538461538462	1104
1.42153846153846	-0.970769230769231	1105
0.410769230769231	-0.100769230769231	1106
1.17384615384615	0.646923076923077	1107
1.06538461538462	-0.0961538461538461	1108
-0.983076923076923	-0.242307692307692	1109
0.653076923076923	0.333076923076923	1110
0.623076923076923	-1.03230769230769	1111
1.03538461538462	-0.896153846153846	1112
1.25461538461538	-1.18538461538462	1113
0.403846153846154	-2.65769230769231	1114
1.49692307692308	-2.08461538461538	1115
1.53461538461538	-2.37153846153846	1116
0.688461538461538	-3.81307692307692	1117
1.07153846153846	-3.11307692307692	1118
1.68	-4.11307692307692	1119
2.10230769230769	-5.29153846153846	1120
1.53461538461538	-3.26153846153846	1121
1.10307692307692	-4.09	1122
3.96846153846154	-3.39384615384615	1123
3.60538461538462	-3.71153846153846	1124
2.72538461538462	-3.72846153846154	1125
0.972307692307692	-4.58538461538462	1126
1.87307692307692	-3.71923076923077	1127
0.884615384615384	-3.29692307692308	1128
1.10307692307692	-3.50384615384615	1129
1.07615384615385	-3.41384615384615	1130
1.74307692307692	-2.52923076923077	1131
0.467692307692308	-0.856153846153846	1132
0.722307692307692	-3.21153846153846	1133
-0.0176923076923077	-1.75	1134
-0.242307692307692	0.570769230769231	1135
1.51384615384615	1.10846153846154	1136
2.50307692307692	-0.0161538461538462	1137
3.51230769230769	-0.806153846153846	1138
3.50615384615385	-2.78461538461538	1139
3.67230769230769	-3.33153846153846	1140
2.55692307692308	-2.25615384615385	1141
2.61692307692308	-2.93538461538462	1142
2.21384615384615	-2.89	1143
3.85153846153846	-3.9	1144
1.08230769230769	-3.00076923076923	1145
2.32153846153846	-2.38153846153846	1146
1.71615384615385	-0.259230769230769	1147
2.09769230769231	-0.886923076923077	1148
2.34615384615385	-1.34769230769231	1149
1.91923076923077	0.709230769230769	1150
2.55153846153846	-0.668461538461538	1151
2.60153846153846	0.231538461538462	1152
1.07923076923077	-1.03307692307692	1153
0.828461538461538	-0.833076923076923	1154
-1.07538461538462	-1.42076923076923	1155
0.16	-1.51230769230769	1156
0.515384615384615	-1.89692307692308	1157
2.33846153846154	-3.03923076923077	1158
1.88846153846154	-1.60615384615385	1159
0.890769230769231	-1.21	1160
1.08538461538462	-0.612307692307692	1161
1.55692307692308	-1.82230769230769	1162
2.37923076923077	-1.37769230769231	1163
4.86923076923077	-2.27307692307692	1164
4.9	-3.05230769230769	1165
5.50153846153846	-3.36230769230769	1166
4.06538461538462	-2.82538461538462	1167
4.95153846153846	-3.58923076923077	1168
3.43230769230769	-2.00230769230769	1169
4.59153846153846	-3.34923076923077	1170
2.88692307692308	-1.40230769230769	1171
3.47615384615385	-2.73538461538462	1172
4.60076923076923	-2.94769230769231	1173
3.53692307692308	-2.03230769230769	1174
4.51615384615385	-3.45384615384615	1175
3.97461538461538	-2.42153846153846	1176
5.02846153846154	-3.66769230769231	1177
2.47461538461538	-3.37538461538462	1178
2.34846153846154	-3.70615384615385	1179
2.89153846153846	-1.72153846153846	1180
3.17076923076923	-2.69384615384615	1181
3.23461538461538	-2.21384615384615	1182
3.50846153846154	-2.15769230769231	1183
4.64	-1.9	1184
3.68923076923077	-1.98230769230769	1185
1.72230769230769	-0.413076923076923	1186
1.99769230769231	-1.00692307692308	1187
2.91769230769231	-2.59076923076923	1188
1.80538461538462	-2.47692307692308	1189
3.33846153846154	-4.75538461538462	1190
4.05076923076923	-4.02923076923077	1191
4.89384615384615	-4.37384615384615	1192
3.18923076923077	-6.46923076923077	1193
1.04076923076923	-4.78769230769231	1194
0.911538461538462	-2.57923076923077	1195
0.636153846153846	-3.44923076923077	1196
1.27461538461538	-2.91846153846154	1197
2.16	-2.83	1198
-0.193846153846154	-2.14615384615385	1199
1.14538461538462	-0.472307692307692	1200
1.05153846153846	-1.56153846153846	1201
1.01384615384615	-3.83538461538462	1202
3.60230769230769	-2.86615384615385	1203
3.64	-3.56153846153846	1204
3.80230769230769	-3.15846153846154	1205
2.71846153846154	-3.13230769230769	1206
0.695384615384615	-1.40615384615385	1207
1.15615384615385	-0.565384615384615	1208
1.85923076923077	-3.00769230769231	1209
2.50769230769231	-4.23	1210
2.04769230769231	-3.42615384615385	1211
0.723846153846154	-3.00923076923077	1212
1.63307692307692	-3.17384615384615	1213
1.03461538461538	-4.40230769230769	1214
1.66230769230769	-6.16153846153846	1215
0.212307692307692	-4.36153846153846	1216
0.617692307692308	-4.48307692307692	1217
1.02615384615385	-4.22384615384615	1218
2.25384615384615	-4.12076923076923	1219
2.51384615384615	-4.39923076923077	1220
3.90153846153846	-4.65384615384615	1221
3.51769230769231	-4.89846153846154	1222
3.50153846153846	-5.68307692307692	1223
3.67384615384615	-5.76461538461538	1224
3.50923076923077	-5.58692307692308	1225
3.96923076923077	-4.51615384615385	1226
3.27	-5.31692307692308	1227
4.15538461538462	-8.39307692307692	1228
3.55769230769231	-8.17384615384615	1229
3.55461538461539	-6.38692307692308	1230
2.21846153846154	-7.14692307692308	1231
2.54538461538462	-6.79461538461538	1232
2.93	-7.52846153846154	1233
1.59461538461538	-7.65153846153846	1234
3.43615384615385	-10.5992307692308	1235
4.96230769230769	-12.2323076923077	1236
5.17846153846154	-12.1838461538462	1237
5.41153846153846	-10.6053846153846	1238
6.26846153846154	-10.9438461538462	1239
6.22307692307692	-9.68923076923077	1240
3.79230769230769	-7.71076923076923	1241
2.80230769230769	-6.30076923076923	1242
1.11076923076923	-7.58307692307692	1243
-0.438461538461538	-6.69461538461538	1244
0.426923076923077	-5.83307692307692	1245
-0.562307692307692	-6.30769230769231	1246
0.423076923076923	-6.55538461538462	1247
-0.0223076923076923	-5.71692307692308	1248
-0.227692307692308	-6.01923076923077	1249
-0.861538461538462	-6.84230769230769	1250
-0.694615384615385	-5.86153846153846	1251
1.38461538461538	-7.32307692307692	1252
2.07846153846154	-6.59846153846154	1253
0.683846153846154	-6.44692307692308	1254
1.42076923076923	-5.55076923076923	1255
2.50153846153846	-3.77538461538462	1256
0.286153846153846	-5.07692307692308	1257
0.583076923076923	-6.03076923076923	1258
0.946153846153846	-5.75846153846154	1259
0.792307692307692	-4.87153846153846	1260
2.21153846153846	-5.94846153846154	1261
2.50153846153846	-8.43615384615385	1262
1.40615384615385	-8.09076923076923	1263
2.27692307692308	-7.63846153846154	1264
2.79461538461538	-6.58307692307692	1265
3.80538461538462	-7.09846153846154	1266
2.98538461538462	-5.03230769230769	1267
3.10846153846154	-8.13923076923077	1268
1.69307692307692	-7.38692307692308	1269
1.66923076923077	-5.93461538461538	1270
2.19230769230769	-5.98692307692308	1271
4.11923076923077	-6.57076923076923	1272
1.84230769230769	-5.27461538461538	1273
2.18461538461538	-6.91692307692308	1274
2.74692307692308	-7.77384615384615	1275
4.51538461538462	-5.81615384615385	1276
3.58692307692308	-6.02615384615385	1277
4.66384615384615	-5.20846153846154	1278
3.89384615384615	-5.16538461538461	1279
2.18076923076923	-6.45538461538461	1280
2.04230769230769	-5.53615384615385	1281
2.81846153846154	-7.42538461538462	1282
2.59769230769231	-8.20692307692308	1283
3.08076923076923	-7.03	1284
3.07076923076923	-8.25307692307692	1285
1.85923076923077	-8.22538461538461	1286
2.92076923076923	-8.25769230769231	1287
1.90230769230769	-6.43615384615385	1288
2.66153846153846	-5.82615384615385	1289
1.96	-8.10384615384615	1290
2.21461538461538	-8.11538461538462	1291
2.55307692307692	-8.52846153846154	1292
0.700769230769231	-8.26384615384615	1293
-0.593846153846154	-8.64076923076923	1294
1.14615384615385	-7.57923076923077	1295
3.40923076923077	-7.85692307692308	1296
3.06692307692308	-8.70538461538461	1297
2.54230769230769	-10.1223076923077	1298
3.19384615384615	-9.63076923076923	1299
3.20923076923077	-8.04923076923077	1300
2.80923076923077	-8.99692307692308	1301
2.73846153846154	-7.50307692307692	1302
1.96538461538462	-5.98923076923077	1303
0.415384615384615	-5.92384615384615	1304
1.26692307692308	-5.95615384615385	1305
2.77538461538462	-6.23692307692308	1306
2.21538461538462	-8.18615384615384	1307
3.82769230769231	-7.45153846153846	1308
2.77692307692308	-4.59153846153846	1309
2.51615384615385	-4.02307692307692	1310
2.57384615384615	-3.35692307692308	1311
2.03923076923077	-4.05846153846154	1312
3.09846153846154	-5.27615384615385	1313
3.72307692307692	-7.00846153846154	1314
3.82461538461539	-6.18384615384615	1315
4.23	-7.19	1316
5.29230769230769	-8.61	1317
3.45153846153846	-7.65	1318
5.09923076923077	-7.95153846153846	1319
4.71538461538462	-7.70230769230769	1320
3.35384615384615	-8.66307692307692	1321
4.85769230769231	-6.27	1322
5.66461538461538	-6.57384615384615	1323
6.74692307692308	-6.30538461538461	1324
8.07153846153846	-5.91692307692308	1325
6.19076923076923	-7.87538461538461	1326
3.26769230769231	-5.77846153846154	1327
4.56384615384615	-5.82076923076923	1328
4.79153846153846	-5.52692307692308	1329
5.02307692307692	-5.62384615384615	1330
2.24076923076923	-6.85461538461538	1331
1.99461538461538	-4.81538461538462	1332
1.22846153846154	-4.86384615384615	1333
3.14538461538462	-5.89538461538462	1334
1.66615384615385	-3.02538461538462	1335
2.97923076923077	-3.62846153846154	1336
1.20153846153846	-3.81615384615385	1337
1.97615384615385	-5.65230769230769	1338
2.96461538461538	-5.35692307692308	1339
3.91461538461538	-5.60538461538462	1340
3.79384615384615	-6.09769230769231	1341
5.43846153846154	-7.52076923076923	1342
5.10384615384615	-6.05769230769231	1343
4.22615384615385	-6.29153846153846	1344
5.38692307692308	-5.41769230769231	1345
5.45615384615385	-7.3	1346
5.52615384615385	-7.22846153846154	1347
5.46384615384615	-8.21230769230769	1348
4.60230769230769	-8.38846153846154	1349
3.84307692307692	-9.12846153846154	1350
5.21384615384615	-9.60692307692308	1351
4.31923076923077	-8.61461538461538	1352
5.46	-8.81	1353
5.23692307692308	-8.32230769230769	1354
5.37923076923077	-7.40307692307692	1355
7.20307692307692	-8.80615384615385	1356
4.93846153846154	-7.63076923076923	1357
4.09923076923077	-9.37615384615385	1358
3.48153846153846	-7.96846153846154	1359
3.64153846153846	-8.55384615384615	1360
2.36538461538462	-10.66	1361
3.59230769230769	-10.0630769230769	1362
2.72153846153846	-7.45153846153846	1363
1.00384615384615	-8.69692307692308	1364
2.64538461538462	-10.8123076923077	1365
1.72692307692308	-9.07692307692308	1366
1.80846153846154	-9.27	1367
1.81615384615385	-9.99538461538462	1368
3.33846153846154	-10.3853846153846	1369
2.50923076923077	-9.21923076923077	1370
3.19230769230769	-9.00769230769231	1371
2.69307692307692	-8.58384615384615	1372
2.65692307692308	-7.45846153846154	1373
2.39307692307692	-6.88923076923077	1374
1.47	-7.71692307692308	1375
1.14923076923077	-7.29307692307692	1376
1.04461538461538	-6.97923076923077	1377
5.29076923076923	-8.19230769230769	1378
4.40769230769231	-8.03076923076923	1379
3.91307692307692	-6.40615384615385	1380
4.12615384615385	-7.04307692307692	1381
4.47230769230769	-7.95538461538462	1382
5.03	-8.14384615384615	1383
6.22846153846154	-8.44923076923077	1384
6.15615384615385	-9.13153846153846	1385
5.97692307692308	-8.11769230769231	1386
6.51538461538462	-9.46615384615385	1387
6.83461538461538	-10.82	1388
6.82769230769231	-9.05769230769231	1389
6.82846153846154	-9.88923076923077	1390
4.6	-7.19846153846154	1391
4.84923076923077	-8.99923076923077	1392
5.42076923076923	-7.94	1393
3.64692307692308	-6.14230769230769	1394
2.94769230769231	-6.75230769230769	1395
2.18076923076923	-7.26307692307692	1396
2.64769230769231	-8.00461538461538	1397
3.44	-8.86538461538462	1398
3.67692307692308	-9.51461538461538	1399
2.75307692307692	-8.68461538461538	1400
3.62153846153846	-8.26692307692308	1401
3.76076923076923	-9.72538461538462	1402
4.64307692307692	-8.59384615384615	1403
2.88384615384615	-8.90076923076923	1404
2.85538461538462	-6.90307692307692	1405
1.24692307692308	-6.78153846153846	1406
0.2	-5.18076923076923	1407
-1.28076923076923	-5.67230769230769	1408
0.0123076923076923	-5.69615384615385	1409
0.588461538461538	-5.54384615384615	1410
1.28	-7.08230769230769	1411
0.485384615384615	-5.57846153846154	1412
3.35769230769231	-9.62230769230769	1413
5.32846153846154	-8.87461538461539	1414
4.98769230769231	-7.77153846153846	1415
4.63153846153846	-9.29692307692308	1416
2.8	-7.82923076923077	1417
4.51230769230769	-7.09	1418
5.82	-7.58230769230769	1419
5.15538461538462	-8.15923076923077	1420
4.36461538461538	-9.82846153846154	1421
3.96461538461538	-7.89230769230769	1422
5.11769230769231	-9.01	1423
4.90307692307692	-10.6215384615385	1424
4.61307692307692	-9.62538461538461	1425
3.43846153846154	-8.61384615384615	1426
3.41153846153846	-8.17076923076923	1427
2.74769230769231	-7.32846153846154	1428
0.928461538461538	-6.91538461538462	1429
0.103076923076923	-5.99153846153846	1430
2.13153846153846	-5.75230769230769	1431
1.02153846153846	-6.69076923076923	1432
1.65153846153846	-8.25692307692308	1433
4.02153846153846	-6.26461538461538	1434
3.54153846153846	-7.52	1435
2.85769230769231	-8.14615384615385	1436
3.71692307692308	-8.86538461538462	1437
3.16615384615385	-9.99076923076923	1438
4.02538461538462	-10.0707692307692	1439
4.66846153846154	-9.73307692307692	1440
5.07153846153846	-10.4230769230769	1441
5.78769230769231	-9.49076923076923	1442
4.46615384615385	-9.88692307692308	1443
6.10153846153846	-10.5992307692308	1444
5.55615384615385	-10.0238461538462	1445
6.39769230769231	-9.91923076923077	1446
7.06	-9.39076923076923	1447
5.21384615384615	-10.8369230769231	1448
4.40384615384615	-10.4715384615385	1449
4.16769230769231	-10.5746153846154	1450
3.92846153846154	-10.4261538461538	1451
4.64769230769231	-10.9607692307692	1452
3.59923076923077	-9.13615384615385	1453
4.87307692307692	-8.73230769230769	1454
4.52153846153846	-7.44923076923077	1455
4.47769230769231	-6.62461538461538	1456
5.11384615384615	-6.72461538461538	1457
4.68384615384615	-7.11	1458
4.24	-8.17538461538462	1459
4.58	-7.68461538461538	1460
5.38076923076923	-8.65923076923077	1461
5.66307692307692	-9.07153846153846	1462
5.08384615384615	-9.11076923076923	1463
5.06923076923077	-9.01230769230769	1464
3.72	-7.97692307692308	1465
1.82846153846154	-8.47461538461538	1466
1.41307692307692	-7.68461538461538	1467
-0.1	-7.72846153846154	1468
-1.56461538461538	-8.49923076923077	1469
-1.48846153846154	-7.46846153846154	1470
-0.208461538461538	-8.03538461538461	1471
-0.302307692307692	-7.87538461538461	1472
-0.0507692307692308	-9.81307692307692	1473
1.36538461538462	-10.6607692307692	1474
2.51384615384615	-10.9030769230769	1475
0.597692307692308	-10.4284615384615	1476
1.86	-9.23923076923077	1477
1.78846153846154	-8.64615384615385	1478
2.08	-8.51076923076923	1479
1.72538461538462	-7.12461538461538	1480
0.243076923076923	-7.45307692307692	1481
1.30230769230769	-7.1	1482
1.14692307692308	-5.50076923076923	1483
1.15769230769231	-5.95230769230769	1484
0.386923076923077	-5.00384615384615	1485
-0.442307692307692	-5.14923076923077	1486
-1.54076923076923	-4.96538461538462	1487
-1.47692307692308	-5.12615384615385	1488
-0.387692307692308	-6.01769230769231	1489
-1.27384615384615	-3.69461538461538	1490
-0.300769230769231	-5.11076923076923	1491
1.14153846153846	-5.05461538461538	1492
1.34307692307692	-4.75461538461538	1493
0.470769230769231	-6.77615384615385	1494
1.03846153846154	-6.39846153846154	1495
0.858461538461539	-6.04923076923077	1496
0.663846153846154	-5.43	1497
2.79615384615385	-5.25692307692308	1498
2.3	-4.88153846153846	1499
1.89076923076923	-6.36153846153846	1500
2.36307692307692	-7.29461538461539	1501
3.21384615384615	-9.77384615384615	1502
2.74846153846154	-9.74384615384615	1503
4.11230769230769	-9.55	1504
5.43692307692308	-10.25	1505
5.68076923076923	-9.14461538461538	1506
5.14538461538462	-9.37307692307692	1507
4.8	-7.90846153846154	1508
4.00923076923077	-8.51846153846154	1509
3.55076923076923	-8.70307692307692	1510
1.94307692307692	-7.05538461538462	1511
0.506923076923077	-6.93461538461538	1512
0.28	-6.91846153846154	1513
1.86230769230769	-5.99692307692308	1514
1.83615384615385	-7.36307692307692	1515
2.72769230769231	-8.37153846153846	1516
1.52230769230769	-9.67	1517
3.36846153846154	-9.45538461538461	1518
0.808461538461538	-9.63923076923077	1519
2.18615384615385	-8.91076923076923	1520
2.04076923076923	-9.58153846153846	1521
2.66615384615385	-9.58384615384615	1522
3.44153846153846	-9.52846153846154	1523
1.43	-8.08307692307692	1524
3.36692307692308	-9.4	1525
2.86153846153846	-8.48615384615385	1526
2.26461538461538	-8.39384615384615	1527
3.03307692307692	-8.49076923076923	1528
1.26692307692308	-7.87	1529
1.71846153846154	-8.58	1530
2.14	-10.4753846153846	1531
2.33307692307692	-9.14076923076923	1532
2.78769230769231	-8.88307692307692	1533
3.02769230769231	-9.61076923076923	1534
2.63076923076923	-9.69384615384615	1535
1.22692307692308	-8.72	1536
2.26615384615385	-8.17230769230769	1537
4.80538461538462	-9.64076923076923	1538
3.57230769230769	-7.94461538461538	1539
2.48076923076923	-8.06846153846154	1540
1.88692307692308	-7.92846153846154	1541
1.45692307692308	-5.94384615384615	1542
0.845384615384615	-6.94923076923077	1543
1.39461538461538	-7.79230769230769	1544
0.491538461538462	-7.15153846153846	1545
-1.63846153846154	-6.74307692307692	1546
-1.57769230769231	-5.62923076923077	1547
-0.5	-5.89	1548
1.27384615384615	-7.01846153846154	1549
0.651538461538462	-6.20076923076923	1550
1.68230769230769	-5.01846153846154	1551
1.01153846153846	-5.19769230769231	1552
2.22384615384615	-5.36538461538462	1553
2.18846153846154	-4.96076923076923	1554
1.86923076923077	-5.51	1555
4.28461538461538	-6.62307692307692	1556
3.16846153846154	-5.63230769230769	1557
4.21076923076923	-7.39846153846154	1558
5.29461538461538	-7.21	1559
6.18230769230769	-8.15307692307692	1560
6.69846153846154	-8.17461538461538	1561
4.47230769230769	-9.63384615384615	1562
4.21	-9.64384615384615	1563
2.99615384615385	-10.7569230769231	1564
3.99461538461538	-8.02615384615384	1565
4.84	-8.23923076923077	1566
1.62692307692308	-8.44230769230769	1567
1.33615384615385	-6.35230769230769	1568
2.25230769230769	-6.79307692307692	1569
1.79461538461538	-6.66	1570
2.60923076923077	-6.58076923076923	1571
1.16846153846154	-6.93461538461538	1572
1.07384615384615	-6.37153846153846	1573
1.72153846153846	-6.53615384615385	1574
1.11230769230769	-9.37153846153846	1575
2.82692307692308	-8.82692307692308	1576
2.3	-8.81384615384615	1577
3.92	-9.34615384615385	1578
3.01846153846154	-8.61384615384615	1579
4.69615384615385	-7.73461538461538	1580
4.36461538461538	-8.15076923076923	1581
2.96384615384615	-6.66538461538461	1582
2.40076923076923	-5.41384615384615	1583
3.24230769230769	-4.63692307692308	1584
1.03538461538462	-3.38307692307692	1585
3.41	-5.64769230769231	1586
0.625384615384615	-6.79538461538461	1587
2.58615384615385	-7.50153846153846	1588
1.42615384615385	-5.58692307692308	1589
1.26538461538462	-6.16384615384615	1590
2.84769230769231	-6.38692307692308	1591
2.48076923076923	-5.99538461538461	1592
3.57076923076923	-6.44692307692308	1593
3.79307692307692	-6.32153846153846	1594
4.59846153846154	-8.17615384615385	1595
4.51	-8.44076923076923	1596
4.74461538461538	-9.25461538461538	1597
1.04692307692308	-6.85153846153846	1598
1.22923076923077	-5.10230769230769	1599
1.02692307692308	-6.83692307692308	1600
1.70615384615385	-7.23538461538462	1601
0.458461538461538	-7.74230769230769	1602
1.37461538461538	-7.42230769230769	1603
1.05923076923077	-7.70307692307692	1604
1.96230769230769	-6.67846153846154	1605
0.716923076923077	-7.94153846153846	1606
0.367692307692308	-7.85076923076923	1607
2.35	-7.94	1608
1.68923076923077	-8.56846153846154	1609
-0.0830769230769231	-8.73	1610
1.43923076923077	-8.62461538461538	1611
-0.182307692307692	-7.81461538461538	1612
1.02769230769231	-7.79769230769231	1613
-2.11615384615385	-7.23230769230769	1614
-0.27	-7.27230769230769	1615
0.665384615384615	-8.82076923076923	1616
-2.38769230769231	-10.5907692307692	1617
0.603846153846154	-10.9438461538462	1618
1.47615384615385	-10.0792307692308	1619
0.71	-10.6569230769231	1620
0.101538461538462	-9.62384615384615	1621
-0.08	-9.29846153846154	1622
-1.27153846153846	-7.43	1623
-0.548461538461538	-6.48692307692308	1624
0.563076923076923	-8.66615384615385	1625
3.02307692307692	-8.56076923076923	1626
3.15692307692308	-9.94461538461539	1627
3.02461538461538	-7.98615384615385	1628
2.42615384615385	-8.27307692307692	1629
0.991538461538461	-5.44384615384615	1630
0.107692307692308	-2.89230769230769	1631
-0.380769230769231	-4.02461538461538	1632
-1.03	-5.25615384615385	1633
-0.0730769230769231	-5.23538461538462	1634
-1.27923076923077	-6.64615384615385	1635
-0.825384615384615	-6.05538461538462	1636
-1.69692307692308	-6.01	1637
-2.11153846153846	-5.11461538461538	1638
-2.18538461538462	-6.52153846153846	1639
-2.67692307692308	-6.07692307692308	1640
-1.32769230769231	-6.01307692307692	1641
-2.86461538461538	-4.32923076923077	1642
-4.93461538461538	-3.98692307692308	1643
-5.37153846153846	-4.62230769230769	1644
-5.55846153846154	-3.32615384615385	1645
-7.59461538461538	-3.34076923076923	1646
-6.84846153846154	-3.38538461538462	1647
-5.65769230769231	-3.22307692307692	1648
-4.15230769230769	-4.10615384615385	1649
-2.07846153846154	-5.52461538461538	1650
-2.82538461538462	-6.18923076923077	1651
-3.30461538461538	-5.82384615384615	1652
-2.95538461538462	-5.45076923076923	1653
-1.35692307692308	-5.56153846153846	1654
0.127692307692308	-5.70461538461538	1655
-0.364615384615385	-3.22384615384615	1656
-2.47230769230769	-3.40923076923077	1657
0.0892307692307692	-3.27307692307692	1658
-0.857692307692308	-2.87076923076923	1659
-0.649230769230769	-2.87846153846154	1660
0.01	-0.39	1661
1.75153846153846	-2.10769230769231	1662
2.45692307692308	-3.54846153846154	1663
0.177692307692308	-2.45076923076923	1664
-0.581538461538462	-2.77	1665
0.878461538461538	-4.57461538461538	1666
1.87923076923077	-5.60153846153846	1667
2.07692307692308	-7.08615384615385	1668
3.32923076923077	-7.74692307692308	1669
2.04538461538462	-6.14153846153846	1670
2.39076923076923	-6.97769230769231	1671
2.74461538461538	-7.86	1672
0.273076923076923	-7.77923076923077	1673
1.75769230769231	-9.61769230769231	1674
1.02461538461538	-8.08076923076923	1675
-0.267692307692308	-6.62923076923077	1676
0.32	-7.28692307692308	1677
0.724615384615385	-6.78153846153846	1678
1.47538461538462	-6.78615384615385	1679
0.176153846153846	-5.76384615384615	1680
1.81538461538462	-4.59230769230769	1681
2.84153846153846	-6.09538461538462	1682
2.95230769230769	-7.31615384615385	1683
1.11076923076923	-6.03615384615385	1684
2.96769230769231	-9.33615384615385	1685
1.88769230769231	-8.51230769230769	1686
1.33	-6.86230769230769	1687
2.16076923076923	-6.35615384615385	1688
0.846153846153846	-5.87461538461538	1689
1.83692307692308	-6.04538461538462	1690
1.59692307692308	-5.73769230769231	1691
0.54	-4.39307692307692	1692
-0.240769230769231	-5.90461538461538	1693
-1.12923076923077	-4.48076923076923	1694
-0.972307692307692	-6.01846153846154	1695
0.451538461538462	-7.61769230769231	1696
2.19769230769231	-7.92692307692308	1697
1.68076923076923	-6.56461538461538	1698
0.593846153846154	-6.55692307692308	1699
-0.56	-5.76307692307692	1700
-0.143846153846154	-5.98461538461538	1701
-1.42461538461538	-6.98461538461538	1702
-0.693076923076923	-5.19615384615385	1703
-1.35076923076923	-5.08	1704
-1.47538461538462	-4.95769230769231	1705
-0.445384615384615	-4.93	1706
-2.04	-6.36692307692308	1707
-0.361538461538462	-6.35076923076923	1708
1.88076923076923	-7.30076923076923	1709
0.654615384615385	-6.74538461538461	1710
0.833846153846154	-5.01076923076923	1711
-1.36461538461538	-5.47	1712
-1.15692307692308	-5.07615384615385	1713
-2.69384615384615	-3.25923076923077	1714
-1.56	-3.27307692307692	1715
-0.559230769230769	-4.63538461538462	1716
-2.05	-3.94307692307692	1717
-3.48076923076923	-3.34461538461538	1718
-2.81692307692308	-3.73076923076923	1719
-4.70692307692308	-2.71384615384615	1720
-4.59923076923077	-3.93692307692308	1721
-1.69769230769231	-4.52769230769231	1722
-1.37846153846154	-5.29230769230769	1723
0.709230769230769	-6.38769230769231	1724
1.51769230769231	-6.75615384615385	1725
2.63538461538462	-6.40846153846154	1726
3.79	-9.18769230769231	1727
2.92615384615385	-7.50615384615385	1728
0.868461538461538	-7.15923076923077	1729
-0.650769230769231	-8.14846153846154	1730
1.56307692307692	-7.97615384615385	1731
0.155384615384615	-6.99	1732
-0.393846153846154	-4.88538461538462	1733
-1.35230769230769	-5.19615384615385	1734
0.627692307692308	-4.67153846153846	1735
-0.796153846153846	-5.62153846153846	1736
-1.13153846153846	-4.34076923076923	1737
-3.49307692307692	-2.27538461538462	1738
-2.35846153846154	-2.25307692307692	1739
-0.835384615384615	-2.93538461538462	1740
-0.843846153846154	-3.75	1741
-0.250769230769231	-1.96	1742
2.22307692307692	-4.44	1743
1.85769230769231	-4.98461538461538	1744
1.12615384615385	-4.88615384615385	1745
2.70538461538462	-5.32461538461538	1746
4.29076923076923	-5.25153846153846	1747
4.67538461538462	-6.78461538461538	1748
6.69153846153846	-9.18923076923077	1749
2.84615384615385	-8.19230769230769	1750
4.75307692307692	-8.41846153846154	1751
3.84230769230769	-9.61846153846154	1752
2.49307692307692	-9.08384615384615	1753
2.29	-11.5776923076923	1754
1.85230769230769	-12.4376923076923	1755
1.70307692307692	-10.2669230769231	1756
2.36153846153846	-9.92153846153846	1757
3.72384615384615	-10.7661538461538	1758
5.95307692307692	-12.1646153846154	1759
7.27153846153846	-12.2769230769231	1760
6.83307692307692	-12.7607692307692	1761
6.41230769230769	-11.1007692307692	1762
5.03923076923077	-11.0907692307692	1763
4.31538461538462	-8.91230769230769	1764
5.77769230769231	-8.65384615384615	1765
5.06692307692308	-8.03153846153846	1766
4.43846153846154	-8.79461538461538	1767
5.09769230769231	-9.54076923076923	1768
5.05	-11.1638461538462	1769
3.30153846153846	-11.0907692307692	1770
4.61076923076923	-10.0446153846154	1771
5.93153846153846	-10.4176923076923	1772
3.16769230769231	-9.38076923076923	1773
2.50769230769231	-9.90076923076923	1774
2.07923076923077	-9.62769230769231	1775
3.38230769230769	-7.23538461538462	1776
2.41	-5.39538461538462	1777
3.12846153846154	-7.49615384615385	1778
2.64230769230769	-8.47076923076923	1779
4.05076923076923	-6.51615384615385	1780
2.31461538461538	-5.67230769230769	1781
1.77692307692308	-6.00461538461538	1782
3.96230769230769	-5.84076923076923	1783
3.13461538461538	-5.93076923076923	1784
0.471538461538462	-5.61769230769231	1785
0.731538461538461	-4.98307692307692	1786
0.0346153846153846	-4.25615384615385	1787
-1.21615384615385	-6.03461538461538	1788
-0.980769230769231	-6.52307692307692	1789
-1.20769230769231	-2.58846153846154	1790
-2.33538461538462	-4.23230769230769	1791
-1.21769230769231	-4.75923076923077	1792
0.416923076923077	-5.60307692307692	1793
-1.24923076923077	-5.88384615384615	1794
-1.34230769230769	-5.82	1795
1.04615384615385	-7.23846153846154	1796
2.15769230769231	-5.87923076923077	1797
2.92076923076923	-6.32769230769231	1798
5.46384615384615	-7.04538461538462	1799
5.31846153846154	-8.1	1800
6.12230769230769	-8.92692307692308	1801
6.17461538461538	-9.52692307692308	1802
6.67615384615385	-8.78846153846154	1803
7.47461538461538	-8.51923076923077	1804
3.95153846153846	-6.44846153846154	1805
4.31153846153846	-7.66230769230769	1806
3.48769230769231	-7.73769230769231	1807
3.61461538461538	-6.17461538461538	1808
3.12307692307692	-3.73076923076923	1809
1.76384615384615	-4.37307692307692	1810
2.12923076923077	-3.11384615384615	1811
2.80769230769231	-3.03307692307692	1812
4.30538461538462	-3.39769230769231	1813
2.98	-4.19769230769231	1814
2.28230769230769	-3.47153846153846	1815
2.89307692307692	-4.31230769230769	1816
1.03153846153846	-4.24	1817
1.30076923076923	-4.55	1818
-0.187692307692308	-6.47538461538461	1819
-0.313846153846154	-6.08615384615385	1820
-0.831538461538461	-4.95461538461538	1821
-1.43	-5.80538461538462	1822
0.459230769230769	-4.77692307692308	1823
0.365384615384615	-4.15846153846154	1824
0.879230769230769	-2.69230769230769	1825
2.32153846153846	-2.09230769230769	1826
2.79461538461538	-4.15538461538462	1827
0.613846153846154	-4.81307692307692	1828
-0.225384615384615	-5.00692307692308	1829
-0.966153846153846	-4.68230769230769	1830
1.4	-5.03615384615385	1831
0.916923076923077	-5.38538461538462	1832
-0.940769230769231	-2.29461538461538	1833
-3.03307692307692	-1.16692307692308	1834
-0.351538461538462	-2.11461538461538	1835
-1.04461538461538	-3.54615384615385	1836
-1.40076923076923	-3.56307692307692	1837
-0.518461538461539	-3.76769230769231	1838
-0.963076923076923	-2.59769230769231	1839
-0.898461538461538	-3.88769230769231	1840
-1.72615384615385	-3.76153846153846	1841
0.00769230769230769	-3.52846153846154	1842
-2.09461538461538	-4.53230769230769	1843
-2.43538461538462	-5.13461538461538	1844
-2.71076923076923	-5.60923076923077	1845
-3.75923076923077	-5.14615384615385	1846
-2.32307692307692	-5.74230769230769	1847
-0.714615384615385	-6.72	1848
-1.88461538461538	-7.25769230769231	1849
-2.76230769230769	-5.17615384615385	1850
-3.53769230769231	-3.45538461538462	1851
-3.64538461538462	-5.32769230769231	1852
-0.912307692307692	-7.87	1853
-1.80692307692308	-7.44384615384615	1854
-0.697692307692308	-8.43923076923077	1855
-0.468461538461538	-9.04769230769231	1856
0.586153846153846	-9.60384615384615	1857
0.641538461538462	-9.21769230769231	1858
1.79769230769231	-7.67923076923077	1859
1.86384615384615	-7.18769230769231	1860
1.51	-6.65461538461538	1861
0.996923076923077	-8.23846153846154	1862
-1.18923076923077	-8.72384615384615	1863
-0.553076923076923	-7.54384615384615	1864
-0.102307692307692	-7.79615384615385	1865
1.03384615384615	-9.82769230769231	1866
1.17307692307692	-9.89	1867
-0.408461538461538	-9.53846153846154	1868
1.26538461538462	-9.07307692307692	1869
-1.65307692307692	-7.68307692307692	1870
-2.50461538461538	-8.19538461538462	1871
-1.12692307692308	-9.57692307692308	1872
-1.54461538461538	-8.15	1873
-0.286923076923077	-10.2223076923077	1874
-0.0746153846153846	-9.52461538461538	1875
-0.676153846153846	-7.19307692307692	1876
-1.91538461538462	-7.48384615384615	1877
-2.37461538461538	-6.98846153846154	1878
-2.44153846153846	-7.57692307692308	1879
-1.29153846153846	-9.13307692307692	1880
-3.93461538461538	-7.88076923076923	1881
-2.61846153846154	-9.38384615384615	1882
-4.28230769230769	-8.54384615384615	1883
-4.02615384615385	-8.54769230769231	1884
-2.97	-7.06923076923077	1885
-4.33538461538462	-7.11923076923077	1886
-2.14692307692308	-9.19384615384615	1887
-0.868461538461538	-8.55923076923077	1888
-1.70769230769231	-8.42846153846154	1889
-2.42769230769231	-6.14384615384615	1890
-0.839230769230769	-6.70461538461538	1891
-0.706923076923077	-5.74692307692308	1892
-2.33384615384615	-5.56076923076923	1893
-2.73076923076923	-6.82846153846154	1894
-0.860769230769231	-7.30384615384615	1895
0.818461538461538	-6.71	1896
-1.09615384615385	-6.21153846153846	1897
-1.98076923076923	-6.25769230769231	1898
-1.46076923076923	-7.52230769230769	1899
-0.0623076923076923	-7.14846153846154	1900
-0.343076923076923	-6.65461538461538	1901
2.06692307692308	-7.54384615384615	1902
2.77846153846154	-10.2538461538462	1903
3.38153846153846	-11.3123076923077	1904
2.38615384615385	-10.2261538461538	1905
3.33538461538462	-11.5292307692308	1906
3.35153846153846	-8.54461538461539	1907
1.43230769230769	-7.05076923076923	1908
2.96	-7.88153846153846	1909
3.93692307692308	-9.22153846153846	1910
1.89461538461538	-7.49615384615385	1911
2.88	-8.33	1912
0.855384615384615	-7.61153846153846	1913
0.78	-7.84538461538462	1914
0.579230769230769	-8.10769230769231	1915
0.470769230769231	-8.98076923076923	1916
0.986153846153846	-9.45384615384615	1917
2.89307692307692	-8.82076923076923	1918
3.16692307692308	-5.84307692307692	1919
1.46538461538462	-5.75615384615385	1920
1.29076923076923	-5.77692307692308	1921
2.68153846153846	-6.42923076923077	1922
3.05692307692308	-6.15769230769231	1923
2.57615384615385	-7.45461538461539	1924
1.40076923076923	-5.59153846153846	1925
2.03461538461538	-5.86	1926
2.97384615384615	-5.88384615384615	1927
2.67	-6.72153846153846	1928
0.243076923076923	-6.43615384615385	1929
-0.0607692307692308	-5.42076923076923	1930
0.160769230769231	-7.36461538461538	1931
0.272307692307692	-7.15846153846154	1932
1.05307692307692	-9.17230769230769	1933
0.226153846153846	-7.37692307692308	1934
0.396153846153846	-9.79538461538461	1935
-0.269230769230769	-8.50384615384615	1936
1.51461538461538	-9.24384615384615	1937
2.24769230769231	-9.62461538461539	1938
1.89384615384615	-9.37615384615385	1939
2.89230769230769	-8.04384615384615	1940
3.72	-9.92230769230769	1941
3.07769230769231	-9.96923076923077	1942
1.36	-9.45846153846154	1943
1.34307692307692	-9.96538461538461	1944
2.17538461538462	-9.92307692307692	1945
1.04076923076923	-8.64307692307692	1946
0.656923076923077	-8.00076923076923	1947
-0.850769230769231	-8.07461538461538	1948
0.553846153846154	-8.38692307692308	1949
1.01769230769231	-10.4938461538462	1950
0.905384615384615	-8.89923076923077	1951
2.65923076923077	-8.85076923076923	1952
1.71	-10.9184615384615	1953
1.75692307692308	-9.52615384615385	1954
3.68	-9.90538461538462	1955
3.05	-9.00153846153846	1956
3.74230769230769	-10.7007692307692	1957
3.18384615384615	-10.81	1958
4.08461538461538	-11.03	1959
5.21230769230769	-10.5807692307692	1960
4.00538461538462	-10.3715384615385	1961
3.28076923076923	-14.0538461538462	1962
3.77615384615385	-12.4969230769231	1963
5.17461538461539	-11.7461538461538	1964
6.97384615384615	-12.99	1965
5.36153846153846	-10.4553846153846	1966
4.19846153846154	-11.3338461538462	1967
4.28615384615385	-10.5507692307692	1968
1.40769230769231	-11.1576923076923	1969
2.49846153846154	-10.9184615384615	1970
3.20692307692308	-10.4215384615385	1971
5.51307692307692	-10.9315384615385	1972
5.22153846153846	-11.5207692307692	1973
7.28692307692308	-11.5315384615385	1974
6.17307692307692	-10.2561538461538	1975
6.63769230769231	-10.1569230769231	1976
6.93230769230769	-10.5930769230769	1977
4.57615384615385	-9.35	1978
5.12923076923077	-9.23769230769231	1979
6.4	-9.85769230769231	1980
7.52461538461538	-9.97692307692308	1981
7.61692307692308	-8.99846153846154	1982
6.71923076923077	-9.31846153846154	1983
5.58076923076923	-10.5453846153846	1984
4.29769230769231	-8.20923076923077	1985
6.21307692307692	-7.67153846153846	1986
6.76153846153846	-9.67153846153846	1987
7.75230769230769	-9.80461538461539	1988
6.93846153846154	-10.2084615384615	1989
7.82538461538461	-11.2584615384615	1990
7.18923076923077	-12.6423076923077	1991
6.68692307692308	-12.54	1992
6.86153846153846	-11.4169230769231	1993
6.43923076923077	-13.1353846153846	1994
7.77923076923077	-14.5907692307692	1995
5.72307692307692	-13.4576923076923	1996
4.13230769230769	-14.8661538461538	1997
5.64230769230769	-14.2069230769231	1998
4.66153846153846	-12.1753846153846	1999
[truncated: 38,001 more rows]
