# Supplementary material for: Revealing the selective mechanisms of inhibitors to PARP-1 and PARP-2 via multiple computational methods
Source: PeerJ. 2020 May 25;8:e9241. doi: 10.7717/peerj.9241 (PMC7255342; doi:10.7717/peerj.9241)
Supplement: Data S1 [file peerj-08-9241-s001.zip › Raw_data/Figure 10/(B) PARP2-NMS-P118.csv]

PC1	PC2	Frame
-15.1217	-8.086	1
-15.3043	-7.2306	2
-13.8809	-4.3953	3
-14.6201	-8.684	4
-13.2561	-7.0382	5
-16.4461	-6.1204	6
-16.5891	-5.4964	7
-18.0004	-2.6949	8
-16.1568	-3.5243	9
-15.1525	-4.8269	10
-16.192	-5.9787	11
-15.8301	-3.4814	12
-17.6297	-3.6816	13
-18.4536	-6.019	14
-16.2536	-6.4779	15
-16.005	-4.2523	16
-16.8168	-4.55	17
-16.467	-5.7928	18
-15.7608	-3.5295	19
-16.8894	-4.3524	20
-15.301	-2.6221	21
-15.7839	-2.2607	22
-15.455	-2.1983	23
-14.5453	-2.6117	24
-15.147	-6.4584	25
-14.4034	-6.8068	26
-17.0225	-6.2998	27
-20.5194	-7.7818	28
-19.5261	-8.1653	29
-20.9066	-6.5052	30
-18.7297	-7.3671	31
-19.9694	-7.5387	32
-19.3908	-9.3444	33
-19.7791	-7.7467	34
-21.318	-7.0018	35
-23.9591	-7.6687	36
-25.3319	-7.6362	37
-23.9261	-6.3843	38
-24.0405	-4.8893	39
-25.5244	-5.0531	40
-24.6367	-3.7323	41
-21.9637	-2.5467	42
-22.2585	-2.8119	43
-21.3961	-3.5087	44
-20.9264	-4.6072	45
-20.6701	-6.4194	46
-21.3829	-7.2462	47
-20.2565	-5.8526	48
-20.0387	-3.4723	49
-19.9012	-2.5519	50
-22.3157	-1.924	51
-20.8472	-2.8743	52
-19.7549	-3.1655	53
-20.7713	-4.8932	54
-19.3028	-4.3654	55
-20.3192	-0.4251	56
-20.0464	-0.6461	57
-16.8201	0.2054	58
-16.643	2.8548	59
-15.4066	2.1086	60
-13.5817	0.1911	61
-13.5729	-0.3263	62
-13.8039	0.2847	63
-13.1384	-0.4511	64
-11.6864	-3.7973	65
-9.6426	-4.3992	66
-10.2795	-7.2098	67
-10.4258	-7.8962	68
-9.4248	-7.9846	69
-11.5115	-9.9606	70
-10.1398	-7.2397	71
-10.2278	-4.4902	72
-13.673	-5.7993	73
-14.1922	-6.4337	74
-14.1537	-7.3086	75
-15.3406	-6.3362	76
-15.3175	-6.0437	77
-15.2845	-7.8013	78
-17.1853	-12.7842	79
-17.2909	-12.8466	80
-16.1194	-10.1257	81
-13.8633	-8.9128	82
-12.4608	-6.942	83
-14.4672	-7.7974	84
-15.07	-9.1104	85
-15.0403	-8.7867	86
-14.7125	-9.5888	87
-11.7909	-6.4077	88
-11.8976	-7.1773	89
-12.738	-8.2693	90
-12.2969	-7.7285	91
-12.4663	-6.0177	92
-12.9173	-7.1994	93
-16.0369	-9.7955	94
-15.5881	-8.6931	95
-16.9103	-10.1348	96
-16.7684	-9.5732	97
-14.2043	-8.255	98
-13.2374	-9.6226	99
-12.0835	-6.604	100
-12.4993	-5.3508	101
-12.8568	-5.8526	102
-12.4344	-4.4382	103
-13.6334	-5.9111	104
-16.0358	-6.5169	105
-15.9753	-3.796	106
-17.5912	-6.3817	107
-16.9851	-5.3859	108
-17.0698	-4.4525	109
-15.224	-6.0255	110
-16.5935	-5.4431	111
-14.4562	-2.8184	112
-16.8058	-3.6894	113
-14.564	-1.3468	114
-18.9508	-4.5656	115
-19.1268	-3.4515	116
-17.3811	0.5096	117
-16.3108	-1.6406	118
-14.2912	0.0429	119
-13.035	2.1385	120
-14.4045	1.0309	121
-15.5639	2.8379	122
-13.8369	7.202	123
-13.0273	6.5364	124
-12.1121	6.9966	125
-14.9446	5.6368	126
-15.8543	4.3524	127
-18.4239	3.7284	128
-20.1685	1.4053	129
-19.5888	-0.1378	130
-21.4423	-0.7293	131
-18.8914	-2.5805	132
-19.1675	-2.678	133
-20.8857	-4.9595	134
-21.1904	-4.3108	135
-18.6626	-3.8714	136
-19.9089	-3.3878	137
-19.239	-1.6913	138
-17.9861	1.9877	139
-17.4691	1.0803	140
-16.7574	-1.1401	141
-17.9729	-0.2938	142
-19.2753	-1.1466	143
-17.7837	-0.5447	144
-17.2458	-0.8216	145
-19.2698	0.0195	146
-18.1643	0.5642	147
-16.5638	2.7482	148
-18.0004	2.2854	149
-15.2042	4.0742	150
-13.2385	3.2656	151
-14.0668	1.5197	152
-13.3133	0.6578	153
-11.3773	0.8827	154
-9.3478	0.3315	155
-8.4128	-0.1534	156
-8.1268	1.612	157
-7.9475	-1.0907	158
-9.2631	-0.182	159
-11.7018	-0.4784	160
-12.5235	-0.624	161
-12.958	0.1235	162
-11.6776	1.5574	163
-11.2497	0.9217	164
-13.7214	0.4121	165
-14.5387	-2.405	166
-13.5553	-1.3676	167
-12.0428	-7.3463	168
-8.7505	-0.9867	169
-10.1915	-1.8642	170
-9.6272	0.6344	171
-8.8528	-0.8879	172
-10.3609	0.3874	173
-10.5534	-0.7735	174
-12.8117	-4.0651	175
-10.2971	-3.5971	176
-11.066	-3.1746	177
-9.7911	-0.5668	178
-11.1705	-0.8554	179
-9.2169	-0.7215	180
-12.2056	-3.4788	181
-12.353	-1.8434	182
-12.8227	-4.6215	183
-14.5266	-4.3212	184
-12.4465	-3.2136	185
-16.5209	-6.0086	186
-14.7455	-5.1415	187
-15.9797	-4.1314	188
-14.7488	-1.0322	189
-16.3768	-3.1863	190
-19.8055	-6.8458	191
-16.7794	-6.2413	192
-16.1997	-7.748	193
-15.9049	-6.8562	194
-15.5265	-6.1711	195
-17.358	-5.902	196
-18.1489	-5.525	197
-17.5703	-5.9449	198
-16.6826	-7.8234	199
-16.1183	-7.9612	200
-16.9752	-6.305	201
-16.8146	-5.733	202
-16.3284	-5.0141	203
-15.0678	-6.9043	204
-16.9664	-6.0281	205
-17.248	-9.7877	206
-18.7165	-9.9346	207
-16.7717	-7.6531	208
-14.8423	-9.1845	209
-14.5882	-9.386	210
-15.0227	-7.9339	211
-15.048	-7.6245	212
-14.377	-2.808	213
-14.0107	-4.9452	214
-17.0786	-5.7603	215
-15.378	-3.8194	216
-16.203	-4.0586	217
-13.6059	-1.8291	218
-13.0185	-4.628	219
-12.9173	-5.1792	220
-15.3219	-4.1509	221
-13.7819	-5.0128	222
-13.9425	-3.2396	223
-12.6324	-1.3325	224
-11.396	-2.9029	225
-11.5962	-3.2175	226
-12.3332	-5.4379	227
-13.6796	-5.0544	228
-16.1458	-6.7288	229
-13.6444	-7.9027	230
-12.8953	-9.6863	231
-13.816	-11.2268	232
-14.7224	-11.6389	233
-13.0636	-12.1472	234
-11.913	-9.9762	235
-14.454	-9.3054	236
-12.9173	-8.8803	237
-12.727	-7.4438	238
-11.4411	-1.5457	239
-9.9605	-4.2159	240
-9.5205	-3.7388	241
-11.9339	-4.7177	242
-12.6324	-4.9517	243
-14.4298	-6.6755	244
-12.6291	-6.1529	245
-10.2784	-4.6852	246
-11.8151	-5.3417	247
-11.6457	-3.7921	248
-13.4167	-1.937	249
-13.9139	-3.9143	250
-14.7851	-2.3959	251
-14.7642	-3.64	252
-13.1736	-2.3764	253
-11.286	-2.4037	254
-10.1882	-3.0134	255
-11.2805	-4.7424	256
-12.2639	-3.1707	257
-11.1672	-2.6273	258
-10.9087	-3.5854	259
-10.7217	-3.4502	260
-11.8052	-2.8821	261
-12.7787	-0.832	262
-12.5565	1.8772	263
-12.2562	2.7794	264
-13.024	1.924	265
-13.387	-1.9552	266
-13.9722	-3.6933	267
-13.7291	-2.6572	268
-12.089	-0.9464	269
-12.9921	-0.3796	270
-14.3231	-1.5444	271
-13.409	-3.9078	272
-10.6975	-2.2776	273
-12.991	-0.3666	274
-13.9557	-1.9383	275
-12.9602	-1.1869	276
-12.5015	-2.0449	277
-13.0581	-3.8051	278
-14.1152	-5.1285	279
-17.9806	-8.8504	280
-18.9519	-7.8611	281
-18.2644	-4.3472	282
-18.0708	-4.7333	283
-17.8816	-2.6676	284
-16.2932	-0.2145	285
-15.9236	-1.2402	286
-17.2557	-4.0183	287
-17.138	-4.4083	288
-16.5715	-4.8711	289
-17.2304	-5.3287	290
-18.3359	-1.7667	291
-18.0862	-3.12	292
-18.1159	-4.1626	293
-17.7056	-3.328	294
-17.3723	-2.8067	295
-17.6594	-2.9731	296
-16.0039	-2.2152	297
-17.0214	-2.4115	298
-15.4517	-5.1402	299
-16.2228	-2.9315	300
-14.4771	-2.9848	301
-13.266	-2.9185	302
-11.9944	-4.8022	303
-13.8061	-5.3209	304
-12.1836	-0.9451	305
-8.9914	-1.2259	306
-9.7196	-2.2607	307
-9.0431	0.1053	308
-8.7065	0.3835	309
-9.79	-1.4352	310
-11.0198	-1.989	311
-12.9283	-1.1739	312
-13.3276	-4.0807	313
-16.3009	-3.8974	314
-18.2952	-6.5598	315
-19.3567	-7.332	316
-21.9065	-7.4633	317
-22.957	-10.3883	318
-21.9153	-10.2921	319
-23.0252	-11.1566	320
-22.8294	-10.9499	321
-21.0023	-8.6138	322
-20.4952	-8.2524	323
-21.6491	-10.5222	324
-22.2893	-9.0181	325
-23.7765	-8.918	326
-24.9007	-7.8013	327
-22.4422	-4.4434	328
-25.9842	-7.4152	329
-25.4914	-7.2605	330
-27.4307	-7.0408	331
-26.9247	-6.929	332
-25.7565	-6.6365	333
-26.2933	-7.5218	334
-24.3078	-9.7812	335
-27.511	-9.997	336
-22.9801	-10.1595	337
-23.9206	-9.9372	338
-24.0592	-7.7025	339
-23.3233	-7.995	340
-24.1714	-11.1215	341
-22.3487	-15.2685	342
-24.4739	-17.849	343
-24.2187	-17.316	344
-24.3144	-16.211	345
-25.025	-17.3576	346
-25.993	-15.5428	347
-25.6421	-14.1362	348
-26.8444	-13.3133	349
-26.3439	-13.1768	350
-28.0368	-8.8426	351
-26.7157	-11.4998	352
-28.1006	-12.1524	353
-27.2052	-12.4696	354
-26.2779	-12.9233	355
-28.6484	-14.9903	356
-26.7586	-13.9425	357
-25.9248	-14.6848	358
-27.06	-12.7972	359
-27.0193	-13.1079	360
-25.0217	-9.8605	361
-25.0525	-11.4816	362
-23.9954	-10.1582	363
-25.4507	-13.8528	364
-23.8766	-11.3087	365
-24.4695	-12.9012	366
-25.3396	-11.1943	367
-24.4805	-11.3971	368
-23.6192	-10.4065	369
-25.1999	-12.7218	370
-24.8116	-10.4156	371
-23.8161	-9.4484	372
-25.2208	-8.0132	373
-29.3898	-12.6555	374
-29.2886	-12.1147	375
-26.2548	-13.1209	376
-26.9973	-11.9691	377
-25.4353	-10.4572	378
-28.2238	-15.2074	379
-27.7937	-13.7579	380
-27.5121	-13.5707	381
-26.2163	-13.4914	382
-27.9213	-13.0637	383
-28.9509	-14.6341	384
-27.0182	-11.0305	385
-26.8191	-11.5076	386
-26.3021	-13.0117	387
-25.1526	-12.1628	388
-22.9163	-11.0305	389
-23.4993	-12.5749	390
-23.5708	-14.0998	391
-22.6677	-14.9604	392
-23.8469	-15.9354	393
-23.034	-15.3322	394
-24.1197	-15.951	395
-26.587	-18.1233	396
-25.0712	-16.6218	397
-24.8875	-14.1271	398
-26.719	-13.8437	399
-26.2878	-17.42	400
-26.5364	-13.4212	401
-26.8664	-14.0335	402
-28.083	-14.365	403
-27.5385	-12.3201	404
-29.0081	-13.3458	405
-27.1337	-13.4108	406
-25.9314	-14.1661	407
-25.0316	-16.1772	408
-24.574	-16.6166	409
-24.8809	-13.8606	410
-24.7082	-15.7482	411
-25.8753	-20.7246	412
-27.786	-19.1802	413
-27.0699	-16.9819	414
-25.6025	-17.8984	415
-26.7124	-18.3846	416
-28.4416	-18.343	417
-27.1447	-16.5256	418
-24.6191	-17.4759	419
-25.4969	-16.2591	420
-25.0195	-13.7488	421
-24.9799	-13.8749	422
-28.1578	-15.0683	423
-26.5628	-14.5028	424
-27.3317	-13.3263	425
-25.8929	-11.2736	426
-25.8401	-8.3863	427
-24.6455	-11.8092	428
-26.1921	-11.2047	429
-25.6696	-10.0373	430
-26.3428	-11.1995	431
-25.6916	-15.8301	432
-22.3817	-13.1079	433
-23.8667	-14.3806	434
-23.9635	-13.7319	435
-25.8027	-14.3013	436
-26.6222	-16.1083	437
-26.8807	-15.6923	438
-25.454	-13.5174	439
-25.0404	-14.9812	440
-26.2669	-11.8365	441
-26.3758	-11.8365	442
-26.1514	-8.5475	443
-27.7442	-9.2963	444
-27.5077	-9.6343	445
-26.0909	-9.9489	446
-26.6783	-6.8939	447
-27.6551	-9.6434	448
-26.2878	-11.5531	449
-28.028	-10.816	450
-28.7309	-13.0897	451
-29.6549	-14.6406	452
-30.4469	-12.8206	453
-28.1017	-11.5323	454
-27.7563	-10.8303	455
-25.8984	-9.3821	456
-24.4453	-9.529	457
-25.0393	-7.8884	458
-20.3654	-3.5542	459
-18.1269	-4.992	460
-17.8662	-8.6645	461
-15.6222	-9.0428	462
-18.7451	-8.6853	463
-17.6935	-5.9852	464
-17.2997	-4.4213	465
-16.7299	-5.4314	466
-17.875	-6.1815	467
-18.9167	-6.9238	468
-19.8649	-7.1669	469
-16.4835	-6.1165	470
-17.259	-6.6001	471
-14.9259	-3.1707	472
-19.1334	-6.4623	473
-18.4239	-6.7561	474
-18.5273	-7.5933	475
-18.9277	-7.7714	476
-18.9783	-9.9944	477
-20.2015	-12.6724	478
-23.6401	-17.7112	479
-22.5104	-17.9387	480
-21.4984	-15.6585	481
-24.4409	-13.9191	482
-24.4552	-16.6673	483
-25.1834	-16.1525	484
-22.9152	-13.3172	485
-21.7778	-12.2824	486
-19.7637	-13.6721	487
-21.6282	-12.9545	488
-22.6017	-11.5232	489
-23.7589	-9.9177	490
-21.6062	-9.2586	491
-21.5127	-9.6291	492
-23.3409	-7.9066	493
-24.8985	-10.1751	494
-23.2771	-7.9196	495
-22.4477	-7.9521	496
-20.1927	-7.0499	497
-20.8439	-8.0236	498
-18.6076	-7.3008	499
-20.262	-5.5731	500
-19.569	-7.2332	501
-18.4514	-10.8212	502
-19.0883	-11.6337	503
-18.7957	-9.802	504
-18.9387	-10.8901	505
-20.2697	-11.2021	506
-21.2234	-11.9119	507
-21.8768	-14.7641	508
-19.1257	-17.1795	509
-21.252	-18.902	510
-20.4644	-16.2721	511
-19.7637	-16.848	512
-19.4964	-14.5054	513
-19.6636	-17.6319	514
-20.1432	-16.2942	515
-19.7516	-15.2711	516
-17.6814	-18.1688	517
-19.5833	-16.2201	518
-19.9661	-17.4746	519
-19.2874	-17.3069	520
-17.4955	-16.1772	521
-16.9103	-17.0976	522
-16.1106	-17.5929	523
-17.5395	-18.7057	524
-18.5163	-18.2624	525
-18.3271	-17.9582	526
-17.4768	-16.2357	527
-17.1479	-17.9478	528
-14.4452	-13.3289	529
-11.9405	-11.3217	530
-10.4775	-9.9151	531
-11.9471	-10.8758	532
-10.8042	-13.5876	533
-11.4026	-13.2301	534
-13.3826	-14.6341	535
-12.782	-16.0576	536
-9.5282	-14.6445	537
-7.9299	-14.2012	538
-6.7254	-14.4326	539
-9.5062	-15.8626	540
-8.7593	-16.523	541
-8.7681	-17.8893	542
-5.4472	-14.3234	543
-5.8861	-16.12	544
-8.1697	-16.1486	545
-8.8759	-15.0267	546
-7.5526	-16.835	547
-7.3898	-16.7856	548
-8.4458	-17.9621	549
-8.4557	-18.1428	550
-9.3181	-16.7284	551
-7.7803	-15.9978	552
-9.0783	-17.9946	553
-8.8374	-20.0291	554
-9.9924	-19.2855	555
-11.0473	-21.4565	556
-13.4024	-20.2202	557
-12.2672	-18.4977	558
-14.0734	-16.7817	559
-13.8765	-21.1705	560
-13.794	-17.1275	561
-12.4421	-18.5484	562
-13.5322	-15.7534	563
-13.3221	-17.5695	564
-13.332	-14.7628	565
-13.871	-16.2188	566
-13.3815	-17.3498	567
-9.9506	-19.3362	568
-11.88	-21.4357	569
-9.7229	-20.4568	570
-5.6419	-18.8084	571
-3.9182	-17.706	572
-4.2383	-17.8698	573
-5.9433	-20.0408	574
-6.2106	-18.1493	575
-7.1456	-16.1447	576
-9.6767	-18.3131	577
-11.5522	-19.2036	578
-9.6272	-17.6384	579
-10.8196	-20.3788	580
-11.4279	-20.0694	581
-12.7545	-19.9355	582
-12.6159	-20.7168	583
-13.1758	-23.0269	584
-10.2256	-21.1211	585
-9.7306	-21.4058	586
-11.99	-22.438	587
-14.3418	-22.9034	588
-15.4121	-21.5488	589
-15.4462	-24.31	590
-14.0536	-23.5365	591
-10.5897	-20.423	592
-12.1231	-19.1919	593
-15.1899	-19.201	594
-13.486	-17.7125	595
-11.1991	-17.4954	596
-13.1483	-18.9956	597
-11.7755	-16.3085	598
-11.2541	-19.344	599
-11.1386	-18.4522	600
-11.7062	-17.0534	601
-9.3346	-18.6043	602
-9.746	-19.2322	603
-12.3497	-19.8796	604
-11.9603	-17.8425	605
-12.9492	-19.8133	606
-14.8676	-20.696	607
-11.5269	-18.3872	608
-13.6543	-19.4701	609
-15.774	-20.7246	610
-13.6466	-19.2166	611
-14.8555	-18.4288	612
-13.6565	-16.4372	613
-15.0491	-17.069	614
-13.7632	-15.4804	615
-12.463	-12.2759	616
-14.2736	-14.7745	617
-16.0919	-12.9675	618
-14.4826	-11.7806	619
-14.5398	-11.7585	620
-13.6719	-13.2613	621
-17.7683	-10.3168	622
-15.928	-10.4871	623
-16.4791	-10.8511	624
-15.5144	-14.8096	625
-17.1193	-14.3156	626
-15.246	-15.2867	627
-17.1237	-15.1086	628
-17.3888	-15.0189	629
-16.3702	-16.2032	630
-17.8959	-16.6166	631
-16.6617	-14.5314	632
-17.4042	-13.6747	633
-19.5734	-14.3793	634
-19.1169	-14.5912	635
-16.9488	-14.1921	636
-16.2987	-11.6896	637
-15.6409	-6.9758	638
-14.6146	-6.9992	639
-14.4188	-7.4191	640
-13.2616	-5.4249	641
-16.7761	-7.2566	642
-19.6306	-5.8539	643
-18.1016	-6.4233	644
-19.283	-6.7041	645
-16.8916	-5.3001	646
-18.9178	-6.2621	647
-16.709	-4.1678	648
-17.6979	-3.8168	649
-17.9179	-5.603	650
-16.6089	-4.1808	651
-16.9598	-4.9023	652
-20.1454	-9.4965	653
-18.0521	-8.4422	654
-17.006	-9.4094	655
-19.3644	-9.5771	656
-17.4636	-10.3922	657
-16.7794	-10.5521	658
-15.422	-9.0584	659
-16.6936	-8.4565	660
-16.8916	-8.2914	661
-16.9477	-8.8478	662
-20.0497	-10.1114	663
-19.2313	-8.9544	664
-19.6658	-11.5791	665
-18.007	-7.046	666
-20.0332	-5.6381	667
-17.3756	-6.669	668
-16.1755	-5.0557	669
-16.8014	-4.0716	670
-15.312	-4.6735	671
-17.1699	-7.0603	672
-17.0478	-5.0349	673
-17.6968	-5.0427	674
-19.2984	-6.7847	675
-18.3865	-5.5809	676
-19.5085	-6.9381	677
-18.3238	-9.1273	678
-18.6736	-10.1335	679
-18.623	-8.0353	680
-18.2314	-9.7071	681
-17.8805	-8.2849	682
-21.021	-9.1299	683
-19.8913	-8.0028	684
-19.5272	-8.983	685
-18.9761	-9.7435	686
-22.1353	-11.7286	687
-22.1595	-14.1518	688
-21.3455	-12.7283	689
-17.2623	-12.5398	690
-17.4757	-11.1813	691
-16.3669	-7.9404	692
-14.9204	-6.0281	693
-15.0876	-4.4915	694
-14.0019	-3.5672	695
-14.0074	-4.0729	696
-13.8875	-4.6033	697
-13.2187	-4.1431	698
-11.4268	-5.122	699
-12.1902	-4.3875	700
-12.9723	-1.4989	701
-11.8932	-0.2977	702
-15.0007	-2.5298	703
-15.675	-2.8912	704
-16.2547	-4.9933	705
-17.8904	-8.6437	706
-17.5505	-10.166	707
-18.3524	-11.115	708
-18.6835	-9.0441	709
-19.0861	-11.3815	710
-21.5116	-10.92	711
-19.2852	-10.7705	712
-18.7418	-10.1985	713
-19.0949	-8.2719	714
-21.1024	-9.5719	715
-21.4236	-10.0217	716
-21.0177	-14.2805	717
-18.755	-12.6997	718
-21.2476	-9.5901	719
-21.8944	-11.0149	720
-23.0648	-10.7393	721
-19.8297	-7.6648	722
-22.3036	-7.5556	723
-20.9759	-7.6713	724
-22.8668	-8.7906	725
-20.966	-10.0113	726
-19.7483	-11.5778	727
-22.3652	-10.3792	728
-18.8133	-7.7168	729
-19.9375	-9.4757	730
-23.5004	-10.2206	731
-22.209	-9.7942	732
-24.4739	-11.9262	733
-23.3915	-13.3016	734
-24.4387	-15.1372	735
-25.0503	-15.3777	736
-24.134	-11.8157	737
-21.967	-10.5118	738
-20.1234	-12.6776	739
-20.1696	-14.0452	740
-18.6615	-14.5496	741
-18.1225	-13.273	742
-18.0455	-12.2148	743
-18.634	-10.855	744
-18.425	-10.4455	745
-18.2017	-10.0958	746
-17.1193	-14.2181	747
-17.6649	-15.8808	748
-17.0159	-14.1856	749
-15.609	-14.3273	750
-15.0425	-12.4267	751
-17.644	-9.7747	752
-18.1918	-10.3038	753
-16.6133	-9.3951	754
-13.9546	-10.0321	755
-14.6311	-10.0815	756
-15.752	-10.8043	757
-15.7267	-11.5687	758
-17.4482	-11.7299	759
-19.8638	-14.2064	760
-20.5733	-15.4609	761
-19.0344	-15.0644	762
-18.4228	-15.1515	763
-17.391	-15.9276	764
-18.2325	-13.7488	765
-19.0784	-13.3679	766
-21.2399	-17.0378	767
-20.3863	-14.9929	768
-21.7613	-16.3475	769
-21.648	-16.6114	770
-21.032	-14.9708	771
-21.7261	-17.2627	772
-22.1507	-19.1789	773
-19.7373	-15.7885	774
-17.094	-11.2931	775
-16.8696	-11.7884	776
-18.458	-11.3074	777
-16.1887	-14.5821	778
-15.1712	-14.0634	779
-15.8059	-12.2226	780
-14.9149	-11.7585	781
-15.1305	-11.8937	782
-19.2467	-17.1327	783
-19.9452	-13.5681	784
-21.1728	-16.8051	785
-19.9166	-14.3221	786
-17.9883	-14.7498	787
-21.5996	-15.0072	788
-19.745	-13.8164	789
-19.2742	-14.7433	790
-21.6414	-15.0527	791
-19.8077	-13.0182	792
-20.119	-14.7056	793
-17.6517	-14.9175	794
-18.2479	-14.5587	795
-19.1015	-12.6685	796
-19.0454	-13.4732	797
-20.4028	-11.5154	798
-19.0179	-12.2681	799
-19.8066	-14.8629	800
-19.3611	-15.7664	801
-20.2257	-15.7638	802
-19.987	-15.5272	803
-20.7284	-14.6848	804
-21.5655	-13.4108	805
-20.6129	-10.6093	806
-22.6831	-11.0721	807
-23.9833	-12.7621	808
-22.3256	-9.8735	809
-20.6668	-7.02	810
-21.2586	-7.761	811
-22.0539	-10.2323	812
-22.6435	-9.0584	813
-24.0108	-12.9597	814
-22.924	-12.5398	815
-21.5611	-11.5765	816
-23.2045	-12.8947	817
-20.9495	-13.0559	818
-21.2817	-14.5769	819
-21.329	-12.7738	820
-20.581	-13.2613	821
-22.2695	-14.9643	822
-17.7287	-13.6318	823
-19.6933	-16.1291	824
-18.3612	-18.1584	825
-17.9553	-18.8149	826
-18.2831	-15.7131	827
-19.2687	-16.7804	828
-20.0299	-20.6934	829
-17.1787	-16.4476	830
-17.4251	-14.6653	831
-15.4572	-16.1876	832
-16.7354	-14.5145	833
-14.7158	-14.9097	834
-16.2184	-15.6585	835
-14.6366	-14.7615	836
-14.6993	-13.6162	837
-15.7388	-15.5142	838
-19.0377	-17.8828	839
-18.3942	-14.0504	840
-17.0808	-14.9799	841
-17.7936	-12.9038	842
-17.2249	-12.1927	843
-16.1755	-11.4374	844
-16.126	-11.0734	845
-12.9833	-9.7708	846
-13.5179	-10.8732	847
-14.1746	-13.6812	848
-13.8512	-12.9168	849
-10.7085	-11.3256	850
-10.0232	-10.6886	851
-7.6274	-8.8426	852
-12.0593	-9.6252	853
-12.4135	-11.0188	854
-13.4024	-13.3094	855
-11.1892	-10.816	856
-11.671	-10.3454	857
-11.2805	-11.752	858
-11.9966	-12.35	859
-10.8207	-12.506	860
-12.8172	-10.7653	861
-14.4518	-9.8631	862
-14.5156	-13.1339	863
-15.1866	-13.7202	864
-13.1681	-14.2428	865
-11.2882	-12.3981	866
-10.0265	-12.3279	867
-9.8846	-10.6691	868
-10.9725	-10.9109	869
-12.353	-10.2401	870
-12.4608	-10.114	871
-11.2816	-13.1833	872
-10.8537	-12.1875	873
-10.263	-9.7383	874
-11.1551	-8.346	875
-10.7162	-6.5351	876
-9.1476	-8.4357	877
-6.9564	-6.4623	878
-9.9363	-8.6216	879
-12.0846	-11.3633	880
-10.2168	-9.0961	881
-8.1719	-13.1625	882
-7.4591	-11.5154	883
-8.8253	-10.6067	884
-8.3798	-8.7919	885
-6.8376	-10.1465	886
-9.4083	-9.2014	887
-12.2936	-6.9563	888
-12.1814	-9.282	889
-10.0034	-6.565	890
-11.0836	-6.4441	891
-10.6678	-5.4197	892
-11.9603	-6.708	893
-11.9471	-7.1214	894
-10.5314	-7.0317	895
-7.9046	-8.9947	896
-6.6231	-10.5599	897
-4.7993	-8.0899	898
-6.006	-7.9469	899
-5.1381	-8.1003	900
-4.7465	-4.069	901
-6.9091	-8.3512	902
-5.7013	-8.3018	903
-4.8268	-5.9696	904
-2.662	-6.0996	905
-3.1834	-4.6995	906
-4.3164	-8.84	907
-4.7069	-10.5989	908
-5.7673	-7.3905	909
-5.0303	-5.8708	910
-5.3372	-7.3437	911
-7.6978	-9.6109	912
-9.8274	-9.2911	913
-9.9605	-7.4282	914
-9.3709	-7.2189	915
-8.4755	-7.7441	916
-10.0496	-4.7866	917
-9.1058	-5.6056	918
-8.9056	-7.1877	919
-7.711	-7.9131	920
-7.0521	-8.5527	921
-8.4403	-9.5836	922
-8.9947	-9.4887	923
-8.6306	-10.4039	924
-10.6469	-10.2076	925
-10.7239	-8.4513	926
-9.4171	-8.6268	927
-10.4907	-7.3671	928
-10.395	-9.5745	929
-9.7185	-10.296	930
-9.6745	-9.5706	931
-11.4895	-8.9635	932
-11.1496	-6.8627	933
-9.8318	-6.9719	934
-9.966	-7.7883	935
-10.1563	-9.9515	936
-9.6283	-8.0327	937
-6.5901	-6.2127	938
-8.7956	-7.0499	939
-6.2964	-3.8363	940
-6.6033	-5.4717	941
-8.8088	-3.2305	942
-6.4911	-1.4547	943
-7.645	-4.4096	944
-8.4282	-2.2074	945
-7.6604	-1.2818	946
-5.4956	0.4563	947
-6.6583	2.2334	948
-6.7133	0.3991	949
-8.2126	-0.8398	950
-7.7671	-0.0117	951
-8.1719	-1.4664	952
-8.5217	1.0322	953
-6.8409	0.8385	954
-6.9344	-0.1807	955
-7.8243	0.0754	956
-7.8749	-1.1024	957
-10.142	-1.8863	958
-8.2357	0.585	959
-10.6722	-3.9104	960
-9.4006	-5.0583	961
-9.9319	-6.8393	962
-10.9274	-4.7658	963
-8.8858	-5.8344	964
-6.9784	-5.0583	965
-6.9718	-5.1012	966
-6.1589	-4.8477	967
-7.7	-4.5292	968
-6.7045	-1.3117	969
-5.0677	-2.8717	970
-5.6584	-3.7921	971
-6.1138	-4.1379	972
-6.083	-4.1951	973
-6.2986	-4.0625	974
-7.6846	-7.1513	975
-9.4611	-8.567	976
-10.7778	-10.7185	977
-10.6766	-8.3395	978
-10.472	-8.9583	979
-10.175	-8.5293	980
-9.6107	-10.2609	981
-10.1673	-10.2557	982
-8.9771	-11.4036	983
-9.9517	-7.9261	984
-11.2398	-9.2079	985
-9.0244	-7.163	986
-8.3061	-5.3508	987
-8.0036	-2.9822	988
-9.3841	-3.6699	989
-11.1034	-6.3921	990
-9.5502	-5.1584	991
-10.3202	-5.7733	992
-10.5226	-7.618	993
-11.8635	-6.0385	994
-11.2387	-4.2705	995
-11.6699	-5.1428	996
-12.1264	-3.1187	997
-11.6325	-3.1694	998
-11.6853	-3.4086	999
-12.6126	-4.3277	1000
-13.7258	-5.9488	1001
-15.0865	-6.9667	1002
-14.0063	-10.3246	1003
-12.5961	-6.9511	1004
-13.1692	-6.1399	1005
-12.4729	-3.9208	1006
-14.0569	-1.8733	1007
-12.3893	-4.2341	1008
-13.1703	-4.6176	1009
-15.6728	-6.1477	1010
-16.0072	-9.1026	1011
-16.2338	-10.8342	1012
-17.1402	-9.6746	1013
-17.9245	-9.7383	1014
-17.9256	-9.8449	1015
-18.7726	-9.295	1016
-18.6054	-10.1062	1017
-19.8044	-9.1286	1018
-19.1884	-8.5072	1019
-19.3886	-8.9388	1020
-16.984	-4.3563	1021
-15.3153	-2.0462	1022
-17.4713	-1.4183	1023
-16.6837	-1.9565	1024
-17.7265	-3.5997	1025
-20.5425	-4.8217	1026
-18.0697	-4.2133	1027
-17.853	-2.7846	1028
-15.9434	-1.3897	1029
-17.5692	-4.4473	1030
-16.9917	-2.1749	1031
-15.5199	-0.5941	1032
-14.8225	0.6994	1033
-13.8523	-0.312	1034
-13.6939	-0.4589	1035
-13.7203	-1.534	1036
-12.7875	-2.2009	1037
-14.7686	-4.0755	1038
-14.6036	-3.8298	1039
-14.9149	-4.9608	1040
-14.0151	-4.5266	1041
-16.8608	-4.5734	1042
-16.4307	-2.4479	1043
-16.214	-2.938	1044
-15.8752	-4.2055	1045
-17.5175	-5.7122	1046
-15.3054	-4.6605	1047
-17.8156	-5.6875	1048
-17.4152	-7.371	1049
-16.1887	-5.2637	1050
-18.8947	-5.9488	1051
-18.7011	-5.0089	1052
-18.4569	-5.3131	1053
-19.6273	-7.8325	1054
-18.4899	-6.6846	1055
-17.4174	-7.4711	1056
-17.8068	-6.5624	1057
-19.283	-9.7682	1058
-19.7219	-9.3093	1059
-20.6129	-9.3873	1060
-23.2925	-12.8011	1061
-24.2649	-14.2506	1062
-24.2594	-13.2808	1063
-25.8995	-17.0729	1064
-25.1581	-17.3225	1065
-23.8106	-16.861	1066
-25.9974	-18.5146	1067
-24.6235	-20.4841	1068
-28.9872	-19.474	1069
-28.1798	-16.5282	1070
-28.8112	-17.8204	1071
-29.0653	-17.5227	1072
-29.9497	-19.6287	1073
-27.5	-20.3879	1074
-26.1778	-19.5416	1075
-23.7446	-18.0518	1076
-22.8943	-18.3066	1077
-22.0506	-19.3882	1078
-20.0013	-18.044	1079
-19.8924	-15.4349	1080
-19.0344	-14.2428	1081
-18.0697	-15.041	1082
-20.8813	-17.2263	1083
-17.754	-15.6403	1084
-16.6639	-16.7271	1085
-19.0047	-17.8412	1086
-17.4086	-17.3043	1087
-17.1941	-18.4132	1088
-16.1975	-18.0297	1089
-16.5	-19.1763	1090
-16.4736	-17.3615	1091
-15.3582	-15.6598	1092
-16.4241	-20.3879	1093
-18.1137	-24.921	1094
-14.1394	-24.6259	1095
-15.7542	-23.3051	1096
-14.2186	-23.0581	1097
-14.8775	-21.7282	1098
-15.3494	-23.4377	1099
-14.2648	-23.3545	1100
-13.1736	-22.9996	1101
-12.8865	-23.3363	1102
-13.4288	-19.9706	1103
-13.1637	-20.6219	1104
-12.078	-20.2345	1105
-10.263	-20.3905	1106
-11.022	-19.0749	1107
-11.6864	-22.5589	1108
-12.0208	-24.0487	1109
-13.4475	-25.7049	1110
-13.4156	-24.7026	1111
-13.629	-25.8115	1112
-15.224	-23.712	1113
-15.6013	-23.2193	1114
-18.1588	-23.0009	1115
-17.0159	-22.8293	1116
-18.4503	-23.9421	1117
-15.5969	-21.6645	1118
-15.5254	-22.7578	1119
-15.6057	-25.4527	1120
-16.0468	-25.6087	1121
-14.608	-24.0656	1122
-14.7807	-23.2284	1123
-13.8039	-21.4682	1124
-14.7048	-25.0159	1125
-12.7512	-21.8166	1126
-13.4112	-20.7558	1127
-12.6874	-21.9453	1128
-10.846	-21.1185	1129
-10.1112	-17.9517	1130
-10.5985	-18.9449	1131
-11.561	-19.9342	1132
-12.0692	-21.5007	1133
-14.6058	-21.5605	1134
-14.7576	-21.3031	1135
-15.1239	-17.7489	1136
-13.5696	-19.682	1137
-16.0127	-22.2274	1138
-14.6476	-18.5484	1139
-15.5969	-17.8243	1140
-15.7531	-18.9241	1141
-13.6433	-17.4421	1142
-15.3604	-18.9254	1143
-14.3792	-18.2052	1144
-16.0006	-19.2296	1145
-15.1503	-18.6381	1146
-16.1832	-21.1315	1147
-15.9566	-21.9167	1148
-15.6035	-18.3794	1149
-15.1833	-18.1324	1150
-13.7533	-14.8811	1151
-11.8349	-11.7039	1152
-14.0327	-15.3569	1153
-13.9359	-17.8529	1154
-14.4562	-17.5708	1155
-15.5067	-18.1623	1156
-16.5088	-17.784	1157
-17.6737	-19.0606	1158
-16.5495	-19.1412	1159
-17.9289	-20.9118	1160
-19.8759	-18.8734	1161
-17.7881	-18.2026	1162
-18.5647	-18.8032	1163
-15.1701	-18.4314	1164
-17.4999	-15.4778	1165
-19.3798	-15.951	1166
-20.0365	-14.6146	1167
-17.71	-13.2561	1168
-18.6637	-14.1531	1169
-19.2456	-11.0877	1170
-19.8803	-12.2642	1171
-20.6459	-15.5987	1172
-21.6348	-15.8353	1173
-19.2379	-9.8865	1174
-21.4357	-12.8648	1175
-20.3313	-13.9165	1176
-19.1631	-12.0549	1177
-17.5505	-11.9717	1178
-17.7562	-9.1286	1179
-19.8044	-12.0068	1180
-21.0639	-9.3522	1181
-19.8902	-7.2787	1182
-22.0132	-6.1022	1183
-21.7382	-6.968	1184
-19.2951	-7.8546	1185
-21.3312	-9.802	1186
-23.1748	-12.2343	1187
-23.3805	-12.337	1188
-22.3938	-13.0793	1189
-25.454	-13.7644	1190
-25.2406	-14.3364	1191
-22.0066	-11.8209	1192
-22.7975	-12.7296	1193
-22.9647	-12.9805	1194
-21.7657	-13.6903	1195
-23.8249	-13.4251	1196
-25.1977	-11.6207	1197
-23.9404	-12.1706	1198
-26.2647	-11.8859	1199
-24.684	-14.7524	1200
-22.517	-12.4371	1201
-20.3247	-10.1439	1202
-19.4095	-8.4968	1203
-20.0882	-5.135	1204
-23.7809	-5.7811	1205
-21.7382	-4.6618	1206
-18.6582	-3.0251	1207
-19.8616	-5.642	1208
-22.0374	-8.3486	1209
-22.9493	-8.6008	1210
-21.3895	-7.1669	1211
-18.5185	-7.7662	1212
-18.2644	-6.3011	1213
-21.3389	-6.9316	1214
-20.3225	-8.0418	1215
-20.4369	-7.8104	1216
-19.5195	-6.5117	1217
-19.8022	-6.8094	1218
-21.2179	-6.0151	1219
-20.0871	-7.9469	1220
-18.6285	-6.2335	1221
-16.7387	-3.315	1222
-15.6739	-4.7151	1223
-17.5692	-6.8341	1224
-19.0575	-4.6423	1225
-20.372	-7.085	1226
-19.8055	-7.3645	1227
-19.6097	-9.36	1228
-20.1223	-9.4133	1229
-22.2849	-7.4659	1230
-20.3698	-8.6957	1231
-18.557	-7.8104	1232
-19.5107	-11.882	1233
-19.1466	-10.6938	1234
-20.7075	-10.6301	1235
-17.0434	-9.6681	1236
-17.9014	-8.2485	1237
-16.3108	-7.618	1238
-18.139	-7.124	1239
-16.9169	-7.8429	1240
-20.1322	-7.5543	1241
-19.5217	-5.9943	1242
-20.7944	-5.148	1243
-18.0114	-3.5087	1244
-19.7813	-5.1532	1245
-19.5162	-4.472	1246
-19.7923	-5.6095	1247
-22.6589	-7.8884	1248
-21.615	-6.9927	1249
-21.3444	-9.9125	1250
-22.3586	-8.7334	1251
-27.1183	-10.1231	1252
-24.5168	-9.9944	1253
-24.1571	-7.6401	1254
-19.8803	-7.6518	1255
-20.9748	-10.2687	1256
-19.6691	-9.8605	1257
-21.1288	-10.8485	1258
-22.7337	-10.4078	1259
-22.0253	-9.6343	1260
-22.3641	-10.7159	1261
-22.2805	-13.5759	1262
-21.2938	-14.9279	1263
-23.5499	-13.897	1264
-24.0537	-12.4748	1265
-25.7576	-13.5876	1266
-26.9709	-18.3118	1267
-25.8478	-19.2205	1268
-24.9766	-18.7525	1269
-23.6896	-15.3387	1270
-24.178	-17.706	1271
-22.7612	-17.3732	1272
-23.8436	-14.5626	1273
-24.2902	-15.8392	1274
-22.4895	-16.419	1275
-24.6686	-17.641	1276
-23.6368	-18.395	1277
-21.1464	-15.3101	1278
-22.2563	-15.7521	1279
-22.0924	-13.7904	1280
-23.5851	-15.8938	1281
-22.4257	-14.0933	1282
-25.9094	-15.977	1283
-25.9963	-14.6172	1284
-26.0986	-13.7904	1285
-27.6419	-13.1118	1286
-25.8775	-13.5434	1287
-25.7598	-14.8928	1288
-27.4219	-13.6513	1289
-27.3152	-12.2954	1290
-24.9799	-14.9916	1291
-22.781	-14.5678	1292
-19.1147	-11.908	1293
-17.5373	-8.9479	1294
-17.9619	-7.7259	1295
-20.6107	-7.6674	1296
-23.2936	-11.3542	1297
-22.2112	-10.6002	1298
-22.8492	-8.8972	1299
-21.5413	-14.105	1300
-25.1229	-14.4716	1301
-22.5907	-12.7296	1302
-22.5918	-11.9925	1303
-24.8468	-12.9051	1304
-23.738	-13.7826	1305
-23.6962	-11.5401	1306
-25.3341	-9.4523	1307
-26.3802	-9.6629	1308
-23.6324	-10.9811	1309
-23.2276	-10.1621	1310
-24.6895	-9.5043	1311
-24.5267	-11.596	1312
-24.3683	-11.9093	1313
-24.728	-11.6181	1314
-23.9404	-12.5008	1315
-22.5599	-10.6184	1316
-23.3717	-8.5527	1317
-23.7314	-7.6895	1318
-22.7491	-8.1627	1319
-21.8746	-5.9592	1320
-22.209	-4.4616	1321
-21.3609	-5.1831	1322
-22.6776	-6.3947	1323
-22.8877	-5.915	1324
-23.2584	-6.6664	1325
-24.5036	-9.1715	1326
-24.2902	-6.3076	1327
-24.7467	-4.1457	1328
-25.3902	-7.2267	1329
-21.9076	-9.4796	1330
-23.2441	-8.6281	1331
-24.1439	-6.8627	1332
-23.6841	-5.3482	1333
-24.9381	-4.9023	1334
-25.2813	-4.6059	1335
-22.1155	-4.4993	1336
-22.4598	-6.1165	1337
-25.2637	-6.89	1338
-25.7939	-5.0245	1339
-23.8623	-3.2877	1340
-22.8437	-3.7102	1341
-24.0746	-5.1545	1342
-24.4783	-3.4411	1343
-26.6596	-2.6988	1344
-26.3329	-6.2062	1345
-26.851	-6.9628	1346
-25.5277	-8.6775	1347
-25.1438	-5.7135	1348
-25.5772	-11.3529	1349
-27.1326	-15.2347	1350
-27.1689	-15.4674	1351
-25.2967	-14.3156	1352
-24.6499	-12.8934	1353
-22.7139	-9.412	1354
-24.1912	-10.3532	1355
-24.1373	-11.3997	1356
-22.0341	-9.0753	1357
-24.3463	-11.05	1358
-23.3376	-13.1443	1359
-26.1349	-11.0409	1360
-25.1537	-11.0565	1361
-26.0216	-11.6779	1362
-26.3692	-9.7214	1363
-27.3691	-10.5209	1364
-27.456	-12.1797	1365
-25.9655	-10.5755	1366
-26.5155	-9.1039	1367
-27.7673	-6.8783	1368
-26.6112	-10.3675	1369
-26.7454	-9.4731	1370
-26.8235	-10.7588	1371
-26.3505	-14.9032	1372
-26.0458	-12.5983	1373
-26.1217	-12.4865	1374
-25.465	-10.2505	1375
-23.2991	-10.9226	1376
-25.0657	-9.9398	1377
-24.3727	-5.1714	1378
-23.925	-2.1281	1379
-24.4596	-1.2493	1380
-26.0535	-5.3313	1381
-28.3272	-3.146	1382
-27.8289	-2.6741	1383
-26.0359	-3.6595	1384
-26.0997	-3.263	1385
-27.8839	-7.4776	1386
-27.1282	-5.6212	1387
-28.3085	-7.7259	1388
-25.9237	-8.9986	1389
-25.7653	-5.8565	1390
-23.3211	-6.5455	1391
-24.3914	-6.5949	1392
-25.8698	-6.5793	1393
-26.9115	-7.111	1394
-28.7089	-8.4214	1395
-30.5184	-10.3298	1396
-28.1072	-9.1208	1397
-26.4044	-8.4721	1398
-25.9226	-7.1331	1399
-25.5596	-6.7951	1400
-24.9612	-6.3609	1401
-27.1634	-6.0476	1402
-26.0502	-3.1746	1403
-25.2725	-2.561	1404
-25.4584	-3.0602	1405
-25.5035	-2.8652	1406
-27.2019	-2.7014	1407
-25.0459	-3.7427	1408
-24.3001	-3.5581	1409
-24.761	-4.3589	1410
-27.0611	-7.9027	1411
-26.2691	-8.2615	1412
-23.6797	-4.5123	1413
-24.31	-7.7896	1414
-26.3417	-11.3451	1415
-22.3168	-6.812	1416
-22.7854	-7.1643	1417
-20.5975	-4.8126	1418
-19.0575	-6.1126	1419
-19.2973	-4.8178	1420
-20.9704	-7.8702	1421
-20.1432	-7.3411	1422
-19.9738	-6.4714	1423
-18.7693	-8.1549	1424
-19.8935	-6.9966	1425
-20.7383	-6.5975	1426
-17.3173	-4.6657	1427
-19.756	-6.8497	1428
-21.4863	-7.0395	1429
-20.8197	-2.8769	1430
-20.4413	-7.6492	1431
-22.5423	-9.0077	1432
-21.3499	-7.7571	1433
-20.4281	-8.6528	1434
-22.5984	-11.3737	1435
-22.6567	-14.1336	1436
-21.4764	-10.6249	1437
-21.2564	-12.9207	1438
-19.8704	-12.1823	1439
-20.5854	-14.7953	1440
-22.2376	-11.2138	1441
-23.6159	-14.7745	1442
-22.8668	-16.2032	1443
-20.8021	-16.1655	1444
-22.4741	-17.1847	1445
-21.67	-20.3398	1446
-22.3784	-18.681	1447
-22.7942	-17.6709	1448
-22.4543	-14.6042	1449
-23.4465	-13.5876	1450
-21.483	-9.3886	1451
-23.7336	-12.1524	1452
-22.2915	-11.5219	1453
-23.5422	-12.0523	1454
-22.4631	-12.1992	1455
-20.5271	-10.6977	1456
-19.4898	-8.0028	1457
-16.6111	-5.0258	1458
-18.4822	-6.409	1459
-18.8738	-6.1802	1460
-17.0588	-6.4454	1461
-17.358	-8.0483	1462
-20.1454	-9.1949	1463
-16.9048	-10.0633	1464
-15.4242	-10.0646	1465
-16.9059	-10.2648	1466
-17.3338	-8.0431	1467
-18.6714	-7.6271	1468
-18.1467	-7.3944	1469
-18.5119	-5.6069	1470
-17.4152	-4.3511	1471
-19.7186	-8.4838	1472
-22.0088	-6.461	1473
-21.5842	-5.4418	1474
-23.4839	-8.9999	1475
-23.9052	-8.3057	1476
-24.2253	-7.9625	1477
-26.2757	-9.2781	1478
-26.8653	-8.8205	1479
-25.0679	-6.4311	1480
-23.7633	-6.3843	1481
-24.6851	-7.3489	1482
-27.3669	-6.7782	1483
-27.6892	-8.5306	1484
-26.2251	-5.8422	1485
-24.1703	-6.5234	1486
-23.8117	-6.3726	1487
-22.5379	-7.3411	1488
-22.6523	-5.2988	1489
-20.5062	-8.8075	1490
-21.7547	-10.7367	1491
-21.6667	-12.1394	1492
-19.8385	-13.429	1493
-17.5703	-10.4403	1494
-17.2458	-6.5897	1495
-17.5879	-6.7288	1496
-18.623	-6.9108	1497
-20.1476	-5.4158	1498
-22.0473	-5.0089	1499
-21.8669	-6.539	1500
-20.35	-4.6072	1501
-21.6744	-7.5218	1502
-22.4026	-9.2352	1503
-20.5128	-7.449	1504
-20.3027	-8.892	1505
-21.3972	-9.2183	1506
-19.9694	-10.9434	1507
-22.6611	-9.4666	1508
-23.6984	-9.6512	1509
-25.4914	-11.7299	1510
-25.1229	-12.1797	1511
-25.9996	-11.3191	1512
-24.0988	-9.5953	1513
-25.7807	-10.0555	1514
-26.5177	-10.6301	1515
-26.1096	-10.2102	1516
-26.1173	-9.7435	1517
-23.4278	-8.1536	1518
-24.3122	-7.8221	1519
-24.8501	-8.4552	1520
-24.5806	-9.0519	1521
-25.9897	-9.2781	1522
-26.4308	-10.1998	1523
-27.3273	-11.6194	1524
-27.7585	-13.5395	1525
-27.4373	-12.9922	1526
-26.0898	-12.7452	1527
-21.67	-7.9846	1528
-20.2279	-9.6694	1529
-18.9134	-6.2881	1530
-18.865	-5.161	1531
-17.6319	-6.9485	1532
-16.1645	-5.7018	1533
-20.5095	-9.3041	1534
-19.4568	-9.6707	1535
-17.9289	-9.3301	1536
-18.3183	-11.622	1537
-18.3546	-11.4491	1538
-18.6472	-7.6024	1539
-18.381	-7.9092	1540
-19.6416	-8.4994	1541
-19.1103	-7.2735	1542
-19.4007	-6.0177	1543
-21.0562	-10.4741	1544
-19.4722	-9.9476	1545
-18.1995	-10.1257	1546
-19.3787	-13.78	1547
-20.768	-11.1111	1548
-19.2764	-11.5622	1549
-19.7956	-10.1114	1550
-20.9737	-9.0922	1551
-19.9397	-7.9261	1552
-19.3776	-7.4724	1553
-20.0233	-6.6183	1554
-20.4369	-7.67	1555
-21.7283	-7.9027	1556
-19.6185	-5.1948	1557
-20.141	-4.8685	1558
-19.2522	-3.5542	1559
-21.2025	-2.3166	1560
-19.6372	-1.8265	1561
-18.9453	-3.4684	1562
-19.5591	-3.8298	1563
-22.8888	-6.1334	1564
-22.9878	-5.824	1565
-23.2056	-5.8994	1566
-21.054	-7.8559	1567
-22.5808	-9.8956	1568
-24.5135	-9.464	1569
-24.5355	-10.8966	1570
-22.1243	-7.6167	1571
-21.4159	-6.4818	1572
-22.5709	-5.1701	1573
-22.9064	-4.6852	1574
-25.322	-6.942	1575
-26.6024	-7.2462	1576
-24.9227	-7.1565	1577
-26.8048	-9.9255	1578
-25.5849	-9.451	1579
-23.2606	-6.4012	1580
-25.1042	-7.5101	1581
-25.5464	-10.1582	1582
-26.1283	-11.6779	1583
-28.1138	-13.9425	1584
-24.728	-10.3766	1585
-22.8547	-6.3583	1586
-23.7787	-8.5813	1587
-24.3056	-11.6922	1588
-24.8237	-11.2749	1589
-24.0273	-13.1508	1590
-22.0913	-11.5609	1591
-23.6467	-12.3929	1592
-21.2817	-10.0503	1593
-17.8222	-8.9648	1594
-20.3951	-8.6463	1595
-20.5777	-9.8449	1596
-21.7393	-8.2784	1597
-21.3719	-6.7392	1598
-20.7889	-6.591	1599
-22.2343	-6.4402	1600
-20.086	-7.6076	1601
-18.9002	-5.3144	1602
-19.5822	-5.2156	1603
-21.0738	-10.0828	1604
-21.8856	-9.2339	1605
-20.6459	-9.1039	1606
-21.835	-9.8878	1607
-20.1069	-11.752	1608
-21.7074	-12.1355	1609
-21.0188	-11.8508	1610
-20.2664	-14.1349	1611
-19.5206	-11.1722	1612
-20.0651	-11.2216	1613
-18.7011	-8.0132	1614
-16.9477	-7.0018	1615
-17.1578	-9.5589	1616
-17.9839	-8.1055	1617
-18.1984	-8.3668	1618
-19.2181	-10.3636	1619
-17.0709	-10.7744	1620
-19.7791	-11.492	1621
-21.6238	-11.7052	1622
-21.241	-11.0968	1623
-21.1398	-10.4897	1624
-22.7381	-9.6408	1625
-22.6182	-9.2651	1626
-21.2674	-9.4757	1627
-21.4511	-8.6255	1628
-20.4468	-9.3821	1629
-19.5459	-7.9183	1630
-21.098	-8.1406	1631
-21.4896	-6.4259	1632
-21.0837	-8.1315	1633
-21.6524	-8.8712	1634
-25.3605	-12.7933	1635
-26.1096	-11.2879	1636
-26.1679	-10.2258	1637
-24.8127	-7.5543	1638
-22.9878	-4.7996	1639
-23.0021	-4.6904	1640
-21.3609	-6.6092	1641
-22.2134	-6.4012	1642
-22.7986	-7.7181	1643
-22.0847	-7.3307	1644
-21.9417	-10.9889	1645
-22.3927	-9.0831	1646
-25.9237	-9.0077	1647
-25.377	-8.3304	1648
-25.1328	-8.5852	1649
-25.7741	-9.464	1650
-24.3903	-7.7337	1651
-25.85	-12.168	1652
-26.9995	-14.0088	1653
-25.6113	-11.8664	1654
-25.4947	-15.5051	1655
-23.6401	-13.9776	1656
-23.9723	-13.6214	1657
-24.8028	-15.0267	1658
-26.103	-15.6715	1659
-25.19	-14.5028	1660
-26.1789	-15.1801	1661
-24.2209	-12.4085	1662
-26.3362	-13.6864	1663
-26.2834	-13.1729	1664
-27.1821	-14.5405	1665
-28.0588	-14.9578	1666
-26.4418	-16.8779	1667
-24.7775	-15.5259	1668
-23.7534	-13.6916	1669
-23.9239	-13.8892	1670
-23.8051	-17.8945	1671
-23.5048	-16.3592	1672
-23.3992	-15.7183	1673
-25.2098	-18.6745	1674
-24.2594	-19.0775	1675
-23.1924	-16.2123	1676
-20.944	-16.9624	1677
-22.638	-16.5672	1678
-19.4095	-15.2503	1679
-19.4854	-14.0998	1680
-19.2324	-12.6932	1681
-15.7828	-11.7546	1682
-15.2537	-10.5495	1683
-15.4132	-11.3282	1684
-15.6079	-12.5476	1685
-14.0239	-14.9149	1686
-15.0766	-16.5685	1687
-14.0514	-17.5838	1688
-13.8611	-16.2786	1689
-14.5519	-16.8831	1690
-13.6631	-16.0225	1691
-15.2273	-16.1213	1692
-13.8633	-14.248	1693
-14.2472	-14.4781	1694
-17.1347	-16.0342	1695
-16.3856	-17.1808	1696
-18.4767	-20.7389	1697
-20.1883	-19.071	1698
-18.6395	-18.941	1699
-20.4941	-18.2871	1700
-23.2166	-20.3541	1701
-22.4092	-19.6989	1702
-23.3134	-19.838	1703
-23.7677	-18.1857	1704
-21.1255	-15.249	1705
-24.2517	-16.6647	1706
-24.4255	-15.9484	1707
-26.5672	-16.6179	1708
-27.654	-18.7876	1709
-27.0347	-19.6586	1710
-27.8905	-17.6501	1711
-27.5286	-18.9943	1712
-25.718	-15.9744	1713
-25.9413	-13.5317	1714
-25.6773	-13.4225	1715
-26.1437	-13.4459	1716
-23.7446	-9.9788	1717
-27.4934	-12.5385	1718
-27.2745	-12.6373	1719
-27.6155	-10.2518	1720
-25.5915	-11.0682	1721
-26.1305	-8.099	1722
-23.8458	-7.4906	1723
-23.6181	-10.8277	1724
-24.0944	-10.2388	1725
-21.7426	-9.5979	1726
-25.3451	-9.5108	1727
-22.8679	-8.8062	1728
-22.5368	-10.2063	1729
-24.5751	-9.6239	1730
-22.3839	-8.6177	1731
-22.5797	-11.2996	1732
-21.8339	-12.2577	1733
-20.7966	-11.6701	1734
-19.3765	-11.2606	1735
-17.7441	-10.5339	1736
-17.8662	-11.7052	1737
-19.8165	-14.2181	1738
-18.5009	-14.7537	1739
-19.9188	-12.0666	1740
-18.2358	-8.2017	1741
-19.1565	-8.8127	1742
-21.5105	-12.3344	1743
-21.8317	-12.3851	1744
-22.561	-11.2216	1745
-21.6711	-10.6899	1746
-22.3322	-6.6248	1747
-24.5586	-9.6278	1748
-25.8236	-6.9641	1749
-26.3186	-8.1562	1750
-25.6333	-7.2241	1751
-25.6432	-7.4425	1752
-27.1722	-8.9193	1753
-26.136	-5.4574	1754
-26.6948	-5.6134	1755
-27.6584	-7.5036	1756
-25.2263	-5.0518	1757
-21.8889	-6.1893	1758
-21.6359	-4.8646	1759
-21.7327	-6.24	1760
-22.737	-4.0469	1761
-21.3235	-3.4047	1762
-19.9727	-1.2116	1763
-20.5964	-1.3754	1764
-23.0604	-0.3549	1765
-20.3709	-1.0049	1766
-23.4124	-4.8607	1767
-22.0902	-4.8308	1768
-20.9429	-4.2432	1769
-20.1718	-5.8942	1770
-21.0562	-6.968	1771
-20.6404	-7.4087	1772
-19.6075	-6.2322	1773
-20.1069	-8.1432	1774
-20.0222	-10.5599	1775
-20.9891	-11.0409	1776
-23.1242	-12.3617	1777
-23.8601	-11.9275	1778
-23.4135	-7.0603	1779
-24.4629	-9.3119	1780
-25.2296	-10.2414	1781
-25.5915	-9.9437	1782
-25.7532	-8.0678	1783
-25.8027	-7.0122	1784
-27.2613	-7.4607	1785
-27.027	-5.8292	1786
-25.3671	-4.9972	1787
-25.5079	-5.8201	1788
-25.1581	-5.2299	1789
-28.0995	-8.0327	1790
-29.2842	-6.9433	1791
-28.3855	-3.1187	1792
-26.9819	-3.6439	1793
-27.9598	-1.7537	1794
-29.1555	-2.5129	1795
-28.7485	-4.5747	1796
-30.1708	-6.1919	1797
-30.206	-7.8559	1798
-29.1225	-7.969	1799
-30.3578	-7.7272	1800
-31.394	-6.3375	1801
-29.2523	-6.5169	1802
-28.116	-4.1236	1803
-28.8893	-5.3729	1804
-29.6747	-4.2003	1805
-30.6922	-6.0567	1806
-31.6756	-8.5761	1807
-31.6712	-5.5549	1808
-30.4535	-6.4441	1809
-30.1543	-6.5338	1810
-30.8044	-9.4276	1811
-28.9927	-6.6092	1812
-27.0655	-5.5367	1813
-27.0402	-6.5117	1814
-28.1391	-8.4279	1815
-27.6353	-10.4195	1816
-26.455	-9.8644	1817
-26.2042	-7.9274	1818
-26.6662	-5.9449	1819
-28.2051	-3.5828	1820
-26.4913	-4.264	1821
-25.3561	-7.3814	1822
-25.0173	-7.2748	1823
-23.8678	-6.5559	1824
-24.1241	-6.2192	1825
-23.4003	-5.0076	1826
-23.6874	-4.0872	1827
-22.0264	-3.1811	1828
-20.5887	-3.3436	1829
-22.0506	-2.4882	1830
-21.6854	-2.9159	1831
-23.4509	-4.3927	1832
-20.0211	-4.5292	1833
-20.7823	-4.1457	1834
-20.2048	-3.6465	1835
-19.7175	-0.6877	1836
-21.3224	-4.6072	1837
-22.7183	-4.7931	1838
-22.583	-6.0125	1839
-23.5851	-6.2673	1840
-23.8425	-7.7792	1841
-23.1297	-5.2507	1842
-20.8505	-5.4678	1843
-21.7173	-6.7509	1844
-22.5566	-6.1737	1845
-23.9646	-7.462	1846
-21.9274	-6.3648	1847
-20.7328	-5.4522	1848
-20.2334	-6.4337	1849
-20.5282	-6.2088	1850
-23.166	-6.7769	1851
-22.3157	-3.5477	1852
-20.7361	-0.481	1853
-22.7073	-0.6084	1854
-23.9778	-0.065	1855
-22.3146	-1.2402	1856
-26.3241	-4.6813	1857
-25.1493	-5.0466	1858
-22.88	-3.2227	1859
-21.1475	-5.1142	1860
-22.6259	-5.5432	1861
-21.9736	-3.718	1862
-22.8085	-3.9624	1863
-23.9723	-2.4414	1864
-21.4995	-3.6595	1865
-23.2958	-3.679	1866
-21.2157	0.8359	1867
-19.1972	0.7696	1868
-19.184	-1.4638	1869
-18.8936	-2.5922	1870
-16.6683	0.7254	1871
-16.6364	-0.429	1872
-16.6254	1.911	1873
-17.3866	0.8008	1874
-18.8254	-0.0533	1875
-18.1027	0.9789	1876
-17.853	3.9377	1877
-19.0322	2.1398	1878
-19.1983	3.3579	1879
-19.052	2.1476	1880
-19.7274	3.0849	1881
-20.713	1.8083	1882
-19.1818	-1.248	1883
-21.5754	-3.0355	1884
-21.7514	-0.9893	1885
-25.3154	-0.6149	1886
-24.8292	-1.1193	1887
-24.8182	-2.3374	1888
-23.9052	-1.3819	1889
-21.769	-1.3923	1890
-22.7722	-3.2877	1891
-19.8253	-5.7642	1892
-20.1938	-4.8802	1893
-19.0223	-2.6286	1894
-19.6383	-5.5497	1895
-20.7724	-6.1035	1896
-23.4971	-6.0658	1897
-22.1529	-4.6631	1898
-22.5027	-4.4031	1899
-24.959	-7.7129	1900
-24.5773	-9.2079	1901
-22.8063	-6.5845	1902
-22.5797	-7.7961	1903
-23.0439	-9.1897	1904
-21.4027	-10.1998	1905
-22.9548	-9.594	1906
-22.3619	-8.5631	1907
-19.7945	-5.8838	1908
-19.5712	-5.6693	1909
-20.6228	-7.0824	1910
-21.3037	-6.9134	1911
-23.3222	-10.0412	1912
-20.9781	-7.2917	1913
-20.9044	-4.9699	1914
-21.153	-3.5074	1915
-21.032	-5.3586	1916
-21.5732	-6.2465	1917
-20.3973	-4.849	1918
-21.3763	-5.72	1919
-20.823	-8.6892	1920
-20.3049	-10.088	1921
-19.8572	-6.8159	1922
-18.1753	-7.9495	1923
-19.6878	-10.0984	1924
-20.757	-11.076	1925
-22.6237	-14.5119	1926
-22.5775	-13.5941	1927
-22.5819	-13.208	1928
-22.0297	-13.4797	1929
-20.9539	-11.4972	1930
-22.7645	-12.2642	1931
-24.1164	-13.3653	1932
-23.1627	-12.7855	1933
-22.2992	-12.1732	1934
-24.0163	-13.3692	1935
-22.6061	-14.4131	1936
-24.0097	-14.4625	1937
-27.1733	-16.6036	1938
-25.7026	-13.4602	1939
-28.0643	-16.7713	1940
-27.8586	-16.757	1941
-26.0205	-15.275	1942
-25.3891	-15.7053	1943
-25.1306	-12.1342	1944
-24.7764	-13.2964	1945
-24.4772	-13.6552	1946
-21.791	-10.9057	1947
-22.8668	-11.3997	1948
-25.0624	-12.1979	1949
-25.2802	-12.493	1950
-26.5144	-14.3572	1951
-27.1535	-13.5954	1952
-28.0698	-10.9694	1953
-27.5704	-10.556	1954
-28.7672	-11.4569	1955
-28.1028	-8.2784	1956
-27.8432	-9.4874	1957
-27.511	-10.2492	1958
-26.1756	-9.2222	1959
-26.4033	-9.1078	1960
-27.8531	-8.97	1961
-26.9885	-8.853	1962
-26.2141	-4.5188	1963
-28.8398	-6.5234	1964
-27.6353	-4.0664	1965
-28.5296	-3.9741	1966
-28.248	-7.3762	1967
-26.2581	-7.3021	1968
-25.2703	-4.7775	1969
-26.6585	-6.5299	1970
-28.0907	-5.694	1971
-26.7828	-6.8471	1972
-31.7185	-8.4435	1973
-28.7617	-5.9293	1974
-26.9918	-6.9173	1975
-28.2656	-7.8117	1976
-28.1292	-4.7593	1977
-25.7125	-5.5575	1978
-27.4659	-6.8133	1979
-28.1072	-8.0639	1980
-28.2161	-5.6186	1981
-26.7938	-6.6963	1982
-25.9237	-6.1217	1983
-26.2438	-5.187	1984
-28.4658	-6.877	1985
-28.3635	-6.3908	1986
-28.1072	-5.4873	1987
-28.5021	-5.9345	1988
-27.8091	-6.9992	1989
-29.3469	-7.1409	1990
-30.0509	-8.9362	1991
-31.009	-11.5609	1992
-30.6174	-9.6707	1993
-30.5646	-11.2177	1994
-28.4944	-11.3438	1995
-30.8341	-10.7055	1996
-33.8206	-12.6282	1997
-31.2378	-10.5612	1998
-29.5405	-10.9421	1999
[truncated: 38,001 more rows]
