# Supplementary material for: Revealing the selective mechanisms of inhibitors to PARP-1 and PARP-2 via multiple computational methods
Source: PeerJ. 2020 May 25;8:e9241. doi: 10.7717/peerj.9241 (PMC7255342; doi:10.7717/peerj.9241)
Supplement: Data S1 [file peerj-08-9241-s001.zip › Raw_data/Figure 10/(C) PARP-1-Niraparib.csv]

PC1	PC2	Frame
0.143846154	8.007692308	1
-1.784615385	7.156923077	2
-1.766923077	8.228461538	3
-1.82	7.762307692	4
-0.154615385	8.21	5
-0.092307692	8.613076923	6
-1.796923077	8.933846154	7
2.393846154	8.813846154	8
2.050769231	9.678461538	9
2.666923077	9.161538462	10
1.668461538	10.13769231	11
2.102307692	10.63230769	12
2.62	11.81615385	13
2.669230769	12.32461538	14
3.750769231	13.36846154	15
7.000769231	14.07076923	16
5.356153846	12.80384615	17
7.631538462	13.52461538	18
9.683076923	14.25	19
8.12	13.13461538	20
7.526923077	13.05538462	21
5.351538462	12.05	22
5.071538462	13.33692308	23
5.636153846	13.55461538	24
4.456923077	13.62692308	25
5.313846154	12.62076923	26
3.999230769	11.93615385	27
2.799230769	11.61615385	28
3.436153846	12.31	29
2.281538462	10.88923077	30
1.619230769	11.05923077	31
0.787692308	12.16769231	32
3.280769231	11.84538462	33
1.751538462	11.10153846	34
1.158461538	12.77615385	35
1.92	13.13923077	36
3.183846154	13.71	37
2.314615385	13.48	38
1.688461538	12.99153846	39
-0.326923077	13.74230769	40
-0.483076923	12.95846154	41
0.905384615	12.99923077	42
0.922307692	12.80076923	43
-0.443846154	12.54153846	44
-0.569230769	12.06	45
-1.639230769	11.63846154	46
0.284615385	12.82307692	47
2.179230769	12.14538462	48
1.558461538	12.86769231	49
1.664615385	10.11307692	50
1.476153846	10.43692308	51
0.13	11.01230769	52
0.342307692	11.14615385	53
-1.249230769	10.73230769	54
-0.083076923	10.86769231	55
-0.863076923	12.04307692	56
-2.494615385	10.18153846	57
-3.641538462	9.955384615	58
-5.278461538	9.260769231	59
-6.428461538	8.311538462	60
-3.203076923	9.240769231	61
-2.613076923	8.698461538	62
-1.683846154	7.642307692	63
-3.313846154	7.695384615	64
-3.112307692	7.045384615	65
-4.676153846	8.964615385	66
-4.580769231	8.787692308	67
-6.291538462	7.560769231	68
-8.473846154	7.376153846	69
-6.105384615	6.807692308	70
-6.793076923	8.960769231	71
-5.492307692	9.444615385	72
-3.586153846	9.573846154	73
-4.873076923	10.70307692	74
-4.727692308	10.48615385	75
-5.377692308	9.72	76
-3.507692308	10.52769231	77
-4.341538462	9.246923077	78
-1.807692308	10.30153846	79
-0.162307692	11.06923077	80
1.756923077	10.89	81
-1.558461538	9.843846154	82
0.126153846	9.822307692	83
0.966153846	10.01307692	84
2.945384615	10.12769231	85
3.209230769	7.946923077	86
4.775384615	8.781538462	87
5.234615385	9.222307692	88
4.713846154	8.11	89
3.969230769	7.893076923	90
3.59	8.735384615	91
2.696153846	9.546153846	92
5.173846154	8.504615385	93
3.013846154	7.626923077	94
2.698461538	8.983846154	95
4.513846154	9.476153846	96
4.324615385	10.29307692	97
3.978461538	9.58	98
4.486923077	10.20846154	99
6.404615385	10.25923077	100
7.813846154	11.94153846	101
7.095384615	11.07923077	102
6.113846154	11.88461538	103
6.343846154	12.09076923	104
4.895384615	11.26230769	105
5.986923077	9.683846154	106
4.587692308	9.646153846	107
5.66	9.082307692	108
5.372307692	9.096153846	109
6.937692308	10.23384615	110
7.351538462	10.89923077	111
5.957692308	10.94384615	112
5.619230769	11.12461538	113
5.871538462	11.59615385	114
7.598461538	11.91384615	115
6.946923077	10.27076923	116
7.228461538	10.80923077	117
5.406153846	8.988461538	118
4.506153846	10.02307692	119
4.826153846	10.91230769	120
4.151538462	9.701538462	121
3.6	9.987692308	122
5.715384615	8.896923077	123
5.331538462	9.577692308	124
4.681538462	9.641538462	125
5.086153846	9.586923077	126
3.232307692	8.52	127
1.673846154	9.898461538	128
1.376923077	10.04384615	129
1.549230769	9.777692308	130
3.018461538	9.463076923	131
3.760769231	8.907692308	132
1.968461538	9.211538462	133
-0.298461538	9.088461538	134
0.41	10.04153846	135
-1.906153846	9.918461538	136
-1.283076923	10.09230769	137
-0.750769231	10.41384615	138
0.326923077	8.848461538	139
-0.876153846	7.580769231	140
-0.285384615	7.616923077	141
-0.503846154	6.966153846	142
0.631538462	7.186153846	143
2.396923077	6.707692308	144
1.174615385	5.758461538	145
1.034615385	6.043076923	146
-0.327692308	7.551538462	147
0.371538462	6.350769231	148
0.886923077	6.416153846	149
2.403846154	6.352307692	150
3.459230769	6.4	151
2.303846154	7.206923077	152
-0.27	6.24	153
1.573846154	5.663846154	154
0.64	6.702307692	155
0.780769231	7.060769231	156
1.510769231	6.469230769	157
-1.58	7.342307692	158
-2.746923077	8.775384615	159
-3.358461538	7.770769231	160
-1.690769231	9.015384615	161
-3.186923077	8.661538462	162
-4.476153846	9.046923077	163
-3.542307692	8.55	164
-3.971538462	8.934615385	165
-5.801538462	7.658461538	166
-7.833846154	6.621538462	167
-6.292307692	7.222307692	168
-9.164615385	6.574615385	169
-8.537692308	5.812307692	170
-7.983076923	7.993076923	171
-5.139230769	9.772307692	172
-4.382307692	9.018461538	173
-3.959230769	9.468461538	174
-4.593076923	9.486153846	175
-4.273846154	9.005384615	176
-5.615384615	9.225384615	177
-5.405384615	8.333076923	178
-4.19	8.562307692	179
-6.143846154	6.94	180
-5.145384615	7.140769231	181
-3.351538462	6.171538462	182
-3.536153846	6.453846154	183
-3.94	7.047692308	184
-4.238461538	6.373846154	185
-3.179230769	5.906923077	186
-3.264615385	7.547692308	187
-3.171538462	6.683076923	188
-2.412307692	7.625384615	189
-1.948461538	7.976153846	190
-3.332307692	8.552307692	191
-0.952307692	8.813076923	192
-3.586153846	7.416153846	193
-0.743846154	6.975384615	194
-1.86	6.818461538	195
-4.080769231	7.740769231	196
-4.300769231	7.69	197
-3.743846154	7.848461538	198
-2.668461538	7.844615385	199
-5.215384615	7.623076923	200
-5.865384615	8.083846154	201
-5.393846154	7.834615385	202
-5.407692308	8.740769231	203
-4.33	9.543076923	204
-5.243846154	9.689230769	205
-5.810769231	8.163076923	206
-5.915384615	9.867692308	207
-5.750769231	9.320769231	208
-5.033076923	8.282307692	209
-6.300769231	8.509230769	210
-4.725384615	8.473076923	211
-4.410769231	6.243076923	212
-1.642307692	7.663846154	213
-4.636923077	7.097692308	214
-5.988461538	8.556153846	215
-5.712307692	9.221538462	216
-8.812307692	8.035384615	217
-8.168461538	7.053846154	218
-6.419230769	8.441538462	219
-8.170769231	6.440769231	220
-7.026923077	8.551538462	221
-6.220769231	7.447692308	222
-7.093846154	7.780769231	223
-6.906153846	8.464615385	224
-6.977692308	7.762307692	225
-6.413076923	7.804615385	226
-6.715384615	6.727692308	227
-6.072307692	6.666923077	228
-4.505384615	7.338461538	229
-2.701538462	6.496923077	230
-2.891538462	5.73	231
-5.598461538	5.187692308	232
-6.463846154	5.133076923	233
-4.107692308	5.924615385	234
-3.528461538	5.693846154	235
-1.096923077	6.627692308	236
-0.105384615	5.801538462	237
1.688461538	6.474615385	238
1.066923077	7.02	239
1.271538462	7.446923077	240
-0.202307692	7.484615385	241
0.924615385	8.515384615	242
0.025384615	7.935384615	243
-1.353846154	7.624615385	244
-2.310769231	6.775384615	245
-0.091538462	6.754615385	246
-0.028461538	6.716153846	247
0.528461538	7.106153846	248
-0.488461538	5.815384615	249
-0.61	6.341538462	250
-1.633076923	5.339230769	251
-0.713846154	7.262307692	252
-3.025384615	7.040769231	253
-3.850769231	7.315384615	254
-3.334615385	6.923846154	255
-5.026923077	7.338461538	256
-5.551538462	5.986153846	257
-6.950769231	4.650769231	258
-7.736923077	3.868461538	259
-7.529230769	3.254615385	260
-8.105384615	3.612307692	261
-9.056923077	3.51	262
-6.693846154	4.928461538	263
-7.284615385	3.366923077	264
-5.644615385	3.948461538	265
-4.67	4.136923077	266
-3.626153846	5.193076923	267
-5.924615385	5.308461538	268
-6.199230769	4.976923077	269
-6.219230769	5.379230769	270
-5.566923077	5.739230769	271
-3.603846154	4.572307692	272
-3.823076923	5.42	273
-3.572307692	5.948461538	274
-7.018461538	6.333846154	275
-8.989230769	6.144615385	276
-8.914615385	5.665384615	277
-8.528461538	5.364615385	278
-5.708461538	5.848461538	279
-5.05	5.989230769	280
-2.773846154	4.546923077	281
-2.119230769	5.092307692	282
-3.722307692	5.878461538	283
-7.056153846	6.237692308	284
-3.675384615	5.600769231	285
-5.63	4.215384615	286
-4.846153846	5.798461538	287
-4.458461538	5.085384615	288
-6.166153846	4.952307692	289
-4.298461538	5.276153846	290
-4.96	5.354615385	291
-5.190769231	3.945384615	292
-5.761538462	5.702307692	293
-3.859230769	5.811538462	294
-6.094615385	7.043076923	295
-5.547692308	7.656153846	296
-5.095384615	5.754615385	297
-6.460769231	4.623076923	298
-6.277692308	4.712307692	299
-6.177692308	4.616153846	300
-3.7	4.664615385	301
-1.886153846	5.936153846	302
-0.733076923	5.826153846	303
-0.269230769	4.802307692	304
-0.143076923	5.328461538	305
0.464615385	6.83	306
-0.214615385	5.630769231	307
-0.248461538	5.68	308
0.858461538	7.043846154	309
-1.172307692	6.393076923	310
-1.7	5.968461538	311
-0.241538462	7.394615385	312
3.124615385	8.339230769	313
2.357692308	7.527692308	314
2.903846154	8.038461538	315
2.830769231	8.846923077	316
4.366923077	8.590769231	317
1.766153846	7.19	318
3.062307692	7.701538462	319
4.503846154	8.313076923	320
6.416153846	8.791538462	321
5.690769231	9.846153846	322
5.904615385	10.46615385	323
4.942307692	9.126153846	324
3.048461538	8.604615385	325
4.089230769	7.996153846	326
4.074615385	7.225384615	327
2.027692308	6.354615385	328
2.602307692	6.404615385	329
2.353846154	7.435384615	330
-0.012307692	5.392307692	331
-0.007692308	7.143076923	332
2.181538462	7.833846154	333
4.953846154	7.654615385	334
3.749230769	8.924615385	335
4.711538462	9.016153846	336
3.833076923	8.13	337
5.643846154	8.478461538	338
4.135384615	8.837692308	339
5.19	9.281538462	340
5.150769231	10.96153846	341
2.876153846	9.641538462	342
2.789230769	7.789230769	343
1.96	7.346153846	344
-0.05	7.85	345
-1.214615385	7.654615385	346
-1.152307692	7.376153846	347
0.017692308	8.3	348
0.961538462	7.647692308	349
0.001538462	8.161538462	350
2.147692308	8.265384615	351
2.367692308	8.511538462	352
0.546153846	7.571538462	353
2.732307692	8.492307692	354
1.853846154	6.846923077	355
2.826923077	6.594615385	356
2.851538462	5.401538462	357
3.094615385	5.706923077	358
3.877692308	7.360769231	359
4.364615385	8.536923077	360
4.628461538	6.958461538	361
3.969230769	7.537692308	362
5.631538462	8.145384615	363
6.753076923	6.906153846	364
3.851538462	6.577692308	365
4.906923077	6.966153846	366
2.587692308	6.113846154	367
3.156923077	7.221538462	368
4.02	5.904615385	369
3.913846154	7.950769231	370
4.600769231	7.023846154	371
2.937692308	6.014615385	372
3.433076923	7.012307692	373
4.685384615	5.519230769	374
2.077692308	6.041538462	375
5.296153846	6.342307692	376
6.306153846	7.659230769	377
5.13	6.882307692	378
2.989230769	6.613076923	379
2.191538462	6.635384615	380
2.752307692	8.323846154	381
3.6	9.063076923	382
3.672307692	8.938461538	383
4.190769231	8.576923077	384
5.919230769	8.243846154	385
4.135384615	9.193076923	386
3.309230769	8.441538462	387
2.37	8.477692308	388
1.185384615	9.38	389
-0.476153846	8.108461538	390
-0.177692308	7.051538462	391
0.093846154	5.904615385	392
0.96	5.375384615	393
-0.007692308	5.413846154	394
-0.45	4.470769231	395
-0.470769231	4.250769231	396
0.638461538	5.836923077	397
2.2	5.283846154	398
0.392307692	6.593846154	399
1.28	6.286923077	400
1.717692308	4.436153846	401
2.962307692	4.185384615	402
3.373076923	4.139230769	403
5.01	4.336153846	404
2.276923077	4.077692308	405
3.672307692	4.885384615	406
6.024615385	5.619230769	407
5.315384615	7.212307692	408
4.893846154	6.939230769	409
4.396923077	6.524615385	410
4.987692308	6.241538462	411
6.793846154	6.526153846	412
5.076923077	6.028461538	413
4.915384615	6.331538462	414
4.990769231	6.516153846	415
5.926153846	5.196153846	416
6.096153846	5.561538462	417
8.220769231	5.138461538	418
7.756923077	5.268461538	419
6.855384615	5.325384615	420
6.797692308	6.358461538	421
6.164615385	5.650769231	422
5.429230769	7.084615385	423
4.987692308	5.994615385	424
5.660769231	6.799230769	425
6.581538462	7.763846154	426
6.406923077	7.840769231	427
8.141538462	9.879230769	428
7.601538462	10.78923077	429
9.500769231	10.59692308	430
9.009230769	10.13307692	431
7.839230769	9.553846154	432
7.857692308	10.05692308	433
5.482307692	10.04923077	434
6.107692308	9.293076923	435
3.037692308	9.520769231	436
5.083076923	10.70538462	437
0.618461538	10.01	438
1.967692308	9.553846154	439
-0.396153846	8.001538462	440
1.07	7.334615385	441
-1.482307692	7.766923077	442
-0.008461538	8.514615385	443
0.155384615	8.358461538	444
-1.799230769	8.683846154	445
-0.486923077	7.84	446
-0.200769231	8.810769231	447
1.892307692	7.830769231	448
-0.429230769	8.556923077	449
1.151538462	8.643076923	450
-0.394615385	7.990769231	451
-1.384615385	7.226923077	452
-2.178461538	9.108461538	453
-1.973846154	8.423076923	454
-1.760769231	8.855384615	455
-0.23	9.018461538	456
-0.601538462	9.734615385	457
1.078461538	10.63615385	458
-2.134615385	10.89769231	459
-2.070769231	10.29153846	460
-3.026923077	9.38	461
-3.343846154	11.01615385	462
-0.935384615	11.30384615	463
-2.933846154	10.23076923	464
-3.013846154	10.76769231	465
-0.829230769	10.32153846	466
-0.746153846	11.03	467
-1.338461538	10.37538462	468
-2.953846154	9.033076923	469
-4.493076923	9.198461538	470
-5.81	8.478461538	471
-5.434615385	8.044615385	472
-5.468461538	8.407692308	473
-6.574615385	8.853076923	474
-7.996153846	6.803076923	475
-4.529230769	7.314615385	476
-2.419230769	7.608461538	477
-0.489230769	6.700769231	478
-2.713076923	7.796923077	479
-1.423076923	6.723846154	480
-2.294615385	7.315384615	481
-1.857692308	8.915384615	482
0.040769231	9.200769231	483
0.054615385	9.379230769	484
-0.317692308	10.24307692	485
1.120769231	10.61384615	486
1.382307692	9.595384615	487
-1.666153846	8.693076923	488
-0.891538462	9.452307692	489
-1.264615385	9.148461538	490
-3.430769231	8.546153846	491
-4.080769231	8.509230769	492
-3.912307692	9.151538462	493
-1.48	8.521538462	494
-1.095384615	8.8	495
-1.426153846	7.617692308	496
-1.487692308	6.640769231	497
-1.606153846	7.602307692	498
-1.692307692	8.037692308	499
-0.053846154	8.244615385	500
-0.337692308	9.204615385	501
-1.773076923	9.167692308	502
-2.943846154	9.038461538	503
-1.793076923	11.26384615	504
-5.089230769	10.61461538	505
-3.747692308	10.93384615	506
-2.885384615	11.12230769	507
-1.616153846	10.85384615	508
-1.407692308	11.88153846	509
-0.564615385	11.46769231	510
0.007692308	12.56923077	511
0.302307692	11.61307692	512
-0.087692308	12.85846154	513
-0.737692308	13.51692308	514
-1.185384615	11.85153846	515
-2.243846154	12.46923077	516
-5.666153846	12.71384615	517
-7.625384615	12.93692308	518
-6.863076923	11.61	519
-6.326153846	11.22	520
-3.943846154	11.88384615	521
-2.937692308	11.32153846	522
-3.213076923	11.20692308	523
-2.275384615	11.17692308	524
-1.771538462	9.457692308	525
-0.842307692	9.007692308	526
-0.362307692	10.46230769	527
-1.184615385	10.02384615	528
-1.766153846	10.43461538	529
-1.669230769	10.02923077	530
-2.079230769	10.02	531
-1.955384615	11.27692308	532
0.69	11.35846154	533
2.911538462	12.85538462	534
3.08	12.26692308	535
4.438461538	11.65461538	536
3.973076923	11.62461538	537
3.466153846	11.61846154	538
2.183076923	10.66	539
0.54	10.86615385	540
3.014615385	10.96230769	541
1.453076923	11.12153846	542
-0.7	10.55692308	543
-0.661538462	10.47846154	544
0.174615385	10.60153846	545
0.124615385	10.83846154	546
-1.672307692	10.45461538	547
-1.208461538	10.59846154	548
0.936153846	9.722307692	549
2.703846154	9.95	550
1.756153846	11.09538462	551
0.639230769	11.17	552
-1.56	9.766153846	553
0.232307692	10.54923077	554
-0.398461538	10.10076923	555
2.020769231	10.30846154	556
0.534615385	9.469230769	557
-1.045384615	9.178461538	558
-0.975384615	9.373076923	559
-2.946153846	8.89	560
-3.527692308	8.344615385	561
-4.654615385	7.882307692	562
-2.479230769	8.847692308	563
-1.325384615	10.39307692	564
1.67	9.646923077	565
1.271538462	8.899230769	566
2.683846154	9.854615385	567
3.371538462	10.01230769	568
3.416153846	9.536153846	569
2.77	10.19846154	570
6.276153846	10.60615385	571
6.631538462	12.27846154	572
5.017692308	11.64538462	573
6.597692308	11.61846154	574
7.356923077	12.01615385	575
7.003076923	12.37692308	576
5.578461538	11.52384615	577
3.920769231	11.11923077	578
3.885384615	11.20307692	579
3.854615385	10.75153846	580
3.817692308	10.58076923	581
6.796923077	11.43923077	582
4.297692308	10.12384615	583
4.033076923	10.60307692	584
4.002307692	10.42461538	585
3.003846154	9.843076923	586
0.786153846	9.405384615	587
0.138461538	8.887692308	588
-0.771538462	9.14	589
-1.513846154	8.705384615	590
-2.474615385	9.143846154	591
-4.572307692	8.389230769	592
-4.343076923	8.844615385	593
-4.820769231	9.473846154	594
-4.046153846	9.553846154	595
-4.732307692	8.623076923	596
-6.02	8.886923077	597
-5.676153846	9.386153846	598
-1.856923077	9.749230769	599
-0.425384615	9.505384615	600
-2.422307692	10.22923077	601
-1.536153846	9.893846154	602
-0.708461538	9.480769231	603
1.342307692	10.39538462	604
1.160769231	10.98769231	605
0.060769231	10.64538462	606
1.013846154	10.20461538	607
3.057692308	10.15692308	608
1.085384615	10.99384615	609
3.64	10.84538462	610
2.680769231	10.04230769	611
4.036923077	9.182307692	612
3.911538462	9.711538462	613
2.918461538	9.458461538	614
0.900769231	9.479230769	615
1.563076923	9.516923077	616
-0.581538462	9.204615385	617
1.54	8.961538462	618
1.842307692	9.926923077	619
2.453076923	10.13923077	620
2.390769231	10.77461538	621
3.681538462	11.09846154	622
0.995384615	8.635384615	623
-0.264615385	9.673076923	624
0.475384615	8.689230769	625
1.242307692	10.61	626
0.868461538	9.099230769	627
1.279230769	8.92	628
-0.962307692	7.925384615	629
-0.599230769	8.266153846	630
1.802307692	8.96	631
1.776153846	8.869230769	632
1.791538462	8.429230769	633
2.247692308	7.911538462	634
1.592307692	9.086923077	635
4.704615385	11.26615385	636
2.162307692	8.486153846	637
2.89	9.563846154	638
4.271538462	9.935384615	639
5.009230769	10.53846154	640
4.233076923	10.32461538	641
2.906153846	11.68153846	642
2.47	11.69076923	643
3.401538462	12.46615385	644
2.093076923	11.65	645
2.836923077	13.27846154	646
5.586153846	13.76538462	647
5.046923077	13.13153846	648
5.035384615	12.43384615	649
3.847692308	12.83923077	650
3.536923077	14.11923077	651
4.778461538	12.79076923	652
5.265384615	14.25	653
4.412307692	14.01538462	654
3.528461538	14.32461538	655
6.866923077	13.15461538	656
6.486153846	13.17153846	657
4.353846154	12.39076923	658
2.653846154	10.90769231	659
2.138461538	11.71153846	660
0.772307692	12.39692308	661
-0.460769231	12.70923077	662
-0.624615385	12.82846154	663
-1.326923077	12.85538462	664
-0.349230769	13.29846154	665
1.65	12.78461538	666
2.573846154	13.56846154	667
2.956923077	12.21076923	668
3.883076923	11.97076923	669
2.582307692	11.89384615	670
2.755384615	13.01076923	671
2.434615385	12.72461538	672
2.457692308	13.79076923	673
1.466923077	14.15384615	674
5.424615385	14.16384615	675
4.913846154	13.43923077	676
4.912307692	12.42538462	677
5.583076923	11.65615385	678
7.283076923	11.94846154	679
6.83	12.94461538	680
3.608461538	12.4	681
3.43	13.08153846	682
3.208461538	12.21923077	683
1.717692308	12.86692308	684
3.960769231	12.26	685
2.908461538	11.95846154	686
0.664615385	13.56230769	687
0.82	13.09	688
2.58	12.19461538	689
2.68	12.61538462	690
-0.192307692	12.04538462	691
0.094615385	12.06846154	692
1.125384615	11.97538462	693
2.35	12.79692308	694
1.653846154	11.53	695
-0.196153846	12.68230769	696
1.860769231	12.54461538	697
3.042307692	12.65230769	698
0.672307692	10.85769231	699
-1.039230769	11.41230769	700
0.413846154	11.55153846	701
0.852307692	11	702
0.746923077	11.24769231	703
-0.110769231	10.64384615	704
-0.563076923	10.63230769	705
0.882307692	10.55461538	706
-1.188461538	11.03	707
-1.790769231	11.89230769	708
-3.152307692	10.45692308	709
-3.841538462	10.43384615	710
-3.095384615	10.24153846	711
-2.086923077	10.97307692	712
-1.751538462	10.40230769	713
-0.146923077	11.03076923	714
0.239230769	11.68538462	715
-1.758461538	11.79153846	716
-2.689230769	11.27846154	717
-0.235384615	11.51692308	718
0.076153846	11.67692308	719
-0.26	10.61230769	720
0.134615385	9.214615385	721
0.617692308	9.043846154	722
0.613076923	8.940769231	723
0.564615385	8.566153846	724
-0.134615385	9.862307692	725
-0.026923077	9.791538462	726
1.499230769	9.623846154	727
0.194615385	10.36384615	728
0.671538462	11.44923077	729
-1.578461538	11.77538462	730
-0.335384615	11.28923077	731
1.113846154	11.56076923	732
0.907692308	11.16923077	733
1.082307692	10.76769231	734
-2.146923077	11.09230769	735
-2.384615385	10.78076923	736
-3.547692308	10.18769231	737
-3.047692308	9.163076923	738
-4.305384615	9.578461538	739
-4.675384615	9.331538462	740
-5.209230769	8.827692308	741
-7.34	8.160769231	742
-3.923846154	7.820769231	743
-3.727692308	7.198461538	744
-1.999230769	7.304615385	745
-0.550769231	7.835384615	746
2.457692308	7.916923077	747
2.67	8.448461538	748
3.36	8.859230769	749
4.034615385	8.488461538	750
4.668461538	9.395384615	751
6.775384615	9.203076923	752
5.749230769	9.180769231	753
6.950769231	9.243076923	754
6.266153846	9.87	755
7.884615385	9.853076923	756
7.072307692	10.15307692	757
5.953846154	9.483076923	758
4.832307692	10.07307692	759
5.860769231	10.51923077	760
5.407692308	10.28076923	761
3.8	10.55923077	762
1.211538462	10.43769231	763
1.400769231	9.058461538	764
3.213076923	9.026153846	765
3.455384615	10.74461538	766
4.29	11.21538462	767
2.381538462	10.00307692	768
1.089230769	9.784615385	769
-0.679230769	9.883076923	770
0.953076923	10.36615385	771
-0.977692308	10.30384615	772
0.59	10.09153846	773
-0.161538462	9.965384615	774
-0.646153846	9.841538462	775
0.022307692	8.852307692	776
-0.902307692	10.17461538	777
-1.366153846	9.769230769	778
-2.126923077	9.383846154	779
-1.720769231	9.693846154	780
-1.435384615	9.31	781
-2.207692308	10.68692308	782
-2.498461538	11.36076923	783
-2.588461538	11.81615385	784
-4.447692308	11.20769231	785
-4.573076923	10.69769231	786
-4.482307692	10.85	787
-4.7	10.05153846	788
-6.322307692	9.692307692	789
-5.196923077	9.844615385	790
-1.38	9.400769231	791
-1.309230769	10.13153846	792
-0.573846154	11.59230769	793
-0.74	11.47615385	794
-1.25	11.36923077	795
-1.244615385	10.55230769	796
-1.061538462	9.263076923	797
-0.143076923	10.57076923	798
0.324615385	10.17	799
2.487692308	10.21692308	800
2.775384615	10.31923077	801
0.604615385	10.38923077	802
0.031538462	9.662307692	803
0.693846154	10.85076923	804
-0.284615385	11.20615385	805
-1.121538462	10.94307692	806
-0.434615385	11.19846154	807
-1.044615385	11.29692308	808
-0.49	11.04923077	809
0.523846154	10.71076923	810
0.248461538	10.68076923	811
0.903846154	10.40923077	812
0.076153846	10.00384615	813
-0.193846154	10.39769231	814
0.994615385	11.13615385	815
-1.403846154	10.32538462	816
-3.504615385	9.550769231	817
-1.741538462	10.90692308	818
-1.925384615	10.84538462	819
-0.743076923	10.13538462	820
-0.620769231	10.92076923	821
-0.274615385	10.91307692	822
0.298461538	10.77692308	823
0.815384615	10.83769231	824
0.523846154	10.65307692	825
-0.867692308	11.30538462	826
-0.158461538	10.36923077	827
0.428461538	10.65461538	828
0.149230769	8.916153846	829
0.227692308	9.677692308	830
0.536923077	9.786923077	831
-1.354615385	10.10076923	832
-1.535384615	11.02769231	833
-4.953076923	10.95615385	834
-2.056923077	12.16846154	835
-1.303076923	11.54615385	836
-1.910769231	10.6	837
-0.180769231	11.66230769	838
-1.118461538	11.68923077	839
0.873846154	12.06153846	840
-2.185384615	12.10923077	841
-0.419230769	11.84076923	842
-3.539230769	10.83769231	843
-5.810769231	11.00230769	844
-5.994615385	10.59307692	845
-4.540769231	10.93461538	846
-4.906153846	10.36	847
-3.43	9.233076923	848
-4.754615385	10.51230769	849
-5.033076923	10.13461538	850
-2.325384615	9.146923077	851
-1.732307692	8.93	852
-1.790769231	10.02923077	853
-1.026153846	9.283076923	854
-1.704615385	9.843076923	855
-2.279230769	8.833076923	856
-3.149230769	8.055384615	857
-2.455384615	7.499230769	858
-5.178461538	7.160769231	859
-4.078461538	7.495384615	860
-3.968461538	7.827692308	861
-3.743846154	8.932307692	862
-2.902307692	8.11	863
-2.202307692	8.406923077	864
-3.203846154	9.031538462	865
-4.749230769	9.558461538	866
-3.783076923	9.070769231	867
-3.485384615	9.427692308	868
-1.747692308	9.773076923	869
-2.912307692	8.800769231	870
-2.227692308	9.025384615	871
-1.82	9.089230769	872
-1.233846154	8.383846154	873
-0.606923077	8.285384615	874
-0.657692308	8.191538462	875
-2.534615385	7.481538462	876
-3.929230769	7.982307692	877
-5.656153846	6.834615385	878
-3.48	7.187692308	879
-4.232307692	7.474615385	880
-4.685384615	7.767692308	881
-4.978461538	6.89	882
-5.909230769	7.083076923	883
-6.976923077	5.760769231	884
-7.361538462	6.913076923	885
-8.276153846	6.959230769	886
-7.897692308	6.549230769	887
-6.395384615	6.282307692	888
-6.571538462	7.018461538	889
-6.326153846	6.531538462	890
-6.26	7.012307692	891
-5.328461538	5.808461538	892
-3.815384615	6.839230769	893
-3.796923077	6.78	894
-1.438461538	8.839230769	895
-2.389230769	7.873846154	896
-0.35	7.583846154	897
-1.343076923	7.613846154	898
-1.132307692	8.018461538	899
0.966923077	8.736153846	900
-0.055384615	8.799230769	901
1.792307692	8.454615385	902
0.084615385	7.907692308	903
1.983076923	8.857692308	904
1.086923077	8.289230769	905
0.056153846	8.988461538	906
-2.410769231	8.575384615	907
-1.056153846	8.546923077	908
-1.601538462	7.239230769	909
-2.253846154	7.606153846	910
-2.356153846	8.222307692	911
-2.611538462	7.840769231	912
-4.100769231	6.399230769	913
-3.073076923	6.41	914
-5.710769231	7.434615385	915
-7.250769231	7.086923077	916
-7.744615385	7.698461538	917
-6.369230769	8.532307692	918
-6.660769231	9.307692308	919
-6.031538462	8.829230769	920
-5.3	7.551538462	921
-5.35	7.100769231	922
-3.369230769	8.199230769	923
-4.950769231	6.344615385	924
-4.085384615	9.066153846	925
-4.625384615	9.114615385	926
-3.501538462	8.768461538	927
-5.440769231	9.230769231	928
-2.778461538	8.836153846	929
-4.599230769	8.043846154	930
-2.823076923	8.333076923	931
-3.386153846	8.654615385	932
-4.582307692	8.352307692	933
-5.119230769	8.428461538	934
-6.675384615	8.473846154	935
-3.195384615	8.806923077	936
-4.786923077	8.483076923	937
-5.256153846	9.091538462	938
-4.401538462	8.848461538	939
-3.276153846	8.168461538	940
-2.507692308	8.172307692	941
-2.756153846	9.250769231	942
-2.577692308	9.573076923	943
-3.466153846	7.939230769	944
-4.448461538	7.309230769	945
-4.778461538	7.819230769	946
-5.044615385	8.923846154	947
-2.542307692	8.474615385	948
-3.862307692	9.176923077	949
-4.989230769	7.753846154	950
-2.446923077	9.473846154	951
-1.508461538	9.13	952
-3.814615385	9.376153846	953
-3.125384615	9.001538462	954
-4.556923077	8.118461538	955
-3.09	9.830769231	956
-2.75	10.18846154	957
-4.462307692	8.583076923	958
-5.143846154	7.443076923	959
-4.692307692	7.618461538	960
-4.838461538	7.63	961
-5.197692308	8.593076923	962
-3.643846154	8.755384615	963
-4.247692308	8.089230769	964
-4.47	7.514615385	965
-5.158461538	6.573076923	966
-6.435384615	7.848461538	967
-6.165384615	6.905384615	968
-5.783076923	7.06	969
-5.86	8.366153846	970
-5.578461538	9.123846154	971
-3.244615385	8.954615385	972
-1.442307692	10.37384615	973
-3.400769231	11.07076923	974
-4.620769231	9.77	975
-2.532307692	9.607692308	976
-3.838461538	8.525384615	977
-2.114615385	9.06	978
-1.98	9.39	979
-2.168461538	10.17461538	980
-1.158461538	9.946923077	981
-4.130769231	10.55153846	982
-1.342307692	9.635384615	983
-2.926923077	9.693846154	984
-2.669230769	11.51	985
0.788461538	10.76153846	986
-1.159230769	11.34153846	987
-1.924615385	9.656153846	988
-2.513846154	9.489230769	989
-2.156153846	9.602307692	990
-2.814615385	8.590769231	991
-1.091538462	9.696153846	992
-0.973076923	10.50538462	993
0.431538462	10.70230769	994
-0.093076923	11.38846154	995
1.593076923	12.58692308	996
2.004615385	11.69923077	997
1.017692308	13.06846154	998
-0.583846154	11.84153846	999
2.265384615	12.03076923	1000
2.893076923	12.01461538	1001
3.376153846	10.42461538	1002
3.862307692	11.22076923	1003
1.257692308	10.57	1004
1.023076923	10.64923077	1005
1.08	10.84538462	1006
1.003846154	11.26153846	1007
1.389230769	10.38384615	1008
1.317692308	9.930769231	1009
2.133846154	9.437692308	1010
2.956153846	10.47384615	1011
2.693846154	10.39153846	1012
3.879230769	11.26384615	1013
1.626153846	10.89153846	1014
2.372307692	12.24538462	1015
2.28	10.64538462	1016
1.288461538	10.35384615	1017
3.533846154	9.969230769	1018
1.577692308	9.939230769	1019
2.461538462	9.089230769	1020
2.712307692	8.976153846	1021
1.413076923	9.003076923	1022
1.175384615	10.66076923	1023
0.484615385	9.628461538	1024
-0.5	9.430769231	1025
-1.557692308	8.94	1026
-0.779230769	9.541538462	1027
-0.448461538	9.179230769	1028
1.25	9.676153846	1029
1.753076923	10.76076923	1030
0.837692308	10.18923077	1031
2.313846154	10.81923077	1032
1.860769231	10.15538462	1033
1.366923077	10.44846154	1034
0.491538462	9.436923077	1035
-1.843076923	11.22923077	1036
-0.38	10.38846154	1037
-1.190769231	9.776153846	1038
-2.263846154	9.719230769	1039
1.841538462	10.53846154	1040
0.874615385	10.87076923	1041
3.069230769	10.11692308	1042
1.955384615	11.44769231	1043
2.795384615	12.23153846	1044
3.283846154	11.01230769	1045
1.735384615	9.176923077	1046
1.573076923	9.990769231	1047
1.311538462	7.745384615	1048
-0.139230769	7.847692308	1049
-2.719230769	9.263846154	1050
-2.140769231	10.68384615	1051
-0.55	9.934615385	1052
-0.820769231	9.121538462	1053
-2.17	8.372307692	1054
-3.406923077	7.680769231	1055
-3.113846154	7.537692308	1056
-3.846923077	9.329230769	1057
-0.807692308	9.076153846	1058
-1.235384615	9.768461538	1059
-0.781538462	10.11461538	1060
-3.544615385	8.453846154	1061
-2.843846154	9.067692308	1062
-3.514615385	8.166923077	1063
-5.205384615	9.451538462	1064
-4.595384615	7.893846154	1065
-3.527692308	8.470769231	1066
-3.776153846	8.822307692	1067
-5.888461538	7.818461538	1068
-4.524615385	8.776153846	1069
-2.676923077	8.137692308	1070
-1.321538462	8.098461538	1071
-1.766153846	8.518461538	1072
-2.461538462	7.472307692	1073
-2.610769231	7.588461538	1074
-0.63	8.344615385	1075
-1.151538462	8.821538462	1076
-2.209230769	8.043846154	1077
-3.093076923	7.694615385	1078
-1.900769231	7.637692308	1079
-0.986153846	9.168461538	1080
-1.710769231	8.667692308	1081
-1.866923077	8.676153846	1082
-2.190769231	8.901538462	1083
-3.544615385	8.827692308	1084
-2.956923077	7.893076923	1085
-1.913846154	8.136153846	1086
-3.992307692	8.410769231	1087
-2.532307692	8.65	1088
-3.377692308	9.242307692	1089
-3.543076923	8.853076923	1090
-3.977692308	9.954615385	1091
-3.891538462	10.97384615	1092
-2.251538462	10.12230769	1093
-2.616153846	10.18538462	1094
-2.494615385	9.997692308	1095
-1.828461538	9.509230769	1096
-1.297692308	8.903076923	1097
-2.746923077	8.106923077	1098
-0.152307692	7.516923077	1099
1.096923077	8.967692308	1100
0.332307692	8.033076923	1101
1.21	8.390769231	1102
0.016923077	7.486923077	1103
-0.244615385	7.254615385	1104
-0.859230769	8.232307692	1105
-0.047692308	8.625384615	1106
1.214615385	9.584615385	1107
1.343846154	8.66	1108
0.703846154	7.278461538	1109
0.9	8.406923077	1110
0.407692308	8.573076923	1111
1.781538462	8.730769231	1112
3.947692308	7.903076923	1113
2.459230769	6.547692308	1114
1.385384615	7.586923077	1115
0.468461538	7.907692308	1116
-0.362307692	6.898461538	1117
-0.765384615	7.298461538	1118
0.183076923	7.55	1119
1.234615385	8.214615385	1120
2.416153846	8.715384615	1121
1.774615385	8.938461538	1122
4.658461538	9.46	1123
4.395384615	10.48769231	1124
2.661538462	10.25384615	1125
3.186923077	10.61	1126
4.723846154	10.36846154	1127
2.384615385	11.25076923	1128
1.950769231	9.743846154	1129
1.359230769	10.67769231	1130
2.955384615	10.61769231	1131
1.873846154	9.41	1132
3.694615385	9.63	1133
2.626923077	8.225384615	1134
3.761538462	8.787692308	1135
2.823076923	7.548461538	1136
1.033076923	7.913846154	1137
-0.816923077	7.457692308	1138
0.393846154	6.806923077	1139
0.324615385	7.46	1140
1.477692308	7.612307692	1141
0.496923077	7.148461538	1142
1.171538462	7.425384615	1143
0.009230769	5.965384615	1144
1.653076923	7.156153846	1145
0.171538462	6.796923077	1146
1.326153846	7.788461538	1147
2.910769231	8.716153846	1148
1.35	7.226923077	1149
-0.908461538	6.904615385	1150
-1.601538462	6.892307692	1151
-1.603076923	7.286923077	1152
-0.036153846	7.145384615	1153
-0.702307692	7.002307692	1154
0.174615385	6.783076923	1155
0.165384615	6.531538462	1156
2.413846154	6.256923077	1157
0.645384615	7.023076923	1158
2.704615385	5.274615385	1159
1.934615385	4.200769231	1160
-0.253076923	4.446153846	1161
-1.258461538	3.47	1162
-2.33	4.529230769	1163
-3.013846154	3.85	1164
-0.600769231	3.062307692	1165
-0.972307692	2.988461538	1166
-0.308461538	3.373076923	1167
1.181538462	2.991538462	1168
1.779230769	5.067692308	1169
2.834615385	4.556923077	1170
0.326923077	4.899230769	1171
0.740769231	5.439230769	1172
1.306923077	5.522307692	1173
0.274615385	5.431538462	1174
-0.471538462	5.293846154	1175
-2.518461538	4.103846154	1176
-1.813076923	3.191538462	1177
-1.636923077	4.561538462	1178
-0.324615385	4.976153846	1179
-0.843076923	5.899230769	1180
1.158461538	5.247692308	1181
3.853076923	6.521538462	1182
2.619230769	6.210769231	1183
2.620769231	5.634615385	1184
1.97	6.624615385	1185
0.766923077	5.49	1186
1.616153846	4.515384615	1187
3.066153846	5.978461538	1188
3.371538462	6.568461538	1189
6.096923077	7.086923077	1190
5.762307692	7.1	1191
6.670769231	7.950769231	1192
5.515384615	8.353846154	1193
6.076923077	7.820769231	1194
5.368461538	7.796923077	1195
6.473846154	8.576153846	1196
7.380769231	7.375384615	1197
6.940769231	7.716923077	1198
6.010769231	8.338461538	1199
5.334615385	7.884615385	1200
3.119230769	7.185384615	1201
4.533846154	7.83	1202
4.045384615	8.160769231	1203
4.805384615	7.130769231	1204
5.152307692	7.2	1205
7.053846154	8.24	1206
6.402307692	8.553076923	1207
7.425384615	8.122307692	1208
6.746923077	7.281538462	1209
5.668461538	7.675384615	1210
6.566153846	7.867692308	1211
9.881538462	7.720769231	1212
8.026153846	6.783076923	1213
8.672307692	7.242307692	1214
7.563846154	7.333846154	1215
9.716153846	9.556923077	1216
8.776153846	8.088461538	1217
9.450769231	8.933076923	1218
6.115384615	8.156923077	1219
5.626923077	8.192307692	1220
7.073076923	8.313846154	1221
7.185384615	7.970769231	1222
8.307692308	8.325384615	1223
7.691538462	7.783846154	1224
5.738461538	9.291538462	1225
7.643846154	10.15384615	1226
6.605384615	8.927692308	1227
7.085384615	9.849230769	1228
7.513076923	11.32384615	1229
9.511538462	10.40769231	1230
6.359230769	10.12	1231
2.798461538	9.088461538	1232
3.131538462	8.500769231	1233
5.41	8.826153846	1234
5.562307692	8.876923077	1235
4.878461538	9.948461538	1236
6.976153846	10.12076923	1237
6.797692308	10.08153846	1238
7.996153846	10.19076923	1239
9.446153846	10.28615385	1240
9.036923077	10.69076923	1241
7.532307692	10.06076923	1242
6.743846154	10.54923077	1243
7.132307692	11.09153846	1244
7.012307692	9.606153846	1245
6.923846154	10.31307692	1246
6.568461538	10.85538462	1247
4.762307692	10.38769231	1248
5.916923077	9.594615385	1249
6.352307692	11.05846154	1250
5.406923077	11.87846154	1251
3.609230769	11.98230769	1252
4.131538462	11.73461538	1253
4.916923077	11.81307692	1254
3.636153846	10.74230769	1255
5.522307692	10.22153846	1256
5.203846154	9.93	1257
5.086923077	10.84769231	1258
6.201538462	10.16	1259
3.466153846	10.86461538	1260
3.268461538	9.844615385	1261
4.200769231	9.780769231	1262
2.941538462	9.665384615	1263
4.153846154	10.40692308	1264
3.865384615	10.45230769	1265
5.203076923	10.17307692	1266
5.413846154	9.547692308	1267
4.494615385	10.78	1268
5.261538462	10.85923077	1269
0.900769231	9.623846154	1270
2.901538462	9.718461538	1271
2.307692308	9.997692308	1272
2.993846154	9.731538462	1273
5.701538462	8.462307692	1274
5.723846154	9.89	1275
2.703846154	10.89153846	1276
1.823076923	10.12307692	1277
0.19	8.552307692	1278
0.435384615	8.022307692	1279
1.423846154	9.634615385	1280
1.477692308	9.971538462	1281
0.003076923	8.603846154	1282
0.460769231	7.735384615	1283
1.551538462	7.797692308	1284
1.301538462	7.497692308	1285
1.213076923	7.319230769	1286
1.910769231	6.999230769	1287
1.598461538	7.054615385	1288
1.076923077	6.326153846	1289
1.645384615	6.161538462	1290
-0.195384615	7.595384615	1291
0.653846154	7.493076923	1292
1.053846154	6.907692308	1293
-0.910769231	7.370769231	1294
-1.097692308	7.159230769	1295
-1.316923077	6.582307692	1296
-0.991538462	6.151538462	1297
0.451538462	5.2	1298
2.043076923	6.074615385	1299
0.553846154	5.900769231	1300
0.92	6.423846154	1301
2.521538462	7.131538462	1302
1.359230769	6.976923077	1303
2.372307692	6.420769231	1304
1.652307692	5.814615385	1305
3.803846154	6.558461538	1306
1.84	6.618461538	1307
0.363846154	5.755384615	1308
-0.467692308	5.69	1309
0.059230769	5.868461538	1310
2.109230769	5.976923077	1311
1.661538462	5.557692308	1312
1.869230769	5.303076923	1313
3.431538462	5.826923077	1314
3.332307692	7.232307692	1315
1.326923077	6.504615385	1316
2.682307692	5.994615385	1317
2.443076923	6.21	1318
3.049230769	6.145384615	1319
3.057692308	6.022307692	1320
3.383076923	6.191538462	1321
2.658461538	5.485384615	1322
1.692307692	5.678461538	1323
4.841538462	4.529230769	1324
3.065384615	6.612307692	1325
1.607692308	6.585384615	1326
0.54	5.970769231	1327
-0.231538462	6.881538462	1328
-3.519230769	7.981538462	1329
-1.096153846	7.936923077	1330
-1.032307692	7.447692308	1331
-1.276153846	8.116923077	1332
-1.539230769	7.237692308	1333
-1.769230769	7.883846154	1334
-0.963846154	5.984615385	1335
-0.033076923	7.624615385	1336
0.057692308	7.302307692	1337
0.163076923	6.596153846	1338
-0.259230769	6.506923077	1339
-3.483846154	7.340769231	1340
-1.088461538	7.150769231	1341
0.6	7.154615385	1342
1.730769231	7.680769231	1343
2.404615385	6.796923077	1344
3.893846154	7.863076923	1345
2.363846154	7.839230769	1346
0.751538462	6.697692308	1347
2.057692308	6.985384615	1348
2.542307692	6.743076923	1349
4.413846154	6.809230769	1350
3.965384615	7.13	1351
4.654615385	6.97	1352
2.175384615	6.846923077	1353
3.096153846	7.306153846	1354
2.347692308	8.606923077	1355
1.781538462	7.513076923	1356
3.066923077	8.854615385	1357
3.488461538	7.618461538	1358
2.308461538	9.362307692	1359
3.840769231	9.963846154	1360
2.813846154	9.906923077	1361
2.8	10.96615385	1362
1.078461538	10.15538462	1363
2.390769231	10.82230769	1364
1.013076923	10.78076923	1365
0.067692308	9.363076923	1366
1.793846154	9.11	1367
0.756923077	9.688461538	1368
1.555384615	9.214615385	1369
0.699230769	10.35615385	1370
-0.295384615	9.440769231	1371
-1.013076923	8.652307692	1372
0.036153846	9.438461538	1373
-0.672307692	9.827692308	1374
-0.839230769	8.330769231	1375
-0.401538462	7.604615385	1376
-0.959230769	7.714615385	1377
-1.42	9.093076923	1378
-0.273076923	7.846153846	1379
-1.632307692	6.677692308	1380
-0.503076923	6.921538462	1381
-1.19	8.506923077	1382
-1.271538462	7.654615385	1383
-1.289230769	7.235384615	1384
-0.82	7.358461538	1385
-0.372307692	5.426153846	1386
-0.062307692	5.506153846	1387
0.038461538	5.877692308	1388
-0.194615385	5.283076923	1389
1.075384615	3.866923077	1390
0.219230769	4.626923077	1391
0.994615385	5.913076923	1392
1.866153846	7.556923077	1393
1.733076923	6.981538462	1394
0.117692308	7.575384615	1395
0.843076923	6.303076923	1396
1.341538462	4.932307692	1397
1.904615385	5.060769231	1398
2.760769231	5.098461538	1399
2.362307692	5.138461538	1400
0.718461538	5.863076923	1401
1.221538462	5.719230769	1402
2.718461538	6.234615385	1403
2.992307692	6.417692308	1404
3.952307692	8.232307692	1405
3.221538462	7.413076923	1406
3.754615385	7.032307692	1407
1.408461538	6.609230769	1408
2.609230769	7.361538462	1409
0.328461538	7.4	1410
-2.033846154	7.236153846	1411
1.343076923	6.595384615	1412
3.616923077	6.836153846	1413
2.585384615	7.425384615	1414
-0.57	5.947692308	1415
-0.960769231	4.298461538	1416
0.874615385	5.289230769	1417
1.633076923	6.366153846	1418
0.478461538	4.712307692	1419
2.187692308	6.491538462	1420
3.710769231	6.593076923	1421
3.256153846	6.077692308	1422
5.243846154	5.778461538	1423
6.324615385	6.904615385	1424
6.133846154	7.513846154	1425
6.980769231	7.841538462	1426
6.649230769	8.147692308	1427
4.351538462	7.5	1428
4.295384615	6.9	1429
5.550769231	5.899230769	1430
7.83	5.710769231	1431
6.230769231	6.46	1432
6.456923077	6.718461538	1433
3.662307692	6.746923077	1434
3.458461538	7.617692308	1435
5.157692308	7.668461538	1436
5.256153846	8.733076923	1437
5.342307692	9.919230769	1438
6.165384615	9.448461538	1439
4.504615385	8.581538462	1440
4.760769231	8.464615385	1441
2.570769231	9.218461538	1442
3.007692308	9.527692308	1443
4.057692308	10.06384615	1444
2.419230769	7.897692308	1445
1.120769231	10.01461538	1446
0.518461538	10.84076923	1447
-0.508461538	10.6	1448
-2.313846154	9.146923077	1449
-2.590769231	7.615384615	1450
-0.894615385	8.167692308	1451
-0.676153846	9.056153846	1452
-0.818461538	8.833846154	1453
0.323846154	8.936923077	1454
1.114615385	8.216923077	1455
-0.062307692	7.406923077	1456
-2.549230769	7.453076923	1457
-2.678461538	7.803076923	1458
-3.175384615	8.668461538	1459
-1.443076923	9.003846154	1460
-0.302307692	9.523076923	1461
-0.735384615	8.674615385	1462
-0.256923077	7.894615385	1463
0.398461538	8.154615385	1464
-1.116923077	8.295384615	1465
-0.191538462	8.470769231	1466
0.116153846	9.216923077	1467
2.606153846	8.876923077	1468
1.483846154	7.923076923	1469
0.770769231	8.326923077	1470
0.538461538	8.995384615	1471
-1.147692308	7.882307692	1472
-1.286153846	8.004615385	1473
0.716923077	8.063846154	1474
1.084615385	7.614615385	1475
1.910769231	7.902307692	1476
3.814615385	7.81	1477
5.013076923	8.905384615	1478
2.396153846	8.036153846	1479
1.743076923	8.435384615	1480
1.639230769	9.216923077	1481
0.923076923	8.748461538	1482
-1.495384615	8.390769231	1483
0.46	8.912307692	1484
-0.007692308	10.71769231	1485
-1.148461538	10.18230769	1486
1.087692308	9.514615385	1487
2.300769231	9.238461538	1488
1.129230769	10.00692308	1489
-0.278461538	10.38384615	1490
0.923846154	10.26461538	1491
0.582307692	10.70538462	1492
-0.951538462	9.939230769	1493
0.486153846	9.953076923	1494
0.538461538	9.003846154	1495
0.594615385	9.475384615	1496
4.23	10.14615385	1497
3.206153846	11.39307692	1498
4.419230769	11.15230769	1499
5.415384615	10.59923077	1500
3.207692308	8.840769231	1501
3.716153846	8.466153846	1502
0.4	8.433076923	1503
0.226153846	9.185384615	1504
0.282307692	9.339230769	1505
1.810769231	9.708461538	1506
1.891538462	9.858461538	1507
2.723076923	9.090769231	1508
0.834615385	8.467692308	1509
-1.853076923	8.136153846	1510
-4.779230769	7.84	1511
-4.855384615	9.028461538	1512
-3.446923077	8.463846154	1513
-0.455384615	7.673846154	1514
-1.726923077	7.977692308	1515
1.464615385	10.43923077	1516
1.043076923	10.60923077	1517
1.853076923	9.31	1518
-0.217692308	10.32692308	1519
-1.963076923	8.776923077	1520
-1.206153846	9.123846154	1521
-0.953846154	7.564615385	1522
-1.150769231	7.367692308	1523
-2.724615385	7.522307692	1524
-4.053076923	8.088461538	1525
-4.476153846	6.513076923	1526
-7.158461538	6.452307692	1527
-7.338461538	8.56	1528
-4.454615385	8.724615385	1529
-2.644615385	9.868461538	1530
-2.846153846	10.33307692	1531
-3.232307692	9.825384615	1532
-2.276153846	8.987692308	1533
-1.436923077	9.487692308	1534
-2.721538462	10.59615385	1535
-1.473076923	11.23923077	1536
-1.356923077	10.43769231	1537
-0.58	9.061538462	1538
-2.093076923	9.702307692	1539
-0.63	9.666153846	1540
-2.373846154	9.330769231	1541
-1.672307692	11.45307692	1542
-2.932307692	9.813076923	1543
-4.136923077	10.64076923	1544
-2.115384615	10.57692308	1545
-3.342307692	9.474615385	1546
-3.440769231	9.896923077	1547
-1.299230769	11.44	1548
-0.775384615	11.49769231	1549
0.636923077	10.85384615	1550
-1.641538462	10.60538462	1551
-1.603846154	10.67538462	1552
-3.883076923	9.781538462	1553
-1.881538462	11.16461538	1554
-2.863076923	10.24307692	1555
-2.523076923	10.05	1556
-1.915384615	10.69153846	1557
-2.17	10.09384615	1558
-3.178461538	10.29153846	1559
-3.193076923	9.68	1560
-2.455384615	10.08461538	1561
-1.310769231	10.68923077	1562
-0.016153846	9.852307692	1563
0.230769231	9.137692308	1564
-0.752307692	9.64	1565
0.016923077	10.27615385	1566
-1.682307692	10.06384615	1567
-0.513076923	10.42384615	1568
2.363076923	10.30692308	1569
1.596153846	10.95076923	1570
-0.266923077	11.19615385	1571
2.116923077	11.42615385	1572
2.299230769	12.49461538	1573
2.731538462	10.49769231	1574
3.296153846	11.67923077	1575
3.646153846	12.47307692	1576
6.186923077	11.95538462	1577
5.285384615	10.17846154	1578
5.986153846	10.09230769	1579
2.953846154	9.836923077	1580
3.750769231	10.70230769	1581
4.608461538	10.58461538	1582
3.879230769	11.40692308	1583
5.69	10.84538462	1584
6.152307692	11.69615385	1585
5.477692308	10.82846154	1586
4.11	11.31461538	1587
3.552307692	11.10461538	1588
3.853846154	10.7	1589
2.940769231	10.64230769	1590
0.600769231	11.11307692	1591
-0.967692308	11.74461538	1592
0.058461538	11.28769231	1593
-0.302307692	11.46307692	1594
-0.942307692	10.32538462	1595
-0.543076923	10.69615385	1596
1.463846154	9.887692308	1597
1.987692308	10.82692308	1598
3.144615385	11.84923077	1599
4.036923077	11.72153846	1600
0.262307692	10.42769231	1601
1.718461538	10.91	1602
4.632307692	11.34846154	1603
5.096923077	10.95769231	1604
3.604615385	10.04461538	1605
1.831538462	11.17153846	1606
0.952307692	11.15846154	1607
0.612307692	11.64307692	1608
1.848461538	11.76	1609
1.593846154	11.49153846	1610
3.9	13.07923077	1611
2.357692308	12.22923077	1612
1.856153846	11.04230769	1613
0.292307692	11.24153846	1614
0.537692308	11.61769231	1615
0.333076923	11.63153846	1616
0.907692308	11.98923077	1617
1.006923077	12.66230769	1618
0.530769231	13.11692308	1619
0.738461538	12.40461538	1620
3.457692308	13.30076923	1621
1.900769231	12.48769231	1622
2.42	12.73461538	1623
4.419230769	12.83769231	1624
1.88	11.99692308	1625
2.708461538	11.95769231	1626
2.293076923	11.61	1627
-0.006153846	11.10230769	1628
-0.613076923	10.27769231	1629
-2.426923077	9.276153846	1630
-2.933076923	9.748461538	1631
-0.330769231	10.79692308	1632
0.496923077	10.47153846	1633
0.703076923	10.14230769	1634
0.821538462	9.955384615	1635
1.734615385	9.926923077	1636
2.41	10.71076923	1637
1.495384615	9.666923077	1638
3.206153846	10.02384615	1639
3.47	9.348461538	1640
3.723076923	9.608461538	1641
4.892307692	10.55076923	1642
3.736153846	10.55692308	1643
5.53	10.20692308	1644
5.636923077	10.11769231	1645
2.825384615	9.981538462	1646
0.620769231	10.34538462	1647
0.856153846	10.60153846	1648
0.666153846	10.40923077	1649
-0.127692308	10.91461538	1650
-1.423846154	10.39538462	1651
-1.658461538	9.41	1652
-2.626923077	10.72846154	1653
-0.286923077	10.03692308	1654
-1.461538462	10.40538462	1655
-2.563076923	10.11846154	1656
-3.744615385	10.08692308	1657
-2.63	11.05769231	1658
-1.885384615	10.92923077	1659
-2.911538462	11.58846154	1660
-1.914615385	12.19	1661
-1.933076923	11.01538462	1662
-3.061538462	12.29384615	1663
-5.64	11.49692308	1664
-3.671538462	10.92	1665
-2.737692308	11.11153846	1666
-3.369230769	10.40692308	1667
-4.109230769	9.679230769	1668
-3.301538462	9.739230769	1669
-4.16	9.884615385	1670
-3.030769231	10.59307692	1671
-4.280769231	9.866923077	1672
-5.285384615	8.181538462	1673
-2.513846154	10.07846154	1674
-4.736153846	11.17923077	1675
-5.793076923	10.42538462	1676
-7.199230769	11.43153846	1677
-6.658461538	11.36923077	1678
-2.896923077	11.81384615	1679
-2.626923077	11.41769231	1680
-5.166923077	11.15615385	1681
-2.085384615	10.45384615	1682
-0.540769231	9.850769231	1683
-0.121538462	10.53923077	1684
0.524615385	9.911538462	1685
0.663076923	9.882307692	1686
-0.946153846	9.781538462	1687
-2.281538462	8.991538462	1688
-4.986923077	7.978461538	1689
-2.632307692	8.148461538	1690
-3.806153846	8.706923077	1691
-2.459230769	8.760769231	1692
-0.876923077	9.775384615	1693
-1.464615385	10.77384615	1694
-2.277692308	10.88384615	1695
-5.415384615	9.152307692	1696
-5.879230769	10.53384615	1697
-6.221538462	10.66384615	1698
-5.382307692	10.81692308	1699
-4.683846154	10.04076923	1700
-3.573846154	9.854615385	1701
-7.542307692	9.401538462	1702
-7.25	9.763846154	1703
-5.626923077	10.80923077	1704
-5.426153846	10.57	1705
-3.355384615	11.61153846	1706
-5.036923077	11.17923077	1707
-5.399230769	11.36384615	1708
-3.51	11.38307692	1709
-2.918461538	12.88692308	1710
-4.456923077	11.66307692	1711
-4	11.41538462	1712
-2.529230769	11.75615385	1713
-1.463846154	11.69538462	1714
-0.588461538	10.39230769	1715
-0.819230769	11.41230769	1716
-2.317692308	11.13076923	1717
-2.001538462	10.98538462	1718
0.473846154	10.45461538	1719
-1.756153846	10.90230769	1720
-0.493076923	12.31692308	1721
-0.797692308	11.11923077	1722
-1.193846154	10.68153846	1723
-4.053076923	9.807692308	1724
-4.078461538	9.423076923	1725
-3.046153846	9.921538462	1726
-2.645384615	10.10384615	1727
-2.127692308	9.932307692	1728
-0.219230769	9.42	1729
-2.233076923	9.891538462	1730
-2.043846154	11.82923077	1731
-0.387692308	9.931538462	1732
1.074615385	9.936153846	1733
1.936153846	10.83	1734
2.221538462	10.86846154	1735
0.656153846	10.33461538	1736
2.223846154	9.815384615	1737
3.072307692	9.095384615	1738
1.543076923	10.06153846	1739
2.709230769	11.10769231	1740
1.703076923	9.099230769	1741
2.112307692	8.547692308	1742
1.067692308	7.970769231	1743
1.117692308	8.673076923	1744
-0.003076923	9.995384615	1745
-1.319230769	10.12230769	1746
-1.905384615	10.14846154	1747
-0.46	9.770769231	1748
-2.023076923	9.13	1749
-1.217692308	8.762307692	1750
-5.281538462	9.512307692	1751
-2.923076923	9.927692308	1752
-1.301538462	9.193076923	1753
-3.060769231	9.423076923	1754
-1.981538462	9.661538462	1755
-2.394615385	11.67	1756
-3.21	10.45	1757
-3.818461538	10.90461538	1758
-4.811538462	10.16	1759
-2.976153846	10.33307692	1760
-2.091538462	11.35076923	1761
-0.421538462	9.963846154	1762
-0.571538462	11.97923077	1763
0.627692308	11.57923077	1764
0.005384615	10.48230769	1765
0.354615385	10.69153846	1766
0.362307692	10.13076923	1767
-1.089230769	8.219230769	1768
-3.805384615	8.809230769	1769
-3.770769231	9.517692308	1770
-4.809230769	8.804615385	1771
-2.191538462	9.492307692	1772
-5.283076923	9.443846154	1773
-6.649230769	10.01846154	1774
-7.001538462	10.00769231	1775
-5.45	11.34538462	1776
-4.449230769	11.42230769	1777
-5.403846154	11.11384615	1778
-7.078461538	9.63	1779
-5.735384615	8.676923077	1780
-5.904615385	8.308461538	1781
-4.185384615	8.811538462	1782
-5.175384615	7.387692308	1783
-4.666153846	8.476153846	1784
-5.22	9.341538462	1785
-5.900769231	9.168461538	1786
-4.556153846	9.856923077	1787
-4.352307692	9.684615385	1788
-6.434615385	8.281538462	1789
-6.406153846	7.488461538	1790
-3.288461538	7.503846154	1791
-2.056153846	8.653076923	1792
-2.104615385	7.448461538	1793
-1.733076923	7.023846154	1794
-0.553846154	7.041538462	1795
0.25	7.718461538	1796
-0.250769231	7.65	1797
1.766923077	7.305384615	1798
1.886153846	6.573076923	1799
-0.048461538	6.906153846	1800
0.220769231	8.483846154	1801
2.633846154	7.29	1802
0.776153846	8.118461538	1803
1.183076923	8.293846154	1804
3.326923077	9.959230769	1805
0.458461538	8.936923077	1806
0.882307692	6.97	1807
0.320769231	7.405384615	1808
-1.335384615	8.26	1809
-3.976923077	7.312307692	1810
-5.426923077	5.965384615	1811
-6.986923077	6.864615385	1812
-7.348461538	6.866153846	1813
-8.983076923	6.425384615	1814
-8.563846154	5.029230769	1815
-6.563846154	5.372307692	1816
-4.076923077	7.364615385	1817
-4.151538462	6.776153846	1818
-4.178461538	7.500769231	1819
-6.905384615	6.953076923	1820
-7.618461538	5.899230769	1821
-9.089230769	7.104615385	1822
-10.65307692	6.833076923	1823
-7.950769231	7.658461538	1824
-6.672307692	6.432307692	1825
-7.306153846	6.168461538	1826
-5.691538462	6.728461538	1827
-2.469230769	7.375384615	1828
-2.878461538	7.421538462	1829
-2.926923077	8.031538462	1830
-2.35	7.143076923	1831
0.085384615	6.406153846	1832
-0.036153846	7.737692308	1833
0.386923077	9.245384615	1834
0.666153846	10.07923077	1835
-0.371538462	9.215384615	1836
-0.361538462	7.866923077	1837
0.249230769	8.828461538	1838
0.4	7.422307692	1839
-0.57	7.5	1840
-1.320769231	6.608461538	1841
-1.348461538	7.650769231	1842
-1.165384615	7.855384615	1843
-1.563846154	9.207692308	1844
-2.070769231	8.996153846	1845
-3.082307692	8.830769231	1846
-5.040769231	8.538461538	1847
-5.948461538	7.587692308	1848
-2.710769231	8.360769231	1849
-2.530769231	7.614615385	1850
-2.084615385	8.296923077	1851
-2.934615385	8.565384615	1852
-3.119230769	7.252307692	1853
-4.938461538	7.525384615	1854
-5.894615385	7.696153846	1855
-6.105384615	7.816153846	1856
-5.505384615	8.369230769	1857
-4.434615385	9.047692308	1858
-3.408461538	9.38	1859
-3.644615385	9.703076923	1860
-1.826923077	10.19384615	1861
0.875384615	10.46615385	1862
-1.619230769	9.664615385	1863
-0.536923077	8.956153846	1864
-2.480769231	8.163846154	1865
-2.840769231	7.443076923	1866
-2.446923077	7.724615385	1867
-1.572307692	8.353076923	1868
-2.198461538	8.630769231	1869
-1.435384615	8.486923077	1870
-2.416923077	9.006153846	1871
-1.516153846	9.207692308	1872
-1.147692308	10.18153846	1873
-1.766153846	9.906923077	1874
-1.966923077	11.23846154	1875
-1.601538462	10.45846154	1876
-3.937692308	10.58	1877
-3.616923077	10.29923077	1878
-5.036923077	9.662307692	1879
-3.552307692	9.074615385	1880
-2.129230769	8.429230769	1881
-3.365384615	8.686923077	1882
-3.625384615	7.37	1883
-2.987692308	8.059230769	1884
-4.136153846	7.843846154	1885
-4.964615385	7.000769231	1886
-5.011538462	8.193846154	1887
-4.786923077	8.913846154	1888
-4.783846154	8.544615385	1889
-4.376153846	8.150769231	1890
-3.439230769	8.078461538	1891
-2.003076923	8.196153846	1892
-3.539230769	7.566153846	1893
-3.26	7.338461538	1894
-4.495384615	9.045384615	1895
-4.063846154	9.360769231	1896
-3.551538462	8.763076923	1897
-3.207692308	7.863076923	1898
-1.637692308	8.742307692	1899
0.661538462	8.290769231	1900
-0.212307692	8.230769231	1901
0.19	9.748461538	1902
3.181538462	10.45230769	1903
3.323076923	10.86307692	1904
4.550769231	10.17307692	1905
1.679230769	9.92	1906
3.719230769	9.033846154	1907
5.304615385	8.96	1908
4.779230769	9.464615385	1909
4.71	8.724615385	1910
2.628461538	8.766923077	1911
3.546923077	8.707692308	1912
5.003076923	8.839230769	1913
2.632307692	8.637692308	1914
2.476923077	8.766153846	1915
2.306153846	9.230769231	1916
2.950769231	10.37538462	1917
1.336923077	8.926153846	1918
1.161538462	7.988461538	1919
1.885384615	8.726153846	1920
2.717692308	8.046153846	1921
2.553076923	9.061538462	1922
3.527692308	9.309230769	1923
0.799230769	8.418461538	1924
2.766153846	8.725384615	1925
2.493846154	9.270769231	1926
2.546923077	9.113846154	1927
1.070769231	8.838461538	1928
3.717692308	8.186153846	1929
3.193846154	8.474615385	1930
4.249230769	8.560769231	1931
6.323076923	9.416153846	1932
3.976923077	8.731538462	1933
1.94	9.773076923	1934
2.677692308	9.245384615	1935
2.24	9.378461538	1936
1.337692308	8.27	1937
2.783076923	8.581538462	1938
2.197692308	7.642307692	1939
2.244615385	7.771538462	1940
0.83	9.176153846	1941
-0.626923077	9.029230769	1942
-0.187692308	8.994615385	1943
-1.816153846	8.899230769	1944
-1.09	8.347692308	1945
-1.523076923	10.19307692	1946
-0.928461538	10.61923077	1947
-1.353846154	9.206153846	1948
-0.053076923	8.424615385	1949
-2.425384615	8.380769231	1950
-2.27	9.440769231	1951
-1.637692308	9.899230769	1952
-2.241538462	9.100769231	1953
0.166153846	8.124615385	1954
-0.163846154	7.754615385	1955
-0.184615385	7.818461538	1956
-2.096923077	7.949230769	1957
-3.368461538	7.675384615	1958
-3.536153846	7.410769231	1959
-5.064615385	7.276923077	1960
-5.207692308	7.076153846	1961
-4.369230769	6.870769231	1962
-3.54	6.968461538	1963
-5.201538462	5.881538462	1964
-3.104615385	4.747692308	1965
-2.933076923	4.704615385	1966
-4.643846154	4.853076923	1967
-6.594615385	4.895384615	1968
-3.383846154	4.113076923	1969
-4.053846154	5.344615385	1970
-4.083846154	5.713076923	1971
-4.52	7.076153846	1972
-4.423846154	6.499230769	1973
-3.01	6.327692308	1974
-4.095384615	8.481538462	1975
-4.194615385	7.708461538	1976
-5.170769231	6.129230769	1977
-3.257692308	6.160769231	1978
-5.429230769	6.759230769	1979
-7.304615385	6.307692308	1980
-5.723846154	7.284615385	1981
-5.649230769	6.293076923	1982
-7.134615385	6.866153846	1983
-6.574615385	8.623846154	1984
-7.862307692	7.672307692	1985
-7.25	7.969230769	1986
-4.361538462	8.763846154	1987
-2.999230769	8.626153846	1988
-4.021538462	6.200769231	1989
-5.384615385	6.886153846	1990
-5.466153846	7.297692308	1991
-5.144615385	7.898461538	1992
-5.250769231	9.264615385	1993
-4.903076923	8.666153846	1994
-6.74	10.22769231	1995
-7.633846154	10.05846154	1996
-7.670769231	10.31538462	1997
-7.626923077	8.937692308	1998
-7.876923077	8.000769231	1999
[truncated: 38,001 more rows]
