# Supplementary material for: Revealing the selective mechanisms of inhibitors to PARP-1 and PARP-2 via multiple computational methods
Source: PeerJ. 2020 May 25;8:e9241. doi: 10.7717/peerj.9241 (PMC7255342; doi:10.7717/peerj.9241)
Supplement: Data S1 [file peerj-08-9241-s001.zip › Raw_data/Figure 10/(D) PARP-2-Niraparib.csv]

PC1	PC2	Frame
-14.581	-0.956	1
-14.268	-0.911	2
-16.121	-1.261	3
-15.015	-1.709	4
-13.938	-2.322	5
-12.923	-3.894	6
-12.985	-3.823	7
-11.324	-4.344	8
-12.256	-3.636	9
-14.586	-1.073	10
-13.522	-2.852	11
-14.397	-3.081	12
-14.465	-1.328	13
-13.97	-2.129	14
-13.16	-1.746	15
-14.77	-3.004	16
-11.603	-1.979	17
-10.894	-2.432	18
-11.138	-2.243	19
-11.749	-3.674	20
-11.078	-2.636	21
-9.423	-3.932	22
-11.011	-3.193	23
-12.037	-3.096	24
-9.532	-5.087	25
-13.318	-4.904	26
-13.468	-2.539	27
-13.697	-1.737	28
-13.861	-1.423	29
-12.035	-1.738	30
-11.793	-0.871	31
-10.101	-0.065	32
-10.451	0.539	33
-9.567	0.421	34
-9.189	0.876	35
-9.198	1.014	36
-9.655	0.256	37
-9.19	-0.192	38
-8.054	-0.748	39
-7.396	-2.648	40
-6.534	-2.765	41
-6.812	-3.477	42
-8.058	-2.812	43
-8.297	-3.309	44
-7.204	-3.358	45
-6.778	-4.442	46
-6.375	-2.98	47
-7.524	-2.572	48
-7.281	-1.829	49
-8.415	-3.226	50
-10.196	-3.395	51
-8.694	-4.759	52
-9.85	-5.774	53
-8.095	-4.559	54
-7.881	-4.982	55
-8.827	-5.546	56
-8.422	-4.865	57
-9.479	-4.196	58
-10.478	-4.708	59
-9.123	-5.107	60
-10.122	-4.698	61
-10.182	-4.767	62
-10.507	-4.354	63
-9.901	-4.453	64
-10.132	-3.81	65
-9.727	-3.076	66
-10.75	-4.357	67
-10.547	-3.712	68
-10.605	-4.936	69
-11.298	-5.262	70
-10.466	-5.21	71
-9.614	-5.98	72
-10.02	-6.486	73
-8.334	-7.651	74
-8.516	-8.281	75
-7.743	-7.913	76
-7.26	-5.826	77
-8.571	-5.743	78
-6.894	-6.068	79
-7.893	-6.373	80
-7.404	-7.062	81
-8.124	-6.281	82
-9.664	-5.753	83
-10.149	-6.791	84
-10.571	-6.239	85
-10.899	-5.821	86
-11.06	-2.203	87
-10.498	-3.628	88
-10.928	-1.919	89
-8.644	-1.134	90
-8.915	-1.74	91
-9.593	-3.196	92
-9.586	-3.028	93
-9.417	-2.956	94
-7.721	-1.938	95
-8.938	-3.853	96
-9.587	-1.042	97
-10.076	0.095	98
-8.442	-4.101	99
-7.153	-3.033	100
-7.118	-4.203	101
-6.175	-4.535	102
-6.902	-2.986	103
-6.193	-4.847	104
-4.35	-3.646	105
-4.298	-3.291	106
-5.5	-2.982	107
-7.083	-3.355	108
-6.629	-5.32	109
-7.034	-3.625	110
-6.967	-1.43	111
-7.178	-1.558	112
-6.12	-1.35	113
-5.816	-1.622	114
-6.852	-1.316	115
-8.312	-1.327	116
-7.59	-2.759	117
-6.403	-4.491	118
-8.215	-3.496	119
-10.649	-2.419	120
-11.078	-1.823	121
-12.424	-2.707	122
-13.37	-2.668	123
-11.371	-2.757	124
-9.581	-2.83	125
-9.104	-2.497	126
-7.96	-1.316	127
-6.338	-2.832	128
-6.365	-2.931	129
-6.709	-2.739	130
-4.782	-4.708	131
-7.864	-4.063	132
-8.644	-4.538	133
-9.217	-4.209	134
-8.375	-3.11	135
-9.479	-4.472	136
-8.19	-3.784	137
-8.009	-3.532	138
-8.507	-4.337	139
-7.323	-3.849	140
-7.807	-3.399	141
-5.756	-3.391	142
-5.716	-1.279	143
-6.62	-2.612	144
-6.773	-2.911	145
-7.167	-2.412	146
-6.5	-2.553	147
-5.501	-1.322	148
-3.975	-1.545	149
-4.73	-2.575	150
-4.865	-3.616	151
-7.108	-3.898	152
-7.139	-2.944	153
-6.796	-4.276	154
-4.168	-6.003	155
-4.488	-6.244	156
-5.024	-6.234	157
-6.284	-7.686	158
-7.576	-7.788	159
-8.222	-6.402	160
-10.042	-4.481	161
-8.65	-4.405	162
-9.239	-4.35	163
-9.528	-4.822	164
-9.411	-5.927	165
-10.736	-5.273	166
-8.785	-4.471	167
-8.105	-2.653	168
-7.555	-2.673	169
-9.527	-2.507	170
-9.87	-3.882	171
-10.492	-4.802	172
-9.89	-3.385	173
-13.055	-2.596	174
-11.743	-1.052	175
-11.187	-1.067	176
-11.861	-0.951	177
-10.52	-1.45	178
-10.611	-1.407	179
-10.33	-1.428	180
-6.603	-2.679	181
-5.385	-2.775	182
-7.755	-2.726	183
-6.207	-2.141	184
-4.857	-2.763	185
-5.96	-1.644	186
-8.007	-2.23	187
-8.165	-3.794	188
-8.394	-0.173	189
-8.981	-0.832	190
-8.153	2.04	191
-9.579	3.386	192
-10.762	1.642	193
-12.239	4.718	194
-11.549	2.976	195
-9.264	3.872	196
-9.738	3.345	197
-10.681	4.455	198
-10.772	2.832	199
-10.849	4.118	200
-9.97	3.888	201
-9.404	4.054	202
-10.254	3.262	203
-10.365	3.508	204
-10.81	2.488	205
-10.266	2.042	206
-10.275	0.102	207
-8.91	-1.109	208
-11.102	-1.48	209
-9.645	-0.767	210
-8.808	-0.88	211
-8.778	-1.021	212
-8.951	-2.474	213
-10.363	-2.357	214
-10.845	-2.063	215
-9.674	-1.586	216
-12.135	-0.539	217
-10.466	-0.475	218
-10.658	-0.494	219
-10.82	-0.446	220
-11.348	-0.298	221
-11.635	-0.154	222
-11.208	1.576	223
-9.451	-0.296	224
-9.997	-1.217	225
-10.307	-2.525	226
-12.267	-2.209	227
-9.996	-2.706	228
-9.567	-1.961	229
-8.531	-2.796	230
-8.27	-1.334	231
-9.378	-3.691	232
-10.776	-4.541	233
-11.628	-3.515	234
-10.052	-4.238	235
-11.026	-4.209	236
-10.776	-3.453	237
-10.865	-2.51	238
-12.823	-1.624	239
-11.969	-0.962	240
-14.081	1.249	241
-12.812	-1.154	242
-14.881	-1.435	243
-13.986	-2.136	244
-15.638	-0.088	245
-16.137	0.294	246
-14.502	-0.764	247
-13.986	-1.667	248
-14.986	-2.163	249
-14.88	-1.246	250
-14.954	-2.814	251
-14.539	-2.39	252
-15.386	-3.254	253
-16.521	-2.807	254
-14.789	-1.043	255
-14.017	-1.293	256
-13.447	-2.552	257
-13.349	-2.207	258
-13.045	-2.375	259
-14.827	-1.413	260
-14.79	-1.207	261
-14.308	-0.954	262
-13.163	-1.533	263
-11.349	-0.805	264
-11.05	0.2	265
-11.238	1.891	266
-11.447	1.324	267
-13.185	3.838	268
-13.584	4.69	269
-13.907	4.815	270
-12.251	1.836	271
-11.416	1.882	272
-12.184	2.936	273
-11.905	1.725	274
-10.696	1.658	275
-12.899	-0.277	276
-12.985	-0.026	277
-13.095	-0.341	278
-13.119	-1.312	279
-13.37	-0.787	280
-13.138	0.861	281
-13.858	1.503	282
-13.545	-0.349	283
-14.641	0.621	284
-15.519	1.239	285
-13.958	-0.307	286
-16.39	1.24	287
-15.445	1.194	288
-14.21	3.665	289
-13.841	1.977	290
-14.85	1.068	291
-15.225	1.084	292
-14.6	1.595	293
-16.044	1.138	294
-14.008	1.949	295
-14.675	2.159	296
-16.118	2.726	297
-15.415	0.395	298
-16.266	-1.711	299
-15.649	-2.102	300
-14.888	-0.861	301
-15.595	0.182	302
-12.671	1.352	303
-12.808	1.713	304
-12.521	1.151	305
-12.248	2.557	306
-13.785	2.406	307
-9.748	0.324	308
-10.601	1.443	309
-10.327	2.562	310
-8.911	3.048	311
-10.399	2.34	312
-9.608	-0.724	313
-11.463	0.696	314
-12.158	0.367	315
-11.573	-0.281	316
-9.606	2.032	317
-10.294	1.143	318
-10.617	1.334	319
-10.654	2.55	320
-9.925	2.218	321
-10.903	0.493	322
-11.99	-0.102	323
-12.638	0.064	324
-11.848	1.15	325
-11.912	1.465	326
-12.499	2.386	327
-10.895	0.634	328
-11.66	0.959	329
-10.941	0.57	330
-9.594	0.754	331
-9.812	1.531	332
-11.869	2.639	333
-11.076	1.932	334
-11.756	3.37	335
-11.054	3.205	336
-11.25	1.785	337
-10.682	2.493	338
-8.43	1.793	339
-9.908	2.872	340
-10.915	2.191	341
-11.626	3.116	342
-11.172	1.847	343
-9.457	2.766	344
-8.75	2.175	345
-7.317	0.919	346
-5.561	0.617	347
-6.665	1.246	348
-7.278	1.875	349
-5.956	1.091	350
-4.801	1.586	351
-4.898	1.247	352
-3.994	0.355	353
-3.677	0.542	354
-4.748	1.542	355
-5.338	0.271	356
-4.377	1.24	357
-3.374	1.472	358
-5.036	1.382	359
-5.728	3.044	360
-5.71	2.691	361
-5.129	1.899	362
-5.797	0.391	363
-4.707	0.204	364
-3.043	0.597	365
-2.751	-1.511	366
-3.665	-0.338	367
-2.822	-0.475	368
-3.753	0.009	369
-2.645	-0.596	370
-4.287	-0.71	371
-4.858	-0.682	372
-2.707	1	373
-2.291	1.01	374
-1.846	0.801	375
-3.202	-0.556	376
-4.412	-0.682	377
-3.521	-1.534	378
-1.789	-0.444	379
-2.377	-1.561	380
-2.131	-2.059	381
-3.587	-0.973	382
-3.219	-2.898	383
-3.048	-3.285	384
-3.85	-3.064	385
-5.811	-0.931	386
-6.231	-2.774	387
-7.245	-3.389	388
-7.594	-2.529	389
-8.502	-2.823	390
-7.88	-1.779	391
-10.426	-1.347	392
-12.022	-2.014	393
-9.303	-1.617	394
-10.873	-2.779	395
-10.886	-1.073	396
-11.81	-1.992	397
-10.977	-0.925	398
-11.164	0.641	399
-12.631	-1.48	400
-12.284	1.623	401
-10.717	0.558	402
-11.046	-1.039	403
-12.472	1.111	404
-12.571	0.277	405
-12.094	1.083	406
-10.91	-0.304	407
-11.66	0.022	408
-10.181	-1.461	409
-11.157	-0.757	410
-10.427	-0.269	411
-9.198	-0.133	412
-8.443	0.73	413
-9.597	-0.744	414
-8.051	0.77	415
-6.939	1.894	416
-6.437	3.024	417
-9.079	3.724	418
-7.467	2.779	419
-8.019	3.126	420
-9.725	4.555	421
-8.679	3.929	422
-8.142	4.354	423
-8.541	4.482	424
-8.694	3.451	425
-7.604	3.392	426
-7.736	3.655	427
-9.731	3.723	428
-8.419	4.691	429
-8.551	2.745	430
-8.166	0.358	431
-8.134	1.326	432
-9.019	2.983	433
-8.619	2.183	434
-8.075	1.613	435
-7.859	1.342	436
-7.718	0.781	437
-6.14	0.258	438
-7.774	0.387	439
-7.245	-1.253	440
-8.734	-0.461	441
-9.148	0.564	442
-9.841	1.254	443
-7.947	1.938	444
-8.33	2.176	445
-6.298	0.934	446
-6.484	2.15	447
-6.801	1.555	448
-6.974	1.107	449
-6.911	1.026	450
-7.15	1.287	451
-5.533	1.079	452
-7.155	1.558	453
-8.296	-0.175	454
-7.367	-1.022	455
-7.244	-1.467	456
-6.003	-0.606	457
-5.072	-2.853	458
-5.48	-0.777	459
-6.174	-2.693	460
-5.356	-1.697	461
-3.298	-1.283	462
-3.533	-1.551	463
-2.027	-1.524	464
-2.418	-2.383	465
-2.239	-1.12	466
-3.999	-0.698	467
-2.74	-2.502	468
-2.616	-1.887	469
-4.333	-0.605	470
-4.608	-1.123	471
-6.215	-1.832	472
-5.79	-1.451	473
-7.345	-2.242	474
-7.982	-2.824	475
-8.208	-3.632	476
-8.541	-3.849	477
-5.812	-3.287	478
-7.318	-3.386	479
-7.13	-2.529	480
-8.618	-3.664	481
-9.419	-1.56	482
-10.248	-3.284	483
-9.523	-4.496	484
-10.868	-1.835	485
-10.415	-1.102	486
-11.184	-0.361	487
-10.896	1.054	488
-10.937	0.371	489
-12.848	2.087	490
-11.618	0.035	491
-9.284	-0.764	492
-8.737	-0.294	493
-9.968	3.081	494
-8.501	1.269	495
-9.664	1.052	496
-9.662	1.007	497
-11.389	1.902	498
-11.549	2.885	499
-11.681	3.726	500
-11.948	3.5	501
-12.161	2.836	502
-11.816	3.084	503
-11.447	1.563	504
-13.374	1.084	505
-9.703	0.649	506
-9.152	0.191	507
-9.862	-0.32	508
-10.486	0.313	509
-11.553	-0.365	510
-11.406	1.044	511
-10.724	-1.422	512
-9.829	-0.035	513
-10.164	1.494	514
-11.441	1.871	515
-10.087	-0.789	516
-10.283	-0.342	517
-10.872	-0.713	518
-10.126	-0.052	519
-8.655	-0.758	520
-8.392	-0.029	521
-9.693	-1.363	522
-7.313	-0.701	523
-7.304	0.119	524
-6.547	-2.058	525
-7.2	-2.383	526
-9.588	0.129	527
-10.386	0.359	528
-10.087	1.287	529
-9.751	0.429	530
-10.955	-0.686	531
-9.842	-2.059	532
-8.943	-1.312	533
-8.469	-1.72	534
-9.575	0.311	535
-10.513	0.615	536
-7.496	-1.011	537
-8.86	-2.084	538
-10.389	-2.022	539
-10.366	-1.267	540
-10.587	-0.693	541
-11.156	-1.786	542
-9.409	-3.248	543
-10.754	-2.435	544
-9.108	-3.304	545
-7.66	-2.145	546
-8.13	-3.038	547
-7.307	-3.897	548
-7.223	-2.637	549
-6.91	-2.499	550
-6.158	-3.175	551
-8.237	-3.638	552
-8.977	-2.324	553
-8.18	-3.354	554
-11.265	-2.878	555
-9.643	-1.504	556
-11.154	-0.449	557
-12.422	-1.724	558
-12.519	-2.551	559
-10.181	-3.356	560
-10.886	-1.858	561
-13.112	-2.266	562
-12.059	-0.037	563
-10.087	-0.299	564
-9.839	-0.994	565
-8.713	-0.844	566
-9.497	-0.433	567
-10.162	-0.475	568
-7.58	-1.794	569
-8.353	-3.648	570
-8.341	-5.106	571
-7.592	-3.36	572
-6.954	-3.915	573
-7.775	-4.192	574
-5.37	-6.055	575
-5.763	-4.886	576
-6.548	-2.586	577
-5.627	-6.654	578
-8.245	-6.195	579
-6.699	-6.239	580
-8.43	-5.315	581
-8.133	-5.171	582
-7.913	-4.163	583
-8.194	-5.204	584
-6.948	-5.029	585
-5.232	-5.323	586
-4.508	-3.549	587
-6.231	-3.411	588
-4.936	-2.591	589
-5.983	-3.34	590
-6.263	-2.79	591
-6.483	-2.857	592
-8.007	-0.398	593
-7.337	-3.231	594
-6.487	-4.305	595
-5.121	-3.095	596
-5.649	-4.803	597
-5.741	-4.183	598
-6.574	-4.043	599
-5.927	-3.54	600
-6.271	-4.343	601
-6.574	-4.416	602
-7.964	-3.647	603
-7.135	-4.067	604
-8.908	-4.067	605
-10.53	-4.155	606
-9.66	-3.8	607
-7.795	-4.827	608
-6.914	-4.795	609
-6.156	-3.132	610
-6.857	-2.061	611
-5.974	-4.76	612
-4.943	-0.873	613
-5.653	-0.746	614
-6.57	-0.174	615
-7.529	-1.483	616
-7.989	-2.37	617
-7.585	-2.642	618
-6.822	-2.311	619
-5.819	-1.215	620
-4.302	-1.937	621
-5.095	-2.226	622
-4.353	-1.854	623
-4.863	-3.485	624
-6.265	-2.731	625
-7.894	-4.698	626
-8.023	-3.61	627
-6.748	-5.587	628
-8.517	-5.326	629
-7.776	-2.33	630
-6.404	-2.03	631
-4.688	-2.655	632
-3.813	-2.892	633
-4.064	-3.152	634
-6.559	-1.962	635
-4.639	-2.733	636
-6.879	-2.403	637
-5.418	-3.354	638
-6.916	-2.914	639
-7.859	-1.619	640
-8.615	-1.608	641
-7.961	-1.913	642
-6.935	-1.094	643
-6.105	-5.214	644
-6.327	-5.355	645
-7.185	-4.39	646
-6.967	-4.002	647
-6.787	-2.887	648
-6.46	-3.545	649
-5.057	-3.661	650
-5.545	-3.751	651
-6.297	-3.497	652
-6.658	-3.928	653
-6.738	-3.366	654
-5.327	-3.392	655
-6.055	-2.99	656
-3.588	-3.002	657
-6.1	-3.822	658
-3.298	-4.065	659
-5.527	-2.656	660
-4.262	-3.16	661
-4.857	-4.794	662
-2.571	-4.369	663
-2.542	-2.805	664
-4.95	-4.158	665
-3.97	-4.418	666
-2.435	-6.388	667
-3.258	-6.399	668
-1.709	-6.638	669
-2.4	-6.843	670
-1.237	-5.495	671
-2.476	-5.343	672
-0.81	-6.304	673
-1.558	-5.318	674
-0.947	-5.824	675
-1.768	-4.622	676
-0.479	-5.857	677
-1.52	-5.706	678
-1.482	-5.919	679
-1.257	-5.782	680
-3.086	-5.895	681
-2.541	-4.785	682
-2.218	-6.933	683
-2.876	-3.032	684
-4.31	-3.219	685
-4.454	-4.054	686
-5.878	-3.58	687
-5.376	-3.77	688
-6.646	-3.194	689
-6.94	-3.738	690
-6.998	-4.38	691
-6.57	-4.221	692
-6.987	-3.491	693
-6.659	-4.297	694
-6.265	-2.756	695
-7.978	-1.262	696
-7.637	-1.276	697
-8.76	-0.36	698
-6.855	-1.233	699
-7.592	-0.55	700
-7.425	-1.48	701
-8.975	-0.705	702
-6.348	-0.251	703
-7.472	1.488	704
-4.952	-0.266	705
-5.573	-1.073	706
-5.146	-1.595	707
-5.512	-1.75	708
-5.343	-1.535	709
-4.89	-2.759	710
-5.289	-2.196	711
-4.863	-2.103	712
-7.004	-2.177	713
-4.884	-3.459	714
-3.018	-4.543	715
-3.136	-3.397	716
-4.188	-1.911	717
-2.987	-2.317	718
-2.425	-1.671	719
-2.012	-2.224	720
-2.306	-1.873	721
-2.206	-1.679	722
-4.052	-1.733	723
-3.299	-0.989	724
-4.702	0.019	725
-5.151	0.466	726
-2.827	-0.291	727
-3.462	-0.76	728
-3.48	-1.375	729
-1.423	-1.389	730
-1.128	-3.199	731
-1.159	-2.591	732
-1.767	-3.164	733
-1.795	-0.998	734
-1.994	-3.438	735
-2.153	-4.77	736
-3.945	-4.108	737
-4.571	-4.736	738
-4.301	-4.52	739
-3.609	-2.939	740
-2.841	-2.269	741
-1.937	-2.381	742
-2.196	-2.435	743
-3.795	-1.025	744
-2.957	-1.034	745
-5.307	-0.75	746
-7.591	1.406	747
-8.903	3.242	748
-7.687	3.757	749
-7.748	3.772	750
-5.958	3.278	751
-2.599	2.217	752
-4.263	1.314	753
-5.763	2.509	754
-5.018	2.469	755
-6.917	1.889	756
-6.094	-1.478	757
-7.869	-0.623	758
-7.456	-0.641	759
-6.516	-0.329	760
-5.801	-0.948	761
-6.105	-0.513	762
-4.437	-2.042	763
-2.805	-0.786	764
-1.69	-2.376	765
-2.366	-1.624	766
-3.022	-2.192	767
-4.283	-0.206	768
-2.73	-1.399	769
-2.432	-1.53	770
-2.394	-3.959	771
-3.305	-3.154	772
-4.936	-4.169	773
-5.637	-3.639	774
-6.758	-4.004	775
-6.802	-3.55	776
-5.973	-3.693	777
-6.913	-3.264	778
-5.04	-4.207	779
-4.474	-2.566	780
-5.717	-4.748	781
-5.084	-2.507	782
-6.211	-1.842	783
-4.307	-3.964	784
-4.02	-5.569	785
-4.023	-3.938	786
-2.387	-3.796	787
-2.261	-3.026	788
-2.924	-3.857	789
-0.708	-4.719	790
-0.13	-4.378	791
-0.381	-3.724	792
-1.032	-3.706	793
0.113	-1.918	794
0.415	-1.781	795
-0.846	-2.583	796
0.119	-1.442	797
-0.96	-1.713	798
-0.631	-0.213	799
-0.816	-0.649	800
-0.816	-3.112	801
1.068	-3.153	802
1.288	-3.04	803
1.286	-3.858	804
1.51	-4.949	805
0.422	-3.899	806
1.87	-5.171	807
2.986	-4.638	808
1.636	-5.467	809
2.593	-4.037	810
1.533	-3.411	811
0.978	-3.557	812
-0.065	-2.453	813
-0.046	-2.061	814
3.214	-2.598	815
1.623	-1.488	816
1.213	-0.211	817
2.76	-1.922	818
2.358	-1.423	819
1.019	-1.689	820
-0.689	-1.417	821
-1.179	-1.875	822
-1.383	-1.417	823
-1.695	-3.26	824
-0.897	-2.221	825
-1.747	-1.321	826
-0.921	-1.352	827
1.266	-3.04	828
-0.12	-2.192	829
-0.555	-3.277	830
0.651	-1.41	831
0.157	-1.644	832
2.266	-1.772	833
3.442	-0.708	834
3.562	-2.22	835
1.129	-1.623	836
2.747	-1.875	837
2.624	-2.195	838
2.132	-3.591	839
2.129	-2.141	840
1.386	-2.16	841
1.188	-0.772	842
1.251	-3.176	843
2.139	-3.592	844
4.385	-3.962	845
4.022	-0.787	846
4.279	-0.751	847
4.009	-1.671	848
4.94	-2.184	849
4.687	-2.349	850
5.281	-4.19	851
5.392	-3.546	852
3.706	-2.776	853
2.105	-2.739	854
3.536	-2.385	855
1.865	-0.303	856
2.418	-0.151	857
1.04	-0.661	858
3.379	0.051	859
1.24	0.595	860
3.021	0.002	861
0.073	1.349	862
1.177	0.704	863
2.979	1.35	864
2.661	1.879	865
2.042	2.486	866
-0.598	0.909	867
1.224	1.062	868
1.835	1.208	869
1.352	0.393	870
0.667	0.921	871
1.951	0.785	872
1.884	-2.355	873
2.557	-0.968	874
1.605	0.094	875
2.111	-0.635	876
4.284	-1.378	877
2.202	-0.813	878
3.464	-0.049	879
3.548	-0.874	880
4.043	-1.607	881
3.441	-1.413	882
3.284	-1.853	883
2.741	-1.455	884
4.757	-0.681	885
3.21	-1.537	886
5.357	-3.38	887
5.778	-2.571	888
4.996	-2.946	889
6.269	-3.772	890
5.151	-4.992	891
3.955	-7.021	892
6.258	-6.921	893
6.224	-4.309	894
5.311	-4.688	895
4.129	-3.731	896
3.662	-3.71	897
5.15	-2.056	898
4.984	-3.057	899
5.34	-3.611	900
5.279	-2.377	901
5.381	-0.21	902
4.226	-0.668	903
5.008	-0.694	904
3.566	-1.413	905
2.86	-1.302	906
2.343	-2.479	907
3.004	-1.331	908
1.823	-1.417	909
1.196	-2.015	910
2.206	-2.763	911
2.404	-2.258	912
4.366	-3.049	913
4.176	-2.01	914
2.411	-1.838	915
2.619	-0.301	916
1.02	1.05	917
1.38	-0.281	918
2.078	-1.073	919
0.977	-0.621	920
1.072	-2.717	921
-1.971	-2.246	922
-3.218	0.316	923
-2.562	-0.398	924
-1.537	-2.262	925
-2.302	-1.019	926
-0.519	-0.904	927
-2.572	-3.056	928
-2.555	-1.862	929
-3.015	-1.826	930
-4.329	-1.336	931
-2.13	-0.886	932
-3.159	-1.71	933
-3.511	-1.283	934
-2.242	-2.221	935
-0.14	-2.941	936
-3.43	-0.863	937
-4.912	-0.342	938
-5.108	-2.184	939
-2.629	-2.967	940
-4.068	-2.547	941
-4.554	-3.766	942
-5.988	-3.873	943
-6.326	-4.356	944
-5.734	-4.081	945
-7.491	-2.88	946
-8.334	-1.472	947
-8.72	-1.996	948
-7.419	-1.217	949
-8.067	-1.277	950
-8.798	-3.063	951
-7.825	-1.616	952
-5.922	-1.667	953
-5.869	-2.594	954
-5.471	-1.13	955
-6.72	-1.279	956
-6.787	-2.293	957
-7.497	-1.514	958
-8.019	-2.165	959
-7.192	-2.098	960
-5.94	-2.604	961
-5.36	-2.797	962
-5.812	-1.56	963
-6.435	-0.949	964
-6.985	-0.988	965
-5.525	-0.008	966
-5.843	-1.926	967
-6.117	-1.913	968
-5.657	-1.303	969
-4.786	-2.413	970
-5.098	-1.833	971
-4.785	-2.464	972
-5.34	-3.159	973
-6.089	-2.334	974
-6.208	-2.399	975
-7.312	-0.514	976
-7.367	-0.101	977
-7.852	-0.966	978
-6.494	-1.918	979
-6.744	-0.068	980
-5.479	-0.857	981
-7.789	-1.076	982
-6.125	0.037	983
-5.193	0.436	984
-5.748	0.06	985
-7.024	-0.318	986
-7.047	0.169	987
-5.487	0.002	988
-5.336	0.316	989
-6.732	0.418	990
-7.041	1.664	991
-7.014	1.274	992
-7.908	0.978	993
-8.222	0.428	994
-8.046	0.816	995
-10.05	-1.265	996
-8.444	1.418	997
-8.43	0.014	998
-7.314	0.908	999
-8.9	2.405	1000
-6.746	1.065	1001
-7.516	1.671	1002
-8.612	1.122	1003
-7.593	0.323	1004
-8.75	0.867	1005
-7.588	1.01	1006
-8.012	0.26	1007
-9.68	0.96	1008
-8.835	2.741	1009
-8.994	2.394	1010
-7.745	2.035	1011
-8.623	1.427	1012
-8.197	0.749	1013
-6.951	1.166	1014
-6.721	-0.364	1015
-5.758	0.837	1016
-7.181	-0.049	1017
-7.208	3.165	1018
-7.112	3.342	1019
-6.226	4.136	1020
-4.953	2.056	1021
-5.174	1.44	1022
-6.517	2.747	1023
-7.366	4.409	1024
-7.277	4.353	1025
-5.597	1.57	1026
-6.267	0.052	1027
-7.224	2.128	1028
-8.252	2.557	1029
-7.826	3.515	1030
-7.064	2.664	1031
-7.778	1.476	1032
-7.279	1.658	1033
-7.595	1.456	1034
-8.73	1.163	1035
-8.556	1.584	1036
-9.637	2.156	1037
-9.705	2.238	1038
-7.976	3.642	1039
-6.433	2.924	1040
-7.427	3.529	1041
-7.674	2.082	1042
-8.816	3.269	1043
-8.835	0.278	1044
-9.383	0.76	1045
-9.202	1.411	1046
-7.554	0.189	1047
-8.852	0.635	1048
-8.35	0.567	1049
-7.195	-1.042	1050
-7.849	-2.246	1051
-8.248	-1.501	1052
-8.477	-1.499	1053
-7.034	-0.853	1054
-7.588	-0.232	1055
-9.637	0.07	1056
-8.199	0.859	1057
-10.863	1.796	1058
-12.601	0.179	1059
-11.599	-0.343	1060
-10.321	1.186	1061
-9.638	0.482	1062
-8.83	0.125	1063
-8.68	0.021	1064
-7.75	-0.93	1065
-8.349	-1.199	1066
-9.92	-1.583	1067
-8.924	-1.096	1068
-9.339	-0.596	1069
-8.513	0.965	1070
-9.016	0.56	1071
-11.044	0.478	1072
-8.201	-0.439	1073
-7.982	-1.262	1074
-8.636	-0.572	1075
-7.557	-0.004	1076
-8.395	-1.383	1077
-7.733	-0.743	1078
-6.244	-2.141	1079
-5.243	0.844	1080
-5.145	-1.335	1081
-6.517	-0.21	1082
-6.022	-0.698	1083
-5.473	1.189	1084
-5.868	-0.087	1085
-7.792	0.296	1086
-6.812	0.446	1087
-6.598	0.053	1088
-7.363	0.481	1089
-7.643	-1.136	1090
-6.526	-1.787	1091
-5.338	0.572	1092
-5.743	2.009	1093
-4.83	1.474	1094
-5.106	1	1095
-7.141	0.742	1096
-6.717	0.55	1097
-5.764	-1.373	1098
-5.779	-1.923	1099
-4.258	0.185	1100
-4.919	-1.591	1101
-3.727	-1.383	1102
-3.625	-1.851	1103
-3.016	-1.092	1104
-3.353	-2.97	1105
-5.29	-2.731	1106
-4.914	-2.688	1107
-5.672	-1.506	1108
-5.405	-1.565	1109
-5.273	-2.381	1110
-5.496	-2.493	1111
-4.783	-2.778	1112
-5.018	-3.217	1113
-3.406	-2.573	1114
-4.303	-3.049	1115
-6.398	-1.612	1116
-6.907	-1.965	1117
-6.602	-1.402	1118
-5.748	-3.299	1119
-7.003	-3.25	1120
-8.224	-3.015	1121
-8.827	-2.433	1122
-6.552	-0.139	1123
-6.701	0.384	1124
-8.703	1.183	1125
-9.433	0.369	1126
-9.806	-1.183	1127
-7.794	-1.647	1128
-7.862	-1.673	1129
-8.579	-1.712	1130
-6.723	-0.403	1131
-8.301	-0.482	1132
-9.194	-0.726	1133
-9.242	0.124	1134
-8.192	-0.179	1135
-6.612	-1.769	1136
-5.504	-1.575	1137
-7.319	-2.596	1138
-5.792	-2.691	1139
-6.202	-2.51	1140
-7.204	-2.531	1141
-7.511	-2.1	1142
-9.933	-0.847	1143
-10.698	-1.207	1144
-10.297	-3.162	1145
-10.337	-4.289	1146
-8.933	-4.438	1147
-8.853	-4.686	1148
-8.407	-2.77	1149
-10	-2.71	1150
-9.12	-2.113	1151
-8.031	-1.555	1152
-8.665	-2.867	1153
-7.038	-2.555	1154
-6.415	-2.248	1155
-4.707	-2.455	1156
-6.155	-2.709	1157
-4.917	-3.221	1158
-4.191	-1.989	1159
-5.334	-1.122	1160
-5.125	-1.733	1161
-3.983	-1.9	1162
-4.145	-1.262	1163
-4.349	-2.387	1164
-5.582	-0.6	1165
-7.18	-1.128	1166
-6.091	-0.541	1167
-7.128	-0.907	1168
-6.371	-1.415	1169
-6.642	-0.714	1170
-3.404	0.206	1171
-4.845	1.778	1172
-4.223	-1.536	1173
-2.938	0.292	1174
-3.161	0.171	1175
-3.147	0.155	1176
-3.396	-1.062	1177
-4.158	-2.527	1178
-5.19	-3.043	1179
-6.504	-2.016	1180
-7.262	-2.084	1181
-8.116	-3.003	1182
-10.126	-2.633	1183
-8.56	-1.786	1184
-9.065	-3.291	1185
-8.962	-3.958	1186
-8.178	-2.711	1187
-7.633	-2.925	1188
-7.195	-1.307	1189
-9.364	-2.609	1190
-8.881	-2.378	1191
-10.024	-2.159	1192
-8.191	-2.27	1193
-8.409	-3.293	1194
-10.795	-3.37	1195
-9.133	-5.683	1196
-8.292	-6.124	1197
-8.978	-5.252	1198
-7.707	-4.682	1199
-7.867	-3.553	1200
-8.454	-2.66	1201
-8.438	-3.813	1202
-6.739	-2.535	1203
-6.621	-2.059	1204
-7.115	-1.785	1205
-7.689	0.004	1206
-9.055	-1.148	1207
-8.535	-3.34	1208
-6.176	-4.51	1209
-7.137	-4.612	1210
-5.339	-2.513	1211
-6.996	-3.371	1212
-7.015	-4.686	1213
-5.569	-5.709	1214
-6.998	-5.348	1215
-7.373	-5.066	1216
-7.705	-6.674	1217
-7.762	-3.919	1218
-6.189	-6.167	1219
-7.167	-5.93	1220
-5.476	-5.265	1221
-8.177	-3.873	1222
-6.684	-2.928	1223
-8.244	-2.085	1224
-7.861	-2.494	1225
-6.724	-3.487	1226
-7.692	-1.444	1227
-7.364	-3.288	1228
-6.179	-1.504	1229
-6.942	-3.485	1230
-6.471	-2.268	1231
-6.46	-1.576	1232
-7.767	-2.049	1233
-7.982	-2.205	1234
-7.906	-3.081	1235
-7.73	-2.129	1236
-6.652	-2.543	1237
-4.881	-5.097	1238
-4.66	-5.911	1239
-6.121	-5.486	1240
-5.316	-5.968	1241
-4.402	-4.708	1242
-5.468	-4.656	1243
-6.195	-3.813	1244
-6.733	-3.212	1245
-6.484	-2.496	1246
-7.389	-3.77	1247
-7.039	-5.007	1248
-6.706	-5.671	1249
-7.411	-5.185	1250
-6.695	-5.098	1251
-6.124	-6.488	1252
-7.399	-6.181	1253
-5.624	-5.681	1254
-6.9	-6.019	1255
-8.143	-6.337	1256
-6.21	-6.132	1257
-5.898	-4.987	1258
-7.037	-5.145	1259
-8.202	-4.177	1260
-7.275	-4.723	1261
-7.106	-5.339	1262
-7.021	-6.195	1263
-7.964	-6.318	1264
-9.556	-5.47	1265
-8.868	-6.589	1266
-7.418	-5.575	1267
-8.643	-4.613	1268
-7.104	-3.732	1269
-5.239	-4.669	1270
-6.832	-3.023	1271
-5.039	-4.026	1272
-4.765	-5.038	1273
-6.037	-6.463	1274
-7.264	-5.153	1275
-7.997	-3.551	1276
-7.295	-4.19	1277
-7.052	-4.682	1278
-5.891	-3.789	1279
-6.042	-4.975	1280
-7.398	-6.176	1281
-8.407	-7.181	1282
-7.288	-5.393	1283
-10.535	-4.536	1284
-8.165	-5.574	1285
-8.823	-5.335	1286
-7.706	-7.632	1287
-7.873	-5.897	1288
-6.084	-7.765	1289
-5.788	-7.404	1290
-7.332	-5.076	1291
-7.101	-5.588	1292
-6.313	-5.82	1293
-7.543	-5.031	1294
-5.997	-5.317	1295
-6.05	-5.759	1296
-4.993	-5.863	1297
-4.855	-6.242	1298
-4.963	-5.628	1299
-4.276	-6.93	1300
-5.011	-6.201	1301
-4.187	-5.664	1302
-3.806	-5.98	1303
-3.95	-7.258	1304
-3.842	-5.637	1305
-3.574	-7.737	1306
-4.523	-6.377	1307
-5.712	-5.232	1308
-7.738	-3.296	1309
-8.162	-2.973	1310
-7.617	-3.814	1311
-6.679	-3.632	1312
-6.531	-4.247	1313
-7.744	-4.991	1314
-10.136	-2.874	1315
-10.92	-3.014	1316
-10.259	-2.536	1317
-10.561	-2.924	1318
-12.861	-2.295	1319
-13.295	-2.25	1320
-13.178	-3.308	1321
-12.556	-3.704	1322
-12.084	-3.987	1323
-12.764	-4.303	1324
-12.558	-4.951	1325
-13.215	-3.149	1326
-13.801	-2.74	1327
-13.86	-4.959	1328
-13.395	-4.823	1329
-13.826	-4.66	1330
-13.963	-5.824	1331
-13.717	-5.56	1332
-12.818	-5.267	1333
-13.099	-5.3	1334
-12.65	-5.096	1335
-13.29	-4.899	1336
-12.277	-3.743	1337
-11.944	-4.042	1338
-12.812	-4.804	1339
-14.245	-4.075	1340
-12.424	-4.982	1341
-12.283	-4.95	1342
-12.234	-4.919	1343
-12.899	-3.575	1344
-13.347	-4.494	1345
-13.982	-3.092	1346
-13.752	-2.562	1347
-11.787	-3.147	1348
-13.639	-4.484	1349
-13.204	-5.871	1350
-13.375	-4.791	1351
-12.852	-3.217	1352
-11.896	-3.78	1353
-12.535	-3.962	1354
-12.405	-4.579	1355
-12.399	-4.466	1356
-12.924	-5.647	1357
-12.953	-6.317	1358
-12.113	-5.604	1359
-11.974	-4.806	1360
-12.541	-6.665	1361
-13.5	-6.617	1362
-14.352	-5.532	1363
-12.716	-5.034	1364
-13.247	-3.857	1365
-12.567	-5.294	1366
-12.538	-6.126	1367
-12.879	-5.934	1368
-13.286	-5.153	1369
-12.27	-5.222	1370
-12.54	-5.178	1371
-12.266	-5.522	1372
-12.488	-4.216	1373
-11.37	-4.485	1374
-12.254	-2.102	1375
-12.7	-2.573	1376
-11.767	-3.166	1377
-13.521	-1.709	1378
-13.546	-3.092	1379
-13.778	-4.627	1380
-12.879	-4.682	1381
-12.411	-4.428	1382
-13.521	-4.738	1383
-12.421	-3.745	1384
-11.534	-3.242	1385
-13.085	-4.792	1386
-13.117	-4.227	1387
-12.308	-3.592	1388
-12.265	-3.912	1389
-10.975	-2.539	1390
-10.279	-4.135	1391
-10.448	-4.065	1392
-12.158	-2.091	1393
-13.551	-2.472	1394
-12.492	-2.011	1395
-10.562	-0.854	1396
-10.113	-1.114	1397
-9.787	-3.357	1398
-11.392	-1.669	1399
-9.859	-2.19	1400
-9.431	-3.163	1401
-10.602	-3.553	1402
-9.333	-4.155	1403
-10.621	-3.087	1404
-9.076	-2.056	1405
-10.361	-1.736	1406
-10.835	-2.978	1407
-13.127	-3.023	1408
-9.866	-3.077	1409
-10.194	-3.447	1410
-10.471	-2.127	1411
-9.338	-3.161	1412
-9.439	-4.877	1413
-8.853	-6.616	1414
-10.217	-6.404	1415
-8.528	-5.939	1416
-8.229	-6.608	1417
-9.078	-7.032	1418
-10.215	-5.914	1419
-9.175	-6.459	1420
-9.403	-5.783	1421
-8.889	-6.183	1422
-9.43	-4.921	1423
-9.13	-5.903	1424
-9.559	-5.886	1425
-7.416	-6.084	1426
-5.664	-7.089	1427
-5.942	-6.685	1428
-4.661	-8.019	1429
-4.961	-7.146	1430
-3.526	-7.093	1431
-4.193	-4.587	1432
-4.655	-4.463	1433
-5.175	-4.213	1434
-4.691	-4.523	1435
-4.479	-2.715	1436
-6.495	-1.606	1437
-7.188	-2.183	1438
-6.131	-3.052	1439
-5.571	-3.399	1440
-5.224	-5.974	1441
-5.582	-5.905	1442
-5.233	-3.184	1443
-4.793	-6.519	1444
-4.852	-6.885	1445
-6.609	-6.296	1446
-7.722	-6.184	1447
-7.18	-6.378	1448
-6.313	-5.742	1449
-6.989	-5.987	1450
-6.708	-6.703	1451
-6.594	-5.727	1452
-8.166	-3.795	1453
-9.507	-4.134	1454
-9.976	-3.691	1455
-9.09	-2.915	1456
-8.887	-3.132	1457
-10.041	-3.754	1458
-9.925	-4.12	1459
-9.231	-4.413	1460
-9.349	-3.396	1461
-9.992	-3.581	1462
-9.341	-4.168	1463
-9.062	-2.932	1464
-7.817	-5.233	1465
-9.383	-4.158	1466
-8.447	-3.688	1467
-7.222	-3.88	1468
-7.382	-4.354	1469
-6.899	-4.481	1470
-7.907	-3.795	1471
-9.146	-4.277	1472
-9.513	-4.537	1473
-9.588	-4.117	1474
-8.221	-4.331	1475
-8.064	-3.389	1476
-6.807	-4.84	1477
-5.961	-4.438	1478
-7.269	-3.707	1479
-7.615	-3.559	1480
-7.924	-3.575	1481
-7.608	-3.097	1482
-6.926	-3.847	1483
-7.472	-4.821	1484
-6.302	-4.566	1485
-4.858	-5.757	1486
-8.228	-5.854	1487
-9.621	-7.096	1488
-8.748	-5.537	1489
-10.821	-5.98	1490
-9.877	-6.36	1491
-8.859	-5.909	1492
-9.884	-6.728	1493
-8.598	-6.85	1494
-7.457	-5.073	1495
-9.045	-4.165	1496
-8.964	-5.905	1497
-9.347	-4.687	1498
-7.652	-3.37	1499
-7.767	-3.938	1500
-7.611	-3.202	1501
-6.4	-2.279	1502
-6.189	-1.28	1503
-7.175	-3.63	1504
-7.348	-3.587	1505
-7.633	-3.729	1506
-8.328	-3.07	1507
-7.204	-4.554	1508
-8.286	-4.376	1509
-7.275	-7.032	1510
-7.142	-6.859	1511
-7.368	-3.781	1512
-9.118	-4.199	1513
-7.126	-5.978	1514
-6.647	-4.884	1515
-6.092	-4.692	1516
-7.305	-5.161	1517
-5.882	-4.703	1518
-6.062	-3.548	1519
-5.355	-2.391	1520
-8.216	-2.829	1521
-7.747	-3.934	1522
-7.814	-2.769	1523
-8.339	-3.258	1524
-9.426	-5.341	1525
-10.236	-3.689	1526
-11.286	-2.19	1527
-10.517	-1.523	1528
-9.882	-1.879	1529
-10.313	-0.184	1530
-8.955	-1.531	1531
-8.472	-2.123	1532
-9.381	-2.264	1533
-9.143	-3.74	1534
-8.482	-2.738	1535
-9.285	-2.245	1536
-9.944	-3.206	1537
-9.213	-2.895	1538
-9.138	-2.054	1539
-9.193	-3.95	1540
-8.766	-3.55	1541
-9.139	-1.363	1542
-6.78	-2.769	1543
-6.018	-0.707	1544
-6.808	-0.439	1545
-8.189	-1.064	1546
-7.307	-1.347	1547
-8.039	0.08	1548
-8.481	0.446	1549
-8.843	-1.592	1550
-7.882	-1.888	1551
-8.026	-2.228	1552
-8.471	-3.372	1553
-8.113	-1.409	1554
-9.872	-1.675	1555
-11.165	-2.34	1556
-11.502	-2.21	1557
-10.969	-1.829	1558
-9.907	-2.38	1559
-11.133	-1.346	1560
-11.155	-0.794	1561
-11.926	-1.777	1562
-10.099	-2.858	1563
-9.3	-5.11	1564
-10.08	-5.049	1565
-10.396	-5.2	1566
-11.621	-4.731	1567
-11.082	-4.754	1568
-8.826	-4.286	1569
-10.794	-2.095	1570
-9.995	-3.304	1571
-10.948	-1.827	1572
-10.952	-3.003	1573
-10.53	-4.067	1574
-11.947	-3.449	1575
-11.425	-4.157	1576
-11.956	-2.732	1577
-11.86	-2.84	1578
-12.029	-2.361	1579
-12.184	-2.905	1580
-12.37	-3.555	1581
-11.966	-3.984	1582
-9.379	-3.416	1583
-10.132	-3.059	1584
-11.745	-1.938	1585
-12.484	-4.46	1586
-13.421	-3.318	1587
-13.977	-4.882	1588
-13.013	-3.924	1589
-13.004	-5.283	1590
-13.917	-3.649	1591
-14.995	-3.993	1592
-14.302	-2.564	1593
-14.739	-1.808	1594
-14.725	-2.582	1595
-13.117	-3.468	1596
-13.339	-4.446	1597
-11.611	-4.76	1598
-10.315	-4.076	1599
-10.296	-3.494	1600
-9.797	-4.291	1601
-9.888	-3.566	1602
-9.836	-2.94	1603
-10.872	-2.352	1604
-8.669	-2.411	1605
-10.364	-2.683	1606
-8.478	-3.487	1607
-9.283	-2.145	1608
-9.597	-3.736	1609
-10.487	-4.469	1610
-9.01	-4.578	1611
-9.325	-5.767	1612
-8.05	-4.696	1613
-8.015	-4.849	1614
-8.436	-4.919	1615
-7.668	-4.239	1616
-5.498	-4.149	1617
-6.102	-4.406	1618
-6.435	-3.383	1619
-6.567	-3.602	1620
-7.134	-4.223	1621
-7.56	-4.901	1622
-7.134	-5.127	1623
-8.69	-2.208	1624
-8.676	-5.583	1625
-8.012	-5.219	1626
-7.115	-4.651	1627
-7.795	-5.068	1628
-8.443	-5.523	1629
-6.835	-5.251	1630
-7.214	-3.42	1631
-6.931	-3.314	1632
-6.92	-3.851	1633
-5.867	-4.399	1634
-6.783	-4.623	1635
-7.564	-3.011	1636
-8.94	-3.218	1637
-9.139	-2.797	1638
-8.324	-4.798	1639
-8.926	-5.061	1640
-7.993	-6.953	1641
-5.566	-5.332	1642
-6.427	-6.612	1643
-8.465	-6.697	1644
-9.782	-6.12	1645
-10.506	-5.321	1646
-10.687	-5.28	1647
-9.729	-6.489	1648
-7.806	-5.311	1649
-7.249	-5.296	1650
-10.399	-5.572	1651
-9.25	-4.789	1652
-9.633	-5.271	1653
-11.234	-4.592	1654
-12.529	-5.144	1655
-13.209	-5.934	1656
-13.723	-4.866	1657
-13.257	-4.385	1658
-12.176	-3.494	1659
-12.119	-3.329	1660
-11.917	-2.782	1661
-12.432	-2.276	1662
-10.241	-2.597	1663
-10.554	-2.243	1664
-8.595	-1.145	1665
-9.249	-1.727	1666
-8.575	-2.659	1667
-7.464	-2.547	1668
-7.948	-1.214	1669
-7.968	-1.58	1670
-7.116	-0.504	1671
-8.932	-1.225	1672
-8.668	-2.294	1673
-7.612	-0.724	1674
-7.282	-1.35	1675
-9.638	-2.488	1676
-11.857	-1.193	1677
-11.129	-1.243	1678
-11.714	-0.658	1679
-10.784	0.286	1680
-9.801	1.526	1681
-8.713	1.565	1682
-6.942	0.858	1683
-6.255	0.918	1684
-8.616	1.116	1685
-8.005	2.712	1686
-7.401	0.876	1687
-5.734	1.054	1688
-6.295	0.463	1689
-6.018	-0.631	1690
-7.753	0.539	1691
-7.533	1.312	1692
-6.925	0.97	1693
-7.832	-0.673	1694
-7.684	-1.883	1695
-6.234	-0.504	1696
-7.299	-0.749	1697
-6.874	-1.178	1698
-5.44	-3.401	1699
-6.154	-4.238	1700
-5.331	-2.922	1701
-7.23	-2.659	1702
-8.285	-4.485	1703
-7.844	-3.513	1704
-7.576	-4.031	1705
-8.556	-1.096	1706
-7.149	-1.612	1707
-7.186	-3.79	1708
-9.466	-1.138	1709
-9.254	-3.124	1710
-8.645	-1.621	1711
-7.873	-1.752	1712
-6.892	-2.209	1713
-7.125	-1.586	1714
-7.481	-1.811	1715
-7.588	-0.982	1716
-6.963	-2.54	1717
-6.86	-3.021	1718
-8.528	-2.355	1719
-8.792	-2.496	1720
-9.586	-2.507	1721
-9.093	-2.131	1722
-9.259	-2.886	1723
-8.421	-4.716	1724
-7.469	-3.847	1725
-9.616	-1.257	1726
-10.22	-1.985	1727
-8.508	-2.223	1728
-9.896	-2.423	1729
-8.944	-3.439	1730
-9.538	-4.566	1731
-10.795	-3.715	1732
-9.596	-2.446	1733
-8.903	-3.546	1734
-9.138	-0.916	1735
-8.847	-1.423	1736
-8.334	-3.289	1737
-9.277	-3.295	1738
-8.596	-4.789	1739
-9.591	-4.194	1740
-8.739	-2.229	1741
-9.144	-3.604	1742
-9.983	-3.524	1743
-10.072	-0.839	1744
-12.443	-1.414	1745
-11.373	-1.466	1746
-11.883	-0.673	1747
-12.592	-1.438	1748
-10.715	-1.293	1749
-9.702	-2.691	1750
-8.123	-2.661	1751
-8.451	-2.591	1752
-7.904	-2.357	1753
-8.136	-2.075	1754
-9.716	-1.869	1755
-9.567	-2.725	1756
-9.339	-2.153	1757
-8.974	-2.999	1758
-11.269	-3.278	1759
-11.129	-4.325	1760
-10.125	-6.403	1761
-12.037	-5.385	1762
-9.884	-7.962	1763
-10.894	-7.911	1764
-11.235	-5.952	1765
-10.658	-4.178	1766
-10.012	-6.68	1767
-11.047	-5.645	1768
-9.922	-6.24	1769
-10.999	-7.311	1770
-9.853	-6.029	1771
-9.487	-4.588	1772
-9.984	-5.478	1773
-11.042	-6.444	1774
-9.64	-5.733	1775
-9.785	-4.794	1776
-9.207	-4.853	1777
-10.878	-4.913	1778
-10.381	-3.579	1779
-9.449	-4.762	1780
-8.883	-4.404	1781
-8.084	-5.138	1782
-9.054	-5.863	1783
-7.221	-6.04	1784
-8.76	-4.97	1785
-7.922	-3.15	1786
-7.463	-1.659	1787
-8.683	-2.034	1788
-8.562	-4.052	1789
-8.718	-4.651	1790
-10.247	-4.634	1791
-10.526	-6.838	1792
-10.305	-6.745	1793
-8.41	-6.068	1794
-8.024	-5.658	1795
-9.71	-5.731	1796
-11.188	-5.038	1797
-9.849	-4.786	1798
-10.915	-5.453	1799
-10.125	-5.604	1800
-10.714	-5.194	1801
-11.385	-4.143	1802
-10.924	-2.481	1803
-10.741	-3.227	1804
-10.378	-3.398	1805
-8.839	-3.016	1806
-9.001	-4.934	1807
-9.215	-4.985	1808
-10.57	-4.674	1809
-10.045	-4.897	1810
-9.206	-3.967	1811
-9.209	-4.968	1812
-9.392	-5.542	1813
-9.493	-7.188	1814
-10.16	-7.454	1815
-10.774	-5.612	1816
-10.574	-6.009	1817
-9.513	-4.9	1818
-9.991	-6.154	1819
-10.235	-4.772	1820
-9.304	-3.829	1821
-10.283	-3.812	1822
-10.93	-4.2	1823
-8.651	-4.383	1824
-7.248	-6.811	1825
-7.605	-5.071	1826
-9.99	-4.44	1827
-7.979	-5.04	1828
-7.878	-5.534	1829
-8.795	-5.502	1830
-8.432	-5.431	1831
-6.832	-6.95	1832
-7.514	-6.571	1833
-9.404	-6.466	1834
-9.135	-7.783	1835
-8.382	-6.703	1836
-7.818	-8.869	1837
-8.506	-7.002	1838
-8.178	-7.065	1839
-8.034	-6.727	1840
-8.986	-7.831	1841
-9.034	-6.462	1842
-7.465	-7.046	1843
-7.629	-6.957	1844
-7.044	-5.95	1845
-8.735	-5.915	1846
-7.592	-5.527	1847
-8.522	-7.007	1848
-8.119	-7.327	1849
-7.173	-6.973	1850
-6.72	-6.112	1851
-5.82	-6.203	1852
-6.863	-6.466	1853
-8.155	-8.319	1854
-6.553	-8.76	1855
-8.223	-8.885	1856
-8.447	-8.594	1857
-7.341	-8.535	1858
-5.296	-7.631	1859
-6.4	-6.965	1860
-8.241	-4.711	1861
-7.882	-7.423	1862
-6.956	-9.294	1863
-6.696	-8.255	1864
-6.876	-8.908	1865
-6.651	-7.054	1866
-7.06	-7.937	1867
-7.227	-6.732	1868
-6.457	-7.236	1869
-8.702	-5.947	1870
-8.589	-6.023	1871
-8.445	-5.438	1872
-9.898	-3.895	1873
-7.908	-4.986	1874
-8.704	-4.016	1875
-8.598	-3.559	1876
-9.115	-4.969	1877
-11.234	-3.92	1878
-10.816	-4.769	1879
-11.919	-4.808	1880
-11.217	-5.773	1881
-9.943	-3.74	1882
-9.361	-3.406	1883
-9.81	-3.808	1884
-9.952	-3.197	1885
-10.678	-2.583	1886
-9.407	-4.478	1887
-9.352	-4.569	1888
-10.851	-4.348	1889
-9.844	-6.392	1890
-9.416	-6.542	1891
-9.452	-4.131	1892
-7.663	-3.586	1893
-7.76	-4.28	1894
-6.171	-5.316	1895
-7.609	-4.029	1896
-8.234	-4.993	1897
-9.182	-4.109	1898
-10.033	-4.163	1899
-8.98	-4.621	1900
-10.075	-3.522	1901
-10.899	-4.999	1902
-11.232	-3.957	1903
-12.057	-3.854	1904
-10.761	-1.736	1905
-11.146	-2.345	1906
-11.574	-2.062	1907
-11.39	-2.626	1908
-12.303	-3.767	1909
-11.547	-4.836	1910
-11.952	-3.768	1911
-11.766	-5.181	1912
-12.113	-3.757	1913
-13.053	-3.587	1914
-11.811	-3.873	1915
-11.762	-4.282	1916
-12.05	-3.961	1917
-14.028	-2.794	1918
-15.605	-0.288	1919
-16.486	-0.091	1920
-15.261	-1.272	1921
-14.234	-2.233	1922
-13.47	-0.036	1923
-13.018	-1.453	1924
-13.359	1.282	1925
-11.94	-0.411	1926
-9.512	0.855	1927
-7.819	0.804	1928
-10.252	0.371	1929
-10.116	-0.077	1930
-10.581	0.975	1931
-10.67	0.504	1932
-11.509	0.284	1933
-10.725	-0.612	1934
-11.566	-0.753	1935
-11.053	0.186	1936
-11.835	0.073	1937
-12.113	1.051	1938
-9.96	0.246	1939
-9.102	1.459	1940
-10.97	2.138	1941
-10.21	0.388	1942
-9.548	2.039	1943
-9.178	2.475	1944
-8.659	0.943	1945
-8.361	1.367	1946
-9.813	2.211	1947
-10.315	0.265	1948
-10.633	-0.318	1949
-12.586	-0.649	1950
-11.194	-0.235	1951
-10.675	0.011	1952
-9.63	-2.201	1953
-9.854	-0.542	1954
-10.787	0.193	1955
-10.537	-0.437	1956
-11.683	-0.076	1957
-11.554	-0.732	1958
-11.794	-0.265	1959
-11.176	-0.112	1960
-11.742	-1.433	1961
-13.088	-2.071	1962
-10.654	-3.728	1963
-11.312	-3.825	1964
-9.767	-1.249	1965
-11.378	-0.74	1966
-10.953	0.35	1967
-13.381	-0.555	1968
-13.204	-1.119	1969
-13.076	-1.709	1970
-13.583	1.032	1971
-12.033	0.068	1972
-12.385	2.126	1973
-11.612	2.907	1974
-11.432	1.371	1975
-12.247	-0.126	1976
-10.406	-2.518	1977
-8.301	-0.892	1978
-9.41	-0.948	1979
-7.287	0.16	1980
-5.543	0.87	1981
-5.077	-1.316	1982
-4.053	-2.54	1983
-5.885	-1.945	1984
-5.966	-1.173	1985
-7.588	1.307	1986
-8.145	-0.12	1987
-9.888	0.444	1988
-7.769	-0.726	1989
-8.12	1.503	1990
-9.473	0.689	1991
-7.891	-0.089	1992
-8.258	1.208	1993
-6.805	-0.121	1994
-7.79	-0.612	1995
-8.974	-0.996	1996
-11.856	-0.998	1997
-9.883	-3.421	1998
-10.727	-1.967	1999
[truncated: 38,002 more rows]
