# Supplementary material for: Revealing the selective mechanisms of inhibitors to PARP-1 and PARP-2 via multiple computational methods
Source: PeerJ. 2020 May 25;8:e9241. doi: 10.7717/peerj.9241 (PMC7255342; doi:10.7717/peerj.9241)
Supplement: Data S1 [file peerj-08-9241-s001.zip › Raw_data/Figure 11/(A) PARP-1-NMS-P118.csv]

PC1	PC2	PMF
-30	-20	25.521382753
-30	-19	25.521382753
-30	-18	25.521382753
-30	-17	25.521382753
-30	-16	25.521382753
-30	-15	25.521382753
-30	-14	25.521382753
-30	-13	25.521382753
-30	-12	25.521382753
-30	-11	25.521382753
-30	-10	25.521382753
-30	-9	25.521382753
-30	-8	25.521382753
-30	-7	25.521382753
-30	-6	25.521382753
-30	-5	25.521382753
-30	-4	25.521382753
-30	-3	25.521382753
-30	-2	25.521382753
-30	-1	25.521382753
-30	0	25.521382753
-30	1	25.521382753
-30	2	25.521382753
-30	3	25.521382753
-30	4	25.521382753
-30	5	25.521382753
-30	6	25.521382753
-30	7	25.521382753
-30	8	25.521382753
-30	9	25.521382753
-30	10	25.521382753
-30	11	25.521382753
-30	12	25.521382753
-30	13	25.521382753
-30	14	25.521382753
-30	15	25.521382753
-30	16	25.521382753
-30	17	25.521382753
-30	18	25.521382753
-30	19	25.521382753
-29	-20	25.521382753
-29	-19	25.521382753
-29	-18	25.521382753
-29	-17	25.521382753
-29	-16	25.521382753
-29	-15	25.521382753
-29	-14	25.521382753
-29	-13	25.521382753
-29	-12	25.521382753
-29	-11	25.521382753
-29	-10	25.521382753
-29	-9	25.521382753
-29	-8	25.521382753
-29	-7	25.521382753
-29	-6	25.521382753
-29	-5	25.521382753
-29	-4	25.521382753
-29	-3	25.521382753
-29	-2	25.521382753
-29	-1	25.521382753
-29	0	25.521382753
-29	1	25.521382753
-29	2	25.521382753
-29	3	25.521382753
-29	4	25.521382753
-29	5	25.521382753
-29	6	25.521382753
-29	7	25.521382753
-29	8	25.521382753
-29	9	25.521382753
-29	10	25.521382753
-29	11	25.521382753
-29	12	25.521382753
-29	13	25.521382753
-29	14	25.521382753
-29	15	25.521382753
-29	16	25.521382753
-29	17	25.521382753
-29	18	25.521382753
-29	19	25.521382753
-28	-20	25.521382753
-28	-19	25.521382753
-28	-18	25.521382753
-28	-17	25.521382753
-28	-16	25.521382753
-28	-15	25.521382753
-28	-14	25.521382753
-28	-13	25.521382753
-28	-12	25.521382753
-28	-11	25.521382753
-28	-10	25.521382753
-28	-9	25.521382753
-28	-8	25.521382753
-28	-7	25.521382753
-28	-6	25.521382753
-28	-5	25.521382753
-28	-4	25.521382753
-28	-3	25.521382753
-28	-2	25.521382753
-28	-1	25.521382753
-28	0	25.521382753
-28	1	25.521382753
-28	2	25.521382753
-28	3	25.521382753
-28	4	25.521382753
-28	5	25.521382753
-28	6	25.521382753
-28	7	25.521382753
-28	8	25.521382753
-28	9	25.521382753
-28	10	25.521382753
-28	11	25.521382753
-28	12	25.521382753
-28	13	25.521382753
-28	14	25.521382753
-28	15	25.521382753
-28	16	25.521382753
-28	17	25.521382753
-28	18	25.521382753
-28	19	25.521382753
-27	-20	25.521382753
-27	-19	25.521382753
-27	-18	25.521382753
-27	-17	25.521382753
-27	-16	25.521382753
-27	-15	25.521382753
-27	-14	25.521382753
-27	-13	25.521382753
-27	-12	25.521382753
-27	-11	25.521382753
-27	-10	25.521382753
-27	-9	25.521382753
-27	-8	25.521382753
-27	-7	25.521382753
-27	-6	25.521382753
-27	-5	25.521382753
-27	-4	25.521382753
-27	-3	25.521382753
-27	-2	25.521382753
-27	-1	25.521382753
-27	0	25.521382753
-27	1	25.521382753
-27	2	25.521382753
-27	3	25.521382753
-27	4	25.521382753
-27	5	25.521382753
-27	6	25.521382753
-27	7	25.521382753
-27	8	25.521382753
-27	9	25.521382753
-27	10	25.521382753
-27	11	25.521382753
-27	12	25.521382753
-27	13	25.521382753
-27	14	25.521382753
-27	15	25.521382753
-27	16	25.521382753
-27	17	25.521382753
-27	18	25.521382753
-27	19	25.521382753
-26	-20	25.521382753
-26	-19	25.521382753
-26	-18	25.521382753
-26	-17	25.521382753
-26	-16	25.521382753
-26	-15	25.521382753
-26	-14	25.521382753
-26	-13	25.521382753
-26	-12	25.521382753
-26	-11	25.521382753
-26	-10	25.521382753
-26	-9	25.521382753
-26	-8	25.521382753
-26	-7	25.521382753
-26	-6	25.521382753
-26	-5	25.521382753
-26	-4	25.521382753
-26	-3	25.521382753
-26	-2	25.521382753
-26	-1	25.521382753
-26	0	25.521382753
-26	1	25.521382753
-26	2	25.521382753
-26	3	25.521382753
-26	4	25.521382753
-26	5	25.521382753
-26	6	25.521382753
-26	7	25.521382753
-26	8	25.521382753
-26	9	25.521382753
-26	10	25.521382753
-26	11	25.521382753
-26	12	25.521382753
-26	13	25.521382753
-26	14	25.521382753
-26	15	25.521382753
-26	16	25.521382753
-26	17	25.521382753
-26	18	25.521382753
-26	19	25.521382753
-25	-20	25.521382753
-25	-19	25.521382753
-25	-18	25.521382753
-25	-17	25.521382753
-25	-16	25.521382753
-25	-15	25.521382753
-25	-14	25.521382753
-25	-13	25.521382753
-25	-12	25.521382753
-25	-11	25.521382753
-25	-10	25.521382753
-25	-9	25.521382753
-25	-8	25.521382753
-25	-7	25.521382753
-25	-6	25.521382753
-25	-5	25.521382753
-25	-4	25.521382753
-25	-3	25.521382753
-25	-2	25.521382753
-25	-1	25.521382753
-25	0	25.521382753
-25	1	25.521382753
-25	2	25.521382753
-25	3	25.521382753
-25	4	25.521382753
-25	5	25.521382753
-25	6	25.521382753
-25	7	25.521382753
-25	8	25.521382753
-25	9	25.521382753
-25	10	25.521382753
-25	11	25.521382753
-25	12	25.521382753
-25	13	25.521382753
-25	14	25.521382753
-25	15	25.521382753
-25	16	25.521382753
-25	17	25.521382753
-25	18	25.521382753
-25	19	25.521382753
-24	-20	25.521382753
-24	-19	25.521382753
-24	-18	25.521382753
-24	-17	25.521382753
-24	-16	25.521382753
-24	-15	25.521382753
-24	-14	25.521382753
-24	-13	25.521382753
-24	-12	25.521382753
-24	-11	25.521382753
-24	-10	25.521382753
-24	-9	25.521382753
-24	-8	25.521382753
-24	-7	25.521382753
-24	-6	25.521382753
-24	-5	25.521382753
-24	-4	25.521382753
-24	-3	25.521382753
-24	-2	25.521382753
-24	-1	25.521382753
-24	0	25.521382753
-24	1	25.521382753
-24	2	25.521382753
-24	3	25.521382753
-24	4	25.521382753
-24	5	25.521382753
-24	6	25.521382753
-24	7	25.521382753
-24	8	25.521382753
-24	9	25.521382753
-24	10	25.521382753
-24	11	25.521382753
-24	12	25.521382753
-24	13	25.521382753
-24	14	25.521382753
-24	15	25.521382753
-24	16	25.521382753
-24	17	25.521382753
-24	18	25.521382753
-24	19	25.521382753
-23	-20	25.521382753
-23	-19	25.521382753
-23	-18	25.521382753
-23	-17	25.521382753
-23	-16	25.521382753
-23	-15	25.521382753
-23	-14	25.521382753
-23	-13	25.521382753
-23	-12	25.521382753
-23	-11	25.521382753
-23	-10	25.521382753
-23	-9	25.521382753
-23	-8	25.521382753
-23	-7	25.521382753
-23	-6	25.521382753
-23	-5	25.521382753
-23	-4	25.521382753
-23	-3	25.521382753
-23	-2	25.521382753
-23	-1	25.521382753
-23	0	25.521382753
-23	1	25.521382753
-23	2	25.521382753
-23	3	25.521382753
-23	4	25.521382753
-23	5	25.521382753
-23	6	25.521382753
-23	7	25.521382753
-23	8	25.521382753
-23	9	25.521382753
-23	10	25.521382753
-23	11	25.521382753
-23	12	25.521382753
-23	13	25.521382753
-23	14	25.521382753
-23	15	25.521382753
-23	16	25.521382753
-23	17	25.521382753
-23	18	25.521382753
-23	19	25.521382753
-22	-20	25.521382753
-22	-19	25.521382753
-22	-18	25.521382753
-22	-17	25.521382753
-22	-16	25.521382753
-22	-15	25.521382753
-22	-14	25.521382753
-22	-13	25.521382753
-22	-12	25.521382753
-22	-11	25.521382753
-22	-10	25.521382753
-22	-9	25.521382753
-22	-8	25.521382753
-22	-7	25.521382753
-22	-6	25.521382753
-22	-5	25.521382753
-22	-4	25.521382753
-22	-3	25.521382753
-22	-2	25.521382753
-22	-1	25.521382753
-22	0	25.521382753
-22	1	25.521382753
-22	2	25.521382753
-22	3	25.521382753
-22	4	25.521382753
-22	5	25.521382753
-22	6	25.521382753
-22	7	25.521382753
-22	8	25.521382753
-22	9	25.521382753
-22	10	25.521382753
-22	11	25.521382753
-22	12	25.521382753
-22	13	25.521382753
-22	14	25.521382753
-22	15	25.521382753
-22	16	25.521382753
-22	17	25.521382753
-22	18	25.521382753
-22	19	25.521382753
-21	-20	25.521382753
-21	-19	25.521382753
-21	-18	25.521382753
-21	-17	25.521382753
-21	-16	25.521382753
-21	-15	25.521382753
-21	-14	25.521382753
-21	-13	25.521382753
-21	-12	25.521382753
-21	-11	25.521382753
-21	-10	25.521382753
-21	-9	25.521382753
-21	-8	25.521382753
-21	-7	25.521382753
-21	-6	25.521382753
-21	-5	25.521382753
-21	-4	25.521382753
-21	-3	25.521382753
-21	-2	25.521382753
-21	-1	25.521382753
-21	0	25.521382753
-21	1	25.521382753
-21	2	25.521382753
-21	3	25.521382753
-21	4	25.521382753
-21	5	25.521382753
-21	6	25.521382753
-21	7	11.2583564605
-21	8	25.521382753
-21	9	25.521382753
-21	10	25.521382753
-21	11	25.521382753
-21	12	25.521382753
-21	13	25.521382753
-21	14	25.521382753
-21	15	25.521382753
-21	16	25.521382753
-21	17	25.521382753
-21	18	25.521382753
-21	19	25.521382753
-20	-20	25.521382753
-20	-19	25.521382753
-20	-18	25.521382753
-20	-17	25.521382753
-20	-16	25.521382753
-20	-15	25.521382753
-20	-14	25.521382753
-20	-13	25.521382753
-20	-12	25.521382753
-20	-11	25.521382753
-20	-10	25.521382753
-20	-9	25.521382753
-20	-8	25.521382753
-20	-7	25.521382753
-20	-6	25.521382753
-20	-5	25.521382753
-20	-4	25.521382753
-20	-3	25.521382753
-20	-2	25.521382753
-20	-1	25.521382753
-20	0	25.521382753
-20	1	25.521382753
-20	2	25.521382753
-20	3	25.521382753
-20	4	25.521382753
-20	5	7.0861285858
-20	6	8.70150532492
-20	7	4.66997457024
-20	8	3.58042503904
-20	9	25.521382753
-20	10	25.521382753
-20	11	25.521382753
-20	12	25.521382753
-20	13	25.521382753
-20	14	25.521382753
-20	15	25.521382753
-20	16	25.521382753
-20	17	25.521382753
-20	18	25.521382753
-20	19	25.521382753
-19	-20	25.521382753
-19	-19	25.521382753
-19	-18	25.521382753
-19	-17	25.521382753
-19	-16	25.521382753
-19	-15	25.521382753
-19	-14	25.521382753
-19	-13	25.521382753
-19	-12	25.521382753
-19	-11	25.521382753
-19	-10	25.521382753
-19	-9	25.521382753
-19	-8	25.521382753
-19	-7	25.521382753
-19	-6	25.521382753
-19	-5	25.521382753
-19	-4	25.521382753
-19	-3	25.521382753
-19	-2	25.521382753
-19	-1	25.521382753
-19	0	25.521382753
-19	1	25.521382753
-19	2	25.521382753
-19	3	25.521382753
-19	4	2.43833447404
-19	5	5.02827727385
-19	6	7.38133007159
-19	7	8.78905266274
-19	8	2.22962465996
-19	9	6.13303225396
-19	10	8.25185823288
-19	11	25.521382753
-19	12	25.521382753
-19	13	25.521382753
-19	14	25.521382753
-19	15	25.521382753
-19	16	25.521382753
-19	17	25.521382753
-19	18	25.521382753
-19	19	25.521382753
-18	-20	25.521382753
-18	-19	25.521382753
-18	-18	25.521382753
-18	-17	25.521382753
-18	-16	25.521382753
-18	-15	25.521382753
-18	-14	25.521382753
-18	-13	25.521382753
-18	-12	25.521382753
-18	-11	25.521382753
-18	-10	25.521382753
-18	-9	25.521382753
-18	-8	25.521382753
-18	-7	25.521382753
-18	-6	25.521382753
-18	-5	25.521382753
-18	-4	25.521382753
-18	-3	25.521382753
-18	-2	25.521382753
-18	-1	25.521382753
-18	0	25.521382753
-18	1	4.90508136209
-18	2	7.36587839037
-18	3	9.77174565381
-18	4	6.69008826169
-18	5	7.69554434881
-18	6	3.56027527275
-18	7	7.95951296475
-18	8	8.58923510012
-18	9	10.2206438389
-18	10	6.1786060916
-18	11	24.0919973808
-18	12	25.521382753
-18	13	25.521382753
-18	14	25.521382753
-18	15	25.521382753
-18	16	25.521382753
-18	17	25.521382753
-18	18	25.521382753
-18	19	25.521382753
-17	-20	25.521382753
-17	-19	25.521382753
-17	-18	25.521382753
-17	-17	25.521382753
-17	-16	25.521382753
-17	-15	25.521382753
-17	-14	25.521382753
-17	-13	25.521382753
-17	-12	25.521382753
-17	-11	25.521382753
-17	-10	25.521382753
-17	-9	25.521382753
-17	-8	25.521382753
-17	-7	25.521382753
-17	-6	25.521382753
-17	-5	25.521382753
-17	-4	25.521382753
-17	-3	25.521382753
-17	-2	25.521382753
-17	-1	25.521382753
-17	0	5.3684657998
-17	1	4.69196551047
-17	2	6.01862669568
-17	3	5.04226290426
-17	4	8.32187250503
-17	5	4.07168205832
-17	6	4.46927609252
-17	7	3.96912410622
-17	8	8.20490148648
-17	9	5.14647696511
-17	10	8.26585229578
-17	11	4.5717679511
-17	12	25.521382753
-17	13	25.521382753
-17	14	25.521382753
-17	15	25.521382753
-17	16	25.521382753
-17	17	25.521382753
-17	18	25.521382753
-17	19	25.521382753
-16	-20	25.521382753
-16	-19	25.521382753
-16	-18	25.521382753
-16	-17	25.521382753
-16	-16	25.521382753
-16	-15	25.521382753
-16	-14	25.521382753
-16	-13	25.521382753
-16	-12	25.521382753
-16	-11	25.521382753
-16	-10	25.521382753
-16	-9	25.521382753
-16	-8	25.521382753
-16	-7	25.521382753
-16	-6	25.521382753
-16	-5	25.521382753
-16	-4	25.521382753
-16	-3	25.521382753
-16	-2	25.521382753
-16	-1	25.521382753
-16	0	9.76760631019
-16	1	2.52766668026
-16	2	7.15064299663
-16	3	6.13157365146
-16	4	6.34367027524
-16	5	6.65285093987
-16	6	5.01170024662
-16	7	9.00505465984
-16	8	6.86549554375
-16	9	8.47963608447
-16	10	2.62918051614
-16	11	9.03745982823
-16	12	25.521382753
-16	13	25.521382753
-16	14	25.521382753
-16	15	25.521382753
-16	16	25.521382753
-16	17	25.521382753
-16	18	25.521382753
-16	19	25.521382753
-15	-20	25.521382753
-15	-19	25.521382753
-15	-18	25.521382753
-15	-17	25.521382753
-15	-16	25.521382753
-15	-15	25.521382753
-15	-14	25.521382753
-15	-13	25.521382753
-15	-12	25.521382753
-15	-11	25.521382753
-15	-10	25.521382753
-15	-9	25.521382753
-15	-8	25.521382753
-15	-7	25.521382753
-15	-6	25.521382753
-15	-5	25.521382753
-15	-4	25.521382753
-15	-3	4.56195516438
-15	-2	4.69640020247
-15	-1	6.37756399954
-15	0	4.49179122239
-15	1	2.66776367045
-15	2	2.86863955646
-15	3	0.0557404816986
-15	4	3.90133369159
-15	5	3.39011637969
-15	6	6.44658769047
-15	7	6.69250804221
-15	8	5.05648224857
-15	9	7.18237566859
-15	10	9.05463699329
-15	11	6.66267580379
-15	12	25.521382753
-15	13	25.521382753
-15	14	25.521382753
-15	15	25.521382753
-15	16	25.521382753
-15	17	25.521382753
-15	18	25.521382753
-15	19	25.521382753
-14	-20	25.521382753
-14	-19	25.521382753
-14	-18	25.521382753
-14	-17	25.521382753
-14	-16	25.521382753
-14	-15	25.521382753
-14	-14	25.521382753
-14	-13	25.521382753
-14	-12	25.521382753
-14	-11	25.521382753
-14	-10	25.521382753
-14	-9	25.521382753
-14	-8	25.521382753
-14	-7	25.521382753
-14	-6	25.521382753
-14	-5	25.521382753
-14	-4	24.28182765
-14	-3	6.24947648343
-14	-2	23.7356267447
-14	-1	3.39774747951
-14	0	5.6377921316
-14	1	2.08543054993
-14	2	6.75688056833
-14	3	5.88650993214
-14	4	7.45751710933
-14	5	4.2198808369
-14	6	7.31425418339
-14	7	2.54424911415
-14	8	4.46985122952
-14	9	2.13230847934
-14	10	8.52114773653
-14	11	3.20463267324
-14	12	25.521382753
-14	13	25.521382753
-14	14	25.521382753
-14	15	25.521382753
-14	16	25.521382753
-14	17	25.521382753
-14	18	25.521382753
-14	19	25.521382753
-13	-20	25.521382753
-13	-19	25.521382753
-13	-18	25.521382753
-13	-17	25.521382753
-13	-16	25.521382753
-13	-15	25.521382753
-13	-14	25.521382753
-13	-13	25.521382753
-13	-12	25.521382753
-13	-11	25.521382753
-13	-10	25.521382753
-13	-9	25.521382753
-13	-8	25.521382753
-13	-7	25.521382753
-13	-6	25.521382753
-13	-5	25.521382753
-13	-4	25.521382753
-13	-3	7.43559673907
-13	-2	7.97890300999
-13	-1	9.54137013194
-13	0	3.38733722379
-13	1	3.86157235554
-13	2	1.68294437877
-13	3	5.34677859206
-13	4	6.26488766909
-13	5	5.18318474198
-13	6	4.65946378848
-13	7	6.37247324498
-13	8	7.59003564733
-13	9	2.31559704415
-13	10	7.46073182359
-13	11	24.28182765
-13	12	25.521382753
-13	13	25.521382753
-13	14	25.521382753
-13	15	25.521382753
-13	16	25.521382753
-13	17	25.521382753
-13	18	25.521382753
-13	19	25.521382753
-12	-20	25.521382753
-12	-19	25.521382753
-12	-18	25.521382753
-12	-17	25.521382753
-12	-16	25.521382753
-12	-15	25.521382753
-12	-14	25.521382753
-12	-13	25.521382753
-12	-12	25.521382753
-12	-11	25.521382753
-12	-10	25.521382753
-12	-9	25.521382753
-12	-8	25.521382753
-12	-7	25.521382753
-12	-6	25.521382753
-12	-5	25.521382753
-12	-4	6.4503129051
-12	-3	23.992416441
-12	-2	7.90510284241
-12	-1	8.5571544038
-12	0	6.00960401493
-12	1	5.45961682164
-12	2	6.16876300831
-12	3	4.39711070584
-12	4	2.84679163479
-12	5	4.18476263361
-12	6	3.00626751118
-12	7	6.20892874682
-12	8	1.19157938067
-12	9	6.3781832953
-12	10	7.72722361631
-12	11	25.521382753
-12	12	25.521382753
-12	13	25.521382753
-12	14	25.521382753
-12	15	25.521382753
-12	16	25.521382753
-12	17	25.521382753
-12	18	25.521382753
-12	19	25.521382753
-11	-20	25.521382753
-11	-19	25.521382753
-11	-18	25.521382753
-11	-17	25.521382753
-11	-16	25.521382753
-11	-15	25.521382753
-11	-14	25.521382753
-11	-13	25.521382753
-11	-12	25.521382753
-11	-11	25.521382753
-11	-10	25.521382753
-11	-9	25.521382753
-11	-8	25.521382753
-11	-7	25.521382753
-11	-6	25.521382753
-11	-5	3.99779315921
-11	-4	3.07850849073
-11	-3	7.55673303058
-11	-2	7.91475388467
-11	-1	7.43252684351
-11	0	3.41873370127
-11	1	4.76696388924
-11	2	5.3912276084
-11	3	8.52598246396
-11	4	5.42566815587
-11	5	6.0583602348
-11	6	7.01463047704
-11	7	2.51670518971
-11	8	6.20760816822
-11	9	10.3520718872
-11	10	9.97641555173
-11	11	25.521382753
-11	12	25.521382753
-11	13	25.521382753
-11	14	25.521382753
-11	15	25.521382753
-11	16	25.521382753
-11	17	25.521382753
-11	18	25.521382753
-11	19	25.521382753
-10	-20	25.521382753
-10	-19	25.521382753
-10	-18	25.521382753
-10	-17	25.521382753
-10	-16	25.521382753
-10	-15	25.521382753
-10	-14	25.521382753
-10	-13	25.521382753
-10	-12	25.521382753
-10	-11	25.521382753
-10	-10	25.521382753
-10	-9	25.521382753
-10	-8	25.521382753
-10	-7	25.521382753
-10	-6	11.4942016502
-10	-5	11.0859816166
-10	-4	8.90486668881
-10	-3	6.26601710553
-10	-2	3.885013528
-10	-1	6.25740394271
-10	0	5.55403297197
-10	1	5.86460383893
-10	2	5.79750581551
-10	3	3.82933119772
-10	4	4.45951140997
-10	5	5.95039618003
-10	6	6.35799765318
-10	7	8.63907258114
-10	8	8.30511830247
-10	9	2.66727237491
-10	10	25.521382753
-10	11	25.521382753
-10	12	25.521382753
-10	13	25.521382753
-10	14	25.521382753
-10	15	25.521382753
-10	16	25.521382753
-10	17	25.521382753
-10	18	25.521382753
-10	19	25.521382753
-9	-20	25.521382753
-9	-19	25.521382753
-9	-18	25.521382753
-9	-17	25.521382753
-9	-16	25.521382753
-9	-15	25.521382753
-9	-14	25.521382753
-9	-13	25.521382753
-9	-12	25.521382753
-9	-11	25.521382753
-9	-10	25.521382753
-9	-9	25.521382753
-9	-8	25.521382753
-9	-7	9.4098116362
-9	-6	8.15968141059
-9	-5	1.8740255546
-9	-4	1.591625474
-9	-3	4.117840191
-9	-2	6.41891335164
-9	-1	6.21087124702
-9	0	7.23124011785
-9	1	6.36069636662
-9	2	2.1687576841
-9	3	5.29677515708
-9	4	4.48377821786
-9	5	5.09077328573
-9	6	3.77556669031
-9	7	5.30065793724
-9	8	11.9531018624
-9	9	3.77038152598
-9	10	25.521382753
-9	11	25.521382753
-9	12	25.521382753
-9	13	25.521382753
-9	14	25.521382753
-9	15	25.521382753
-9	16	25.521382753
-9	17	25.521382753
-9	18	25.521382753
-9	19	25.521382753
-8	-20	25.521382753
-8	-19	25.521382753
-8	-18	25.521382753
-8	-17	25.521382753
-8	-16	25.521382753
-8	-15	25.521382753
-8	-14	25.521382753
-8	-13	25.521382753
-8	-12	25.521382753
-8	-11	25.521382753
-8	-10	25.521382753
-8	-9	25.521382753
-8	-8	6.47487566813
-8	-7	2.11578156831
-8	-6	8.30118883342
-8	-5	7.51076730951
-8	-4	5.76711324694
-8	-3	3.66438232576
-8	-2	4.82451612203
-8	-1	6.64359148396
-8	0	4.29282300453
-8	1	4.11087757644
-8	2	4.34415886721
-8	3	4.95171922837
-8	4	6.08026946044
-8	5	7.13728075733
-8	6	6.61204330602
-8	7	24.148811779
-8	8	25.521382753
-8	9	25.521382753
-8	10	25.521382753
-8	11	25.521382753
-8	12	25.521382753
-8	13	25.521382753
-8	14	25.521382753
-8	15	25.521382753
-8	16	25.521382753
-8	17	25.521382753
-8	18	25.521382753
-8	19	25.521382753
-7	-20	25.521382753
-7	-19	25.521382753
-7	-18	25.521382753
-7	-17	25.521382753
-7	-16	25.521382753
-7	-15	25.521382753
-7	-14	25.521382753
-7	-13	25.521382753
-7	-12	25.521382753
-7	-11	25.521382753
-7	-10	25.521382753
-7	-9	24.28182765
-7	-8	24.040129899
-7	-7	8.37783924888
-7	-6	6.59642990322
-7	-5	6.13792302293
-7	-4	5.81198006879
-7	-3	3.73150558943
-7	-2	6.53697989345
-7	-1	5.67347753873
-7	0	7.14928069686
-7	1	5.03819736379
-7	2	3.43058877459
-7	3	6.86979214745
-7	4	4.06647764643
-7	5	7.07250912604
-7	6	5.94864775539
-7	7	24.28182765
-7	8	25.521382753
-7	9	25.521382753
-7	10	25.521382753
-7	11	25.521382753
-7	12	25.521382753
-7	13	25.521382753
-7	14	25.521382753
-7	15	25.521382753
-7	16	25.521382753
-7	17	25.521382753
-7	18	25.521382753
-7	19	25.521382753
-6	-20	25.521382753
-6	-19	25.521382753
-6	-18	25.521382753
-6	-17	25.521382753
-6	-16	25.521382753
-6	-15	25.521382753
-6	-14	25.521382753
-6	-13	25.521382753
-6	-12	25.521382753
-6	-11	25.521382753
-6	-10	25.521382753
-6	-9	0.33916398612
-6	-8	6.75832235238
-6	-7	4.81199921646
-6	-6	4.75406388671
-6	-5	5.66925928179
-6	-4	5.50940473672
-6	-3	6.75963276916
-6	-2	3.78379086171
-6	-1	7.94229072127
-6	0	5.88483036436
-6	1	5.47277773464
-6	2	7.12671975911
-6	3	5.08569220091
-6	4	7.04238545435
-6	5	4.52440971729
-6	6	2.26689078156
-6	7	25.521382753
-6	8	25.521382753
-6	9	25.521382753
-6	10	25.521382753
-6	11	25.521382753
-6	12	25.521382753
-6	13	25.521382753
-6	14	25.521382753
-6	15	25.521382753
-6	16	25.521382753
-6	17	25.521382753
-6	18	25.521382753
-6	19	25.521382753
-5	-20	25.521382753
-5	-19	25.521382753
-5	-18	25.521382753
-5	-17	25.521382753
-5	-16	25.521382753
-5	-15	25.521382753
-5	-14	25.521382753
-5	-13	25.521382753
-5	-12	25.521382753
-5	-11	25.521382753
-5	-10	8.06247201675
-5	-9	9.97868860206
-5	-8	3.6063550886
-5	-7	5.35672226572
-5	-6	5.76016279707
-5	-5	5.22137532867
-5	-4	5.790320687
-5	-3	5.69083229528
-5	-2	5.19288896044
-5	-1	5.64361257936
-5	0	5.87477955977
-5	1	7.70351091281
-5	2	3.14208004819
-5	3	6.71529087444
-5	4	7.2366237139
-5	5	7.13066060589
-5	6	25.521382753
-5	7	25.521382753
-5	8	25.521382753
-5	9	25.521382753
-5	10	25.521382753
-5	11	25.521382753
-5	12	25.521382753
-5	13	25.521382753
-5	14	25.521382753
-5	15	25.521382753
-5	16	25.521382753
-5	17	25.521382753
-5	18	25.521382753
-5	19	25.521382753
-4	-20	25.521382753
-4	-19	25.521382753
-4	-18	25.521382753
-4	-17	25.521382753
-4	-16	25.521382753
-4	-15	25.521382753
-4	-14	25.521382753
-4	-13	25.521382753
-4	-12	25.521382753
-4	-11	8.56563823792
-4	-10	6.48766390819
-4	-9	6.20174541286
-4	-8	5.57520808527
-4	-7	5.73465287573
-4	-6	0.80681994402
-4	-5	5.36977259238
-4	-4	5.74309848265
-4	-3	5.39141763008
-4	-2	7.01267008298
-4	-1	6.82615392308
-4	0	6.0553433827
-4	1	6.43258760949
-4	2	8.88428867703
-4	3	5.27165404972
-4	4	7.80584017185
-4	5	10.2859026973
-4	6	25.521382753
-4	7	25.521382753
-4	8	25.521382753
-4	9	25.521382753
-4	10	25.521382753
-4	11	25.521382753
-4	12	25.521382753
-4	13	25.521382753
-4	14	25.521382753
-4	15	25.521382753
-4	16	25.521382753
-4	17	25.521382753
-4	18	25.521382753
-4	19	25.521382753
-3	-20	25.521382753
-3	-19	25.521382753
-3	-18	25.521382753
-3	-17	25.521382753
-3	-16	25.521382753
-3	-15	25.521382753
-3	-14	25.521382753
-3	-13	25.521382753
-3	-12	4.60529618457
-3	-11	7.92282295508
-3	-10	6.11109796731
-3	-9	7.19724109453
-3	-8	7.16623066922
-3	-7	5.99886651084
-3	-6	5.95700505346
-3	-5	5.11830607339
-3	-4	5.54589437731
-3	-3	3.21346305691
-3	-2	7.0590657586
-3	-1	5.74141567927
-3	0	7.40777012145
-3	1	5.93181719188
-3	2	3.18751780955
-3	3	8.57804663638
-3	4	7.10060835104
-3	5	9.39246532047
-3	6	24.148811779
-3	7	25.521382753
-3	8	25.521382753
-3	9	25.521382753
-3	10	25.521382753
-3	11	25.521382753
-3	12	25.521382753
-3	13	25.521382753
-3	14	25.521382753
-3	15	25.521382753
-3	16	25.521382753
-3	17	25.521382753
-3	18	25.521382753
-3	19	25.521382753
-2	-20	25.521382753
-2	-19	25.521382753
-2	-18	25.521382753
-2	-17	25.521382753
-2	-16	25.521382753
-2	-15	25.521382753
-2	-14	25.521382753
-2	-13	5.16075958414
-2	-12	4.29394742185
-2	-11	6.7128936739
-2	-10	5.73638518778
-2	-9	7.36664472042
-2	-8	4.42195268258
-2	-7	4.70708562044
-2	-6	3.97446998547
-2	-5	4.89660913284
-2	-4	6.47066430397
-2	-3	6.03178687291
-2	-2	5.29611908538
-2	-1	5.98427220219
-2	0	6.7022748383
-2	1	7.541899601
-2	2	4.8274306579
-2	3	7.52109996496
-2	4	24.0919973808
-2	5	25.521382753
-2	6	25.521382753
-2	7	25.521382753
-2	8	25.521382753
-2	9	25.521382753
-2	10	25.521382753
-2	11	25.521382753
-2	12	25.521382753
-2	13	25.521382753
-2	14	25.521382753
-2	15	25.521382753
-2	16	25.521382753
-2	17	25.521382753
-2	18	25.521382753
-2	19	25.521382753
-1	-20	25.521382753
-1	-19	25.521382753
-1	-18	25.521382753
-1	-17	25.521382753
-1	-16	25.521382753
-1	-15	25.521382753
-1	-14	24.28182765
-1	-13	4.39344639357
-1	-12	5.36182276786
-1	-11	2.21064895899
-1	-10	6.46035266828
-1	-9	6.92864647472
-1	-8	6.37194823866
-1	-7	6.20093505692
-1	-6	4.24044482423
-1	-5	5.61498254651
-1	-4	7.08051114477
-1	-3	5.34564000571
-1	-2	3.91813263958
-1	-1	4.21530212569
-1	0	7.50783556685
-1	1	6.67027110031
-1	2	23.7662026775
-1	3	9.83265731904
-1	4	25.521382753
-1	5	12.0528177762
-1	6	25.521382753
-1	7	25.521382753
-1	8	25.521382753
-1	9	25.521382753
-1	10	25.521382753
-1	11	25.521382753
-1	12	25.521382753
-1	13	25.521382753
-1	14	25.521382753
-1	15	25.521382753
-1	16	25.521382753
-1	17	25.521382753
-1	18	25.521382753
-1	19	25.521382753
0	-20	25.521382753
0	-19	25.521382753
0	-18	25.521382753
0	-17	25.521382753
0	-16	25.521382753
0	-15	25.521382753
0	-14	8.24434034808
0	-13	3.70303838123
0	-12	9.62687101482
0	-11	6.82252279881
0	-10	5.18511729528
0	-9	5.45572256832
0	-8	5.61873564148
0	-7	5.85528401766
0	-6	3.056759346
0	-5	7.20281826197
0	-4	4.30600687657
0	-3	6.04678333291
0	-2	1.67608002261
0	-1	5.8720694148
0	0	5.54644493514
0	1	3.02616565697
0	2	9.23614975704
0	3	3.20786040797
0	4	25.521382753
0	5	5.80771435281
0	6	7.89246750113
0	7	25.521382753
0	8	4.32262277188
0	9	25.521382753
0	10	25.521382753
0	11	25.521382753
0	12	25.521382753
0	13	25.521382753
0	14	25.521382753
0	15	25.521382753
0	16	25.521382753
0	17	25.521382753
0	18	25.521382753
0	19	25.521382753
1	-20	25.521382753
1	-19	25.521382753
1	-18	25.521382753
1	-17	25.521382753
1	-16	25.521382753
1	-15	11.6198725749
1	-14	24.0919973808
1	-13	6.73953101052
1	-12	6.16252490203
1	-11	6.47399010431
1	-10	4.20116196678
1	-9	5.35694943173
1	-8	6.38471225672
1	-7	5.18481408337
1	-6	4.78933638561
1	-5	5.34722131367
1	-4	3.07004318568
1	-3	6.59532437492
1	-2	6.68176723854
1	-1	8.90294590605
1	0	6.28948162965
1	1	4.69750230242
1	2	10.2416004061
1	3	7.32635552424
1	4	9.53788532086
1	5	25.521382753
1	6	24.148811779
1	7	3.75405117546
1	8	8.48330524473
1	9	8.15780192519
1	10	10.0994528434
1	11	25.521382753
1	12	9.43975972364
1	13	25.521382753
1	14	25.521382753
1	15	25.521382753
1	16	25.521382753
1	17	25.521382753
1	18	25.521382753
1	19	25.521382753
2	-20	25.521382753
2	-19	25.521382753
2	-18	25.521382753
2	-17	25.521382753
2	-16	25.521382753
2	-15	7.45839500633
2	-14	9.64481793689
2	-13	7.14735548666
2	-12	4.06451453483
2	-11	6.78964280927
2	-10	4.5643514485
2	-9	5.09512362153
2	-8	6.99483004392
2	-7	6.0584697596
2	-6	6.15973521929
2	-5	4.61074616669
2	-4	7.67154952674
2	-3	7.20227875667
2	-2	7.21806663088
2	-1	7.91963121488
2	0	11.1416557768
2	1	11.6935896476
2	2	10.6394621054
2	3	6.82885794616
2	4	7.77925992396
2	5	0.909123113789
2	6	23.8325042786
2	7	23.6788123465
2	8	10.7378864826
2	9	7.03638553167
2	10	8.06760672422
2	11	5.38795005579
2	12	25.521382753
2	13	25.521382753
2	14	25.521382753
2	15	25.521382753
2	16	25.521382753
2	17	25.521382753
2	18	25.521382753
2	19	25.521382753
3	-20	25.521382753
3	-19	25.521382753
3	-18	25.521382753
3	-17	25.521382753
3	-16	25.521382753
3	-15	8.08706803757
3	-14	5.74695514434
3	-13	1.91910243841
3	-12	2.68013729355
3	-11	4.38393189266
3	-10	3.82080254239
3	-9	5.37667591507
3	-8	7.95055021392
3	-7	5.35786423358
3	-6	5.61613411688
3	-5	4.76037510062
3	-4	5.00716973077
3	-3	8.13016419092
3	-2	8.53292511832
3	-1	8.34821958696
3	0	2.59281043077
3	1	7.04523595666
3	2	8.09177236953
3	3	8.75048568249
3	4	9.34543752607
3	5	7.4767505267
3	6	5.90724881601
3	7	9.06709676626
3	8	5.15288377833
3	9	7.69887522195
3	10	9.35452581772
3	11	9.80095015082
3	12	23.9482406788
3	13	25.521382753
3	14	25.521382753
3	15	25.521382753
3	16	25.521382753
3	17	25.521382753
3	18	25.521382753
3	19	25.521382753
4	-20	25.521382753
4	-19	25.521382753
4	-18	25.521382753
4	-17	25.521382753
4	-16	25.521382753
4	-15	7.36915534274
4	-14	4.95384366556
4	-13	7.12784969673
4	-12	7.17674241383
4	-11	7.10731998519
4	-10	7.89028283563
4	-9	5.08374691434
4	-8	6.58083040275
4	-7	9.72139192488
4	-6	6.14189018494
4	-5	2.05538442115
4	-4	4.60266480202
4	-3	10.8467947442
4	-2	2.66106049927
4	-1	7.53946208093
4	0	9.1535398449
4	1	7.86817758573
4	2	7.79888516874
4	3	3.4710146753
4	4	8.17756710773
4	5	6.33426224086
4	6	6.64506013944
4	7	4.90695356489
4	8	8.00400330236
4	9	7.74674535594
4	10	10.0397676988
4	11	23.9071140281
4	12	25.521382753
4	13	25.521382753
4	14	25.521382753
4	15	25.521382753
4	16	25.521382753
4	17	25.521382753
4	18	25.521382753
4	19	25.521382753
5	-20	25.521382753
5	-19	25.521382753
5	-18	25.521382753
5	-17	25.521382753
5	-16	25.521382753
5	-15	25.521382753
5	-14	6.58997781519
5	-13	9.66227154103
5	-12	4.76693199724
5	-11	5.52422138317
5	-10	5.66979684516
5	-9	3.92973355559
5	-8	3.61940879757
5	-7	7.54276286599
5	-6	23.4554575813
5	-5	10.0624754972
5	-4	7.43730306308
5	-3	6.80857497007
5	-2	7.79213942035
5	-1	10.0008336377
5	0	3.69524923622
5	1	8.94362511127
5	2	9.74790705847
5	3	6.33734000863
5	4	6.19360244191
5	5	6.03036788963
5	6	3.60481679641
5	7	5.1719012691
5	8	6.63665285961
5	9	5.08927446833
5	10	8.87866677732
5	11	10.007296289
5	12	7.9625042118
5	13	1.65550030032
5	14	25.521382753
5	15	25.521382753
5	16	25.521382753
5	17	25.521382753
5	18	25.521382753
5	19	25.521382753
6	-20	25.521382753
6	-19	25.521382753
6	-18	25.521382753
6	-17	25.521382753
6	-16	25.521382753
6	-15	25.521382753
6	-14	8.30940847771
6	-13	4.5602098397
6	-12	8.11007247716
6	-11	7.3038244509
6	-10	7.6331856576
6	-9	3.55351745336
6	-8	6.63177457981
6	-7	10.1802262486
6	-6	3.43884805664
6	-5	25.521382753
6	-4	11.278826947
6	-3	8.61541223904
6	-2	3.81486686591
6	-1	3.70078764866
6	0	8.28942225205
6	1	6.23286816801
6	2	6.18180093775
6	3	6.27649899724
6	4	7.93815985777
6	5	5.01786502439
6	6	4.80549142922
6	7	5.36077760041
6	8	6.44414798123
6	9	5.99556822118
6	10	7.58712688209
6	11	8.05744367376
6	12	4.78114700929
6	13	25.521382753
6	14	25.521382753
6	15	25.521382753
6	16	25.521382753
6	17	25.521382753
6	18	25.521382753
6	19	25.521382753
7	-20	25.521382753
7	-19	25.521382753
7	-18	25.521382753
7	-17	25.521382753
7	-16	25.521382753
7	-15	25.521382753
7	-14	25.521382753
7	-13	5.6715494958
7	-12	9.36063972512
7	-11	3.71393775776
7	-10	8.46909104544
7	-9	6.53576228902
7	-8	8.12293559933
7	-7	25.521382753
7	-6	8.2488241103
7	-5	25.521382753
7	-4	25.521382753
7	-3	23.8686426156
7	-2	9.36977526841
7	-1	9.00427888048
7	0	3.7838222719
7	1	4.38419173645
7	2	9.17465031374
7	3	8.81551544716
7	4	5.17148344555
7	5	5.76052327487
7	6	7.22477318547
7	7	5.8258405689
7	8	5.402280927
7	9	3.99714372003
7	10	8.15183965922
7	11	5.84877403856
7	12	7.75351235494
7	13	25.521382753
7	14	25.521382753
7	15	25.521382753
7	16	25.521382753
7	17	25.521382753
7	18	25.521382753
7	19	25.521382753
8	-20	25.521382753
8	-19	25.521382753
8	-18	25.521382753
8	-17	25.521382753
8	-16	25.521382753
8	-15	25.521382753
8	-14	25.521382753
8	-13	25.521382753
8	-12	24.28182765
8	-11	25.521382753
8	-10	5.25766774474
8	-9	0
8	-8	25.521382753
8	-7	25.521382753
8	-6	25.521382753
8	-5	25.521382753
8	-4	4.07965551319
8	-3	5.69854069815
8	-2	7.4203771757
8	-1	4.1991875053
8	0	2.47038334101
8	1	8.17049375903
8	2	8.9824147264
8	3	1.31978356472
8	4	2.87087110035
8	5	5.38533038199
8	6	4.56452706096
8	7	5.87160640949
8	8	5.95932549042
8	9	5.28983368849
8	10	3.73382364165
8	11	7.35197029965
8	12	25.521382753
8	13	25.521382753
8	14	25.521382753
8	15	25.521382753
8	16	25.521382753
8	17	25.521382753
8	18	25.521382753
8	19	25.521382753
9	-20	25.521382753
9	-19	25.521382753
9	-18	25.521382753
9	-17	25.521382753
9	-16	25.521382753
9	-15	25.521382753
9	-14	25.521382753
9	-13	25.521382753
9	-12	25.521382753
9	-11	25.521382753
9	-10	25.521382753
9	-9	25.521382753
9	-8	25.521382753
9	-7	25.521382753
9	-6	25.521382753
9	-5	25.521382753
9	-4	2.68642516625
9	-3	9.85970740137
9	-2	7.13226012983
9	-1	7.557217684
9	0	5.07245311597
9	1	5.06471476317
9	2	4.75263973855
9	3	3.4611032124
9	4	5.29366659836
9	5	7.43974941165
9	6	6.97709232825
9	7	4.7537078031
9	8	4.22272571485
9	9	7.48893168835
9	10	4.80990915791
9	11	9.34329978069
9	12	25.521382753
9	13	25.521382753
9	14	25.521382753
9	15	25.521382753
9	16	25.521382753
9	17	25.521382753
9	18	25.521382753
9	19	25.521382753
10	-20	25.521382753
10	-19	25.521382753
10	-18	25.521382753
10	-17	25.521382753
10	-16	25.521382753
10	-15	25.521382753
10	-14	25.521382753
10	-13	25.521382753
10	-12	25.521382753
10	-11	25.521382753
10	-10	25.521382753
10	-9	25.521382753
10	-8	25.521382753
10	-7	25.521382753
10	-6	25.521382753
10	-5	10.7006373023
10	-4	8.0062573231
10	-3	6.80979223333
10	-2	10.2044669989
10	-1	8.31733215717
10	0	8.37796846624
10	1	6.59274327956
10	2	4.95250285328
10	3	4.89114824475
10	4	5.72187134354
10	5	6.51422843034
10	6	6.21930611563
10	7	1.85739514894
10	8	8.12680229958
10	9	8.47543595486
10	10	7.71741979136
10	11	7.83689538009
10	12	25.521382753
10	13	25.521382753
10	14	25.521382753
10	15	25.521382753
10	16	25.521382753
10	17	25.521382753
10	18	25.521382753
10	19	25.521382753
11	-20	25.521382753
11	-19	25.521382753
11	-18	25.521382753
11	-17	25.521382753
11	-16	25.521382753
11	-15	25.521382753
11	-14	25.521382753
11	-13	25.521382753
11	-12	25.521382753
11	-11	25.521382753
11	-10	25.521382753
11	-9	25.521382753
11	-8	25.521382753
11	-7	25.521382753
11	-6	25.521382753
11	-5	25.521382753
11	-4	24.2116171824
11	-3	7.52739129947
11	-2	1.67574114269
11	-1	9.80277974643
11	0	8.11782604544
11	1	8.04411863817
11	2	8.57050070624
11	3	7.40318400359
11	4	5.56951980658
11	5	7.2740613454
11	6	7.88279979209
11	7	5.89817637817
11	8	8.58315222095
11	9	10.1194284901
11	10	23.9482406788
11	11	9.30196609794
11	12	25.521382753
11	13	25.521382753
11	14	25.521382753
11	15	25.521382753
11	16	25.521382753
11	17	25.521382753
11	18	25.521382753
11	19	25.521382753
12	-20	25.521382753
12	-19	25.521382753
12	-18	25.521382753
12	-17	25.521382753
12	-16	25.521382753
12	-15	25.521382753
12	-14	25.521382753
12	-13	25.521382753
12	-12	25.521382753
12	-11	25.521382753
12	-10	25.521382753
12	-9	25.521382753
12	-8	25.521382753
12	-7	25.521382753
12	-6	25.521382753
12	-5	25.521382753
12	-4	2.69190695897
12	-3	10.2631509843
12	-2	9.3344961246
12	-1	9.70064431784
12	0	5.43642848333
12	1	4.65731877495
12	2	5.91963510654
12	3	5.20433976623
12	4	5.20892198842
12	5	1.10870841953
12	6	5.96537200819
12	7	5.83928813325
12	8	7.36711986689
12	9	11.3469194468
12	10	25.521382753
12	11	24.28182765
12	12	25.521382753
12	13	25.521382753
12	14	25.521382753
12	15	25.521382753
12	16	25.521382753
12	17	25.521382753
12	18	25.521382753
12	19	25.521382753
13	-20	25.521382753
13	-19	25.521382753
13	-18	25.521382753
13	-17	25.521382753
13	-16	25.521382753
13	-15	25.521382753
13	-14	25.521382753
13	-13	25.521382753
13	-12	25.521382753
13	-11	25.521382753
13	-10	25.521382753
13	-9	25.521382753
13	-8	25.521382753
13	-7	25.521382753
13	-6	25.521382753
13	-5	25.521382753
13	-4	25.521382753
13	-3	5.6898767146
13	-2	8.75275150489
13	-1	8.17858061576
13	0	9.70521771997
13	1	5.93469973521
13	2	9.14602560582
13	3	8.34473435056
13	4	7.59779551124
13	5	8.63558608889
13	6	7.05026476521
13	7	7.33465297463
13	8	10.7593764396
13	9	23.7984321481
13	10	6.17795060601
13	11	25.521382753
13	12	25.521382753
13	13	25.521382753
13	14	25.521382753
13	15	25.521382753
13	16	25.521382753
13	17	25.521382753
13	18	25.521382753
13	19	25.521382753
14	-20	25.521382753
14	-19	25.521382753
14	-18	25.521382753
14	-17	25.521382753
14	-16	25.521382753
14	-15	25.521382753
14	-14	25.521382753
14	-13	25.521382753
14	-12	25.521382753
14	-11	25.521382753
14	-10	25.521382753
14	-9	25.521382753
14	-8	25.521382753
14	-7	25.521382753
14	-6	25.521382753
14	-5	25.521382753
14	-4	25.521382753
14	-3	9.45710299178
14	-2	5.3379184012
14	-1	10.5053800425
14	0	5.35765145247
14	1	10.0882918426
14	2	6.02994346607
14	3	5.87397194389
14	4	6.75658086351
14	5	2.53713378047
14	6	6.11631692935
14	7	4.82755992384
14	8	10.6804555463
14	9	5.97993242767
14	10	7.72738950543
14	11	25.521382753
14	12	25.521382753
14	13	25.521382753
14	14	25.521382753
14	15	25.521382753
14	16	25.521382753
14	17	25.521382753
14	18	25.521382753
14	19	25.521382753
15	-20	25.521382753
15	-19	25.521382753
15	-18	25.521382753
15	-17	25.521382753
15	-16	25.521382753
15	-15	25.521382753
15	-14	25.521382753
15	-13	25.521382753
15	-12	25.521382753
15	-11	25.521382753
15	-10	25.521382753
15	-9	25.521382753
15	-8	25.521382753
15	-7	25.521382753
15	-6	25.521382753
15	-5	25.521382753
15	-4	25.521382753
15	-3	25.521382753
15	-2	25.521382753
15	-1	9.98321069048
15	0	9.17404437693
15	1	8.84581129834
15	2	0.0408396993484
15	3	9.17375090974
15	4	2.84491562643
15	5	8.54349057288
15	6	23.5141377087
15	7	6.86653091652
15	8	6.29402631326
15	9	24.2116171824
15	10	25.521382753
15	11	25.521382753
15	12	25.521382753
15	13	25.521382753
15	14	25.521382753
15	15	25.521382753
15	16	25.521382753
15	17	25.521382753
15	18	25.521382753
15	19	25.521382753
16	-20	25.521382753
16	-19	25.521382753
16	-18	25.521382753
16	-17	25.521382753
16	-16	25.521382753
16	-15	25.521382753
16	-14	25.521382753
16	-13	25.521382753
16	-12	25.521382753
16	-11	25.521382753
16	-10	25.521382753
16	-9	25.521382753
16	-8	25.521382753
16	-7	25.521382753
16	-6	25.521382753
16	-5	25.521382753
16	-4	25.521382753
16	-3	25.521382753
16	-2	25.521382753
16	-1	25.521382753
16	0	23.9071140281
16	1	12.1970803219
16	2	6.03566936273
16	3	8.37875656234
16	4	7.05531327496
16	5	5.20226075008
16	6	7.73857517815
16	7	5.56425090411
16	8	5.78387031081
16	9	25.521382753
16	10	25.521382753
16	11	25.521382753
16	12	25.521382753
16	13	25.521382753
16	14	25.521382753
16	15	25.521382753
16	16	25.521382753
16	17	25.521382753
16	18	25.521382753
16	19	25.521382753
17	-20	25.521382753
17	-19	25.521382753
17	-18	25.521382753
17	-17	25.521382753
17	-16	25.521382753
17	-15	25.521382753
17	-14	25.521382753
17	-13	25.521382753
17	-12	25.521382753
17	-11	25.521382753
17	-10	25.521382753
17	-9	25.521382753
17	-8	25.521382753
17	-7	25.521382753
17	-6	25.521382753
17	-5	25.521382753
17	-4	25.521382753
17	-3	25.521382753
17	-2	25.521382753
17	-1	25.521382753
17	0	25.521382753
17	1	10.3185624406
17	2	11.7209158599
17	3	24.2116171824
17	4	8.87735274229
17	5	24.2116171824
17	6	6.0259233366
17	7	7.71642336843
17	8	25.521382753
17	9	25.521382753
17	10	25.521382753
17	11	25.521382753
17	12	25.521382753
17	13	25.521382753
17	14	25.521382753
17	15	25.521382753
17	16	25.521382753
17	17	25.521382753
17	18	25.521382753
17	19	25.521382753
18	-20	25.521382753
18	-19	25.521382753
18	-18	25.521382753
18	-17	25.521382753
18	-16	25.521382753
18	-15	25.521382753
18	-14	25.521382753
18	-13	25.521382753
18	-12	25.521382753
18	-11	25.521382753
18	-10	25.521382753
18	-9	25.521382753
18	-8	25.521382753
18	-7	25.521382753
18	-6	25.521382753
18	-5	25.521382753
18	-4	25.521382753
18	-3	25.521382753
18	-2	25.521382753
18	-1	25.521382753
18	0	25.521382753
18	1	25.521382753
18	2	25.521382753
18	3	25.521382753
18	4	25.521382753
18	5	25.521382753
18	6	10.4196045206
18	7	25.521382753
18	8	25.521382753
18	9	25.521382753
18	10	25.521382753
18	11	25.521382753
18	12	25.521382753
18	13	25.521382753
18	14	25.521382753
18	15	25.521382753
18	16	25.521382753
18	17	25.521382753
18	18	25.521382753
18	19	25.521382753
19	-20	25.521382753
19	-19	25.521382753
19	-18	25.521382753
19	-17	25.521382753
19	-16	25.521382753
19	-15	25.521382753
19	-14	25.521382753
19	-13	25.521382753
19	-12	25.521382753
19	-11	25.521382753
19	-10	25.521382753
19	-9	25.521382753
19	-8	25.521382753
19	-7	25.521382753
19	-6	25.521382753
19	-5	25.521382753
19	-4	25.521382753
19	-3	25.521382753
19	-2	25.521382753
19	-1	25.521382753
19	0	25.521382753
19	1	25.521382753
19	2	25.521382753
19	3	25.521382753
19	4	25.521382753
19	5	25.521382753
19	6	25.521382753
19	7	25.521382753
19	8	25.521382753
19	9	25.521382753
19	10	25.521382753
19	11	25.521382753
19	12	25.521382753
19	13	25.521382753
19	14	25.521382753
19	15	25.521382753
19	16	25.521382753
19	17	25.521382753
19	18	25.521382753
[truncated: 401 more rows]
