# Supplementary material for: Revealing the selective mechanisms of inhibitors to PARP-1 and PARP-2 via multiple computational methods
Source: PeerJ. 2020 May 25;8:e9241. doi: 10.7717/peerj.9241 (PMC7255342; doi:10.7717/peerj.9241)
Supplement: Data S1 [file peerj-08-9241-s001.zip › Raw_data/Figure 11/(B) PARP-2-NMS-P118.csv]

PC1	PC2	PMF
-50	-30	24.7106608831
-50	-29	24.7106608831
-50	-28	24.7106608831
-50	-27	24.7106608831
-50	-26	24.7106608831
-50	-25	24.7106608831
-50	-24	24.7106608831
-50	-23	24.7106608831
-50	-22	24.7106608831
-50	-21	24.7106608831
-50	-20	24.7106608831
-50	-19	24.7106608831
-50	-18	24.7106608831
-50	-17	24.7106608831
-50	-16	24.7106608831
-50	-15	24.7106608831
-50	-14	24.7106608831
-50	-13	24.7106608831
-50	-12	24.7106608831
-50	-11	24.7106608831
-50	-10	24.7106608831
-50	-9	24.7106608831
-50	-8	24.7106608831
-50	-7	24.7106608831
-50	-6	24.7106608831
-50	-5	24.7106608831
-50	-4	24.7106608831
-50	-3	24.7106608831
-50	-2	24.7106608831
-50	-1	24.7106608831
-50	0	24.7106608831
-50	1	24.7106608831
-50	2	24.7106608831
-50	3	24.7106608831
-50	4	24.7106608831
-50	5	24.7106608831
-50	6	24.7106608831
-50	7	24.7106608831
-50	8	24.7106608831
-50	9	24.7106608831
-50	10	24.7106608831
-50	11	24.7106608831
-50	12	24.7106608831
-50	13	24.7106608831
-50	14	24.7106608831
-50	15	24.7106608831
-50	16	24.7106608831
-50	17	24.7106608831
-50	18	24.7106608831
-50	19	24.7106608831
-50	20	24.7106608831
-50	21	24.7106608831
-50	22	24.7106608831
-50	23	24.7106608831
-50	24	24.7106608831
-50	25	24.7106608831
-50	26	24.7106608831
-50	27	24.7106608831
-50	28	24.7106608831
-50	29	24.7106608831
-50	30	24.7106608831
-50	31	24.7106608831
-50	32	24.7106608831
-50	33	24.7106608831
-50	34	24.7106608831
-50	35	24.7106608831
-50	36	24.7106608831
-50	37	24.7106608831
-50	38	24.7106608831
-50	39	24.7106608831
-49	-30	24.7106608831
-49	-29	24.7106608831
-49	-28	24.7106608831
-49	-27	24.7106608831
-49	-26	24.7106608831
-49	-25	24.7106608831
-49	-24	24.7106608831
-49	-23	24.7106608831
-49	-22	24.7106608831
-49	-21	24.7106608831
-49	-20	24.7106608831
-49	-19	24.7106608831
-49	-18	24.7106608831
-49	-17	24.7106608831
-49	-16	24.7106608831
-49	-15	24.7106608831
-49	-14	24.7106608831
-49	-13	24.7106608831
-49	-12	24.7106608831
-49	-11	24.7106608831
-49	-10	24.7106608831
-49	-9	24.7106608831
-49	-8	24.7106608831
-49	-7	24.7106608831
-49	-6	24.7106608831
-49	-5	24.7106608831
-49	-4	24.7106608831
-49	-3	24.7106608831
-49	-2	24.7106608831
-49	-1	24.7106608831
-49	0	24.7106608831
-49	1	24.7106608831
-49	2	24.7106608831
-49	3	24.7106608831
-49	4	24.7106608831
-49	5	24.7106608831
-49	6	24.7106608831
-49	7	24.7106608831
-49	8	24.7106608831
-49	9	24.7106608831
-49	10	24.7106608831
-49	11	24.7106608831
-49	12	24.7106608831
-49	13	24.7106608831
-49	14	24.7106608831
-49	15	24.7106608831
-49	16	24.7106608831
-49	17	24.7106608831
-49	18	24.7106608831
-49	19	24.7106608831
-49	20	24.7106608831
-49	21	24.7106608831
-49	22	24.7106608831
-49	23	24.7106608831
-49	24	24.7106608831
-49	25	24.7106608831
-49	26	24.7106608831
-49	27	24.7106608831
-49	28	24.7106608831
-49	29	24.7106608831
-49	30	24.7106608831
-49	31	24.7106608831
-49	32	24.7106608831
-49	33	24.7106608831
-49	34	24.7106608831
-49	35	24.7106608831
-49	36	24.7106608831
-49	37	24.7106608831
-49	38	24.7106608831
-49	39	24.7106608831
-48	-30	24.7106608831
-48	-29	24.7106608831
-48	-28	24.7106608831
-48	-27	24.7106608831
-48	-26	24.7106608831
-48	-25	24.7106608831
-48	-24	24.7106608831
-48	-23	24.7106608831
-48	-22	24.7106608831
-48	-21	24.7106608831
-48	-20	24.7106608831
-48	-19	24.7106608831
-48	-18	24.7106608831
-48	-17	24.7106608831
-48	-16	24.7106608831
-48	-15	24.7106608831
-48	-14	24.7106608831
-48	-13	24.7106608831
-48	-12	24.7106608831
-48	-11	24.7106608831
-48	-10	24.7106608831
-48	-9	24.7106608831
-48	-8	24.7106608831
-48	-7	24.7106608831
-48	-6	24.7106608831
-48	-5	24.7106608831
-48	-4	24.7106608831
-48	-3	24.7106608831
-48	-2	24.7106608831
-48	-1	24.7106608831
-48	0	24.7106608831
-48	1	24.7106608831
-48	2	24.7106608831
-48	3	24.7106608831
-48	4	24.7106608831
-48	5	24.7106608831
-48	6	24.7106608831
-48	7	24.7106608831
-48	8	24.7106608831
-48	9	24.7106608831
-48	10	24.7106608831
-48	11	24.7106608831
-48	12	24.7106608831
-48	13	24.7106608831
-48	14	24.7106608831
-48	15	24.7106608831
-48	16	24.7106608831
-48	17	24.7106608831
-48	18	24.7106608831
-48	19	24.7106608831
-48	20	24.7106608831
-48	21	24.7106608831
-48	22	24.7106608831
-48	23	24.7106608831
-48	24	24.7106608831
-48	25	24.7106608831
-48	26	24.7106608831
-48	27	24.7106608831
-48	28	24.7106608831
-48	29	24.7106608831
-48	30	24.7106608831
-48	31	24.7106608831
-48	32	24.7106608831
-48	33	24.7106608831
-48	34	24.7106608831
-48	35	24.7106608831
-48	36	24.7106608831
-48	37	24.7106608831
-48	38	24.7106608831
-48	39	24.7106608831
-47	-30	24.7106608831
-47	-29	24.7106608831
-47	-28	24.7106608831
-47	-27	24.7106608831
-47	-26	24.7106608831
-47	-25	24.7106608831
-47	-24	24.7106608831
-47	-23	24.7106608831
-47	-22	24.7106608831
-47	-21	24.7106608831
-47	-20	24.7106608831
-47	-19	24.7106608831
-47	-18	24.7106608831
-47	-17	24.7106608831
-47	-16	24.7106608831
-47	-15	24.7106608831
-47	-14	24.7106608831
-47	-13	24.7106608831
-47	-12	24.7106608831
-47	-11	24.7106608831
-47	-10	24.7106608831
-47	-9	24.7106608831
-47	-8	24.7106608831
-47	-7	24.7106608831
-47	-6	24.7106608831
-47	-5	24.7106608831
-47	-4	24.7106608831
-47	-3	24.7106608831
-47	-2	24.7106608831
-47	-1	24.7106608831
-47	0	24.7106608831
-47	1	24.7106608831
-47	2	24.7106608831
-47	3	24.7106608831
-47	4	24.7106608831
-47	5	24.7106608831
-47	6	24.7106608831
-47	7	24.7106608831
-47	8	24.7106608831
-47	9	24.7106608831
-47	10	24.7106608831
-47	11	24.7106608831
-47	12	24.7106608831
-47	13	24.7106608831
-47	14	24.7106608831
-47	15	24.7106608831
-47	16	24.7106608831
-47	17	24.7106608831
-47	18	24.7106608831
-47	19	24.7106608831
-47	20	24.7106608831
-47	21	24.7106608831
-47	22	24.7106608831
-47	23	24.7106608831
-47	24	24.7106608831
-47	25	24.7106608831
-47	26	24.7106608831
-47	27	24.7106608831
-47	28	24.7106608831
-47	29	24.7106608831
-47	30	24.7106608831
-47	31	24.7106608831
-47	32	24.7106608831
-47	33	24.7106608831
-47	34	24.7106608831
-47	35	24.7106608831
-47	36	24.7106608831
-47	37	24.7106608831
-47	38	24.7106608831
-47	39	24.7106608831
-46	-30	24.7106608831
-46	-29	24.7106608831
-46	-28	24.7106608831
-46	-27	24.7106608831
-46	-26	24.7106608831
-46	-25	24.7106608831
-46	-24	24.7106608831
-46	-23	24.7106608831
-46	-22	24.7106608831
-46	-21	24.7106608831
-46	-20	24.7106608831
-46	-19	24.7106608831
-46	-18	24.7106608831
-46	-17	24.7106608831
-46	-16	24.7106608831
-46	-15	24.7106608831
-46	-14	24.7106608831
-46	-13	24.7106608831
-46	-12	24.7106608831
-46	-11	24.7106608831
-46	-10	24.7106608831
-46	-9	24.7106608831
-46	-8	24.7106608831
-46	-7	24.7106608831
-46	-6	24.7106608831
-46	-5	24.7106608831
-46	-4	24.7106608831
-46	-3	24.7106608831
-46	-2	24.7106608831
-46	-1	24.7106608831
-46	0	24.7106608831
-46	1	24.7106608831
-46	2	24.7106608831
-46	3	24.7106608831
-46	4	24.7106608831
-46	5	24.7106608831
-46	6	24.7106608831
-46	7	24.7106608831
-46	8	24.7106608831
-46	9	24.7106608831
-46	10	24.7106608831
-46	11	24.7106608831
-46	12	24.7106608831
-46	13	24.7106608831
-46	14	24.7106608831
-46	15	24.7106608831
-46	16	24.7106608831
-46	17	24.7106608831
-46	18	24.7106608831
-46	19	24.7106608831
-46	20	24.7106608831
-46	21	24.7106608831
-46	22	24.7106608831
-46	23	24.7106608831
-46	24	24.7106608831
-46	25	24.7106608831
-46	26	24.7106608831
-46	27	24.7106608831
-46	28	24.7106608831
-46	29	24.7106608831
-46	30	24.7106608831
-46	31	24.7106608831
-46	32	24.7106608831
-46	33	24.7106608831
-46	34	24.7106608831
-46	35	24.7106608831
-46	36	24.7106608831
-46	37	24.7106608831
-46	38	24.7106608831
-46	39	24.7106608831
-45	-30	24.7106608831
-45	-29	24.7106608831
-45	-28	24.7106608831
-45	-27	24.7106608831
-45	-26	24.7106608831
-45	-25	24.7106608831
-45	-24	24.7106608831
-45	-23	24.7106608831
-45	-22	24.7106608831
-45	-21	24.7106608831
-45	-20	24.7106608831
-45	-19	24.7106608831
-45	-18	24.7106608831
-45	-17	24.7106608831
-45	-16	24.7106608831
-45	-15	24.7106608831
-45	-14	24.7106608831
-45	-13	24.7106608831
-45	-12	24.7106608831
-45	-11	24.7106608831
-45	-10	24.7106608831
-45	-9	24.7106608831
-45	-8	24.7106608831
-45	-7	24.7106608831
-45	-6	24.7106608831
-45	-5	24.7106608831
-45	-4	24.7106608831
-45	-3	24.7106608831
-45	-2	24.7106608831
-45	-1	24.7106608831
-45	0	24.7106608831
-45	1	24.7106608831
-45	2	24.7106608831
-45	3	24.7106608831
-45	4	24.7106608831
-45	5	24.7106608831
-45	6	24.7106608831
-45	7	24.7106608831
-45	8	24.7106608831
-45	9	24.7106608831
-45	10	24.7106608831
-45	11	24.7106608831
-45	12	24.7106608831
-45	13	24.7106608831
-45	14	24.7106608831
-45	15	24.7106608831
-45	16	24.7106608831
-45	17	24.7106608831
-45	18	24.7106608831
-45	19	24.7106608831
-45	20	24.7106608831
-45	21	24.7106608831
-45	22	24.7106608831
-45	23	24.7106608831
-45	24	24.7106608831
-45	25	24.7106608831
-45	26	24.7106608831
-45	27	24.7106608831
-45	28	24.7106608831
-45	29	24.7106608831
-45	30	24.7106608831
-45	31	24.7106608831
-45	32	24.7106608831
-45	33	24.7106608831
-45	34	24.7106608831
-45	35	24.7106608831
-45	36	24.7106608831
-45	37	24.7106608831
-45	38	24.7106608831
-45	39	24.7106608831
-44	-30	24.7106608831
-44	-29	24.7106608831
-44	-28	24.7106608831
-44	-27	24.7106608831
-44	-26	24.7106608831
-44	-25	24.7106608831
-44	-24	24.7106608831
-44	-23	24.7106608831
-44	-22	24.7106608831
-44	-21	24.7106608831
-44	-20	24.7106608831
-44	-19	24.7106608831
-44	-18	24.7106608831
-44	-17	24.7106608831
-44	-16	24.7106608831
-44	-15	24.7106608831
-44	-14	24.7106608831
-44	-13	24.7106608831
-44	-12	24.7106608831
-44	-11	24.7106608831
-44	-10	24.7106608831
-44	-9	24.7106608831
-44	-8	24.7106608831
-44	-7	24.7106608831
-44	-6	24.7106608831
-44	-5	24.7106608831
-44	-4	24.7106608831
-44	-3	24.7106608831
-44	-2	24.7106608831
-44	-1	24.7106608831
-44	0	24.7106608831
-44	1	24.7106608831
-44	2	24.7106608831
-44	3	24.7106608831
-44	4	24.7106608831
-44	5	24.7106608831
-44	6	24.7106608831
-44	7	24.7106608831
-44	8	24.7106608831
-44	9	24.7106608831
-44	10	24.7106608831
-44	11	24.7106608831
-44	12	24.7106608831
-44	13	24.7106608831
-44	14	24.7106608831
-44	15	24.7106608831
-44	16	24.7106608831
-44	17	24.7106608831
-44	18	24.7106608831
-44	19	24.7106608831
-44	20	24.7106608831
-44	21	24.7106608831
-44	22	24.7106608831
-44	23	24.7106608831
-44	24	24.7106608831
-44	25	24.7106608831
-44	26	24.7106608831
-44	27	24.7106608831
-44	28	24.7106608831
-44	29	24.7106608831
-44	30	24.7106608831
-44	31	24.7106608831
-44	32	24.7106608831
-44	33	24.7106608831
-44	34	24.7106608831
-44	35	24.7106608831
-44	36	24.7106608831
-44	37	24.7106608831
-44	38	24.7106608831
-44	39	24.7106608831
-43	-30	24.7106608831
-43	-29	24.7106608831
-43	-28	24.7106608831
-43	-27	24.7106608831
-43	-26	24.7106608831
-43	-25	24.7106608831
-43	-24	24.7106608831
-43	-23	24.7106608831
-43	-22	24.7106608831
-43	-21	24.7106608831
-43	-20	24.7106608831
-43	-19	24.7106608831
-43	-18	24.7106608831
-43	-17	24.7106608831
-43	-16	24.7106608831
-43	-15	24.7106608831
-43	-14	24.7106608831
-43	-13	24.7106608831
-43	-12	24.7106608831
-43	-11	24.7106608831
-43	-10	24.7106608831
-43	-9	24.7106608831
-43	-8	24.7106608831
-43	-7	24.7106608831
-43	-6	24.7106608831
-43	-5	24.7106608831
-43	-4	24.7106608831
-43	-3	24.7106608831
-43	-2	24.7106608831
-43	-1	24.7106608831
-43	0	24.7106608831
-43	1	24.7106608831
-43	2	24.7106608831
-43	3	24.7106608831
-43	4	24.7106608831
-43	5	24.7106608831
-43	6	24.7106608831
-43	7	24.7106608831
-43	8	24.7106608831
-43	9	24.7106608831
-43	10	24.7106608831
-43	11	24.7106608831
-43	12	24.7106608831
-43	13	24.7106608831
-43	14	24.7106608831
-43	15	24.7106608831
-43	16	24.7106608831
-43	17	24.7106608831
-43	18	24.7106608831
-43	19	24.7106608831
-43	20	24.7106608831
-43	21	24.7106608831
-43	22	24.7106608831
-43	23	24.7106608831
-43	24	24.7106608831
-43	25	24.7106608831
-43	26	24.7106608831
-43	27	24.7106608831
-43	28	24.7106608831
-43	29	24.7106608831
-43	30	24.7106608831
-43	31	24.7106608831
-43	32	24.7106608831
-43	33	24.7106608831
-43	34	24.7106608831
-43	35	24.7106608831
-43	36	24.7106608831
-43	37	24.7106608831
-43	38	24.7106608831
-43	39	24.7106608831
-42	-30	24.7106608831
-42	-29	24.7106608831
-42	-28	24.7106608831
-42	-27	24.7106608831
-42	-26	24.7106608831
-42	-25	24.7106608831
-42	-24	24.7106608831
-42	-23	24.7106608831
-42	-22	24.7106608831
-42	-21	24.7106608831
-42	-20	24.7106608831
-42	-19	24.7106608831
-42	-18	24.7106608831
-42	-17	24.7106608831
-42	-16	24.7106608831
-42	-15	24.7106608831
-42	-14	24.7106608831
-42	-13	24.7106608831
-42	-12	24.7106608831
-42	-11	24.7106608831
-42	-10	24.7106608831
-42	-9	24.7106608831
-42	-8	24.7106608831
-42	-7	24.7106608831
-42	-6	24.7106608831
-42	-5	24.7106608831
-42	-4	24.7106608831
-42	-3	24.7106608831
-42	-2	24.7106608831
-42	-1	24.7106608831
-42	0	24.7106608831
-42	1	24.7106608831
-42	2	24.7106608831
-42	3	24.7106608831
-42	4	24.7106608831
-42	5	24.7106608831
-42	6	24.7106608831
-42	7	24.7106608831
-42	8	24.7106608831
-42	9	24.7106608831
-42	10	24.7106608831
-42	11	24.7106608831
-42	12	24.7106608831
-42	13	24.7106608831
-42	14	24.7106608831
-42	15	24.7106608831
-42	16	24.7106608831
-42	17	24.7106608831
-42	18	24.7106608831
-42	19	24.7106608831
-42	20	24.7106608831
-42	21	24.7106608831
-42	22	24.7106608831
-42	23	24.7106608831
-42	24	24.7106608831
-42	25	24.7106608831
-42	26	24.7106608831
-42	27	24.7106608831
-42	28	24.7106608831
-42	29	24.7106608831
-42	30	24.7106608831
-42	31	24.7106608831
-42	32	24.7106608831
-42	33	24.7106608831
-42	34	24.7106608831
-42	35	24.7106608831
-42	36	24.7106608831
-42	37	24.7106608831
-42	38	24.7106608831
-42	39	24.7106608831
-41	-30	24.7106608831
-41	-29	24.7106608831
-41	-28	24.7106608831
-41	-27	24.7106608831
-41	-26	24.7106608831
-41	-25	24.7106608831
-41	-24	24.7106608831
-41	-23	24.7106608831
-41	-22	24.7106608831
-41	-21	24.7106608831
-41	-20	24.7106608831
-41	-19	24.7106608831
-41	-18	24.7106608831
-41	-17	24.7106608831
-41	-16	24.7106608831
-41	-15	24.7106608831
-41	-14	24.7106608831
-41	-13	24.7106608831
-41	-12	24.7106608831
-41	-11	24.7106608831
-41	-10	24.7106608831
-41	-9	24.7106608831
-41	-8	24.7106608831
-41	-7	24.7106608831
-41	-6	24.7106608831
-41	-5	24.7106608831
-41	-4	24.7106608831
-41	-3	24.7106608831
-41	-2	24.7106608831
-41	-1	24.7106608831
-41	0	24.7106608831
-41	1	24.7106608831
-41	2	24.7106608831
-41	3	24.7106608831
-41	4	24.7106608831
-41	5	24.7106608831
-41	6	24.7106608831
-41	7	24.7106608831
-41	8	24.7106608831
-41	9	24.7106608831
-41	10	24.7106608831
-41	11	24.7106608831
-41	12	24.7106608831
-41	13	24.7106608831
-41	14	24.7106608831
-41	15	24.7106608831
-41	16	24.7106608831
-41	17	24.7106608831
-41	18	24.7106608831
-41	19	24.7106608831
-41	20	24.7106608831
-41	21	24.7106608831
-41	22	24.7106608831
-41	23	24.7106608831
-41	24	24.7106608831
-41	25	24.7106608831
-41	26	24.7106608831
-41	27	24.7106608831
-41	28	24.7106608831
-41	29	24.7106608831
-41	30	24.7106608831
-41	31	24.7106608831
-41	32	24.7106608831
-41	33	24.7106608831
-41	34	24.7106608831
-41	35	24.7106608831
-41	36	24.7106608831
-41	37	24.7106608831
-41	38	24.7106608831
-41	39	24.7106608831
-40	-30	24.7106608831
-40	-29	24.7106608831
-40	-28	24.7106608831
-40	-27	24.7106608831
-40	-26	24.7106608831
-40	-25	24.7106608831
-40	-24	24.7106608831
-40	-23	24.7106608831
-40	-22	24.7106608831
-40	-21	24.7106608831
-40	-20	24.7106608831
-40	-19	24.7106608831
-40	-18	24.7106608831
-40	-17	24.7106608831
-40	-16	24.7106608831
-40	-15	24.7106608831
-40	-14	24.7106608831
-40	-13	24.7106608831
-40	-12	24.7106608831
-40	-11	24.7106608831
-40	-10	24.7106608831
-40	-9	24.7106608831
-40	-8	24.7106608831
-40	-7	24.7106608831
-40	-6	24.7106608831
-40	-5	24.7106608831
-40	-4	24.7106608831
-40	-3	24.7106608831
-40	-2	24.7106608831
-40	-1	24.7106608831
-40	0	24.7106608831
-40	1	24.7106608831
-40	2	24.7106608831
-40	3	24.7106608831
-40	4	24.7106608831
-40	5	24.7106608831
-40	6	24.7106608831
-40	7	24.7106608831
-40	8	24.7106608831
-40	9	24.7106608831
-40	10	24.7106608831
-40	11	24.7106608831
-40	12	24.7106608831
-40	13	24.7106608831
-40	14	24.7106608831
-40	15	24.7106608831
-40	16	24.7106608831
-40	17	24.7106608831
-40	18	24.7106608831
-40	19	24.7106608831
-40	20	24.7106608831
-40	21	24.7106608831
-40	22	24.7106608831
-40	23	24.7106608831
-40	24	24.7106608831
-40	25	24.7106608831
-40	26	24.7106608831
-40	27	24.7106608831
-40	28	24.7106608831
-40	29	24.7106608831
-40	30	24.7106608831
-40	31	24.7106608831
-40	32	24.7106608831
-40	33	24.7106608831
-40	34	24.7106608831
-40	35	24.7106608831
-40	36	24.7106608831
-40	37	24.7106608831
-40	38	24.7106608831
-40	39	24.7106608831
-39	-30	24.7106608831
-39	-29	24.7106608831
-39	-28	24.7106608831
-39	-27	24.7106608831
-39	-26	24.7106608831
-39	-25	24.7106608831
-39	-24	24.7106608831
-39	-23	24.7106608831
-39	-22	24.7106608831
-39	-21	24.7106608831
-39	-20	24.7106608831
-39	-19	24.7106608831
-39	-18	24.7106608831
-39	-17	24.7106608831
-39	-16	24.7106608831
-39	-15	24.7106608831
-39	-14	24.7106608831
-39	-13	24.7106608831
-39	-12	24.7106608831
-39	-11	24.7106608831
-39	-10	24.7106608831
-39	-9	24.7106608831
-39	-8	24.7106608831
-39	-7	24.7106608831
-39	-6	24.7106608831
-39	-5	24.7106608831
-39	-4	24.7106608831
-39	-3	24.7106608831
-39	-2	24.7106608831
-39	-1	24.7106608831
-39	0	24.7106608831
-39	1	24.7106608831
-39	2	24.7106608831
-39	3	24.7106608831
-39	4	24.7106608831
-39	5	24.7106608831
-39	6	24.7106608831
-39	7	24.7106608831
-39	8	24.7106608831
-39	9	24.7106608831
-39	10	24.7106608831
-39	11	24.7106608831
-39	12	24.7106608831
-39	13	24.7106608831
-39	14	24.7106608831
-39	15	24.7106608831
-39	16	24.7106608831
-39	17	24.7106608831
-39	18	24.7106608831
-39	19	24.7106608831
-39	20	24.7106608831
-39	21	24.7106608831
-39	22	24.7106608831
-39	23	24.7106608831
-39	24	24.7106608831
-39	25	24.7106608831
-39	26	24.7106608831
-39	27	24.7106608831
-39	28	24.7106608831
-39	29	24.7106608831
-39	30	24.7106608831
-39	31	24.7106608831
-39	32	24.7106608831
-39	33	24.7106608831
-39	34	24.7106608831
-39	35	24.7106608831
-39	36	24.7106608831
-39	37	24.7106608831
-39	38	24.7106608831
-39	39	24.7106608831
-38	-30	24.7106608831
-38	-29	24.7106608831
-38	-28	24.7106608831
-38	-27	24.7106608831
-38	-26	24.7106608831
-38	-25	24.7106608831
-38	-24	24.7106608831
-38	-23	24.7106608831
-38	-22	24.7106608831
-38	-21	24.7106608831
-38	-20	24.7106608831
-38	-19	24.7106608831
-38	-18	24.7106608831
-38	-17	23.281275511
-38	-16	24.7106608831
-38	-15	24.7106608831
-38	-14	11.0119245358
-38	-13	24.7106608831
-38	-12	10.8723240227
-38	-11	24.7106608831
-38	-10	24.7106608831
-38	-9	24.7106608831
-38	-8	24.7106608831
-38	-7	24.7106608831
-38	-6	24.7106608831
-38	-5	24.7106608831
-38	-4	24.7106608831
-38	-3	24.7106608831
-38	-2	24.7106608831
-38	-1	24.7106608831
-38	0	24.7106608831
-38	1	24.7106608831
-38	2	24.7106608831
-38	3	24.7106608831
-38	4	24.7106608831
-38	5	24.7106608831
-38	6	24.7106608831
-38	7	24.7106608831
-38	8	24.7106608831
-38	9	24.7106608831
-38	10	24.7106608831
-38	11	24.7106608831
-38	12	24.7106608831
-38	13	24.7106608831
-38	14	24.7106608831
-38	15	24.7106608831
-38	16	24.7106608831
-38	17	24.7106608831
-38	18	24.7106608831
-38	19	24.7106608831
-38	20	24.7106608831
-38	21	24.7106608831
-38	22	24.7106608831
-38	23	24.7106608831
-38	24	24.7106608831
-38	25	24.7106608831
-38	26	24.7106608831
-38	27	24.7106608831
-38	28	24.7106608831
-38	29	24.7106608831
-38	30	24.7106608831
-38	31	24.7106608831
-38	32	24.7106608831
-38	33	24.7106608831
-38	34	24.7106608831
-38	35	24.7106608831
-38	36	24.7106608831
-38	37	24.7106608831
-38	38	24.7106608831
-38	39	24.7106608831
-37	-30	24.7106608831
-37	-29	24.7106608831
-37	-28	24.7106608831
-37	-27	24.7106608831
-37	-26	24.7106608831
-37	-25	24.7106608831
-37	-24	24.7106608831
-37	-23	24.7106608831
-37	-22	24.7106608831
-37	-21	24.7106608831
-37	-20	24.7106608831
-37	-19	24.7106608831
-37	-18	24.7106608831
-37	-17	24.7106608831
-37	-16	24.7106608831
-37	-15	24.7106608831
-37	-14	9.48912124348
-37	-13	8.73519759222
-37	-12	10.726213471
-37	-11	24.7106608831
-37	-10	24.7106608831
-37	-9	24.7106608831
-37	-8	24.7106608831
-37	-7	24.7106608831
-37	-6	24.7106608831
-37	-5	24.7106608831
-37	-4	24.7106608831
-37	-3	24.7106608831
-37	-2	24.7106608831
-37	-1	24.7106608831
-37	0	24.7106608831
-37	1	24.7106608831
-37	2	24.7106608831
-37	3	24.7106608831
-37	4	24.7106608831
-37	5	24.7106608831
-37	6	24.7106608831
-37	7	24.7106608831
-37	8	24.7106608831
-37	9	24.7106608831
-37	10	24.7106608831
-37	11	24.7106608831
-37	12	24.7106608831
-37	13	24.7106608831
-37	14	24.7106608831
-37	15	24.7106608831
-37	16	24.7106608831
-37	17	24.7106608831
-37	18	24.7106608831
-37	19	24.7106608831
-37	20	24.7106608831
-37	21	24.7106608831
-37	22	24.7106608831
-37	23	24.7106608831
-37	24	24.7106608831
-37	25	24.7106608831
-37	26	24.7106608831
-37	27	24.7106608831
-37	28	24.7106608831
-37	29	24.7106608831
-37	30	24.7106608831
-37	31	24.7106608831
-37	32	24.7106608831
-37	33	24.7106608831
-37	34	24.7106608831
-37	35	24.7106608831
-37	36	24.7106608831
-37	37	24.7106608831
-37	38	24.7106608831
-37	39	24.7106608831
-36	-30	24.7106608831
-36	-29	24.7106608831
-36	-28	24.7106608831
-36	-27	24.7106608831
-36	-26	24.7106608831
-36	-25	24.7106608831
-36	-24	24.7106608831
-36	-23	24.7106608831
-36	-22	24.7106608831
-36	-21	24.7106608831
-36	-20	24.7106608831
-36	-19	24.7106608831
-36	-18	24.7106608831
-36	-17	24.7106608831
-36	-16	24.7106608831
-36	-15	0.102663236719
-36	-14	24.7106608831
-36	-13	24.7106608831
-36	-12	12.6545335357
-36	-11	10.8800937369
-36	-10	3.32329741804
-36	-9	24.7106608831
-36	-8	24.7106608831
-36	-7	24.7106608831
-36	-6	24.7106608831
-36	-5	24.7106608831
-36	-4	24.7106608831
-36	-3	24.7106608831
-36	-2	24.7106608831
-36	-1	24.7106608831
-36	0	24.7106608831
-36	1	24.7106608831
-36	2	24.7106608831
-36	3	24.7106608831
-36	4	24.7106608831
-36	5	24.7106608831
-36	6	24.7106608831
-36	7	24.7106608831
-36	8	24.7106608831
-36	9	24.7106608831
-36	10	24.7106608831
-36	11	24.7106608831
-36	12	24.7106608831
-36	13	24.7106608831
-36	14	24.7106608831
-36	15	24.7106608831
-36	16	24.7106608831
-36	17	24.7106608831
-36	18	24.7106608831
-36	19	24.7106608831
-36	20	24.7106608831
-36	21	24.7106608831
-36	22	24.7106608831
-36	23	24.7106608831
-36	24	24.7106608831
-36	25	24.7106608831
-36	26	24.7106608831
-36	27	24.7106608831
-36	28	24.7106608831
-36	29	24.7106608831
-36	30	24.7106608831
-36	31	24.7106608831
-36	32	24.7106608831
-36	33	24.7106608831
-36	34	24.7106608831
-36	35	24.7106608831
-36	36	24.7106608831
-36	37	24.7106608831
-36	38	24.7106608831
-36	39	24.7106608831
-35	-30	24.7106608831
-35	-29	24.7106608831
-35	-28	24.7106608831
-35	-27	24.7106608831
-35	-26	24.7106608831
-35	-25	24.7106608831
-35	-24	24.7106608831
-35	-23	24.7106608831
-35	-22	24.7106608831
-35	-21	24.7106608831
-35	-20	24.7106608831
-35	-19	24.7106608831
-35	-18	24.7106608831
-35	-17	24.7106608831
-35	-16	24.7106608831
-35	-15	23.4008953125
-35	-14	23.4008953125
-35	-13	12.1832656926
-35	-12	8.83136153097
-35	-11	2.83775334193
-35	-10	10.4328963931
-35	-9	10.7421259206
-35	-8	10.0132772468
-35	-7	7.97798845112
-35	-6	24.7106608831
-35	-5	24.7106608831
-35	-4	24.7106608831
-35	-3	24.7106608831
-35	-2	24.7106608831
-35	-1	24.7106608831
-35	0	24.7106608831
-35	1	24.7106608831
-35	2	24.7106608831
-35	3	24.7106608831
-35	4	24.7106608831
-35	5	24.7106608831
-35	6	24.7106608831
-35	7	24.7106608831
-35	8	24.7106608831
-35	9	24.7106608831
-35	10	24.7106608831
-35	11	24.7106608831
-35	12	24.7106608831
-35	13	24.7106608831
-35	14	24.7106608831
-35	15	24.7106608831
-35	16	24.7106608831
-35	17	24.7106608831
-35	18	24.7106608831
-35	19	24.7106608831
-35	20	24.7106608831
-35	21	24.7106608831
-35	22	24.7106608831
-35	23	24.7106608831
-35	24	24.7106608831
-35	25	24.7106608831
-35	26	24.7106608831
-35	27	24.7106608831
-35	28	24.7106608831
-35	29	24.7106608831
-35	30	24.7106608831
-35	31	24.7106608831
-35	32	24.7106608831
-35	33	24.7106608831
-35	34	24.7106608831
-35	35	24.7106608831
-35	36	24.7106608831
-35	37	24.7106608831
-35	38	24.7106608831
-35	39	24.7106608831
-34	-30	24.7106608831
-34	-29	24.7106608831
-34	-28	24.7106608831
-34	-27	24.7106608831
-34	-26	24.7106608831
-34	-25	24.7106608831
-34	-24	24.7106608831
-34	-23	24.7106608831
-34	-22	24.7106608831
-34	-21	24.7106608831
-34	-20	24.7106608831
-34	-19	24.7106608831
-34	-18	24.7106608831
-34	-17	24.7106608831
-34	-16	24.7106608831
-34	-15	2.63210972793
-34	-14	10.7592183187
-34	-13	9.43597350232
-34	-12	3.32259840764
-34	-11	5.47483707601
-34	-10	3.23385133902
-34	-9	6.66234092273
-34	-8	8.86819474174
-34	-7	23.1816945711
-34	-6	8.3702828452
-34	-5	12.4782743804
-34	-4	24.7106608831
-34	-3	24.7106608831
-34	-2	24.7106608831
-34	-1	24.7106608831
-34	0	24.7106608831
-34	1	24.7106608831
-34	2	24.7106608831
-34	3	24.7106608831
-34	4	24.7106608831
-34	5	24.7106608831
-34	6	24.7106608831
-34	7	24.7106608831
-34	8	24.7106608831
-34	9	24.7106608831
-34	10	24.7106608831
-34	11	24.7106608831
-34	12	24.7106608831
-34	13	24.7106608831
-34	14	24.7106608831
-34	15	24.7106608831
-34	16	24.7106608831
-34	17	24.7106608831
-34	18	24.7106608831
-34	19	24.7106608831
-34	20	24.7106608831
-34	21	24.7106608831
-34	22	24.7106608831
-34	23	24.7106608831
-34	24	24.7106608831
-34	25	24.7106608831
-34	26	24.7106608831
-34	27	24.7106608831
-34	28	24.7106608831
-34	29	24.7106608831
-34	30	24.7106608831
-34	31	24.7106608831
-34	32	24.7106608831
-34	33	24.7106608831
-34	34	24.7106608831
-34	35	24.7106608831
-34	36	24.7106608831
-34	37	24.7106608831
-34	38	24.7106608831
-34	39	24.7106608831
-33	-30	24.7106608831
-33	-29	24.7106608831
-33	-28	24.7106608831
-33	-27	24.7106608831
-33	-26	24.7106608831
-33	-25	24.7106608831
-33	-24	24.7106608831
-33	-23	24.7106608831
-33	-22	24.7106608831
-33	-21	24.7106608831
-33	-20	24.7106608831
-33	-19	24.7106608831
-33	-18	24.7106608831
-33	-17	24.7106608831
-33	-16	4.01981213157
-33	-15	7.29570423836
-33	-14	6.31278357938
-33	-13	4.58757993068
-33	-12	8.12922153284
-33	-11	5.3979731241
-33	-10	9.7285682317
-33	-9	3.14515055727
-33	-8	10.2039278503
-33	-7	4.93533641682
-33	-6	8.21145408897
-33	-5	5.89145725617
-33	-4	24.7106608831
-33	-3	24.7106608831
-33	-2	24.7106608831
-33	-1	24.7106608831
-33	0	24.7106608831
-33	1	24.7106608831
-33	2	24.7106608831
-33	3	24.7106608831
-33	4	24.7106608831
-33	5	24.7106608831
-33	6	24.7106608831
-33	7	24.7106608831
-33	8	24.7106608831
-33	9	24.7106608831
-33	10	24.7106608831
-33	11	24.7106608831
-33	12	24.7106608831
-33	13	24.7106608831
-33	14	24.7106608831
-33	15	24.7106608831
-33	16	24.7106608831
-33	17	24.7106608831
-33	18	24.7106608831
-33	19	24.7106608831
-33	20	24.7106608831
-33	21	24.7106608831
-33	22	24.7106608831
-33	23	24.7106608831
-33	24	24.7106608831
-33	25	24.7106608831
-33	26	24.7106608831
-33	27	24.7106608831
-33	28	24.7106608831
-33	29	24.7106608831
-33	30	24.7106608831
-33	31	24.7106608831
-33	32	24.7106608831
-33	33	24.7106608831
-33	34	24.7106608831
-33	35	24.7106608831
-33	36	24.7106608831
-33	37	24.7106608831
-33	38	24.7106608831
-33	39	24.7106608831
-32	-30	24.7106608831
-32	-29	24.7106608831
-32	-28	24.7106608831
-32	-27	24.7106608831
-32	-26	24.7106608831
-32	-25	24.7106608831
-32	-24	24.7106608831
-32	-23	24.7106608831
-32	-22	24.7106608831
-32	-21	24.7106608831
-32	-20	24.7106608831
-32	-19	24.7106608831
-32	-18	24.7106608831
-32	-17	7.93393108898
-32	-16	23.4711057801
-32	-15	23.0963921582
-32	-14	10.7005631872
-32	-13	9.44916281812
-32	-12	23.0217824087
-32	-11	6.09977580221
-32	-10	6.6056546671
-32	-9	6.65344367415
-32	-8	5.68280830635
-32	-7	8.20202570352
-32	-6	11.1910336682
-32	-5	7.73264394542
-32	-4	24.7106608831
-32	-3	24.7106608831
-32	-2	24.7106608831
-32	-1	24.7106608831
-32	0	24.7106608831
-32	1	24.7106608831
-32	2	24.7106608831
-32	3	24.7106608831
-32	4	24.7106608831
-32	5	24.7106608831
-32	6	24.7106608831
-32	7	24.7106608831
-32	8	24.7106608831
-32	9	24.7106608831
-32	10	24.7106608831
-32	11	24.7106608831
-32	12	24.7106608831
-32	13	24.7106608831
-32	14	24.7106608831
-32	15	24.7106608831
-32	16	24.7106608831
-32	17	24.7106608831
-32	18	24.7106608831
-32	19	24.7106608831
-32	20	24.7106608831
-32	21	24.7106608831
-32	22	24.7106608831
-32	23	24.7106608831
-32	24	24.7106608831
-32	25	24.7106608831
-32	26	24.7106608831
-32	27	24.7106608831
-32	28	24.7106608831
-32	29	24.7106608831
-32	30	24.7106608831
-32	31	24.7106608831
-32	32	24.7106608831
-32	33	24.7106608831
-32	34	24.7106608831
-32	35	24.7106608831
-32	36	24.7106608831
-32	37	24.7106608831
-32	38	24.7106608831
-32	39	24.7106608831
-31	-30	24.7106608831
-31	-29	24.7106608831
-31	-28	24.7106608831
-31	-27	24.7106608831
-31	-26	24.7106608831
-31	-25	24.7106608831
-31	-24	24.7106608831
-31	-23	24.7106608831
-31	-22	24.7106608831
-31	-21	24.7106608831
-31	-20	24.7106608831
-31	-19	24.7106608831
-31	-18	24.7106608831
-31	-17	8.02430788545
-31	-16	3.80159475311
-31	-15	9.39138733181
-31	-14	10.513575258
-31	-13	5.60866902686
-31	-12	6.52814398909
-31	-11	6.76525082306
-31	-10	6.16000779519
-31	-9	6.66483503234
-31	-8	3.9720034386
-31	-7	9.01185569842
-31	-6	8.67076755617
-31	-5	23.2294080291
-31	-4	5.3286018041
-31	-3	24.7106608831
-31	-2	24.7106608831
-31	-1	24.7106608831
-31	0	24.7106608831
-31	1	24.7106608831
-31	2	24.7106608831
-31	3	24.7106608831
-31	4	24.7106608831
-31	5	24.7106608831
-31	6	24.7106608831
-31	7	24.7106608831
-31	8	24.7106608831
-31	9	24.7106608831
-31	10	24.7106608831
-31	11	24.7106608831
-31	12	24.7106608831
-31	13	24.7106608831
-31	14	24.7106608831
-31	15	24.7106608831
-31	16	24.7106608831
-31	17	24.7106608831
-31	18	24.7106608831
-31	19	24.7106608831
-31	20	24.7106608831
-31	21	24.7106608831
-31	22	24.7106608831
-31	23	24.7106608831
-31	24	24.7106608831
-31	25	24.7106608831
-31	26	24.7106608831
-31	27	24.7106608831
-31	28	24.7106608831
-31	29	24.7106608831
-31	30	24.7106608831
-31	31	24.7106608831
-31	32	24.7106608831
-31	33	24.7106608831
-31	34	24.7106608831
-31	35	24.7106608831
-31	36	24.7106608831
-31	37	24.7106608831
-31	38	24.7106608831
-31	39	24.7106608831
-30	-30	24.7106608831
-30	-29	24.7106608831
-30	-28	24.7106608831
-30	-27	24.7106608831
-30	-26	24.7106608831
-30	-25	24.7106608831
-30	-24	24.7106608831
-30	-23	24.7106608831
-30	-22	24.7106608831
-30	-21	24.7106608831
-30	-20	24.7106608831
-30	-19	24.7106608831
-30	-18	11.4481891161
-30	-17	9.67587669184
-30	-16	7.43080480029
-30	-15	7.01267494616
-30	-14	8.57137600364
-30	-13	7.26693372164
-30	-12	10.3678996698
-30	-11	8.1088062048
-30	-10	9.04293252651
-30	-9	8.84705632298
-30	-8	6.75470488089
-30	-7	5.19954350874
-30	-6	6.0807882327
-30	-5	8.35077874374
-30	-4	1.44869915688
-30	-3	4.89503371122
-30	-2	24.7106608831
-30	-1	24.7106608831
-30	0	24.7106608831
-30	1	24.7106608831
-30	2	24.7106608831
-30	3	24.7106608831
-30	4	24.7106608831
-30	5	24.7106608831
-30	6	24.7106608831
-30	7	24.7106608831
-30	8	24.7106608831
-30	9	24.7106608831
-30	10	24.7106608831
-30	11	24.7106608831
-30	12	24.7106608831
-30	13	24.7106608831
-30	14	24.7106608831
-30	15	24.7106608831
-30	16	24.7106608831
-30	17	24.7106608831
-30	18	24.7106608831
-30	19	24.7106608831
-30	20	24.7106608831
-30	21	24.7106608831
-30	22	24.7106608831
-30	23	24.7106608831
-30	24	24.7106608831
-30	25	24.7106608831
-30	26	24.7106608831
-30	27	24.7106608831
-30	28	24.7106608831
-30	29	24.7106608831
-30	30	24.7106608831
-30	31	24.7106608831
-30	32	24.7106608831
-30	33	24.7106608831
-30	34	24.7106608831
-30	35	24.7106608831
-30	36	24.7106608831
-30	37	24.7106608831
-30	38	24.7106608831
-30	39	24.7106608831
-29	-30	24.7106608831
-29	-29	24.7106608831
-29	-28	24.7106608831
-29	-27	24.7106608831
-29	-26	24.7106608831
-29	-25	24.7106608831
-29	-24	24.7106608831
-29	-23	24.7106608831
-29	-22	24.7106608831
-29	-21	24.7106608831
-29	-20	24.7106608831
-29	-19	24.7106608831
-29	-18	24.7106608831
-29	-17	5.97765679882
-29	-16	9.5134797003
-29	-15	9.5544406647
-29	-14	8.10468508967
-29	-13	7.46044827003
-29	-12	3.6152212732
-29	-11	8.84372551852
-29	-10	3.88594239019
-29	-9	5.57970557934
-29	-8	9.49355536111
-29	-7	8.01402585684
-29	-6	8.10647750728
-29	-5	0.602807772194
-29	-4	7.13355331876
-29	-3	23.4008953125
-29	-2	24.7106608831
-29	-1	24.7106608831
-29	0	24.7106608831
-29	1	24.7106608831
-29	2	24.7106608831
-29	3	24.7106608831
-29	4	24.7106608831
-29	5	24.7106608831
-29	6	24.7106608831
-29	7	24.7106608831
-29	8	24.7106608831
-29	9	24.7106608831
-29	10	24.7106608831
-29	11	24.7106608831
-29	12	24.7106608831
-29	13	24.7106608831
-29	14	24.7106608831
-29	15	24.7106608831
-29	16	24.7106608831
-29	17	24.7106608831
-29	18	24.7106608831
-29	19	24.7106608831
-29	20	24.7106608831
-29	21	24.7106608831
-29	22	24.7106608831
-29	23	24.7106608831
-29	24	24.7106608831
-29	25	24.7106608831
-29	26	24.7106608831
-29	27	24.7106608831
-29	28	24.7106608831
-29	29	24.7106608831
-29	30	24.7106608831
-29	31	24.7106608831
-29	32	24.7106608831
-29	33	24.7106608831
-29	34	24.7106608831
-29	35	24.7106608831
-29	36	24.7106608831
-29	37	24.7106608831
-29	38	24.7106608831
-29	39	24.7106608831
-28	-30	24.7106608831
-28	-29	24.7106608831
-28	-28	24.7106608831
-28	-27	24.7106608831
-28	-26	24.7106608831
-28	-25	24.7106608831
-28	-24	24.7106608831
-28	-23	24.7106608831
-28	-22	24.7106608831
-28	-21	24.7106608831
-28	-20	24.7106608831
-28	-19	24.7106608831
-28	-18	24.7106608831
-28	-17	24.7106608831
-28	-16	23.4711057801
-28	-15	7.96997028377
-28	-14	9.82734302621
-28	-13	9.40422682163
-28	-12	6.57859531912
-28	-11	8.59718883074
-28	-10	10.1109526865
-28	-9	3.67332125061
-28	-8	7.72903807179
-28	-7	9.16578670121
-28	-6	5.42332840966
-28	-5	7.06365427231
-28	-4	8.66598318281
-28	-3	7.75110858196
-28	-2	9.27616331014
-28	-1	24.7106608831
-28	0	24.7106608831
-28	1	24.7106608831
-28	2	24.7106608831
-28	3	24.7106608831
-28	4	24.7106608831
-28	5	24.7106608831
-28	6	24.7106608831
-28	7	24.7106608831
-28	8	24.7106608831
-28	9	24.7106608831
-28	10	24.7106608831
-28	11	24.7106608831
-28	12	24.7106608831
-28	13	24.7106608831
-28	14	24.7106608831
-28	15	24.7106608831
-28	16	24.7106608831
-28	17	24.7106608831
-28	18	24.7106608831
-28	19	24.7106608831
-28	20	24.7106608831
-28	21	24.7106608831
-28	22	24.7106608831
-28	23	24.7106608831
-28	24	24.7106608831
-28	25	24.7106608831
-28	26	24.7106608831
-28	27	24.7106608831
-28	28	24.7106608831
-28	29	24.7106608831
-28	30	24.7106608831
-28	31	24.7106608831
-28	32	24.7106608831
-28	33	24.7106608831
-28	34	24.7106608831
-28	35	24.7106608831
-28	36	24.7106608831
-28	37	24.7106608831
-28	38	24.7106608831
-28	39	24.7106608831
-27	-30	24.7106608831
-27	-29	24.7106608831
-27	-28	24.7106608831
-27	-27	24.7106608831
-27	-26	24.7106608831
-27	-25	24.7106608831
-27	-24	24.7106608831
-27	-23	24.7106608831
-27	-22	24.7106608831
-27	-21	24.7106608831
-27	-20	24.7106608831
-27	-19	24.7106608831
-27	-18	24.7106608831
-27	-17	24.7106608831
-27	-16	11.6001462034
-27	-15	23.2294080291
-27	-14	10.5698308644
-27	-13	5.36944740804
-27	-12	4.65043177085
-27	-11	10.0813511976
-27	-10	5.82848721488
-27	-9	7.20591837825
-27	-8	3.37429701151
-27	-7	8.76274910536
-27	-6	7.28025708806
-27	-5	9.85626360756
-27	-4	7.26095061987
-27	-3	10.3185882687
-27	-2	23.4711057801
-27	-1	24.7106608831
-27	0	24.7106608831
-27	1	24.7106608831
-27	2	24.7106608831
-27	3	24.7106608831
-27	4	24.7106608831
-27	5	24.7106608831
-27	6	24.7106608831
-27	7	24.7106608831
-27	8	24.7106608831
-27	9	24.7106608831
-27	10	24.7106608831
-27	11	24.7106608831
-27	12	24.7106608831
-27	13	24.7106608831
-27	14	24.7106608831
-27	15	24.7106608831
-27	16	24.7106608831
-27	17	24.7106608831
-27	18	24.7106608831
-27	19	24.7106608831
-27	20	24.7106608831
-27	21	24.7106608831
-27	22	24.7106608831
-27	23	24.7106608831
-27	24	24.7106608831
-27	25	24.7106608831
-27	26	24.7106608831
-27	27	24.7106608831
-27	28	24.7106608831
-27	29	24.7106608831
-27	30	24.7106608831
-27	31	24.7106608831
-27	32	24.7106608831
-27	33	24.7106608831
-27	34	24.7106608831
-27	35	24.7106608831
-27	36	24.7106608831
-27	37	24.7106608831
-27	38	24.7106608831
-27	39	24.7106608831
-26	-30	24.7106608831
-26	-29	24.7106608831
-26	-28	24.7106608831
-26	-27	24.7106608831
-26	-26	24.7106608831
-26	-25	24.7106608831
-26	-24	24.7106608831
-26	-23	24.7106608831
-26	-22	24.7106608831
-26	-21	24.7106608831
-26	-20	24.7106608831
-26	-19	24.7106608831
-26	-18	24.7106608831
-26	-17	23.4711057801
-26	-16	4.15612466889
-26	-15	3.71125522567
-26	-14	10.8454136936
-26	-13	8.15485144767
-26	-12	7.46374818336
-26	-11	6.61348165137
-26	-10	7.55831585784
-26	-9	1.03664166056
-26	-8	7.6159214312
-26	-7	2.39600573079
-26	-6	5.98623762289
-26	-5	5.24309403429
-26	-4	6.33946994069
-26	-3	9.14057865597
-26	-2	10.8908344329
-26	-1	10.4563753664
-26	0	24.7106608831
-26	1	24.7106608831
-26	2	24.7106608831
-26	3	24.7106608831
-26	4	24.7106608831
-26	5	24.7106608831
-26	6	24.7106608831
-26	7	24.7106608831
-26	8	24.7106608831
-26	9	24.7106608831
-26	10	24.7106608831
-26	11	24.7106608831
-26	12	24.7106608831
-26	13	24.7106608831
-26	14	24.7106608831
-26	15	24.7106608831
-26	16	24.7106608831
-26	17	24.7106608831
-26	18	24.7106608831
-26	19	24.7106608831
-26	20	24.7106608831
-26	21	24.7106608831
-26	22	24.7106608831
-26	23	24.7106608831
-26	24	24.7106608831
-26	25	24.7106608831
-26	26	24.7106608831
-26	27	24.7106608831
-26	28	24.7106608831
-26	29	24.7106608831
-26	30	24.7106608831
-26	31	24.7106608831
-26	32	24.7106608831
-26	33	24.7106608831
-26	34	24.7106608831
-26	35	24.7106608831
-26	36	24.7106608831
-26	37	24.7106608831
-26	38	24.7106608831
-26	39	24.7106608831
-25	-30	24.7106608831
-25	-29	24.7106608831
-25	-28	24.7106608831
-25	-27	24.7106608831
-25	-26	24.7106608831
-25	-25	24.7106608831
-25	-24	24.7106608831
-25	-23	24.7106608831
-25	-22	24.7106608831
-25	-21	24.7106608831
-25	-20	24.7106608831
-25	-19	24.7106608831
-25	-18	24.7106608831
-25	-17	24.7106608831
-25	-16	23.3380899091
-25	-15	24.7106608831
-25	-14	5.70593459306
-25	-13	8.27062808993
-25	-12	7.62238408469
-25	-11	10.7838941642
-25	-10	6.79176226423
-25	-9	6.20065493234
-25	-8	5.85291722181
-25	-7	9.26077982773
-25	-6	7.70340797127
-25	-5	2.91280865488
-25	-4	5.50301486511
-25	-3	6.31845183733
-25	-2	6.70351100589
-25	-1	11.504127615
-25	0	24.7106608831
-25	1	24.7106608831
-25	2	24.7106608831
-25	3	24.7106608831
-25	4	24.7106608831
-25	5	24.7106608831
-25	6	24.7106608831
-25	7	24.7106608831
-25	8	24.7106608831
-25	9	24.7106608831
-25	10	24.7106608831
-25	11	24.7106608831
-25	12	24.7106608831
-25	13	24.7106608831
-25	14	24.7106608831
-25	15	24.7106608831
-25	16	24.7106608831
-25	17	24.7106608831
-25	18	24.7106608831
-25	19	24.7106608831
-25	20	24.7106608831
-25	21	24.7106608831
-25	22	24.7106608831
-25	23	24.7106608831
-25	24	24.7106608831
-25	25	24.7106608831
-25	26	24.7106608831
-25	27	24.7106608831
-25	28	24.7106608831
-25	29	24.7106608831
-25	30	24.7106608831
-25	31	24.7106608831
-25	32	24.7106608831
-25	33	24.7106608831
-25	34	24.7106608831
-25	35	24.7106608831
-25	36	24.7106608831
-25	37	24.7106608831
-25	38	24.7106608831
-25	39	24.7106608831
-24	-30	24.7106608831
-24	-29	24.7106608831
-24	-28	24.7106608831
-24	-27	24.7106608831
-24	-26	24.7106608831
-24	-25	24.7106608831
-24	-24	24.7106608831
-24	-23	24.7106608831
-24	-22	24.7106608831
-24	-21	24.7106608831
-24	-20	24.7106608831
-24	-19	24.7106608831
-24	-18	24.7106608831
-24	-17	24.7106608831
-24	-16	24.7106608831
-24	-15	11.8119065653
-24	-14	7.81591506484
-24	-13	11.3991054892
-24	-12	11.4689715781
-24	-11	10.2340825049
-24	-10	6.40079938234
-24	-9	4.18384955693
-24	-8	6.70110082366
-24	-7	8.2848013669
-24	-6	7.18089225986
-24	-5	6.47529987374
-24	-4	8.65150724773
-24	-3	9.03189046475
-24	-2	6.74799929431
-24	-1	0
-24	0	23.4711057801
-24	1	24.7106608831
-24	2	24.7106608831
-24	3	24.7106608831
-24	4	24.7106608831
-24	5	24.7106608831
-24	6	24.7106608831
-24	7	24.7106608831
-24	8	24.7106608831
-24	9	24.7106608831
-24	10	24.7106608831
-24	11	24.7106608831
-24	12	24.7106608831
-24	13	24.7106608831
-24	14	24.7106608831
-24	15	24.7106608831
-24	16	24.7106608831
-24	17	24.7106608831
-24	18	24.7106608831
-24	19	24.7106608831
-24	20	24.7106608831
-24	21	24.7106608831
-24	22	24.7106608831
-24	23	24.7106608831
-24	24	24.7106608831
-24	25	24.7106608831
-24	26	24.7106608831
-24	27	24.7106608831
-24	28	24.7106608831
-24	29	24.7106608831
-24	30	24.7106608831
-24	31	24.7106608831
-24	32	24.7106608831
-24	33	24.7106608831
-24	34	24.7106608831
-24	35	24.7106608831
-24	36	24.7106608831
-24	37	24.7106608831
-24	38	24.7106608831
-24	39	24.7106608831
-23	-30	24.7106608831
-23	-29	24.7106608831
-23	-28	24.7106608831
-23	-27	24.7106608831
-23	-26	24.7106608831
-23	-25	24.7106608831
-23	-24	24.7106608831
-23	-23	24.7106608831
-23	-22	24.7106608831
-23	-21	24.7106608831
-23	-20	24.7106608831
-23	-19	24.7106608831
-23	-18	24.7106608831
-23	-17	24.7106608831
-23	-16	24.7106608831
-23	-15	23.281275511
-23	-14	10.9620384227
-23	-13	10.3013559039
-23	-12	3.81455652169
-23	-11	3.34914558424
-23	-10	9.32974949523
-23	-9	3.31571080984
-23	-8	7.35663472005
-23	-7	4.34986885549
-23	-6	10.5496999936
-23	-5	4.75449967943
-23	-4	6.5857630342
-23	-3	4.83150291998
-23	-2	4.28307260555
-23	-1	9.48523002433
-23	0	24.7106608831
-23	1	24.7106608831
-23	2	24.7106608831
-23	3	24.7106608831
-23	4	24.7106608831
-23	5	24.7106608831
-23	6	24.7106608831
-23	7	24.7106608831
-23	8	24.7106608831
-23	9	24.7106608831
-23	10	24.7106608831
-23	11	24.7106608831
-23	12	24.7106608831
-23	13	24.7106608831
-23	14	24.7106608831
-23	15	24.7106608831
-23	16	24.7106608831
-23	17	24.7106608831
-23	18	24.7106608831
-23	19	24.7106608831
-23	20	24.7106608831
-23	21	24.7106608831
-23	22	24.7106608831
-23	23	24.7106608831
-23	24	24.7106608831
-23	25	24.7106608831
-23	26	24.7106608831
-23	27	24.7106608831
-23	28	24.7106608831
-23	29	24.7106608831
-23	30	24.7106608831
-23	31	24.7106608831
-23	32	24.7106608831
-23	33	24.7106608831
-23	34	24.7106608831
-23	35	24.7106608831
-23	36	24.7106608831
-23	37	24.7106608831
-23	38	24.7106608831
-23	39	24.7106608831
-22	-30	24.7106608831
-22	-29	24.7106608831
-22	-28	24.7106608831
-22	-27	24.7106608831
-22	-26	24.7106608831
-22	-25	24.7106608831
-22	-24	24.7106608831
-22	-23	24.7106608831
-22	-22	24.7106608831
-22	-21	24.7106608831
-22	-20	24.7106608831
-22	-19	24.7106608831
-22	-18	24.7106608831
-22	-17	24.7106608831
-22	-16	24.7106608831
-22	-15	8.2515640173
-22	-14	24.7106608831
-22	-13	7.04970770201
-22	-12	4.80396377029
-22	-11	11.1092498704
-22	-10	10.4487719248
-22	-9	3.55295866202
-22	-8	9.04622690714
-22	-7	6.4814244224
-22	-6	6.97292802679
-22	-5	8.57031256314
-22	-4	5.85223865586
-22	-3	8.14481452916
-22	-2	8.32727110583
-22	-1	10.705553692
-22	0	23.4711057801
-22	1	24.7106608831
-22	2	24.7106608831
-22	3	24.7106608831
-22	4	24.7106608831
-22	5	24.7106608831
-22	6	24.7106608831
-22	7	24.7106608831
-22	8	24.7106608831
[truncated: 3,601 more rows]
