# Supplementary material for: Revealing the selective mechanisms of inhibitors to PARP-1 and PARP-2 via multiple computational methods
Source: PeerJ. 2020 May 25;8:e9241. doi: 10.7717/peerj.9241 (PMC7255342; doi:10.7717/peerj.9241)
Supplement: Data S1 [file peerj-08-9241-s001.zip › Raw_data/Figure 11/(C) PARP-Niraparib.csv]

PC1	PC2	PMF
-30	-20	23.4023402161
-30	-19	23.4023402161
-30	-18	23.4023402161
-30	-17	23.4023402161
-30	-16	23.4023402161
-30	-15	23.4023402161
-30	-14	23.4023402161
-30	-13	23.4023402161
-30	-12	23.4023402161
-30	-11	23.4023402161
-30	-10	23.4023402161
-30	-9	23.4023402161
-30	-8	23.4023402161
-30	-7	23.4023402161
-30	-6	23.4023402161
-30	-5	23.4023402161
-30	-4	23.4023402161
-30	-3	23.4023402161
-30	-2	23.4023402161
-30	-1	23.4023402161
-30	0	23.4023402161
-30	1	23.4023402161
-30	2	23.4023402161
-30	3	23.4023402161
-30	4	23.4023402161
-30	5	23.4023402161
-30	6	23.4023402161
-30	7	23.4023402161
-30	8	23.4023402161
-30	9	23.4023402161
-30	10	23.4023402161
-30	11	23.4023402161
-30	12	23.4023402161
-30	13	23.4023402161
-30	14	23.4023402161
-30	15	23.4023402161
-30	16	23.4023402161
-30	17	23.4023402161
-30	18	23.4023402161
-30	19	23.4023402161
-29	-20	23.4023402161
-29	-19	23.4023402161
-29	-18	23.4023402161
-29	-17	23.4023402161
-29	-16	23.4023402161
-29	-15	23.4023402161
-29	-14	23.4023402161
-29	-13	23.4023402161
-29	-12	23.4023402161
-29	-11	23.4023402161
-29	-10	23.4023402161
-29	-9	23.4023402161
-29	-8	23.4023402161
-29	-7	23.4023402161
-29	-6	23.4023402161
-29	-5	23.4023402161
-29	-4	23.4023402161
-29	-3	23.4023402161
-29	-2	23.4023402161
-29	-1	23.4023402161
-29	0	23.4023402161
-29	1	23.4023402161
-29	2	23.4023402161
-29	3	23.4023402161
-29	4	23.4023402161
-29	5	23.4023402161
-29	6	23.4023402161
-29	7	23.4023402161
-29	8	23.4023402161
-29	9	23.4023402161
-29	10	23.4023402161
-29	11	23.4023402161
-29	12	23.4023402161
-29	13	23.4023402161
-29	14	23.4023402161
-29	15	23.4023402161
-29	16	23.4023402161
-29	17	23.4023402161
-29	18	23.4023402161
-29	19	23.4023402161
-28	-20	23.4023402161
-28	-19	23.4023402161
-28	-18	23.4023402161
-28	-17	23.4023402161
-28	-16	23.4023402161
-28	-15	23.4023402161
-28	-14	23.4023402161
-28	-13	23.4023402161
-28	-12	23.4023402161
-28	-11	23.4023402161
-28	-10	23.4023402161
-28	-9	23.4023402161
-28	-8	23.4023402161
-28	-7	23.4023402161
-28	-6	23.4023402161
-28	-5	23.4023402161
-28	-4	23.4023402161
-28	-3	23.4023402161
-28	-2	23.4023402161
-28	-1	23.4023402161
-28	0	23.4023402161
-28	1	23.4023402161
-28	2	23.4023402161
-28	3	23.4023402161
-28	4	23.4023402161
-28	5	23.4023402161
-28	6	23.4023402161
-28	7	23.4023402161
-28	8	23.4023402161
-28	9	23.4023402161
-28	10	23.4023402161
-28	11	23.4023402161
-28	12	23.4023402161
-28	13	23.4023402161
-28	14	23.4023402161
-28	15	23.4023402161
-28	16	23.4023402161
-28	17	23.4023402161
-28	18	23.4023402161
-28	19	23.4023402161
-27	-20	23.4023402161
-27	-19	23.4023402161
-27	-18	23.4023402161
-27	-17	23.4023402161
-27	-16	23.4023402161
-27	-15	23.4023402161
-27	-14	23.4023402161
-27	-13	23.4023402161
-27	-12	23.4023402161
-27	-11	23.4023402161
-27	-10	23.4023402161
-27	-9	23.4023402161
-27	-8	23.4023402161
-27	-7	23.4023402161
-27	-6	23.4023402161
-27	-5	23.4023402161
-27	-4	23.4023402161
-27	-3	23.4023402161
-27	-2	23.4023402161
-27	-1	23.4023402161
-27	0	23.4023402161
-27	1	23.4023402161
-27	2	23.4023402161
-27	3	23.4023402161
-27	4	23.4023402161
-27	5	23.4023402161
-27	6	23.4023402161
-27	7	23.4023402161
-27	8	23.4023402161
-27	9	23.4023402161
-27	10	23.4023402161
-27	11	23.4023402161
-27	12	23.4023402161
-27	13	23.4023402161
-27	14	23.4023402161
-27	15	23.4023402161
-27	16	23.4023402161
-27	17	23.4023402161
-27	18	23.4023402161
-27	19	23.4023402161
-26	-20	23.4023402161
-26	-19	23.4023402161
-26	-18	23.4023402161
-26	-17	23.4023402161
-26	-16	23.4023402161
-26	-15	23.4023402161
-26	-14	23.4023402161
-26	-13	23.4023402161
-26	-12	23.4023402161
-26	-11	23.4023402161
-26	-10	23.4023402161
-26	-9	23.4023402161
-26	-8	23.4023402161
-26	-7	23.4023402161
-26	-6	23.4023402161
-26	-5	23.4023402161
-26	-4	23.4023402161
-26	-3	23.4023402161
-26	-2	23.4023402161
-26	-1	23.4023402161
-26	0	23.4023402161
-26	1	23.4023402161
-26	2	23.4023402161
-26	3	23.4023402161
-26	4	23.4023402161
-26	5	23.4023402161
-26	6	23.4023402161
-26	7	23.4023402161
-26	8	23.4023402161
-26	9	23.4023402161
-26	10	23.4023402161
-26	11	23.4023402161
-26	12	23.4023402161
-26	13	23.4023402161
-26	14	23.4023402161
-26	15	23.4023402161
-26	16	23.4023402161
-26	17	23.4023402161
-26	18	23.4023402161
-26	19	23.4023402161
-25	-20	23.4023402161
-25	-19	23.4023402161
-25	-18	23.4023402161
-25	-17	23.4023402161
-25	-16	23.4023402161
-25	-15	23.4023402161
-25	-14	23.4023402161
-25	-13	23.4023402161
-25	-12	23.4023402161
-25	-11	23.4023402161
-25	-10	23.4023402161
-25	-9	23.4023402161
-25	-8	23.4023402161
-25	-7	23.4023402161
-25	-6	23.4023402161
-25	-5	23.4023402161
-25	-4	23.4023402161
-25	-3	23.4023402161
-25	-2	23.4023402161
-25	-1	23.4023402161
-25	0	23.4023402161
-25	1	23.4023402161
-25	2	23.4023402161
-25	3	23.4023402161
-25	4	23.4023402161
-25	5	23.4023402161
-25	6	23.4023402161
-25	7	23.4023402161
-25	8	23.4023402161
-25	9	23.4023402161
-25	10	23.4023402161
-25	11	23.4023402161
-25	12	23.4023402161
-25	13	23.4023402161
-25	14	23.4023402161
-25	15	23.4023402161
-25	16	23.4023402161
-25	17	23.4023402161
-25	18	23.4023402161
-25	19	23.4023402161
-24	-20	23.4023402161
-24	-19	23.4023402161
-24	-18	23.4023402161
-24	-17	23.4023402161
-24	-16	23.4023402161
-24	-15	23.4023402161
-24	-14	23.4023402161
-24	-13	23.4023402161
-24	-12	23.4023402161
-24	-11	23.4023402161
-24	-10	23.4023402161
-24	-9	23.4023402161
-24	-8	23.4023402161
-24	-7	23.4023402161
-24	-6	23.4023402161
-24	-5	23.4023402161
-24	-4	23.4023402161
-24	-3	23.4023402161
-24	-2	23.4023402161
-24	-1	23.4023402161
-24	0	23.4023402161
-24	1	23.4023402161
-24	2	23.4023402161
-24	3	23.4023402161
-24	4	23.4023402161
-24	5	23.4023402161
-24	6	23.4023402161
-24	7	23.4023402161
-24	8	23.4023402161
-24	9	23.4023402161
-24	10	23.4023402161
-24	11	23.4023402161
-24	12	23.4023402161
-24	13	23.4023402161
-24	14	23.4023402161
-24	15	23.4023402161
-24	16	23.4023402161
-24	17	23.4023402161
-24	18	23.4023402161
-24	19	23.4023402161
-23	-20	23.4023402161
-23	-19	23.4023402161
-23	-18	23.4023402161
-23	-17	23.4023402161
-23	-16	23.4023402161
-23	-15	23.4023402161
-23	-14	23.4023402161
-23	-13	23.4023402161
-23	-12	23.4023402161
-23	-11	23.4023402161
-23	-10	23.4023402161
-23	-9	23.4023402161
-23	-8	23.4023402161
-23	-7	23.4023402161
-23	-6	23.4023402161
-23	-5	23.4023402161
-23	-4	23.4023402161
-23	-3	23.4023402161
-23	-2	23.4023402161
-23	-1	23.4023402161
-23	0	23.4023402161
-23	1	23.4023402161
-23	2	23.4023402161
-23	3	23.4023402161
-23	4	23.4023402161
-23	5	23.4023402161
-23	6	23.4023402161
-23	7	23.4023402161
-23	8	23.4023402161
-23	9	23.4023402161
-23	10	23.4023402161
-23	11	23.4023402161
-23	12	23.4023402161
-23	13	23.4023402161
-23	14	23.4023402161
-23	15	23.4023402161
-23	16	23.4023402161
-23	17	23.4023402161
-23	18	23.4023402161
-23	19	23.4023402161
-22	-20	23.4023402161
-22	-19	23.4023402161
-22	-18	23.4023402161
-22	-17	23.4023402161
-22	-16	23.4023402161
-22	-15	23.4023402161
-22	-14	23.4023402161
-22	-13	23.4023402161
-22	-12	23.4023402161
-22	-11	23.4023402161
-22	-10	23.4023402161
-22	-9	23.4023402161
-22	-8	23.4023402161
-22	-7	23.4023402161
-22	-6	23.4023402161
-22	-5	23.4023402161
-22	-4	23.4023402161
-22	-3	23.4023402161
-22	-2	23.4023402161
-22	-1	23.4023402161
-22	0	23.4023402161
-22	1	23.4023402161
-22	2	23.4023402161
-22	3	23.4023402161
-22	4	23.4023402161
-22	5	23.4023402161
-22	6	23.4023402161
-22	7	23.4023402161
-22	8	23.4023402161
-22	9	23.4023402161
-22	10	23.4023402161
-22	11	23.4023402161
-22	12	23.4023402161
-22	13	23.4023402161
-22	14	23.4023402161
-22	15	23.4023402161
-22	16	23.4023402161
-22	17	23.4023402161
-22	18	23.4023402161
-22	19	23.4023402161
-21	-20	23.4023402161
-21	-19	23.4023402161
-21	-18	23.4023402161
-21	-17	23.4023402161
-21	-16	23.4023402161
-21	-15	23.4023402161
-21	-14	23.4023402161
-21	-13	23.4023402161
-21	-12	23.4023402161
-21	-11	23.4023402161
-21	-10	23.4023402161
-21	-9	23.4023402161
-21	-8	23.4023402161
-21	-7	23.4023402161
-21	-6	23.4023402161
-21	-5	23.4023402161
-21	-4	23.4023402161
-21	-3	23.4023402161
-21	-2	23.4023402161
-21	-1	23.4023402161
-21	0	23.4023402161
-21	1	23.4023402161
-21	2	23.4023402161
-21	3	23.4023402161
-21	4	23.4023402161
-21	5	23.4023402161
-21	6	23.4023402161
-21	7	23.4023402161
-21	8	23.4023402161
-21	9	23.4023402161
-21	10	23.4023402161
-21	11	23.4023402161
-21	12	23.4023402161
-21	13	23.4023402161
-21	14	23.4023402161
-21	15	23.4023402161
-21	16	23.4023402161
-21	17	23.4023402161
-21	18	23.4023402161
-21	19	23.4023402161
-20	-20	23.4023402161
-20	-19	23.4023402161
-20	-18	23.4023402161
-20	-17	23.4023402161
-20	-16	23.4023402161
-20	-15	23.4023402161
-20	-14	23.4023402161
-20	-13	23.4023402161
-20	-12	23.4023402161
-20	-11	23.4023402161
-20	-10	23.4023402161
-20	-9	23.4023402161
-20	-8	23.4023402161
-20	-7	23.4023402161
-20	-6	23.4023402161
-20	-5	23.4023402161
-20	-4	23.4023402161
-20	-3	23.4023402161
-20	-2	23.4023402161
-20	-1	23.4023402161
-20	0	23.4023402161
-20	1	23.4023402161
-20	2	23.4023402161
-20	3	23.4023402161
-20	4	23.4023402161
-20	5	23.4023402161
-20	6	23.4023402161
-20	7	23.4023402161
-20	8	23.4023402161
-20	9	23.4023402161
-20	10	23.4023402161
-20	11	23.4023402161
-20	12	23.4023402161
-20	13	23.4023402161
-20	14	23.4023402161
-20	15	23.4023402161
-20	16	23.4023402161
-20	17	23.4023402161
-20	18	23.4023402161
-20	19	23.4023402161
-19	-20	23.4023402161
-19	-19	23.4023402161
-19	-18	23.4023402161
-19	-17	23.4023402161
-19	-16	23.4023402161
-19	-15	23.4023402161
-19	-14	23.4023402161
-19	-13	23.4023402161
-19	-12	23.4023402161
-19	-11	23.4023402161
-19	-10	23.4023402161
-19	-9	23.4023402161
-19	-8	23.4023402161
-19	-7	23.4023402161
-19	-6	23.4023402161
-19	-5	23.4023402161
-19	-4	23.4023402161
-19	-3	23.4023402161
-19	-2	23.4023402161
-19	-1	23.4023402161
-19	0	23.4023402161
-19	1	23.4023402161
-19	2	23.4023402161
-19	3	23.4023402161
-19	4	23.4023402161
-19	5	23.4023402161
-19	6	23.4023402161
-19	7	23.4023402161
-19	8	23.4023402161
-19	9	23.4023402161
-19	10	23.4023402161
-19	11	23.4023402161
-19	12	23.4023402161
-19	13	23.4023402161
-19	14	23.4023402161
-19	15	23.4023402161
-19	16	23.4023402161
-19	17	23.4023402161
-19	18	23.4023402161
-19	19	23.4023402161
-18	-20	23.4023402161
-18	-19	23.4023402161
-18	-18	23.4023402161
-18	-17	23.4023402161
-18	-16	23.4023402161
-18	-15	23.4023402161
-18	-14	23.4023402161
-18	-13	23.4023402161
-18	-12	23.4023402161
-18	-11	23.4023402161
-18	-10	23.4023402161
-18	-9	23.4023402161
-18	-8	23.4023402161
-18	-7	23.4023402161
-18	-6	23.4023402161
-18	-5	23.4023402161
-18	-4	23.4023402161
-18	-3	22.0925746456
-18	-2	23.4023402161
-18	-1	23.4023402161
-18	0	23.4023402161
-18	1	23.4023402161
-18	2	23.4023402161
-18	3	23.4023402161
-18	4	23.4023402161
-18	5	23.4023402161
-18	6	23.4023402161
-18	7	23.4023402161
-18	8	23.4023402161
-18	9	23.4023402161
-18	10	23.4023402161
-18	11	23.4023402161
-18	12	23.4023402161
-18	13	23.4023402161
-18	14	23.4023402161
-18	15	23.4023402161
-18	16	23.4023402161
-18	17	23.4023402161
-18	18	23.4023402161
-18	19	23.4023402161
-17	-20	23.4023402161
-17	-19	23.4023402161
-17	-18	23.4023402161
-17	-17	23.4023402161
-17	-16	23.4023402161
-17	-15	23.4023402161
-17	-14	23.4023402161
-17	-13	23.4023402161
-17	-12	23.4023402161
-17	-11	23.4023402161
-17	-10	23.4023402161
-17	-9	23.4023402161
-17	-8	23.4023402161
-17	-7	23.4023402161
-17	-6	23.4023402161
-17	-5	23.4023402161
-17	-4	23.4023402161
-17	-3	9.86139391281
-17	-2	22.0925746456
-17	-1	23.4023402161
-17	0	23.4023402161
-17	1	23.4023402161
-17	2	23.4023402161
-17	3	23.4023402161
-17	4	23.4023402161
-17	5	23.4023402161
-17	6	23.4023402161
-17	7	23.4023402161
-17	8	23.4023402161
-17	9	23.4023402161
-17	10	23.4023402161
-17	11	23.4023402161
-17	12	23.4023402161
-17	13	23.4023402161
-17	14	23.4023402161
-17	15	23.4023402161
-17	16	23.4023402161
-17	17	23.4023402161
-17	18	23.4023402161
-17	19	23.4023402161
-16	-20	23.4023402161
-16	-19	23.4023402161
-16	-18	23.4023402161
-16	-17	23.4023402161
-16	-16	23.4023402161
-16	-15	23.4023402161
-16	-14	23.4023402161
-16	-13	23.4023402161
-16	-12	23.4023402161
-16	-11	23.4023402161
-16	-10	23.4023402161
-16	-9	23.4023402161
-16	-8	23.4023402161
-16	-7	23.4023402161
-16	-6	23.4023402161
-16	-5	23.4023402161
-16	-4	23.4023402161
-16	-3	5.22263710165
-16	-2	9.06317213438
-16	-1	2.18754438213
-16	0	23.4023402161
-16	1	23.4023402161
-16	2	23.4023402161
-16	3	23.4023402161
-16	4	23.4023402161
-16	5	23.4023402161
-16	6	23.4023402161
-16	7	23.4023402161
-16	8	23.4023402161
-16	9	23.4023402161
-16	10	23.4023402161
-16	11	23.4023402161
-16	12	23.4023402161
-16	13	23.4023402161
-16	14	23.4023402161
-16	15	23.4023402161
-16	16	23.4023402161
-16	17	23.4023402161
-16	18	23.4023402161
-16	19	23.4023402161
-15	-20	23.4023402161
-15	-19	23.4023402161
-15	-18	23.4023402161
-15	-17	23.4023402161
-15	-16	23.4023402161
-15	-15	23.4023402161
-15	-14	23.4023402161
-15	-13	23.4023402161
-15	-12	23.4023402161
-15	-11	23.4023402161
-15	-10	23.4023402161
-15	-9	23.4023402161
-15	-8	23.4023402161
-15	-7	23.4023402161
-15	-6	23.4023402161
-15	-5	23.4023402161
-15	-4	23.4023402161
-15	-3	9.25865252866
-15	-2	11.8412335431
-15	-1	11.2307027976
-15	0	6.18970761445
-15	1	23.4023402161
-15	2	8.26188870187
-15	3	23.4023402161
-15	4	23.4023402161
-15	5	23.4023402161
-15	6	23.4023402161
-15	7	23.4023402161
-15	8	23.4023402161
-15	9	23.4023402161
-15	10	23.4023402161
-15	11	23.4023402161
-15	12	23.4023402161
-15	13	23.4023402161
-15	14	23.4023402161
-15	15	23.4023402161
-15	16	23.4023402161
-15	17	23.4023402161
-15	18	23.4023402161
-15	19	23.4023402161
-14	-20	23.4023402161
-14	-19	23.4023402161
-14	-18	23.4023402161
-14	-17	23.4023402161
-14	-16	23.4023402161
-14	-15	23.4023402161
-14	-14	23.4023402161
-14	-13	23.4023402161
-14	-12	23.4023402161
-14	-11	23.4023402161
-14	-10	23.4023402161
-14	-9	23.4023402161
-14	-8	23.4023402161
-14	-7	23.4023402161
-14	-6	23.4023402161
-14	-5	23.4023402161
-14	-4	23.4023402161
-14	-3	21.9210873622
-14	-2	5.23855975146
-14	-1	5.88185043719
-14	0	6.10851559679
-14	1	10.1699184244
-14	2	22.1627851131
-14	3	4.10602206052
-14	4	7.26951080149
-14	5	6.91823984788
-14	6	23.4023402161
-14	7	23.4023402161
-14	8	23.4023402161
-14	9	23.4023402161
-14	10	23.4023402161
-14	11	23.4023402161
-14	12	23.4023402161
-14	13	23.4023402161
-14	14	23.4023402161
-14	15	23.4023402161
-14	16	23.4023402161
-14	17	23.4023402161
-14	18	23.4023402161
-14	19	23.4023402161
-13	-20	23.4023402161
-13	-19	23.4023402161
-13	-18	23.4023402161
-13	-17	23.4023402161
-13	-16	23.4023402161
-13	-15	23.4023402161
-13	-14	23.4023402161
-13	-13	23.4023402161
-13	-12	23.4023402161
-13	-11	23.4023402161
-13	-10	23.4023402161
-13	-9	23.4023402161
-13	-8	23.4023402161
-13	-7	23.4023402161
-13	-6	3.10477709324
-13	-5	6.05588726781
-13	-4	23.4023402161
-13	-3	10.2735640555
-13	-2	7.06857817703
-13	-1	9.63574860044
-13	0	10.7818093362
-13	1	7.35234604839
-13	2	6.62960820859
-13	3	5.34134253053
-13	4	11.6133687755
-13	5	9.13595850147
-13	6	23.4023402161
-13	7	23.4023402161
-13	8	23.4023402161
-13	9	23.4023402161
-13	10	23.4023402161
-13	11	23.4023402161
-13	12	23.4023402161
-13	13	23.4023402161
-13	14	23.4023402161
-13	15	23.4023402161
-13	16	23.4023402161
-13	17	23.4023402161
-13	18	23.4023402161
-13	19	23.4023402161
-12	-20	23.4023402161
-12	-19	23.4023402161
-12	-18	23.4023402161
-12	-17	23.4023402161
-12	-16	23.4023402161
-12	-15	23.4023402161
-12	-14	23.4023402161
-12	-13	23.4023402161
-12	-12	23.4023402161
-12	-11	23.4023402161
-12	-10	23.4023402161
-12	-9	23.4023402161
-12	-8	23.4023402161
-12	-7	23.4023402161
-12	-6	6.22682208713
-12	-5	2.52380237042
-12	-4	23.4023402161
-12	-3	5.89436601728
-12	-2	7.70537444878
-12	-1	8.40501492189
-12	0	8.16895809916
-12	1	8.1177606455
-12	2	2.9247342265
-12	3	9.94346212154
-12	4	3.44865493731
-12	5	7.29776572022
-12	6	23.4023402161
-12	7	23.4023402161
-12	8	23.4023402161
-12	9	23.4023402161
-12	10	23.4023402161
-12	11	23.4023402161
-12	12	23.4023402161
-12	13	23.4023402161
-12	14	23.4023402161
-12	15	23.4023402161
-12	16	23.4023402161
-12	17	23.4023402161
-12	18	23.4023402161
-12	19	23.4023402161
-11	-20	23.4023402161
-11	-19	23.4023402161
-11	-18	23.4023402161
-11	-17	23.4023402161
-11	-16	23.4023402161
-11	-15	23.4023402161
-11	-14	23.4023402161
-11	-13	23.4023402161
-11	-12	23.4023402161
-11	-11	23.4023402161
-11	-10	23.4023402161
-11	-9	23.4023402161
-11	-8	22.0297692422
-11	-7	6.96387388197
-11	-6	8.0678271569
-11	-5	9.41182514761
-11	-4	4.74285579426
-11	-3	9.49249126563
-11	-2	6.62054545575
-11	-1	5.85694545533
-11	0	8.27809901607
-11	1	5.20018846684
-11	2	5.15166384522
-11	3	8.86503204547
-11	4	5.83637055248
-11	5	7.70141417543
-11	6	22.0297692422
-11	7	23.4023402161
-11	8	23.4023402161
-11	9	23.4023402161
-11	10	23.4023402161
-11	11	23.4023402161
-11	12	23.4023402161
-11	13	23.4023402161
-11	14	23.4023402161
-11	15	23.4023402161
-11	16	23.4023402161
-11	17	23.4023402161
-11	18	23.4023402161
-11	19	23.4023402161
-10	-20	23.4023402161
-10	-19	23.4023402161
-10	-18	23.4023402161
-10	-17	23.4023402161
-10	-16	23.4023402161
-10	-15	23.4023402161
-10	-14	23.4023402161
-10	-13	23.4023402161
-10	-12	23.4023402161
-10	-11	23.4023402161
-10	-10	23.4023402161
-10	-9	23.4023402161
-10	-8	7.35173124374
-10	-7	6.66583194412
-10	-6	8.63071634057
-10	-5	6.20769670132
-10	-4	4.72943233989
-10	-3	5.32440319257
-10	-2	3.89841414933
-10	-1	9.43021899001
-10	0	6.33391473785
-10	1	7.11052734238
-10	2	6.19453049086
-10	3	8.38409265205
-10	4	8.76784561159
-10	5	4.58225062213
-10	6	6.9459406393
-10	7	4.72954453902
-10	8	23.4023402161
-10	9	23.4023402161
-10	10	3.01624871548
-10	11	23.4023402161
-10	12	23.4023402161
-10	13	23.4023402161
-10	14	23.4023402161
-10	15	23.4023402161
-10	16	23.4023402161
-10	17	23.4023402161
-10	18	23.4023402161
-10	19	23.4023402161
-9	-20	23.4023402161
-9	-19	23.4023402161
-9	-18	23.4023402161
-9	-17	23.4023402161
-9	-16	23.4023402161
-9	-15	23.4023402161
-9	-14	23.4023402161
-9	-13	23.4023402161
-9	-12	23.4023402161
-9	-11	23.4023402161
-9	-10	23.4023402161
-9	-9	5.53077280655
-9	-8	9.05499716607
-9	-7	8.35343686649
-9	-6	5.10928940682
-9	-5	6.50100119592
-9	-4	6.44666967924
-9	-3	9.25439313799
-9	-2	8.43446037444
-9	-1	4.60557890339
-9	0	5.8345418062
-9	1	7.10526170775
-9	2	8.58805375127
-9	3	6.61767909287
-9	4	6.35973974569
-9	5	6.39059647878
-9	6	3.83367772944
-9	7	7.57244493248
-9	8	10.7833605554
-9	9	7.8289915797
-9	10	23.4023402161
-9	11	23.4023402161
-9	12	23.4023402161
-9	13	23.4023402161
-9	14	23.4023402161
-9	15	23.4023402161
-9	16	23.4023402161
-9	17	23.4023402161
-9	18	23.4023402161
-9	19	23.4023402161
-8	-20	23.4023402161
-8	-19	23.4023402161
-8	-18	23.4023402161
-8	-17	23.4023402161
-8	-16	23.4023402161
-8	-15	23.4023402161
-8	-14	23.4023402161
-8	-13	23.4023402161
-8	-12	23.4023402161
-8	-11	23.4023402161
-8	-10	23.4023402161
-8	-9	23.4023402161
-8	-8	6.52570631744
-8	-7	3.86715457878
-8	-6	5.96631146315
-8	-5	5.89701851029
-8	-4	5.40511638935
-8	-3	4.35698926542
-8	-2	2.40703695788
-8	-1	7.11984372643
-8	0	6.81909307168
-8	1	6.89808185652
-8	2	7.89318336067
-8	3	2.97806374503
-8	4	7.5397577495
-8	5	7.90618791756
-8	6	9.43968256264
-8	7	7.39932346687
-8	8	3.98709592103
-8	9	9.21693289252
-8	10	22.0925746456
-8	11	23.4023402161
-8	12	23.4023402161
-8	13	23.4023402161
-8	14	23.4023402161
-8	15	23.4023402161
-8	16	23.4023402161
-8	17	23.4023402161
-8	18	23.4023402161
-8	19	23.4023402161
-7	-20	23.4023402161
-7	-19	23.4023402161
-7	-18	23.4023402161
-7	-17	23.4023402161
-7	-16	23.4023402161
-7	-15	23.4023402161
-7	-14	23.4023402161
-7	-13	23.4023402161
-7	-12	23.4023402161
-7	-11	23.4023402161
-7	-10	23.4023402161
-7	-9	9.58316801388
-7	-8	6.50910510426
-7	-7	5.85376048682
-7	-6	7.35482260366
-7	-5	6.72257080994
-7	-4	3.33451499806
-7	-3	5.08479343856
-7	-2	21.1072672307
-7	-1	3.63710685987
-7	0	3.43173406002
-7	1	7.32640970636
-7	2	5.67123654713
-7	3	4.32957454911
-7	4	7.4368846365
-7	5	4.99766780056
-7	6	9.43161222265
-7	7	7.15001339367
-7	8	7.18840546648
-7	9	21.9210873622
-7	10	8.34403822952
-7	11	23.4023402161
-7	12	23.4023402161
-7	13	23.4023402161
-7	14	23.4023402161
-7	15	23.4023402161
-7	16	23.4023402161
-7	17	23.4023402161
-7	18	23.4023402161
-7	19	23.4023402161
-6	-20	23.4023402161
-6	-19	23.4023402161
-6	-18	23.4023402161
-6	-17	23.4023402161
-6	-16	23.4023402161
-6	-15	23.4023402161
-6	-14	23.4023402161
-6	-13	23.4023402161
-6	-12	23.4023402161
-6	-11	23.4023402161
-6	-10	23.4023402161
-6	-9	23.4023402161
-6	-8	2.13100848644
-6	-7	5.6341086899
-6	-6	4.86729270974
-6	-5	6.52205248862
-6	-4	7.78266407176
-6	-3	4.54422019212
-6	-2	4.94971960512
-6	-1	5.49833687547
-6	0	9.2375572716
-6	1	4.78372050534
-6	2	6.59296253084
-6	3	6.11428325391
-6	4	7.89402507265
-6	5	7.04277168382
-6	6	8.82980257221
-6	7	8.83695056631
-6	8	9.02024682336
-6	9	7.11122016459
-6	10	11.4095840473
-6	11	6.74985921308
-6	12	23.4023402161
-6	13	23.4023402161
-6	14	23.4023402161
-6	15	23.4023402161
-6	16	23.4023402161
-6	17	23.4023402161
-6	18	23.4023402161
-6	19	23.4023402161
-5	-20	23.4023402161
-5	-19	23.4023402161
-5	-18	23.4023402161
-5	-17	23.4023402161
-5	-16	23.4023402161
-5	-15	23.4023402161
-5	-14	23.4023402161
-5	-13	23.4023402161
-5	-12	23.4023402161
-5	-11	23.4023402161
-5	-10	23.4023402161
-5	-9	2.46388745717
-5	-8	3.74829583233
-5	-7	7.43377410425
-5	-6	6.5685309097
-5	-5	4.96875678469
-5	-4	5.06449466729
-5	-3	3.96199167241
-5	-2	8.14382437908
-5	-1	6.10971432595
-5	0	5.48283077275
-5	1	4.90820732393
-5	2	7.34879418954
-5	3	6.84134494206
-5	4	6.26236164134
-5	5	6.77057868521
-5	6	8.00502703945
-5	7	3.65524241545
-5	8	4.07070765009
-5	9	6.06112367638
-5	10	21.5597698097
-5	11	4.07648526892
-5	12	23.4023402161
-5	13	23.4023402161
-5	14	23.4023402161
-5	15	23.4023402161
-5	16	23.4023402161
-5	17	23.4023402161
-5	18	23.4023402161
-5	19	23.4023402161
-4	-20	23.4023402161
-4	-19	23.4023402161
-4	-18	23.4023402161
-4	-17	23.4023402161
-4	-16	23.4023402161
-4	-15	23.4023402161
-4	-14	23.4023402161
-4	-13	23.4023402161
-4	-12	23.4023402161
-4	-11	23.4023402161
-4	-10	23.4023402161
-4	-9	10.000951634
-4	-8	8.17277020716
-4	-7	5.59499196685
-4	-6	4.83036563287
-4	-5	4.80057355084
-4	-4	5.74230170427
-4	-3	6.24583904498
-4	-2	5.59782964199
-4	-1	5.66984056061
-4	0	7.32120942254
-4	1	5.57417019773
-4	2	6.28929000696
-4	3	6.77114998351
-4	4	6.43793698517
-4	5	6.23251340792
-4	6	6.64012614343
-4	7	6.04847441373
-4	8	6.03005614972
-4	9	7.94040257938
-4	10	6.76262354862
-4	11	9.20136895917
-4	12	23.4023402161
-4	13	23.4023402161
-4	14	23.4023402161
-4	15	23.4023402161
-4	16	23.4023402161
-4	17	23.4023402161
-4	18	23.4023402161
-4	19	23.4023402161
-3	-20	23.4023402161
-3	-19	23.4023402161
-3	-18	23.4023402161
-3	-17	23.4023402161
-3	-16	23.4023402161
-3	-15	23.4023402161
-3	-14	23.4023402161
-3	-13	23.4023402161
-3	-12	23.4023402161
-3	-11	23.4023402161
-3	-10	23.4023402161
-3	-9	23.4023402161
-3	-8	7.68831665873
-3	-7	4.7543428922
-3	-6	6.19054619961
-3	-5	5.41210593735
-3	-4	4.75578808566
-3	-3	5.3634329908
-3	-2	6.17954871495
-3	-1	5.83441697932
-3	0	4.3690568056
-3	1	5.74326664994
-3	2	4.53192199974
-3	3	5.18042257457
-3	4	4.94461438088
-3	5	6.12076247369
-3	6	4.91207023133
-3	7	9.45924958253
-3	8	8.5117796717
-3	9	7.66436215838
-3	10	8.33723391962
-3	11	8.2479117224
-3	12	6.11613755828
-3	13	23.4023402161
-3	14	23.4023402161
-3	15	23.4023402161
-3	16	23.4023402161
-3	17	23.4023402161
-3	18	23.4023402161
-3	19	23.4023402161
-2	-20	23.4023402161
-2	-19	23.4023402161
-2	-18	23.4023402161
-2	-17	23.4023402161
-2	-16	23.4023402161
-2	-15	23.4023402161
-2	-14	23.4023402161
-2	-13	23.4023402161
-2	-12	23.4023402161
-2	-11	23.4023402161
-2	-10	23.4023402161
-2	-9	23.4023402161
-2	-8	8.42362856129
-2	-7	7.60694506177
-2	-6	6.05161216154
-2	-5	5.44701580073
-2	-4	5.25180363905
-2	-3	5.78424761028
-2	-2	6.60152407689
-2	-1	5.32302706865
-2	0	4.5562688071
-2	1	5.57034860814
-2	2	6.1637707108
-2	3	5.72866293563
-2	4	5.44658551453
-2	5	4.403391669
-2	6	5.21653016975
-2	7	7.49176140017
-2	8	6.84020138527
-2	9	6.95112711723
-2	10	7.42088177932
-2	11	9.18986594523
-2	12	0
-2	13	23.4023402161
-2	14	23.4023402161
-2	15	23.4023402161
-2	16	23.4023402161
-2	17	23.4023402161
-2	18	23.4023402161
-2	19	23.4023402161
-1	-20	23.4023402161
-1	-19	23.4023402161
-1	-18	23.4023402161
-1	-17	23.4023402161
-1	-16	23.4023402161
-1	-15	23.4023402161
-1	-14	23.4023402161
-1	-13	23.4023402161
-1	-12	23.4023402161
-1	-11	23.4023402161
-1	-10	23.4023402161
-1	-9	11.7321238306
-1	-8	8.40747262243
-1	-7	6.58208221027
-1	-6	5.75627442792
-1	-5	5.14184442038
-1	-4	6.46857348136
-1	-3	6.54741553661
-1	-2	5.53074922443
-1	-1	7.89712933832
-1	0	8.03310059566
-1	1	2.94988612364
-1	2	3.87433587009
-1	3	5.03033242251
-1	4	5.46917524787
-1	5	6.01599631909
-1	6	8.36349065601
-1	7	6.83520438658
-1	8	7.79554920682
-1	9	5.76769767634
-1	10	0.864914642102
-1	11	6.19342874459
-1	12	9.03085825185
-1	13	23.4023402161
-1	14	23.4023402161
-1	15	23.4023402161
-1	16	23.4023402161
-1	17	23.4023402161
-1	18	23.4023402161
-1	19	23.4023402161
0	-20	23.4023402161
0	-19	23.4023402161
0	-18	23.4023402161
0	-17	23.4023402161
0	-16	23.4023402161
0	-15	23.4023402161
0	-14	23.4023402161
0	-13	23.4023402161
0	-12	23.4023402161
0	-11	23.4023402161
0	-10	23.4023402161
0	-9	6.70380693723
0	-8	6.08789232967
0	-7	6.37640111635
0	-6	5.85279725548
0	-5	5.58928950772
0	-4	4.94183159794
0	-3	5.22476922546
0	-2	6.14437518818
0	-1	6.31615070649
0	0	8.29743257955
0	1	4.98612778747
0	2	4.43990418293
0	3	6.44213789328
0	4	5.99267963154
0	5	6.17984462265
0	6	7.18764792182
0	7	5.89820027774
0	8	3.98739190626
0	9	8.31867828507
0	10	8.7089216172
0	11	7.03197778286
0	12	22.0297692422
0	13	23.4023402161
0	14	23.4023402161
0	15	23.4023402161
0	16	23.4023402161
0	17	23.4023402161
0	18	23.4023402161
0	19	23.4023402161
1	-20	23.4023402161
1	-19	23.4023402161
1	-18	23.4023402161
1	-17	23.4023402161
1	-16	23.4023402161
1	-15	23.4023402161
1	-14	23.4023402161
1	-13	23.4023402161
1	-12	23.4023402161
1	-11	23.4023402161
1	-10	23.4023402161
1	-9	23.4023402161
1	-8	5.76892165617
1	-7	6.08881821619
1	-6	6.11183876869
1	-5	5.60811822333
1	-4	5.42542335231
1	-3	3.97398288613
1	-2	5.23432879157
1	-1	6.51293975872
1	0	6.38949295482
1	1	7.37756912354
1	2	2.16034835565
1	3	6.00595418085
1	4	5.43288201532
1	5	4.62238794195
1	6	5.67880451029
1	7	2.90891382303
1	8	0.992059788213
1	9	1.09254678214
1	10	7.24556778446
1	11	3.88406667492
1	12	9.7342982976
1	13	23.4023402161
1	14	23.4023402161
1	15	23.4023402161
1	16	23.4023402161
1	17	23.4023402161
1	18	23.4023402161
1	19	23.4023402161
2	-20	23.4023402161
2	-19	23.4023402161
2	-18	23.4023402161
2	-17	23.4023402161
2	-16	23.4023402161
2	-15	23.4023402161
2	-14	23.4023402161
2	-13	23.4023402161
2	-12	23.4023402161
2	-11	23.4023402161
2	-10	23.4023402161
2	-9	11.7269557976
2	-8	5.62851947253
2	-7	5.29470553052
2	-6	6.32506425172
2	-5	5.779681234
2	-4	5.17672296025
2	-3	5.17530814557
2	-2	5.44861284354
2	-1	4.0343206211
2	0	6.95672927365
2	1	6.26396697484
2	2	5.3508799352
2	3	6.68010892895
2	4	4.46261419288
2	5	7.19953904067
2	6	5.92525152015
2	7	6.88889082813
2	8	6.59536161037
2	9	8.74218316693
2	10	9.54541996179
2	11	8.26720353096
2	12	8.7967768201
2	13	23.4023402161
2	14	23.4023402161
2	15	23.4023402161
2	16	23.4023402161
2	17	23.4023402161
2	18	23.4023402161
2	19	23.4023402161
3	-20	23.4023402161
3	-19	23.4023402161
3	-18	23.4023402161
3	-17	23.4023402161
3	-16	23.4023402161
3	-15	23.4023402161
3	-14	23.4023402161
3	-13	23.4023402161
3	-12	23.4023402161
3	-11	23.4023402161
3	-10	23.4023402161
3	-9	23.4023402161
3	-8	7.5032798223
3	-7	8.72206779105
3	-6	5.79133877802
3	-5	3.89846420935
3	-4	5.34041820974
3	-3	5.60567626746
3	-2	5.19439254969
3	-1	4.28342265295
3	0	5.99786306149
3	1	6.87811624369
3	2	6.08218258662
3	3	2.81432473619
3	4	6.25181582175
3	5	6.5282382623
3	6	6.60150943597
3	7	6.91273109381
3	8	7.50593735199
3	9	5.88829861623
3	10	9.82688386647
3	11	7.11809830881
3	12	4.25106714754
3	13	23.4023402161
3	14	23.4023402161
3	15	23.4023402161
3	16	23.4023402161
3	17	23.4023402161
3	18	23.4023402161
3	19	23.4023402161
4	-20	23.4023402161
4	-19	23.4023402161
4	-18	23.4023402161
4	-17	23.4023402161
4	-16	23.4023402161
4	-15	23.4023402161
4	-14	23.4023402161
4	-13	23.4023402161
4	-12	23.4023402161
4	-11	23.4023402161
4	-10	23.4023402161
4	-9	23.4023402161
4	-8	21.8291981419
4	-7	6.86883313946
4	-6	5.73998158927
4	-5	5.63196424784
4	-4	5.53262657051
4	-3	5.66004851225
4	-2	4.38407534289
4	-1	5.44228217444
4	0	6.53952966984
4	1	5.79363249391
4	2	2.57691469738
4	3	6.67510283148
4	4	7.26935643697
4	5	6.69739326556
4	6	8.13215967902
4	7	8.48989095214
4	8	5.5137967911
4	9	6.54353157079
4	10	7.29538809269
4	11	8.57124304067
4	12	8.63720753381
4	13	23.4023402161
4	14	23.4023402161
4	15	23.4023402161
4	16	23.4023402161
4	17	23.4023402161
4	18	23.4023402161
4	19	23.4023402161
5	-20	23.4023402161
5	-19	23.4023402161
5	-18	23.4023402161
5	-17	23.4023402161
5	-16	23.4023402161
5	-15	23.4023402161
5	-14	23.4023402161
5	-13	23.4023402161
5	-12	23.4023402161
5	-11	23.4023402161
5	-10	23.4023402161
5	-9	23.4023402161
5	-8	12.4564988048
5	-7	9.80080984645
5	-6	5.95150761947
5	-5	5.3048272958
5	-4	6.22586676408
5	-3	5.03262673614
5	-2	4.5111882928
5	-1	6.72074031855
5	0	5.38082147625
5	1	6.80569814832
5	2	5.08048259708
5	3	7.29146179687
5	4	7.66032567774
5	5	10.1845677813
5	6	9.17678226965
5	7	6.53959119991
5	8	5.24232584665
5	9	5.10538961821
5	10	7.44070456855
5	11	21.9210873622
5	12	23.4023402161
5	13	23.4023402161
5	14	23.4023402161
5	15	23.4023402161
5	16	23.4023402161
5	17	23.4023402161
5	18	23.4023402161
5	19	23.4023402161
6	-20	23.4023402161
6	-19	23.4023402161
6	-18	23.4023402161
6	-17	23.4023402161
6	-16	23.4023402161
6	-15	23.4023402161
6	-14	23.4023402161
6	-13	23.4023402161
6	-12	23.4023402161
6	-11	23.4023402161
6	-10	23.4023402161
6	-9	23.4023402161
6	-8	23.4023402161
6	-7	9.25002471954
6	-6	5.21094048962
6	-5	5.22347036116
6	-4	4.61885918564
6	-3	2.08012301316
6	-2	5.12763006199
6	-1	7.21359714666
6	0	5.69546859272
6	1	6.40442040374
6	2	4.54577009306
6	3	7.6364174461
6	4	7.20741208508
6	5	5.4515852629
6	6	8.94552015019
6	7	1.78007095423
6	8	7.21767714049
6	9	8.49208929734
6	10	8.15104769161
6	11	2.2952002365
6	12	23.4023402161
6	13	23.4023402161
6	14	23.4023402161
6	15	23.4023402161
6	16	23.4023402161
6	17	23.4023402161
6	18	23.4023402161
6	19	23.4023402161
7	-20	23.4023402161
7	-19	23.4023402161
7	-18	23.4023402161
7	-17	23.4023402161
7	-16	23.4023402161
7	-15	23.4023402161
7	-14	23.4023402161
7	-13	23.4023402161
7	-12	23.4023402161
7	-11	23.4023402161
7	-10	23.4023402161
7	-9	23.4023402161
7	-8	23.4023402161
7	-7	22.0925746456
7	-6	9.24489710852
7	-5	8.25593212372
7	-4	6.33458791151
7	-3	5.94520801411
7	-2	4.35608541638
7	-1	4.17548377233
7	0	5.33476909319
7	1	5.52802306547
7	2	5.11936318412
7	3	8.39536625965
7	4	4.59612784724
7	5	5.26709365161
7	6	8.88105224747
7	7	9.76229648114
7	8	10.5845712588
7	9	6.36159387729
7	10	4.35079271509
7	11	7.83171941366
7	12	23.4023402161
7	13	23.4023402161
7	14	23.4023402161
7	15	23.4023402161
7	16	23.4023402161
7	17	23.4023402161
7	18	23.4023402161
7	19	23.4023402161
8	-20	23.4023402161
8	-19	23.4023402161
8	-18	23.4023402161
8	-17	23.4023402161
8	-16	23.4023402161
8	-15	23.4023402161
8	-14	23.4023402161
8	-13	23.4023402161
8	-12	23.4023402161
8	-11	23.4023402161
8	-10	23.4023402161
8	-9	23.4023402161
8	-8	23.4023402161
8	-7	23.4023402161
8	-6	6.26676431514
8	-5	6.22288479643
8	-4	4.40164523789
8	-3	5.54610873142
8	-2	7.41868840763
8	-1	4.13766703131
8	0	4.52629265187
8	1	5.95454286405
8	2	5.95643841176
8	3	10.1782455448
8	4	5.9129348665
8	5	4.07950390705
8	6	2.91761608339
8	7	10.9859342919
8	8	8.91795704759
8	9	7.1545506867
8	10	23.4023402161
8	11	23.4023402161
8	12	23.4023402161
8	13	23.4023402161
8	14	23.4023402161
8	15	23.4023402161
8	16	23.4023402161
8	17	23.4023402161
8	18	23.4023402161
8	19	23.4023402161
9	-20	23.4023402161
9	-19	23.4023402161
9	-18	23.4023402161
9	-17	23.4023402161
9	-16	23.4023402161
9	-15	23.4023402161
9	-14	23.4023402161
9	-13	23.4023402161
9	-12	23.4023402161
9	-11	23.4023402161
9	-10	23.4023402161
9	-9	23.4023402161
9	-8	23.4023402161
9	-7	23.4023402161
9	-6	21.972954844
9	-5	3.77389039356
9	-4	6.11073154329
9	-3	4.11807049015
9	-2	6.20706317855
9	-1	5.77838301656
9	0	5.23473511912
9	1	6.15427558214
9	2	4.95445290153
9	3	1.48411092982
9	4	7.53828623045
9	5	23.4023402161
9	6	23.4023402161
9	7	8.74497536117
9	8	8.31216156728
9	9	4.50030158617
9	10	9.65902700426
9	11	23.4023402161
9	12	23.4023402161
9	13	23.4023402161
9	14	23.4023402161
9	15	23.4023402161
9	16	23.4023402161
9	17	23.4023402161
9	18	23.4023402161
9	19	23.4023402161
10	-20	23.4023402161
10	-19	23.4023402161
10	-18	23.4023402161
10	-17	23.4023402161
10	-16	23.4023402161
10	-15	23.4023402161
10	-14	23.4023402161
10	-13	23.4023402161
10	-12	23.4023402161
10	-11	23.4023402161
10	-10	23.4023402161
10	-9	23.4023402161
10	-8	23.4023402161
10	-7	23.4023402161
10	-6	23.4023402161
10	-5	6.82197150959
10	-4	6.91510910011
10	-3	6.42895357188
10	-2	6.1414076442
10	-1	6.49979082762
10	0	1.54413748328
10	1	2.11275418689
10	2	4.26008240656
10	3	5.3905496064
10	4	23.4023402161
10	5	23.4023402161
10	6	23.4023402161
10	7	23.4023402161
10	8	4.24368649909
10	9	23.4023402161
10	10	23.4023402161
10	11	23.4023402161
10	12	23.4023402161
10	13	23.4023402161
10	14	23.4023402161
10	15	23.4023402161
10	16	23.4023402161
10	17	23.4023402161
10	18	23.4023402161
10	19	23.4023402161
11	-20	23.4023402161
11	-19	23.4023402161
11	-18	23.4023402161
11	-17	23.4023402161
11	-16	23.4023402161
11	-15	23.4023402161
11	-14	23.4023402161
11	-13	23.4023402161
11	-12	23.4023402161
11	-11	23.4023402161
11	-10	23.4023402161
11	-9	23.4023402161
11	-8	23.4023402161
11	-7	23.4023402161
11	-6	23.4023402161
11	-5	23.4023402161
11	-4	9.84484036405
11	-3	9.54212403117
11	-2	5.74722465789
11	-1	5.63441001553
11	0	6.83516541656
11	1	4.82689769851
11	2	7.97662931028
11	3	23.4023402161
11	4	23.4023402161
11	5	23.4023402161
11	6	22.1627851131
11	7	9.12684541918
11	8	4.02863108361
11	9	22.0297692422
11	10	23.4023402161
11	11	23.4023402161
11	12	23.4023402161
11	13	23.4023402161
11	14	23.4023402161
11	15	23.4023402161
11	16	23.4023402161
11	17	23.4023402161
11	18	23.4023402161
11	19	23.4023402161
12	-20	23.4023402161
12	-19	23.4023402161
12	-18	23.4023402161
12	-17	23.4023402161
12	-16	23.4023402161
12	-15	23.4023402161
12	-14	23.4023402161
12	-13	23.4023402161
12	-12	23.4023402161
12	-11	23.4023402161
12	-10	23.4023402161
12	-9	23.4023402161
12	-8	23.4023402161
12	-7	23.4023402161
12	-6	23.4023402161
12	-5	23.4023402161
12	-4	22.1627851131
12	-3	7.81953896375
12	-2	10.9950115156
12	-1	6.31759990648
12	0	3.23231710736
12	1	7.23604414792
12	2	2.46519875982
12	3	23.4023402161
12	4	23.4023402161
12	5	23.4023402161
12	6	23.4023402161
12	7	23.4023402161
12	8	10.2712300484
12	9	10.0194536498
12	10	23.4023402161
12	11	23.4023402161
12	12	23.4023402161
12	13	23.4023402161
12	14	23.4023402161
12	15	23.4023402161
12	16	23.4023402161
12	17	23.4023402161
12	18	23.4023402161
12	19	23.4023402161
13	-20	23.4023402161
13	-19	23.4023402161
13	-18	23.4023402161
13	-17	23.4023402161
13	-16	23.4023402161
13	-15	23.4023402161
13	-14	23.4023402161
13	-13	23.4023402161
13	-12	23.4023402161
13	-11	23.4023402161
13	-10	23.4023402161
13	-9	23.4023402161
13	-8	23.4023402161
13	-7	23.4023402161
13	-6	23.4023402161
13	-5	23.4023402161
13	-4	23.4023402161
13	-3	8.05753628796
13	-2	4.65264683219
13	-1	10.7546910725
13	0	10.6335543147
13	1	7.47675242084
13	2	23.4023402161
13	3	23.4023402161
13	4	23.4023402161
13	5	23.4023402161
13	6	23.4023402161
13	7	5.33483312515
13	8	23.4023402161
13	9	5.20037875166
13	10	23.4023402161
13	11	23.4023402161
13	12	23.4023402161
13	13	23.4023402161
13	14	23.4023402161
13	15	23.4023402161
13	16	23.4023402161
13	17	23.4023402161
13	18	23.4023402161
13	19	23.4023402161
14	-20	23.4023402161
14	-19	23.4023402161
14	-18	23.4023402161
14	-17	23.4023402161
14	-16	23.4023402161
14	-15	23.4023402161
14	-14	23.4023402161
14	-13	23.4023402161
14	-12	23.4023402161
14	-11	23.4023402161
14	-10	23.4023402161
14	-9	23.4023402161
14	-8	23.4023402161
14	-7	23.4023402161
14	-6	23.4023402161
14	-5	23.4023402161
14	-4	23.4023402161
14	-3	23.4023402161
14	-2	1.59087686754
14	-1	8.76220454706
14	0	11.8606667994
14	1	23.4023402161
14	2	23.4023402161
14	3	23.4023402161
14	4	23.4023402161
14	5	23.4023402161
14	6	23.4023402161
14	7	23.4023402161
14	8	23.4023402161
14	9	23.4023402161
14	10	6.46692799923
14	11	23.4023402161
14	12	23.4023402161
14	13	23.4023402161
14	14	23.4023402161
14	15	23.4023402161
14	16	23.4023402161
14	17	23.4023402161
14	18	23.4023402161
14	19	23.4023402161
15	-20	23.4023402161
15	-19	23.4023402161
15	-18	23.4023402161
15	-17	23.4023402161
15	-16	23.4023402161
15	-15	23.4023402161
15	-14	23.4023402161
15	-13	23.4023402161
15	-12	23.4023402161
15	-11	23.4023402161
15	-10	23.4023402161
15	-9	23.4023402161
15	-8	23.4023402161
15	-7	23.4023402161
15	-6	23.4023402161
15	-5	23.4023402161
15	-4	23.4023402161
15	-3	23.4023402161
15	-2	23.4023402161
15	-1	23.4023402161
15	0	23.4023402161
15	1	8.49014563142
15	2	23.4023402161
15	3	23.4023402161
15	4	23.4023402161
15	5	23.4023402161
15	6	23.4023402161
15	7	23.4023402161
15	8	23.4023402161
15	9	23.4023402161
15	10	23.4023402161
15	11	23.4023402161
15	12	23.4023402161
15	13	23.4023402161
15	14	23.4023402161
15	15	23.4023402161
15	16	23.4023402161
15	17	23.4023402161
15	18	23.4023402161
15	19	23.4023402161
16	-20	23.4023402161
16	-19	23.4023402161
16	-18	23.4023402161
16	-17	23.4023402161
16	-16	23.4023402161
16	-15	23.4023402161
16	-14	23.4023402161
16	-13	23.4023402161
16	-12	23.4023402161
16	-11	23.4023402161
16	-10	23.4023402161
16	-9	23.4023402161
16	-8	23.4023402161
16	-7	23.4023402161
16	-6	23.4023402161
16	-5	23.4023402161
16	-4	23.4023402161
16	-3	23.4023402161
16	-2	23.4023402161
16	-1	23.4023402161
16	0	23.4023402161
16	1	10.3847084896
16	2	23.4023402161
16	3	23.4023402161
16	4	23.4023402161
16	5	23.4023402161
16	6	23.4023402161
16	7	23.4023402161
16	8	23.4023402161
16	9	23.4023402161
16	10	23.4023402161
16	11	23.4023402161
16	12	23.4023402161
16	13	23.4023402161
16	14	23.4023402161
16	15	23.4023402161
16	16	23.4023402161
16	17	23.4023402161
16	18	23.4023402161
16	19	23.4023402161
17	-20	23.4023402161
17	-19	23.4023402161
17	-18	23.4023402161
17	-17	23.4023402161
17	-16	23.4023402161
17	-15	23.4023402161
17	-14	23.4023402161
17	-13	23.4023402161
17	-12	23.4023402161
17	-11	23.4023402161
17	-10	23.4023402161
17	-9	23.4023402161
17	-8	23.4023402161
17	-7	23.4023402161
17	-6	23.4023402161
17	-5	23.4023402161
17	-4	23.4023402161
17	-3	23.4023402161
17	-2	23.4023402161
17	-1	23.4023402161
17	0	23.4023402161
17	1	23.4023402161
17	2	23.4023402161
17	3	23.4023402161
17	4	23.4023402161
17	5	23.4023402161
17	6	23.4023402161
17	7	23.4023402161
17	8	23.4023402161
17	9	23.4023402161
17	10	23.4023402161
17	11	23.4023402161
17	12	23.4023402161
17	13	23.4023402161
17	14	23.4023402161
17	15	23.4023402161
17	16	23.4023402161
17	17	23.4023402161
17	18	23.4023402161
17	19	23.4023402161
18	-20	23.4023402161
18	-19	23.4023402161
18	-18	23.4023402161
18	-17	23.4023402161
18	-16	23.4023402161
18	-15	23.4023402161
18	-14	23.4023402161
18	-13	23.4023402161
18	-12	23.4023402161
18	-11	23.4023402161
18	-10	23.4023402161
18	-9	23.4023402161
18	-8	23.4023402161
18	-7	23.4023402161
18	-6	23.4023402161
18	-5	23.4023402161
18	-4	23.4023402161
18	-3	23.4023402161
18	-2	23.4023402161
18	-1	23.4023402161
18	0	23.4023402161
18	1	23.4023402161
18	2	23.4023402161
18	3	23.4023402161
18	4	23.4023402161
18	5	23.4023402161
18	6	23.4023402161
18	7	23.4023402161
18	8	23.4023402161
18	9	23.4023402161
18	10	23.4023402161
18	11	23.4023402161
18	12	23.4023402161
18	13	23.4023402161
18	14	23.4023402161
18	15	23.4023402161
18	16	23.4023402161
18	17	23.4023402161
18	18	23.4023402161
18	19	23.4023402161
19	-20	23.4023402161
19	-19	23.4023402161
19	-18	23.4023402161
19	-17	23.4023402161
19	-16	23.4023402161
19	-15	23.4023402161
19	-14	23.4023402161
19	-13	23.4023402161
19	-12	23.4023402161
19	-11	23.4023402161
19	-10	23.4023402161
19	-9	23.4023402161
19	-8	23.4023402161
19	-7	23.4023402161
19	-6	23.4023402161
19	-5	23.4023402161
19	-4	23.4023402161
19	-3	23.4023402161
19	-2	23.4023402161
19	-1	23.4023402161
19	0	23.4023402161
19	1	23.4023402161
19	2	23.4023402161
19	3	23.4023402161
19	4	23.4023402161
19	5	23.4023402161
19	6	23.4023402161
19	7	23.4023402161
19	8	23.4023402161
19	9	23.4023402161
19	10	23.4023402161
19	11	23.4023402161
19	12	23.4023402161
19	13	23.4023402161
19	14	23.4023402161
19	15	23.4023402161
19	16	23.4023402161
19	17	23.4023402161
19	18	23.4023402161
[truncated: 1 more rows]
