# Supplementary material for: Revealing the selective mechanisms of inhibitors to PARP-1 and PARP-2 via multiple computational methods
Source: PeerJ. 2020 May 25;8:e9241. doi: 10.7717/peerj.9241 (PMC7255342; doi:10.7717/peerj.9241)
Supplement: Data S1 [file peerj-08-9241-s001.zip › Raw_data/Figure 11/(D) PARP-2-Niraparib.csv]

PC1	PC2	PMF
-30	-30	25.4894100438
-30	-29	25.4894100438
-30	-28	25.4894100438
-30	-27	25.4894100438
-30	-26	25.4894100438
-30	-25	25.4894100438
-30	-24	25.4894100438
-30	-23	25.4894100438
-30	-22	25.4894100438
-30	-21	25.4894100438
-30	-20	25.4894100438
-30	-19	25.4894100438
-30	-18	25.4894100438
-30	-17	25.4894100438
-30	-16	25.4894100438
-30	-15	25.4894100438
-30	-14	25.4894100438
-30	-13	25.4894100438
-30	-12	25.4894100438
-30	-11	25.4894100438
-30	-10	25.4894100438
-30	-9	25.4894100438
-30	-8	25.4894100438
-30	-7	25.4894100438
-30	-6	25.4894100438
-30	-5	25.4894100438
-30	-4	25.4894100438
-30	-3	25.4894100438
-30	-2	25.4894100438
-30	-1	25.4894100438
-30	0	25.4894100438
-30	1	25.4894100438
-30	2	25.4894100438
-30	3	25.4894100438
-30	4	25.4894100438
-30	5	25.4894100438
-30	6	25.4894100438
-30	7	25.4894100438
-30	8	25.4894100438
-30	9	25.4894100438
-30	10	25.4894100438
-30	11	25.4894100438
-30	12	25.4894100438
-30	13	25.4894100438
-30	14	25.4894100438
-30	15	25.4894100438
-30	16	25.4894100438
-30	17	25.4894100438
-30	18	25.4894100438
-30	19	25.4894100438
-30	20	25.4894100438
-30	21	25.4894100438
-30	22	25.4894100438
-30	23	25.4894100438
-30	24	25.4894100438
-30	25	25.4894100438
-30	26	25.4894100438
-30	27	25.4894100438
-30	28	25.4894100438
-30	29	25.4894100438
-29	-30	25.4894100438
-29	-29	25.4894100438
-29	-28	25.4894100438
-29	-27	25.4894100438
-29	-26	25.4894100438
-29	-25	25.4894100438
-29	-24	25.4894100438
-29	-23	25.4894100438
-29	-22	25.4894100438
-29	-21	25.4894100438
-29	-20	25.4894100438
-29	-19	25.4894100438
-29	-18	25.4894100438
-29	-17	25.4894100438
-29	-16	25.4894100438
-29	-15	25.4894100438
-29	-14	25.4894100438
-29	-13	25.4894100438
-29	-12	25.4894100438
-29	-11	25.4894100438
-29	-10	25.4894100438
-29	-9	25.4894100438
-29	-8	25.4894100438
-29	-7	25.4894100438
-29	-6	25.4894100438
-29	-5	25.4894100438
-29	-4	25.4894100438
-29	-3	25.4894100438
-29	-2	25.4894100438
-29	-1	25.4894100438
-29	0	25.4894100438
-29	1	25.4894100438
-29	2	25.4894100438
-29	3	25.4894100438
-29	4	25.4894100438
-29	5	25.4894100438
-29	6	25.4894100438
-29	7	25.4894100438
-29	8	25.4894100438
-29	9	25.4894100438
-29	10	25.4894100438
-29	11	25.4894100438
-29	12	25.4894100438
-29	13	25.4894100438
-29	14	25.4894100438
-29	15	25.4894100438
-29	16	25.4894100438
-29	17	25.4894100438
-29	18	25.4894100438
-29	19	25.4894100438
-29	20	25.4894100438
-29	21	25.4894100438
-29	22	25.4894100438
-29	23	25.4894100438
-29	24	25.4894100438
-29	25	25.4894100438
-29	26	25.4894100438
-29	27	25.4894100438
-29	28	25.4894100438
-29	29	25.4894100438
-28	-30	25.4894100438
-28	-29	25.4894100438
-28	-28	25.4894100438
-28	-27	25.4894100438
-28	-26	25.4894100438
-28	-25	25.4894100438
-28	-24	25.4894100438
-28	-23	25.4894100438
-28	-22	25.4894100438
-28	-21	25.4894100438
-28	-20	25.4894100438
-28	-19	25.4894100438
-28	-18	25.4894100438
-28	-17	25.4894100438
-28	-16	25.4894100438
-28	-15	25.4894100438
-28	-14	25.4894100438
-28	-13	25.4894100438
-28	-12	25.4894100438
-28	-11	25.4894100438
-28	-10	25.4894100438
-28	-9	25.4894100438
-28	-8	25.4894100438
-28	-7	25.4894100438
-28	-6	25.4894100438
-28	-5	25.4894100438
-28	-4	25.4894100438
-28	-3	25.4894100438
-28	-2	25.4894100438
-28	-1	25.4894100438
-28	0	25.4894100438
-28	1	25.4894100438
-28	2	25.4894100438
-28	3	25.4894100438
-28	4	25.4894100438
-28	5	25.4894100438
-28	6	25.4894100438
-28	7	25.4894100438
-28	8	25.4894100438
-28	9	25.4894100438
-28	10	25.4894100438
-28	11	25.4894100438
-28	12	25.4894100438
-28	13	25.4894100438
-28	14	25.4894100438
-28	15	25.4894100438
-28	16	25.4894100438
-28	17	25.4894100438
-28	18	25.4894100438
-28	19	25.4894100438
-28	20	25.4894100438
-28	21	25.4894100438
-28	22	25.4894100438
-28	23	25.4894100438
-28	24	25.4894100438
-28	25	25.4894100438
-28	26	25.4894100438
-28	27	25.4894100438
-28	28	25.4894100438
-28	29	25.4894100438
-27	-30	25.4894100438
-27	-29	25.4894100438
-27	-28	25.4894100438
-27	-27	25.4894100438
-27	-26	25.4894100438
-27	-25	25.4894100438
-27	-24	25.4894100438
-27	-23	25.4894100438
-27	-22	25.4894100438
-27	-21	25.4894100438
-27	-20	25.4894100438
-27	-19	25.4894100438
-27	-18	25.4894100438
-27	-17	25.4894100438
-27	-16	25.4894100438
-27	-15	25.4894100438
-27	-14	25.4894100438
-27	-13	25.4894100438
-27	-12	25.4894100438
-27	-11	25.4894100438
-27	-10	25.4894100438
-27	-9	25.4894100438
-27	-8	25.4894100438
-27	-7	25.4894100438
-27	-6	25.4894100438
-27	-5	25.4894100438
-27	-4	25.4894100438
-27	-3	25.4894100438
-27	-2	25.4894100438
-27	-1	25.4894100438
-27	0	25.4894100438
-27	1	25.4894100438
-27	2	25.4894100438
-27	3	25.4894100438
-27	4	25.4894100438
-27	5	25.4894100438
-27	6	25.4894100438
-27	7	25.4894100438
-27	8	25.4894100438
-27	9	25.4894100438
-27	10	25.4894100438
-27	11	25.4894100438
-27	12	25.4894100438
-27	13	25.4894100438
-27	14	25.4894100438
-27	15	25.4894100438
-27	16	25.4894100438
-27	17	25.4894100438
-27	18	25.4894100438
-27	19	25.4894100438
-27	20	25.4894100438
-27	21	25.4894100438
-27	22	25.4894100438
-27	23	25.4894100438
-27	24	25.4894100438
-27	25	25.4894100438
-27	26	25.4894100438
-27	27	25.4894100438
-27	28	25.4894100438
-27	29	25.4894100438
-26	-30	25.4894100438
-26	-29	25.4894100438
-26	-28	25.4894100438
-26	-27	25.4894100438
-26	-26	25.4894100438
-26	-25	25.4894100438
-26	-24	25.4894100438
-26	-23	25.4894100438
-26	-22	25.4894100438
-26	-21	25.4894100438
-26	-20	25.4894100438
-26	-19	25.4894100438
-26	-18	25.4894100438
-26	-17	25.4894100438
-26	-16	25.4894100438
-26	-15	25.4894100438
-26	-14	25.4894100438
-26	-13	25.4894100438
-26	-12	25.4894100438
-26	-11	25.4894100438
-26	-10	25.4894100438
-26	-9	25.4894100438
-26	-8	25.4894100438
-26	-7	25.4894100438
-26	-6	25.4894100438
-26	-5	25.4894100438
-26	-4	25.4894100438
-26	-3	25.4894100438
-26	-2	25.4894100438
-26	-1	25.4894100438
-26	0	25.4894100438
-26	1	25.4894100438
-26	2	25.4894100438
-26	3	25.4894100438
-26	4	25.4894100438
-26	5	25.4894100438
-26	6	25.4894100438
-26	7	25.4894100438
-26	8	25.4894100438
-26	9	25.4894100438
-26	10	25.4894100438
-26	11	25.4894100438
-26	12	25.4894100438
-26	13	25.4894100438
-26	14	25.4894100438
-26	15	25.4894100438
-26	16	25.4894100438
-26	17	25.4894100438
-26	18	25.4894100438
-26	19	25.4894100438
-26	20	25.4894100438
-26	21	25.4894100438
-26	22	25.4894100438
-26	23	25.4894100438
-26	24	25.4894100438
-26	25	25.4894100438
-26	26	25.4894100438
-26	27	25.4894100438
-26	28	25.4894100438
-26	29	25.4894100438
-25	-30	25.4894100438
-25	-29	25.4894100438
-25	-28	25.4894100438
-25	-27	25.4894100438
-25	-26	25.4894100438
-25	-25	25.4894100438
-25	-24	25.4894100438
-25	-23	25.4894100438
-25	-22	25.4894100438
-25	-21	25.4894100438
-25	-20	25.4894100438
-25	-19	25.4894100438
-25	-18	25.4894100438
-25	-17	25.4894100438
-25	-16	25.4894100438
-25	-15	25.4894100438
-25	-14	25.4894100438
-25	-13	25.4894100438
-25	-12	25.4894100438
-25	-11	25.4894100438
-25	-10	25.4894100438
-25	-9	25.4894100438
-25	-8	25.4894100438
-25	-7	25.4894100438
-25	-6	25.4894100438
-25	-5	25.4894100438
-25	-4	25.4894100438
-25	-3	25.4894100438
-25	-2	25.4894100438
-25	-1	25.4894100438
-25	0	25.4894100438
-25	1	25.4894100438
-25	2	25.4894100438
-25	3	25.4894100438
-25	4	25.4894100438
-25	5	25.4894100438
-25	6	25.4894100438
-25	7	25.4894100438
-25	8	25.4894100438
-25	9	25.4894100438
-25	10	25.4894100438
-25	11	25.4894100438
-25	12	25.4894100438
-25	13	25.4894100438
-25	14	25.4894100438
-25	15	25.4894100438
-25	16	25.4894100438
-25	17	25.4894100438
-25	18	25.4894100438
-25	19	25.4894100438
-25	20	25.4894100438
-25	21	25.4894100438
-25	22	25.4894100438
-25	23	25.4894100438
-25	24	25.4894100438
-25	25	25.4894100438
-25	26	25.4894100438
-25	27	25.4894100438
-25	28	25.4894100438
-25	29	25.4894100438
-24	-30	25.4894100438
-24	-29	25.4894100438
-24	-28	25.4894100438
-24	-27	25.4894100438
-24	-26	25.4894100438
-24	-25	25.4894100438
-24	-24	25.4894100438
-24	-23	25.4894100438
-24	-22	25.4894100438
-24	-21	25.4894100438
-24	-20	25.4894100438
-24	-19	25.4894100438
-24	-18	25.4894100438
-24	-17	25.4894100438
-24	-16	25.4894100438
-24	-15	25.4894100438
-24	-14	25.4894100438
-24	-13	25.4894100438
-24	-12	25.4894100438
-24	-11	25.4894100438
-24	-10	25.4894100438
-24	-9	25.4894100438
-24	-8	25.4894100438
-24	-7	25.4894100438
-24	-6	25.4894100438
-24	-5	25.4894100438
-24	-4	25.4894100438
-24	-3	25.4894100438
-24	-2	25.4894100438
-24	-1	25.4894100438
-24	0	25.4894100438
-24	1	25.4894100438
-24	2	25.4894100438
-24	3	25.4894100438
-24	4	25.4894100438
-24	5	25.4894100438
-24	6	25.4894100438
-24	7	25.4894100438
-24	8	25.4894100438
-24	9	25.4894100438
-24	10	25.4894100438
-24	11	25.4894100438
-24	12	25.4894100438
-24	13	25.4894100438
-24	14	25.4894100438
-24	15	25.4894100438
-24	16	25.4894100438
-24	17	25.4894100438
-24	18	25.4894100438
-24	19	25.4894100438
-24	20	25.4894100438
-24	21	25.4894100438
-24	22	25.4894100438
-24	23	25.4894100438
-24	24	25.4894100438
-24	25	25.4894100438
-24	26	25.4894100438
-24	27	25.4894100438
-24	28	25.4894100438
-24	29	25.4894100438
-23	-30	25.4894100438
-23	-29	25.4894100438
-23	-28	25.4894100438
-23	-27	25.4894100438
-23	-26	25.4894100438
-23	-25	25.4894100438
-23	-24	25.4894100438
-23	-23	25.4894100438
-23	-22	25.4894100438
-23	-21	25.4894100438
-23	-20	25.4894100438
-23	-19	25.4894100438
-23	-18	25.4894100438
-23	-17	25.4894100438
-23	-16	25.4894100438
-23	-15	25.4894100438
-23	-14	25.4894100438
-23	-13	25.4894100438
-23	-12	25.4894100438
-23	-11	25.4894100438
-23	-10	25.4894100438
-23	-9	25.4894100438
-23	-8	25.4894100438
-23	-7	25.4894100438
-23	-6	25.4894100438
-23	-5	25.4894100438
-23	-4	25.4894100438
-23	-3	25.4894100438
-23	-2	25.4894100438
-23	-1	25.4894100438
-23	0	25.4894100438
-23	1	25.4894100438
-23	2	25.4894100438
-23	3	25.4894100438
-23	4	25.4894100438
-23	5	25.4894100438
-23	6	25.4894100438
-23	7	25.4894100438
-23	8	25.4894100438
-23	9	25.4894100438
-23	10	25.4894100438
-23	11	25.4894100438
-23	12	25.4894100438
-23	13	25.4894100438
-23	14	25.4894100438
-23	15	25.4894100438
-23	16	25.4894100438
-23	17	25.4894100438
-23	18	25.4894100438
-23	19	25.4894100438
-23	20	25.4894100438
-23	21	25.4894100438
-23	22	25.4894100438
-23	23	25.4894100438
-23	24	25.4894100438
-23	25	25.4894100438
-23	26	25.4894100438
-23	27	25.4894100438
-23	28	25.4894100438
-23	29	25.4894100438
-22	-30	25.4894100438
-22	-29	25.4894100438
-22	-28	25.4894100438
-22	-27	25.4894100438
-22	-26	25.4894100438
-22	-25	25.4894100438
-22	-24	25.4894100438
-22	-23	25.4894100438
-22	-22	25.4894100438
-22	-21	25.4894100438
-22	-20	25.4894100438
-22	-19	25.4894100438
-22	-18	25.4894100438
-22	-17	25.4894100438
-22	-16	25.4894100438
-22	-15	25.4894100438
-22	-14	25.4894100438
-22	-13	25.4894100438
-22	-12	25.4894100438
-22	-11	25.4894100438
-22	-10	25.4894100438
-22	-9	25.4894100438
-22	-8	25.4894100438
-22	-7	25.4894100438
-22	-6	25.4894100438
-22	-5	25.4894100438
-22	-4	25.4894100438
-22	-3	25.4894100438
-22	-2	25.4894100438
-22	-1	25.4894100438
-22	0	25.4894100438
-22	1	25.4894100438
-22	2	25.4894100438
-22	3	25.4894100438
-22	4	25.4894100438
-22	5	25.4894100438
-22	6	25.4894100438
-22	7	25.4894100438
-22	8	25.4894100438
-22	9	25.4894100438
-22	10	25.4894100438
-22	11	25.4894100438
-22	12	25.4894100438
-22	13	25.4894100438
-22	14	25.4894100438
-22	15	25.4894100438
-22	16	25.4894100438
-22	17	25.4894100438
-22	18	25.4894100438
-22	19	25.4894100438
-22	20	25.4894100438
-22	21	25.4894100438
-22	22	25.4894100438
-22	23	25.4894100438
-22	24	25.4894100438
-22	25	25.4894100438
-22	26	25.4894100438
-22	27	25.4894100438
-22	28	25.4894100438
-22	29	25.4894100438
-21	-30	25.4894100438
-21	-29	25.4894100438
-21	-28	25.4894100438
-21	-27	25.4894100438
-21	-26	25.4894100438
-21	-25	25.4894100438
-21	-24	25.4894100438
-21	-23	25.4894100438
-21	-22	25.4894100438
-21	-21	25.4894100438
-21	-20	25.4894100438
-21	-19	25.4894100438
-21	-18	25.4894100438
-21	-17	25.4894100438
-21	-16	25.4894100438
-21	-15	25.4894100438
-21	-14	25.4894100438
-21	-13	25.4894100438
-21	-12	25.4894100438
-21	-11	25.4894100438
-21	-10	25.4894100438
-21	-9	25.4894100438
-21	-8	25.4894100438
-21	-7	25.4894100438
-21	-6	25.4894100438
-21	-5	25.4894100438
-21	-4	25.4894100438
-21	-3	25.4894100438
-21	-2	25.4894100438
-21	-1	25.4894100438
-21	0	25.4894100438
-21	1	25.4894100438
-21	2	25.4894100438
-21	3	25.4894100438
-21	4	25.4894100438
-21	5	25.4894100438
-21	6	25.4894100438
-21	7	25.4894100438
-21	8	25.4894100438
-21	9	25.4894100438
-21	10	25.4894100438
-21	11	25.4894100438
-21	12	25.4894100438
-21	13	25.4894100438
-21	14	25.4894100438
-21	15	25.4894100438
-21	16	25.4894100438
-21	17	25.4894100438
-21	18	25.4894100438
-21	19	25.4894100438
-21	20	25.4894100438
-21	21	25.4894100438
-21	22	25.4894100438
-21	23	25.4894100438
-21	24	25.4894100438
-21	25	25.4894100438
-21	26	25.4894100438
-21	27	25.4894100438
-21	28	25.4894100438
-21	29	25.4894100438
-20	-30	25.4894100438
-20	-29	25.4894100438
-20	-28	25.4894100438
-20	-27	25.4894100438
-20	-26	25.4894100438
-20	-25	25.4894100438
-20	-24	25.4894100438
-20	-23	25.4894100438
-20	-22	25.4894100438
-20	-21	25.4894100438
-20	-20	25.4894100438
-20	-19	25.4894100438
-20	-18	25.4894100438
-20	-17	25.4894100438
-20	-16	25.4894100438
-20	-15	25.4894100438
-20	-14	25.4894100438
-20	-13	25.4894100438
-20	-12	25.4894100438
-20	-11	25.4894100438
-20	-10	25.4894100438
-20	-9	25.4894100438
-20	-8	25.4894100438
-20	-7	25.4894100438
-20	-6	25.4894100438
-20	-5	25.4894100438
-20	-4	25.4894100438
-20	-3	25.4894100438
-20	-2	25.4894100438
-20	-1	25.4894100438
-20	0	25.4894100438
-20	1	25.4894100438
-20	2	25.4894100438
-20	3	25.4894100438
-20	4	25.4894100438
-20	5	25.4894100438
-20	6	25.4894100438
-20	7	25.4894100438
-20	8	25.4894100438
-20	9	25.4894100438
-20	10	25.4894100438
-20	11	25.4894100438
-20	12	25.4894100438
-20	13	25.4894100438
-20	14	25.4894100438
-20	15	25.4894100438
-20	16	25.4894100438
-20	17	25.4894100438
-20	18	25.4894100438
-20	19	25.4894100438
-20	20	25.4894100438
-20	21	25.4894100438
-20	22	25.4894100438
-20	23	25.4894100438
-20	24	25.4894100438
-20	25	25.4894100438
-20	26	25.4894100438
-20	27	25.4894100438
-20	28	25.4894100438
-20	29	25.4894100438
-19	-30	25.4894100438
-19	-29	25.4894100438
-19	-28	25.4894100438
-19	-27	25.4894100438
-19	-26	25.4894100438
-19	-25	25.4894100438
-19	-24	25.4894100438
-19	-23	25.4894100438
-19	-22	25.4894100438
-19	-21	25.4894100438
-19	-20	25.4894100438
-19	-19	25.4894100438
-19	-18	25.4894100438
-19	-17	25.4894100438
-19	-16	25.4894100438
-19	-15	25.4894100438
-19	-14	25.4894100438
-19	-13	25.4894100438
-19	-12	25.4894100438
-19	-11	25.4894100438
-19	-10	25.4894100438
-19	-9	25.4894100438
-19	-8	25.4894100438
-19	-7	25.4894100438
-19	-6	25.4894100438
-19	-5	25.4894100438
-19	-4	25.4894100438
-19	-3	25.4894100438
-19	-2	25.4894100438
-19	-1	25.4894100438
-19	0	25.4894100438
-19	1	25.4894100438
-19	2	25.4894100438
-19	3	25.4894100438
-19	4	25.4894100438
-19	5	25.4894100438
-19	6	25.4894100438
-19	7	25.4894100438
-19	8	25.4894100438
-19	9	25.4894100438
-19	10	25.4894100438
-19	11	25.4894100438
-19	12	25.4894100438
-19	13	25.4894100438
-19	14	25.4894100438
-19	15	25.4894100438
-19	16	25.4894100438
-19	17	25.4894100438
-19	18	25.4894100438
-19	19	25.4894100438
-19	20	25.4894100438
-19	21	25.4894100438
-19	22	25.4894100438
-19	23	25.4894100438
-19	24	25.4894100438
-19	25	25.4894100438
-19	26	25.4894100438
-19	27	25.4894100438
-19	28	25.4894100438
-19	29	25.4894100438
-18	-30	25.4894100438
-18	-29	25.4894100438
-18	-28	25.4894100438
-18	-27	25.4894100438
-18	-26	25.4894100438
-18	-25	25.4894100438
-18	-24	25.4894100438
-18	-23	25.4894100438
-18	-22	25.4894100438
-18	-21	25.4894100438
-18	-20	25.4894100438
-18	-19	25.4894100438
-18	-18	25.4894100438
-18	-17	25.4894100438
-18	-16	25.4894100438
-18	-15	25.4894100438
-18	-14	25.4894100438
-18	-13	25.4894100438
-18	-12	25.4894100438
-18	-11	25.4894100438
-18	-10	25.4894100438
-18	-9	25.4894100438
-18	-8	25.4894100438
-18	-7	25.4894100438
-18	-6	25.4894100438
-18	-5	25.4894100438
-18	-4	25.4894100438
-18	-3	25.4894100438
-18	-2	9.07364560272
-18	-1	7.2719159198
-18	0	10.5156042496
-18	1	25.4894100438
-18	2	5.45316892422
-18	3	25.4894100438
-18	4	25.4894100438
-18	5	25.4894100438
-18	6	25.4894100438
-18	7	25.4894100438
-18	8	25.4894100438
-18	9	25.4894100438
-18	10	25.4894100438
-18	11	25.4894100438
-18	12	25.4894100438
-18	13	25.4894100438
-18	14	25.4894100438
-18	15	25.4894100438
-18	16	25.4894100438
-18	17	25.4894100438
-18	18	25.4894100438
-18	19	25.4894100438
-18	20	25.4894100438
-18	21	25.4894100438
-18	22	25.4894100438
-18	23	25.4894100438
-18	24	25.4894100438
-18	25	25.4894100438
-18	26	25.4894100438
-18	27	25.4894100438
-18	28	25.4894100438
-18	29	25.4894100438
-17	-30	25.4894100438
-17	-29	25.4894100438
-17	-28	25.4894100438
-17	-27	25.4894100438
-17	-26	25.4894100438
-17	-25	25.4894100438
-17	-24	25.4894100438
-17	-23	25.4894100438
-17	-22	25.4894100438
-17	-21	25.4894100438
-17	-20	25.4894100438
-17	-19	25.4894100438
-17	-18	25.4894100438
-17	-17	25.4894100438
-17	-16	25.4894100438
-17	-15	25.4894100438
-17	-14	25.4894100438
-17	-13	25.4894100438
-17	-12	25.4894100438
-17	-11	25.4894100438
-17	-10	25.4894100438
-17	-9	25.4894100438
-17	-8	25.4894100438
-17	-7	25.4894100438
-17	-6	9.50281449532
-17	-5	24.1168390699
-17	-4	9.23566927817
-17	-3	5.128470214
-17	-2	10.542828992
-17	-1	4.45870819766
-17	0	10.6987496334
-17	1	9.56350637024
-17	2	7.71222540371
-17	3	12.7522790708
-17	4	25.4894100438
-17	5	25.4894100438
-17	6	25.4894100438
-17	7	25.4894100438
-17	8	25.4894100438
-17	9	25.4894100438
-17	10	25.4894100438
-17	11	25.4894100438
-17	12	25.4894100438
-17	13	25.4894100438
-17	14	25.4894100438
-17	15	25.4894100438
-17	16	25.4894100438
-17	17	25.4894100438
-17	18	25.4894100438
-17	19	25.4894100438
-17	20	25.4894100438
-17	21	25.4894100438
-17	22	25.4894100438
-17	23	25.4894100438
-17	24	25.4894100438
-17	25	25.4894100438
-17	26	25.4894100438
-17	27	25.4894100438
-17	28	25.4894100438
-17	29	25.4894100438
-16	-30	25.4894100438
-16	-29	25.4894100438
-16	-28	25.4894100438
-16	-27	25.4894100438
-16	-26	25.4894100438
-16	-25	25.4894100438
-16	-24	25.4894100438
-16	-23	25.4894100438
-16	-22	25.4894100438
-16	-21	25.4894100438
-16	-20	25.4894100438
-16	-19	25.4894100438
-16	-18	25.4894100438
-16	-17	25.4894100438
-16	-16	25.4894100438
-16	-15	25.4894100438
-16	-14	25.4894100438
-16	-13	25.4894100438
-16	-12	25.4894100438
-16	-11	25.4894100438
-16	-10	25.4894100438
-16	-9	25.4894100438
-16	-8	25.4894100438
-16	-7	25.4894100438
-16	-6	9.36094537296
-16	-5	9.39455746221
-16	-4	5.37650342534
-16	-3	5.62838733883
-16	-2	8.55005392053
-16	-1	6.28827148522
-16	0	3.2908076901
-16	1	9.27855683338
-16	2	9.2833517969
-16	3	10.2110982353
-16	4	5.52885420527
-16	5	25.4894100438
-16	6	25.4894100438
-16	7	25.4894100438
-16	8	25.4894100438
-16	9	25.4894100438
-16	10	25.4894100438
-16	11	25.4894100438
-16	12	25.4894100438
-16	13	25.4894100438
-16	14	25.4894100438
-16	15	25.4894100438
-16	16	25.4894100438
-16	17	25.4894100438
-16	18	25.4894100438
-16	19	25.4894100438
-16	20	25.4894100438
-16	21	25.4894100438
-16	22	25.4894100438
-16	23	25.4894100438
-16	24	25.4894100438
-16	25	25.4894100438
-16	26	25.4894100438
-16	27	25.4894100438
-16	28	25.4894100438
-16	29	25.4894100438
-15	-30	25.4894100438
-15	-29	25.4894100438
-15	-28	25.4894100438
-15	-27	25.4894100438
-15	-26	25.4894100438
-15	-25	25.4894100438
-15	-24	25.4894100438
-15	-23	25.4894100438
-15	-22	25.4894100438
-15	-21	25.4894100438
-15	-20	25.4894100438
-15	-19	25.4894100438
-15	-18	25.4894100438
-15	-17	25.4894100438
-15	-16	25.4894100438
-15	-15	25.4894100438
-15	-14	25.4894100438
-15	-13	25.4894100438
-15	-12	25.4894100438
-15	-11	25.4894100438
-15	-10	25.4894100438
-15	-9	25.4894100438
-15	-8	7.57290676818
-15	-7	8.74115077064
-15	-6	9.52248271051
-15	-5	10.4576723278
-15	-4	7.66870952592
-15	-3	7.82459266082
-15	-2	8.33499106927
-15	-1	8.58673754929
-15	0	5.98597606222
-15	1	8.17898293978
-15	2	9.19637069529
-15	3	12.0813492822
-15	4	25.4894100438
-15	5	25.4894100438
-15	6	25.4894100438
-15	7	25.4894100438
-15	8	25.4894100438
-15	9	25.4894100438
-15	10	25.4894100438
-15	11	25.4894100438
-15	12	25.4894100438
-15	13	25.4894100438
-15	14	25.4894100438
-15	15	25.4894100438
-15	16	25.4894100438
-15	17	25.4894100438
-15	18	25.4894100438
-15	19	25.4894100438
-15	20	25.4894100438
-15	21	25.4894100438
-15	22	25.4894100438
-15	23	25.4894100438
-15	24	25.4894100438
-15	25	25.4894100438
-15	26	25.4894100438
-15	27	25.4894100438
-15	28	25.4894100438
-15	29	25.4894100438
-14	-30	25.4894100438
-14	-29	25.4894100438
-14	-28	25.4894100438
-14	-27	25.4894100438
-14	-26	25.4894100438
-14	-25	25.4894100438
-14	-24	25.4894100438
-14	-23	25.4894100438
-14	-22	25.4894100438
-14	-21	25.4894100438
-14	-20	25.4894100438
-14	-19	25.4894100438
-14	-18	25.4894100438
-14	-17	25.4894100438
-14	-16	25.4894100438
-14	-15	25.4894100438
-14	-14	25.4894100438
-14	-13	25.4894100438
-14	-12	25.4894100438
-14	-11	25.4894100438
-14	-10	25.4894100438
-14	-9	7.83450704166
-14	-8	7.32397522945
-14	-7	2.8001383567
-14	-6	4.91969077011
-14	-5	6.35826797585
-14	-4	6.63284077952
-14	-3	6.16192264947
-14	-2	6.30006873843
-14	-1	8.30542075108
-14	0	8.35595353915
-14	1	7.48942018959
-14	2	9.37324746345
-14	3	23.9604437319
-14	4	11.6582050768
-14	5	25.4894100438
-14	6	25.4894100438
-14	7	25.4894100438
-14	8	25.4894100438
-14	9	25.4894100438
-14	10	25.4894100438
-14	11	25.4894100438
-14	12	25.4894100438
-14	13	25.4894100438
-14	14	25.4894100438
-14	15	25.4894100438
-14	16	25.4894100438
-14	17	25.4894100438
-14	18	25.4894100438
-14	19	25.4894100438
-14	20	25.4894100438
-14	21	25.4894100438
-14	22	25.4894100438
-14	23	25.4894100438
-14	24	25.4894100438
-14	25	25.4894100438
-14	26	25.4894100438
-14	27	25.4894100438
-14	28	25.4894100438
-14	29	25.4894100438
-13	-30	25.4894100438
-13	-29	25.4894100438
-13	-28	25.4894100438
-13	-27	25.4894100438
-13	-26	25.4894100438
-13	-25	25.4894100438
-13	-24	25.4894100438
-13	-23	25.4894100438
-13	-22	25.4894100438
-13	-21	25.4894100438
-13	-20	25.4894100438
-13	-19	25.4894100438
-13	-18	25.4894100438
-13	-17	25.4894100438
-13	-16	25.4894100438
-13	-15	25.4894100438
-13	-14	25.4894100438
-13	-13	25.4894100438
-13	-12	25.4894100438
-13	-11	25.4894100438
-13	-10	25.4894100438
-13	-9	6.3005668059
-13	-8	9.0712638542
-13	-7	6.44684101322
-13	-6	4.60063883133
-13	-5	7.66109803844
-13	-4	5.92077197548
-13	-3	6.39654693785
-13	-2	5.73974931505
-13	-1	8.43861466345
-13	0	9.8276995817
-13	1	8.27120089726
-13	2	6.57777407146
-13	3	2.57385708632
-13	4	9.89672087704
-13	5	25.4894100438
-13	6	25.4894100438
-13	7	25.4894100438
-13	8	25.4894100438
-13	9	25.4894100438
-13	10	25.4894100438
-13	11	25.4894100438
-13	12	25.4894100438
-13	13	25.4894100438
-13	14	25.4894100438
-13	15	25.4894100438
-13	16	25.4894100438
-13	17	25.4894100438
-13	18	25.4894100438
-13	19	25.4894100438
-13	20	25.4894100438
-13	21	25.4894100438
-13	22	25.4894100438
-13	23	25.4894100438
-13	24	25.4894100438
-13	25	25.4894100438
-13	26	25.4894100438
-13	27	25.4894100438
-13	28	25.4894100438
-13	29	25.4894100438
-12	-30	25.4894100438
-12	-29	25.4894100438
-12	-28	25.4894100438
-12	-27	25.4894100438
-12	-26	25.4894100438
-12	-25	25.4894100438
-12	-24	25.4894100438
-12	-23	25.4894100438
-12	-22	25.4894100438
-12	-21	25.4894100438
-12	-20	25.4894100438
-12	-19	25.4894100438
-12	-18	25.4894100438
-12	-17	25.4894100438
-12	-16	25.4894100438
-12	-15	25.4894100438
-12	-14	25.4894100438
-12	-13	25.4894100438
-12	-12	25.4894100438
-12	-11	25.4894100438
-12	-10	3.50710085481
-12	-9	6.93618502299
-12	-8	8.65406903528
-12	-7	8.48410731955
-12	-6	6.85197133436
-12	-5	7.80490744058
-12	-4	8.74853829435
-12	-3	6.50024534124
-12	-2	6.46574718033
-12	-1	6.24188382837
-12	0	5.44477650605
-12	1	5.41971612624
-12	2	9.1747187778
-12	3	7.90102603197
-12	4	8.52089589604
-12	5	3.43229774094
-12	6	25.4894100438
-12	7	25.4894100438
-12	8	25.4894100438
-12	9	25.4894100438
-12	10	25.4894100438
-12	11	25.4894100438
-12	12	25.4894100438
-12	13	25.4894100438
-12	14	25.4894100438
-12	15	25.4894100438
-12	16	25.4894100438
-12	17	25.4894100438
-12	18	25.4894100438
-12	19	25.4894100438
-12	20	25.4894100438
-12	21	25.4894100438
-12	22	25.4894100438
-12	23	25.4894100438
-12	24	25.4894100438
-12	25	25.4894100438
-12	26	25.4894100438
-12	27	25.4894100438
-12	28	25.4894100438
-12	29	25.4894100438
-11	-30	25.4894100438
-11	-29	25.4894100438
-11	-28	25.4894100438
-11	-27	25.4894100438
-11	-26	25.4894100438
-11	-25	25.4894100438
-11	-24	25.4894100438
-11	-23	25.4894100438
-11	-22	25.4894100438
-11	-21	25.4894100438
-11	-20	25.4894100438
-11	-19	25.4894100438
-11	-18	25.4894100438
-11	-17	25.4894100438
-11	-16	25.4894100438
-11	-15	25.4894100438
-11	-14	25.4894100438
-11	-13	25.4894100438
-11	-12	25.4894100438
-11	-11	25.4894100438
-11	-10	25.4894100438
-11	-9	7.4019850071
-11	-8	8.13387508564
-11	-7	6.27750163532
-11	-6	6.93921256345
-11	-5	7.4636104273
-11	-4	5.96881725107
-11	-3	8.00485704867
-11	-2	7.16615759597
-11	-1	6.85915217221
-11	0	6.28844435679
-11	1	4.9586519524
-11	2	7.08105289805
-11	3	8.20565706912
-11	4	11.343074637
-11	5	11.1311857377
-11	6	25.4894100438
-11	7	25.4894100438
-11	8	25.4894100438
-11	9	25.4894100438
-11	10	25.4894100438
-11	11	25.4894100438
-11	12	25.4894100438
-11	13	25.4894100438
-11	14	25.4894100438
-11	15	25.4894100438
-11	16	25.4894100438
-11	17	25.4894100438
-11	18	25.4894100438
-11	19	25.4894100438
-11	20	25.4894100438
-11	21	25.4894100438
-11	22	25.4894100438
-11	23	25.4894100438
-11	24	25.4894100438
-11	25	25.4894100438
-11	26	25.4894100438
-11	27	25.4894100438
-11	28	25.4894100438
-11	29	25.4894100438
-10	-30	25.4894100438
-10	-29	25.4894100438
-10	-28	25.4894100438
-10	-27	25.4894100438
-10	-26	25.4894100438
-10	-25	25.4894100438
-10	-24	25.4894100438
-10	-23	25.4894100438
-10	-22	25.4894100438
-10	-21	25.4894100438
-10	-20	25.4894100438
-10	-19	25.4894100438
-10	-18	25.4894100438
-10	-17	25.4894100438
-10	-16	25.4894100438
-10	-15	25.4894100438
-10	-14	25.4894100438
-10	-13	25.4894100438
-10	-12	25.4894100438
-10	-11	25.4894100438
-10	-10	4.34709142289
-10	-9	8.40493757539
-10	-8	5.67435060039
-10	-7	8.63220508003
-10	-6	6.32856453399
-10	-5	6.65139927634
-10	-4	5.79939119752
-10	-3	5.7920179381
-10	-2	6.99655234619
-10	-1	5.82419230647
-10	0	4.48020677179
-10	1	6.51651721057
-10	2	6.87108802047
-10	3	5.40224688402
-10	4	10.1533139369
-10	5	7.89322154561
-10	6	2.94869771336
-10	7	8.07230078003
-10	8	25.4894100438
-10	9	25.4894100438
-10	10	25.4894100438
-10	11	25.4894100438
-10	12	25.4894100438
-10	13	25.4894100438
-10	14	25.4894100438
-10	15	25.4894100438
-10	16	25.4894100438
-10	17	25.4894100438
-10	18	25.4894100438
-10	19	25.4894100438
-10	20	25.4894100438
-10	21	25.4894100438
-10	22	25.4894100438
-10	23	25.4894100438
-10	24	25.4894100438
-10	25	25.4894100438
-10	26	25.4894100438
-10	27	25.4894100438
-10	28	25.4894100438
-10	29	25.4894100438
-9	-30	25.4894100438
-9	-29	25.4894100438
-9	-28	25.4894100438
-9	-27	25.4894100438
-9	-26	25.4894100438
-9	-25	25.4894100438
-9	-24	25.4894100438
-9	-23	25.4894100438
-9	-22	25.4894100438
-9	-21	25.4894100438
-9	-20	25.4894100438
-9	-19	25.4894100438
-9	-18	25.4894100438
-9	-17	25.4894100438
-9	-16	25.4894100438
-9	-15	25.4894100438
-9	-14	25.4894100438
-9	-13	25.4894100438
-9	-12	25.4894100438
-9	-11	25.4894100438
-9	-10	5.55326962007
-9	-9	6.84102854946
-9	-8	5.62627553029
-9	-7	6.67738729591
-9	-6	7.90076949311
-9	-5	3.77223336018
-9	-4	6.09389382414
-9	-3	7.13100932344
-9	-2	4.99950561121
-9	-1	5.00804261806
-9	0	7.49326712267
-9	1	7.08178208638
-9	2	3.78980201447
-9	3	4.98857835158
-9	4	8.09917052155
-9	5	7.24637731839
-9	6	23.6203419417
-9	7	9.99028415996
-9	8	25.4894100438
-9	9	25.4894100438
-9	10	25.4894100438
-9	11	25.4894100438
-9	12	25.4894100438
-9	13	25.4894100438
-9	14	25.4894100438
-9	15	25.4894100438
-9	16	25.4894100438
-9	17	25.4894100438
-9	18	25.4894100438
-9	19	25.4894100438
-9	20	25.4894100438
-9	21	25.4894100438
-9	22	25.4894100438
-9	23	25.4894100438
-9	24	25.4894100438
-9	25	25.4894100438
-9	26	25.4894100438
-9	27	25.4894100438
-9	28	25.4894100438
-9	29	25.4894100438
-8	-30	25.4894100438
-8	-29	25.4894100438
-8	-28	25.4894100438
-8	-27	25.4894100438
-8	-26	25.4894100438
-8	-25	25.4894100438
-8	-24	25.4894100438
-8	-23	25.4894100438
-8	-22	25.4894100438
-8	-21	25.4894100438
-8	-20	25.4894100438
-8	-19	25.4894100438
-8	-18	25.4894100438
-8	-17	25.4894100438
-8	-16	25.4894100438
-8	-15	25.4894100438
-8	-14	25.4894100438
-8	-13	25.4894100438
-8	-12	25.4894100438
-8	-11	11.1773202526
-8	-10	7.4830913205
-8	-9	4.21730859328
-8	-8	6.53727688891
-8	-7	5.73116089619
-8	-6	3.41643065057
-8	-5	7.0182044727
-8	-4	6.74412951521
-8	-3	5.26710782783
-8	-2	7.7265693377
-8	-1	6.26015663632
-8	0	6.5063479804
-8	1	4.73003600771
-8	2	7.02229456389
-8	3	7.8237460193
-8	4	6.07824374585
-8	5	11.4565402769
-8	6	6.77371390451
-8	7	6.54019695753
-8	8	5.78452639978
-8	9	25.4894100438
-8	10	25.4894100438
-8	11	25.4894100438
-8	12	25.4894100438
-8	13	25.4894100438
-8	14	25.4894100438
-8	15	25.4894100438
-8	16	25.4894100438
-8	17	25.4894100438
-8	18	25.4894100438
-8	19	25.4894100438
-8	20	25.4894100438
-8	21	25.4894100438
-8	22	25.4894100438
-8	23	25.4894100438
-8	24	25.4894100438
-8	25	25.4894100438
-8	26	25.4894100438
-8	27	25.4894100438
-8	28	25.4894100438
-8	29	25.4894100438
-7	-30	25.4894100438
-7	-29	25.4894100438
-7	-28	25.4894100438
-7	-27	25.4894100438
-7	-26	25.4894100438
-7	-25	25.4894100438
-7	-24	25.4894100438
-7	-23	25.4894100438
-7	-22	25.4894100438
-7	-21	25.4894100438
-7	-20	25.4894100438
-7	-19	25.4894100438
-7	-18	25.4894100438
-7	-17	25.4894100438
-7	-16	25.4894100438
-7	-15	25.4894100438
-7	-14	25.4894100438
-7	-13	25.4894100438
-7	-12	25.4894100438
-7	-11	23.9604437319
-7	-10	7.05328182527
-7	-9	5.16490202796
-7	-8	5.70313380103
-7	-7	5.50148448211
-7	-6	7.78108652343
-7	-5	9.1192141447
-7	-4	5.97511815525
-7	-3	5.6526748434
-7	-2	6.79284781539
-7	-1	7.77743761438
-7	0	5.17692902826
-7	1	9.62383530611
-7	2	6.94539157709
-7	3	9.71478302695
-7	4	8.78823592736
-7	5	8.22801932467
-7	6	5.69881889647
-7	7	9.85621921345
-7	8	23.8366699065
-7	9	25.4894100438
-7	10	25.4894100438
-7	11	25.4894100438
-7	12	25.4894100438
-7	13	25.4894100438
-7	14	25.4894100438
-7	15	25.4894100438
-7	16	25.4894100438
-7	17	25.4894100438
-7	18	25.4894100438
-7	19	25.4894100438
-7	20	25.4894100438
-7	21	25.4894100438
-7	22	25.4894100438
-7	23	25.4894100438
-7	24	25.4894100438
-7	25	25.4894100438
-7	26	25.4894100438
-7	27	25.4894100438
-7	28	25.4894100438
-7	29	25.4894100438
-6	-30	25.4894100438
-6	-29	25.4894100438
-6	-28	25.4894100438
-6	-27	25.4894100438
-6	-26	25.4894100438
-6	-25	25.4894100438
-6	-24	25.4894100438
-6	-23	25.4894100438
-6	-22	25.4894100438
-6	-21	25.4894100438
-6	-20	25.4894100438
-6	-19	25.4894100438
-6	-18	25.4894100438
-6	-17	25.4894100438
-6	-16	25.4894100438
-6	-15	25.4894100438
-6	-14	25.4894100438
-6	-13	25.4894100438
-6	-12	25.4894100438
-6	-11	8.21174228692
-6	-10	7.55032219162
-6	-9	10.3146508236
-6	-8	8.73607694771
-6	-7	5.89893578426
-6	-6	7.70336492065
-6	-5	6.81829421908
-6	-4	4.26190076178
-6	-3	6.22373036038
-6	-2	5.08378497994
-6	-1	6.34185069081
-6	0	6.50152557552
-6	1	7.50839698162
-6	2	6.15347986486
-6	3	8.38984037031
-6	4	4.9451084183
-6	5	9.01504974835
-6	6	6.66936790463
-6	7	7.91546482979
-6	8	3.19935345535
-6	9	7.18709912029
-6	10	25.4894100438
-6	11	6.42230454836
-6	12	9.48661208607
-6	13	25.4894100438
-6	14	25.4894100438
-6	15	25.4894100438
-6	16	25.4894100438
-6	17	25.4894100438
-6	18	25.4894100438
-6	19	25.4894100438
-6	20	25.4894100438
-6	21	25.4894100438
-6	22	25.4894100438
-6	23	25.4894100438
-6	24	25.4894100438
-6	25	25.4894100438
-6	26	25.4894100438
-6	27	25.4894100438
-6	28	25.4894100438
-6	29	25.4894100438
-5	-30	25.4894100438
-5	-29	25.4894100438
-5	-28	25.4894100438
-5	-27	25.4894100438
-5	-26	25.4894100438
-5	-25	25.4894100438
-5	-24	25.4894100438
-5	-23	25.4894100438
-5	-22	25.4894100438
-5	-21	25.4894100438
-5	-20	25.4894100438
-5	-19	25.4894100438
-5	-18	25.4894100438
-5	-17	25.4894100438
-5	-16	25.4894100438
-5	-15	25.4894100438
-5	-14	25.4894100438
-5	-13	25.4894100438
-5	-12	25.4894100438
-5	-11	6.95916746713
-5	-10	7.26441822208
-5	-9	6.43183689583
-5	-8	3.68926583839
-5	-7	5.75124003836
-5	-6	7.42874009966
-5	-5	6.73543417791
-5	-4	6.81110226266
-5	-3	5.88599528085
-5	-2	5.27324877403
-5	-1	6.77868690488
-5	0	6.38791789949
-5	1	7.56488003583
-5	2	7.16556708993
-5	3	5.09561998274
-5	4	7.89594547693
-5	5	5.1476081655
-5	6	6.66074371946
-5	7	7.01171894668
-5	8	9.30721754827
-5	9	9.25382010892
-5	10	23.8005315694
-5	11	6.11954074591
-5	12	12.2418629067
-5	13	7.15633952092
-5	14	25.4894100438
-5	15	25.4894100438
-5	16	25.4894100438
-5	17	25.4894100438
-5	18	25.4894100438
-5	19	25.4894100438
-5	20	25.4894100438
-5	21	25.4894100438
-5	22	25.4894100438
-5	23	25.4894100438
-5	24	25.4894100438
-5	25	25.4894100438
-5	26	25.4894100438
-5	27	25.4894100438
-5	28	25.4894100438
-5	29	25.4894100438
-4	-30	25.4894100438
-4	-29	25.4894100438
-4	-28	25.4894100438
-4	-27	25.4894100438
-4	-26	25.4894100438
-4	-25	25.4894100438
-4	-24	25.4894100438
-4	-23	25.4894100438
-4	-22	25.4894100438
-4	-21	25.4894100438
-4	-20	25.4894100438
-4	-19	25.4894100438
-4	-18	25.4894100438
-4	-17	25.4894100438
-4	-16	25.4894100438
-4	-15	25.4894100438
-4	-14	25.4894100438
-4	-13	25.4894100438
-4	-12	6.39389035255
-4	-11	11.8747029606
-4	-10	9.27763736546
-4	-9	6.61823357869
-4	-8	8.02907872881
-4	-7	6.61918036854
-4	-6	5.49416348022
-4	-5	4.71575556099
-4	-4	6.82010307194
-4	-3	5.31324686857
-4	-2	6.01317903234
-4	-1	5.97066545162
-4	0	6.90819846515
-4	1	6.92231189833
-4	2	7.19016475101
-4	3	7.80941110358
-4	4	6.52895469381
-4	5	7.61298772538
-4	6	6.33278366314
-4	7	5.75173385565
-4	8	4.43438386803
-4	9	4.4506521731
-4	10	23.9604437319
-4	11	4.27940311852
-4	12	11.822337001
-4	13	12.4179004441
-4	14	24.1168390699
-4	15	25.4894100438
-4	16	25.4894100438
-4	17	25.4894100438
-4	18	25.4894100438
-4	19	25.4894100438
-4	20	25.4894100438
-4	21	25.4894100438
-4	22	25.4894100438
-4	23	25.4894100438
-4	24	25.4894100438
-4	25	25.4894100438
-4	26	25.4894100438
-4	27	25.4894100438
-4	28	25.4894100438
-4	29	25.4894100438
-3	-30	25.4894100438
-3	-29	25.4894100438
-3	-28	25.4894100438
-3	-27	25.4894100438
-3	-26	25.4894100438
-3	-25	25.4894100438
-3	-24	25.4894100438
-3	-23	25.4894100438
-3	-22	25.4894100438
-3	-21	25.4894100438
-3	-20	25.4894100438
-3	-19	25.4894100438
-3	-18	25.4894100438
-3	-17	25.4894100438
-3	-16	25.4894100438
-3	-15	25.4894100438
-3	-14	25.4894100438
-3	-13	25.4894100438
-3	-12	25.4894100438
-3	-11	2.8139196446
-3	-10	9.19733042957
-3	-9	7.67384854659
-3	-8	8.54635165952
-3	-7	6.81178233048
-3	-6	6.71499247456
-3	-5	6.87878756583
-3	-4	7.20921313259
-3	-3	6.0746981641
-3	-2	5.23385219518
-3	-1	6.63636052675
-3	0	8.16713701208
-3	1	6.3612213702
-3	2	7.14643698684
-3	3	6.21398333717
-3	4	4.84292604665
-3	5	6.25174748325
-3	6	4.14224080642
-3	7	9.95063008137
-3	8	8.70635389012
-3	9	6.89712457662
-3	10	7.47779078066
-3	11	10.0742580281
-3	12	8.31248225279
-3	13	3.38529084945
-3	14	9.08278140498
-3	15	5.93878570341
-3	16	25.4894100438
-3	17	25.4894100438
-3	18	25.4894100438
-3	19	25.4894100438
-3	20	25.4894100438
-3	21	25.4894100438
-3	22	25.4894100438
-3	23	25.4894100438
-3	24	25.4894100438
-3	25	25.4894100438
-3	26	25.4894100438
-3	27	25.4894100438
-3	28	25.4894100438
-3	29	25.4894100438
-2	-30	25.4894100438
-2	-29	25.4894100438
-2	-28	25.4894100438
-2	-27	25.4894100438
-2	-26	25.4894100438
-2	-25	25.4894100438
-2	-24	25.4894100438
-2	-23	25.4894100438
-2	-22	25.4894100438
-2	-21	25.4894100438
-2	-20	25.4894100438
-2	-19	25.4894100438
-2	-18	25.4894100438
-2	-17	25.4894100438
-2	-16	25.4894100438
-2	-15	25.4894100438
-2	-14	25.4894100438
-2	-13	25.4894100438
-2	-12	8.75052228616
-2	-11	25.4894100438
-2	-10	5.58706212323
-2	-9	2.31634267858
-2	-8	8.50270024361
-2	-7	3.68938463851
-2	-6	5.44458581419
-2	-5	5.94089203698
-2	-4	6.61935979629
-2	-3	7.10107245179
-2	-2	8.17269951902
-2	-1	6.1325759816
-2	0	5.78654228753
-2	1	6.79040308535
-2	2	6.1120326469
-2	3	7.39824639304
-2	4	6.07640787552
-2	5	8.91035054566
-2	6	9.19716088103
-2	7	8.30116998236
-2	8	9.25576750463
-2	9	8.1603120479
-2	10	9.42463130886
-2	11	11.8702709987
-2	12	8.77506210271
-2	13	4.86812832955
-2	14	6.06217658473
-2	15	12.1328615893
-2	16	25.4894100438
-2	17	25.4894100438
-2	18	25.4894100438
-2	19	25.4894100438
-2	20	25.4894100438
-2	21	25.4894100438
-2	22	25.4894100438
-2	23	25.4894100438
-2	24	25.4894100438
-2	25	25.4894100438
-2	26	25.4894100438
-2	27	25.4894100438
-2	28	25.4894100438
-2	29	25.4894100438
-1	-30	25.4894100438
-1	-29	25.4894100438
-1	-28	25.4894100438
-1	-27	25.4894100438
-1	-26	25.4894100438
-1	-25	25.4894100438
-1	-24	25.4894100438
-1	-23	25.4894100438
-1	-22	25.4894100438
-1	-21	25.4894100438
-1	-20	25.4894100438
-1	-19	25.4894100438
-1	-18	25.4894100438
-1	-17	25.4894100438
-1	-16	25.4894100438
-1	-15	25.4894100438
-1	-14	25.4894100438
-1	-13	25.4894100438
-1	-12	11.8080017168
-1	-11	4.95584028435
-1	-10	9.82925464576
-1	-9	3.40385716424
-1	-8	9.56563012471
-1	-7	5.70681818006
-1	-6	5.93430218187
-1	-5	8.28327376208
-1	-4	7.34916090137
-1	-3	5.95975641943
-1	-2	6.99994508903
-1	-1	6.52612652389
-1	0	5.1771673688
-1	1	5.77992740496
-1	2	7.13879112583
-1	3	6.99844575063
-1	4	8.03619823692
-1	5	7.80719031873
-1	6	7.78255751656
-1	7	6.50334577817
-1	8	7.62882113037
-1	9	10.1582920214
-1	10	8.97361817757
-1	11	8.4927666766
-1	12	6.81307137717
-1	13	9.45656937044
-1	14	10.2372500344
-1	15	23.7036540356
-1	16	12.5865903549
-1	17	25.4894100438
-1	18	25.4894100438
-1	19	25.4894100438
-1	20	25.4894100438
-1	21	25.4894100438
-1	22	25.4894100438
-1	23	25.4894100438
-1	24	25.4894100438
-1	25	25.4894100438
-1	26	25.4894100438
-1	27	25.4894100438
-1	28	25.4894100438
-1	29	25.4894100438
0	-30	25.4894100438
0	-29	25.4894100438
0	-28	25.4894100438
0	-27	25.4894100438
0	-26	25.4894100438
0	-25	25.4894100438
0	-24	25.4894100438
0	-23	25.4894100438
0	-22	25.4894100438
0	-21	25.4894100438
0	-20	25.4894100438
0	-19	25.4894100438
0	-18	25.4894100438
0	-17	25.4894100438
0	-16	25.4894100438
0	-15	11.7110003665
0	-14	8.68500433616
0	-13	7.71575154112
0	-12	7.55140484889
0	-11	11.5414045512
0	-10	7.23028453943
0	-9	10.247314769
0	-8	8.82223990824
0	-7	7.99122720054
0	-6	5.66322928383
0	-5	7.94155730192
0	-4	6.73516963323
0	-3	8.74642034202
0	-2	4.7113574145
0	-1	5.35235963783
0	0	5.93783305291
0	1	7.51488544209
0	2	6.8972524343
0	3	6.23439311112
0	4	7.18511222987
0	5	5.64242167389
0	6	6.2302419872
0	7	8.92451644677
0	8	9.64125043129
0	9	8.69858150401
0	10	7.39005694397
0	11	8.7375099551
0	12	8.63631598343
0	13	11.1372572469
0	14	5.0887455639
0	15	6.58150806227
0	16	13.4016326567
0	17	25.4894100438
0	18	25.4894100438
0	19	25.4894100438
0	20	25.4894100438
0	21	25.4894100438
0	22	25.4894100438
0	23	25.4894100438
0	24	25.4894100438
0	25	25.4894100438
0	26	25.4894100438
0	27	25.4894100438
0	28	25.4894100438
0	29	25.4894100438
1	-30	25.4894100438
1	-29	25.4894100438
1	-28	25.4894100438
1	-27	25.4894100438
1	-26	25.4894100438
1	-25	25.4894100438
1	-24	25.4894100438
1	-23	25.4894100438
1	-22	25.4894100438
1	-21	25.4894100438
1	-20	25.4894100438
1	-19	25.4894100438
1	-18	25.4894100438
1	-17	25.4894100438
1	-16	25.4894100438
1	-15	24.0081571899
1	-14	5.5853809603
1	-13	9.25697596737
1	-12	5.3121588178
1	-11	6.85338680304
1	-10	8.44821790475
1	-9	2.84716531757
1	-8	8.89570135762
1	-7	5.79041612196
1	-6	2.70406177672
1	-5	7.68228210803
1	-4	4.51775433985
1	-3	5.72308793908
1	-2	5.4101664295
1	-1	7.19458581236
1	0	4.17399380374
1	1	6.64867454255
1	2	7.17421587765
1	3	5.68778286334
1	4	7.29529317655
1	5	8.05811732678
1	6	7.82558074623
1	7	7.94800585734
1	8	7.26443047649
1	9	7.65874417622
1	10	7.83148471421
1	11	8.19899692352
1	12	2.71915362167
1	13	6.02713399732
1	14	8.7197599957
1	15	6.40883093862
1	16	1.65932446063
1	17	11.9435393296
1	18	25.4894100438
1	19	25.4894100438
1	20	25.4894100438
1	21	25.4894100438
1	22	25.4894100438
1	23	25.4894100438
1	24	25.4894100438
1	25	25.4894100438
1	26	25.4894100438
1	27	25.4894100438
1	28	25.4894100438
1	29	25.4894100438
2	-30	25.4894100438
2	-29	25.4894100438
2	-28	25.4894100438
2	-27	25.4894100438
2	-26	25.4894100438
2	-25	25.4894100438
2	-24	25.4894100438
2	-23	25.4894100438
2	-22	25.4894100438
2	-21	25.4894100438
2	-20	25.4894100438
2	-19	25.4894100438
2	-18	25.4894100438
2	-17	25.4894100438
2	-16	11.8524352055
2	-15	9.66152842258
2	-14	10.8020745763
2	-13	5.89472117845
2	-12	8.87867248293
2	-11	8.32582789406
2	-10	5.61160075171
2	-9	7.43759695804
2	-8	5.57322525382
2	-7	6.50898822292
2	-6	9.88617547113
2	-5	9.97333058144
2	-4	8.42584768503
2	-3	5.74013812587
2	-2	6.74615074425
2	-1	4.96747058625
2	0	6.48467825172
2	1	7.27686926328
2	2	7.62397113072
2	3	6.03183106401
2	4	7.65258398061
2	5	7.60141889748
2	6	7.99690841929
2	7	7.06407669906
2	8	7.83134997656
2	9	7.53165110887
2	10	8.18263643513
2	11	6.77299135748
2	12	7.42947872756
2	13	10.6480078648
2	14	3.98089668195
2	15	6.46859020154
2	16	9.73393647865
2	17	9.40114377333
2	18	25.4894100438
2	19	25.4894100438
2	20	25.4894100438
2	21	25.4894100438
2	22	25.4894100438
2	23	25.4894100438
2	24	25.4894100438
2	25	25.4894100438
2	26	25.4894100438
2	27	25.4894100438
2	28	25.4894100438
2	29	25.4894100438
3	-30	25.4894100438
3	-29	25.4894100438
3	-28	25.4894100438
3	-27	25.4894100438
3	-26	25.4894100438
3	-25	25.4894100438
3	-24	25.4894100438
3	-23	25.4894100438
3	-22	25.4894100438
3	-21	25.4894100438
3	-20	25.4894100438
3	-19	25.4894100438
3	-18	24.2498549408
3	-17	11.5544415662
3	-16	10.7122350802
3	-15	4.06305118686
3	-14	9.95963961268
3	-13	7.87118130178
3	-12	11.100694273
[truncated: 1,601 more rows]
