# Supplementary material for: Revealing the selective mechanisms of inhibitors to PARP-1 and PARP-2 via multiple computational methods
Source: PeerJ. 2020 May 25;8:e9241. doi: 10.7717/peerj.9241 (PMC7255342; doi:10.7717/peerj.9241)
Supplement: Data S1 [file peerj-08-9241-s001.zip › Raw_data/Figure 2/(A) PARP-1-NMS-P118.pdb]

ATOM      1  N   LYS     1      19.030  40.347  45.131  1.00  0.00           N  
ATOM      2  CA  LYS     1      20.140  40.109  46.077  1.00  0.00           C  
ATOM      3  CB  LYS     1      21.442  40.825  45.645  1.00  0.00           C  
ATOM      4  CG  LYS     1      22.129  40.136  44.453  1.00  0.00           C  
ATOM      5  CD  LYS     1      23.297  40.950  43.883  1.00  0.00           C  
ATOM      6  CE  LYS     1      23.916  40.283  42.647  1.00  0.00           C  
ATOM      7  NZ  LYS     1      24.917  41.156  42.011  1.00  0.00           N1+
ATOM      8  C   LYS     1      19.705  40.503  47.512  1.00  0.00           C  
ATOM      9  O   LYS     1      18.717  41.211  47.726  1.00  0.00           O  
ATOM     10  N   SER     2      20.467  39.974  48.480  1.00  0.00           N  
ATOM     11  CA  SER     2      20.230  40.087  49.915  1.00  0.00           C  
ATOM     12  CB  SER     2      20.804  38.808  50.554  1.00  0.00           C  
ATOM     13  OG  SER     2      20.855  38.862  51.961  1.00  0.00           O  
ATOM     14  C   SER     2      20.830  41.379  50.506  1.00  0.00           C  
ATOM     15  O   SER     2      21.928  41.778  50.114  1.00  0.00           O  
ATOM     16  N   LYS     3      20.101  41.981  51.462  1.00  0.00           N  
ATOM     17  CA  LYS     3      20.511  43.186  52.196  1.00  0.00           C  
ATOM     18  CB  LYS     3      19.262  44.026  52.557  1.00  0.00           C  
ATOM     19  CG  LYS     3      18.349  44.400  51.373  1.00  0.00           C  
ATOM     20  CD  LYS     3      19.032  45.206  50.250  1.00  0.00           C  
ATOM     21  CE  LYS     3      18.861  44.544  48.875  1.00  0.00           C  
ATOM     22  NZ  LYS     3      19.597  45.268  47.826  1.00  0.00           N1+
ATOM     23  C   LYS     3      21.310  42.874  53.477  1.00  0.00           C  
ATOM     24  O   LYS     3      21.925  43.786  54.030  1.00  0.00           O  
ATOM     25  N   LEU     4      21.286  41.609  53.928  1.00  0.00           N  
ATOM     26  CA  LEU     4      21.988  41.114  55.114  1.00  0.00           C  
ATOM     27  CB  LEU     4      21.446  39.698  55.429  1.00  0.00           C  
ATOM     28  CG  LEU     4      20.174  39.639  56.311  1.00  0.00           C  
ATOM     29  CD1 LEU     4      19.096  40.686  55.975  1.00  0.00           C  
ATOM     30  CD2 LEU     4      19.577  38.218  56.299  1.00  0.00           C  
ATOM     31  C   LEU     4      23.515  41.067  54.867  1.00  0.00           C  
ATOM     32  O   LEU     4      23.919  40.822  53.729  1.00  0.00           O  
ATOM     33  N   PRO     5      24.345  41.247  55.925  1.00  0.00           N  
ATOM     34  CD  PRO     5      23.947  41.689  57.263  1.00  0.00           C  
ATOM     35  CG  PRO     5      25.246  42.103  57.937  1.00  0.00           C  
ATOM     36  CB  PRO     5      26.265  41.159  57.328  1.00  0.00           C  
ATOM     37  CA  PRO     5      25.794  40.938  55.877  1.00  0.00           C  
ATOM     38  C   PRO     5      26.087  39.494  55.436  1.00  0.00           C  
ATOM     39  O   PRO     5      25.324  38.603  55.803  1.00  0.00           O  
ATOM     40  N   LYS     6      27.176  39.281  54.675  1.00  0.00           N  
ATOM     41  CA  LYS     6      27.567  37.952  54.185  1.00  0.00           C  
ATOM     42  CB  LYS     6      28.765  38.040  53.211  1.00  0.00           C  
ATOM     43  CG  LYS     6      29.208  36.674  52.647  1.00  0.00           C  
ATOM     44  CD  LYS     6      30.320  36.761  51.594  1.00  0.00           C  
ATOM     45  CE  LYS     6      30.690  35.390  51.002  1.00  0.00           C  
ATOM     46  NZ  LYS     6      31.190  34.453  52.026  1.00  0.00           N1+
ATOM     47  C   LYS     6      27.726  36.837  55.252  1.00  0.00           C  
ATOM     48  O   LYS     6      27.279  35.728  54.964  1.00  0.00           O  
ATOM     49  N   PRO     7      28.243  37.129  56.473  1.00  0.00           N  
ATOM     50  CD  PRO     7      29.038  38.305  56.833  1.00  0.00           C  
ATOM     51  CG  PRO     7      29.854  37.866  58.041  1.00  0.00           C  
ATOM     52  CB  PRO     7      28.915  36.902  58.740  1.00  0.00           C  
ATOM     53  CA  PRO     7      28.207  36.166  57.592  1.00  0.00           C  
ATOM     54  C   PRO     7      26.800  35.687  57.990  1.00  0.00           C  
ATOM     55  O   PRO     7      26.633  34.495  58.239  1.00  0.00           O  
ATOM     56  N   VAL     8      25.816  36.606  57.998  1.00  0.00           N  
ATOM     57  CA  VAL     8      24.408  36.294  58.256  1.00  0.00           C  
ATOM     58  CB  VAL     8      23.551  37.566  58.537  1.00  0.00           C  
ATOM     59  CG1 VAL     8      22.061  37.271  58.818  1.00  0.00           C  
ATOM     60  CG2 VAL     8      24.128  38.387  59.703  1.00  0.00           C  
ATOM     61  C   VAL     8      23.777  35.500  57.092  1.00  0.00           C  
ATOM     62  O   VAL     8      23.019  34.576  57.368  1.00  0.00           O  
ATOM     63  N   GLN     9      24.132  35.812  55.830  1.00  0.00           N  
ATOM     64  CA  GLN     9      23.688  35.060  54.649  1.00  0.00           C  
ATOM     65  CB  GLN     9      24.156  35.725  53.342  1.00  0.00           C  
ATOM     66  CG  GLN     9      23.591  37.131  53.080  1.00  0.00           C  
ATOM     67  CD  GLN     9      24.006  37.657  51.702  1.00  0.00           C  
ATOM     68  OE1 GLN     9      24.168  36.894  50.753  1.00  0.00           O  
ATOM     69  NE2 GLN     9      24.150  38.975  51.570  1.00  0.00           N  
ATOM     70  C   GLN     9      24.162  33.597  54.655  1.00  0.00           C  
ATOM     71  O   GLN     9      23.343  32.704  54.448  1.00  0.00           O  
ATOM     72  N   ASP    10      25.465  33.390  54.921  1.00  0.00           N  
ATOM     73  CA  ASP    10      26.104  32.079  55.085  1.00  0.00           C  
ATOM     74  CB  ASP    10      27.651  32.159  55.128  1.00  0.00           C  
ATOM     75  CG  ASP    10      28.295  32.738  53.861  1.00  0.00           C  
ATOM     76  OD1 ASP    10      27.789  32.435  52.758  1.00  0.00           O  
ATOM     77  OD2 ASP    10      29.353  33.391  54.002  1.00  0.00           O1-
ATOM     78  C   ASP    10      25.565  31.272  56.278  1.00  0.00           C  
ATOM     79  O   ASP    10      25.573  30.044  56.206  1.00  0.00           O  
ATOM     80  N   LEU    11      25.067  31.960  57.321  1.00  0.00           N  
ATOM     81  CA  LEU    11      24.369  31.354  58.454  1.00  0.00           C  
ATOM     82  CB  LEU    11      24.292  32.375  59.613  1.00  0.00           C  
ATOM     83  CG  LEU    11      23.770  31.824  60.955  1.00  0.00           C  
ATOM     84  CD1 LEU    11      24.782  30.861  61.607  1.00  0.00           C  
ATOM     85  CD2 LEU    11      23.380  32.972  61.903  1.00  0.00           C  
ATOM     86  C   LEU    11      22.986  30.806  58.047  1.00  0.00           C  
ATOM     87  O   LEU    11      22.672  29.678  58.419  1.00  0.00           O  
ATOM     88  N   ILE    12      22.207  31.580  57.266  1.00  0.00           N  
ATOM     89  CA  ILE    12      20.895  31.177  56.738  1.00  0.00           C  
ATOM     90  CB  ILE    12      20.130  32.370  56.084  1.00  0.00           C  
ATOM     91  CG2 ILE    12      18.846  31.986  55.313  1.00  0.00           C  
ATOM     92  CG1 ILE    12      19.807  33.490  57.099  1.00  0.00           C  
ATOM     93  CD1 ILE    12      18.972  33.056  58.309  1.00  0.00           C  
ATOM     94  C   ILE    12      20.987  30.022  55.722  1.00  0.00           C  
ATOM     95  O   ILE    12      20.186  29.092  55.814  1.00  0.00           O  
ATOM     96  N   LYS    13      21.979  30.080  54.815  1.00  0.00           N  
ATOM     97  CA  LYS    13      22.325  29.021  53.858  1.00  0.00           C  
ATOM     98  CB  LYS    13      23.564  29.455  53.048  1.00  0.00           C  
ATOM     99  CG  LYS    13      23.291  30.491  51.945  1.00  0.00           C  
ATOM    100  CD  LYS    13      24.586  31.196  51.496  1.00  0.00           C  
ATOM    101  CE  LYS    13      24.603  31.623  50.024  1.00  0.00           C  
ATOM    102  NZ  LYS    13      24.806  30.468  49.133  1.00  0.00           N1+
ATOM    103  C   LYS    13      22.610  27.670  54.535  1.00  0.00           C  
ATOM    104  O   LYS    13      22.144  26.646  54.047  1.00  0.00           O  
ATOM    105  N   MET    14      23.356  27.721  55.649  1.00  0.00           N  
ATOM    106  CA  MET    14      23.764  26.584  56.467  1.00  0.00           C  
ATOM    107  CB  MET    14      24.936  27.074  57.338  1.00  0.00           C  
ATOM    108  CG  MET    14      25.540  26.061  58.318  1.00  0.00           C  
ATOM    109  SD  MET    14      26.738  26.767  59.482  1.00  0.00           S  
ATOM    110  CE  MET    14      27.864  27.611  58.344  1.00  0.00           C  
ATOM    111  C   MET    14      22.606  25.989  57.291  1.00  0.00           C  
ATOM    112  O   MET    14      22.490  24.766  57.366  1.00  0.00           O  
ATOM    113  N   ILE    15      21.780  26.865  57.885  1.00  0.00           N  
ATOM    114  CA  ILE    15      20.630  26.516  58.722  1.00  0.00           C  
ATOM    115  CB  ILE    15      20.178  27.756  59.563  1.00  0.00           C  
ATOM    116  CG2 ILE    15      18.730  27.726  60.095  1.00  0.00           C  
ATOM    117  CG1 ILE    15      21.163  27.956  60.740  1.00  0.00           C  
ATOM    118  CD1 ILE    15      20.950  29.250  61.538  1.00  0.00           C  
ATOM    119  C   ILE    15      19.450  25.907  57.933  1.00  0.00           C  
ATOM    120  O   ILE    15      18.787  25.011  58.456  1.00  0.00           O  
ATOM    121  N   PHE    16      19.229  26.386  56.697  1.00  0.00           N  
ATOM    122  CA  PHE    16      18.160  25.936  55.802  1.00  0.00           C  
ATOM    123  CB  PHE    16      17.344  27.153  55.305  1.00  0.00           C  
ATOM    124  CG  PHE    16      16.411  27.759  56.334  1.00  0.00           C  
ATOM    125  CD1 PHE    16      15.219  27.090  56.680  1.00  0.00           C  
ATOM    126  CE1 PHE    16      14.365  27.639  57.624  1.00  0.00           C  
ATOM    127  CZ  PHE    16      14.689  28.834  58.250  1.00  0.00           C  
ATOM    128  CE2 PHE    16      15.891  29.472  57.966  1.00  0.00           C  
ATOM    129  CD2 PHE    16      16.763  28.935  57.028  1.00  0.00           C  
ATOM    130  C   PHE    16      18.655  25.054  54.641  1.00  0.00           C  
ATOM    131  O   PHE    16      17.906  24.878  53.679  1.00  0.00           O  
ATOM    132  N   ASP    17      19.873  24.483  54.742  1.00  0.00           N  
ATOM    133  CA  ASP    17      20.418  23.553  53.748  1.00  0.00           C  
ATOM    134  CB  ASP    17      21.927  23.269  53.954  1.00  0.00           C  
ATOM    135  CG  ASP    17      22.536  22.351  52.884  1.00  0.00           C  
ATOM    136  OD1 ASP    17      22.076  22.424  51.722  1.00  0.00           O  
ATOM    137  OD2 ASP    17      23.482  21.617  53.237  1.00  0.00           O1-
ATOM    138  C   ASP    17      19.600  22.246  53.728  1.00  0.00           C  
ATOM    139  O   ASP    17      19.710  21.444  54.654  1.00  0.00           O  
ATOM    140  N   VAL    18      18.809  22.068  52.659  1.00  0.00           N  
ATOM    141  CA  VAL    18      17.931  20.917  52.436  1.00  0.00           C  
ATOM    142  CB  VAL    18      16.938  21.214  51.270  1.00  0.00           C  
ATOM    143  CG1 VAL    18      16.018  20.041  50.875  1.00  0.00           C  
ATOM    144  CG2 VAL    18      16.064  22.442  51.592  1.00  0.00           C  
ATOM    145  C   VAL    18      18.711  19.613  52.147  1.00  0.00           C  
ATOM    146  O   VAL    18      18.203  18.535  52.457  1.00  0.00           O  
ATOM    147  N   GLU    19      19.942  19.731  51.613  1.00  0.00           N  
ATOM    148  CA  GLU    19      20.864  18.613  51.404  1.00  0.00           C  
ATOM    149  CB  GLU    19      22.041  19.066  50.505  1.00  0.00           C  
ATOM    150  CG  GLU    19      23.193  18.054  50.286  1.00  0.00           C  
ATOM    151  CD  GLU    19      22.798  16.734  49.612  1.00  0.00           C  
ATOM    152  OE1 GLU    19      21.687  16.664  49.042  1.00  0.00           O  
ATOM    153  OE2 GLU    19      23.639  15.810  49.668  1.00  0.00           O1-
ATOM    154  C   GLU    19      21.331  17.981  52.727  1.00  0.00           C  
ATOM    155  O   GLU    19      21.300  16.757  52.837  1.00  0.00           O  
ATOM    156  N   SER    20      21.717  18.817  53.710  1.00  0.00           N  
ATOM    157  CA  SER    20      22.130  18.366  55.043  1.00  0.00           C  
ATOM    158  CB  SER    20      22.918  19.471  55.772  1.00  0.00           C  
ATOM    159  OG  SER    20      22.092  20.515  56.240  1.00  0.00           O  
ATOM    160  C   SER    20      20.985  17.770  55.892  1.00  0.00           C  
ATOM    161  O   SER    20      21.263  16.920  56.738  1.00  0.00           O  
ATOM    162  N   MET    21      19.727  18.173  55.624  1.00  0.00           N  
ATOM    163  CA  MET    21      18.530  17.547  56.193  1.00  0.00           C  
ATOM    164  CB  MET    21      17.272  18.381  55.889  1.00  0.00           C  
ATOM    165  CG  MET    21      17.208  19.780  56.513  1.00  0.00           C  
ATOM    166  SD  MET    21      15.659  20.640  56.109  1.00  0.00           S  
ATOM    167  CE  MET    21      16.196  22.365  56.235  1.00  0.00           C  
ATOM    168  C   MET    21      18.340  16.102  55.685  1.00  0.00           C  
ATOM    169  O   MET    21      18.131  15.211  56.508  1.00  0.00           O  
ATOM    170  N   LYS    22      18.457  15.893  54.358  1.00  0.00           N  
ATOM    171  CA  LYS    22      18.436  14.575  53.702  1.00  0.00           C  
ATOM    172  CB  LYS    22      18.467  14.741  52.167  1.00  0.00           C  
ATOM    173  CG  LYS    22      17.120  15.147  51.562  1.00  0.00           C  
ATOM    174  CD  LYS    22      17.242  15.583  50.098  1.00  0.00           C  
ATOM    175  CE  LYS    22      15.888  15.962  49.486  1.00  0.00           C  
ATOM    176  NZ  LYS    22      16.056  16.527  48.138  1.00  0.00           N1+
ATOM    177  C   LYS    22      19.591  13.661  54.139  1.00  0.00           C  
ATOM    178  O   LYS    22      19.360  12.475  54.363  1.00  0.00           O  
ATOM    179  N   LYS    23      20.798  14.237  54.260  1.00  0.00           N  
ATOM    180  CA  LYS    23      22.030  13.581  54.701  1.00  0.00           C  
ATOM    181  CB  LYS    23      23.172  14.618  54.636  1.00  0.00           C  
ATOM    182  CG  LYS    23      24.544  14.207  55.199  1.00  0.00           C  
ATOM    183  CD  LYS    23      25.297  13.181  54.338  1.00  0.00           C  
ATOM    184  CE  LYS    23      26.608  12.693  54.978  1.00  0.00           C  
ATOM    185  NZ  LYS    23      27.471  13.808  55.412  1.00  0.00           N1+
ATOM    186  C   LYS    23      21.896  12.955  56.098  1.00  0.00           C  
ATOM    187  O   LYS    23      22.266  11.796  56.262  1.00  0.00           O  
ATOM    188  N   ALA    24      21.337  13.718  57.055  1.00  0.00           N  
ATOM    189  CA  ALA    24      21.082  13.278  58.428  1.00  0.00           C  
ATOM    190  CB  ALA    24      20.673  14.489  59.279  1.00  0.00           C  
ATOM    191  C   ALA    24      20.034  12.153  58.530  1.00  0.00           C  
ATOM    192  O   ALA    24      20.171  11.295  59.399  1.00  0.00           O  
ATOM    193  N   MET    25      19.039  12.145  57.624  1.00  0.00           N  
ATOM    194  CA  MET    25      18.067  11.056  57.490  1.00  0.00           C  
ATOM    195  CB  MET    25      16.867  11.505  56.633  1.00  0.00           C  
ATOM    196  CG  MET    25      16.005  12.585  57.300  1.00  0.00           C  
ATOM    197  SD  MET    25      14.617  13.165  56.289  1.00  0.00           S  
ATOM    198  CE  MET    25      13.473  11.770  56.462  1.00  0.00           C  
ATOM    199  C   MET    25      18.701   9.768  56.935  1.00  0.00           C  
ATOM    200  O   MET    25      18.362   8.692  57.419  1.00  0.00           O  
ATOM    201  N   VAL    26      19.640   9.891  55.980  1.00  0.00           N  
ATOM    202  CA  VAL    26      20.429   8.772  55.455  1.00  0.00           C  
ATOM    203  CB  VAL    26      21.179   9.167  54.146  1.00  0.00           C  
ATOM    204  CG1 VAL    26      22.279   8.187  53.683  1.00  0.00           C  
ATOM    205  CG2 VAL    26      20.183   9.384  52.992  1.00  0.00           C  
ATOM    206  C   VAL    26      21.418   8.200  56.499  1.00  0.00           C  
ATOM    207  O   VAL    26      21.587   6.982  56.539  1.00  0.00           O  
ATOM    208  N   GLU    27      22.000   9.065  57.355  1.00  0.00           N  
ATOM    209  CA  GLU    27      22.833   8.684  58.505  1.00  0.00           C  
ATOM    210  CB  GLU    27      23.430   9.937  59.181  1.00  0.00           C  
ATOM    211  CG  GLU    27      24.567  10.617  58.394  1.00  0.00           C  
ATOM    212  CD  GLU    27      25.010  11.954  59.005  1.00  0.00           C  
ATOM    213  OE1 GLU    27      24.723  12.189  60.201  1.00  0.00           O  
ATOM    214  OE2 GLU    27      25.641  12.729  58.254  1.00  0.00           O1-
ATOM    215  C   GLU    27      22.072   7.849  59.551  1.00  0.00           C  
ATOM    216  O   GLU    27      22.634   6.884  60.066  1.00  0.00           O  
ATOM    217  N   TYR    28      20.803   8.212  59.814  1.00  0.00           N  
ATOM    218  CA  TYR    28      19.882   7.451  60.665  1.00  0.00           C  
ATOM    219  CB  TYR    28      18.828   8.398  61.262  1.00  0.00           C  
ATOM    220  CG  TYR    28      19.349   9.390  62.281  1.00  0.00           C  
ATOM    221  CD1 TYR    28      20.167   8.972  63.354  1.00  0.00           C  
ATOM    222  CE1 TYR    28      20.595   9.899  64.323  1.00  0.00           C  
ATOM    223  CZ  TYR    28      20.188  11.244  64.235  1.00  0.00           C  
ATOM    224  OH  TYR    28      20.586  12.145  65.179  1.00  0.00           O  
ATOM    225  CE2 TYR    28      19.349  11.651  63.179  1.00  0.00           C  
ATOM    226  CD2 TYR    28      18.941  10.734  62.200  1.00  0.00           C  
ATOM    227  C   TYR    28      19.204   6.275  59.950  1.00  0.00           C  
ATOM    228  O   TYR    28      18.376   5.607  60.570  1.00  0.00           O  
ATOM    229  N   GLU    29      19.571   6.029  58.680  1.00  0.00           N  
ATOM    230  CA  GLU    29      19.147   4.896  57.858  1.00  0.00           C  
ATOM    231  CB  GLU    29      19.624   3.563  58.486  1.00  0.00           C  
ATOM    232  CG  GLU    29      21.149   3.514  58.723  1.00  0.00           C  
ATOM    233  CD  GLU    29      21.562   2.353  59.621  1.00  0.00           C  
ATOM    234  OE1 GLU    29      21.019   2.286  60.746  1.00  0.00           O  
ATOM    235  OE2 GLU    29      22.434   1.571  59.186  1.00  0.00           O1-
ATOM    236  C   GLU    29      17.641   4.904  57.554  1.00  0.00           C  
ATOM    237  O   GLU    29      17.098   3.847  57.251  1.00  0.00           O  
ATOM    238  N   ILE    30      17.002   6.088  57.611  1.00  0.00           N  
ATOM    239  CA  ILE    30      15.619   6.312  57.203  1.00  0.00           C  
ATOM    240  CB  ILE    30      15.148   7.776  57.468  1.00  0.00           C  
ATOM    241  CG2 ILE    30      13.671   8.012  57.090  1.00  0.00           C  
ATOM    242  CG1 ILE    30      15.409   8.254  58.918  1.00  0.00           C  
ATOM    243  CD1 ILE    30      14.841   7.347  60.017  1.00  0.00           C  
ATOM    244  C   ILE    30      15.502   6.052  55.691  1.00  0.00           C  
ATOM    245  O   ILE    30      16.343   6.535  54.933  1.00  0.00           O  
ATOM    246  N   ASP    31      14.474   5.292  55.289  1.00  0.00           N  
ATOM    247  CA  ASP    31      14.179   5.024  53.886  1.00  0.00           C  
ATOM    248  CB  ASP    31      13.274   3.777  53.729  1.00  0.00           C  
ATOM    249  CG  ASP    31      13.044   3.339  52.279  1.00  0.00           C  
ATOM    250  OD1 ASP    31      13.918   3.637  51.437  1.00  0.00           O  
ATOM    251  OD2 ASP    31      12.027   2.649  52.049  1.00  0.00           O1-
ATOM    252  C   ASP    31      13.549   6.291  53.281  1.00  0.00           C  
ATOM    253  O   ASP    31      12.372   6.550  53.528  1.00  0.00           O  
ATOM    254  N   LEU    32      14.353   7.065  52.528  1.00  0.00           N  
ATOM    255  CA  LEU    32      13.927   8.298  51.855  1.00  0.00           C  
ATOM    256  CB  LEU    32      15.153   9.099  51.347  1.00  0.00           C  
ATOM    257  CG  LEU    32      15.714  10.116  52.370  1.00  0.00           C  
ATOM    258  CD1 LEU    32      16.385   9.435  53.575  1.00  0.00           C  
ATOM    259  CD2 LEU    32      16.676  11.106  51.686  1.00  0.00           C  
ATOM    260  C   LEU    32      12.896   8.057  50.732  1.00  0.00           C  
ATOM    261  O   LEU    32      12.156   8.986  50.410  1.00  0.00           O  
ATOM    262  N   GLN    33      12.828   6.823  50.197  1.00  0.00           N  
ATOM    263  CA  GLN    33      11.773   6.353  49.297  1.00  0.00           C  
ATOM    264  CB  GLN    33      12.161   4.977  48.704  1.00  0.00           C  
ATOM    265  CG  GLN    33      12.832   5.043  47.320  1.00  0.00           C  
ATOM    266  CD  GLN    33      11.839   5.338  46.193  1.00  0.00           C  
ATOM    267  OE1 GLN    33      11.956   6.346  45.502  1.00  0.00           O  
ATOM    268  NE2 GLN    33      10.856   4.455  46.000  1.00  0.00           N  
ATOM    269  C   GLN    33      10.393   6.307  49.977  1.00  0.00           C  
ATOM    270  O   GLN    33       9.455   6.915  49.464  1.00  0.00           O  
ATOM    271  N   LYS    34      10.305   5.605  51.122  1.00  0.00           N  
ATOM    272  CA  LYS    34       9.086   5.498  51.929  1.00  0.00           C  
ATOM    273  CB  LYS    34       9.198   4.294  52.888  1.00  0.00           C  
ATOM    274  CG  LYS    34       8.648   2.980  52.313  1.00  0.00           C  
ATOM    275  CD  LYS    34       7.108   2.948  52.305  1.00  0.00           C  
ATOM    276  CE  LYS    34       6.535   1.653  51.722  1.00  0.00           C  
ATOM    277  NZ  LYS    34       5.062   1.665  51.755  1.00  0.00           N1+
ATOM    278  C   LYS    34       8.716   6.773  52.701  1.00  0.00           C  
ATOM    279  O   LYS    34       7.527   6.994  52.931  1.00  0.00           O  
ATOM    280  N   MET    35       9.718   7.575  53.091  1.00  0.00           N  
ATOM    281  CA  MET    35       9.531   8.797  53.862  1.00  0.00           C  
ATOM    282  CB  MET    35       9.462   8.478  55.372  1.00  0.00           C  
ATOM    283  CG  MET    35       9.113   9.717  56.215  1.00  0.00           C  
ATOM    284  SD  MET    35       8.917   9.398  57.979  1.00  0.00           S  
ATOM    285  CE  MET    35      10.636   9.190  58.485  1.00  0.00           C  
ATOM    286  C   MET    35      10.629   9.817  53.513  1.00  0.00           C  
ATOM    287  O   MET    35      11.657   9.841  54.192  1.00  0.00           O  
ATOM    288  N   PRO    36      10.390  10.675  52.493  1.00  0.00           N  
ATOM    289  CD  PRO    36       9.292  10.602  51.520  1.00  0.00           C  
ATOM    290  CG  PRO    36       9.366  11.904  50.731  1.00  0.00           C  
ATOM    291  CB  PRO    36      10.832  12.288  50.839  1.00  0.00           C  
ATOM    292  CA  PRO    36      11.236  11.860  52.261  1.00  0.00           C  
ATOM    293  C   PRO    36      10.984  12.971  53.305  1.00  0.00           C  
ATOM    294  O   PRO    36      10.127  12.816  54.179  1.00  0.00           O  
ATOM    295  N   LEU    37      11.724  14.085  53.172  1.00  0.00           N  
ATOM    296  CA  LEU    37      11.608  15.291  54.004  1.00  0.00           C  
ATOM    297  CB  LEU    37      12.528  16.400  53.438  1.00  0.00           C  
ATOM    298  CG  LEU    37      13.922  16.488  54.080  1.00  0.00           C  
ATOM    299  CD1 LEU    37      14.781  17.515  53.331  1.00  0.00           C  
ATOM    300  CD2 LEU    37      13.854  16.826  55.583  1.00  0.00           C  
ATOM    301  C   LEU    37      10.182  15.857  54.133  1.00  0.00           C  
ATOM    302  O   LEU    37       9.815  16.300  55.221  1.00  0.00           O  
ATOM    303  N   GLY    38       9.416  15.833  53.029  1.00  0.00           N  
ATOM    304  CA  GLY    38       8.072  16.403  52.956  1.00  0.00           C  
ATOM    305  C   GLY    38       7.005  15.566  53.678  1.00  0.00           C  
ATOM    306  O   GLY    38       5.914  16.088  53.903  1.00  0.00           O  
ATOM    307  N   LYS    39       7.299  14.304  54.042  1.00  0.00           N  
ATOM    308  CA  LYS    39       6.368  13.396  54.723  1.00  0.00           C  
ATOM    309  CB  LYS    39       6.309  12.050  53.965  1.00  0.00           C  
ATOM    310  CG  LYS    39       5.649  12.146  52.572  1.00  0.00           C  
ATOM    311  CD  LYS    39       4.149  12.515  52.607  1.00  0.00           C  
ATOM    312  CE  LYS    39       3.525  12.741  51.222  1.00  0.00           C  
ATOM    313  NZ  LYS    39       3.472  11.503  50.428  1.00  0.00           N1+
ATOM    314  C   LYS    39       6.645  13.228  56.227  1.00  0.00           C  
ATOM    315  O   LYS    39       5.890  12.509  56.882  1.00  0.00           O  
ATOM    316  N   LEU    40       7.643  13.950  56.769  1.00  0.00           N  
ATOM    317  CA  LEU    40       7.814  14.151  58.211  1.00  0.00           C  
ATOM    318  CB  LEU    40       9.171  14.831  58.481  1.00  0.00           C  
ATOM    319  CG  LEU    40      10.390  13.899  58.328  1.00  0.00           C  
ATOM    320  CD1 LEU    40      11.694  14.718  58.250  1.00  0.00           C  
ATOM    321  CD2 LEU    40      10.444  12.841  59.451  1.00  0.00           C  
ATOM    322  C   LEU    40       6.678  15.023  58.770  1.00  0.00           C  
ATOM    323  O   LEU    40       6.251  15.969  58.105  1.00  0.00           O  
ATOM    324  N   SER    41       6.224  14.696  59.988  1.00  0.00           N  
ATOM    325  CA  SER    41       5.135  15.406  60.652  1.00  0.00           C  
ATOM    326  CB  SER    41       3.782  14.884  60.119  1.00  0.00           C  
ATOM    327  OG  SER    41       3.431  13.613  60.625  1.00  0.00           O  
ATOM    328  C   SER    41       5.268  15.322  62.179  1.00  0.00           C  
ATOM    329  O   SER    41       5.866  14.377  62.695  1.00  0.00           O  
ATOM    330  N   LYS    42       4.680  16.316  62.868  1.00  0.00           N  
ATOM    331  CA  LYS    42       4.653  16.417  64.330  1.00  0.00           C  
ATOM    332  CB  LYS    42       3.998  17.748  64.758  1.00  0.00           C  
ATOM    333  CG  LYS    42       4.826  18.988  64.386  1.00  0.00           C  
ATOM    334  CD  LYS    42       4.211  20.313  64.881  1.00  0.00           C  
ATOM    335  CE  LYS    42       3.571  21.160  63.771  1.00  0.00           C  
ATOM    336  NZ  LYS    42       4.581  21.648  62.813  1.00  0.00           N1+
ATOM    337  C   LYS    42       3.931  15.240  65.003  1.00  0.00           C  
ATOM    338  O   LYS    42       4.451  14.705  65.977  1.00  0.00           O  
ATOM    339  N   ARG    43       2.765  14.860  64.455  1.00  0.00           N  
ATOM    340  CA  ARG    43       1.895  13.781  64.933  1.00  0.00           C  
ATOM    341  CB  ARG    43       0.494  13.865  64.267  1.00  0.00           C  
ATOM    342  CG  ARG    43       0.472  14.373  62.810  1.00  0.00           C  
ATOM    343  CD  ARG    43       0.382  15.907  62.694  1.00  0.00           C  
ATOM    344  NE  ARG    43       0.769  16.372  61.356  1.00  0.00           N  
ATOM    345  CZ  ARG    43       1.241  17.594  61.051  1.00  0.00           C  
ATOM    346  NH1 ARG    43       1.367  18.547  61.985  1.00  0.00           N1+
ATOM    347  NH2 ARG    43       1.600  17.868  59.790  1.00  0.00           N  
ATOM    348  C   ARG    43       2.523  12.383  64.769  1.00  0.00           C  
ATOM    349  O   ARG    43       2.301  11.533  65.631  1.00  0.00           O  
ATOM    350  N   GLN    44       3.314  12.179  63.701  1.00  0.00           N  
ATOM    351  CA  GLN    44       4.095  10.964  63.461  1.00  0.00           C  
ATOM    352  CB  GLN    44       4.663  11.015  62.032  1.00  0.00           C  
ATOM    353  CG  GLN    44       5.640   9.885  61.655  1.00  0.00           C  
ATOM    354  CD  GLN    44       6.216  10.128  60.266  1.00  0.00           C  
ATOM    355  OE1 GLN    44       6.863  11.147  60.033  1.00  0.00           O  
ATOM    356  NE2 GLN    44       5.988   9.192  59.346  1.00  0.00           N  
ATOM    357  C   GLN    44       5.202  10.770  64.506  1.00  0.00           C  
ATOM    358  O   GLN    44       5.282   9.707  65.115  1.00  0.00           O  
ATOM    359  N   ILE    45       6.029  11.812  64.685  1.00  0.00           N  
ATOM    360  CA  ILE    45       7.147  11.841  65.628  1.00  0.00           C  
ATOM    361  CB  ILE    45       8.017  13.112  65.386  1.00  0.00           C  
ATOM    362  CG2 ILE    45       9.081  13.393  66.468  1.00  0.00           C  
ATOM    363  CG1 ILE    45       8.684  13.062  63.987  1.00  0.00           C  
ATOM    364  CD1 ILE    45       9.164  14.428  63.478  1.00  0.00           C  
ATOM    365  C   ILE    45       6.676  11.759  67.099  1.00  0.00           C  
ATOM    366  O   ILE    45       7.336  11.100  67.902  1.00  0.00           O  
ATOM    367  N   GLN    46       5.508  12.358  67.394  1.00  0.00           N  
ATOM    368  CA  GLN    46       4.801  12.296  68.674  1.00  0.00           C  
ATOM    369  CB  GLN    46       3.650  13.322  68.658  1.00  0.00           C  
ATOM    370  CG  GLN    46       2.789  13.336  69.935  1.00  0.00           C  
ATOM    371  CD  GLN    46       1.745  14.454  70.007  1.00  0.00           C  
ATOM    372  OE1 GLN    46       0.744  14.306  70.702  1.00  0.00           O  
ATOM    373  NE2 GLN    46       1.958  15.576  69.315  1.00  0.00           N  
ATOM    374  C   GLN    46       4.333  10.881  69.053  1.00  0.00           C  
ATOM    375  O   GLN    46       4.533  10.466  70.195  1.00  0.00           O  
ATOM    376  N   ALA    47       3.737  10.163  68.088  1.00  0.00           N  
ATOM    377  CA  ALA    47       3.312   8.772  68.249  1.00  0.00           C  
ATOM    378  CB  ALA    47       2.377   8.393  67.091  1.00  0.00           C  
ATOM    379  C   ALA    47       4.491   7.790  68.360  1.00  0.00           C  
ATOM    380  O   ALA    47       4.350   6.763  69.020  1.00  0.00           O  
ATOM    381  N   ALA    48       5.636   8.132  67.746  1.00  0.00           N  
ATOM    382  CA  ALA    48       6.872   7.358  67.811  1.00  0.00           C  
ATOM    383  CB  ALA    48       7.778   7.778  66.657  1.00  0.00           C  
ATOM    384  C   ALA    48       7.583   7.480  69.166  1.00  0.00           C  
ATOM    385  O   ALA    48       8.142   6.484  69.619  1.00  0.00           O  
ATOM    386  N   TYR    49       7.490   8.654  69.820  1.00  0.00           N  
ATOM    387  CA  TYR    49       7.878   8.847  71.222  1.00  0.00           C  
ATOM    388  CB  TYR    49       7.732  10.327  71.627  1.00  0.00           C  
ATOM    389  CG  TYR    49       8.803  11.294  71.165  1.00  0.00           C  
ATOM    390  CD1 TYR    49      10.169  11.053  71.428  1.00  0.00           C  
ATOM    391  CE1 TYR    49      11.138  12.001  71.044  1.00  0.00           C  
ATOM    392  CZ  TYR    49      10.742  13.190  70.399  1.00  0.00           C  
ATOM    393  OH  TYR    49      11.661  14.123  70.035  1.00  0.00           O  
ATOM    394  CE2 TYR    49       9.383  13.434  70.141  1.00  0.00           C  
ATOM    395  CD2 TYR    49       8.419  12.493  70.533  1.00  0.00           C  
ATOM    396  C   TYR    49       7.038   7.987  72.181  1.00  0.00           C  
ATOM    397  O   TYR    49       7.601   7.425  73.118  1.00  0.00           O  
ATOM    398  N   SER    50       5.722   7.889  71.916  1.00  0.00           N  
ATOM    399  CA  SER    50       4.784   7.075  72.692  1.00  0.00           C  
ATOM    400  CB  SER    50       3.334   7.432  72.314  1.00  0.00           C  
ATOM    401  OG  SER    50       2.972   8.677  72.874  1.00  0.00           O  
ATOM    402  C   SER    50       5.039   5.562  72.558  1.00  0.00           C  
ATOM    403  O   SER    50       4.875   4.851  73.547  1.00  0.00           O  
ATOM    404  N   ILE    51       5.485   5.103  71.373  1.00  0.00           N  
ATOM    405  CA  ILE    51       5.922   3.722  71.149  1.00  0.00           C  
ATOM    406  CB  ILE    51       6.076   3.375  69.637  1.00  0.00           C  
ATOM    407  CG2 ILE    51       6.773   2.024  69.348  1.00  0.00           C  
ATOM    408  CG1 ILE    51       4.704   3.388  68.926  1.00  0.00           C  
ATOM    409  CD1 ILE    51       4.807   3.496  67.398  1.00  0.00           C  
ATOM    410  C   ILE    51       7.236   3.407  71.894  1.00  0.00           C  
ATOM    411  O   ILE    51       7.327   2.335  72.484  1.00  0.00           O  
ATOM    412  N   LEU    52       8.201   4.348  71.904  1.00  0.00           N  
ATOM    413  CA  LEU    52       9.451   4.234  72.667  1.00  0.00           C  
ATOM    414  CB  LEU    52      10.429   5.362  72.269  1.00  0.00           C  
ATOM    415  CG  LEU    52      11.050   5.226  70.862  1.00  0.00           C  
ATOM    416  CD1 LEU    52      11.988   6.412  70.574  1.00  0.00           C  
ATOM    417  CD2 LEU    52      11.759   3.878  70.637  1.00  0.00           C  
ATOM    418  C   LEU    52       9.237   4.220  74.193  1.00  0.00           C  
ATOM    419  O   LEU    52       9.977   3.525  74.890  1.00  0.00           O  
ATOM    420  N   SER    53       8.204   4.935  74.673  1.00  0.00           N  
ATOM    421  CA  SER    53       7.724   4.877  76.052  1.00  0.00           C  
ATOM    422  CB  SER    53       6.721   6.015  76.312  1.00  0.00           C  
ATOM    423  OG  SER    53       7.416   7.216  76.559  1.00  0.00           O  
ATOM    424  C   SER    53       7.119   3.508  76.400  1.00  0.00           C  
ATOM    425  O   SER    53       7.452   2.977  77.456  1.00  0.00           O  
ATOM    426  N   GLU    54       6.300   2.940  75.493  1.00  0.00           N  
ATOM    427  CA  GLU    54       5.743   1.589  75.615  1.00  0.00           C  
ATOM    428  CB  GLU    54       4.677   1.321  74.534  1.00  0.00           C  
ATOM    429  CG  GLU    54       3.337   2.037  74.784  1.00  0.00           C  
ATOM    430  CD  GLU    54       2.320   1.785  73.665  1.00  0.00           C  
ATOM    431  OE1 GLU    54       2.177   0.612  73.255  1.00  0.00           O  
ATOM    432  OE2 GLU    54       1.694   2.775  73.228  1.00  0.00           O1-
ATOM    433  C   GLU    54       6.807   0.477  75.611  1.00  0.00           C  
ATOM    434  O   GLU    54       6.620  -0.502  76.332  1.00  0.00           O  
ATOM    435  N   VAL    55       7.908   0.644  74.851  1.00  0.00           N  
ATOM    436  CA  VAL    55       9.056  -0.268  74.888  1.00  0.00           C  
ATOM    437  CB  VAL    55      10.117   0.005  73.778  1.00  0.00           C  
ATOM    438  CG1 VAL    55      11.416  -0.818  73.939  1.00  0.00           C  
ATOM    439  CG2 VAL    55       9.556  -0.275  72.374  1.00  0.00           C  
ATOM    440  C   VAL    55       9.751  -0.237  76.261  1.00  0.00           C  
ATOM    441  O   VAL    55      10.000  -1.305  76.810  1.00  0.00           O  
ATOM    442  N   GLN    56      10.016   0.965  76.803  1.00  0.00           N  
ATOM    443  CA  GLN    56      10.643   1.143  78.116  1.00  0.00           C  
ATOM    444  CB  GLN    56      11.037   2.622  78.307  1.00  0.00           C  
ATOM    445  CG  GLN    56      11.852   2.888  79.589  1.00  0.00           C  
ATOM    446  CD  GLN    56      12.096   4.377  79.808  1.00  0.00           C  
ATOM    447  OE1 GLN    56      13.066   4.936  79.304  1.00  0.00           O  
ATOM    448  NE2 GLN    56      11.214   5.024  80.570  1.00  0.00           N  
ATOM    449  C   GLN    56       9.773   0.605  79.273  1.00  0.00           C  
ATOM    450  O   GLN    56      10.323  -0.013  80.184  1.00  0.00           O  
ATOM    451  N   GLN    57       8.442   0.799  79.186  1.00  0.00           N  
ATOM    452  CA  GLN    57       7.435   0.202  80.070  1.00  0.00           C  
ATOM    453  CB  GLN    57       6.021   0.697  79.680  1.00  0.00           C  
ATOM    454  CG  GLN    57       5.698   2.146  80.092  1.00  0.00           C  
ATOM    455  CD  GLN    57       5.480   2.329  81.595  1.00  0.00           C  
ATOM    456  OE1 GLN    57       4.958   1.446  82.273  1.00  0.00           O  
ATOM    457  NE2 GLN    57       5.851   3.499  82.117  1.00  0.00           N  
ATOM    458  C   GLN    57       7.476  -1.332  80.057  1.00  0.00           C  
ATOM    459  O   GLN    57       7.539  -1.940  81.123  1.00  0.00           O  
ATOM    460  N   ALA    58       7.470  -1.915  78.846  1.00  0.00           N  
ATOM    461  CA  ALA    58       7.523  -3.353  78.599  1.00  0.00           C  
ATOM    462  CB  ALA    58       7.274  -3.609  77.104  1.00  0.00           C  
ATOM    463  C   ALA    58       8.831  -4.008  79.077  1.00  0.00           C  
ATOM    464  O   ALA    58       8.766  -5.076  79.676  1.00  0.00           O  
ATOM    465  N   VAL    59       9.980  -3.350  78.845  1.00  0.00           N  
ATOM    466  CA  VAL    59      11.307  -3.798  79.281  1.00  0.00           C  
ATOM    467  CB  VAL    59      12.430  -2.957  78.598  1.00  0.00           C  
ATOM    468  CG1 VAL    59      13.839  -3.073  79.221  1.00  0.00           C  
ATOM    469  CG2 VAL    59      12.523  -3.306  77.101  1.00  0.00           C  
ATOM    470  C   VAL    59      11.471  -3.773  80.816  1.00  0.00           C  
ATOM    471  O   VAL    59      12.042  -4.716  81.366  1.00  0.00           O  
ATOM    472  N   SER    60      10.928  -2.734  81.476  1.00  0.00           N  
ATOM    473  CA  SER    60      10.919  -2.592  82.936  1.00  0.00           C  
ATOM    474  CB  SER    60      10.502  -1.158  83.313  1.00  0.00           C  
ATOM    475  OG  SER    60      11.517  -0.241  82.960  1.00  0.00           O  
ATOM    476  C   SER    60      10.001  -3.617  83.629  1.00  0.00           C  
ATOM    477  O   SER    60      10.354  -4.112  84.699  1.00  0.00           O  
ATOM    478  N   GLN    61       8.863  -3.934  82.988  1.00  0.00           N  
ATOM    479  CA  GLN    61       7.899  -4.946  83.424  1.00  0.00           C  
ATOM    480  CB  GLN    61       6.489  -4.534  82.949  1.00  0.00           C  
ATOM    481  CG  GLN    61       5.961  -3.283  83.687  1.00  0.00           C  
ATOM    482  CD  GLN    61       4.579  -2.830  83.212  1.00  0.00           C  
ATOM    483  OE1 GLN    61       3.691  -2.592  84.027  1.00  0.00           O  
ATOM    484  NE2 GLN    61       4.390  -2.688  81.898  1.00  0.00           N  
ATOM    485  C   GLN    61       8.261  -6.380  82.981  1.00  0.00           C  
ATOM    486  O   GLN    61       7.560  -7.310  83.380  1.00  0.00           O  
ATOM    487  N   GLY    62       9.349  -6.544  82.204  1.00  0.00           N  
ATOM    488  CA  GLY    62       9.897  -7.833  81.776  1.00  0.00           C  
ATOM    489  C   GLY    62       8.944  -8.610  80.855  1.00  0.00           C  
ATOM    490  O   GLY    62       8.717  -9.796  81.086  1.00  0.00           O  
ATOM    491  N   SER    63       8.372  -7.942  79.840  1.00  0.00           N  
ATOM    492  CA  SER    63       7.442  -8.516  78.861  1.00  0.00           C  
ATOM    493  CB  SER    63       6.856  -7.367  78.024  1.00  0.00           C  
ATOM    494  OG  SER    63       5.911  -6.640  78.781  1.00  0.00           O  
ATOM    495  C   SER    63       8.086  -9.574  77.943  1.00  0.00           C  
ATOM    496  O   SER    63       9.307  -9.590  77.778  1.00  0.00           O  
ATOM    497  N   SER    64       7.234 -10.428  77.349  1.00  0.00           N  
ATOM    498  CA  SER    64       7.609 -11.494  76.413  1.00  0.00           C  
ATOM    499  CB  SER    64       6.354 -12.347  76.118  1.00  0.00           C  
ATOM    500  OG  SER    64       5.396 -11.657  75.335  1.00  0.00           O  
ATOM    501  C   SER    64       8.272 -10.976  75.120  1.00  0.00           C  
ATOM    502  O   SER    64       8.039  -9.830  74.729  1.00  0.00           O  
ATOM    503  N   ASP    65       9.065 -11.849  74.471  1.00  0.00           N  
ATOM    504  CA  ASP    65       9.767 -11.566  73.210  1.00  0.00           C  
ATOM    505  CB  ASP    65      10.676 -12.715  72.708  1.00  0.00           C  
ATOM    506  CG  ASP    65      11.787 -13.155  73.667  1.00  0.00           C  
ATOM    507  OD1 ASP    65      12.102 -12.388  74.603  1.00  0.00           O  
ATOM    508  OD2 ASP    65      12.358 -14.233  73.396  1.00  0.00           O1-
ATOM    509  C   ASP    65       8.851 -11.109  72.065  1.00  0.00           C  
ATOM    510  O   ASP    65       9.254 -10.208  71.336  1.00  0.00           O  
ATOM    511  N   SER    66       7.645 -11.695  71.944  1.00  0.00           N  
ATOM    512  CA  SER    66       6.653 -11.330  70.927  1.00  0.00           C  
ATOM    513  CB  SER    66       5.586 -12.440  70.820  1.00  0.00           C  
ATOM    514  OG  SER    66       4.673 -12.435  71.902  1.00  0.00           O  
ATOM    515  C   SER    66       6.028  -9.936  71.138  1.00  0.00           C  
ATOM    516  O   SER    66       5.669  -9.294  70.153  1.00  0.00           O  
ATOM    517  N   GLN    67       5.921  -9.493  72.403  1.00  0.00           N  
ATOM    518  CA  GLN    67       5.399  -8.179  72.778  1.00  0.00           C  
ATOM    519  CB  GLN    67       4.937  -8.236  74.248  1.00  0.00           C  
ATOM    520  CG  GLN    67       4.199  -6.970  74.735  1.00  0.00           C  
ATOM    521  CD  GLN    67       3.662  -7.071  76.168  1.00  0.00           C  
ATOM    522  OE1 GLN    67       3.648  -6.076  76.887  1.00  0.00           O  
ATOM    523  NE2 GLN    67       3.217  -8.255  76.600  1.00  0.00           N  
ATOM    524  C   GLN    67       6.423  -7.061  72.502  1.00  0.00           C  
ATOM    525  O   GLN    67       6.031  -5.999  72.022  1.00  0.00           O  
ATOM    526  N   ILE    68       7.715  -7.343  72.746  1.00  0.00           N  
ATOM    527  CA  ILE    68       8.850  -6.501  72.352  1.00  0.00           C  
ATOM    528  CB  ILE    68      10.161  -6.958  73.088  1.00  0.00           C  
ATOM    529  CG2 ILE    68      11.473  -6.921  72.275  1.00  0.00           C  
ATOM    530  CG1 ILE    68      10.377  -6.168  74.399  1.00  0.00           C  
ATOM    531  CD1 ILE    68       9.279  -6.366  75.449  1.00  0.00           C  
ATOM    532  C   ILE    68       9.038  -6.442  70.817  1.00  0.00           C  
ATOM    533  O   ILE    68       9.374  -5.378  70.295  1.00  0.00           O  
ATOM    534  N   LEU    69       8.785  -7.572  70.129  1.00  0.00           N  
ATOM    535  CA  LEU    69       8.854  -7.707  68.673  1.00  0.00           C  
ATOM    536  CB  LEU    69       8.796  -9.206  68.292  1.00  0.00           C  
ATOM    537  CG  LEU    69       9.173  -9.547  66.836  1.00  0.00           C  
ATOM    538  CD1 LEU    69      10.672  -9.313  66.584  1.00  0.00           C  
ATOM    539  CD2 LEU    69       8.772 -10.992  66.477  1.00  0.00           C  
ATOM    540  C   LEU    69       7.755  -6.896  67.963  1.00  0.00           C  
ATOM    541  O   LEU    69       8.057  -6.244  66.965  1.00  0.00           O  
ATOM    542  N   ASP    70       6.527  -6.918  68.517  1.00  0.00           N  
ATOM    543  CA  ASP    70       5.372  -6.127  68.081  1.00  0.00           C  
ATOM    544  CB  ASP    70       4.102  -6.477  68.898  1.00  0.00           C  
ATOM    545  CG  ASP    70       2.876  -5.608  68.582  1.00  0.00           C  
ATOM    546  OD1 ASP    70       2.467  -5.602  67.400  1.00  0.00           O  
ATOM    547  OD2 ASP    70       2.359  -4.982  69.533  1.00  0.00           O1-
ATOM    548  C   ASP    70       5.662  -4.614  68.109  1.00  0.00           C  
ATOM    549  O   ASP    70       5.437  -3.946  67.102  1.00  0.00           O  
ATOM    550  N   LEU    71       6.169  -4.118  69.250  1.00  0.00           N  
ATOM    551  CA  LEU    71       6.504  -2.707  69.465  1.00  0.00           C  
ATOM    552  CB  LEU    71       6.902  -2.486  70.938  1.00  0.00           C  
ATOM    553  CG  LEU    71       5.737  -2.626  71.938  1.00  0.00           C  
ATOM    554  CD1 LEU    71       6.252  -2.658  73.391  1.00  0.00           C  
ATOM    555  CD2 LEU    71       4.655  -1.552  71.717  1.00  0.00           C  
ATOM    556  C   LEU    71       7.614  -2.191  68.536  1.00  0.00           C  
ATOM    557  O   LEU    71       7.544  -1.038  68.114  1.00  0.00           O  
ATOM    558  N   SER    72       8.589  -3.055  68.208  1.00  0.00           N  
ATOM    559  CA  SER    72       9.647  -2.757  67.246  1.00  0.00           C  
ATOM    560  CB  SER    72      10.771  -3.797  67.369  1.00  0.00           C  
ATOM    561  OG  SER    72      11.477  -3.576  68.573  1.00  0.00           O  
ATOM    562  C   SER    72       9.110  -2.664  65.808  1.00  0.00           C  
ATOM    563  O   SER    72       9.478  -1.728  65.102  1.00  0.00           O  
ATOM    564  N   ASN    73       8.205  -3.584  65.422  1.00  0.00           N  
ATOM    565  CA  ASN    73       7.507  -3.569  64.129  1.00  0.00           C  
ATOM    566  CB  ASN    73       6.691  -4.870  63.932  1.00  0.00           C  
ATOM    567  CG  ASN    73       7.539  -6.137  63.776  1.00  0.00           C  
ATOM    568  OD1 ASN    73       8.714  -6.078  63.423  1.00  0.00           O  
ATOM    569  ND2 ASN    73       6.936  -7.301  64.023  1.00  0.00           N  
ATOM    570  C   ASN    73       6.608  -2.333  63.962  1.00  0.00           C  
ATOM    571  O   ASN    73       6.624  -1.752  62.880  1.00  0.00           O  
ATOM    572  N   ARG    74       5.894  -1.923  65.028  1.00  0.00           N  
ATOM    573  CA  ARG    74       5.115  -0.681  65.090  1.00  0.00           C  
ATOM    574  CB  ARG    74       4.360  -0.598  66.434  1.00  0.00           C  
ATOM    575  CG  ARG    74       3.113  -1.494  66.538  1.00  0.00           C  
ATOM    576  CD  ARG    74       2.447  -1.417  67.924  1.00  0.00           C  
ATOM    577  NE  ARG    74       1.905  -0.075  68.212  1.00  0.00           N  
ATOM    578  CZ  ARG    74       1.643   0.422  69.436  1.00  0.00           C  
ATOM    579  NH1 ARG    74       1.798  -0.324  70.537  1.00  0.00           N1+
ATOM    580  NH2 ARG    74       1.229   1.689  69.568  1.00  0.00           N  
ATOM    581  C   ARG    74       5.985   0.575  64.899  1.00  0.00           C  
ATOM    582  O   ARG    74       5.567   1.474  64.170  1.00  0.00           O  
ATOM    583  N   PHE    75       7.173   0.606  65.531  1.00  0.00           N  
ATOM    584  CA  PHE    75       8.133   1.706  65.421  1.00  0.00           C  
ATOM    585  CB  PHE    75       9.259   1.547  66.466  1.00  0.00           C  
ATOM    586  CG  PHE    75      10.266   2.684  66.475  1.00  0.00           C  
ATOM    587  CD1 PHE    75       9.945   3.894  67.125  1.00  0.00           C  
ATOM    588  CE1 PHE    75      10.802   4.979  67.026  1.00  0.00           C  
ATOM    589  CZ  PHE    75      11.958   4.893  66.263  1.00  0.00           C  
ATOM    590  CE2 PHE    75      12.267   3.721  65.582  1.00  0.00           C  
ATOM    591  CD2 PHE    75      11.431   2.618  65.679  1.00  0.00           C  
ATOM    592  C   PHE    75       8.696   1.858  63.998  1.00  0.00           C  
ATOM    593  O   PHE    75       8.668   2.964  63.460  1.00  0.00           O  
ATOM    594  N   TYR    76       9.180   0.745  63.419  1.00  0.00           N  
ATOM    595  CA  TYR    76       9.762   0.695  62.075  1.00  0.00           C  
ATOM    596  CB  TYR    76      10.680  -0.542  61.941  1.00  0.00           C  
ATOM    597  CG  TYR    76      11.945  -0.480  62.785  1.00  0.00           C  
ATOM    598  CD1 TYR    76      12.845   0.594  62.622  1.00  0.00           C  
ATOM    599  CE1 TYR    76      14.005   0.679  63.413  1.00  0.00           C  
ATOM    600  CZ  TYR    76      14.274  -0.313  64.374  1.00  0.00           C  
ATOM    601  OH  TYR    76      15.402  -0.227  65.135  1.00  0.00           O  
ATOM    602  CE2 TYR    76      13.392  -1.401  64.528  1.00  0.00           C  
ATOM    603  CD2 TYR    76      12.238  -1.490  63.726  1.00  0.00           C  
ATOM    604  C   TYR    76       8.732   0.783  60.934  1.00  0.00           C  
ATOM    605  O   TYR    76       9.142   1.008  59.797  1.00  0.00           O  
ATOM    606  N   THR    77       7.430   0.659  61.241  1.00  0.00           N  
ATOM    607  CA  THR    77       6.339   0.983  60.319  1.00  0.00           C  
ATOM    608  CB  THR    77       5.034   0.227  60.696  1.00  0.00           C  
ATOM    609  CG2 THR    77       3.765   0.617  59.914  1.00  0.00           C  
ATOM    610  OG1 THR    77       5.240  -1.155  60.489  1.00  0.00           O  
ATOM    611  C   THR    77       6.052   2.499  60.324  1.00  0.00           C  
ATOM    612  O   THR    77       5.795   3.059  59.259  1.00  0.00           O  
ATOM    613  N   LEU    78       6.118   3.129  61.511  1.00  0.00           N  
ATOM    614  CA  LEU    78       5.841   4.552  61.709  1.00  0.00           C  
ATOM    615  CB  LEU    78       5.485   4.784  63.192  1.00  0.00           C  
ATOM    616  CG  LEU    78       4.820   6.141  63.510  1.00  0.00           C  
ATOM    617  CD1 LEU    78       3.510   6.371  62.729  1.00  0.00           C  
ATOM    618  CD2 LEU    78       4.588   6.271  65.021  1.00  0.00           C  
ATOM    619  C   LEU    78       6.985   5.460  61.218  1.00  0.00           C  
ATOM    620  O   LEU    78       6.695   6.510  60.646  1.00  0.00           O  
ATOM    621  N   ILE    79       8.243   5.024  61.403  1.00  0.00           N  
ATOM    622  CA  ILE    79       9.440   5.615  60.801  1.00  0.00           C  
ATOM    623  CB  ILE    79      10.398   6.274  61.853  1.00  0.00           C  
ATOM    624  CG2 ILE    79      11.804   6.593  61.299  1.00  0.00           C  
ATOM    625  CG1 ILE    79       9.831   7.615  62.383  1.00  0.00           C  
ATOM    626  CD1 ILE    79       8.687   7.504  63.390  1.00  0.00           C  
ATOM    627  C   ILE    79      10.154   4.489  60.011  1.00  0.00           C  
ATOM    628  O   ILE    79      10.909   3.718  60.610  1.00  0.00           O  
ATOM    629  N   PRO    80       9.875   4.386  58.688  1.00  0.00           N  
ATOM    630  CD  PRO    80       8.846   5.141  57.971  1.00  0.00           C  
ATOM    631  CG  PRO    80       8.544   4.308  56.741  1.00  0.00           C  
ATOM    632  CB  PRO    80       9.899   3.719  56.404  1.00  0.00           C  
ATOM    633  CA  PRO    80      10.550   3.442  57.774  1.00  0.00           C  
ATOM    634  C   PRO    80      12.073   3.619  57.712  1.00  0.00           C  
ATOM    635  O   PRO    80      12.538   4.726  57.445  1.00  0.00           O  
ATOM    636  N   HIE    81      12.803   2.522  57.952  1.00  0.00           N  
ATOM    637  CA  HIE    81      14.247   2.437  57.739  1.00  0.00           C  
ATOM    638  CB  HIE    81      14.929   1.840  58.990  1.00  0.00           C  
ATOM    639  CG  HIE    81      15.058   2.758  60.182  1.00  0.00           C  
ATOM    640  ND1 HIE    81      13.985   3.404  60.773  1.00  0.00           N  
ATOM    641  CE1 HIE    81      14.462   4.099  61.809  1.00  0.00           C  
ATOM    642  NE2 HIE    81      15.774   3.984  61.958  1.00  0.00           N  
ATOM    643  CD2 HIE    81      16.161   3.136  60.918  1.00  0.00           C  
ATOM    644  C   HIE    81      14.542   1.593  56.487  1.00  0.00           C  
ATOM    645  O   HIE    81      13.673   0.849  56.028  1.00  0.00           O  
ATOM    646  N   ASP    82      15.781   1.704  55.974  1.00  0.00           N  
ATOM    647  CA  ASP    82      16.362   0.909  54.879  1.00  0.00           C  
ATOM    648  CB  ASP    82      17.529   1.698  54.226  1.00  0.00           C  
ATOM    649  CG  ASP    82      18.009   1.191  52.855  1.00  0.00           C  
ATOM    650  OD1 ASP    82      17.887  -0.023  52.577  1.00  0.00           O  
ATOM    651  OD2 ASP    82      18.558   2.037  52.117  1.00  0.00           O1-
ATOM    652  C   ASP    82      16.767  -0.478  55.432  1.00  0.00           C  
ATOM    653  O   ASP    82      17.932  -0.873  55.378  1.00  0.00           O  
ATOM    654  N   PHE    83      15.778  -1.152  56.032  1.00  0.00           N  
ATOM    655  CA  PHE    83      15.940  -2.204  57.014  1.00  0.00           C  
ATOM    656  CB  PHE    83      16.406  -1.608  58.370  1.00  0.00           C  
ATOM    657  CG  PHE    83      17.874  -1.307  58.645  1.00  0.00           C  
ATOM    658  CD1 PHE    83      18.916  -2.015  58.014  1.00  0.00           C  
ATOM    659  CE1 PHE    83      20.224  -1.913  58.466  1.00  0.00           C  
ATOM    660  CZ  PHE    83      20.514  -1.136  59.577  1.00  0.00           C  
ATOM    661  CE2 PHE    83      19.504  -0.432  60.217  1.00  0.00           C  
ATOM    662  CD2 PHE    83      18.199  -0.495  59.753  1.00  0.00           C  
ATOM    663  C   PHE    83      14.602  -2.932  57.203  1.00  0.00           C  
ATOM    664  O   PHE    83      13.696  -2.381  57.830  1.00  0.00           O  
ATOM    665  N   GLY    84      14.531  -4.174  56.703  1.00  0.00           N  
ATOM    666  CA  GLY    84      13.490  -5.137  57.060  1.00  0.00           C  
ATOM    667  C   GLY    84      14.066  -6.044  58.155  1.00  0.00           C  
ATOM    668  O   GLY    84      15.271  -6.304  58.165  1.00  0.00           O  
ATOM    669  N   MET    85      13.204  -6.540  59.061  1.00  0.00           N  
ATOM    670  CA  MET    85      13.595  -7.395  60.191  1.00  0.00           C  
ATOM    671  CB  MET    85      12.381  -7.673  61.102  1.00  0.00           C  
ATOM    672  CG  MET    85      11.893  -6.434  61.874  1.00  0.00           C  
ATOM    673  SD  MET    85      12.958  -5.909  63.252  1.00  0.00           S  
ATOM    674  CE  MET    85      11.993  -6.499  64.665  1.00  0.00           C  
ATOM    675  C   MET    85      14.286  -8.701  59.733  1.00  0.00           C  
ATOM    676  O   MET    85      13.759  -9.349  58.832  1.00  0.00           O  
ATOM    677  N   LYS    86      15.448  -9.098  60.290  1.00  0.00           N  
ATOM    678  CA  LYS    86      16.124  -8.579  61.483  1.00  0.00           C  
ATOM    679  CB  LYS    86      16.245  -9.747  62.494  1.00  0.00           C  
ATOM    680  CG  LYS    86      16.419  -9.328  63.968  1.00  0.00           C  
ATOM    681  CD  LYS    86      16.252 -10.520  64.925  1.00  0.00           C  
ATOM    682  CE  LYS    86      16.313 -10.124  66.406  1.00  0.00           C  
ATOM    683  NZ  LYS    86      16.101 -11.291  67.280  1.00  0.00           N1+
ATOM    684  C   LYS    86      17.469  -7.894  61.135  1.00  0.00           C  
ATOM    685  O   LYS    86      18.433  -8.054  61.883  1.00  0.00           O  
ATOM    686  N   LYS    87      17.512  -7.095  60.044  1.00  0.00           N  
ATOM    687  CA  LYS    87      18.587  -6.115  59.811  1.00  0.00           C  
ATOM    688  CB  LYS    87      18.478  -5.400  58.441  1.00  0.00           C  
ATOM    689  CG  LYS    87      18.820  -6.132  57.129  1.00  0.00           C  
ATOM    690  CD  LYS    87      18.901  -5.058  56.019  1.00  0.00           C  
ATOM    691  CE  LYS    87      19.126  -5.499  54.575  1.00  0.00           C  
ATOM    692  NZ  LYS    87      19.110  -4.315  53.689  1.00  0.00           N1+
ATOM    693  C   LYS    87      18.673  -5.012  60.904  1.00  0.00           C  
ATOM    694  O   LYS    87      19.783  -4.799  61.394  1.00  0.00           O  
ATOM    695  N   PRO    88      17.562  -4.304  61.256  1.00  0.00           N  
ATOM    696  CD  PRO    88      16.177  -4.509  60.823  1.00  0.00           C  
ATOM    697  CG  PRO    88      15.321  -3.512  61.593  1.00  0.00           C  
ATOM    698  CB  PRO    88      16.306  -2.451  62.032  1.00  0.00           C  
ATOM    699  CA  PRO    88      17.637  -3.197  62.222  1.00  0.00           C  
ATOM    700  C   PRO    88      17.763  -3.703  63.675  1.00  0.00           C  
ATOM    701  O   PRO    88      17.319  -4.819  63.957  1.00  0.00           O  
ATOM    702  N   PRO    89      18.293  -2.851  64.585  1.00  0.00           N  
ATOM    703  CD  PRO    89      18.970  -1.586  64.285  1.00  0.00           C  
ATOM    704  CG  PRO    89      19.788  -1.282  65.530  1.00  0.00           C  
ATOM    705  CB  PRO    89      18.941  -1.864  66.644  1.00  0.00           C  
ATOM    706  CA  PRO    89      18.297  -3.125  66.035  1.00  0.00           C  
ATOM    707  C   PRO    89      16.904  -3.382  66.639  1.00  0.00           C  
ATOM    708  O   PRO    89      16.008  -2.555  66.472  1.00  0.00           O  
ATOM    709  N   LEU    90      16.762  -4.508  67.358  1.00  0.00           N  
ATOM    710  CA  LEU    90      15.600  -4.801  68.202  1.00  0.00           C  
ATOM    711  CB  LEU    90      15.696  -6.262  68.726  1.00  0.00           C  
ATOM    712  CG  LEU    90      14.390  -7.096  68.717  1.00  0.00           C  
ATOM    713  CD1 LEU    90      14.539  -8.354  69.596  1.00  0.00           C  
ATOM    714  CD2 LEU    90      13.113  -6.328  69.089  1.00  0.00           C  
ATOM    715  C   LEU    90      15.578  -3.807  69.382  1.00  0.00           C  
ATOM    716  O   LEU    90      16.608  -3.643  70.039  1.00  0.00           O  
ATOM    717  N   LEU    91      14.421  -3.176  69.631  1.00  0.00           N  
ATOM    718  CA  LEU    91      14.231  -2.251  70.749  1.00  0.00           C  
ATOM    719  CB  LEU    91      13.203  -1.157  70.368  1.00  0.00           C  
ATOM    720  CG  LEU    91      13.495  -0.413  69.044  1.00  0.00           C  
ATOM    721  CD1 LEU    91      12.413   0.650  68.760  1.00  0.00           C  
ATOM    722  CD2 LEU    91      14.916   0.183  68.996  1.00  0.00           C  
ATOM    723  C   LEU    91      13.819  -3.066  71.987  1.00  0.00           C  
ATOM    724  O   LEU    91      12.633  -3.334  72.179  1.00  0.00           O  
ATOM    725  N   ASN    92      14.829  -3.506  72.754  1.00  0.00           N  
ATOM    726  CA  ASN    92      14.691  -4.454  73.868  1.00  0.00           C  
ATOM    727  CB  ASN    92      15.066  -5.881  73.383  1.00  0.00           C  
ATOM    728  CG  ASN    92      16.542  -6.118  73.017  1.00  0.00           C  
ATOM    729  OD1 ASN    92      17.331  -5.188  72.864  1.00  0.00           O  
ATOM    730  ND2 ASN    92      16.918  -7.388  72.859  1.00  0.00           N  
ATOM    731  C   ASN    92      15.478  -4.033  75.126  1.00  0.00           C  
ATOM    732  O   ASN    92      15.393  -4.723  76.141  1.00  0.00           O  
ATOM    733  N   ASN    93      16.220  -2.920  75.039  1.00  0.00           N  
ATOM    734  CA  ASN    93      17.011  -2.342  76.123  1.00  0.00           C  
ATOM    735  CB  ASN    93      18.476  -2.862  76.064  1.00  0.00           C  
ATOM    736  CG  ASN    93      19.255  -2.533  74.781  1.00  0.00           C  
ATOM    737  OD1 ASN    93      19.424  -1.370  74.430  1.00  0.00           O  
ATOM    738  ND2 ASN    93      19.752  -3.552  74.080  1.00  0.00           N  
ATOM    739  C   ASN    93      16.889  -0.813  76.076  1.00  0.00           C  
ATOM    740  O   ASN    93      16.475  -0.257  75.056  1.00  0.00           O  
ATOM    741  N   ALA    94      17.275  -0.160  77.183  1.00  0.00           N  
ATOM    742  CA  ALA    94      17.259   1.295  77.324  1.00  0.00           C  
ATOM    743  CB  ALA    94      17.614   1.661  78.772  1.00  0.00           C  
ATOM    744  C   ALA    94      18.185   2.021  76.332  1.00  0.00           C  
ATOM    745  O   ALA    94      17.803   3.074  75.836  1.00  0.00           O  
ATOM    746  N   ASP    95      19.355   1.434  76.041  1.00  0.00           N  
ATOM    747  CA  ASP    95      20.416   1.978  75.181  1.00  0.00           C  
ATOM    748  CB  ASP    95      21.710   1.122  75.223  1.00  0.00           C  
ATOM    749  CG  ASP    95      22.056   0.539  76.601  1.00  0.00           C  
ATOM    750  OD1 ASP    95      21.932   1.287  77.596  1.00  0.00           O  
ATOM    751  OD2 ASP    95      22.484  -0.634  76.629  1.00  0.00           O1-
ATOM    752  C   ASP    95      19.966   2.190  73.721  1.00  0.00           C  
ATOM    753  O   ASP    95      20.233   3.247  73.151  1.00  0.00           O  
ATOM    754  N   SER    96      19.268   1.187  73.164  1.00  0.00           N  
ATOM    755  CA  SER    96      18.672   1.196  71.827  1.00  0.00           C  
ATOM    756  CB  SER    96      18.376  -0.256  71.390  1.00  0.00           C  
ATOM    757  OG  SER    96      17.346  -0.853  72.155  1.00  0.00           O  
ATOM    758  C   SER    96      17.439   2.111  71.717  1.00  0.00           C  
ATOM    759  O   SER    96      17.253   2.723  70.666  1.00  0.00           O  
ATOM    760  N   VAL    97      16.648   2.220  72.801  1.00  0.00           N  
ATOM    761  CA  VAL    97      15.529   3.159  72.920  1.00  0.00           C  
ATOM    762  CB  VAL    97      14.665   2.863  74.183  1.00  0.00           C  
ATOM    763  CG1 VAL    97      13.728   4.000  74.649  1.00  0.00           C  
ATOM    764  CG2 VAL    97      13.838   1.586  73.978  1.00  0.00           C  
ATOM    765  C   VAL    97      16.014   4.620  72.938  1.00  0.00           C  
ATOM    766  O   VAL    97      15.478   5.429  72.188  1.00  0.00           O  
ATOM    767  N   GLN    98      17.048   4.905  73.748  1.00  0.00           N  
ATOM    768  CA  GLN    98      17.711   6.204  73.879  1.00  0.00           C  
ATOM    769  CB  GLN    98      18.733   6.127  75.030  1.00  0.00           C  
ATOM    770  CG  GLN    98      18.084   6.106  76.431  1.00  0.00           C  
ATOM    771  CD  GLN    98      19.051   5.683  77.538  1.00  0.00           C  
ATOM    772  OE1 GLN    98      20.268   5.748  77.382  1.00  0.00           O  
ATOM    773  NE2 GLN    98      18.505   5.270  78.682  1.00  0.00           N  
ATOM    774  C   GLN    98      18.367   6.704  72.579  1.00  0.00           C  
ATOM    775  O   GLN    98      18.300   7.901  72.306  1.00  0.00           O  
ATOM    776  N   ALA    99      18.930   5.781  71.779  1.00  0.00           N  
ATOM    777  CA  ALA    99      19.464   6.058  70.443  1.00  0.00           C  
ATOM    778  CB  ALA    99      20.208   4.815  69.930  1.00  0.00           C  
ATOM    779  C   ALA    99      18.384   6.503  69.437  1.00  0.00           C  
ATOM    780  O   ALA    99      18.670   7.347  68.587  1.00  0.00           O  
ATOM    781  N   LYS   100      17.162   5.957  69.573  1.00  0.00           N  
ATOM    782  CA  LYS   100      15.993   6.349  68.786  1.00  0.00           C  
ATOM    783  CB  LYS   100      14.979   5.192  68.735  1.00  0.00           C  
ATOM    784  CG  LYS   100      15.432   3.965  67.929  1.00  0.00           C  
ATOM    785  CD  LYS   100      15.803   4.266  66.467  1.00  0.00           C  
ATOM    786  CE  LYS   100      16.025   3.001  65.631  1.00  0.00           C  
ATOM    787  NZ  LYS   100      17.227   2.263  66.055  1.00  0.00           N1+
ATOM    788  C   LYS   100      15.322   7.640  69.279  1.00  0.00           C  
ATOM    789  O   LYS   100      14.710   8.318  68.457  1.00  0.00           O  
ATOM    790  N   VAL   101      15.460   7.985  70.572  1.00  0.00           N  
ATOM    791  CA  VAL   101      14.998   9.268  71.110  1.00  0.00           C  
ATOM    792  CB  VAL   101      15.013   9.320  72.662  1.00  0.00           C  
ATOM    793  CG1 VAL   101      14.713  10.713  73.260  1.00  0.00           C  
ATOM    794  CG2 VAL   101      14.025   8.314  73.263  1.00  0.00           C  
ATOM    795  C   VAL   101      15.841  10.429  70.553  1.00  0.00           C  
ATOM    796  O   VAL   101      15.249  11.390  70.075  1.00  0.00           O  
ATOM    797  N   GLU   102      17.181  10.280  70.545  1.00  0.00           N  
ATOM    798  CA  GLU   102      18.134  11.210  69.922  1.00  0.00           C  
ATOM    799  CB  GLU   102      19.572  10.679  70.090  1.00  0.00           C  
ATOM    800  CG  GLU   102      20.096  10.739  71.534  1.00  0.00           C  
ATOM    801  CD  GLU   102      21.471  10.085  71.679  1.00  0.00           C  
ATOM    802  OE1 GLU   102      22.355  10.408  70.855  1.00  0.00           O  
ATOM    803  OE2 GLU   102      21.614   9.272  72.618  1.00  0.00           O1-
ATOM    804  C   GLU   102      17.856  11.467  68.430  1.00  0.00           C  
ATOM    805  O   GLU   102      17.964  12.612  67.990  1.00  0.00           O  
ATOM    806  N   MET   103      17.469  10.405  67.698  1.00  0.00           N  
ATOM    807  CA  MET   103      17.015  10.473  66.311  1.00  0.00           C  
ATOM    808  CB  MET   103      16.857   9.049  65.737  1.00  0.00           C  
ATOM    809  CG  MET   103      16.324   8.984  64.293  1.00  0.00           C  
ATOM    810  SD  MET   103      15.802   7.339  63.756  1.00  0.00           S  
ATOM    811  CE  MET   103      14.134   7.340  64.459  1.00  0.00           C  
ATOM    812  C   MET   103      15.729  11.302  66.166  1.00  0.00           C  
ATOM    813  O   MET   103      15.707  12.200  65.328  1.00  0.00           O  
ATOM    814  N   LEU   104      14.699  10.996  66.977  1.00  0.00           N  
ATOM    815  CA  LEU   104      13.412  11.698  66.965  1.00  0.00           C  
ATOM    816  CB  LEU   104      12.378  10.984  67.860  1.00  0.00           C  
ATOM    817  CG  LEU   104      11.800   9.665  67.307  1.00  0.00           C  
ATOM    818  CD1 LEU   104      10.809   9.080  68.325  1.00  0.00           C  
ATOM    819  CD2 LEU   104      11.146   9.805  65.917  1.00  0.00           C  
ATOM    820  C   LEU   104      13.516  13.179  67.363  1.00  0.00           C  
ATOM    821  O   LEU   104      12.814  13.983  66.756  1.00  0.00           O  
ATOM    822  N   ASP   105      14.401  13.519  68.321  1.00  0.00           N  
ATOM    823  CA  ASP   105      14.728  14.899  68.713  1.00  0.00           C  
ATOM    824  CB  ASP   105      15.659  15.009  69.952  1.00  0.00           C  
ATOM    825  CG  ASP   105      15.209  14.280  71.227  1.00  0.00           C  
ATOM    826  OD1 ASP   105      14.019  13.911  71.318  1.00  0.00           O  
ATOM    827  OD2 ASP   105      16.065  14.156  72.130  1.00  0.00           O1-
ATOM    828  C   ASP   105      15.320  15.711  67.547  1.00  0.00           C  
ATOM    829  O   ASP   105      14.942  16.869  67.373  1.00  0.00           O  
ATOM    830  N   ASN   106      16.198  15.076  66.748  1.00  0.00           N  
ATOM    831  CA  ASN   106      16.774  15.662  65.539  1.00  0.00           C  
ATOM    832  CB  ASN   106      18.022  14.856  65.102  1.00  0.00           C  
ATOM    833  CG  ASN   106      18.905  15.540  64.046  1.00  0.00           C  
ATOM    834  OD1 ASN   106      18.661  16.665  63.621  1.00  0.00           O  
ATOM    835  ND2 ASN   106      19.957  14.853  63.607  1.00  0.00           N  
ATOM    836  C   ASN   106      15.733  15.798  64.409  1.00  0.00           C  
ATOM    837  O   ASN   106      15.646  16.875  63.821  1.00  0.00           O  
ATOM    838  N   LEU   107      14.942  14.736  64.153  1.00  0.00           N  
ATOM    839  CA  LEU   107      13.864  14.726  63.155  1.00  0.00           C  
ATOM    840  CB  LEU   107      13.239  13.317  63.011  1.00  0.00           C  
ATOM    841  CG  LEU   107      14.107  12.256  62.297  1.00  0.00           C  
ATOM    842  CD1 LEU   107      13.378  10.896  62.272  1.00  0.00           C  
ATOM    843  CD2 LEU   107      14.550  12.673  60.880  1.00  0.00           C  
ATOM    844  C   LEU   107      12.755  15.755  63.440  1.00  0.00           C  
ATOM    845  O   LEU   107      12.175  16.265  62.484  1.00  0.00           O  
ATOM    846  N   LEU   108      12.497  16.049  64.728  1.00  0.00           N  
ATOM    847  CA  LEU   108      11.542  17.054  65.200  1.00  0.00           C  
ATOM    848  CB  LEU   108      11.388  16.930  66.737  1.00  0.00           C  
ATOM    849  CG  LEU   108      10.271  17.778  67.396  1.00  0.00           C  
ATOM    850  CD1 LEU   108       9.824  17.149  68.737  1.00  0.00           C  
ATOM    851  CD2 LEU   108      10.660  19.265  67.566  1.00  0.00           C  
ATOM    852  C   LEU   108      11.926  18.465  64.723  1.00  0.00           C  
ATOM    853  O   LEU   108      11.079  19.142  64.145  1.00  0.00           O  
ATOM    854  N   ASP   109      13.197  18.858  64.918  1.00  0.00           N  
ATOM    855  CA  ASP   109      13.737  20.128  64.421  1.00  0.00           C  
ATOM    856  CB  ASP   109      15.029  20.574  65.128  1.00  0.00           C  
ATOM    857  CG  ASP   109      14.898  20.767  66.636  1.00  0.00           C  
ATOM    858  OD1 ASP   109      13.900  21.406  67.035  1.00  0.00           O  
ATOM    859  OD2 ASP   109      15.858  20.406  67.348  1.00  0.00           O1-
ATOM    860  C   ASP   109      13.941  20.176  62.899  1.00  0.00           C  
ATOM    861  O   ASP   109      13.769  21.253  62.332  1.00  0.00           O  
ATOM    862  N   ILE   110      14.265  19.038  62.257  1.00  0.00           N  
ATOM    863  CA  ILE   110      14.346  18.919  60.794  1.00  0.00           C  
ATOM    864  CB  ILE   110      15.016  17.578  60.349  1.00  0.00           C  
ATOM    865  CG2 ILE   110      14.737  17.135  58.893  1.00  0.00           C  
ATOM    866  CG1 ILE   110      16.542  17.638  60.592  1.00  0.00           C  
ATOM    867  CD1 ILE   110      17.259  16.282  60.485  1.00  0.00           C  
ATOM    868  C   ILE   110      12.973  19.109  60.110  1.00  0.00           C  
ATOM    869  O   ILE   110      12.920  19.739  59.053  1.00  0.00           O  
ATOM    870  N   GLU   111      11.894  18.618  60.749  1.00  0.00           N  
ATOM    871  CA  GLU   111      10.504  18.856  60.351  1.00  0.00           C  
ATOM    872  CB  GLU   111       9.551  17.924  61.145  1.00  0.00           C  
ATOM    873  CG  GLU   111       8.028  18.045  60.862  1.00  0.00           C  
ATOM    874  CD  GLU   111       7.305  19.230  61.524  1.00  0.00           C  
ATOM    875  OE1 GLU   111       7.625  19.529  62.695  1.00  0.00           O  
ATOM    876  OE2 GLU   111       6.422  19.818  60.860  1.00  0.00           O1-
ATOM    877  C   GLU   111      10.134  20.342  60.443  1.00  0.00           C  
ATOM    878  O   GLU   111       9.583  20.867  59.478  1.00  0.00           O  
ATOM    879  N   VAL   112      10.467  20.991  61.574  1.00  0.00           N  
ATOM    880  CA  VAL   112      10.236  22.421  61.807  1.00  0.00           C  
ATOM    881  CB  VAL   112      10.604  22.844  63.263  1.00  0.00           C  
ATOM    882  CG1 VAL   112      10.657  24.368  63.508  1.00  0.00           C  
ATOM    883  CG2 VAL   112       9.633  22.218  64.280  1.00  0.00           C  
ATOM    884  C   VAL   112      10.985  23.312  60.792  1.00  0.00           C  
ATOM    885  O   VAL   112      10.385  24.256  60.283  1.00  0.00           O  
ATOM    886  N   ALA   113      12.245  22.959  60.477  1.00  0.00           N  
ATOM    887  CA  ALA   113      13.084  23.618  59.474  1.00  0.00           C  
ATOM    888  CB  ALA   113      14.477  22.965  59.470  1.00  0.00           C  
ATOM    889  C   ALA   113      12.488  23.572  58.058  1.00  0.00           C  
ATOM    890  O   ALA   113      12.517  24.584  57.359  1.00  0.00           O  
ATOM    891  N   TYR   114      11.951  22.402  57.674  1.00  0.00           N  
ATOM    892  CA  TYR   114      11.369  22.165  56.356  1.00  0.00           C  
ATOM    893  CB  TYR   114      11.396  20.654  56.056  1.00  0.00           C  
ATOM    894  CG  TYR   114      11.213  20.325  54.588  1.00  0.00           C  
ATOM    895  CD1 TYR   114      12.304  20.468  53.705  1.00  0.00           C  
ATOM    896  CE1 TYR   114      12.148  20.188  52.335  1.00  0.00           C  
ATOM    897  CZ  TYR   114      10.899  19.762  51.843  1.00  0.00           C  
ATOM    898  OH  TYR   114      10.751  19.473  50.518  1.00  0.00           O  
ATOM    899  CE2 TYR   114       9.805  19.631  52.720  1.00  0.00           C  
ATOM    900  CD2 TYR   114       9.961  19.907  54.092  1.00  0.00           C  
ATOM    901  C   TYR   114       9.955  22.761  56.213  1.00  0.00           C  
ATOM    902  O   TYR   114       9.620  23.242  55.130  1.00  0.00           O  
ATOM    903  N   SER   115       9.171  22.759  57.306  1.00  0.00           N  
ATOM    904  CA  SER   115       7.842  23.370  57.395  1.00  0.00           C  
ATOM    905  CB  SER   115       7.165  22.949  58.718  1.00  0.00           C  
ATOM    906  OG  SER   115       6.561  21.679  58.571  1.00  0.00           O  
ATOM    907  C   SER   115       7.859  24.903  57.242  1.00  0.00           C  
ATOM    908  O   SER   115       6.893  25.456  56.717  1.00  0.00           O  
ATOM    909  N   LEU   116       8.965  25.552  57.652  1.00  0.00           N  
ATOM    910  CA  LEU   116       9.211  26.980  57.441  1.00  0.00           C  
ATOM    911  CB  LEU   116      10.423  27.439  58.276  1.00  0.00           C  
ATOM    912  CG  LEU   116      10.160  27.571  59.788  1.00  0.00           C  
ATOM    913  CD1 LEU   116      11.490  27.709  60.551  1.00  0.00           C  
ATOM    914  CD2 LEU   116       9.161  28.695  60.135  1.00  0.00           C  
ATOM    915  C   LEU   116       9.444  27.324  55.962  1.00  0.00           C  
ATOM    916  O   LEU   116       8.886  28.317  55.502  1.00  0.00           O  
ATOM    917  N   LEU   117      10.232  26.502  55.243  1.00  0.00           N  
ATOM    918  CA  LEU   117      10.519  26.680  53.814  1.00  0.00           C  
ATOM    919  CB  LEU   117      11.605  25.678  53.357  1.00  0.00           C  
ATOM    920  CG  LEU   117      13.017  25.937  53.924  1.00  0.00           C  
ATOM    921  CD1 LEU   117      13.967  24.767  53.596  1.00  0.00           C  
ATOM    922  CD2 LEU   117      13.602  27.291  53.473  1.00  0.00           C  
ATOM    923  C   LEU   117       9.270  26.535  52.927  1.00  0.00           C  
ATOM    924  O   LEU   117       9.147  27.275  51.951  1.00  0.00           O  
ATOM    925  N   ARG   118       8.374  25.597  53.281  1.00  0.00           N  
ATOM    926  CA  ARG   118       7.110  25.349  52.581  1.00  0.00           C  
ATOM    927  CB  ARG   118       6.660  23.893  52.828  1.00  0.00           C  
ATOM    928  CG  ARG   118       7.661  22.871  52.262  1.00  0.00           C  
ATOM    929  CD  ARG   118       7.628  22.787  50.726  1.00  0.00           C  
ATOM    930  NE  ARG   118       8.892  22.268  50.194  1.00  0.00           N  
ATOM    931  CZ  ARG   118      10.002  23.006  50.018  1.00  0.00           C  
ATOM    932  NH1 ARG   118      10.022  24.319  50.291  1.00  0.00           N1+
ATOM    933  NH2 ARG   118      11.116  22.421  49.562  1.00  0.00           N  
ATOM    934  C   ARG   118       6.007  26.359  52.938  1.00  0.00           C  
ATOM    935  O   ARG   118       5.109  26.560  52.120  1.00  0.00           O  
ATOM    936  N   GLY   119       6.116  27.005  54.111  1.00  0.00           N  
ATOM    937  CA  GLY   119       5.274  28.130  54.511  1.00  0.00           C  
ATOM    938  C   GLY   119       5.742  29.419  53.815  1.00  0.00           C  
ATOM    939  O   GLY   119       6.838  29.480  53.254  1.00  0.00           O  
ATOM    940  N   GLY   120       4.899  30.463  53.873  1.00  0.00           N  
ATOM    941  CA  GLY   120       5.137  31.763  53.238  1.00  0.00           C  
ATOM    942  C   GLY   120       4.878  31.714  51.723  1.00  0.00           C  
ATOM    943  O   GLY   120       4.600  30.657  51.155  1.00  0.00           O  
ATOM    944  N   SER   121       4.972  32.888  51.078  1.00  0.00           N  
ATOM    945  CA  SER   121       4.738  33.067  49.644  1.00  0.00           C  
ATOM    946  CB  SER   121       3.486  33.945  49.453  1.00  0.00           C  
ATOM    947  OG  SER   121       3.104  34.010  48.093  1.00  0.00           O  
ATOM    948  C   SER   121       5.986  33.667  48.975  1.00  0.00           C  
ATOM    949  O   SER   121       6.689  34.473  49.588  1.00  0.00           O  
ATOM    950  N   ASP   122       6.220  33.241  47.724  1.00  0.00           N  
ATOM    951  CA  ASP   122       7.366  33.599  46.886  1.00  0.00           C  
ATOM    952  CB  ASP   122       7.723  32.414  45.944  1.00  0.00           C  
ATOM    953  CG  ASP   122       9.192  31.985  46.007  1.00  0.00           C  
ATOM    954  OD1 ASP   122      10.056  32.877  46.160  1.00  0.00           O  
ATOM    955  OD2 ASP   122       9.432  30.774  45.808  1.00  0.00           O1-
ATOM    956  C   ASP   122       7.094  34.877  46.068  1.00  0.00           C  
ATOM    957  O   ASP   122       5.947  35.313  45.951  1.00  0.00           O  
ATOM    958  N   ASP   123       8.176  35.439  45.509  1.00  0.00           N  
ATOM    959  CA  ASP   123       8.180  36.682  44.733  1.00  0.00           C  
ATOM    960  CB  ASP   123       8.035  37.912  45.680  1.00  0.00           C  
ATOM    961  CG  ASP   123       7.696  39.270  45.045  1.00  0.00           C  
ATOM    962  OD1 ASP   123       7.704  39.394  43.800  1.00  0.00           O  
ATOM    963  OD2 ASP   123       7.457  40.200  45.844  1.00  0.00           O1-
ATOM    964  C   ASP   123       9.478  36.720  43.897  1.00  0.00           C  
ATOM    965  O   ASP   123      10.487  36.134  44.290  1.00  0.00           O  
ATOM    966  N   SER   124       9.429  37.447  42.768  1.00  0.00           N  
ATOM    967  CA  SER   124      10.590  37.840  41.963  1.00  0.00           C  
ATOM    968  CB  SER   124      10.100  38.361  40.599  1.00  0.00           C  
ATOM    969  OG  SER   124       9.662  37.286  39.792  1.00  0.00           O  
ATOM    970  C   SER   124      11.457  38.909  42.660  1.00  0.00           C  
ATOM    971  O   SER   124      12.658  38.969  42.398  1.00  0.00           O  
ATOM    972  N   SER   125      10.840  39.706  43.551  1.00  0.00           N  
ATOM    973  CA  SER   125      11.521  40.621  44.468  1.00  0.00           C  
ATOM    974  CB  SER   125      10.528  41.697  44.953  1.00  0.00           C  
ATOM    975  OG  SER   125       9.939  42.388  43.871  1.00  0.00           O  
ATOM    976  C   SER   125      12.047  39.837  45.682  1.00  0.00           C  
ATOM    977  O   SER   125      11.463  38.811  46.028  1.00  0.00           O  
ATOM    978  N   LYS   126      13.104  40.379  46.313  1.00  0.00           N  
ATOM    979  CA  LYS   126      13.810  39.932  47.525  1.00  0.00           C  
ATOM    980  CB  LYS   126      13.034  40.293  48.821  1.00  0.00           C  
ATOM    981  CG  LYS   126      11.765  39.480  49.155  1.00  0.00           C  
ATOM    982  CD  LYS   126      11.012  39.968  50.403  1.00  0.00           C  
ATOM    983  CE  LYS   126      11.804  39.886  51.717  1.00  0.00           C  
ATOM    984  NZ  LYS   126      10.972  40.330  52.847  1.00  0.00           N1+
ATOM    985  C   LYS   126      14.334  38.479  47.494  1.00  0.00           C  
ATOM    986  O   LYS   126      13.582  37.536  47.249  1.00  0.00           O  
ATOM    987  N   ASP   127      15.639  38.334  47.779  1.00  0.00           N  
ATOM    988  CA  ASP   127      16.387  37.072  47.828  1.00  0.00           C  
ATOM    989  CB  ASP   127      17.848  37.391  48.232  1.00  0.00           C  
ATOM    990  CG  ASP   127      18.874  36.268  48.025  1.00  0.00           C  
ATOM    991  OD1 ASP   127      18.628  35.138  48.501  1.00  0.00           O  
ATOM    992  OD2 ASP   127      19.946  36.590  47.467  1.00  0.00           O1-
ATOM    993  C   ASP   127      15.731  36.095  48.834  1.00  0.00           C  
ATOM    994  O   ASP   127      15.402  36.540  49.936  1.00  0.00           O  
ATOM    995  N   PRO   128      15.562  34.800  48.459  1.00  0.00           N  
ATOM    996  CD  PRO   128      15.749  34.261  47.107  1.00  0.00           C  
ATOM    997  CG  PRO   128      15.185  32.845  47.152  1.00  0.00           C  
ATOM    998  CB  PRO   128      15.395  32.437  48.598  1.00  0.00           C  
ATOM    999  CA  PRO   128      15.138  33.729  49.386  1.00  0.00           C  
ATOM   1000  C   PRO   128      15.817  33.688  50.770  1.00  0.00           C  
ATOM   1001  O   PRO   128      15.141  33.334  51.730  1.00  0.00           O  
ATOM   1002  N   ILE   129      17.094  34.104  50.862  1.00  0.00           N  
ATOM   1003  CA  ILE   129      17.843  34.269  52.114  1.00  0.00           C  
ATOM   1004  CB  ILE   129      19.323  34.679  51.839  1.00  0.00           C  
ATOM   1005  CG2 ILE   129      20.104  35.211  53.063  1.00  0.00           C  
ATOM   1006  CG1 ILE   129      20.096  33.504  51.197  1.00  0.00           C  
ATOM   1007  CD1 ILE   129      21.452  33.905  50.593  1.00  0.00           C  
ATOM   1008  C   ILE   129      17.194  35.273  53.094  1.00  0.00           C  
ATOM   1009  O   ILE   129      17.074  34.952  54.276  1.00  0.00           O  
ATOM   1010  N   ASP   130      16.762  36.443  52.592  1.00  0.00           N  
ATOM   1011  CA  ASP   130      16.040  37.458  53.374  1.00  0.00           C  
ATOM   1012  CB  ASP   130      15.963  38.853  52.705  1.00  0.00           C  
ATOM   1013  CG  ASP   130      17.315  39.498  52.397  1.00  0.00           C  
ATOM   1014  OD1 ASP   130      18.345  38.965  52.863  1.00  0.00           O  
ATOM   1015  OD2 ASP   130      17.297  40.564  51.744  1.00  0.00           O1-
ATOM   1016  C   ASP   130      14.635  37.008  53.788  1.00  0.00           C  
ATOM   1017  O   ASP   130      14.224  37.318  54.905  1.00  0.00           O  
ATOM   1018  N   VAL   131      13.942  36.261  52.910  1.00  0.00           N  
ATOM   1019  CA  VAL   131      12.633  35.677  53.205  1.00  0.00           C  
ATOM   1020  CB  VAL   131      11.969  35.030  51.953  1.00  0.00           C  
ATOM   1021  CG1 VAL   131      10.593  34.390  52.240  1.00  0.00           C  
ATOM   1022  CG2 VAL   131      11.823  36.037  50.799  1.00  0.00           C  
ATOM   1023  C   VAL   131      12.732  34.625  54.331  1.00  0.00           C  
ATOM   1024  O   VAL   131      11.940  34.707  55.266  1.00  0.00           O  
ATOM   1025  N   ASN   132      13.734  33.726  54.249  1.00  0.00           N  
ATOM   1026  CA  ASN   132      14.068  32.686  55.236  1.00  0.00           C  
ATOM   1027  CB  ASN   132      15.187  31.769  54.689  1.00  0.00           C  
ATOM   1028  CG  ASN   132      14.763  30.841  53.546  1.00  0.00           C  
ATOM   1029  OD1 ASN   132      13.578  30.613  53.310  1.00  0.00           O  
ATOM   1030  ND2 ASN   132      15.746  30.291  52.832  1.00  0.00           N  
ATOM   1031  C   ASN   132      14.488  33.252  56.601  1.00  0.00           C  
ATOM   1032  O   ASN   132      14.087  32.688  57.619  1.00  0.00           O  
ATOM   1033  N   TYR   133      15.257  34.356  56.602  1.00  0.00           N  
ATOM   1034  CA  TYR   133      15.670  35.091  57.800  1.00  0.00           C  
ATOM   1035  CB  TYR   133      16.633  36.228  57.392  1.00  0.00           C  
ATOM   1036  CG  TYR   133      16.944  37.256  58.469  1.00  0.00           C  
ATOM   1037  CD1 TYR   133      17.831  36.937  59.517  1.00  0.00           C  
ATOM   1038  CE1 TYR   133      18.101  37.883  60.520  1.00  0.00           C  
ATOM   1039  CZ  TYR   133      17.502  39.154  60.482  1.00  0.00           C  
ATOM   1040  OH  TYR   133      17.797  40.069  61.449  1.00  0.00           O  
ATOM   1041  CE2 TYR   133      16.605  39.473  59.444  1.00  0.00           C  
ATOM   1042  CD2 TYR   133      16.327  38.525  58.439  1.00  0.00           C  
ATOM   1043  C   TYR   133      14.483  35.603  58.637  1.00  0.00           C  
ATOM   1044  O   TYR   133      14.536  35.526  59.864  1.00  0.00           O  
ATOM   1045  N   GLU   134      13.432  36.085  57.954  1.00  0.00           N  
ATOM   1046  CA  GLU   134      12.195  36.558  58.571  1.00  0.00           C  
ATOM   1047  CB  GLU   134      11.401  37.395  57.550  1.00  0.00           C  
ATOM   1048  CG  GLU   134      12.097  38.726  57.195  1.00  0.00           C  
ATOM   1049  CD  GLU   134      11.415  39.492  56.060  1.00  0.00           C  
ATOM   1050  OE1 GLU   134      10.203  39.280  55.837  1.00  0.00           O  
ATOM   1051  OE2 GLU   134      12.129  40.286  55.408  1.00  0.00           O1-
ATOM   1052  C   GLU   134      11.336  35.430  59.174  1.00  0.00           C  
ATOM   1053  O   GLU   134      10.628  35.702  60.142  1.00  0.00           O  
ATOM   1054  N   LYS   135      11.431  34.192  58.644  1.00  0.00           N  
ATOM   1055  CA  LYS   135      10.718  33.012  59.167  1.00  0.00           C  
ATOM   1056  CB  LYS   135      10.852  31.786  58.232  1.00  0.00           C  
ATOM   1057  CG  LYS   135      10.628  32.034  56.738  1.00  0.00           C  
ATOM   1058  CD  LYS   135       9.246  32.578  56.334  1.00  0.00           C  
ATOM   1059  CE  LYS   135       8.353  31.529  55.664  1.00  0.00           C  
ATOM   1060  NZ  LYS   135       8.934  31.067  54.389  1.00  0.00           N1+
ATOM   1061  C   LYS   135      11.208  32.587  60.561  1.00  0.00           C  
ATOM   1062  O   LYS   135      10.410  32.054  61.330  1.00  0.00           O  
ATOM   1063  N   LEU   136      12.498  32.837  60.856  1.00  0.00           N  
ATOM   1064  CA  LEU   136      13.123  32.570  62.153  1.00  0.00           C  
ATOM   1065  CB  LEU   136      14.650  32.786  62.061  1.00  0.00           C  
ATOM   1066  CG  LEU   136      15.399  31.794  61.151  1.00  0.00           C  
ATOM   1067  CD1 LEU   136      16.842  32.269  60.931  1.00  0.00           C  
ATOM   1068  CD2 LEU   136      15.367  30.357  61.709  1.00  0.00           C  
ATOM   1069  C   LEU   136      12.567  33.449  63.283  1.00  0.00           C  
ATOM   1070  O   LEU   136      12.659  33.039  64.438  1.00  0.00           O  
ATOM   1071  N   LYS   137      12.037  34.640  62.940  1.00  0.00           N  
ATOM   1072  CA  LYS   137      11.508  35.655  63.861  1.00  0.00           C  
ATOM   1073  CB  LYS   137      10.188  35.162  64.518  1.00  0.00           C  
ATOM   1074  CG  LYS   137       9.080  34.711  63.535  1.00  0.00           C  
ATOM   1075  CD  LYS   137       7.981  35.751  63.262  1.00  0.00           C  
ATOM   1076  CE  LYS   137       8.457  37.017  62.535  1.00  0.00           C  
ATOM   1077  NZ  LYS   137       7.371  38.002  62.428  1.00  0.00           N1+
ATOM   1078  C   LYS   137      12.580  36.063  64.897  1.00  0.00           C  
ATOM   1079  O   LYS   137      12.304  36.095  66.095  1.00  0.00           O  
ATOM   1080  N   THR   138      13.811  36.274  64.404  1.00  0.00           N  
ATOM   1081  CA  THR   138      15.012  36.437  65.213  1.00  0.00           C  
ATOM   1082  CB  THR   138      15.813  35.105  65.309  1.00  0.00           C  
ATOM   1083  CG2 THR   138      17.173  35.191  66.026  1.00  0.00           C  
ATOM   1084  OG1 THR   138      15.048  34.148  66.010  1.00  0.00           O  
ATOM   1085  C   THR   138      15.902  37.488  64.545  1.00  0.00           C  
ATOM   1086  O   THR   138      16.297  37.303  63.392  1.00  0.00           O  
ATOM   1087  N   ASP   139      16.228  38.549  65.302  1.00  0.00           N  
ATOM   1088  CA  ASP   139      17.234  39.541  64.926  1.00  0.00           C  
ATOM   1089  CB  ASP   139      17.175  40.786  65.846  1.00  0.00           C  
ATOM   1090  CG  ASP   139      18.074  41.938  65.377  1.00  0.00           C  
ATOM   1091  OD1 ASP   139      18.076  42.206  64.156  1.00  0.00           O  
ATOM   1092  OD2 ASP   139      18.695  42.587  66.246  1.00  0.00           O1-
ATOM   1093  C   ASP   139      18.618  38.876  65.003  1.00  0.00           C  
ATOM   1094  O   ASP   139      18.921  38.292  66.040  1.00  0.00           O  
ATOM   1095  N   ILE   140      19.410  38.963  63.924  1.00  0.00           N  
ATOM   1096  CA  ILE   140      20.777  38.443  63.880  1.00  0.00           C  
ATOM   1097  CB  ILE   140      20.947  37.196  62.956  1.00  0.00           C  
ATOM   1098  CG2 ILE   140      22.377  36.621  63.005  1.00  0.00           C  
ATOM   1099  CG1 ILE   140      19.928  36.076  63.291  1.00  0.00           C  
ATOM   1100  CD1 ILE   140      19.884  34.922  62.278  1.00  0.00           C  
ATOM   1101  C   ILE   140      21.670  39.580  63.360  1.00  0.00           C  
ATOM   1102  O   ILE   140      21.488  40.039  62.231  1.00  0.00           O  
ATOM   1103  N   LYS   141      22.607  40.014  64.213  1.00  0.00           N  
ATOM   1104  CA  LYS   141      23.571  41.078  63.941  1.00  0.00           C  
ATOM   1105  CB  LYS   141      23.284  42.275  64.875  1.00  0.00           C  
ATOM   1106  CG  LYS   141      21.930  42.963  64.623  1.00  0.00           C  
ATOM   1107  CD  LYS   141      21.888  43.790  63.324  1.00  0.00           C  
ATOM   1108  CE  LYS   141      20.466  44.096  62.832  1.00  0.00           C  
ATOM   1109  NZ  LYS   141      19.634  44.721  63.874  1.00  0.00           N1+
ATOM   1110  C   LYS   141      24.974  40.530  64.196  1.00  0.00           C  
ATOM   1111  O   LYS   141      25.166  39.819  65.177  1.00  0.00           O  
ATOM   1112  N   VAL   142      25.936  40.880  63.331  1.00  0.00           N  
ATOM   1113  CA  VAL   142      27.326  40.446  63.469  1.00  0.00           C  
ATOM   1114  CB  VAL   142      28.114  40.613  62.137  1.00  0.00           C  
ATOM   1115  CG1 VAL   142      29.614  40.261  62.245  1.00  0.00           C  
ATOM   1116  CG2 VAL   142      27.477  39.781  61.012  1.00  0.00           C  
ATOM   1117  C   VAL   142      28.033  41.253  64.574  1.00  0.00           C  
ATOM   1118  O   VAL   142      28.045  42.483  64.519  1.00  0.00           O  
ATOM   1119  N   VAL   143      28.628  40.530  65.534  1.00  0.00           N  
ATOM   1120  CA  VAL   143      29.532  41.081  66.540  1.00  0.00           C  
ATOM   1121  CB  VAL   143      29.549  40.197  67.820  1.00  0.00           C  
ATOM   1122  CG1 VAL   143      30.643  40.551  68.845  1.00  0.00           C  
ATOM   1123  CG2 VAL   143      28.181  40.221  68.520  1.00  0.00           C  
ATOM   1124  C   VAL   143      30.940  41.123  65.923  1.00  0.00           C  
ATOM   1125  O   VAL   143      31.437  40.086  65.479  1.00  0.00           O  
ATOM   1126  N   ASP   144      31.535  42.328  65.887  1.00  0.00           N  
ATOM   1127  CA  ASP   144      32.843  42.592  65.283  1.00  0.00           C  
ATOM   1128  CB  ASP   144      33.142  44.109  65.241  1.00  0.00           C  
ATOM   1129  CG  ASP   144      34.395  44.471  64.437  1.00  0.00           C  
ATOM   1130  OD1 ASP   144      34.272  44.542  63.195  1.00  0.00           O  
ATOM   1131  OD2 ASP   144      35.454  44.652  65.076  1.00  0.00           O1-
ATOM   1132  C   ASP   144      33.965  41.822  66.008  1.00  0.00           C  
ATOM   1133  O   ASP   144      33.934  41.705  67.231  1.00  0.00           O  
ATOM   1134  N   ARG   145      34.942  41.348  65.221  1.00  0.00           N  
ATOM   1135  CA  ARG   145      36.164  40.656  65.640  1.00  0.00           C  
ATOM   1136  CB  ARG   145      37.029  40.492  64.371  1.00  0.00           C  
ATOM   1137  CG  ARG   145      38.486  40.016  64.566  1.00  0.00           C  
ATOM   1138  CD  ARG   145      39.249  39.859  63.240  1.00  0.00           C  
ATOM   1139  NE  ARG   145      39.155  41.064  62.401  1.00  0.00           N  
ATOM   1140  CZ  ARG   145      38.284  41.245  61.392  1.00  0.00           C  
ATOM   1141  NH1 ARG   145      37.486  40.253  60.969  1.00  0.00           N1+
ATOM   1142  NH2 ARG   145      38.208  42.442  60.799  1.00  0.00           N  
ATOM   1143  C   ARG   145      36.934  41.345  66.786  1.00  0.00           C  
ATOM   1144  O   ARG   145      37.396  40.650  67.687  1.00  0.00           O  
ATOM   1145  N   ASP   146      37.056  42.679  66.734  1.00  0.00           N  
ATOM   1146  CA  ASP   146      37.856  43.479  67.670  1.00  0.00           C  
ATOM   1147  CB  ASP   146      38.751  44.502  66.927  1.00  0.00           C  
ATOM   1148  CG  ASP   146      39.668  43.858  65.876  1.00  0.00           C  
ATOM   1149  OD1 ASP   146      40.327  42.855  66.227  1.00  0.00           O  
ATOM   1150  OD2 ASP   146      39.752  44.415  64.759  1.00  0.00           O1-
ATOM   1151  C   ASP   146      37.026  44.129  68.796  1.00  0.00           C  
ATOM   1152  O   ASP   146      37.583  44.925  69.552  1.00  0.00           O  
ATOM   1153  N   SER   147      35.735  43.770  68.928  1.00  0.00           N  
ATOM   1154  CA  SER   147      34.859  44.224  70.015  1.00  0.00           C  
ATOM   1155  CB  SER   147      33.385  43.980  69.620  1.00  0.00           C  
ATOM   1156  OG  SER   147      33.007  42.623  69.730  1.00  0.00           O  
ATOM   1157  C   SER   147      35.200  43.585  71.378  1.00  0.00           C  
ATOM   1158  O   SER   147      35.833  42.529  71.428  1.00  0.00           O  
ATOM   1159  N   GLU   148      34.709  44.225  72.454  1.00  0.00           N  
ATOM   1160  CA  GLU   148      34.780  43.754  73.843  1.00  0.00           C  
ATOM   1161  CB  GLU   148      34.206  44.864  74.761  1.00  0.00           C  
ATOM   1162  CG  GLU   148      34.002  44.540  76.263  1.00  0.00           C  
ATOM   1163  CD  GLU   148      35.280  44.322  77.082  1.00  0.00           C  
ATOM   1164  OE1 GLU   148      36.367  44.198  76.479  1.00  0.00           O  
ATOM   1165  OE2 GLU   148      35.139  44.293  78.324  1.00  0.00           O1-
ATOM   1166  C   GLU   148      34.082  42.399  74.060  1.00  0.00           C  
ATOM   1167  O   GLU   148      34.636  41.533  74.737  1.00  0.00           O  
ATOM   1168  N   GLU   149      32.898  42.240  73.443  1.00  0.00           N  
ATOM   1169  CA  GLU   149      32.110  41.006  73.414  1.00  0.00           C  
ATOM   1170  CB  GLU   149      30.799  41.257  72.642  1.00  0.00           C  
ATOM   1171  CG  GLU   149      29.863  42.273  73.325  1.00  0.00           C  
ATOM   1172  CD  GLU   149      28.710  42.679  72.408  1.00  0.00           C  
ATOM   1173  OE1 GLU   149      28.971  43.501  71.505  1.00  0.00           O  
ATOM   1174  OE2 GLU   149      27.591  42.162  72.619  1.00  0.00           O1-
ATOM   1175  C   GLU   149      32.889  39.839  72.789  1.00  0.00           C  
ATOM   1176  O   GLU   149      32.879  38.751  73.356  1.00  0.00           O  
ATOM   1177  N   ALA   150      33.584  40.103  71.668  1.00  0.00           N  
ATOM   1178  CA  ALA   150      34.403  39.125  70.959  1.00  0.00           C  
ATOM   1179  CB  ALA   150      34.731  39.655  69.561  1.00  0.00           C  
ATOM   1180  C   ALA   150      35.675  38.701  71.710  1.00  0.00           C  
ATOM   1181  O   ALA   150      36.021  37.523  71.635  1.00  0.00           O  
ATOM   1182  N   GLU   151      36.325  39.624  72.445  1.00  0.00           N  
ATOM   1183  CA  GLU   151      37.470  39.307  73.308  1.00  0.00           C  
ATOM   1184  CB  GLU   151      38.154  40.581  73.842  1.00  0.00           C  
ATOM   1185  CG  GLU   151      38.965  41.345  72.777  1.00  0.00           C  
ATOM   1186  CD  GLU   151      39.817  42.484  73.351  1.00  0.00           C  
ATOM   1187  OE1 GLU   151      40.113  42.451  74.566  1.00  0.00           O  
ATOM   1188  OE2 GLU   151      40.196  43.358  72.542  1.00  0.00           O1-
ATOM   1189  C   GLU   151      37.100  38.380  74.477  1.00  0.00           C  
ATOM   1190  O   GLU   151      37.816  37.407  74.716  1.00  0.00           O  
ATOM   1191  N   ILE   152      35.978  38.687  75.151  1.00  0.00           N  
ATOM   1192  CA  ILE   152      35.411  37.898  76.247  1.00  0.00           C  
ATOM   1193  CB  ILE   152      34.227  38.653  76.931  1.00  0.00           C  
ATOM   1194  CG2 ILE   152      33.316  37.795  77.842  1.00  0.00           C  
ATOM   1195  CG1 ILE   152      34.760  39.873  77.719  1.00  0.00           C  
ATOM   1196  CD1 ILE   152      33.676  40.894  78.089  1.00  0.00           C  
ATOM   1197  C   ILE   152      34.957  36.501  75.784  1.00  0.00           C  
ATOM   1198  O   ILE   152      35.262  35.522  76.463  1.00  0.00           O  
ATOM   1199  N   ILE   153      34.269  36.438  74.631  1.00  0.00           N  
ATOM   1200  CA  ILE   153      33.759  35.206  74.032  1.00  0.00           C  
ATOM   1201  CB  ILE   153      32.710  35.503  72.916  1.00  0.00           C  
ATOM   1202  CG2 ILE   153      32.420  34.341  71.945  1.00  0.00           C  
ATOM   1203  CG1 ILE   153      31.389  35.992  73.560  1.00  0.00           C  
ATOM   1204  CD1 ILE   153      30.419  36.674  72.585  1.00  0.00           C  
ATOM   1205  C   ILE   153      34.874  34.262  73.536  1.00  0.00           C  
ATOM   1206  O   ILE   153      34.784  33.071  73.823  1.00  0.00           O  
ATOM   1207  N   ARG   154      35.922  34.786  72.871  1.00  0.00           N  
ATOM   1208  CA  ARG   154      37.097  33.991  72.482  1.00  0.00           C  
ATOM   1209  CB  ARG   154      38.022  34.764  71.527  1.00  0.00           C  
ATOM   1210  CG  ARG   154      37.494  34.921  70.092  1.00  0.00           C  
ATOM   1211  CD  ARG   154      38.608  35.374  69.135  1.00  0.00           C  
ATOM   1212  NE  ARG   154      39.126  36.701  69.497  1.00  0.00           N  
ATOM   1213  CZ  ARG   154      38.615  37.872  69.092  1.00  0.00           C  
ATOM   1214  NH1 ARG   154      37.595  37.908  68.228  1.00  0.00           N1+
ATOM   1215  NH2 ARG   154      39.132  39.020  69.549  1.00  0.00           N  
ATOM   1216  C   ARG   154      37.925  33.503  73.682  1.00  0.00           C  
ATOM   1217  O   ARG   154      38.463  32.399  73.606  1.00  0.00           O  
ATOM   1218  N   LYS   155      38.005  34.304  74.760  1.00  0.00           N  
ATOM   1219  CA  LYS   155      38.627  33.899  76.022  1.00  0.00           C  
ATOM   1220  CB  LYS   155      38.845  35.128  76.931  1.00  0.00           C  
ATOM   1221  CG  LYS   155      39.293  34.787  78.368  1.00  0.00           C  
ATOM   1222  CD  LYS   155      39.941  35.961  79.120  1.00  0.00           C  
ATOM   1223  CE  LYS   155      41.479  35.931  79.099  1.00  0.00           C  
ATOM   1224  NZ  LYS   155      42.022  35.963  77.730  1.00  0.00           N1+
ATOM   1225  C   LYS   155      37.854  32.765  76.712  1.00  0.00           C  
ATOM   1226  O   LYS   155      38.487  31.836  77.208  1.00  0.00           O  
ATOM   1227  N   TYR   156      36.512  32.844  76.683  1.00  0.00           N  
ATOM   1228  CA  TYR   156      35.604  31.818  77.190  1.00  0.00           C  
ATOM   1229  CB  TYR   156      34.158  32.378  77.180  1.00  0.00           C  
ATOM   1230  CG  TYR   156      33.074  31.671  77.985  1.00  0.00           C  
ATOM   1231  CD1 TYR   156      33.365  30.612  78.870  1.00  0.00           C  
ATOM   1232  CE1 TYR   156      32.350  30.016  79.637  1.00  0.00           C  
ATOM   1233  CZ  TYR   156      31.026  30.466  79.524  1.00  0.00           C  
ATOM   1234  OH  TYR   156      30.055  29.861  80.262  1.00  0.00           O  
ATOM   1235  CE2 TYR   156      30.721  31.530  78.654  1.00  0.00           C  
ATOM   1236  CD2 TYR   156      31.741  32.126  77.885  1.00  0.00           C  
ATOM   1237  C   TYR   156      35.763  30.489  76.426  1.00  0.00           C  
ATOM   1238  O   TYR   156      35.817  29.443  77.068  1.00  0.00           O  
ATOM   1239  N   VAL   157      35.928  30.553  75.092  1.00  0.00           N  
ATOM   1240  CA  VAL   157      36.239  29.395  74.250  1.00  0.00           C  
ATOM   1241  CB  VAL   157      36.146  29.729  72.729  1.00  0.00           C  
ATOM   1242  CG1 VAL   157      36.691  28.641  71.776  1.00  0.00           C  
ATOM   1243  CG2 VAL   157      34.698  30.055  72.327  1.00  0.00           C  
ATOM   1244  C   VAL   157      37.621  28.780  74.571  1.00  0.00           C  
ATOM   1245  O   VAL   157      37.693  27.570  74.775  1.00  0.00           O  
ATOM   1246  N   LYS   158      38.680  29.608  74.628  1.00  0.00           N  
ATOM   1247  CA  LYS   158      40.059  29.147  74.826  1.00  0.00           C  
ATOM   1248  CB  LYS   158      41.052  30.307  74.584  1.00  0.00           C  
ATOM   1249  CG  LYS   158      42.515  29.832  74.429  1.00  0.00           C  
ATOM   1250  CD  LYS   158      43.584  30.886  74.757  1.00  0.00           C  
ATOM   1251  CE  LYS   158      43.672  31.195  76.259  1.00  0.00           C  
ATOM   1252  NZ  LYS   158      44.880  31.971  76.585  1.00  0.00           N1+
ATOM   1253  C   LYS   158      40.290  28.503  76.208  1.00  0.00           C  
ATOM   1254  O   LYS   158      40.863  27.416  76.273  1.00  0.00           O  
ATOM   1255  N   ASN   159      39.854  29.192  77.277  1.00  0.00           N  
ATOM   1256  CA  ASN   159      40.081  28.796  78.670  1.00  0.00           C  
ATOM   1257  CB  ASN   159      39.740  29.981  79.601  1.00  0.00           C  
ATOM   1258  CG  ASN   159      40.760  31.127  79.620  1.00  0.00           C  
ATOM   1259  OD1 ASN   159      41.723  31.152  78.858  1.00  0.00           O  
ATOM   1260  ND2 ASN   159      40.553  32.084  80.526  1.00  0.00           N  
ATOM   1261  C   ASN   159      39.274  27.555  79.079  1.00  0.00           C  
ATOM   1262  O   ASN   159      39.834  26.683  79.743  1.00  0.00           O  
ATOM   1263  N   THR   160      37.991  27.496  78.689  1.00  0.00           N  
ATOM   1264  CA  THR   160      37.069  26.435  79.107  1.00  0.00           C  
ATOM   1265  CB  THR   160      35.659  26.996  79.434  1.00  0.00           C  
ATOM   1266  CG2 THR   160      35.689  28.254  80.310  1.00  0.00           C  
ATOM   1267  OG1 THR   160      34.824  27.177  78.304  1.00  0.00           O  
ATOM   1268  C   THR   160      37.003  25.246  78.120  1.00  0.00           C  
ATOM   1269  O   THR   160      36.099  24.417  78.229  1.00  0.00           O  
ATOM   1270  N   HIE   161      38.000  25.132  77.224  1.00  0.00           N  
ATOM   1271  CA  HIE   161      38.277  23.916  76.458  1.00  0.00           C  
ATOM   1272  CB  HIE   161      39.169  24.265  75.248  1.00  0.00           C  
ATOM   1273  CG  HIE   161      39.169  23.220  74.158  1.00  0.00           C  
ATOM   1274  ND1 HIE   161      38.529  23.408  72.927  1.00  0.00           N  
ATOM   1275  CE1 HIE   161      38.743  22.282  72.257  1.00  0.00           C  
ATOM   1276  NE2 HIE   161      39.451  21.389  72.946  1.00  0.00           N  
ATOM   1277  CD2 HIE   161      39.752  21.969  74.164  1.00  0.00           C  
ATOM   1278  C   HIE   161      38.944  22.880  77.384  1.00  0.00           C  
ATOM   1279  O   HIE   161      39.962  23.186  78.007  1.00  0.00           O  
ATOM   1280  N   ALA   162      38.343  21.685  77.467  1.00  0.00           N  
ATOM   1281  CA  ALA   162      38.777  20.600  78.345  1.00  0.00           C  
ATOM   1282  CB  ALA   162      37.592  19.662  78.572  1.00  0.00           C  
ATOM   1283  C   ALA   162      39.951  19.800  77.763  1.00  0.00           C  
ATOM   1284  O   ALA   162      40.009  19.584  76.552  1.00  0.00           O  
ATOM   1285  N   THR   163      40.836  19.330  78.656  1.00  0.00           N  
ATOM   1286  CA  THR   163      42.038  18.565  78.315  1.00  0.00           C  
ATOM   1287  CB  THR   163      43.003  18.477  79.527  1.00  0.00           C  
ATOM   1288  CG2 THR   163      43.500  19.849  80.009  1.00  0.00           C  
ATOM   1289  OG1 THR   163      42.414  17.793  80.620  1.00  0.00           O  
ATOM   1290  C   THR   163      41.764  17.128  77.810  1.00  0.00           C  
ATOM   1291  O   THR   163      42.596  16.616  77.062  1.00  0.00           O  
ATOM   1292  N   THR   164      40.617  16.519  78.167  1.00  0.00           N  
ATOM   1293  CA  THR   164      40.205  15.209  77.642  1.00  0.00           C  
ATOM   1294  CB  THR   164      39.263  14.445  78.615  1.00  0.00           C  
ATOM   1295  CG2 THR   164      39.816  14.323  80.044  1.00  0.00           C  
ATOM   1296  OG1 THR   164      37.940  14.954  78.641  1.00  0.00           O  
ATOM   1297  C   THR   164      39.516  15.300  76.259  1.00  0.00           C  
ATOM   1298  O   THR   164      39.384  14.266  75.606  1.00  0.00           O  
ATOM   1299  N   HIE   165      39.112  16.510  75.826  1.00  0.00           N  
ATOM   1300  CA  HIE   165      38.528  16.778  74.506  1.00  0.00           C  
ATOM   1301  CB  HIE   165      37.309  17.722  74.653  1.00  0.00           C  
ATOM   1302  CG  HIE   165      36.206  17.219  75.559  1.00  0.00           C  
ATOM   1303  ND1 HIE   165      35.377  18.080  76.286  1.00  0.00           N  
ATOM   1304  CE1 HIE   165      34.571  17.292  76.981  1.00  0.00           C  
ATOM   1305  NE2 HIE   165      34.790  15.998  76.750  1.00  0.00           N  
ATOM   1306  CD2 HIE   165      35.822  15.920  75.830  1.00  0.00           C  
ATOM   1307  C   HIE   165      39.607  17.306  73.536  1.00  0.00           C  
ATOM   1308  O   HIE   165      39.402  18.319  72.867  1.00  0.00           O  
ATOM   1309  N   ASN   166      40.746  16.594  73.489  1.00  0.00           N  
ATOM   1310  CA  ASN   166      41.959  16.941  72.739  1.00  0.00           C  
ATOM   1311  CB  ASN   166      43.212  16.569  73.576  1.00  0.00           C  
ATOM   1312  CG  ASN   166      43.437  15.072  73.850  1.00  0.00           C  
ATOM   1313  OD1 ASN   166      42.530  14.249  73.734  1.00  0.00           O  
ATOM   1314  ND2 ASN   166      44.663  14.715  74.237  1.00  0.00           N  
ATOM   1315  C   ASN   166      42.017  16.368  71.305  1.00  0.00           C  
ATOM   1316  O   ASN   166      43.063  16.488  70.666  1.00  0.00           O  
ATOM   1317  N   ALA   167      40.913  15.781  70.809  1.00  0.00           N  
ATOM   1318  CA  ALA   167      40.783  15.283  69.433  1.00  0.00           C  
ATOM   1319  CB  ALA   167      39.559  14.358  69.361  1.00  0.00           C  
ATOM   1320  C   ALA   167      40.686  16.394  68.365  1.00  0.00           C  
ATOM   1321  O   ALA   167      40.843  16.097  67.180  1.00  0.00           O  
ATOM   1322  N   TYR   168      40.432  17.640  68.799  1.00  0.00           N  
ATOM   1323  CA  TYR   168      40.288  18.816  67.949  1.00  0.00           C  
ATOM   1324  CB  TYR   168      38.826  18.922  67.442  1.00  0.00           C  
ATOM   1325  CG  TYR   168      37.756  19.088  68.516  1.00  0.00           C  
ATOM   1326  CD1 TYR   168      37.393  20.372  68.976  1.00  0.00           C  
ATOM   1327  CE1 TYR   168      36.420  20.518  69.985  1.00  0.00           C  
ATOM   1328  CZ  TYR   168      35.799  19.380  70.536  1.00  0.00           C  
ATOM   1329  OH  TYR   168      34.857  19.523  71.512  1.00  0.00           O  
ATOM   1330  CE2 TYR   168      36.149  18.097  70.072  1.00  0.00           C  
ATOM   1331  CD2 TYR   168      37.124  17.952  69.065  1.00  0.00           C  
ATOM   1332  C   TYR   168      40.716  20.080  68.708  1.00  0.00           C  
ATOM   1333  O   TYR   168      40.591  20.147  69.932  1.00  0.00           O  
ATOM   1334  N   ASP   169      41.146  21.078  67.925  1.00  0.00           N  
ATOM   1335  CA  ASP   169      41.292  22.479  68.324  1.00  0.00           C  
ATOM   1336  CB  ASP   169      42.598  23.106  67.789  1.00  0.00           C  
ATOM   1337  CG  ASP   169      43.852  22.343  68.222  1.00  0.00           C  
ATOM   1338  OD1 ASP   169      44.006  22.157  69.450  1.00  0.00           O  
ATOM   1339  OD2 ASP   169      44.668  22.020  67.332  1.00  0.00           O1-
ATOM   1340  C   ASP   169      40.069  23.263  67.828  1.00  0.00           C  
ATOM   1341  O   ASP   169      39.439  22.858  66.851  1.00  0.00           O  
ATOM   1342  N   LEU   170      39.742  24.358  68.529  1.00  0.00           N  
ATOM   1343  CA  LEU   170      38.497  25.098  68.331  1.00  0.00           C  
ATOM   1344  CB  LEU   170      37.635  24.910  69.604  1.00  0.00           C  
ATOM   1345  CG  LEU   170      36.106  24.968  69.399  1.00  0.00           C  
ATOM   1346  CD1 LEU   170      35.613  23.958  68.339  1.00  0.00           C  
ATOM   1347  CD2 LEU   170      35.380  24.764  70.749  1.00  0.00           C  
ATOM   1348  C   LEU   170      38.816  26.567  68.016  1.00  0.00           C  
ATOM   1349  O   LEU   170      39.536  27.210  68.780  1.00  0.00           O  
ATOM   1350  N   GLU   171      38.281  27.052  66.884  1.00  0.00           N  
ATOM   1351  CA  GLU   171      38.484  28.405  66.367  1.00  0.00           C  
ATOM   1352  CB  GLU   171      39.334  28.325  65.079  1.00  0.00           C  
ATOM   1353  CG  GLU   171      39.656  29.693  64.442  1.00  0.00           C  
ATOM   1354  CD  GLU   171      40.438  29.540  63.139  1.00  0.00           C  
ATOM   1355  OE1 GLU   171      41.667  29.336  63.235  1.00  0.00           O  
ATOM   1356  OE2 GLU   171      39.793  29.623  62.070  1.00  0.00           O1-
ATOM   1357  C   GLU   171      37.119  29.045  66.097  1.00  0.00           C  
ATOM   1358  O   GLU   171      36.302  28.439  65.408  1.00  0.00           O  
ATOM   1359  N   VAL   172      36.917  30.269  66.606  1.00  0.00           N  
ATOM   1360  CA  VAL   172      35.704  31.057  66.386  1.00  0.00           C  
ATOM   1361  CB  VAL   172      35.490  32.097  67.524  1.00  0.00           C  
ATOM   1362  CG1 VAL   172      34.178  32.888  67.367  1.00  0.00           C  
ATOM   1363  CG2 VAL   172      35.530  31.449  68.919  1.00  0.00           C  
ATOM   1364  C   VAL   172      35.830  31.819  65.051  1.00  0.00           C  
ATOM   1365  O   VAL   172      36.722  32.659  64.923  1.00  0.00           O  
ATOM   1366  N   ILE   173      34.946  31.506  64.088  1.00  0.00           N  
ATOM   1367  CA  ILE   173      34.898  32.160  62.776  1.00  0.00           C  
ATOM   1368  CB  ILE   173      34.482  31.181  61.623  1.00  0.00           C  
ATOM   1369  CG2 ILE   173      33.831  31.845  60.389  1.00  0.00           C  
ATOM   1370  CG1 ILE   173      35.683  30.354  61.110  1.00  0.00           C  
ATOM   1371  CD1 ILE   173      36.399  29.509  62.163  1.00  0.00           C  
ATOM   1372  C   ILE   173      33.995  33.407  62.820  1.00  0.00           C  
ATOM   1373  O   ILE   173      34.471  34.491  62.484  1.00  0.00           O  
ATOM   1374  N   ASP   174      32.733  33.230  63.248  1.00  0.00           N  
ATOM   1375  CA  ASP   174      31.737  34.298  63.382  1.00  0.00           C  
ATOM   1376  CB  ASP   174      30.626  34.269  62.299  1.00  0.00           C  
ATOM   1377  CG  ASP   174      31.112  34.322  60.848  1.00  0.00           C  
ATOM   1378  OD1 ASP   174      32.067  35.083  60.582  1.00  0.00           O  
ATOM   1379  OD2 ASP   174      30.458  33.670  60.004  1.00  0.00           O1-
ATOM   1380  C   ASP   174      31.096  34.244  64.770  1.00  0.00           C  
ATOM   1381  O   ASP   174      30.946  33.166  65.346  1.00  0.00           O  
ATOM   1382  N   ILE   175      30.712  35.431  65.256  1.00  0.00           N  
ATOM   1383  CA  ILE   175      29.956  35.644  66.484  1.00  0.00           C  
ATOM   1384  CB  ILE   175      30.799  36.371  67.577  1.00  0.00           C  
ATOM   1385  CG2 ILE   175      30.003  36.650  68.873  1.00  0.00           C  
ATOM   1386  CG1 ILE   175      32.095  35.600  67.916  1.00  0.00           C  
ATOM   1387  CD1 ILE   175      33.102  36.403  68.747  1.00  0.00           C  
ATOM   1388  C   ILE   175      28.784  36.555  66.094  1.00  0.00           C  
ATOM   1389  O   ILE   175      29.004  37.598  65.474  1.00  0.00           O  
ATOM   1390  N   PHE   176      27.566  36.138  66.456  1.00  0.00           N  
ATOM   1391  CA  PHE   176      26.336  36.860  66.161  1.00  0.00           C  
ATOM   1392  CB  PHE   176      25.396  35.979  65.313  1.00  0.00           C  
ATOM   1393  CG  PHE   176      25.954  35.499  63.984  1.00  0.00           C  
ATOM   1394  CD1 PHE   176      26.571  34.233  63.886  1.00  0.00           C  
ATOM   1395  CE1 PHE   176      27.150  33.830  62.692  1.00  0.00           C  
ATOM   1396  CZ  PHE   176      27.144  34.678  61.594  1.00  0.00           C  
ATOM   1397  CE2 PHE   176      26.565  35.938  61.683  1.00  0.00           C  
ATOM   1398  CD2 PHE   176      25.989  36.365  62.872  1.00  0.00           C  
ATOM   1399  C   PHE   176      25.646  37.205  67.479  1.00  0.00           C  
ATOM   1400  O   PHE   176      25.476  36.320  68.310  1.00  0.00           O  
ATOM   1401  N   LYS   177      25.202  38.462  67.608  1.00  0.00           N  
ATOM   1402  CA  LYS   177      24.218  38.924  68.582  1.00  0.00           C  
ATOM   1403  CB  LYS   177      24.281  40.473  68.663  1.00  0.00           C  
ATOM   1404  CG  LYS   177      24.773  41.020  70.009  1.00  0.00           C  
ATOM   1405  CD  LYS   177      23.778  40.811  71.162  1.00  0.00           C  
ATOM   1406  CE  LYS   177      24.274  41.457  72.459  1.00  0.00           C  
ATOM   1407  NZ  LYS   177      23.325  41.250  73.561  1.00  0.00           N1+
ATOM   1408  C   LYS   177      22.837  38.465  68.103  1.00  0.00           C  
ATOM   1409  O   LYS   177      22.471  38.795  66.974  1.00  0.00           O  
ATOM   1410  N   ILE   178      22.111  37.718  68.949  1.00  0.00           N  
ATOM   1411  CA  ILE   178      20.786  37.204  68.612  1.00  0.00           C  
ATOM   1412  CB  ILE   178      20.765  35.663  68.396  1.00  0.00           C  
ATOM   1413  CG2 ILE   178      21.589  35.289  67.145  1.00  0.00           C  
ATOM   1414  CG1 ILE   178      21.192  34.828  69.625  1.00  0.00           C  
ATOM   1415  CD1 ILE   178      20.849  33.336  69.524  1.00  0.00           C  
ATOM   1416  C   ILE   178      19.739  37.623  69.655  1.00  0.00           C  
ATOM   1417  O   ILE   178      20.046  37.705  70.845  1.00  0.00           O  
ATOM   1418  N   GLU   179      18.521  37.891  69.162  1.00  0.00           N  
ATOM   1419  CA  GLU   179      17.360  38.255  69.962  1.00  0.00           C  
ATOM   1420  CB  GLU   179      17.314  39.786  70.193  1.00  0.00           C  
ATOM   1421  CG  GLU   179      16.073  40.275  70.979  1.00  0.00           C  
ATOM   1422  CD  GLU   179      16.080  41.771  71.315  1.00  0.00           C  
ATOM   1423  OE1 GLU   179      17.126  42.426  71.106  1.00  0.00           O  
ATOM   1424  OE2 GLU   179      15.027  42.234  71.805  1.00  0.00           O1-
ATOM   1425  C   GLU   179      16.115  37.686  69.276  1.00  0.00           C  
ATOM   1426  O   GLU   179      15.647  38.258  68.290  1.00  0.00           O  
ATOM   1427  N   ARG   180      15.610  36.566  69.818  1.00  0.00           N  
ATOM   1428  CA  ARG   180      14.339  35.965  69.418  1.00  0.00           C  
ATOM   1429  CB  ARG   180      14.161  34.598  70.102  1.00  0.00           C  
ATOM   1430  CG  ARG   180      15.174  33.517  69.685  1.00  0.00           C  
ATOM   1431  CD  ARG   180      14.778  32.114  70.177  1.00  0.00           C  
ATOM   1432  NE  ARG   180      13.415  31.763  69.749  1.00  0.00           N  
ATOM   1433  CZ  ARG   180      12.300  31.854  70.496  1.00  0.00           C  
ATOM   1434  NH1 ARG   180      12.351  32.094  71.814  1.00  0.00           N1+
ATOM   1435  NH2 ARG   180      11.105  31.710  69.911  1.00  0.00           N  
ATOM   1436  C   ARG   180      13.153  36.863  69.801  1.00  0.00           C  
ATOM   1437  O   ARG   180      13.163  37.450  70.886  1.00  0.00           O  
ATOM   1438  N   GLU   181      12.133  36.904  68.926  1.00  0.00           N  
ATOM   1439  CA  GLU   181      10.872  37.601  69.174  1.00  0.00           C  
ATOM   1440  CB  GLU   181       9.974  37.561  67.916  1.00  0.00           C  
ATOM   1441  CG  GLU   181       8.710  38.444  68.046  1.00  0.00           C  
ATOM   1442  CD  GLU   181       7.621  38.123  67.025  1.00  0.00           C  
ATOM   1443  OE1 GLU   181       7.959  37.958  65.833  1.00  0.00           O  
ATOM   1444  OE2 GLU   181       6.453  38.056  67.465  1.00  0.00           O1-
ATOM   1445  C   GLU   181      10.135  36.995  70.383  1.00  0.00           C  
ATOM   1446  O   GLU   181       9.965  35.776  70.453  1.00  0.00           O  
ATOM   1447  N   GLY   182       9.707  37.879  71.297  1.00  0.00           N  
ATOM   1448  CA  GLY   182       8.900  37.556  72.471  1.00  0.00           C  
ATOM   1449  C   GLY   182       9.706  36.942  73.628  1.00  0.00           C  
ATOM   1450  O   GLY   182       9.164  36.857  74.728  1.00  0.00           O  
ATOM   1451  N   GLU   183      10.971  36.528  73.413  1.00  0.00           N  
ATOM   1452  CA  GLU   183      11.804  35.866  74.419  1.00  0.00           C  
ATOM   1453  CB  GLU   183      12.994  35.159  73.742  1.00  0.00           C  
ATOM   1454  CG  GLU   183      13.885  34.347  74.707  1.00  0.00           C  
ATOM   1455  CD  GLU   183      14.852  33.429  73.961  1.00  0.00           C  
ATOM   1456  OE1 GLU   183      15.922  33.928  73.554  1.00  0.00           O  
ATOM   1457  OE2 GLU   183      14.494  32.243  73.790  1.00  0.00           O1-
ATOM   1458  C   GLU   183      12.232  36.790  75.571  1.00  0.00           C  
ATOM   1459  O   GLU   183      12.310  36.313  76.699  1.00  0.00           O  
ATOM   1460  N   CYS   184      12.450  38.085  75.283  1.00  0.00           N  
ATOM   1461  CA  CYS   184      12.746  39.116  76.281  1.00  0.00           C  
ATOM   1462  CB  CYS   184      13.225  40.427  75.619  1.00  0.00           C  
ATOM   1463  SG  CYS   184      13.597  41.737  76.830  1.00  0.00           S  
ATOM   1464  C   CYS   184      11.561  39.342  77.240  1.00  0.00           C  
ATOM   1465  O   CYS   184      11.768  39.344  78.451  1.00  0.00           O  
ATOM   1466  N   GLN   185      10.345  39.485  76.681  1.00  0.00           N  
ATOM   1467  CA  GLN   185       9.098  39.678  77.427  1.00  0.00           C  
ATOM   1468  CB  GLN   185       7.966  39.987  76.418  1.00  0.00           C  
ATOM   1469  CG  GLN   185       6.761  40.749  77.012  1.00  0.00           C  
ATOM   1470  CD  GLN   185       6.897  42.273  76.901  1.00  0.00           C  
ATOM   1471  OE1 GLN   185       5.997  42.942  76.401  1.00  0.00           O  
ATOM   1472  NE2 GLN   185       8.019  42.837  77.354  1.00  0.00           N  
ATOM   1473  C   GLN   185       8.752  38.453  78.299  1.00  0.00           C  
ATOM   1474  O   GLN   185       8.273  38.625  79.420  1.00  0.00           O  
ATOM   1475  N   ARG   186       9.056  37.252  77.777  1.00  0.00           N  
ATOM   1476  CA  ARG   186       8.931  35.964  78.453  1.00  0.00           C  
ATOM   1477  CB  ARG   186       9.044  34.860  77.375  1.00  0.00           C  
ATOM   1478  CG  ARG   186       8.793  33.424  77.865  1.00  0.00           C  
ATOM   1479  CD  ARG   186       9.038  32.349  76.793  1.00  0.00           C  
ATOM   1480  NE  ARG   186      10.473  32.142  76.541  1.00  0.00           N  
ATOM   1481  CZ  ARG   186      11.004  31.205  75.738  1.00  0.00           C  
ATOM   1482  NH1 ARG   186      10.231  30.357  75.045  1.00  0.00           N1+
ATOM   1483  NH2 ARG   186      12.334  31.113  75.632  1.00  0.00           N  
ATOM   1484  C   ARG   186       9.953  35.787  79.598  1.00  0.00           C  
ATOM   1485  O   ARG   186       9.603  35.197  80.618  1.00  0.00           O  
ATOM   1486  N   TYR   187      11.183  36.299  79.408  1.00  0.00           N  
ATOM   1487  CA  TYR   187      12.306  36.160  80.337  1.00  0.00           C  
ATOM   1488  CB  TYR   187      13.633  36.187  79.542  1.00  0.00           C  
ATOM   1489  CG  TYR   187      14.901  36.135  80.378  1.00  0.00           C  
ATOM   1490  CD1 TYR   187      15.283  34.931  81.003  1.00  0.00           C  
ATOM   1491  CE1 TYR   187      16.425  34.886  81.822  1.00  0.00           C  
ATOM   1492  CZ  TYR   187      17.207  36.040  81.996  1.00  0.00           C  
ATOM   1493  OH  TYR   187      18.304  35.997  82.804  1.00  0.00           O  
ATOM   1494  CE2 TYR   187      16.856  37.235  81.340  1.00  0.00           C  
ATOM   1495  CD2 TYR   187      15.697  37.288  80.542  1.00  0.00           C  
ATOM   1496  C   TYR   187      12.309  37.169  81.498  1.00  0.00           C  
ATOM   1497  O   TYR   187      12.865  36.837  82.545  1.00  0.00           O  
ATOM   1498  N   LYS   188      11.706  38.359  81.313  1.00  0.00           N  
ATOM   1499  CA  LYS   188      11.683  39.461  82.288  1.00  0.00           C  
ATOM   1500  CB  LYS   188      10.791  40.620  81.778  1.00  0.00           C  
ATOM   1501  CG  LYS   188      11.529  41.690  80.961  1.00  0.00           C  
ATOM   1502  CD  LYS   188      10.601  42.863  80.613  1.00  0.00           C  
ATOM   1503  CE  LYS   188      11.273  43.924  79.734  1.00  0.00           C  
ATOM   1504  NZ  LYS   188      10.404  45.102  79.565  1.00  0.00           N1+
ATOM   1505  C   LYS   188      11.338  39.105  83.757  1.00  0.00           C  
ATOM   1506  O   LYS   188      12.071  39.564  84.635  1.00  0.00           O  
ATOM   1507  N   PRO   189      10.296  38.277  84.019  1.00  0.00           N  
ATOM   1508  CD  PRO   189       9.289  37.796  83.071  1.00  0.00           C  
ATOM   1509  CG  PRO   189       8.043  37.594  83.915  1.00  0.00           C  
ATOM   1510  CB  PRO   189       8.613  37.104  85.234  1.00  0.00           C  
ATOM   1511  CA  PRO   189       9.951  37.851  85.393  1.00  0.00           C  
ATOM   1512  C   PRO   189      10.994  36.964  86.098  1.00  0.00           C  
ATOM   1513  O   PRO   189      11.035  36.961  87.327  1.00  0.00           O  
ATOM   1514  N   PHE   190      11.809  36.232  85.322  1.00  0.00           N  
ATOM   1515  CA  PHE   190      12.827  35.309  85.828  1.00  0.00           C  
ATOM   1516  CB  PHE   190      13.019  34.152  84.826  1.00  0.00           C  
ATOM   1517  CG  PHE   190      11.773  33.293  84.698  1.00  0.00           C  
ATOM   1518  CD1 PHE   190      11.516  32.278  85.643  1.00  0.00           C  
ATOM   1519  CE1 PHE   190      10.306  31.598  85.625  1.00  0.00           C  
ATOM   1520  CZ  PHE   190       9.326  31.945  84.705  1.00  0.00           C  
ATOM   1521  CE2 PHE   190       9.547  32.970  83.794  1.00  0.00           C  
ATOM   1522  CD2 PHE   190      10.759  33.647  83.782  1.00  0.00           C  
ATOM   1523  C   PHE   190      14.150  35.998  86.201  1.00  0.00           C  
ATOM   1524  O   PHE   190      14.975  35.364  86.853  1.00  0.00           O  
ATOM   1525  N   LYS   191      14.306  37.287  85.847  1.00  0.00           N  
ATOM   1526  CA  LYS   191      15.428  38.141  86.250  1.00  0.00           C  
ATOM   1527  CB  LYS   191      15.414  39.443  85.423  1.00  0.00           C  
ATOM   1528  CG  LYS   191      15.529  39.220  83.906  1.00  0.00           C  
ATOM   1529  CD  LYS   191      15.446  40.517  83.081  1.00  0.00           C  
ATOM   1530  CE  LYS   191      16.661  41.450  83.211  1.00  0.00           C  
ATOM   1531  NZ  LYS   191      17.886  40.827  82.679  1.00  0.00           N1+
ATOM   1532  C   LYS   191      15.434  38.485  87.752  1.00  0.00           C  
ATOM   1533  O   LYS   191      16.489  38.858  88.265  1.00  0.00           O  
ATOM   1534  N   GLN   192      14.273  38.344  88.423  1.00  0.00           N  
ATOM   1535  CA  GLN   192      14.094  38.540  89.866  1.00  0.00           C  
ATOM   1536  CB  GLN   192      12.587  38.506  90.212  1.00  0.00           C  
ATOM   1537  CG  GLN   192      11.699  39.504  89.434  1.00  0.00           C  
ATOM   1538  CD  GLN   192      12.239  40.935  89.402  1.00  0.00           C  
ATOM   1539  OE1 GLN   192      12.504  41.528  90.445  1.00  0.00           O  
ATOM   1540  NE2 GLN   192      12.396  41.498  88.202  1.00  0.00           N  
ATOM   1541  C   GLN   192      14.866  37.500  90.694  1.00  0.00           C  
ATOM   1542  O   GLN   192      15.407  37.847  91.744  1.00  0.00           O  
ATOM   1543  N   LEU   193      14.971  36.273  90.153  1.00  0.00           N  
ATOM   1544  CA  LEU   193      15.976  35.290  90.537  1.00  0.00           C  
ATOM   1545  CB  LEU   193      15.619  33.891  89.960  1.00  0.00           C  
ATOM   1546  CG  LEU   193      14.150  33.432  90.081  1.00  0.00           C  
ATOM   1547  CD1 LEU   193      13.935  32.116  89.301  1.00  0.00           C  
ATOM   1548  CD2 LEU   193      13.679  33.343  91.546  1.00  0.00           C  
ATOM   1549  C   LEU   193      17.310  35.758  89.934  1.00  0.00           C  
ATOM   1550  O   LEU   193      17.406  35.827  88.707  1.00  0.00           O  
ATOM   1551  N   HIE   194      18.316  36.061  90.773  1.00  0.00           N  
ATOM   1552  CA  HIE   194      19.674  36.308  90.278  1.00  0.00           C  
ATOM   1553  CB  HIE   194      20.424  37.347  91.145  1.00  0.00           C  
ATOM   1554  CG  HIE   194      21.608  37.981  90.439  1.00  0.00           C  
ATOM   1555  ND1 HIE   194      21.489  38.669  89.223  1.00  0.00           N  
ATOM   1556  CE1 HIE   194      22.733  38.987  88.886  1.00  0.00           C  
ATOM   1557  NE2 HIE   194      23.635  38.574  89.775  1.00  0.00           N  
ATOM   1558  CD2 HIE   194      22.943  37.935  90.788  1.00  0.00           C  
ATOM   1559  C   HIE   194      20.409  34.974  90.030  1.00  0.00           C  
ATOM   1560  O   HIE   194      19.772  33.996  89.635  1.00  0.00           O  
ATOM   1561  N   ASN   195      21.745  34.969  90.169  1.00  0.00           N  
ATOM   1562  CA  ASN   195      22.639  33.906  89.702  1.00  0.00           C  
ATOM   1563  CB  ASN   195      22.426  32.612  90.528  1.00  0.00           C  
ATOM   1564  CG  ASN   195      23.619  31.653  90.509  1.00  0.00           C  
ATOM   1565  OD1 ASN   195      24.774  32.071  90.550  1.00  0.00           O  
ATOM   1566  ND2 ASN   195      23.336  30.354  90.453  1.00  0.00           N  
ATOM   1567  C   ASN   195      22.495  33.686  88.178  1.00  0.00           C  
ATOM   1568  O   ASN   195      22.476  32.549  87.708  1.00  0.00           O  
ATOM   1569  N   ARG   196      22.360  34.800  87.438  1.00  0.00           N  
ATOM   1570  CA  ARG   196      22.267  34.812  85.985  1.00  0.00           C  
ATOM   1571  CB  ARG   196      21.645  36.137  85.508  1.00  0.00           C  
ATOM   1572  CG  ARG   196      20.170  36.295  85.925  1.00  0.00           C  
ATOM   1573  CD  ARG   196      19.556  37.615  85.454  1.00  0.00           C  
ATOM   1574  NE  ARG   196      20.051  38.764  86.227  1.00  0.00           N  
ATOM   1575  CZ  ARG   196      20.575  39.905  85.747  1.00  0.00           C  
ATOM   1576  NH1 ARG   196      20.784  40.102  84.435  1.00  0.00           N1+
ATOM   1577  NH2 ARG   196      20.910  40.870  86.612  1.00  0.00           N  
ATOM   1578  C   ARG   196      23.662  34.591  85.393  1.00  0.00           C  
ATOM   1579  O   ARG   196      24.561  35.385  85.677  1.00  0.00           O  
ATOM   1580  N   ARG   197      23.809  33.507  84.615  1.00  0.00           N  
ATOM   1581  CA  ARG   197      25.082  33.097  84.027  1.00  0.00           C  
ATOM   1582  CB  ARG   197      25.620  31.819  84.701  1.00  0.00           C  
ATOM   1583  CG  ARG   197      25.806  31.936  86.222  1.00  0.00           C  
ATOM   1584  CD  ARG   197      26.544  30.739  86.832  1.00  0.00           C  
ATOM   1585  NE  ARG   197      26.488  30.779  88.298  1.00  0.00           N  
ATOM   1586  CZ  ARG   197      27.118  29.938  89.133  1.00  0.00           C  
ATOM   1587  NH1 ARG   197      27.863  28.923  88.672  1.00  0.00           N1+
ATOM   1588  NH2 ARG   197      26.996  30.122  90.452  1.00  0.00           N  
ATOM   1589  C   ARG   197      24.943  32.881  82.518  1.00  0.00           C  
ATOM   1590  O   ARG   197      23.968  32.275  82.075  1.00  0.00           O  
ATOM   1591  N   LEU   198      25.962  33.335  81.773  1.00  0.00           N  
ATOM   1592  CA  LEU   198      26.120  33.113  80.340  1.00  0.00           C  
ATOM   1593  CB  LEU   198      26.987  34.256  79.756  1.00  0.00           C  
ATOM   1594  CG  LEU   198      26.930  34.374  78.218  1.00  0.00           C  
ATOM   1595  CD1 LEU   198      25.547  34.871  77.733  1.00  0.00           C  
ATOM   1596  CD2 LEU   198      28.090  35.235  77.674  1.00  0.00           C  
ATOM   1597  C   LEU   198      26.760  31.730  80.138  1.00  0.00           C  
ATOM   1598  O   LEU   198      27.903  31.545  80.550  1.00  0.00           O  
ATOM   1599  N   LEU   199      25.997  30.777  79.578  1.00  0.00           N  
ATOM   1600  CA  LEU   199      26.366  29.359  79.508  1.00  0.00           C  
ATOM   1601  CB  LEU   199      25.501  28.551  80.500  1.00  0.00           C  
ATOM   1602  CG  LEU   199      25.678  28.915  81.990  1.00  0.00           C  
ATOM   1603  CD1 LEU   199      24.581  28.257  82.852  1.00  0.00           C  
ATOM   1604  CD2 LEU   199      27.104  28.604  82.496  1.00  0.00           C  
ATOM   1605  C   LEU   199      26.182  28.808  78.088  1.00  0.00           C  
ATOM   1606  O   LEU   199      25.326  29.284  77.343  1.00  0.00           O  
ATOM   1607  N   TRP   200      26.984  27.783  77.765  1.00  0.00           N  
ATOM   1608  CA  TRP   200      27.022  27.104  76.473  1.00  0.00           C  
ATOM   1609  CB  TRP   200      28.342  26.325  76.351  1.00  0.00           C  
ATOM   1610  CG  TRP   200      29.588  27.144  76.420  1.00  0.00           C  
ATOM   1611  CD1 TRP   200      30.442  27.213  77.464  1.00  0.00           C  
ATOM   1612  NE1 TRP   200      31.463  28.089  77.162  1.00  0.00           N  
ATOM   1613  CE2 TRP   200      31.294  28.664  75.918  1.00  0.00           C  
ATOM   1614  CZ2 TRP   200      32.015  29.618  75.181  1.00  0.00           C  
ATOM   1615  CH2 TRP   200      31.540  30.013  73.917  1.00  0.00           C  
ATOM   1616  CZ3 TRP   200      30.369  29.431  73.392  1.00  0.00           C  
ATOM   1617  CE3 TRP   200      29.661  28.471  74.137  1.00  0.00           C  
ATOM   1618  CD2 TRP   200      30.098  28.068  75.418  1.00  0.00           C  
ATOM   1619  C   TRP   200      25.853  26.133  76.264  1.00  0.00           C  
ATOM   1620  O   TRP   200      25.488  25.424  77.198  1.00  0.00           O  
ATOM   1621  N   HIE   201      25.358  26.060  75.019  1.00  0.00           N  
ATOM   1622  CA  HIE   201      24.436  25.025  74.557  1.00  0.00           C  
ATOM   1623  CB  HIE   201      22.968  25.449  74.769  1.00  0.00           C  
ATOM   1624  CG  HIE   201      21.950  24.400  74.384  1.00  0.00           C  
ATOM   1625  ND1 HIE   201      21.228  23.685  75.321  1.00  0.00           N  
ATOM   1626  CE1 HIE   201      20.427  22.848  74.660  1.00  0.00           C  
ATOM   1627  NE2 HIE   201      20.552  22.940  73.342  1.00  0.00           N  
ATOM   1628  CD2 HIE   201      21.513  23.938  73.160  1.00  0.00           C  
ATOM   1629  C   HIE   201      24.754  24.712  73.092  1.00  0.00           C  
ATOM   1630  O   HIE   201      24.402  25.496  72.211  1.00  0.00           O  
ATOM   1631  N   GLY   202      25.405  23.565  72.861  1.00  0.00           N  
ATOM   1632  CA  GLY   202      25.687  23.048  71.528  1.00  0.00           C  
ATOM   1633  C   GLY   202      24.577  22.082  71.120  1.00  0.00           C  
ATOM   1634  O   GLY   202      23.899  21.478  71.952  1.00  0.00           O  
ATOM   1635  N   SER   203      24.419  21.951  69.801  1.00  0.00           N  
ATOM   1636  CA  SER   203      23.395  21.154  69.139  1.00  0.00           C  
ATOM   1637  CB  SER   203      22.033  21.881  69.276  1.00  0.00           C  
ATOM   1638  OG  SER   203      20.955  21.041  68.931  1.00  0.00           O  
ATOM   1639  C   SER   203      23.837  20.967  67.678  1.00  0.00           C  
ATOM   1640  O   SER   203      24.721  21.693  67.214  1.00  0.00           O  
ATOM   1641  N   ARG   204      23.233  20.005  66.961  1.00  0.00           N  
ATOM   1642  CA  ARG   204      23.490  19.805  65.529  1.00  0.00           C  
ATOM   1643  CB  ARG   204      22.802  18.523  65.033  1.00  0.00           C  
ATOM   1644  CG  ARG   204      23.395  17.229  65.603  1.00  0.00           C  
ATOM   1645  CD  ARG   204      22.539  16.026  65.201  1.00  0.00           C  
ATOM   1646  NE  ARG   204      23.212  14.738  65.415  1.00  0.00           N  
ATOM   1647  CZ  ARG   204      23.686  13.935  64.444  1.00  0.00           C  
ATOM   1648  NH1 ARG   204      23.574  14.253  63.145  1.00  0.00           N1+
ATOM   1649  NH2 ARG   204      24.283  12.786  64.779  1.00  0.00           N  
ATOM   1650  C   ARG   204      23.008  21.004  64.700  1.00  0.00           C  
ATOM   1651  O   ARG   204      21.998  21.613  65.048  1.00  0.00           O  
ATOM   1652  N   THR   205      23.733  21.296  63.609  1.00  0.00           N  
ATOM   1653  CA  THR   205      23.472  22.399  62.676  1.00  0.00           C  
ATOM   1654  CB  THR   205      24.525  22.397  61.540  1.00  0.00           C  
ATOM   1655  CG2 THR   205      24.382  23.515  60.497  1.00  0.00           C  
ATOM   1656  OG1 THR   205      25.816  22.504  62.111  1.00  0.00           O  
ATOM   1657  C   THR   205      22.062  22.372  62.043  1.00  0.00           C  
ATOM   1658  O   THR   205      21.455  23.429  61.876  1.00  0.00           O  
ATOM   1659  N   THR   206      21.550  21.159  61.772  1.00  0.00           N  
ATOM   1660  CA  THR   206      20.194  20.885  61.287  1.00  0.00           C  
ATOM   1661  CB  THR   206      20.079  19.406  60.829  1.00  0.00           C  
ATOM   1662  CG2 THR   206      20.920  19.088  59.583  1.00  0.00           C  
ATOM   1663  OG1 THR   206      20.463  18.518  61.865  1.00  0.00           O  
ATOM   1664  C   THR   206      19.079  21.150  62.331  1.00  0.00           C  
ATOM   1665  O   THR   206      17.910  21.154  61.941  1.00  0.00           O  
ATOM   1666  N   ASN   207      19.433  21.404  63.607  1.00  0.00           N  
ATOM   1667  CA  ASN   207      18.487  21.786  64.661  1.00  0.00           C  
ATOM   1668  CB  ASN   207      18.920  21.241  66.047  1.00  0.00           C  
ATOM   1669  CG  ASN   207      19.095  19.722  66.129  1.00  0.00           C  
ATOM   1670  OD1 ASN   207      19.950  19.234  66.862  1.00  0.00           O  
ATOM   1671  ND2 ASN   207      18.290  18.964  65.388  1.00  0.00           N  
ATOM   1672  C   ASN   207      18.282  23.306  64.770  1.00  0.00           C  
ATOM   1673  O   ASN   207      17.266  23.714  65.333  1.00  0.00           O  
ATOM   1674  N   PHE   208      19.237  24.114  64.273  1.00  0.00           N  
ATOM   1675  CA  PHE   208      19.282  25.565  64.489  1.00  0.00           C  
ATOM   1676  CB  PHE   208      20.669  26.139  64.153  1.00  0.00           C  
ATOM   1677  CG  PHE   208      21.632  26.040  65.317  1.00  0.00           C  
ATOM   1678  CD1 PHE   208      21.670  27.062  66.285  1.00  0.00           C  
ATOM   1679  CE1 PHE   208      22.473  26.920  67.407  1.00  0.00           C  
ATOM   1680  CZ  PHE   208      23.201  25.756  67.612  1.00  0.00           C  
ATOM   1681  CE2 PHE   208      23.130  24.724  66.688  1.00  0.00           C  
ATOM   1682  CD2 PHE   208      22.345  24.851  65.552  1.00  0.00           C  
ATOM   1683  C   PHE   208      18.138  26.405  63.903  1.00  0.00           C  
ATOM   1684  O   PHE   208      17.891  27.491  64.426  1.00  0.00           O  
ATOM   1685  N   ALA   209      17.429  25.891  62.884  1.00  0.00           N  
ATOM   1686  CA  ALA   209      16.216  26.519  62.358  1.00  0.00           C  
ATOM   1687  CB  ALA   209      15.794  25.835  61.051  1.00  0.00           C  
ATOM   1688  C   ALA   209      15.066  26.481  63.376  1.00  0.00           C  
ATOM   1689  O   ALA   209      14.408  27.502  63.569  1.00  0.00           O  
ATOM   1690  N   GLY   210      14.885  25.322  64.036  1.00  0.00           N  
ATOM   1691  CA  GLY   210      13.865  25.110  65.060  1.00  0.00           C  
ATOM   1692  C   GLY   210      14.230  25.795  66.384  1.00  0.00           C  
ATOM   1693  O   GLY   210      13.332  26.295  67.062  1.00  0.00           O  
ATOM   1694  N   ILE   211      15.528  25.849  66.736  1.00  0.00           N  
ATOM   1695  CA  ILE   211      16.044  26.520  67.936  1.00  0.00           C  
ATOM   1696  CB  ILE   211      17.546  26.185  68.183  1.00  0.00           C  
ATOM   1697  CG2 ILE   211      18.308  27.129  69.145  1.00  0.00           C  
ATOM   1698  CG1 ILE   211      17.704  24.715  68.635  1.00  0.00           C  
ATOM   1699  CD1 ILE   211      19.148  24.192  68.591  1.00  0.00           C  
ATOM   1700  C   ILE   211      15.854  28.048  67.904  1.00  0.00           C  
ATOM   1701  O   ILE   211      15.549  28.624  68.943  1.00  0.00           O  
ATOM   1702  N   LEU   212      16.023  28.678  66.731  1.00  0.00           N  
ATOM   1703  CA  LEU   212      15.813  30.118  66.572  1.00  0.00           C  
ATOM   1704  CB  LEU   212      16.663  30.644  65.396  1.00  0.00           C  
ATOM   1705  CG  LEU   212      18.190  30.603  65.657  1.00  0.00           C  
ATOM   1706  CD1 LEU   212      18.982  30.911  64.372  1.00  0.00           C  
ATOM   1707  CD2 LEU   212      18.634  31.492  66.839  1.00  0.00           C  
ATOM   1708  C   LEU   212      14.324  30.473  66.418  1.00  0.00           C  
ATOM   1709  O   LEU   212      13.924  31.540  66.880  1.00  0.00           O  
ATOM   1710  N   SER   213      13.519  29.571  65.830  1.00  0.00           N  
ATOM   1711  CA  SER   213      12.077  29.759  65.656  1.00  0.00           C  
ATOM   1712  CB  SER   213      11.532  28.719  64.664  1.00  0.00           C  
ATOM   1713  OG  SER   213      11.995  29.018  63.369  1.00  0.00           O  
ATOM   1714  C   SER   213      11.288  29.698  66.972  1.00  0.00           C  
ATOM   1715  O   SER   213      10.412  30.536  67.181  1.00  0.00           O  
ATOM   1716  N   GLN   214      11.600  28.700  67.815  1.00  0.00           N  
ATOM   1717  CA  GLN   214      10.796  28.323  68.982  1.00  0.00           C  
ATOM   1718  CB  GLN   214      10.202  26.921  68.732  1.00  0.00           C  
ATOM   1719  CG  GLN   214       9.224  26.866  67.541  1.00  0.00           C  
ATOM   1720  CD  GLN   214       8.795  25.445  67.170  1.00  0.00           C  
ATOM   1721  OE1 GLN   214       8.862  24.520  67.976  1.00  0.00           O  
ATOM   1722  NE2 GLN   214       8.333  25.272  65.931  1.00  0.00           N  
ATOM   1723  C   GLN   214      11.581  28.359  70.306  1.00  0.00           C  
ATOM   1724  O   GLN   214      10.993  28.078  71.351  1.00  0.00           O  
ATOM   1725  N   GLY   215      12.876  28.706  70.257  1.00  0.00           N  
ATOM   1726  CA  GLY   215      13.765  28.727  71.417  1.00  0.00           C  
ATOM   1727  C   GLY   215      14.237  27.307  71.752  1.00  0.00           C  
ATOM   1728  O   GLY   215      13.914  26.334  71.064  1.00  0.00           O  
ATOM   1729  N   LEU   216      14.988  27.198  72.857  1.00  0.00           N  
ATOM   1730  CA  LEU   216      15.288  25.922  73.498  1.00  0.00           C  
ATOM   1731  CB  LEU   216      16.464  26.085  74.481  1.00  0.00           C  
ATOM   1732  CG  LEU   216      17.805  26.456  73.810  1.00  0.00           C  
ATOM   1733  CD1 LEU   216      18.909  26.653  74.865  1.00  0.00           C  
ATOM   1734  CD2 LEU   216      18.231  25.433  72.742  1.00  0.00           C  
ATOM   1735  C   LEU   216      14.026  25.422  74.213  1.00  0.00           C  
ATOM   1736  O   LEU   216      13.474  26.138  75.050  1.00  0.00           O  
ATOM   1737  N   ARG   217      13.587  24.218  73.831  1.00  0.00           N  
ATOM   1738  CA  ARG   217      12.400  23.560  74.366  1.00  0.00           C  
ATOM   1739  CB  ARG   217      11.508  23.108  73.195  1.00  0.00           C  
ATOM   1740  CG  ARG   217      10.822  24.269  72.444  1.00  0.00           C  
ATOM   1741  CD  ARG   217      10.723  24.013  70.936  1.00  0.00           C  
ATOM   1742  NE  ARG   217      12.053  24.124  70.318  1.00  0.00           N  
ATOM   1743  CZ  ARG   217      12.513  23.440  69.260  1.00  0.00           C  
ATOM   1744  NH1 ARG   217      11.731  22.621  68.547  1.00  0.00           N1+
ATOM   1745  NH2 ARG   217      13.800  23.564  68.922  1.00  0.00           N  
ATOM   1746  C   ARG   217      12.831  22.355  75.199  1.00  0.00           C  
ATOM   1747  O   ARG   217      13.858  21.731  74.923  1.00  0.00           O  
ATOM   1748  N   ILE   218      11.987  22.036  76.184  1.00  0.00           N  
ATOM   1749  CA  ILE   218      12.090  20.835  77.001  1.00  0.00           C  
ATOM   1750  CB  ILE   218      11.380  21.063  78.368  1.00  0.00           C  
ATOM   1751  CG2 ILE   218      11.291  19.804  79.255  1.00  0.00           C  
ATOM   1752  CG1 ILE   218      12.069  22.206  79.150  1.00  0.00           C  
ATOM   1753  CD1 ILE   218      11.225  22.779  80.291  1.00  0.00           C  
ATOM   1754  C   ILE   218      11.433  19.659  76.251  1.00  0.00           C  
ATOM   1755  O   ILE   218      10.477  19.869  75.501  1.00  0.00           O  
ATOM   1756  N   ALA   219      11.967  18.448  76.483  1.00  0.00           N  
ATOM   1757  CA  ALA   219      11.494  17.164  75.959  1.00  0.00           C  
ATOM   1758  CB  ALA   219      12.235  16.083  76.748  1.00  0.00           C  
ATOM   1759  C   ALA   219       9.970  16.964  76.139  1.00  0.00           C  
ATOM   1760  O   ALA   219       9.486  17.222  77.244  1.00  0.00           O  
ATOM   1761  N   PRO   220       9.233  16.538  75.081  1.00  0.00           N  
ATOM   1762  CD  PRO   220       9.724  16.223  73.737  1.00  0.00           C  
ATOM   1763  CG  PRO   220       8.489  16.262  72.853  1.00  0.00           C  
ATOM   1764  CB  PRO   220       7.379  15.817  73.783  1.00  0.00           C  
ATOM   1765  CA  PRO   220       7.770  16.335  75.179  1.00  0.00           C  
ATOM   1766  C   PRO   220       7.362  15.309  76.264  1.00  0.00           C  
ATOM   1767  O   PRO   220       8.126  14.368  76.489  1.00  0.00           O  
ATOM   1768  N   PRO   221       6.164  15.461  76.879  1.00  0.00           N  
ATOM   1769  CD  PRO   221       5.278  16.621  76.767  1.00  0.00           C  
ATOM   1770  CG  PRO   221       4.331  16.506  77.954  1.00  0.00           C  
ATOM   1771  CB  PRO   221       4.208  15.009  78.156  1.00  0.00           C  
ATOM   1772  CA  PRO   221       5.603  14.460  77.815  1.00  0.00           C  
ATOM   1773  C   PRO   221       5.512  13.017  77.283  1.00  0.00           C  
ATOM   1774  O   PRO   221       5.669  12.084  78.071  1.00  0.00           O  
ATOM   1775  N   GLU   222       5.303  12.873  75.963  1.00  0.00           N  
ATOM   1776  CA  GLU   222       5.202  11.602  75.245  1.00  0.00           C  
ATOM   1777  CB  GLU   222       4.730  11.830  73.789  1.00  0.00           C  
ATOM   1778  CG  GLU   222       3.454  12.689  73.628  1.00  0.00           C  
ATOM   1779  CD  GLU   222       3.723  14.197  73.579  1.00  0.00           C  
ATOM   1780  OE1 GLU   222       4.568  14.602  72.752  1.00  0.00           O  
ATOM   1781  OE2 GLU   222       3.089  14.919  74.378  1.00  0.00           O1-
ATOM   1782  C   GLU   222       6.504  10.779  75.241  1.00  0.00           C  
ATOM   1783  O   GLU   222       6.421   9.555  75.164  1.00  0.00           O  
ATOM   1784  N   ALA   223       7.668  11.454  75.307  1.00  0.00           N  
ATOM   1785  CA  ALA   223       9.001  10.845  75.285  1.00  0.00           C  
ATOM   1786  CB  ALA   223      10.039  11.966  75.115  1.00  0.00           C  
ATOM   1787  C   ALA   223       9.296  10.017  76.555  1.00  0.00           C  
ATOM   1788  O   ALA   223       8.808  10.380  77.627  1.00  0.00           O  
ATOM   1789  N   PRO   224      10.097   8.931  76.432  1.00  0.00           N  
ATOM   1790  CD  PRO   224      10.654   8.401  75.185  1.00  0.00           C  
ATOM   1791  CG  PRO   224      11.759   7.455  75.628  1.00  0.00           C  
ATOM   1792  CB  PRO   224      11.258   6.931  76.956  1.00  0.00           C  
ATOM   1793  CA  PRO   224      10.527   8.123  77.592  1.00  0.00           C  
ATOM   1794  C   PRO   224      11.421   8.910  78.571  1.00  0.00           C  
ATOM   1795  O   PRO   224      12.284   9.676  78.143  1.00  0.00           O  
ATOM   1796  N   VAL   225      11.143   8.733  79.872  1.00  0.00           N  
ATOM   1797  CA  VAL   225      11.717   9.515  80.970  1.00  0.00           C  
ATOM   1798  CB  VAL   225      10.860   9.368  82.259  1.00  0.00           C  
ATOM   1799  CG1 VAL   225       9.484  10.036  82.101  1.00  0.00           C  
ATOM   1800  CG2 VAL   225      10.710   7.916  82.760  1.00  0.00           C  
ATOM   1801  C   VAL   225      13.184   9.206  81.337  1.00  0.00           C  
ATOM   1802  O   VAL   225      13.824  10.080  81.924  1.00  0.00           O  
ATOM   1803  N   THR   226      13.697   8.007  81.004  1.00  0.00           N  
ATOM   1804  CA  THR   226      15.064   7.597  81.356  1.00  0.00           C  
ATOM   1805  CB  THR   226      15.163   6.076  81.672  1.00  0.00           C  
ATOM   1806  CG2 THR   226      16.452   5.650  82.403  1.00  0.00           C  
ATOM   1807  OG1 THR   226      14.091   5.689  82.509  1.00  0.00           O  
ATOM   1808  C   THR   226      16.064   7.948  80.235  1.00  0.00           C  
ATOM   1809  O   THR   226      15.663   8.143  79.086  1.00  0.00           O  
ATOM   1810  N   GLY   227      17.348   8.055  80.609  1.00  0.00           N  
ATOM   1811  CA  GLY   227      18.444   8.497  79.746  1.00  0.00           C  
ATOM   1812  C   GLY   227      18.789   9.965  80.036  1.00  0.00           C  
ATOM   1813  O   GLY   227      19.919  10.381  79.787  1.00  0.00           O  
ATOM   1814  N   TYR   228      17.839  10.727  80.603  1.00  0.00           N  
ATOM   1815  CA  TYR   228      18.048  12.049  81.181  1.00  0.00           C  
ATOM   1816  CB  TYR   228      16.695  12.773  81.296  1.00  0.00           C  
ATOM   1817  CG  TYR   228      16.025  13.093  79.976  1.00  0.00           C  
ATOM   1818  CD1 TYR   228      16.292  14.315  79.325  1.00  0.00           C  
ATOM   1819  CE1 TYR   228      15.703  14.591  78.077  1.00  0.00           C  
ATOM   1820  CZ  TYR   228      14.858  13.639  77.472  1.00  0.00           C  
ATOM   1821  OH  TYR   228      14.366  13.860  76.220  1.00  0.00           O  
ATOM   1822  CE2 TYR   228      14.555  12.438  78.140  1.00  0.00           C  
ATOM   1823  CD2 TYR   228      15.140  12.165  79.389  1.00  0.00           C  
ATOM   1824  C   TYR   228      18.673  11.892  82.571  1.00  0.00           C  
ATOM   1825  O   TYR   228      18.047  11.286  83.443  1.00  0.00           O  
ATOM   1826  N   MET   229      19.880  12.451  82.756  1.00  0.00           N  
ATOM   1827  CA  MET   229      20.593  12.417  84.034  1.00  0.00           C  
ATOM   1828  CB  MET   229      22.065  12.830  83.824  1.00  0.00           C  
ATOM   1829  CG  MET   229      22.939  12.638  85.076  1.00  0.00           C  
ATOM   1830  SD  MET   229      24.720  12.847  84.829  1.00  0.00           S  
ATOM   1831  CE  MET   229      25.112  11.323  83.927  1.00  0.00           C  
ATOM   1832  C   MET   229      19.900  13.251  85.126  1.00  0.00           C  
ATOM   1833  O   MET   229      19.889  12.827  86.278  1.00  0.00           O  
ATOM   1834  N   PHE   230      19.318  14.396  84.737  1.00  0.00           N  
ATOM   1835  CA  PHE   230      18.650  15.335  85.634  1.00  0.00           C  
ATOM   1836  CB  PHE   230      19.515  16.603  85.792  1.00  0.00           C  
ATOM   1837  CG  PHE   230      20.872  16.348  86.425  1.00  0.00           C  
ATOM   1838  CD1 PHE   230      20.964  15.962  87.779  1.00  0.00           C  
ATOM   1839  CE1 PHE   230      22.202  15.674  88.336  1.00  0.00           C  
ATOM   1840  CZ  PHE   230      23.354  15.757  87.565  1.00  0.00           C  
ATOM   1841  CE2 PHE   230      23.275  16.110  86.223  1.00  0.00           C  
ATOM   1842  CD2 PHE   230      22.045  16.387  85.644  1.00  0.00           C  
ATOM   1843  C   PHE   230      17.204  15.621  85.188  1.00  0.00           C  
ATOM   1844  O   PHE   230      16.716  16.729  85.393  1.00  0.00           O  
ATOM   1845  N   GLY   231      16.525  14.618  84.602  1.00  0.00           N  
ATOM   1846  CA  GLY   231      15.131  14.713  84.154  1.00  0.00           C  
ATOM   1847  C   GLY   231      14.973  15.601  82.906  1.00  0.00           C  
ATOM   1848  O   GLY   231      15.952  16.038  82.300  1.00  0.00           O  
ATOM   1849  N   LYS   232      13.719  15.842  82.500  1.00  0.00           N  
ATOM   1850  CA  LYS   232      13.379  16.642  81.322  1.00  0.00           C  
ATOM   1851  CB  LYS   232      11.954  16.283  80.857  1.00  0.00           C  
ATOM   1852  CG  LYS   232      11.818  14.842  80.339  1.00  0.00           C  
ATOM   1853  CD  LYS   232      10.399  14.561  79.829  1.00  0.00           C  
ATOM   1854  CE  LYS   232      10.230  13.144  79.276  1.00  0.00           C  
ATOM   1855  NZ  LYS   232       8.833  12.900  78.888  1.00  0.00           N1+
ATOM   1856  C   LYS   232      13.520  18.146  81.616  1.00  0.00           C  
ATOM   1857  O   LYS   232      12.612  18.743  82.193  1.00  0.00           O  
ATOM   1858  N   GLY   233      14.657  18.721  81.197  1.00  0.00           N  
ATOM   1859  CA  GLY   233      14.946  20.149  81.287  1.00  0.00           C  
ATOM   1860  C   GLY   233      15.802  20.556  80.079  1.00  0.00           C  
ATOM   1861  O   GLY   233      15.989  19.776  79.143  1.00  0.00           O  
ATOM   1862  N   ILE   234      16.320  21.795  80.110  1.00  0.00           N  
ATOM   1863  CA  ILE   234      17.215  22.352  79.090  1.00  0.00           C  
ATOM   1864  CB  ILE   234      16.801  23.789  78.667  1.00  0.00           C  
ATOM   1865  CG2 ILE   234      17.751  24.423  77.628  1.00  0.00           C  
ATOM   1866  CG1 ILE   234      15.359  23.843  78.121  1.00  0.00           C  
ATOM   1867  CD1 ILE   234      14.680  25.196  78.359  1.00  0.00           C  
ATOM   1868  C   ILE   234      18.624  22.428  79.698  1.00  0.00           C  
ATOM   1869  O   ILE   234      18.821  23.130  80.689  1.00  0.00           O  
ATOM   1870  N   TYR   235      19.560  21.686  79.091  1.00  0.00           N  
ATOM   1871  CA  TYR   235      20.895  21.432  79.626  1.00  0.00           C  
ATOM   1872  CB  TYR   235      21.273  19.974  79.322  1.00  0.00           C  
ATOM   1873  CG  TYR   235      20.550  18.905  80.125  1.00  0.00           C  
ATOM   1874  CD1 TYR   235      19.168  18.674  79.957  1.00  0.00           C  
ATOM   1875  CE1 TYR   235      18.528  17.641  80.668  1.00  0.00           C  
ATOM   1876  CZ  TYR   235      19.277  16.815  81.529  1.00  0.00           C  
ATOM   1877  OH  TYR   235      18.679  15.784  82.183  1.00  0.00           O  
ATOM   1878  CE2 TYR   235      20.653  17.043  81.705  1.00  0.00           C  
ATOM   1879  CD2 TYR   235      21.283  18.095  81.018  1.00  0.00           C  
ATOM   1880  C   TYR   235      21.938  22.375  79.011  1.00  0.00           C  
ATOM   1881  O   TYR   235      21.951  22.559  77.798  1.00  0.00           O  
ATOM   1882  N   PHE   236      22.816  22.913  79.866  1.00  0.00           N  
ATOM   1883  CA  PHE   236      23.907  23.823  79.519  1.00  0.00           C  
ATOM   1884  CB  PHE   236      23.598  25.223  80.085  1.00  0.00           C  
ATOM   1885  CG  PHE   236      22.398  25.946  79.508  1.00  0.00           C  
ATOM   1886  CD1 PHE   236      22.542  26.740  78.351  1.00  0.00           C  
ATOM   1887  CE1 PHE   236      21.431  27.341  77.779  1.00  0.00           C  
ATOM   1888  CZ  PHE   236      20.174  27.153  78.338  1.00  0.00           C  
ATOM   1889  CE2 PHE   236      20.014  26.358  79.465  1.00  0.00           C  
ATOM   1890  CD2 PHE   236      21.110  25.736  80.044  1.00  0.00           C  
ATOM   1891  C   PHE   236      25.228  23.330  80.129  1.00  0.00           C  
ATOM   1892  O   PHE   236      25.193  22.531  81.061  1.00  0.00           O  
ATOM   1893  N   ALA   237      26.361  23.847  79.624  1.00  0.00           N  
ATOM   1894  CA  ALA   237      27.705  23.641  80.178  1.00  0.00           C  
ATOM   1895  CB  ALA   237      28.559  22.857  79.165  1.00  0.00           C  
ATOM   1896  C   ALA   237      28.381  24.993  80.448  1.00  0.00           C  
ATOM   1897  O   ALA   237      28.017  25.992  79.828  1.00  0.00           O  
ATOM   1898  N   ASP   238      29.401  24.980  81.321  1.00  0.00           N  
ATOM   1899  CA  ASP   238      30.357  26.085  81.483  1.00  0.00           C  
ATOM   1900  CB  ASP   238      30.593  26.480  82.961  1.00  0.00           C  
ATOM   1901  CG  ASP   238      30.937  25.338  83.929  1.00  0.00           C  
ATOM   1902  OD1 ASP   238      31.470  24.303  83.475  1.00  0.00           O  
ATOM   1903  OD2 ASP   238      30.718  25.550  85.142  1.00  0.00           O1-
ATOM   1904  C   ASP   238      31.686  25.790  80.752  1.00  0.00           C  
ATOM   1905  O   ASP   238      32.473  26.715  80.560  1.00  0.00           O  
ATOM   1906  N   MET   239      31.895  24.529  80.330  1.00  0.00           N  
ATOM   1907  CA  MET   239      32.990  24.097  79.466  1.00  0.00           C  
ATOM   1908  CB  MET   239      33.516  22.715  79.916  1.00  0.00           C  
ATOM   1909  CG  MET   239      34.066  22.670  81.356  1.00  0.00           C  
ATOM   1910  SD  MET   239      35.558  23.651  81.697  1.00  0.00           S  
ATOM   1911  CE  MET   239      36.828  22.585  80.967  1.00  0.00           C  
ATOM   1912  C   MET   239      32.483  24.069  78.019  1.00  0.00           C  
ATOM   1913  O   MET   239      31.529  23.341  77.738  1.00  0.00           O  
ATOM   1914  N   VAL   240      33.120  24.859  77.132  1.00  0.00           N  
ATOM   1915  CA  VAL   240      32.735  24.979  75.719  1.00  0.00           C  
ATOM   1916  CB  VAL   240      33.586  26.024  74.931  1.00  0.00           C  
ATOM   1917  CG1 VAL   240      35.063  25.639  74.708  1.00  0.00           C  
ATOM   1918  CG2 VAL   240      32.957  26.373  73.567  1.00  0.00           C  
ATOM   1919  C   VAL   240      32.783  23.646  74.956  1.00  0.00           C  
ATOM   1920  O   VAL   240      31.880  23.383  74.166  1.00  0.00           O  
ATOM   1921  N   SER   241      33.818  22.838  75.231  1.00  0.00           N  
ATOM   1922  CA  SER   241      34.101  21.585  74.546  1.00  0.00           C  
ATOM   1923  CB  SER   241      35.576  21.218  74.775  1.00  0.00           C  
ATOM   1924  OG  SER   241      35.827  20.952  76.136  1.00  0.00           O  
ATOM   1925  C   SER   241      33.113  20.457  74.892  1.00  0.00           C  
ATOM   1926  O   SER   241      32.853  19.631  74.021  1.00  0.00           O  
ATOM   1927  N   LYS   242      32.534  20.470  76.110  1.00  0.00           N  
ATOM   1928  CA  LYS   242      31.437  19.578  76.498  1.00  0.00           C  
ATOM   1929  CB  LYS   242      31.182  19.655  78.019  1.00  0.00           C  
ATOM   1930  CG  LYS   242      29.945  18.856  78.483  1.00  0.00           C  
ATOM   1931  CD  LYS   242      29.952  18.566  79.983  1.00  0.00           C  
ATOM   1932  CE  LYS   242      28.707  17.805  80.449  1.00  0.00           C  
ATOM   1933  NZ  LYS   242      28.714  17.606  81.905  1.00  0.00           N1+
ATOM   1934  C   LYS   242      30.162  19.835  75.680  1.00  0.00           C  
ATOM   1935  O   LYS   242      29.541  18.875  75.224  1.00  0.00           O  
ATOM   1936  N   SER   243      29.827  21.121  75.488  1.00  0.00           N  
ATOM   1937  CA  SER   243      28.733  21.554  74.625  1.00  0.00           C  
ATOM   1938  CB  SER   243      28.426  23.039  74.881  1.00  0.00           C  
ATOM   1939  OG  SER   243      27.561  23.167  75.986  1.00  0.00           O  
ATOM   1940  C   SER   243      29.006  21.278  73.137  1.00  0.00           C  
ATOM   1941  O   SER   243      28.106  20.816  72.439  1.00  0.00           O  
ATOM   1942  N   ALA   244      30.253  21.515  72.698  1.00  0.00           N  
ATOM   1943  CA  ALA   244      30.727  21.333  71.326  1.00  0.00           C  
ATOM   1944  CB  ALA   244      32.135  21.932  71.208  1.00  0.00           C  
ATOM   1945  C   ALA   244      30.704  19.876  70.823  1.00  0.00           C  
ATOM   1946  O   ALA   244      30.678  19.673  69.612  1.00  0.00           O  
ATOM   1947  N   ASN   245      30.669  18.890  71.738  1.00  0.00           N  
ATOM   1948  CA  ASN   245      30.503  17.468  71.409  1.00  0.00           C  
ATOM   1949  CB  ASN   245      30.894  16.597  72.625  1.00  0.00           C  
ATOM   1950  CG  ASN   245      32.375  16.683  73.017  1.00  0.00           C  
ATOM   1951  OD1 ASN   245      33.240  17.013  72.207  1.00  0.00           O  
ATOM   1952  ND2 ASN   245      32.673  16.372  74.279  1.00  0.00           N  
ATOM   1953  C   ASN   245      29.076  17.126  70.931  1.00  0.00           C  
ATOM   1954  O   ASN   245      28.925  16.161  70.183  1.00  0.00           O  
ATOM   1955  N   TYR   246      28.067  17.929  71.321  1.00  0.00           N  
ATOM   1956  CA  TYR   246      26.684  17.814  70.840  1.00  0.00           C  
ATOM   1957  CB  TYR   246      25.704  18.392  71.881  1.00  0.00           C  
ATOM   1958  CG  TYR   246      25.736  17.659  73.207  1.00  0.00           C  
ATOM   1959  CD1 TYR   246      25.116  16.399  73.338  1.00  0.00           C  
ATOM   1960  CE1 TYR   246      25.195  15.697  74.556  1.00  0.00           C  
ATOM   1961  CZ  TYR   246      25.888  16.255  75.648  1.00  0.00           C  
ATOM   1962  OH  TYR   246      25.969  15.571  76.824  1.00  0.00           O  
ATOM   1963  CE2 TYR   246      26.498  17.518  75.523  1.00  0.00           C  
ATOM   1964  CD2 TYR   246      26.418  18.216  74.305  1.00  0.00           C  
ATOM   1965  C   TYR   246      26.465  18.438  69.450  1.00  0.00           C  
ATOM   1966  O   TYR   246      25.389  18.239  68.887  1.00  0.00           O  
ATOM   1967  N   CYS   247      27.485  19.118  68.891  1.00  0.00           N  
ATOM   1968  CA  CYS   247      27.496  19.582  67.500  1.00  0.00           C  
ATOM   1969  CB  CYS   247      28.624  20.591  67.209  1.00  0.00           C  
ATOM   1970  SG  CYS   247      28.456  22.062  68.257  1.00  0.00           S  
ATOM   1971  C   CYS   247      27.562  18.418  66.492  1.00  0.00           C  
ATOM   1972  O   CYS   247      27.081  18.588  65.373  1.00  0.00           O  
ATOM   1973  N   HIE   248      28.132  17.269  66.911  1.00  0.00           N  
ATOM   1974  CA  HIE   248      28.299  16.034  66.131  1.00  0.00           C  
ATOM   1975  CB  HIE   248      26.969  15.239  66.053  1.00  0.00           C  
ATOM   1976  CG  HIE   248      26.874  14.134  67.074  1.00  0.00           C  
ATOM   1977  ND1 HIE   248      26.528  14.349  68.398  1.00  0.00           N  
ATOM   1978  CE1 HIE   248      26.555  13.160  69.008  1.00  0.00           C  
ATOM   1979  NE2 HIE   248      26.885  12.161  68.198  1.00  0.00           N  
ATOM   1980  CD2 HIE   248      27.088  12.778  66.962  1.00  0.00           C  
ATOM   1981  C   HIE   248      29.013  16.258  64.781  1.00  0.00           C  
ATOM   1982  O   HIE   248      28.595  15.747  63.743  1.00  0.00           O  
ATOM   1983  N   THR   249      30.091  17.050  64.850  1.00  0.00           N  
ATOM   1984  CA  THR   249      30.984  17.385  63.749  1.00  0.00           C  
ATOM   1985  CB  THR   249      31.640  18.764  64.017  1.00  0.00           C  
ATOM   1986  CG2 THR   249      30.649  19.921  63.823  1.00  0.00           C  
ATOM   1987  OG1 THR   249      32.173  18.835  65.327  1.00  0.00           O  
ATOM   1988  C   THR   249      32.096  16.327  63.627  1.00  0.00           C  
ATOM   1989  O   THR   249      32.523  15.740  64.623  1.00  0.00           O  
ATOM   1990  N   SER   250      32.526  16.112  62.378  1.00  0.00           N  
ATOM   1991  CA  SER   250      33.535  15.132  61.981  1.00  0.00           C  
ATOM   1992  CB  SER   250      32.850  13.769  61.712  1.00  0.00           C  
ATOM   1993  OG  SER   250      32.022  13.802  60.565  1.00  0.00           O  
ATOM   1994  C   SER   250      34.371  15.703  60.821  1.00  0.00           C  
ATOM   1995  O   SER   250      34.445  16.924  60.678  1.00  0.00           O  
ATOM   1996  N   GLN   251      35.016  14.835  60.023  1.00  0.00           N  
ATOM   1997  CA  GLN   251      35.839  15.246  58.881  1.00  0.00           C  
ATOM   1998  CB  GLN   251      36.630  14.038  58.330  1.00  0.00           C  
ATOM   1999  CG  GLN   251      37.890  13.668  59.143  1.00  0.00           C  
ATOM   2000  CD  GLN   251      39.121  14.564  58.922  1.00  0.00           C  
ATOM   2001  OE1 GLN   251      40.217  14.198  59.338  1.00  0.00           O  
ATOM   2002  NE2 GLN   251      38.978  15.725  58.276  1.00  0.00           N  
ATOM   2003  C   GLN   251      35.072  15.962  57.755  1.00  0.00           C  
ATOM   2004  O   GLN   251      35.607  16.920  57.197  1.00  0.00           O  
ATOM   2005  N   GLY   252      33.846  15.498  57.456  1.00  0.00           N  
ATOM   2006  CA  GLY   252      33.000  16.042  56.388  1.00  0.00           C  
ATOM   2007  C   GLY   252      32.297  17.351  56.789  1.00  0.00           C  
ATOM   2008  O   GLY   252      31.873  18.094  55.905  1.00  0.00           O  
ATOM   2009  N   ASP   253      32.195  17.636  58.097  1.00  0.00           N  
ATOM   2010  CA  ASP   253      31.642  18.860  58.677  1.00  0.00           C  
ATOM   2011  CB  ASP   253      30.211  18.688  59.250  1.00  0.00           C  
ATOM   2012  CG  ASP   253      29.131  18.512  58.184  1.00  0.00           C  
ATOM   2013  OD1 ASP   253      29.029  19.425  57.336  1.00  0.00           O  
ATOM   2014  OD2 ASP   253      28.369  17.526  58.285  1.00  0.00           O1-
ATOM   2015  C   ASP   253      32.601  19.380  59.752  1.00  0.00           C  
ATOM   2016  O   ASP   253      32.369  19.103  60.927  1.00  0.00           O  
ATOM   2017  N   PRO   254      33.657  20.133  59.361  1.00  0.00           N  
ATOM   2018  CD  PRO   254      34.111  20.400  57.992  1.00  0.00           C  
ATOM   2019  CG  PRO   254      35.193  21.471  58.128  1.00  0.00           C  
ATOM   2020  CB  PRO   254      35.722  21.264  59.538  1.00  0.00           C  
ATOM   2021  CA  PRO   254      34.484  20.846  60.345  1.00  0.00           C  
ATOM   2022  C   PRO   254      33.772  22.054  60.982  1.00  0.00           C  
ATOM   2023  O   PRO   254      34.232  22.513  62.019  1.00  0.00           O  
ATOM   2024  N   ILE   255      32.675  22.543  60.379  1.00  0.00           N  
ATOM   2025  CA  ILE   255      31.907  23.681  60.874  1.00  0.00           C  
ATOM   2026  CB  ILE   255      31.395  24.566  59.701  1.00  0.00           C  
ATOM   2027  CG2 ILE   255      30.463  25.715  60.142  1.00  0.00           C  
ATOM   2028  CG1 ILE   255      32.557  25.121  58.840  1.00  0.00           C  
ATOM   2029  CD1 ILE   255      33.621  25.928  59.606  1.00  0.00           C  
ATOM   2030  C   ILE   255      30.709  23.198  61.713  1.00  0.00           C  
ATOM   2031  O   ILE   255      29.919  22.384  61.232  1.00  0.00           O  
ATOM   2032  N   GLY   256      30.593  23.738  62.935  1.00  0.00           N  
ATOM   2033  CA  GLY   256      29.460  23.523  63.834  1.00  0.00           C  
ATOM   2034  C   GLY   256      28.951  24.876  64.347  1.00  0.00           C  
ATOM   2035  O   GLY   256      29.589  25.914  64.152  1.00  0.00           O  
ATOM   2036  N   LEU   257      27.791  24.839  65.021  1.00  0.00           N  
ATOM   2037  CA  LEU   257      27.129  25.994  65.630  1.00  0.00           C  
ATOM   2038  CB  LEU   257      25.793  26.275  64.902  1.00  0.00           C  
ATOM   2039  CG  LEU   257      25.903  26.698  63.420  1.00  0.00           C  
ATOM   2040  CD1 LEU   257      24.501  26.885  62.812  1.00  0.00           C  
ATOM   2041  CD2 LEU   257      26.779  27.947  63.200  1.00  0.00           C  
ATOM   2042  C   LEU   257      26.869  25.717  67.120  1.00  0.00           C  
ATOM   2043  O   LEU   257      26.568  24.581  67.488  1.00  0.00           O  
ATOM   2044  N   ILE   258      26.959  26.774  67.942  1.00  0.00           N  
ATOM   2045  CA  ILE   258      26.770  26.716  69.394  1.00  0.00           C  
ATOM   2046  CB  ILE   258      28.131  26.439  70.115  1.00  0.00           C  
ATOM   2047  CG2 ILE   258      29.142  27.596  70.015  1.00  0.00           C  
ATOM   2048  CG1 ILE   258      27.971  26.022  71.589  1.00  0.00           C  
ATOM   2049  CD1 ILE   258      29.173  25.244  72.152  1.00  0.00           C  
ATOM   2050  C   ILE   258      26.153  28.042  69.887  1.00  0.00           C  
ATOM   2051  O   ILE   258      26.388  29.083  69.276  1.00  0.00           O  
ATOM   2052  N   LEU   259      25.379  27.978  70.982  1.00  0.00           N  
ATOM   2053  CA  LEU   259      24.747  29.133  71.625  1.00  0.00           C  
ATOM   2054  CB  LEU   259      23.307  28.766  72.055  1.00  0.00           C  
ATOM   2055  CG  LEU   259      22.316  28.493  70.910  1.00  0.00           C  
ATOM   2056  CD1 LEU   259      21.099  27.684  71.404  1.00  0.00           C  
ATOM   2057  CD2 LEU   259      21.907  29.791  70.175  1.00  0.00           C  
ATOM   2058  C   LEU   259      25.513  29.531  72.892  1.00  0.00           C  
ATOM   2059  O   LEU   259      26.049  28.664  73.580  1.00  0.00           O  
ATOM   2060  N   LEU   260      25.429  30.827  73.222  1.00  0.00           N  
ATOM   2061  CA  LEU   260      25.613  31.361  74.568  1.00  0.00           C  
ATOM   2062  CB  LEU   260      26.695  32.458  74.575  1.00  0.00           C  
ATOM   2063  CG  LEU   260      28.134  31.914  74.578  1.00  0.00           C  
ATOM   2064  CD1 LEU   260      29.158  33.030  74.301  1.00  0.00           C  
ATOM   2065  CD2 LEU   260      28.458  31.171  75.887  1.00  0.00           C  
ATOM   2066  C   LEU   260      24.261  31.943  74.988  1.00  0.00           C  
ATOM   2067  O   LEU   260      23.784  32.880  74.347  1.00  0.00           O  
ATOM   2068  N   GLY   261      23.670  31.367  76.043  1.00  0.00           N  
ATOM   2069  CA  GLY   261      22.392  31.802  76.592  1.00  0.00           C  
ATOM   2070  C   GLY   261      22.618  32.313  78.013  1.00  0.00           C  
ATOM   2071  O   GLY   261      23.336  31.692  78.794  1.00  0.00           O  
ATOM   2072  N   GLU   262      21.937  33.418  78.351  1.00  0.00           N  
ATOM   2073  CA  GLU   262      21.776  33.934  79.706  1.00  0.00           C  
ATOM   2074  CB  GLU   262      21.394  35.430  79.626  1.00  0.00           C  
ATOM   2075  CG  GLU   262      21.139  36.111  80.990  1.00  0.00           C  
ATOM   2076  CD  GLU   262      20.526  37.515  80.890  1.00  0.00           C  
ATOM   2077  OE1 GLU   262      20.390  38.031  79.758  1.00  0.00           O  
ATOM   2078  OE2 GLU   262      20.176  38.054  81.965  1.00  0.00           O1-
ATOM   2079  C   GLU   262      20.701  33.095  80.415  1.00  0.00           C  
ATOM   2080  O   GLU   262      19.529  33.179  80.045  1.00  0.00           O  
ATOM   2081  N   VAL   263      21.129  32.291  81.397  1.00  0.00           N  
ATOM   2082  CA  VAL   263      20.263  31.380  82.136  1.00  0.00           C  
ATOM   2083  CB  VAL   263      20.882  29.955  82.240  1.00  0.00           C  
ATOM   2084  CG1 VAL   263      19.901  28.939  82.855  1.00  0.00           C  
ATOM   2085  CG2 VAL   263      21.371  29.431  80.879  1.00  0.00           C  
ATOM   2086  C   VAL   263      20.093  31.931  83.561  1.00  0.00           C  
ATOM   2087  O   VAL   263      21.089  32.074  84.271  1.00  0.00           O  
ATOM   2088  N   ALA   264      18.839  32.218  83.949  1.00  0.00           N  
ATOM   2089  CA  ALA   264      18.466  32.648  85.297  1.00  0.00           C  
ATOM   2090  CB  ALA   264      17.174  33.477  85.232  1.00  0.00           C  
ATOM   2091  C   ALA   264      18.316  31.431  86.215  1.00  0.00           C  
ATOM   2092  O   ALA   264      17.216  30.899  86.359  1.00  0.00           O  
ATOM   2093  N   LEU   265      19.451  30.996  86.783  1.00  0.00           N  
ATOM   2094  CA  LEU   265      19.567  29.776  87.579  1.00  0.00           C  
ATOM   2095  CB  LEU   265      21.061  29.445  87.774  1.00  0.00           C  
ATOM   2096  CG  LEU   265      21.838  29.123  86.480  1.00  0.00           C  
ATOM   2097  CD1 LEU   265      23.354  29.205  86.708  1.00  0.00           C  
ATOM   2098  CD2 LEU   265      21.447  27.763  85.882  1.00  0.00           C  
ATOM   2099  C   LEU   265      18.874  29.864  88.947  1.00  0.00           C  
ATOM   2100  O   LEU   265      18.414  28.834  89.436  1.00  0.00           O  
ATOM   2101  N   GLY   266      18.835  31.064  89.555  1.00  0.00           N  
ATOM   2102  CA  GLY   266      18.380  31.274  90.931  1.00  0.00           C  
ATOM   2103  C   GLY   266      19.245  30.464  91.907  1.00  0.00           C  
ATOM   2104  O   GLY   266      20.455  30.327  91.714  1.00  0.00           O  
ATOM   2105  N   ASN   267      18.612  29.910  92.948  1.00  0.00           N  
ATOM   2106  CA  ASN   267      19.253  28.987  93.880  1.00  0.00           C  
ATOM   2107  CB  ASN   267      18.410  28.937  95.166  1.00  0.00           C  
ATOM   2108  CG  ASN   267      19.117  28.366  96.400  1.00  0.00           C  
ATOM   2109  OD1 ASN   267      20.341  28.275  96.459  1.00  0.00           O  
ATOM   2110  ND2 ASN   267      18.330  27.999  97.413  1.00  0.00           N  
ATOM   2111  C   ASN   267      19.374  27.596  93.226  1.00  0.00           C  
ATOM   2112  O   ASN   267      18.356  26.991  92.885  1.00  0.00           O  
ATOM   2113  N   MET   268      20.619  27.130  93.044  1.00  0.00           N  
ATOM   2114  CA  MET   268      20.924  25.849  92.409  1.00  0.00           C  
ATOM   2115  CB  MET   268      22.352  25.869  91.825  1.00  0.00           C  
ATOM   2116  CG  MET   268      22.596  27.023  90.840  1.00  0.00           C  
ATOM   2117  SD  MET   268      24.194  27.008  89.983  1.00  0.00           S  
ATOM   2118  CE  MET   268      25.320  27.216  91.386  1.00  0.00           C  
ATOM   2119  C   MET   268      20.769  24.693  93.406  1.00  0.00           C  
ATOM   2120  O   MET   268      21.251  24.784  94.536  1.00  0.00           O  
ATOM   2121  N   TYR   269      20.127  23.613  92.941  1.00  0.00           N  
ATOM   2122  CA  TYR   269      20.041  22.331  93.628  1.00  0.00           C  
ATOM   2123  CB  TYR   269      18.648  21.717  93.364  1.00  0.00           C  
ATOM   2124  CG  TYR   269      18.360  20.365  93.999  1.00  0.00           C  
ATOM   2125  CD1 TYR   269      18.845  20.050  95.288  1.00  0.00           C  
ATOM   2126  CE1 TYR   269      18.563  18.799  95.867  1.00  0.00           C  
ATOM   2127  CZ  TYR   269      17.783  17.860  95.167  1.00  0.00           C  
ATOM   2128  OH  TYR   269      17.506  16.652  95.736  1.00  0.00           O  
ATOM   2129  CE2 TYR   269      17.286  18.171  93.887  1.00  0.00           C  
ATOM   2130  CD2 TYR   269      17.572  19.421  93.306  1.00  0.00           C  
ATOM   2131  C   TYR   269      21.210  21.466  93.134  1.00  0.00           C  
ATOM   2132  O   TYR   269      21.091  20.796  92.109  1.00  0.00           O  
ATOM   2133  N   GLU   270      22.346  21.575  93.839  1.00  0.00           N  
ATOM   2134  CA  GLU   270      23.635  21.037  93.411  1.00  0.00           C  
ATOM   2135  CB  GLU   270      24.772  21.872  94.034  1.00  0.00           C  
ATOM   2136  CG  GLU   270      24.653  23.377  93.694  1.00  0.00           C  
ATOM   2137  CD  GLU   270      25.790  24.241  94.235  1.00  0.00           C  
ATOM   2138  OE1 GLU   270      26.929  23.733  94.313  1.00  0.00           O  
ATOM   2139  OE2 GLU   270      25.499  25.420  94.535  1.00  0.00           O1-
ATOM   2140  C   GLU   270      23.747  19.536  93.727  1.00  0.00           C  
ATOM   2141  O   GLU   270      23.585  19.148  94.884  1.00  0.00           O  
ATOM   2142  N   LEU   271      23.987  18.731  92.679  1.00  0.00           N  
ATOM   2143  CA  LEU   271      23.947  17.267  92.706  1.00  0.00           C  
ATOM   2144  CB  LEU   271      22.683  16.783  91.949  1.00  0.00           C  
ATOM   2145  CG  LEU   271      21.330  17.201  92.576  1.00  0.00           C  
ATOM   2146  CD1 LEU   271      20.145  16.837  91.656  1.00  0.00           C  
ATOM   2147  CD2 LEU   271      21.146  16.667  94.013  1.00  0.00           C  
ATOM   2148  C   LEU   271      25.218  16.675  92.072  1.00  0.00           C  
ATOM   2149  O   LEU   271      25.874  17.334  91.268  1.00  0.00           O  
ATOM   2150  N   LYS   272      25.537  15.430  92.458  1.00  0.00           N  
ATOM   2151  CA  LYS   272      26.738  14.689  92.042  1.00  0.00           C  
ATOM   2152  CB  LYS   272      27.529  14.292  93.312  1.00  0.00           C  
ATOM   2153  CG  LYS   272      28.030  15.499  94.136  1.00  0.00           C  
ATOM   2154  CD  LYS   272      28.300  15.203  95.625  1.00  0.00           C  
ATOM   2155  CE  LYS   272      29.714  14.701  95.956  1.00  0.00           C  
ATOM   2156  NZ  LYS   272      29.957  13.334  95.474  1.00  0.00           N1+
ATOM   2157  C   LYS   272      26.380  13.427  91.235  1.00  0.00           C  
ATOM   2158  O   LYS   272      27.242  12.897  90.535  1.00  0.00           O  
ATOM   2159  N   HIE   273      25.128  12.958  91.364  1.00  0.00           N  
ATOM   2160  CA  HIE   273      24.615  11.732  90.757  1.00  0.00           C  
ATOM   2161  CB  HIE   273      24.515  10.630  91.832  1.00  0.00           C  
ATOM   2162  CG  HIE   273      25.846  10.202  92.394  1.00  0.00           C  
ATOM   2163  ND1 HIE   273      26.787   9.508  91.628  1.00  0.00           N  
ATOM   2164  CE1 HIE   273      27.822   9.332  92.437  1.00  0.00           C  
ATOM   2165  NE2 HIE   273      27.626   9.846  93.653  1.00  0.00           N  
ATOM   2166  CD2 HIE   273      26.364  10.413  93.655  1.00  0.00           C  
ATOM   2167  C   HIE   273      23.250  11.993  90.118  1.00  0.00           C  
ATOM   2168  O   HIE   273      22.581  12.972  90.457  1.00  0.00           O  
ATOM   2169  N   ALA   274      22.869  11.080  89.209  1.00  0.00           N  
ATOM   2170  CA  ALA   274      21.611  11.106  88.472  1.00  0.00           C  
ATOM   2171  CB  ALA   274      21.581   9.925  87.488  1.00  0.00           C  
ATOM   2172  C   ALA   274      20.384  11.060  89.395  1.00  0.00           C  
ATOM   2173  O   ALA   274      20.346  10.257  90.328  1.00  0.00           O  
ATOM   2174  N   SER   275      19.407  11.922  89.095  1.00  0.00           N  
ATOM   2175  CA  SER   275      18.142  12.022  89.806  1.00  0.00           C  
ATOM   2176  CB  SER   275      18.284  13.021  90.976  1.00  0.00           C  
ATOM   2177  OG  SER   275      17.064  13.210  91.668  1.00  0.00           O  
ATOM   2178  C   SER   275      17.056  12.414  88.802  1.00  0.00           C  
ATOM   2179  O   SER   275      17.303  13.214  87.902  1.00  0.00           O  
ATOM   2180  N   HIE   276      15.860  11.844  88.985  1.00  0.00           N  
ATOM   2181  CA  HIE   276      14.686  12.133  88.173  1.00  0.00           C  
ATOM   2182  CB  HIE   276      13.864  10.836  88.009  1.00  0.00           C  
ATOM   2183  CG  HIE   276      14.670   9.662  87.504  1.00  0.00           C  
ATOM   2184  ND1 HIE   276      15.280   9.642  86.260  1.00  0.00           N  
ATOM   2185  CE1 HIE   276      15.938   8.484  86.164  1.00  0.00           C  
ATOM   2186  NE2 HIE   276      15.821   7.722  87.245  1.00  0.00           N  
ATOM   2187  CD2 HIE   276      15.009   8.468  88.102  1.00  0.00           C  
ATOM   2188  C   HIE   276      13.914  13.255  88.872  1.00  0.00           C  
ATOM   2189  O   HIE   276      13.096  12.968  89.747  1.00  0.00           O  
ATOM   2190  N   ILE   277      14.233  14.514  88.512  1.00  0.00           N  
ATOM   2191  CA  ILE   277      13.611  15.714  89.076  1.00  0.00           C  
ATOM   2192  CB  ILE   277      14.421  17.028  88.798  1.00  0.00           C  
ATOM   2193  CG2 ILE   277      13.676  18.328  89.195  1.00  0.00           C  
ATOM   2194  CG1 ILE   277      15.771  17.016  89.560  1.00  0.00           C  
ATOM   2195  CD1 ILE   277      16.914  16.286  88.844  1.00  0.00           C  
ATOM   2196  C   ILE   277      12.151  15.828  88.596  1.00  0.00           C  
ATOM   2197  O   ILE   277      11.869  16.404  87.545  1.00  0.00           O  
ATOM   2198  N   SER   278      11.261  15.231  89.403  1.00  0.00           N  
ATOM   2199  CA  SER   278       9.811  15.348  89.315  1.00  0.00           C  
ATOM   2200  CB  SER   278       9.186  14.221  90.168  1.00  0.00           C  
ATOM   2201  OG  SER   278       9.477  14.361  91.549  1.00  0.00           O  
ATOM   2202  C   SER   278       9.336  16.743  89.752  1.00  0.00           C  
ATOM   2203  O   SER   278       8.356  17.247  89.206  1.00  0.00           O  
ATOM   2204  N   LYS   279      10.059  17.335  90.716  1.00  0.00           N  
ATOM   2205  CA  LYS   279       9.768  18.634  91.293  1.00  0.00           C  
ATOM   2206  CB  LYS   279       8.606  18.489  92.309  1.00  0.00           C  
ATOM   2207  CG  LYS   279       7.697  19.721  92.381  1.00  0.00           C  
ATOM   2208  CD  LYS   279       6.489  19.498  93.310  1.00  0.00           C  
ATOM   2209  CE  LYS   279       5.280  20.383  92.973  1.00  0.00           C  
ATOM   2210  NZ  LYS   279       5.618  21.816  93.000  1.00  0.00           N1+
ATOM   2211  C   LYS   279      11.054  19.139  91.959  1.00  0.00           C  
ATOM   2212  O   LYS   279      11.672  18.394  92.723  1.00  0.00           O  
ATOM   2213  N   LEU   280      11.422  20.401  91.683  1.00  0.00           N  
ATOM   2214  CA  LEU   280      12.497  21.104  92.389  1.00  0.00           C  
ATOM   2215  CB  LEU   280      12.760  22.457  91.687  1.00  0.00           C  
ATOM   2216  CG  LEU   280      13.634  22.344  90.420  1.00  0.00           C  
ATOM   2217  CD1 LEU   280      13.582  23.649  89.599  1.00  0.00           C  
ATOM   2218  CD2 LEU   280      15.083  21.925  90.762  1.00  0.00           C  
ATOM   2219  C   LEU   280      12.078  21.351  93.855  1.00  0.00           C  
ATOM   2220  O   LEU   280      10.923  21.728  94.070  1.00  0.00           O  
ATOM   2221  N   PRO   281      12.999  21.159  94.834  1.00  0.00           N  
ATOM   2222  CD  PRO   281      14.347  20.607  94.670  1.00  0.00           C  
ATOM   2223  CG  PRO   281      14.781  20.213  96.073  1.00  0.00           C  
ATOM   2224  CB  PRO   281      14.071  21.216  96.963  1.00  0.00           C  
ATOM   2225  CA  PRO   281      12.751  21.544  96.241  1.00  0.00           C  
ATOM   2226  C   PRO   281      12.368  23.026  96.423  1.00  0.00           C  
ATOM   2227  O   PRO   281      12.668  23.848  95.556  1.00  0.00           O  
ATOM   2228  N   LYS   282      11.703  23.332  97.549  1.00  0.00           N  
ATOM   2229  CA  LYS   282      11.253  24.678  97.921  1.00  0.00           C  
ATOM   2230  CB  LYS   282      10.602  24.639  99.322  1.00  0.00           C  
ATOM   2231  CG  LYS   282       9.420  23.666  99.489  1.00  0.00           C  
ATOM   2232  CD  LYS   282       8.163  24.030  98.684  1.00  0.00           C  
ATOM   2233  CE  LYS   282       7.003  23.070  98.988  1.00  0.00           C  
ATOM   2234  NZ  LYS   282       5.764  23.477  98.303  1.00  0.00           N1+
ATOM   2235  C   LYS   282      12.414  25.690  97.915  1.00  0.00           C  
ATOM   2236  O   LYS   282      13.413  25.473  98.602  1.00  0.00           O  
ATOM   2237  N   GLY   283      12.262  26.758  97.116  1.00  0.00           N  
ATOM   2238  CA  GLY   283      13.265  27.810  96.980  1.00  0.00           C  
ATOM   2239  C   GLY   283      14.460  27.409  96.098  1.00  0.00           C  
ATOM   2240  O   GLY   283      15.458  28.121  96.146  1.00  0.00           O  
ATOM   2241  N   LYS   284      14.376  26.315  95.316  1.00  0.00           N  
ATOM   2242  CA  LYS   284      15.344  25.927  94.282  1.00  0.00           C  
ATOM   2243  CB  LYS   284      15.704  24.430  94.397  1.00  0.00           C  
ATOM   2244  CG  LYS   284      16.306  23.986  95.741  1.00  0.00           C  
ATOM   2245  CD  LYS   284      17.677  24.600  96.048  1.00  0.00           C  
ATOM   2246  CE  LYS   284      18.312  24.009  97.314  1.00  0.00           C  
ATOM   2247  NZ  LYS   284      19.654  24.570  97.545  1.00  0.00           N1+
ATOM   2248  C   LYS   284      14.718  26.185  92.904  1.00  0.00           C  
ATOM   2249  O   LYS   284      13.530  25.911  92.723  1.00  0.00           O  
ATOM   2250  N   HIE   285      15.525  26.708  91.965  1.00  0.00           N  
ATOM   2251  CA  HIE   285      15.059  27.188  90.655  1.00  0.00           C  
ATOM   2252  CB  HIE   285      15.114  28.730  90.623  1.00  0.00           C  
ATOM   2253  CG  HIE   285      14.545  29.401  91.849  1.00  0.00           C  
ATOM   2254  ND1 HIE   285      15.353  30.006  92.819  1.00  0.00           N  
ATOM   2255  CE1 HIE   285      14.508  30.421  93.753  1.00  0.00           C  
ATOM   2256  NE2 HIE   285      13.236  30.139  93.469  1.00  0.00           N  
ATOM   2257  CD2 HIE   285      13.227  29.490  92.247  1.00  0.00           C  
ATOM   2258  C   HIE   285      15.817  26.567  89.470  1.00  0.00           C  
ATOM   2259  O   HIE   285      15.390  26.751  88.331  1.00  0.00           O  
ATOM   2260  N   SER   286      16.890  25.813  89.744  1.00  0.00           N  
ATOM   2261  CA  SER   286      17.647  25.039  88.761  1.00  0.00           C  
ATOM   2262  CB  SER   286      18.597  25.964  87.961  1.00  0.00           C  
ATOM   2263  OG  SER   286      19.702  26.384  88.733  1.00  0.00           O  
ATOM   2264  C   SER   286      18.382  23.894  89.471  1.00  0.00           C  
ATOM   2265  O   SER   286      18.352  23.807  90.698  1.00  0.00           O  
ATOM   2266  N   VAL   287      19.045  23.051  88.671  1.00  0.00           N  
ATOM   2267  CA  VAL   287      19.982  22.029  89.124  1.00  0.00           C  
ATOM   2268  CB  VAL   287      19.516  20.612  88.674  1.00  0.00           C  
ATOM   2269  CG1 VAL   287      20.577  19.490  88.730  1.00  0.00           C  
ATOM   2270  CG2 VAL   287      18.303  20.171  89.502  1.00  0.00           C  
ATOM   2271  C   VAL   287      21.358  22.328  88.518  1.00  0.00           C  
ATOM   2272  O   VAL   287      21.426  22.783  87.376  1.00  0.00           O  
ATOM   2273  N   LYS   288      22.421  22.025  89.280  1.00  0.00           N  
ATOM   2274  CA  LYS   288      23.788  21.993  88.775  1.00  0.00           C  
ATOM   2275  CB  LYS   288      24.621  23.154  89.363  1.00  0.00           C  
ATOM   2276  CG  LYS   288      26.068  23.195  88.830  1.00  0.00           C  
ATOM   2277  CD  LYS   288      26.980  24.184  89.567  1.00  0.00           C  
ATOM   2278  CE  LYS   288      28.436  24.047  89.097  1.00  0.00           C  
ATOM   2279  NZ  LYS   288      29.345  24.901  89.877  1.00  0.00           N1+
ATOM   2280  C   LYS   288      24.394  20.619  89.089  1.00  0.00           C  
ATOM   2281  O   LYS   288      24.592  20.290  90.256  1.00  0.00           O  
ATOM   2282  N   GLY   289      24.744  19.871  88.033  1.00  0.00           N  
ATOM   2283  CA  GLY   289      25.602  18.695  88.116  1.00  0.00           C  
ATOM   2284  C   GLY   289      27.042  19.175  88.352  1.00  0.00           C  
ATOM   2285  O   GLY   289      27.516  20.054  87.633  1.00  0.00           O  
ATOM   2286  N   LEU   290      27.721  18.602  89.358  1.00  0.00           N  
ATOM   2287  CA  LEU   290      29.072  18.987  89.771  1.00  0.00           C  
ATOM   2288  CB  LEU   290      29.185  18.921  91.313  1.00  0.00           C  
ATOM   2289  CG  LEU   290      28.258  19.888  92.086  1.00  0.00           C  
ATOM   2290  CD1 LEU   290      28.376  19.658  93.608  1.00  0.00           C  
ATOM   2291  CD2 LEU   290      28.475  21.365  91.701  1.00  0.00           C  
ATOM   2292  C   LEU   290      30.103  18.057  89.117  1.00  0.00           C  
ATOM   2293  O   LEU   290      30.086  16.856  89.378  1.00  0.00           O  
ATOM   2294  N   GLY   291      30.992  18.635  88.299  1.00  0.00           N  
ATOM   2295  CA  GLY   291      32.078  17.931  87.624  1.00  0.00           C  
ATOM   2296  C   GLY   291      33.298  17.771  88.534  1.00  0.00           C  
ATOM   2297  O   GLY   291      33.394  18.417  89.576  1.00  0.00           O  
ATOM   2298  N   LYS   292      34.260  16.943  88.092  1.00  0.00           N  
ATOM   2299  CA  LYS   292      35.599  16.835  88.684  1.00  0.00           C  
ATOM   2300  CB  LYS   292      36.250  15.493  88.293  1.00  0.00           C  
ATOM   2301  CG  LYS   292      35.449  14.287  88.801  1.00  0.00           C  
ATOM   2302  CD  LYS   292      36.196  12.952  88.730  1.00  0.00           C  
ATOM   2303  CE  LYS   292      35.282  11.786  89.132  1.00  0.00           C  
ATOM   2304  NZ  LYS   292      36.032  10.527  89.258  1.00  0.00           N1+
ATOM   2305  C   LYS   292      36.511  18.010  88.287  1.00  0.00           C  
ATOM   2306  O   LYS   292      37.408  18.349  89.055  1.00  0.00           O  
ATOM   2307  N   THR   293      36.243  18.623  87.124  1.00  0.00           N  
ATOM   2308  CA  THR   293      36.890  19.833  86.629  1.00  0.00           C  
ATOM   2309  CB  THR   293      37.522  19.585  85.234  1.00  0.00           C  
ATOM   2310  CG2 THR   293      38.008  20.833  84.467  1.00  0.00           C  
ATOM   2311  OG1 THR   293      38.629  18.722  85.392  1.00  0.00           O  
ATOM   2312  C   THR   293      35.826  20.935  86.503  1.00  0.00           C  
ATOM   2313  O   THR   293      34.718  20.678  86.028  1.00  0.00           O  
ATOM   2314  N   THR   294      36.211  22.145  86.926  1.00  0.00           N  
ATOM   2315  CA  THR   294      35.390  23.351  86.910  1.00  0.00           C  
ATOM   2316  CB  THR   294      34.902  23.679  88.357  1.00  0.00           C  
ATOM   2317  CG2 THR   294      36.006  24.054  89.371  1.00  0.00           C  
ATOM   2318  OG1 THR   294      34.003  24.772  88.351  1.00  0.00           O  
ATOM   2319  C   THR   294      36.255  24.520  86.390  1.00  0.00           C  
ATOM   2320  O   THR   294      37.442  24.562  86.717  1.00  0.00           O  
ATOM   2321  N   PRO   295      35.661  25.489  85.654  1.00  0.00           N  
ATOM   2322  CD  PRO   295      34.355  25.414  85.003  1.00  0.00           C  
ATOM   2323  CG  PRO   295      34.352  26.592  84.039  1.00  0.00           C  
ATOM   2324  CB  PRO   295      35.156  27.635  84.782  1.00  0.00           C  
ATOM   2325  CA  PRO   295      36.259  26.831  85.487  1.00  0.00           C  
ATOM   2326  C   PRO   295      36.633  27.480  86.829  1.00  0.00           C  
ATOM   2327  O   PRO   295      35.834  27.397  87.765  1.00  0.00           O  
ATOM   2328  N   ASP   296      37.843  28.063  86.892  1.00  0.00           N  
ATOM   2329  CA  ASP   296      38.426  28.723  88.065  1.00  0.00           C  
ATOM   2330  CB  ASP   296      39.780  29.376  87.688  1.00  0.00           C  
ATOM   2331  CG  ASP   296      40.593  29.949  88.862  1.00  0.00           C  
ATOM   2332  OD1 ASP   296      40.108  29.908  90.016  1.00  0.00           O  
ATOM   2333  OD2 ASP   296      41.711  30.425  88.575  1.00  0.00           O1-
ATOM   2334  C   ASP   296      37.432  29.754  88.662  1.00  0.00           C  
ATOM   2335  O   ASP   296      37.157  30.746  87.984  1.00  0.00           O  
ATOM   2336  N   PRO   297      36.892  29.490  89.882  1.00  0.00           N  
ATOM   2337  CD  PRO   297      37.114  28.284  90.689  1.00  0.00           C  
ATOM   2338  CG  PRO   297      35.957  28.247  91.674  1.00  0.00           C  
ATOM   2339  CB  PRO   297      35.667  29.716  91.912  1.00  0.00           C  
ATOM   2340  CA  PRO   297      35.935  30.394  90.556  1.00  0.00           C  
ATOM   2341  C   PRO   297      36.403  31.848  90.750  1.00  0.00           C  
ATOM   2342  O   PRO   297      35.563  32.748  90.748  1.00  0.00           O  
ATOM   2343  N   SER   298      37.727  32.044  90.886  1.00  0.00           N  
ATOM   2344  CA  SER   298      38.386  33.345  90.997  1.00  0.00           C  
ATOM   2345  CB  SER   298      39.871  33.101  91.353  1.00  0.00           C  
ATOM   2346  OG  SER   298      40.608  34.302  91.479  1.00  0.00           O  
ATOM   2347  C   SER   298      38.254  34.207  89.726  1.00  0.00           C  
ATOM   2348  O   SER   298      38.080  35.419  89.838  1.00  0.00           O  
ATOM   2349  N   ALA   299      38.370  33.565  88.553  1.00  0.00           N  
ATOM   2350  CA  ALA   299      38.506  34.219  87.252  1.00  0.00           C  
ATOM   2351  CB  ALA   299      39.389  33.326  86.369  1.00  0.00           C  
ATOM   2352  C   ALA   299      37.179  34.587  86.559  1.00  0.00           C  
ATOM   2353  O   ALA   299      37.225  34.984  85.395  1.00  0.00           O  
ATOM   2354  N   ASN   300      36.034  34.490  87.262  1.00  0.00           N  
ATOM   2355  CA  ASN   300      34.715  34.927  86.778  1.00  0.00           C  
ATOM   2356  CB  ASN   300      33.636  34.610  87.841  1.00  0.00           C  
ATOM   2357  CG  ASN   300      33.190  33.143  87.877  1.00  0.00           C  
ATOM   2358  OD1 ASN   300      33.977  32.229  87.642  1.00  0.00           O  
ATOM   2359  ND2 ASN   300      31.911  32.906  88.178  1.00  0.00           N  
ATOM   2360  C   ASN   300      34.704  36.429  86.431  1.00  0.00           C  
ATOM   2361  O   ASN   300      35.194  37.248  87.210  1.00  0.00           O  
ATOM   2362  N   ILE   301      34.127  36.736  85.262  1.00  0.00           N  
ATOM   2363  CA  ILE   301      33.969  38.079  84.698  1.00  0.00           C  
ATOM   2364  CB  ILE   301      34.700  38.159  83.310  1.00  0.00           C  
ATOM   2365  CG2 ILE   301      33.999  38.932  82.162  1.00  0.00           C  
ATOM   2366  CG1 ILE   301      36.127  38.706  83.539  1.00  0.00           C  
ATOM   2367  CD1 ILE   301      37.041  38.685  82.305  1.00  0.00           C  
ATOM   2368  C   ILE   301      32.473  38.412  84.574  1.00  0.00           C  
ATOM   2369  O   ILE   301      31.663  37.496  84.475  1.00  0.00           O  
ATOM   2370  N   SER   302      32.131  39.710  84.564  1.00  0.00           N  
ATOM   2371  CA  SER   302      30.772  40.186  84.301  1.00  0.00           C  
ATOM   2372  CB  SER   302      30.354  41.162  85.420  1.00  0.00           C  
ATOM   2373  OG  SER   302      29.000  41.554  85.287  1.00  0.00           O  
ATOM   2374  C   SER   302      30.710  40.836  82.908  1.00  0.00           C  
ATOM   2375  O   SER   302      31.630  41.562  82.530  1.00  0.00           O  
ATOM   2376  N   LEU   303      29.605  40.579  82.194  1.00  0.00           N  
ATOM   2377  CA  LEU   303      29.286  41.148  80.889  1.00  0.00           C  
ATOM   2378  CB  LEU   303      29.661  40.131  79.781  1.00  0.00           C  
ATOM   2379  CG  LEU   303      29.347  40.568  78.328  1.00  0.00           C  
ATOM   2380  CD1 LEU   303      30.101  41.853  77.920  1.00  0.00           C  
ATOM   2381  CD2 LEU   303      29.589  39.408  77.337  1.00  0.00           C  
ATOM   2382  C   LEU   303      27.795  41.509  80.903  1.00  0.00           C  
ATOM   2383  O   LEU   303      26.956  40.612  80.837  1.00  0.00           O  
ATOM   2384  N   ASP   304      27.501  42.817  81.014  1.00  0.00           N  
ATOM   2385  CA  ASP   304      26.150  43.402  81.033  1.00  0.00           C  
ATOM   2386  CB  ASP   304      25.415  43.342  79.664  1.00  0.00           C  
ATOM   2387  CG  ASP   304      26.208  43.898  78.475  1.00  0.00           C  
ATOM   2388  OD1 ASP   304      27.107  44.737  78.705  1.00  0.00           O  
ATOM   2389  OD2 ASP   304      25.837  43.532  77.338  1.00  0.00           O1-
ATOM   2390  C   ASP   304      25.275  42.890  82.200  1.00  0.00           C  
ATOM   2391  O   ASP   304      24.090  42.607  82.012  1.00  0.00           O  
ATOM   2392  N   GLY   305      25.890  42.773  83.390  1.00  0.00           N  
ATOM   2393  CA  GLY   305      25.244  42.319  84.624  1.00  0.00           C  
ATOM   2394  C   GLY   305      25.087  40.790  84.704  1.00  0.00           C  
ATOM   2395  O   GLY   305      24.556  40.304  85.703  1.00  0.00           O  
ATOM   2396  N   VAL   306      25.537  40.041  83.683  1.00  0.00           N  
ATOM   2397  CA  VAL   306      25.480  38.582  83.620  1.00  0.00           C  
ATOM   2398  CB  VAL   306      25.024  38.092  82.216  1.00  0.00           C  
ATOM   2399  CG1 VAL   306      24.925  36.559  82.105  1.00  0.00           C  
ATOM   2400  CG2 VAL   306      23.682  38.722  81.808  1.00  0.00           C  
ATOM   2401  C   VAL   306      26.891  38.032  83.884  1.00  0.00           C  
ATOM   2402  O   VAL   306      27.851  38.501  83.272  1.00  0.00           O  
ATOM   2403  N   ASP   307      26.979  37.045  84.786  1.00  0.00           N  
ATOM   2404  CA  ASP   307      28.221  36.384  85.182  1.00  0.00           C  
ATOM   2405  CB  ASP   307      27.999  35.639  86.519  1.00  0.00           C  
ATOM   2406  CG  ASP   307      29.274  35.158  87.216  1.00  0.00           C  
ATOM   2407  OD1 ASP   307      30.308  35.849  87.090  1.00  0.00           O  
ATOM   2408  OD2 ASP   307      29.170  34.146  87.943  1.00  0.00           O1-
ATOM   2409  C   ASP   307      28.695  35.432  84.062  1.00  0.00           C  
ATOM   2410  O   ASP   307      27.885  34.720  83.478  1.00  0.00           O  
ATOM   2411  N   VAL   308      29.999  35.441  83.769  1.00  0.00           N  
ATOM   2412  CA  VAL   308      30.616  34.662  82.702  1.00  0.00           C  
ATOM   2413  CB  VAL   308      31.229  35.583  81.602  1.00  0.00           C  
ATOM   2414  CG1 VAL   308      31.811  34.776  80.425  1.00  0.00           C  
ATOM   2415  CG2 VAL   308      30.207  36.601  81.061  1.00  0.00           C  
ATOM   2416  C   VAL   308      31.745  33.826  83.349  1.00  0.00           C  
ATOM   2417  O   VAL   308      32.792  34.394  83.671  1.00  0.00           O  
ATOM   2418  N   PRO   309      31.519  32.506  83.567  1.00  0.00           N  
ATOM   2419  CD  PRO   309      30.252  31.800  83.348  1.00  0.00           C  
ATOM   2420  CG  PRO   309      30.507  30.353  83.759  1.00  0.00           C  
ATOM   2421  CB  PRO   309      31.664  30.469  84.736  1.00  0.00           C  
ATOM   2422  CA  PRO   309      32.527  31.613  84.171  1.00  0.00           C  
ATOM   2423  C   PRO   309      33.603  31.160  83.156  1.00  0.00           C  
ATOM   2424  O   PRO   309      33.702  29.973  82.848  1.00  0.00           O  
ATOM   2425  N   LEU   310      34.385  32.130  82.651  1.00  0.00           N  
ATOM   2426  CA  LEU   310      35.424  31.943  81.634  1.00  0.00           C  
ATOM   2427  CB  LEU   310      35.475  33.166  80.683  1.00  0.00           C  
ATOM   2428  CG  LEU   310      35.733  34.562  81.301  1.00  0.00           C  
ATOM   2429  CD1 LEU   310      37.150  34.728  81.885  1.00  0.00           C  
ATOM   2430  CD2 LEU   310      35.444  35.658  80.257  1.00  0.00           C  
ATOM   2431  C   LEU   310      36.804  31.553  82.185  1.00  0.00           C  
ATOM   2432  O   LEU   310      37.759  31.563  81.411  1.00  0.00           O  
ATOM   2433  N   GLY   311      36.909  31.213  83.482  1.00  0.00           N  
ATOM   2434  CA  GLY   311      38.154  30.766  84.109  1.00  0.00           C  
ATOM   2435  C   GLY   311      38.653  29.461  83.477  1.00  0.00           C  
ATOM   2436  O   GLY   311      37.849  28.637  83.042  1.00  0.00           O  
ATOM   2437  N   THR   312      39.981  29.259  83.443  1.00  0.00           N  
ATOM   2438  CA  THR   312      40.591  28.020  82.952  1.00  0.00           C  
ATOM   2439  CB  THR   312      42.140  28.092  82.939  1.00  0.00           C  
ATOM   2440  CG2 THR   312      42.683  29.137  81.955  1.00  0.00           C  
ATOM   2441  OG1 THR   312      42.669  28.365  84.224  1.00  0.00           O  
ATOM   2442  C   THR   312      40.168  26.821  83.819  1.00  0.00           C  
ATOM   2443  O   THR   312      40.077  26.959  85.040  1.00  0.00           O  
ATOM   2444  N   GLY   313      39.883  25.690  83.150  1.00  0.00           N  
ATOM   2445  CA  GLY   313      39.403  24.461  83.774  1.00  0.00           C  
ATOM   2446  C   GLY   313      40.474  23.908  84.719  1.00  0.00           C  
ATOM   2447  O   GLY   313      41.477  23.360  84.262  1.00  0.00           O  
ATOM   2448  N   ILE   314      40.236  24.063  86.028  1.00  0.00           N  
ATOM   2449  CA  ILE   314      41.065  23.543  87.110  1.00  0.00           C  
ATOM   2450  CB  ILE   314      41.350  24.630  88.192  1.00  0.00           C  
ATOM   2451  CG2 ILE   314      42.297  25.713  87.642  1.00  0.00           C  
ATOM   2452  CG1 ILE   314      40.090  25.257  88.844  1.00  0.00           C  
ATOM   2453  CD1 ILE   314      40.396  26.086  90.100  1.00  0.00           C  
ATOM   2454  C   ILE   314      40.340  22.369  87.782  1.00  0.00           C  
ATOM   2455  O   ILE   314      39.115  22.264  87.693  1.00  0.00           O  
ATOM   2456  N   SER   315      41.114  21.512  88.465  1.00  0.00           N  
ATOM   2457  CA  SER   315      40.582  20.405  89.251  1.00  0.00           C  
ATOM   2458  CB  SER   315      41.736  19.463  89.650  1.00  0.00           C  
ATOM   2459  OG  SER   315      41.257  18.323  90.338  1.00  0.00           O  
ATOM   2460  C   SER   315      39.817  20.937  90.474  1.00  0.00           C  
ATOM   2461  O   SER   315      40.429  21.521  91.369  1.00  0.00           O  
ATOM   2462  N   SER   316      38.497  20.696  90.489  1.00  0.00           N  
ATOM   2463  CA  SER   316      37.659  20.854  91.674  1.00  0.00           C  
ATOM   2464  CB  SER   316      36.175  20.925  91.242  1.00  0.00           C  
ATOM   2465  OG  SER   316      35.563  19.660  91.111  1.00  0.00           O  
ATOM   2466  C   SER   316      37.948  19.708  92.662  1.00  0.00           C  
ATOM   2467  O   SER   316      38.331  18.614  92.240  1.00  0.00           O  
ATOM   2468  N   GLY   317      37.716  19.968  93.957  1.00  0.00           N  
ATOM   2469  CA  GLY   317      37.890  18.979  95.023  1.00  0.00           C  
ATOM   2470  C   GLY   317      36.756  17.937  95.076  1.00  0.00           C  
ATOM   2471  O   GLY   317      36.766  17.104  95.981  1.00  0.00           O  
ATOM   2472  N   VAL   318      35.780  17.987  94.149  1.00  0.00           N  
ATOM   2473  CA  VAL   318      34.614  17.108  94.101  1.00  0.00           C  
ATOM   2474  CB  VAL   318      33.491  17.681  93.185  1.00  0.00           C  
ATOM   2475  CG1 VAL   318      32.224  16.800  93.149  1.00  0.00           C  
ATOM   2476  CG2 VAL   318      33.097  19.114  93.590  1.00  0.00           C  
ATOM   2477  C   VAL   318      35.007  15.703  93.601  1.00  0.00           C  
ATOM   2478  O   VAL   318      35.253  15.512  92.408  1.00  0.00           O  
ATOM   2479  N   ASN   319      35.036  14.754  94.548  1.00  0.00           N  
ATOM   2480  CA  ASN   319      35.203  13.314  94.329  1.00  0.00           C  
ATOM   2481  CB  ASN   319      36.280  12.737  95.293  1.00  0.00           C  
ATOM   2482  CG  ASN   319      36.277  13.281  96.729  1.00  0.00           C  
ATOM   2483  OD1 ASN   319      37.253  13.888  97.164  1.00  0.00           O  
ATOM   2484  ND2 ASN   319      35.190  13.059  97.471  1.00  0.00           N  
ATOM   2485  C   ASN   319      33.842  12.597  94.429  1.00  0.00           C  
ATOM   2486  O   ASN   319      32.852  13.213  94.826  1.00  0.00           O  
ATOM   2487  N   ASP   320      33.838  11.314  94.022  1.00  0.00           N  
ATOM   2488  CA  ASP   320      32.710  10.384  93.831  1.00  0.00           C  
ATOM   2489  CB  ASP   320      32.311   9.524  95.070  1.00  0.00           C  
ATOM   2490  CG  ASP   320      31.525  10.181  96.216  1.00  0.00           C  
ATOM   2491  OD1 ASP   320      31.931  11.264  96.688  1.00  0.00           O  
ATOM   2492  OD2 ASP   320      30.523   9.554  96.623  1.00  0.00           O1-
ATOM   2493  C   ASP   320      31.504  11.021  93.103  1.00  0.00           C  
ATOM   2494  O   ASP   320      30.401  11.087  93.642  1.00  0.00           O  
ATOM   2495  N   THR   321      31.745  11.497  91.876  1.00  0.00           N  
ATOM   2496  CA  THR   321      30.723  12.085  91.017  1.00  0.00           C  
ATOM   2497  CB  THR   321      30.906  13.625  90.889  1.00  0.00           C  
ATOM   2498  CG2 THR   321      32.308  14.081  90.450  1.00  0.00           C  
ATOM   2499  OG1 THR   321      29.980  14.164  89.966  1.00  0.00           O  
ATOM   2500  C   THR   321      30.750  11.409  89.636  1.00  0.00           C  
ATOM   2501  O   THR   321      31.822  11.049  89.144  1.00  0.00           O  
ATOM   2502  N   SER   322      29.552  11.268  89.044  1.00  0.00           N  
ATOM   2503  CA  SER   322      29.316  10.725  87.704  1.00  0.00           C  
ATOM   2504  CB  SER   322      27.791  10.630  87.485  1.00  0.00           C  
ATOM   2505  OG  SER   322      27.240   9.596  88.273  1.00  0.00           O  
ATOM   2506  C   SER   322      29.941  11.567  86.574  1.00  0.00           C  
ATOM   2507  O   SER   322      30.240  11.023  85.512  1.00  0.00           O  
ATOM   2508  N   LEU   323      30.094  12.875  86.823  1.00  0.00           N  
ATOM   2509  CA  LEU   323      30.430  13.890  85.834  1.00  0.00           C  
ATOM   2510  CB  LEU   323      29.558  15.121  86.140  1.00  0.00           C  
ATOM   2511  CG  LEU   323      28.050  14.895  85.929  1.00  0.00           C  
ATOM   2512  CD1 LEU   323      27.253  16.029  86.579  1.00  0.00           C  
ATOM   2513  CD2 LEU   323      27.688  14.728  84.443  1.00  0.00           C  
ATOM   2514  C   LEU   323      31.909  14.279  85.922  1.00  0.00           C  
ATOM   2515  O   LEU   323      32.410  14.506  87.021  1.00  0.00           O  
ATOM   2516  N   LEU   324      32.554  14.417  84.753  1.00  0.00           N  
ATOM   2517  CA  LEU   324      33.899  14.984  84.606  1.00  0.00           C  
ATOM   2518  CB  LEU   324      34.512  14.497  83.275  1.00  0.00           C  
ATOM   2519  CG  LEU   324      34.918  13.010  83.256  1.00  0.00           C  
ATOM   2520  CD1 LEU   324      35.117  12.514  81.807  1.00  0.00           C  
ATOM   2521  CD2 LEU   324      36.148  12.743  84.153  1.00  0.00           C  
ATOM   2522  C   LEU   324      33.881  16.522  84.607  1.00  0.00           C  
ATOM   2523  O   LEU   324      34.870  17.125  85.017  1.00  0.00           O  
ATOM   2524  N   TYR   325      32.779  17.116  84.123  1.00  0.00           N  
ATOM   2525  CA  TYR   325      32.599  18.556  83.932  1.00  0.00           C  
ATOM   2526  CB  TYR   325      32.807  18.916  82.447  1.00  0.00           C  
ATOM   2527  CG  TYR   325      34.122  18.434  81.869  1.00  0.00           C  
ATOM   2528  CD1 TYR   325      35.322  19.052  82.268  1.00  0.00           C  
ATOM   2529  CE1 TYR   325      36.556  18.516  81.863  1.00  0.00           C  
ATOM   2530  CZ  TYR   325      36.593  17.365  81.057  1.00  0.00           C  
ATOM   2531  OH  TYR   325      37.800  16.829  80.724  1.00  0.00           O  
ATOM   2532  CE2 TYR   325      35.396  16.778  80.603  1.00  0.00           C  
ATOM   2533  CD2 TYR   325      34.159  17.314  81.010  1.00  0.00           C  
ATOM   2534  C   TYR   325      31.187  18.939  84.376  1.00  0.00           C  
ATOM   2535  O   TYR   325      30.293  18.092  84.350  1.00  0.00           O  
ATOM   2536  N   ASN   326      31.002  20.209  84.768  1.00  0.00           N  
ATOM   2537  CA  ASN   326      29.709  20.722  85.232  1.00  0.00           C  
ATOM   2538  CB  ASN   326      29.852  22.154  85.798  1.00  0.00           C  
ATOM   2539  CG  ASN   326      30.832  22.310  86.964  1.00  0.00           C  
ATOM   2540  OD1 ASN   326      30.891  21.475  87.860  1.00  0.00           O  
ATOM   2541  ND2 ASN   326      31.581  23.414  86.972  1.00  0.00           N  
ATOM   2542  C   ASN   326      28.644  20.731  84.119  1.00  0.00           C  
ATOM   2543  O   ASN   326      28.976  20.708  82.931  1.00  0.00           O  
ATOM   2544  N   GLU   327      27.378  20.806  84.545  1.00  0.00           N  
ATOM   2545  CA  GLU   327      26.237  21.068  83.676  1.00  0.00           C  
ATOM   2546  CB  GLU   327      25.819  19.804  82.891  1.00  0.00           C  
ATOM   2547  CG  GLU   327      25.434  18.580  83.745  1.00  0.00           C  
ATOM   2548  CD  GLU   327      25.103  17.376  82.864  1.00  0.00           C  
ATOM   2549  OE1 GLU   327      26.046  16.863  82.225  1.00  0.00           O  
ATOM   2550  OE2 GLU   327      23.915  16.994  82.830  1.00  0.00           O1-
ATOM   2551  C   GLU   327      25.102  21.681  84.499  1.00  0.00           C  
ATOM   2552  O   GLU   327      24.992  21.389  85.685  1.00  0.00           O  
ATOM   2553  N   TYR   328      24.298  22.536  83.856  1.00  0.00           N  
ATOM   2554  CA  TYR   328      23.230  23.314  84.484  1.00  0.00           C  
ATOM   2555  CB  TYR   328      23.533  24.819  84.374  1.00  0.00           C  
ATOM   2556  CG  TYR   328      24.864  25.260  84.945  1.00  0.00           C  
ATOM   2557  CD1 TYR   328      26.046  25.098  84.193  1.00  0.00           C  
ATOM   2558  CE1 TYR   328      27.280  25.513  84.720  1.00  0.00           C  
ATOM   2559  CZ  TYR   328      27.334  26.134  85.983  1.00  0.00           C  
ATOM   2560  OH  TYR   328      28.525  26.564  86.492  1.00  0.00           O  
ATOM   2561  CE2 TYR   328      26.153  26.312  86.728  1.00  0.00           C  
ATOM   2562  CD2 TYR   328      24.922  25.857  86.220  1.00  0.00           C  
ATOM   2563  C   TYR   328      21.918  23.011  83.766  1.00  0.00           C  
ATOM   2564  O   TYR   328      21.918  22.944  82.539  1.00  0.00           O  
ATOM   2565  N   ILE   329      20.831  22.837  84.530  1.00  0.00           N  
ATOM   2566  CA  ILE   329      19.537  22.435  83.992  1.00  0.00           C  
ATOM   2567  CB  ILE   329      19.209  20.930  84.250  1.00  0.00           C  
ATOM   2568  CG2 ILE   329      17.910  20.512  83.527  1.00  0.00           C  
ATOM   2569  CG1 ILE   329      20.349  19.984  83.804  1.00  0.00           C  
ATOM   2570  CD1 ILE   329      21.400  19.687  84.883  1.00  0.00           C  
ATOM   2571  C   ILE   329      18.434  23.302  84.617  1.00  0.00           C  
ATOM   2572  O   ILE   329      18.284  23.306  85.838  1.00  0.00           O  
ATOM   2573  N   VAL   330      17.670  23.987  83.752  1.00  0.00           N  
ATOM   2574  CA  VAL   330      16.444  24.710  84.099  1.00  0.00           C  
ATOM   2575  CB  VAL   330      16.458  26.172  83.574  1.00  0.00           C  
ATOM   2576  CG1 VAL   330      17.414  27.046  84.400  1.00  0.00           C  
ATOM   2577  CG2 VAL   330      16.723  26.318  82.062  1.00  0.00           C  
ATOM   2578  C   VAL   330      15.225  23.982  83.506  1.00  0.00           C  
ATOM   2579  O   VAL   330      15.351  23.278  82.502  1.00  0.00           O  
ATOM   2580  N   TYR   331      14.075  24.147  84.177  1.00  0.00           N  
ATOM   2581  CA  TYR   331      12.854  23.363  83.953  1.00  0.00           C  
ATOM   2582  CB  TYR   331      12.531  22.568  85.234  1.00  0.00           C  
ATOM   2583  CG  TYR   331      13.657  21.638  85.644  1.00  0.00           C  
ATOM   2584  CD1 TYR   331      13.749  20.350  85.081  1.00  0.00           C  
ATOM   2585  CE1 TYR   331      14.839  19.517  85.397  1.00  0.00           C  
ATOM   2586  CZ  TYR   331      15.839  19.975  86.279  1.00  0.00           C  
ATOM   2587  OH  TYR   331      16.909  19.188  86.578  1.00  0.00           O  
ATOM   2588  CE2 TYR   331      15.746  21.259  86.848  1.00  0.00           C  
ATOM   2589  CD2 TYR   331      14.655  22.086  86.535  1.00  0.00           C  
ATOM   2590  C   TYR   331      11.666  24.220  83.492  1.00  0.00           C  
ATOM   2591  O   TYR   331      10.576  23.679  83.315  1.00  0.00           O  
ATOM   2592  N   ASP   332      11.908  25.517  83.251  1.00  0.00           N  
ATOM   2593  CA  ASP   332      11.007  26.415  82.543  1.00  0.00           C  
ATOM   2594  CB  ASP   332      10.473  27.524  83.484  1.00  0.00           C  
ATOM   2595  CG  ASP   332       9.277  28.324  82.948  1.00  0.00           C  
ATOM   2596  OD1 ASP   332       9.104  28.394  81.711  1.00  0.00           O  
ATOM   2597  OD2 ASP   332       8.575  28.907  83.801  1.00  0.00           O1-
ATOM   2598  C   ASP   332      11.827  26.969  81.368  1.00  0.00           C  
ATOM   2599  O   ASP   332      12.952  27.429  81.570  1.00  0.00           O  
ATOM   2600  N   ILE   333      11.237  26.924  80.163  1.00  0.00           N  
ATOM   2601  CA  ILE   333      11.802  27.488  78.932  1.00  0.00           C  
ATOM   2602  CB  ILE   333      10.946  27.112  77.687  1.00  0.00           C  
ATOM   2603  CG2 ILE   333      10.961  25.589  77.451  1.00  0.00           C  
ATOM   2604  CG1 ILE   333       9.495  27.660  77.721  1.00  0.00           C  
ATOM   2605  CD1 ILE   333       8.718  27.441  76.415  1.00  0.00           C  
ATOM   2606  C   ILE   333      11.980  29.020  78.976  1.00  0.00           C  
ATOM   2607  O   ILE   333      12.848  29.545  78.279  1.00  0.00           O  
ATOM   2608  N   ALA   334      11.192  29.688  79.836  1.00  0.00           N  
ATOM   2609  CA  ALA   334      11.241  31.117  80.109  1.00  0.00           C  
ATOM   2610  CB  ALA   334       9.920  31.515  80.775  1.00  0.00           C  
ATOM   2611  C   ALA   334      12.440  31.566  80.964  1.00  0.00           C  
ATOM   2612  O   ALA   334      12.666  32.769  81.036  1.00  0.00           O  
ATOM   2613  N   GLN   335      13.197  30.631  81.571  1.00  0.00           N  
ATOM   2614  CA  GLN   335      14.446  30.916  82.291  1.00  0.00           C  
ATOM   2615  CB  GLN   335      14.729  29.803  83.322  1.00  0.00           C  
ATOM   2616  CG  GLN   335      13.829  29.883  84.561  1.00  0.00           C  
ATOM   2617  CD  GLN   335      14.114  28.736  85.527  1.00  0.00           C  
ATOM   2618  OE1 GLN   335      13.580  27.639  85.374  1.00  0.00           O  
ATOM   2619  NE2 GLN   335      14.969  28.979  86.520  1.00  0.00           N  
ATOM   2620  C   GLN   335      15.672  31.122  81.381  1.00  0.00           C  
ATOM   2621  O   GLN   335      16.734  31.459  81.904  1.00  0.00           O  
ATOM   2622  N   VAL   336      15.521  30.913  80.063  1.00  0.00           N  
ATOM   2623  CA  VAL   336      16.592  31.038  79.079  1.00  0.00           C  
ATOM   2624  CB  VAL   336      16.655  29.784  78.160  1.00  0.00           C  
ATOM   2625  CG1 VAL   336      17.748  29.862  77.071  1.00  0.00           C  
ATOM   2626  CG2 VAL   336      16.839  28.498  78.985  1.00  0.00           C  
ATOM   2627  C   VAL   336      16.335  32.270  78.195  1.00  0.00           C  
ATOM   2628  O   VAL   336      15.204  32.492  77.756  1.00  0.00           O  
ATOM   2629  N   ASN   337      17.417  33.014  77.927  1.00  0.00           N  
ATOM   2630  CA  ASN   337      17.451  34.159  77.029  1.00  0.00           C  
ATOM   2631  CB  ASN   337      17.424  35.451  77.869  1.00  0.00           C  
ATOM   2632  CG  ASN   337      17.282  36.731  77.043  1.00  0.00           C  
ATOM   2633  OD1 ASN   337      16.392  36.845  76.204  1.00  0.00           O  
ATOM   2634  ND2 ASN   337      18.144  37.714  77.303  1.00  0.00           N  
ATOM   2635  C   ASN   337      18.713  34.027  76.170  1.00  0.00           C  
ATOM   2636  O   ASN   337      19.811  34.292  76.656  1.00  0.00           O  
ATOM   2637  N   LEU   338      18.527  33.595  74.914  1.00  0.00           N  
ATOM   2638  CA  LEU   338      19.589  33.378  73.934  1.00  0.00           C  
ATOM   2639  CB  LEU   338      19.012  32.619  72.719  1.00  0.00           C  
ATOM   2640  CG  LEU   338      18.448  31.216  73.045  1.00  0.00           C  
ATOM   2641  CD1 LEU   338      17.724  30.610  71.824  1.00  0.00           C  
ATOM   2642  CD2 LEU   338      19.529  30.271  73.608  1.00  0.00           C  
ATOM   2643  C   LEU   338      20.225  34.717  73.526  1.00  0.00           C  
ATOM   2644  O   LEU   338      19.517  35.595  73.035  1.00  0.00           O  
ATOM   2645  N   LYS   339      21.535  34.850  73.789  1.00  0.00           N  
ATOM   2646  CA  LYS   339      22.292  36.095  73.653  1.00  0.00           C  
ATOM   2647  CB  LYS   339      23.089  36.350  74.951  1.00  0.00           C  
ATOM   2648  CG  LYS   339      22.286  37.084  76.036  1.00  0.00           C  
ATOM   2649  CD  LYS   339      22.258  38.607  75.820  1.00  0.00           C  
ATOM   2650  CE  LYS   339      21.411  39.334  76.871  1.00  0.00           C  
ATOM   2651  NZ  LYS   339      21.445  40.795  76.694  1.00  0.00           N1+
ATOM   2652  C   LYS   339      23.217  36.098  72.434  1.00  0.00           C  
ATOM   2653  O   LYS   339      23.218  37.093  71.710  1.00  0.00           O  
ATOM   2654  N   TYR   340      23.981  35.010  72.229  1.00  0.00           N  
ATOM   2655  CA  TYR   340      24.888  34.882  71.088  1.00  0.00           C  
ATOM   2656  CB  TYR   340      26.364  35.162  71.466  1.00  0.00           C  
ATOM   2657  CG  TYR   340      26.623  36.452  72.217  1.00  0.00           C  
ATOM   2658  CD1 TYR   340      26.903  37.637  71.507  1.00  0.00           C  
ATOM   2659  CE1 TYR   340      27.126  38.839  72.206  1.00  0.00           C  
ATOM   2660  CZ  TYR   340      27.052  38.862  73.613  1.00  0.00           C  
ATOM   2661  OH  TYR   340      27.233  40.028  74.295  1.00  0.00           O  
ATOM   2662  CE2 TYR   340      26.784  37.677  74.323  1.00  0.00           C  
ATOM   2663  CD2 TYR   340      26.580  36.472  73.627  1.00  0.00           C  
ATOM   2664  C   TYR   340      24.769  33.507  70.430  1.00  0.00           C  
ATOM   2665  O   TYR   340      24.401  32.533  71.084  1.00  0.00           O  
ATOM   2666  N   LEU   341      25.140  33.477  69.144  1.00  0.00           N  
ATOM   2667  CA  LEU   341      25.323  32.281  68.334  1.00  0.00           C  
ATOM   2668  CB  LEU   341      24.210  32.236  67.258  1.00  0.00           C  
ATOM   2669  CG  LEU   341      23.981  30.864  66.578  1.00  0.00           C  
ATOM   2670  CD1 LEU   341      22.578  30.807  65.931  1.00  0.00           C  
ATOM   2671  CD2 LEU   341      25.090  30.486  65.573  1.00  0.00           C  
ATOM   2672  C   LEU   341      26.739  32.381  67.751  1.00  0.00           C  
ATOM   2673  O   LEU   341      27.066  33.397  67.142  1.00  0.00           O  
ATOM   2674  N   LEU   342      27.553  31.340  67.958  1.00  0.00           N  
ATOM   2675  CA  LEU   342      28.906  31.230  67.417  1.00  0.00           C  
ATOM   2676  CB  LEU   342      29.887  30.760  68.513  1.00  0.00           C  
ATOM   2677  CG  LEU   342      30.533  31.865  69.363  1.00  0.00           C  
ATOM   2678  CD1 LEU   342      29.545  32.514  70.350  1.00  0.00           C  
ATOM   2679  CD2 LEU   342      31.771  31.303  70.085  1.00  0.00           C  
ATOM   2680  C   LEU   342      28.915  30.196  66.289  1.00  0.00           C  
ATOM   2681  O   LEU   342      28.290  29.145  66.419  1.00  0.00           O  
ATOM   2682  N   LYS   343      29.723  30.489  65.264  1.00  0.00           N  
ATOM   2683  CA  LYS   343      30.162  29.546  64.246  1.00  0.00           C  
ATOM   2684  CB  LYS   343      30.031  30.225  62.870  1.00  0.00           C  
ATOM   2685  CG  LYS   343      30.539  29.394  61.679  1.00  0.00           C  
ATOM   2686  CD  LYS   343      30.285  30.125  60.357  1.00  0.00           C  
ATOM   2687  CE  LYS   343      31.061  29.547  59.168  1.00  0.00           C  
ATOM   2688  NZ  LYS   343      30.744  30.290  57.937  1.00  0.00           N1+
ATOM   2689  C   LYS   343      31.607  29.154  64.581  1.00  0.00           C  
ATOM   2690  O   LYS   343      32.464  30.034  64.672  1.00  0.00           O  
ATOM   2691  N   LEU   344      31.835  27.846  64.769  1.00  0.00           N  
ATOM   2692  CA  LEU   344      33.122  27.279  65.166  1.00  0.00           C  
ATOM   2693  CB  LEU   344      32.936  26.416  66.436  1.00  0.00           C  
ATOM   2694  CG  LEU   344      32.534  27.182  67.711  1.00  0.00           C  
ATOM   2695  CD1 LEU   344      32.201  26.183  68.837  1.00  0.00           C  
ATOM   2696  CD2 LEU   344      33.615  28.196  68.136  1.00  0.00           C  
ATOM   2697  C   LEU   344      33.660  26.375  64.054  1.00  0.00           C  
ATOM   2698  O   LEU   344      32.902  25.549  63.550  1.00  0.00           O  
ATOM   2699  N   LYS   345      34.973  26.472  63.784  1.00  0.00           N  
ATOM   2700  CA  LYS   345      35.729  25.432  63.093  1.00  0.00           C  
ATOM   2701  CB  LYS   345      36.771  26.019  62.115  1.00  0.00           C  
ATOM   2702  CG  LYS   345      37.686  24.950  61.462  1.00  0.00           C  
ATOM   2703  CD  LYS   345      37.840  25.055  59.939  1.00  0.00           C  
ATOM   2704  CE  LYS   345      38.580  26.309  59.463  1.00  0.00           C  
ATOM   2705  NZ  LYS   345      38.745  26.290  58.000  1.00  0.00           N1+
ATOM   2706  C   LYS   345      36.371  24.506  64.134  1.00  0.00           C  
ATOM   2707  O   LYS   345      37.171  24.952  64.956  1.00  0.00           O  
ATOM   2708  N   PHE   346      36.033  23.220  64.006  1.00  0.00           N  
ATOM   2709  CA  PHE   346      36.677  22.078  64.631  1.00  0.00           C  
ATOM   2710  CB  PHE   346      35.654  20.929  64.751  1.00  0.00           C  
ATOM   2711  CG  PHE   346      34.491  21.167  65.696  1.00  0.00           C  
ATOM   2712  CD1 PHE   346      33.452  22.063  65.360  1.00  0.00           C  
ATOM   2713  CE1 PHE   346      32.413  22.289  66.250  1.00  0.00           C  
ATOM   2714  CZ  PHE   346      32.388  21.632  67.470  1.00  0.00           C  
ATOM   2715  CE2 PHE   346      33.416  20.769  67.830  1.00  0.00           C  
ATOM   2716  CD2 PHE   346      34.473  20.543  66.960  1.00  0.00           C  
ATOM   2717  C   PHE   346      37.843  21.667  63.723  1.00  0.00           C  
ATOM   2718  O   PHE   346      37.614  21.068  62.671  1.00  0.00           O  
ATOM   2719  N   ASN   347      39.066  22.029  64.132  1.00  0.00           N  
ATOM   2720  CA  ASN   347      40.296  21.682  63.430  1.00  0.00           C  
ATOM   2721  CB  ASN   347      41.320  22.842  63.548  1.00  0.00           C  
ATOM   2722  CG  ASN   347      41.946  23.183  62.195  1.00  0.00           C  
ATOM   2723  OD1 ASN   347      41.477  24.078  61.493  1.00  0.00           O  
ATOM   2724  ND2 ASN   347      43.000  22.457  61.819  1.00  0.00           N  
ATOM   2725  C   ASN   347      40.813  20.356  64.009  1.00  0.00           C  
ATOM   2726  O   ASN   347      41.492  20.349  65.036  1.00  0.00           O  
ATOM   2727  N   PHE   348      40.419  19.253  63.354  1.00  0.00           N  
ATOM   2728  CA  PHE   348      40.708  17.880  63.765  1.00  0.00           C  
ATOM   2729  CB  PHE   348      39.791  16.909  62.991  1.00  0.00           C  
ATOM   2730  CG  PHE   348      38.350  16.927  63.463  1.00  0.00           C  
ATOM   2731  CD1 PHE   348      38.001  16.284  64.670  1.00  0.00           C  
ATOM   2732  CE1 PHE   348      36.709  16.391  65.165  1.00  0.00           C  
ATOM   2733  CZ  PHE   348      35.761  17.144  64.484  1.00  0.00           C  
ATOM   2734  CE2 PHE   348      36.097  17.800  63.307  1.00  0.00           C  
ATOM   2735  CD2 PHE   348      37.385  17.713  62.799  1.00  0.00           C  
ATOM   2736  C   PHE   348      42.181  17.469  63.627  1.00  0.00           C  
ATOM   2737  O   PHE   348      42.942  18.082  62.877  1.00  0.00           O  
ATOM   2738  N   LYS   349      42.526  16.399  64.358  1.00  0.00           N  
ATOM   2739  CA  LYS   349      43.842  15.772  64.391  1.00  0.00           C  
ATOM   2740  CB  LYS   349      44.652  16.330  65.588  1.00  0.00           C  
ATOM   2741  CG  LYS   349      46.112  15.849  65.631  1.00  0.00           C  
ATOM   2742  CD  LYS   349      46.940  16.602  66.681  1.00  0.00           C  
ATOM   2743  CE  LYS   349      48.384  16.091  66.769  1.00  0.00           C  
ATOM   2744  NZ  LYS   349      49.174  16.892  67.719  1.00  0.00           N1+
ATOM   2745  C   LYS   349      43.475  14.306  64.497  1.00  0.00           C  
ATOM   2746  O   LYS   349      43.581  13.642  65.528  1.00  0.00           O  
ATOM   2747  OXT LYS   349      43.108  13.682  63.504  1.00  0.00           O1-
ATOM   2748  C25 LIG   350      20.122  11.179  76.001  1.00  0.00           C  
ATOM   2749  C24 LIG   350      19.249   9.907  76.025  1.00  0.00           C  
ATOM   2750  C23 LIG   350      17.824  10.145  75.466  1.00  0.00           C  
ATOM   2751  F26 LIG   350      17.052   9.087  75.688  1.00  0.00           F  
ATOM   2752  F27 LIG   350      17.900  10.323  74.149  1.00  0.00           F  
ATOM   2753  C22 LIG   350      17.140  11.376  76.085  1.00  0.00           C  
ATOM   2754  C21 LIG   350      18.017  12.632  75.971  1.00  0.00           C  
ATOM   2755  C20 LIG   350      19.368  12.356  76.662  1.00  0.00           C  
ATOM   2756  N16 LIG   350      20.259  13.621  76.725  1.00  0.00           N  
ATOM   2757  C15 LIG   350      20.762  14.183  75.376  1.00  0.00           C  
ATOM   2758  C14 LIG   350      21.834  15.239  75.691  1.00  0.00           C  
ATOM   2759  C17 LIG   350      19.573  14.732  77.551  1.00  0.00           C  
ATOM   2760  C18 LIG   350      20.634  15.768  77.894  1.00  0.00           C  
ATOM   2761  C13 LIG   350      21.350  16.350  76.653  1.00  0.00           C  
ATOM   2762  N10 LIG   350      22.413  17.296  77.007  1.00  0.00           N  
ATOM   2763  C9  LIG   350      23.265  17.099  78.169  1.00  0.00           C  
ATOM   2764  C11 LIG   350      22.794  18.313  76.204  1.00  0.00           C  
ATOM   2765  O12 LIG   350      22.327  18.574  75.096  1.00  0.00           O  
ATOM   2766  C7  LIG   350      23.848  19.052  76.993  1.00  0.00           C  
ATOM   2767  C8  LIG   350      24.097  18.330  78.153  1.00  0.00           C  
ATOM   2768  C3  LIG   350      25.015  18.776  79.096  1.00  0.00           C  
ATOM   2769  C2  LIG   350      25.707  19.956  78.863  1.00  0.00           C  
ATOM   2770  F5  LIG   350      26.602  20.392  79.775  1.00  0.00           F  
ATOM   2771  C1  LIG   350      25.488  20.677  77.692  1.00  0.00           C  
ATOM   2772  C4  LIG   350      24.561  20.245  76.728  1.00  0.00           C  
ATOM   2773  C6  LIG   350      24.429  21.067  75.467  1.00  0.00           C  
ATOM   2774  O28 LIG   350      25.405  21.616  74.971  1.00  0.00           O  
ATOM   2775  N19 LIG   350      23.215  21.225  74.948  1.00  0.00           N  
END
