# Supplementary material for: Revealing the selective mechanisms of inhibitors to PARP-1 and PARP-2 via multiple computational methods
Source: PeerJ. 2020 May 25;8:e9241. doi: 10.7717/peerj.9241 (PMC7255342; doi:10.7717/peerj.9241)
Supplement: Data S1 [file peerj-08-9241-s001.zip › Raw_data/Figure 2/(B) PARP-2-NMS-P118.pdb]

ATOM      1  N   GLU     1      18.749  40.866  45.018  1.00  0.00           N  
ATOM      2  CA  GLU     1      19.991  40.757  45.808  1.00  0.00           C  
ATOM      3  CB  GLU     1      21.080  41.796  45.431  1.00  0.00           C  
ATOM      4  CG  GLU     1      21.779  41.575  44.067  1.00  0.00           C  
ATOM      5  CD  GLU     1      20.931  41.877  42.827  1.00  0.00           C  
ATOM      6  OE1 GLU     1      19.959  42.655  42.952  1.00  0.00           O  
ATOM      7  OE2 GLU     1      21.284  41.333  41.760  1.00  0.00           O1-
ATOM      8  C   GLU     1      19.627  40.876  47.306  1.00  0.00           C  
ATOM      9  O   GLU     1      18.755  41.663  47.688  1.00  0.00           O  
ATOM     10  N   SER     2      20.339  40.094  48.135  1.00  0.00           N  
ATOM     11  CA  SER     2      20.187  40.058  49.588  1.00  0.00           C  
ATOM     12  CB  SER     2      21.012  38.877  50.138  1.00  0.00           C  
ATOM     13  OG  SER     2      20.924  38.778  51.545  1.00  0.00           O  
ATOM     14  C   SER     2      20.564  41.392  50.261  1.00  0.00           C  
ATOM     15  O   SER     2      21.628  41.941  49.973  1.00  0.00           O  
ATOM     16  N   GLN     3      19.682  41.859  51.158  1.00  0.00           N  
ATOM     17  CA  GLN     3      19.857  43.074  51.958  1.00  0.00           C  
ATOM     18  CB  GLN     3      18.490  43.783  52.105  1.00  0.00           C  
ATOM     19  CG  GLN     3      17.858  44.245  50.775  1.00  0.00           C  
ATOM     20  CD  GLN     3      18.786  45.137  49.945  1.00  0.00           C  
ATOM     21  OE1 GLN     3      19.177  46.215  50.389  1.00  0.00           O  
ATOM     22  NE2 GLN     3      19.145  44.688  48.740  1.00  0.00           N  
ATOM     23  C   GLN     3      20.499  42.810  53.332  1.00  0.00           C  
ATOM     24  O   GLN     3      20.778  43.771  54.050  1.00  0.00           O  
ATOM     25  N   LEU     4      20.748  41.534  53.667  1.00  0.00           N  
ATOM     26  CA  LEU     4      21.462  41.116  54.874  1.00  0.00           C  
ATOM     27  CB  LEU     4      21.298  39.592  55.061  1.00  0.00           C  
ATOM     28  CG  LEU     4      19.853  39.073  55.157  1.00  0.00           C  
ATOM     29  CD1 LEU     4      19.844  37.540  55.304  1.00  0.00           C  
ATOM     30  CD2 LEU     4      19.048  39.757  56.271  1.00  0.00           C  
ATOM     31  C   LEU     4      22.961  41.440  54.782  1.00  0.00           C  
ATOM     32  O   LEU     4      23.509  41.505  53.680  1.00  0.00           O  
ATOM     33  N   ASP     5      23.613  41.544  55.955  1.00  0.00           N  
ATOM     34  CA  ASP     5      25.072  41.501  56.093  1.00  0.00           C  
ATOM     35  CB  ASP     5      25.500  41.787  57.553  1.00  0.00           C  
ATOM     36  CG  ASP     5      27.016  41.881  57.798  1.00  0.00           C  
ATOM     37  OD1 ASP     5      27.688  40.828  57.743  1.00  0.00           O  
ATOM     38  OD2 ASP     5      27.479  42.995  58.122  1.00  0.00           O1-
ATOM     39  C   ASP     5      25.589  40.139  55.588  1.00  0.00           C  
ATOM     40  O   ASP     5      24.936  39.121  55.811  1.00  0.00           O  
ATOM     41  N   LEU     6      26.739  40.158  54.904  1.00  0.00           N  
ATOM     42  CA  LEU     6      27.337  39.000  54.238  1.00  0.00           C  
ATOM     43  CB  LEU     6      28.540  39.489  53.396  1.00  0.00           C  
ATOM     44  CG  LEU     6      28.606  38.894  51.970  1.00  0.00           C  
ATOM     45  CD1 LEU     6      29.276  39.881  50.992  1.00  0.00           C  
ATOM     46  CD2 LEU     6      29.269  37.501  51.944  1.00  0.00           C  
ATOM     47  C   LEU     6      27.689  37.837  55.190  1.00  0.00           C  
ATOM     48  O   LEU     6      27.607  36.688  54.766  1.00  0.00           O  
ATOM     49  N   ARG     7      27.997  38.136  56.463  1.00  0.00           N  
ATOM     50  CA  ARG     7      28.196  37.140  57.523  1.00  0.00           C  
ATOM     51  CB  ARG     7      28.825  37.819  58.761  1.00  0.00           C  
ATOM     52  CG  ARG     7      30.242  38.371  58.501  1.00  0.00           C  
ATOM     53  CD  ARG     7      30.748  39.345  59.575  1.00  0.00           C  
ATOM     54  NE  ARG     7      30.092  40.658  59.465  1.00  0.00           N  
ATOM     55  CZ  ARG     7      30.389  41.754  60.185  1.00  0.00           C  
ATOM     56  NH1 ARG     7      31.364  41.749  61.105  1.00  0.00           N1+
ATOM     57  NH2 ARG     7      29.698  42.881  59.976  1.00  0.00           N  
ATOM     58  C   ARG     7      26.887  36.408  57.881  1.00  0.00           C  
ATOM     59  O   ARG     7      26.916  35.190  58.056  1.00  0.00           O  
ATOM     60  N   VAL     8      25.765  37.150  57.936  1.00  0.00           N  
ATOM     61  CA  VAL     8      24.422  36.615  58.187  1.00  0.00           C  
ATOM     62  CB  VAL     8      23.385  37.736  58.496  1.00  0.00           C  
ATOM     63  CG1 VAL     8      21.942  37.236  58.725  1.00  0.00           C  
ATOM     64  CG2 VAL     8      23.821  38.574  59.707  1.00  0.00           C  
ATOM     65  C   VAL     8      23.907  35.762  57.007  1.00  0.00           C  
ATOM     66  O   VAL     8      23.271  34.743  57.265  1.00  0.00           O  
ATOM     67  N   GLN     9      24.232  36.145  55.756  1.00  0.00           N  
ATOM     68  CA  GLN     9      23.923  35.376  54.542  1.00  0.00           C  
ATOM     69  CB  GLN     9      24.439  36.098  53.281  1.00  0.00           C  
ATOM     70  CG  GLN     9      23.709  37.409  52.955  1.00  0.00           C  
ATOM     71  CD  GLN     9      24.271  38.093  51.706  1.00  0.00           C  
ATOM     72  OE1 GLN     9      24.725  37.434  50.772  1.00  0.00           O  
ATOM     73  NE2 GLN     9      24.224  39.425  51.667  1.00  0.00           N  
ATOM     74  C   GLN     9      24.499  33.952  54.564  1.00  0.00           C  
ATOM     75  O   GLN     9      23.774  33.010  54.250  1.00  0.00           O  
ATOM     76  N   GLU    10      25.780  33.834  54.957  1.00  0.00           N  
ATOM     77  CA  GLU    10      26.492  32.561  55.067  1.00  0.00           C  
ATOM     78  CB  GLU    10      28.016  32.803  55.176  1.00  0.00           C  
ATOM     79  CG  GLU    10      28.675  33.573  54.009  1.00  0.00           C  
ATOM     80  CD  GLU    10      28.720  32.868  52.648  1.00  0.00           C  
ATOM     81  OE1 GLU    10      28.012  31.854  52.462  1.00  0.00           O  
ATOM     82  OE2 GLU    10      29.475  33.379  51.794  1.00  0.00           O1-
ATOM     83  C   GLU    10      26.003  31.697  56.238  1.00  0.00           C  
ATOM     84  O   GLU    10      25.974  30.476  56.090  1.00  0.00           O  
ATOM     85  N   LEU    11      25.599  32.328  57.357  1.00  0.00           N  
ATOM     86  CA  LEU    11      25.003  31.637  58.502  1.00  0.00           C  
ATOM     87  CB  LEU    11      24.925  32.583  59.724  1.00  0.00           C  
ATOM     88  CG  LEU    11      24.436  31.903  61.028  1.00  0.00           C  
ATOM     89  CD1 LEU    11      25.380  30.765  61.467  1.00  0.00           C  
ATOM     90  CD2 LEU    11      24.195  32.928  62.152  1.00  0.00           C  
ATOM     91  C   LEU    11      23.630  31.035  58.155  1.00  0.00           C  
ATOM     92  O   LEU    11      23.386  29.876  58.486  1.00  0.00           O  
ATOM     93  N   ILE    12      22.779  31.827  57.479  1.00  0.00           N  
ATOM     94  CA  ILE    12      21.439  31.427  57.056  1.00  0.00           C  
ATOM     95  CB  ILE    12      20.587  32.644  56.587  1.00  0.00           C  
ATOM     96  CG2 ILE    12      19.283  32.303  55.830  1.00  0.00           C  
ATOM     97  CG1 ILE    12      20.276  33.584  57.774  1.00  0.00           C  
ATOM     98  CD1 ILE    12      19.265  33.021  58.779  1.00  0.00           C  
ATOM     99  C   ILE    12      21.450  30.327  55.985  1.00  0.00           C  
ATOM    100  O   ILE    12      20.699  29.367  56.133  1.00  0.00           O  
ATOM    101  N   LYS    13      22.334  30.448  54.981  1.00  0.00           N  
ATOM    102  CA  LYS    13      22.560  29.440  53.940  1.00  0.00           C  
ATOM    103  CB  LYS    13      23.627  29.976  52.963  1.00  0.00           C  
ATOM    104  CG  LYS    13      23.967  29.037  51.789  1.00  0.00           C  
ATOM    105  CD  LYS    13      24.959  29.650  50.790  1.00  0.00           C  
ATOM    106  CE  LYS    13      24.368  30.799  49.957  1.00  0.00           C  
ATOM    107  NZ  LYS    13      25.382  31.376  49.062  1.00  0.00           N1+
ATOM    108  C   LYS    13      22.958  28.066  54.509  1.00  0.00           C  
ATOM    109  O   LYS    13      22.468  27.046  54.023  1.00  0.00           O  
ATOM    110  N   LEU    14      23.823  28.087  55.534  1.00  0.00           N  
ATOM    111  CA  LEU    14      24.339  26.918  56.233  1.00  0.00           C  
ATOM    112  CB  LEU    14      25.534  27.371  57.104  1.00  0.00           C  
ATOM    113  CG  LEU    14      26.170  26.317  58.034  1.00  0.00           C  
ATOM    114  CD1 LEU    14      26.637  25.053  57.280  1.00  0.00           C  
ATOM    115  CD2 LEU    14      27.296  26.951  58.876  1.00  0.00           C  
ATOM    116  C   LEU    14      23.252  26.143  57.004  1.00  0.00           C  
ATOM    117  O   LEU    14      23.146  24.933  56.807  1.00  0.00           O  
ATOM    118  N   ILE    15      22.467  26.837  57.850  1.00  0.00           N  
ATOM    119  CA  ILE    15      21.452  26.198  58.697  1.00  0.00           C  
ATOM    120  CB  ILE    15      21.107  27.035  59.966  1.00  0.00           C  
ATOM    121  CG2 ILE    15      22.369  27.243  60.821  1.00  0.00           C  
ATOM    122  CG1 ILE    15      20.364  28.368  59.708  1.00  0.00           C  
ATOM    123  CD1 ILE    15      19.934  29.101  60.988  1.00  0.00           C  
ATOM    124  C   ILE    15      20.147  25.844  57.950  1.00  0.00           C  
ATOM    125  O   ILE    15      19.520  24.850  58.311  1.00  0.00           O  
ATOM    126  N   CYS    16      19.777  26.631  56.923  1.00  0.00           N  
ATOM    127  CA  CYS    16      18.553  26.452  56.127  1.00  0.00           C  
ATOM    128  CB  CYS    16      18.011  27.796  55.588  1.00  0.00           C  
ATOM    129  SG  CYS    16      17.498  28.859  56.967  1.00  0.00           S  
ATOM    130  C   CYS    16      18.717  25.434  54.979  1.00  0.00           C  
ATOM    131  O   CYS    16      17.772  25.261  54.208  1.00  0.00           O  
ATOM    132  N   ASN    17      19.882  24.766  54.886  1.00  0.00           N  
ATOM    133  CA  ASN    17      20.171  23.698  53.927  1.00  0.00           C  
ATOM    134  CB  ASN    17      21.687  23.378  53.985  1.00  0.00           C  
ATOM    135  CG  ASN    17      22.205  22.449  52.876  1.00  0.00           C  
ATOM    136  OD1 ASN    17      21.442  21.800  52.163  1.00  0.00           O  
ATOM    137  ND2 ASN    17      23.529  22.371  52.735  1.00  0.00           N  
ATOM    138  C   ASN    17      19.301  22.461  54.218  1.00  0.00           C  
ATOM    139  O   ASN    17      19.570  21.750  55.184  1.00  0.00           O  
ATOM    140  N   VAL    18      18.289  22.234  53.362  1.00  0.00           N  
ATOM    141  CA  VAL    18      17.348  21.113  53.451  1.00  0.00           C  
ATOM    142  CB  VAL    18      16.175  21.259  52.435  1.00  0.00           C  
ATOM    143  CG1 VAL    18      15.252  20.026  52.305  1.00  0.00           C  
ATOM    144  CG2 VAL    18      15.323  22.491  52.773  1.00  0.00           C  
ATOM    145  C   VAL    18      18.020  19.747  53.237  1.00  0.00           C  
ATOM    146  O   VAL    18      17.676  18.810  53.953  1.00  0.00           O  
ATOM    147  N   GLN    19      18.974  19.659  52.292  1.00  0.00           N  
ATOM    148  CA  GLN    19      19.706  18.429  51.981  1.00  0.00           C  
ATOM    149  CB  GLN    19      20.575  18.647  50.725  1.00  0.00           C  
ATOM    150  CG  GLN    19      21.233  17.362  50.182  1.00  0.00           C  
ATOM    151  CD  GLN    19      22.008  17.608  48.885  1.00  0.00           C  
ATOM    152  OE1 GLN    19      22.794  18.548  48.792  1.00  0.00           O  
ATOM    153  NE2 GLN    19      21.813  16.747  47.884  1.00  0.00           N  
ATOM    154  C   GLN    19      20.522  17.911  53.181  1.00  0.00           C  
ATOM    155  O   GLN    19      20.546  16.702  53.398  1.00  0.00           O  
ATOM    156  N   ALA    20      21.099  18.828  53.979  1.00  0.00           N  
ATOM    157  CA  ALA    20      21.772  18.519  55.243  1.00  0.00           C  
ATOM    158  CB  ALA    20      22.493  19.775  55.758  1.00  0.00           C  
ATOM    159  C   ALA    20      20.835  17.944  56.323  1.00  0.00           C  
ATOM    160  O   ALA    20      21.290  17.119  57.117  1.00  0.00           O  
ATOM    161  N   MET    21      19.548  18.346  56.322  1.00  0.00           N  
ATOM    162  CA  MET    21      18.504  17.774  57.179  1.00  0.00           C  
ATOM    163  CB  MET    21      17.240  18.663  57.232  1.00  0.00           C  
ATOM    164  CG  MET    21      17.493  20.146  57.539  1.00  0.00           C  
ATOM    165  SD  MET    21      15.995  21.156  57.661  1.00  0.00           S  
ATOM    166  CE  MET    21      16.738  22.746  58.113  1.00  0.00           C  
ATOM    167  C   MET    21      18.146  16.338  56.765  1.00  0.00           C  
ATOM    168  O   MET    21      18.075  15.475  57.636  1.00  0.00           O  
ATOM    169  N   GLU    22      17.973  16.103  55.452  1.00  0.00           N  
ATOM    170  CA  GLU    22      17.686  14.792  54.861  1.00  0.00           C  
ATOM    171  CB  GLU    22      17.412  14.945  53.352  1.00  0.00           C  
ATOM    172  CG  GLU    22      16.195  15.834  53.023  1.00  0.00           C  
ATOM    173  CD  GLU    22      15.947  16.009  51.522  1.00  0.00           C  
ATOM    174  OE1 GLU    22      16.900  15.822  50.733  1.00  0.00           O  
ATOM    175  OE2 GLU    22      14.789  16.337  51.184  1.00  0.00           O1-
ATOM    176  C   GLU    22      18.813  13.767  55.093  1.00  0.00           C  
ATOM    177  O   GLU    22      18.515  12.621  55.423  1.00  0.00           O  
ATOM    178  N   GLU    23      20.073  14.211  54.946  1.00  0.00           N  
ATOM    179  CA  GLU    23      21.289  13.433  55.195  1.00  0.00           C  
ATOM    180  CB  GLU    23      22.511  14.229  54.694  1.00  0.00           C  
ATOM    181  CG  GLU    23      22.634  14.245  53.155  1.00  0.00           C  
ATOM    182  CD  GLU    23      23.724  15.181  52.620  1.00  0.00           C  
ATOM    183  OE1 GLU    23      24.364  15.884  53.435  1.00  0.00           O  
ATOM    184  OE2 GLU    23      23.893  15.180  51.382  1.00  0.00           O1-
ATOM    185  C   GLU    23      21.462  13.033  56.669  1.00  0.00           C  
ATOM    186  O   GLU    23      21.872  11.903  56.927  1.00  0.00           O  
ATOM    187  N   MET    24      21.114  13.941  57.598  1.00  0.00           N  
ATOM    188  CA  MET    24      21.123  13.699  59.044  1.00  0.00           C  
ATOM    189  CB  MET    24      21.070  15.063  59.773  1.00  0.00           C  
ATOM    190  CG  MET    24      21.005  15.025  61.313  1.00  0.00           C  
ATOM    191  SD  MET    24      19.354  15.389  61.979  1.00  0.00           S  
ATOM    192  CE  MET    24      19.664  16.751  63.134  1.00  0.00           C  
ATOM    193  C   MET    24      20.037  12.695  59.487  1.00  0.00           C  
ATOM    194  O   MET    24      20.307  11.888  60.375  1.00  0.00           O  
ATOM    195  N   MET    25      18.866  12.714  58.822  1.00  0.00           N  
ATOM    196  CA  MET    25      17.808  11.711  58.991  1.00  0.00           C  
ATOM    197  CB  MET    25      16.484  12.190  58.354  1.00  0.00           C  
ATOM    198  CG  MET    25      15.845  13.443  58.980  1.00  0.00           C  
ATOM    199  SD  MET    25      14.931  13.215  60.532  1.00  0.00           S  
ATOM    200  CE  MET    25      16.275  13.269  61.743  1.00  0.00           C  
ATOM    201  C   MET    25      18.209  10.333  58.442  1.00  0.00           C  
ATOM    202  O   MET    25      17.969   9.340  59.126  1.00  0.00           O  
ATOM    203  N   MET    26      18.822  10.291  57.244  1.00  0.00           N  
ATOM    204  CA  MET    26      19.289   9.064  56.583  1.00  0.00           C  
ATOM    205  CB  MET    26      19.714   9.370  55.127  1.00  0.00           C  
ATOM    206  CG  MET    26      18.645   8.992  54.091  1.00  0.00           C  
ATOM    207  SD  MET    26      18.226   7.222  54.016  1.00  0.00           S  
ATOM    208  CE  MET    26      19.783   6.516  53.411  1.00  0.00           C  
ATOM    209  C   MET    26      20.419   8.342  57.332  1.00  0.00           C  
ATOM    210  O   MET    26      20.522   7.120  57.226  1.00  0.00           O  
ATOM    211  N   GLU    27      21.216   9.105  58.093  1.00  0.00           N  
ATOM    212  CA  GLU    27      22.271   8.605  58.970  1.00  0.00           C  
ATOM    213  CB  GLU    27      23.194   9.801  59.275  1.00  0.00           C  
ATOM    214  CG  GLU    27      24.533   9.463  59.945  1.00  0.00           C  
ATOM    215  CD  GLU    27      25.466  10.678  59.937  1.00  0.00           C  
ATOM    216  OE1 GLU    27      25.037  11.736  60.449  1.00  0.00           O  
ATOM    217  OE2 GLU    27      26.587  10.533  59.402  1.00  0.00           O1-
ATOM    218  C   GLU    27      21.700   7.888  60.217  1.00  0.00           C  
ATOM    219  O   GLU    27      22.325   6.941  60.694  1.00  0.00           O  
ATOM    220  N   MET    28      20.483   8.283  60.642  1.00  0.00           N  
ATOM    221  CA  MET    28      19.648   7.610  61.647  1.00  0.00           C  
ATOM    222  CB  MET    28      18.872   8.668  62.465  1.00  0.00           C  
ATOM    223  CG  MET    28      19.769   9.680  63.190  1.00  0.00           C  
ATOM    224  SD  MET    28      18.844  10.922  64.131  1.00  0.00           S  
ATOM    225  CE  MET    28      20.224  11.934  64.723  1.00  0.00           C  
ATOM    226  C   MET    28      18.682   6.570  61.027  1.00  0.00           C  
ATOM    227  O   MET    28      17.797   6.081  61.730  1.00  0.00           O  
ATOM    228  N   LYS    29      18.879   6.235  59.738  1.00  0.00           N  
ATOM    229  CA  LYS    29      18.154   5.235  58.944  1.00  0.00           C  
ATOM    230  CB  LYS    29      18.236   3.814  59.571  1.00  0.00           C  
ATOM    231  CG  LYS    29      19.625   3.348  60.039  1.00  0.00           C  
ATOM    232  CD  LYS    29      20.719   3.409  58.967  1.00  0.00           C  
ATOM    233  CE  LYS    29      22.056   2.889  59.507  1.00  0.00           C  
ATOM    234  NZ  LYS    29      23.152   3.153  58.562  1.00  0.00           N1+
ATOM    235  C   LYS    29      16.698   5.626  58.617  1.00  0.00           C  
ATOM    236  O   LYS    29      15.892   4.728  58.379  1.00  0.00           O  
ATOM    237  N   TYR    30      16.376   6.931  58.583  1.00  0.00           N  
ATOM    238  CA  TYR    30      15.066   7.428  58.163  1.00  0.00           C  
ATOM    239  CB  TYR    30      14.468   8.364  59.237  1.00  0.00           C  
ATOM    240  CG  TYR    30      13.008   8.698  58.974  1.00  0.00           C  
ATOM    241  CD1 TYR    30      12.652   9.729  58.078  1.00  0.00           C  
ATOM    242  CE1 TYR    30      11.301   9.945  57.748  1.00  0.00           C  
ATOM    243  CZ  TYR    30      10.294   9.157  58.341  1.00  0.00           C  
ATOM    244  OH  TYR    30       8.987   9.352  58.003  1.00  0.00           O  
ATOM    245  CE2 TYR    30      10.641   8.163  59.274  1.00  0.00           C  
ATOM    246  CD2 TYR    30      11.995   7.926  59.583  1.00  0.00           C  
ATOM    247  C   TYR    30      15.209   8.132  56.809  1.00  0.00           C  
ATOM    248  O   TYR    30      15.871   9.166  56.723  1.00  0.00           O  
ATOM    249  N   ASN    31      14.545   7.586  55.784  1.00  0.00           N  
ATOM    250  CA  ASN    31      14.502   8.181  54.454  1.00  0.00           C  
ATOM    251  CB  ASN    31      14.539   7.058  53.394  1.00  0.00           C  
ATOM    252  CG  ASN    31      14.998   7.535  52.012  1.00  0.00           C  
ATOM    253  OD1 ASN    31      14.647   8.626  51.572  1.00  0.00           O  
ATOM    254  ND2 ASN    31      15.777   6.713  51.308  1.00  0.00           N  
ATOM    255  C   ASN    31      13.245   9.060  54.343  1.00  0.00           C  
ATOM    256  O   ASN    31      12.134   8.533  54.283  1.00  0.00           O  
ATOM    257  N   THR    32      13.455  10.386  54.305  1.00  0.00           N  
ATOM    258  CA  THR    32      12.403  11.393  54.142  1.00  0.00           C  
ATOM    259  CB  THR    32      12.945  12.819  54.435  1.00  0.00           C  
ATOM    260  CG2 THR    32      13.556  12.975  55.838  1.00  0.00           C  
ATOM    261  OG1 THR    32      13.892  13.225  53.465  1.00  0.00           O  
ATOM    262  C   THR    32      11.765  11.398  52.732  1.00  0.00           C  
ATOM    263  O   THR    32      10.642  11.883  52.603  1.00  0.00           O  
ATOM    264  N   LYS    33      12.454  10.846  51.716  1.00  0.00           N  
ATOM    265  CA  LYS    33      11.938  10.715  50.351  1.00  0.00           C  
ATOM    266  CB  LYS    33      13.100  10.755  49.340  1.00  0.00           C  
ATOM    267  CG  LYS    33      13.671  12.173  49.174  1.00  0.00           C  
ATOM    268  CD  LYS    33      15.093  12.197  48.603  1.00  0.00           C  
ATOM    269  CE  LYS    33      15.561  13.629  48.310  1.00  0.00           C  
ATOM    270  NZ  LYS    33      17.004  13.683  48.025  1.00  0.00           N1+
ATOM    271  C   LYS    33      11.039   9.481  50.176  1.00  0.00           C  
ATOM    272  O   LYS    33       9.984   9.618  49.557  1.00  0.00           O  
ATOM    273  N   LYS    34      11.421   8.322  50.749  1.00  0.00           N  
ATOM    274  CA  LYS    34      10.563   7.125  50.771  1.00  0.00           C  
ATOM    275  CB  LYS    34      11.355   5.854  51.144  1.00  0.00           C  
ATOM    276  CG  LYS    34      12.401   5.391  50.117  1.00  0.00           C  
ATOM    277  CD  LYS    34      12.841   3.938  50.392  1.00  0.00           C  
ATOM    278  CE  LYS    34      14.154   3.519  49.714  1.00  0.00           C  
ATOM    279  NZ  LYS    34      14.094   3.633  48.247  1.00  0.00           N1+
ATOM    280  C   LYS    34       9.362   7.259  51.729  1.00  0.00           C  
ATOM    281  O   LYS    34       8.343   6.613  51.488  1.00  0.00           O  
ATOM    282  N   ALA    35       9.504   8.072  52.789  1.00  0.00           N  
ATOM    283  CA  ALA    35       8.499   8.271  53.828  1.00  0.00           C  
ATOM    284  CB  ALA    35       8.830   7.364  55.029  1.00  0.00           C  
ATOM    285  C   ALA    35       8.459   9.761  54.209  1.00  0.00           C  
ATOM    286  O   ALA    35       9.187  10.155  55.122  1.00  0.00           O  
ATOM    287  N   PRO    36       7.634  10.573  53.501  1.00  0.00           N  
ATOM    288  CD  PRO    36       6.799  10.176  52.365  1.00  0.00           C  
ATOM    289  CG  PRO    36       6.472  11.478  51.650  1.00  0.00           C  
ATOM    290  CB  PRO    36       6.410  12.487  52.782  1.00  0.00           C  
ATOM    291  CA  PRO    36       7.464  12.011  53.796  1.00  0.00           C  
ATOM    292  C   PRO    36       7.031  12.293  55.241  1.00  0.00           C  
ATOM    293  O   PRO    36       6.110  11.643  55.740  1.00  0.00           O  
ATOM    294  N   LEU    37       7.716  13.258  55.872  1.00  0.00           N  
ATOM    295  CA  LEU    37       7.480  13.713  57.246  1.00  0.00           C  
ATOM    296  CB  LEU    37       8.479  14.844  57.576  1.00  0.00           C  
ATOM    297  CG  LEU    37       9.963  14.424  57.630  1.00  0.00           C  
ATOM    298  CD1 LEU    37      10.883  15.658  57.705  1.00  0.00           C  
ATOM    299  CD2 LEU    37      10.246  13.450  58.787  1.00  0.00           C  
ATOM    300  C   LEU    37       6.039  14.194  57.507  1.00  0.00           C  
ATOM    301  O   LEU    37       5.550  14.020  58.621  1.00  0.00           O  
ATOM    302  N   GLY    38       5.380  14.748  56.473  1.00  0.00           N  
ATOM    303  CA  GLY    38       4.008  15.256  56.530  1.00  0.00           C  
ATOM    304  C   GLY    38       2.941  14.151  56.635  1.00  0.00           C  
ATOM    305  O   GLY    38       1.812  14.468  57.010  1.00  0.00           O  
ATOM    306  N   LYS    39       3.272  12.879  56.331  1.00  0.00           N  
ATOM    307  CA  LYS    39       2.380  11.725  56.510  1.00  0.00           C  
ATOM    308  CB  LYS    39       2.660  10.643  55.435  1.00  0.00           C  
ATOM    309  CG  LYS    39       1.840  10.783  54.140  1.00  0.00           C  
ATOM    310  CD  LYS    39       2.382  11.830  53.157  1.00  0.00           C  
ATOM    311  CE  LYS    39       1.593  11.899  51.841  1.00  0.00           C  
ATOM    312  NZ  LYS    39       0.222  12.398  52.045  1.00  0.00           N1+
ATOM    313  C   LYS    39       2.427  11.114  57.924  1.00  0.00           C  
ATOM    314  O   LYS    39       1.549  10.306  58.231  1.00  0.00           O  
ATOM    315  N   LEU    40       3.417  11.486  58.759  1.00  0.00           N  
ATOM    316  CA  LEU    40       3.542  11.003  60.136  1.00  0.00           C  
ATOM    317  CB  LEU    40       4.911  11.407  60.728  1.00  0.00           C  
ATOM    318  CG  LEU    40       6.140  10.802  60.011  1.00  0.00           C  
ATOM    319  CD1 LEU    40       7.443  11.403  60.567  1.00  0.00           C  
ATOM    320  CD2 LEU    40       6.172   9.263  60.062  1.00  0.00           C  
ATOM    321  C   LEU    40       2.397  11.548  61.006  1.00  0.00           C  
ATOM    322  O   LEU    40       2.232  12.765  61.090  1.00  0.00           O  
ATOM    323  N   THR    41       1.625  10.639  61.623  1.00  0.00           N  
ATOM    324  CA  THR    41       0.508  10.999  62.500  1.00  0.00           C  
ATOM    325  CB  THR    41      -0.658   9.970  62.415  1.00  0.00           C  
ATOM    326  CG2 THR    41      -1.056   9.603  60.977  1.00  0.00           C  
ATOM    327  OG1 THR    41      -0.449   8.783  63.153  1.00  0.00           O  
ATOM    328  C   THR    41       0.978  11.127  63.964  1.00  0.00           C  
ATOM    329  O   THR    41       2.003  10.555  64.341  1.00  0.00           O  
ATOM    330  N   VAL    42       0.197  11.866  64.768  1.00  0.00           N  
ATOM    331  CA  VAL    42       0.407  12.043  66.210  1.00  0.00           C  
ATOM    332  CB  VAL    42      -0.639  13.037  66.803  1.00  0.00           C  
ATOM    333  CG1 VAL    42      -0.690  13.107  68.346  1.00  0.00           C  
ATOM    334  CG2 VAL    42      -0.426  14.453  66.236  1.00  0.00           C  
ATOM    335  C   VAL    42       0.352  10.708  66.987  1.00  0.00           C  
ATOM    336  O   VAL    42       1.178  10.496  67.874  1.00  0.00           O  
ATOM    337  N   ALA    43      -0.587   9.825  66.602  1.00  0.00           N  
ATOM    338  CA  ALA    43      -0.753   8.486  67.164  1.00  0.00           C  
ATOM    339  CB  ALA    43      -2.100   7.914  66.700  1.00  0.00           C  
ATOM    340  C   ALA    43       0.395   7.523  66.814  1.00  0.00           C  
ATOM    341  O   ALA    43       0.737   6.687  67.647  1.00  0.00           O  
ATOM    342  N   GLN    44       0.975   7.668  65.610  1.00  0.00           N  
ATOM    343  CA  GLN    44       2.111   6.888  65.113  1.00  0.00           C  
ATOM    344  CB  GLN    44       2.252   7.133  63.597  1.00  0.00           C  
ATOM    345  CG  GLN    44       3.464   6.473  62.915  1.00  0.00           C  
ATOM    346  CD  GLN    44       3.540   6.790  61.420  1.00  0.00           C  
ATOM    347  OE1 GLN    44       2.811   7.637  60.910  1.00  0.00           O  
ATOM    348  NE2 GLN    44       4.445   6.116  60.710  1.00  0.00           N  
ATOM    349  C   GLN    44       3.414   7.175  65.875  1.00  0.00           C  
ATOM    350  O   GLN    44       4.120   6.231  66.224  1.00  0.00           O  
ATOM    351  N   ILE    45       3.689   8.466  66.132  1.00  0.00           N  
ATOM    352  CA  ILE    45       4.830   8.931  66.924  1.00  0.00           C  
ATOM    353  CB  ILE    45       4.981  10.483  66.845  1.00  0.00           C  
ATOM    354  CG2 ILE    45       5.966  11.111  67.859  1.00  0.00           C  
ATOM    355  CG1 ILE    45       5.304  10.966  65.409  1.00  0.00           C  
ATOM    356  CD1 ILE    45       6.728  10.665  64.914  1.00  0.00           C  
ATOM    357  C   ILE    45       4.726   8.489  68.398  1.00  0.00           C  
ATOM    358  O   ILE    45       5.730   8.071  68.970  1.00  0.00           O  
ATOM    359  N   LYS    46       3.506   8.536  68.960  1.00  0.00           N  
ATOM    360  CA  LYS    46       3.203   8.095  70.321  1.00  0.00           C  
ATOM    361  CB  LYS    46       1.826   8.659  70.707  1.00  0.00           C  
ATOM    362  CG  LYS    46       1.408   8.427  72.172  1.00  0.00           C  
ATOM    363  CD  LYS    46       0.729   9.662  72.783  1.00  0.00           C  
ATOM    364  CE  LYS    46      -0.550  10.103  72.051  1.00  0.00           C  
ATOM    365  NZ  LYS    46      -0.954  11.457  72.466  1.00  0.00           N1+
ATOM    366  C   LYS    46       3.308   6.570  70.503  1.00  0.00           C  
ATOM    367  O   LYS    46       3.791   6.125  71.544  1.00  0.00           O  
ATOM    368  N   ALA    47       2.926   5.805  69.465  1.00  0.00           N  
ATOM    369  CA  ALA    47       3.140   4.362  69.376  1.00  0.00           C  
ATOM    370  CB  ALA    47       2.291   3.795  68.228  1.00  0.00           C  
ATOM    371  C   ALA    47       4.630   4.001  69.211  1.00  0.00           C  
ATOM    372  O   ALA    47       5.048   2.959  69.710  1.00  0.00           O  
ATOM    373  N   GLY    48       5.413   4.879  68.559  1.00  0.00           N  
ATOM    374  CA  GLY    48       6.864   4.762  68.427  1.00  0.00           C  
ATOM    375  C   GLY    48       7.543   4.881  69.799  1.00  0.00           C  
ATOM    376  O   GLY    48       8.371   4.037  70.128  1.00  0.00           O  
ATOM    377  N   TYR    49       7.155   5.882  70.612  1.00  0.00           N  
ATOM    378  CA  TYR    49       7.626   6.061  71.991  1.00  0.00           C  
ATOM    379  CB  TYR    49       7.144   7.411  72.554  1.00  0.00           C  
ATOM    380  CG  TYR    49       7.905   8.631  72.070  1.00  0.00           C  
ATOM    381  CD1 TYR    49       9.285   8.755  72.335  1.00  0.00           C  
ATOM    382  CE1 TYR    49       9.978   9.919  71.956  1.00  0.00           C  
ATOM    383  CZ  TYR    49       9.294  10.967  71.314  1.00  0.00           C  
ATOM    384  OH  TYR    49       9.961  12.102  70.960  1.00  0.00           O  
ATOM    385  CE2 TYR    49       7.922  10.837  71.025  1.00  0.00           C  
ATOM    386  CD2 TYR    49       7.231   9.668  71.395  1.00  0.00           C  
ATOM    387  C   TYR    49       7.212   4.927  72.941  1.00  0.00           C  
ATOM    388  O   TYR    49       7.990   4.600  73.836  1.00  0.00           O  
ATOM    389  N   GLN    50       6.026   4.335  72.717  1.00  0.00           N  
ATOM    390  CA  GLN    50       5.532   3.166  73.446  1.00  0.00           C  
ATOM    391  CB  GLN    50       4.055   2.920  73.064  1.00  0.00           C  
ATOM    392  CG  GLN    50       3.386   1.734  73.788  1.00  0.00           C  
ATOM    393  CD  GLN    50       1.970   1.452  73.282  1.00  0.00           C  
ATOM    394  OE1 GLN    50       1.722   1.431  72.078  1.00  0.00           O  
ATOM    395  NE2 GLN    50       1.040   1.182  74.198  1.00  0.00           N  
ATOM    396  C   GLN    50       6.416   1.923  73.218  1.00  0.00           C  
ATOM    397  O   GLN    50       6.674   1.195  74.174  1.00  0.00           O  
ATOM    398  N   SER    51       6.886   1.726  71.975  1.00  0.00           N  
ATOM    399  CA  SER    51       7.792   0.637  71.599  1.00  0.00           C  
ATOM    400  CB  SER    51       7.810   0.478  70.073  1.00  0.00           C  
ATOM    401  OG  SER    51       6.518   0.219  69.584  1.00  0.00           O  
ATOM    402  C   SER    51       9.223   0.866  72.111  1.00  0.00           C  
ATOM    403  O   SER    51       9.870  -0.103  72.502  1.00  0.00           O  
ATOM    404  N   LEU    52       9.679   2.134  72.136  1.00  0.00           N  
ATOM    405  CA  LEU    52      10.960   2.533  72.729  1.00  0.00           C  
ATOM    406  CB  LEU    52      11.331   3.975  72.327  1.00  0.00           C  
ATOM    407  CG  LEU    52      11.702   4.144  70.840  1.00  0.00           C  
ATOM    408  CD1 LEU    52      11.997   5.619  70.518  1.00  0.00           C  
ATOM    409  CD2 LEU    52      12.847   3.210  70.399  1.00  0.00           C  
ATOM    410  C   LEU    52      10.987   2.383  74.254  1.00  0.00           C  
ATOM    411  O   LEU    52      12.063   2.139  74.795  1.00  0.00           O  
ATOM    412  N   LYS    53       9.820   2.479  74.914  1.00  0.00           N  
ATOM    413  CA  LYS    53       9.672   2.188  76.336  1.00  0.00           C  
ATOM    414  CB  LYS    53       8.347   2.778  76.866  1.00  0.00           C  
ATOM    415  CG  LYS    53       8.161   2.660  78.392  1.00  0.00           C  
ATOM    416  CD  LYS    53       9.064   3.611  79.205  1.00  0.00           C  
ATOM    417  CE  LYS    53       9.584   3.011  80.521  1.00  0.00           C  
ATOM    418  NZ  LYS    53       8.507   2.412  81.330  1.00  0.00           N1+
ATOM    419  C   LYS    53       9.816   0.680  76.626  1.00  0.00           C  
ATOM    420  O   LYS    53      10.486   0.344  77.600  1.00  0.00           O  
ATOM    421  N   LYS    54       9.255  -0.192  75.762  1.00  0.00           N  
ATOM    422  CA  LYS    54       9.437  -1.650  75.836  1.00  0.00           C  
ATOM    423  CB  LYS    54       8.545  -2.382  74.809  1.00  0.00           C  
ATOM    424  CG  LYS    54       7.032  -2.259  75.039  1.00  0.00           C  
ATOM    425  CD  LYS    54       6.253  -3.211  74.112  1.00  0.00           C  
ATOM    426  CE  LYS    54       4.730  -3.030  74.150  1.00  0.00           C  
ATOM    427  NZ  LYS    54       4.311  -1.822  73.423  1.00  0.00           N1+
ATOM    428  C   LYS    54      10.904  -2.074  75.630  1.00  0.00           C  
ATOM    429  O   LYS    54      11.380  -2.946  76.354  1.00  0.00           O  
ATOM    430  N   ILE    55      11.591  -1.422  74.674  1.00  0.00           N  
ATOM    431  CA  ILE    55      13.024  -1.580  74.410  1.00  0.00           C  
ATOM    432  CB  ILE    55      13.450  -0.833  73.107  1.00  0.00           C  
ATOM    433  CG2 ILE    55      14.969  -0.622  72.923  1.00  0.00           C  
ATOM    434  CG1 ILE    55      12.858  -1.531  71.860  1.00  0.00           C  
ATOM    435  CD1 ILE    55      12.756  -0.633  70.621  1.00  0.00           C  
ATOM    436  C   ILE    55      13.888  -1.110  75.599  1.00  0.00           C  
ATOM    437  O   ILE    55      14.848  -1.796  75.940  1.00  0.00           O  
ATOM    438  N   GLU    56      13.508   0.015  76.229  1.00  0.00           N  
ATOM    439  CA  GLU    56      14.155   0.565  77.418  1.00  0.00           C  
ATOM    440  CB  GLU    56      13.651   2.007  77.667  1.00  0.00           C  
ATOM    441  CG  GLU    56      14.228   2.655  78.933  1.00  0.00           C  
ATOM    442  CD  GLU    56      13.773   4.091  79.153  1.00  0.00           C  
ATOM    443  OE1 GLU    56      14.413   4.989  78.569  1.00  0.00           O  
ATOM    444  OE2 GLU    56      12.837   4.272  79.963  1.00  0.00           O1-
ATOM    445  C   GLU    56      14.042  -0.347  78.653  1.00  0.00           C  
ATOM    446  O   GLU    56      15.045  -0.530  79.342  1.00  0.00           O  
ATOM    447  N   ASP    57      12.850  -0.925  78.884  1.00  0.00           N  
ATOM    448  CA  ASP    57      12.591  -1.929  79.925  1.00  0.00           C  
ATOM    449  CB  ASP    57      11.090  -2.272  80.098  1.00  0.00           C  
ATOM    450  CG  ASP    57      10.190  -1.080  80.448  1.00  0.00           C  
ATOM    451  OD1 ASP    57      10.694  -0.137  81.101  1.00  0.00           O  
ATOM    452  OD2 ASP    57       8.980  -1.175  80.149  1.00  0.00           O1-
ATOM    453  C   ASP    57      13.421  -3.209  79.744  1.00  0.00           C  
ATOM    454  O   ASP    57      13.948  -3.716  80.734  1.00  0.00           O  
ATOM    455  N   CYS    58      13.571  -3.665  78.487  1.00  0.00           N  
ATOM    456  CA  CYS    58      14.432  -4.785  78.106  1.00  0.00           C  
ATOM    457  CB  CYS    58      14.239  -5.181  76.629  1.00  0.00           C  
ATOM    458  SG  CYS    58      12.650  -6.016  76.384  1.00  0.00           S  
ATOM    459  C   CYS    58      15.917  -4.495  78.394  1.00  0.00           C  
ATOM    460  O   CYS    58      16.559  -5.317  79.043  1.00  0.00           O  
ATOM    461  N   ILE    59      16.424  -3.331  77.946  1.00  0.00           N  
ATOM    462  CA  ILE    59      17.818  -2.900  78.106  1.00  0.00           C  
ATOM    463  CB  ILE    59      18.119  -1.610  77.277  1.00  0.00           C  
ATOM    464  CG2 ILE    59      19.431  -0.867  77.640  1.00  0.00           C  
ATOM    465  CG1 ILE    59      18.110  -1.943  75.767  1.00  0.00           C  
ATOM    466  CD1 ILE    59      18.129  -0.708  74.856  1.00  0.00           C  
ATOM    467  C   ILE    59      18.250  -2.710  79.575  1.00  0.00           C  
ATOM    468  O   ILE    59      19.314  -3.207  79.946  1.00  0.00           O  
ATOM    469  N   ARG    60      17.412  -2.037  80.384  1.00  0.00           N  
ATOM    470  CA  ARG    60      17.630  -1.816  81.822  1.00  0.00           C  
ATOM    471  CB  ARG    60      16.622  -0.762  82.332  1.00  0.00           C  
ATOM    472  CG  ARG    60      17.117   0.679  82.106  1.00  0.00           C  
ATOM    473  CD  ARG    60      16.033   1.764  82.115  1.00  0.00           C  
ATOM    474  NE  ARG    60      15.115   1.708  83.264  1.00  0.00           N  
ATOM    475  CZ  ARG    60      13.819   1.342  83.216  1.00  0.00           C  
ATOM    476  NH1 ARG    60      13.235   0.984  82.064  1.00  0.00           N1+
ATOM    477  NH2 ARG    60      13.094   1.335  84.342  1.00  0.00           N  
ATOM    478  C   ARG    60      17.579  -3.104  82.666  1.00  0.00           C  
ATOM    479  O   ARG    60      18.180  -3.121  83.740  1.00  0.00           O  
ATOM    480  N   ALA    61      16.910  -4.154  82.161  1.00  0.00           N  
ATOM    481  CA  ALA    61      16.853  -5.481  82.773  1.00  0.00           C  
ATOM    482  CB  ALA    61      15.418  -6.012  82.631  1.00  0.00           C  
ATOM    483  C   ALA    61      17.880  -6.474  82.185  1.00  0.00           C  
ATOM    484  O   ALA    61      17.909  -7.620  82.635  1.00  0.00           O  
ATOM    485  N   GLY    62      18.700  -6.041  81.207  1.00  0.00           N  
ATOM    486  CA  GLY    62      19.745  -6.850  80.569  1.00  0.00           C  
ATOM    487  C   GLY    62      19.196  -7.933  79.620  1.00  0.00           C  
ATOM    488  O   GLY    62      19.926  -8.866  79.289  1.00  0.00           O  
ATOM    489  N   GLN    63      17.923  -7.827  79.204  1.00  0.00           N  
ATOM    490  CA  GLN    63      17.226  -8.772  78.335  1.00  0.00           C  
ATOM    491  CB  GLN    63      15.709  -8.719  78.642  1.00  0.00           C  
ATOM    492  CG  GLN    63      15.326  -8.961  80.117  1.00  0.00           C  
ATOM    493  CD  GLN    63      15.824 -10.299  80.666  1.00  0.00           C  
ATOM    494  OE1 GLN    63      15.447 -11.355  80.164  1.00  0.00           O  
ATOM    495  NE2 GLN    63      16.663 -10.262  81.704  1.00  0.00           N  
ATOM    496  C   GLN    63      17.511  -8.411  76.870  1.00  0.00           C  
ATOM    497  O   GLN    63      16.986  -7.411  76.382  1.00  0.00           O  
ATOM    498  N   HIE    64      18.355  -9.216  76.207  1.00  0.00           N  
ATOM    499  CA  HIE    64      18.744  -9.028  74.803  1.00  0.00           C  
ATOM    500  CB  HIE    64      20.276  -8.851  74.700  1.00  0.00           C  
ATOM    501  CG  HIE    64      20.867  -7.682  75.454  1.00  0.00           C  
ATOM    502  ND1 HIE    64      20.177  -6.509  75.721  1.00  0.00           N  
ATOM    503  CE1 HIE    64      20.999  -5.710  76.405  1.00  0.00           C  
ATOM    504  NE2 HIE    64      22.194  -6.251  76.618  1.00  0.00           N  
ATOM    505  CD2 HIE    64      22.112  -7.509  76.019  1.00  0.00           C  
ATOM    506  C   HIE    64      18.241 -10.158  73.886  1.00  0.00           C  
ATOM    507  O   HIE    64      18.624 -10.190  72.716  1.00  0.00           O  
ATOM    508  N   GLY    65      17.391 -11.049  74.422  1.00  0.00           N  
ATOM    509  CA  GLY    65      16.834 -12.206  73.729  1.00  0.00           C  
ATOM    510  C   GLY    65      15.586 -11.820  72.924  1.00  0.00           C  
ATOM    511  O   GLY    65      15.530 -10.758  72.300  1.00  0.00           O  
ATOM    512  N   ARG    66      14.600 -12.733  72.913  1.00  0.00           N  
ATOM    513  CA  ARG    66      13.386 -12.651  72.098  1.00  0.00           C  
ATOM    514  CB  ARG    66      12.610 -13.985  72.182  1.00  0.00           C  
ATOM    515  CG  ARG    66      11.486 -14.098  71.134  1.00  0.00           C  
ATOM    516  CD  ARG    66      10.756 -15.449  71.107  1.00  0.00           C  
ATOM    517  NE  ARG    66       9.802 -15.596  72.220  1.00  0.00           N  
ATOM    518  CZ  ARG    66       9.975 -16.265  73.374  1.00  0.00           C  
ATOM    519  NH1 ARG    66      11.123 -16.893  73.668  1.00  0.00           N1+
ATOM    520  NH2 ARG    66       8.967 -16.308  74.253  1.00  0.00           N  
ATOM    521  C   ARG    66      12.490 -11.436  72.406  1.00  0.00           C  
ATOM    522  O   ARG    66      11.961 -10.851  71.464  1.00  0.00           O  
ATOM    523  N   ALA    67      12.366 -11.059  73.692  1.00  0.00           N  
ATOM    524  CA  ALA    67      11.573  -9.910  74.143  1.00  0.00           C  
ATOM    525  CB  ALA    67      11.578  -9.855  75.677  1.00  0.00           C  
ATOM    526  C   ALA    67      12.040  -8.566  73.554  1.00  0.00           C  
ATOM    527  O   ALA    67      11.191  -7.750  73.194  1.00  0.00           O  
ATOM    528  N   LEU    68      13.368  -8.385  73.423  1.00  0.00           N  
ATOM    529  CA  LEU    68      13.964  -7.207  72.797  1.00  0.00           C  
ATOM    530  CB  LEU    68      15.458  -7.098  73.175  1.00  0.00           C  
ATOM    531  CG  LEU    68      16.192  -5.861  72.600  1.00  0.00           C  
ATOM    532  CD1 LEU    68      15.597  -4.525  73.086  1.00  0.00           C  
ATOM    533  CD2 LEU    68      17.691  -5.921  72.891  1.00  0.00           C  
ATOM    534  C   LEU    68      13.764  -7.187  71.277  1.00  0.00           C  
ATOM    535  O   LEU    68      13.454  -6.124  70.744  1.00  0.00           O  
ATOM    536  N   MET    69      13.927  -8.348  70.614  1.00  0.00           N  
ATOM    537  CA  MET    69      13.730  -8.499  69.172  1.00  0.00           C  
ATOM    538  CB  MET    69      14.144  -9.916  68.728  1.00  0.00           C  
ATOM    539  CG  MET    69      14.144 -10.121  67.200  1.00  0.00           C  
ATOM    540  SD  MET    69      14.340 -11.842  66.671  1.00  0.00           S  
ATOM    541  CE  MET    69      12.692 -12.483  67.079  1.00  0.00           C  
ATOM    542  C   MET    69      12.296  -8.155  68.737  1.00  0.00           C  
ATOM    543  O   MET    69      12.136  -7.413  67.773  1.00  0.00           O  
ATOM    544  N   GLU    70      11.301  -8.653  69.488  1.00  0.00           N  
ATOM    545  CA  GLU    70       9.878  -8.375  69.297  1.00  0.00           C  
ATOM    546  CB  GLU    70       9.059  -9.296  70.222  1.00  0.00           C  
ATOM    547  CG  GLU    70       9.107 -10.777  69.782  1.00  0.00           C  
ATOM    548  CD  GLU    70       8.397 -11.748  70.730  1.00  0.00           C  
ATOM    549  OE1 GLU    70       8.045 -11.336  71.856  1.00  0.00           O  
ATOM    550  OE2 GLU    70       8.236 -12.915  70.310  1.00  0.00           O1-
ATOM    551  C   GLU    70       9.510  -6.894  69.504  1.00  0.00           C  
ATOM    552  O   GLU    70       8.709  -6.373  68.730  1.00  0.00           O  
ATOM    553  N   ALA    71      10.132  -6.232  70.497  1.00  0.00           N  
ATOM    554  CA  ALA    71       9.972  -4.799  70.758  1.00  0.00           C  
ATOM    555  CB  ALA    71      10.521  -4.475  72.155  1.00  0.00           C  
ATOM    556  C   ALA    71      10.623  -3.911  69.678  1.00  0.00           C  
ATOM    557  O   ALA    71      10.079  -2.850  69.370  1.00  0.00           O  
ATOM    558  N   CYS    72      11.742  -4.378  69.094  1.00  0.00           N  
ATOM    559  CA  CYS    72      12.431  -3.755  67.961  1.00  0.00           C  
ATOM    560  CB  CYS    72      13.864  -4.290  67.766  1.00  0.00           C  
ATOM    561  SG  CYS    72      14.933  -3.740  69.125  1.00  0.00           S  
ATOM    562  C   CYS    72      11.628  -3.899  66.658  1.00  0.00           C  
ATOM    563  O   CYS    72      11.520  -2.916  65.928  1.00  0.00           O  
ATOM    564  N   ASN    73      11.043  -5.088  66.408  1.00  0.00           N  
ATOM    565  CA  ASN    73      10.142  -5.347  65.277  1.00  0.00           C  
ATOM    566  CB  ASN    73       9.740  -6.841  65.195  1.00  0.00           C  
ATOM    567  CG  ASN    73      10.872  -7.831  64.898  1.00  0.00           C  
ATOM    568  OD1 ASN    73      10.870  -8.940  65.427  1.00  0.00           O  
ATOM    569  ND2 ASN    73      11.828  -7.465  64.041  1.00  0.00           N  
ATOM    570  C   ASN    73       8.872  -4.484  65.342  1.00  0.00           C  
ATOM    571  O   ASN    73       8.460  -3.976  64.302  1.00  0.00           O  
ATOM    572  N   GLU    74       8.310  -4.303  66.553  1.00  0.00           N  
ATOM    573  CA  GLU    74       7.171  -3.425  66.820  1.00  0.00           C  
ATOM    574  CB  GLU    74       6.690  -3.629  68.276  1.00  0.00           C  
ATOM    575  CG  GLU    74       5.377  -2.898  68.619  1.00  0.00           C  
ATOM    576  CD  GLU    74       5.046  -2.976  70.108  1.00  0.00           C  
ATOM    577  OE1 GLU    74       4.486  -4.010  70.528  1.00  0.00           O  
ATOM    578  OE2 GLU    74       5.345  -1.986  70.811  1.00  0.00           O1-
ATOM    579  C   GLU    74       7.496  -1.949  66.519  1.00  0.00           C  
ATOM    580  O   GLU    74       6.677  -1.278  65.894  1.00  0.00           O  
ATOM    581  N   PHE    75       8.697  -1.490  66.917  1.00  0.00           N  
ATOM    582  CA  PHE    75       9.193  -0.143  66.633  1.00  0.00           C  
ATOM    583  CB  PHE    75      10.464   0.148  67.465  1.00  0.00           C  
ATOM    584  CG  PHE    75      11.087   1.508  67.206  1.00  0.00           C  
ATOM    585  CD1 PHE    75      10.405   2.677  67.599  1.00  0.00           C  
ATOM    586  CE1 PHE    75      10.916   3.922  67.265  1.00  0.00           C  
ATOM    587  CZ  PHE    75      12.094   4.023  66.538  1.00  0.00           C  
ATOM    588  CE2 PHE    75      12.770   2.878  66.134  1.00  0.00           C  
ATOM    589  CD2 PHE    75      12.271   1.622  66.449  1.00  0.00           C  
ATOM    590  C   PHE    75       9.380   0.145  65.130  1.00  0.00           C  
ATOM    591  O   PHE    75       8.932   1.193  64.665  1.00  0.00           O  
ATOM    592  N   TYR    76      10.002  -0.799  64.402  1.00  0.00           N  
ATOM    593  CA  TYR    76      10.233  -0.714  62.955  1.00  0.00           C  
ATOM    594  CB  TYR    76      11.323  -1.725  62.534  1.00  0.00           C  
ATOM    595  CG  TYR    76      12.701  -1.520  63.148  1.00  0.00           C  
ATOM    596  CD1 TYR    76      13.229  -0.221  63.315  1.00  0.00           C  
ATOM    597  CE1 TYR    76      14.498  -0.033  63.884  1.00  0.00           C  
ATOM    598  CZ  TYR    76      15.269  -1.146  64.267  1.00  0.00           C  
ATOM    599  OH  TYR    76      16.515  -0.948  64.782  1.00  0.00           O  
ATOM    600  CE2 TYR    76      14.756  -2.447  64.101  1.00  0.00           C  
ATOM    601  CD2 TYR    76      13.475  -2.632  63.542  1.00  0.00           C  
ATOM    602  C   TYR    76       8.965  -0.893  62.102  1.00  0.00           C  
ATOM    603  O   TYR    76       8.957  -0.429  60.962  1.00  0.00           O  
ATOM    604  N   THR    77       7.915  -1.520  62.660  1.00  0.00           N  
ATOM    605  CA  THR    77       6.590  -1.602  62.041  1.00  0.00           C  
ATOM    606  CB  THR    77       5.696  -2.658  62.752  1.00  0.00           C  
ATOM    607  CG2 THR    77       4.217  -2.708  62.323  1.00  0.00           C  
ATOM    608  OG1 THR    77       6.244  -3.942  62.529  1.00  0.00           O  
ATOM    609  C   THR    77       5.869  -0.240  62.082  1.00  0.00           C  
ATOM    610  O   THR    77       5.241   0.137  61.094  1.00  0.00           O  
ATOM    611  N   ARG    78       5.984   0.468  63.218  1.00  0.00           N  
ATOM    612  CA  ARG    78       5.295   1.731  63.477  1.00  0.00           C  
ATOM    613  CB  ARG    78       5.138   1.908  64.997  1.00  0.00           C  
ATOM    614  CG  ARG    78       4.180   0.865  65.595  1.00  0.00           C  
ATOM    615  CD  ARG    78       4.288   0.770  67.112  1.00  0.00           C  
ATOM    616  NE  ARG    78       3.271  -0.140  67.651  1.00  0.00           N  
ATOM    617  CZ  ARG    78       2.895  -0.231  68.935  1.00  0.00           C  
ATOM    618  NH1 ARG    78       3.427   0.559  69.876  1.00  0.00           N1+
ATOM    619  NH2 ARG    78       1.959  -1.121  69.284  1.00  0.00           N  
ATOM    620  C   ARG    78       5.992   2.938  62.840  1.00  0.00           C  
ATOM    621  O   ARG    78       5.294   3.813  62.334  1.00  0.00           O  
ATOM    622  N   ILE    79       7.332   2.967  62.857  1.00  0.00           N  
ATOM    623  CA  ILE    79       8.127   4.069  62.319  1.00  0.00           C  
ATOM    624  CB  ILE    79       9.119   4.600  63.395  1.00  0.00           C  
ATOM    625  CG2 ILE    79      10.014   5.748  62.873  1.00  0.00           C  
ATOM    626  CG1 ILE    79       8.405   5.024  64.707  1.00  0.00           C  
ATOM    627  CD1 ILE    79       7.411   6.193  64.577  1.00  0.00           C  
ATOM    628  C   ILE    79       8.923   3.516  61.114  1.00  0.00           C  
ATOM    629  O   ILE    79       9.705   2.584  61.310  1.00  0.00           O  
ATOM    630  N   PRO    80       8.682   4.042  59.888  1.00  0.00           N  
ATOM    631  CD  PRO    80       7.768   5.144  59.573  1.00  0.00           C  
ATOM    632  CG  PRO    80       8.020   5.483  58.108  1.00  0.00           C  
ATOM    633  CB  PRO    80       8.511   4.167  57.529  1.00  0.00           C  
ATOM    634  CA  PRO    80       9.313   3.512  58.666  1.00  0.00           C  
ATOM    635  C   PRO    80      10.812   3.844  58.593  1.00  0.00           C  
ATOM    636  O   PRO    80      11.180   5.017  58.641  1.00  0.00           O  
ATOM    637  N   HIE    81      11.639   2.795  58.492  1.00  0.00           N  
ATOM    638  CA  HIE    81      13.090   2.899  58.359  1.00  0.00           C  
ATOM    639  CB  HIE    81      13.769   2.103  59.493  1.00  0.00           C  
ATOM    640  CG  HIE    81      13.702   2.748  60.856  1.00  0.00           C  
ATOM    641  ND1 HIE    81      12.527   2.922  61.564  1.00  0.00           N  
ATOM    642  CE1 HIE    81      12.838   3.521  62.715  1.00  0.00           C  
ATOM    643  NE2 HIE    81      14.137   3.759  62.846  1.00  0.00           N  
ATOM    644  CD2 HIE    81      14.688   3.267  61.662  1.00  0.00           C  
ATOM    645  C   HIE    81      13.540   2.371  56.991  1.00  0.00           C  
ATOM    646  O   HIE    81      12.853   1.545  56.388  1.00  0.00           O  
ATOM    647  N   ASP    82      14.717   2.843  56.556  1.00  0.00           N  
ATOM    648  CA  ASP    82      15.412   2.403  55.353  1.00  0.00           C  
ATOM    649  CB  ASP    82      15.491   3.535  54.301  1.00  0.00           C  
ATOM    650  CG  ASP    82      16.154   3.148  52.971  1.00  0.00           C  
ATOM    651  OD1 ASP    82      16.361   1.938  52.726  1.00  0.00           O  
ATOM    652  OD2 ASP    82      16.403   4.088  52.187  1.00  0.00           O1-
ATOM    653  C   ASP    82      16.799   1.913  55.790  1.00  0.00           C  
ATOM    654  O   ASP    82      17.657   2.724  56.147  1.00  0.00           O  
ATOM    655  N   PHE    83      16.979   0.586  55.738  1.00  0.00           N  
ATOM    656  CA  PHE    83      18.236  -0.096  56.045  1.00  0.00           C  
ATOM    657  CB  PHE    83      17.932  -1.341  56.906  1.00  0.00           C  
ATOM    658  CG  PHE    83      17.358  -1.006  58.269  1.00  0.00           C  
ATOM    659  CD1 PHE    83      18.157  -0.338  59.219  1.00  0.00           C  
ATOM    660  CE1 PHE    83      17.609   0.051  60.431  1.00  0.00           C  
ATOM    661  CZ  PHE    83      16.280  -0.227  60.718  1.00  0.00           C  
ATOM    662  CE2 PHE    83      15.479  -0.880  59.791  1.00  0.00           C  
ATOM    663  CD2 PHE    83      15.998  -1.251  58.559  1.00  0.00           C  
ATOM    664  C   PHE    83      19.025  -0.485  54.784  1.00  0.00           C  
ATOM    665  O   PHE    83      20.104  -1.058  54.920  1.00  0.00           O  
ATOM    666  N   GLY    84      18.487  -0.200  53.585  1.00  0.00           N  
ATOM    667  CA  GLY    84      18.988  -0.762  52.334  1.00  0.00           C  
ATOM    668  C   GLY    84      18.532  -2.225  52.273  1.00  0.00           C  
ATOM    669  O   GLY    84      17.341  -2.506  52.408  1.00  0.00           O  
ATOM    670  N   LEU    85      19.486  -3.146  52.062  1.00  0.00           N  
ATOM    671  CA  LEU    85      19.236  -4.589  51.978  1.00  0.00           C  
ATOM    672  CB  LEU    85      20.389  -5.273  51.202  1.00  0.00           C  
ATOM    673  CG  LEU    85      20.801  -4.628  49.860  1.00  0.00           C  
ATOM    674  CD1 LEU    85      21.956  -5.422  49.211  1.00  0.00           C  
ATOM    675  CD2 LEU    85      19.614  -4.425  48.898  1.00  0.00           C  
ATOM    676  C   LEU    85      19.119  -5.260  53.359  1.00  0.00           C  
ATOM    677  O   LEU    85      18.289  -6.150  53.539  1.00  0.00           O  
ATOM    678  N   ARG    86      20.028  -4.864  54.262  1.00  0.00           N  
ATOM    679  CA  ARG    86      20.434  -5.557  55.486  1.00  0.00           C  
ATOM    680  CB  ARG    86      21.755  -4.938  56.034  1.00  0.00           C  
ATOM    681  CG  ARG    86      22.026  -3.460  55.660  1.00  0.00           C  
ATOM    682  CD  ARG    86      23.464  -2.974  55.901  1.00  0.00           C  
ATOM    683  NE  ARG    86      23.665  -2.374  57.223  1.00  0.00           N  
ATOM    684  CZ  ARG    86      23.303  -1.119  57.543  1.00  0.00           C  
ATOM    685  NH1 ARG    86      22.627  -0.344  56.681  1.00  0.00           N1+
ATOM    686  NH2 ARG    86      23.623  -0.637  58.750  1.00  0.00           N  
ATOM    687  C   ARG    86      19.341  -5.677  56.558  1.00  0.00           C  
ATOM    688  O   ARG    86      18.409  -4.873  56.602  1.00  0.00           O  
ATOM    689  N   THR    87      19.519  -6.705  57.407  1.00  0.00           N  
ATOM    690  CA  THR    87      18.680  -7.047  58.554  1.00  0.00           C  
ATOM    691  CB  THR    87      19.298  -8.244  59.332  1.00  0.00           C  
ATOM    692  CG2 THR    87      18.386  -8.816  60.434  1.00  0.00           C  
ATOM    693  OG1 THR    87      19.604  -9.300  58.441  1.00  0.00           O  
ATOM    694  C   THR    87      18.592  -5.861  59.550  1.00  0.00           C  
ATOM    695  O   THR    87      19.650  -5.407  59.992  1.00  0.00           O  
ATOM    696  N   PRO    88      17.367  -5.366  59.864  1.00  0.00           N  
ATOM    697  CD  PRO    88      16.105  -5.778  59.242  1.00  0.00           C  
ATOM    698  CG  PRO    88      15.085  -4.743  59.687  1.00  0.00           C  
ATOM    699  CB  PRO    88      15.601  -4.327  61.049  1.00  0.00           C  
ATOM    700  CA  PRO    88      17.135  -4.344  60.911  1.00  0.00           C  
ATOM    701  C   PRO    88      17.820  -4.694  62.257  1.00  0.00           C  
ATOM    702  O   PRO    88      17.471  -5.722  62.839  1.00  0.00           O  
ATOM    703  N   PRO    89      18.846  -3.915  62.673  1.00  0.00           N  
ATOM    704  CD  PRO    89      19.246  -2.626  62.104  1.00  0.00           C  
ATOM    705  CG  PRO    89      20.223  -2.020  63.105  1.00  0.00           C  
ATOM    706  CB  PRO    89      20.821  -3.244  63.778  1.00  0.00           C  
ATOM    707  CA  PRO    89      19.662  -4.252  63.851  1.00  0.00           C  
ATOM    708  C   PRO    89      18.875  -4.121  65.166  1.00  0.00           C  
ATOM    709  O   PRO    89      17.991  -3.271  65.271  1.00  0.00           O  
ATOM    710  N   LEU    90      19.233  -4.959  66.152  1.00  0.00           N  
ATOM    711  CA  LEU    90      18.740  -4.850  67.526  1.00  0.00           C  
ATOM    712  CB  LEU    90      19.259  -6.036  68.365  1.00  0.00           C  
ATOM    713  CG  LEU    90      18.654  -7.413  68.030  1.00  0.00           C  
ATOM    714  CD1 LEU    90      19.411  -8.531  68.774  1.00  0.00           C  
ATOM    715  CD2 LEU    90      17.138  -7.469  68.304  1.00  0.00           C  
ATOM    716  C   LEU    90      19.218  -3.539  68.171  1.00  0.00           C  
ATOM    717  O   LEU    90      20.396  -3.198  68.058  1.00  0.00           O  
ATOM    718  N   ILE    91      18.295  -2.860  68.863  1.00  0.00           N  
ATOM    719  CA  ILE    91      18.579  -1.676  69.666  1.00  0.00           C  
ATOM    720  CB  ILE    91      17.354  -0.709  69.667  1.00  0.00           C  
ATOM    721  CG2 ILE    91      17.538   0.501  70.603  1.00  0.00           C  
ATOM    722  CG1 ILE    91      17.020  -0.214  68.235  1.00  0.00           C  
ATOM    723  CD1 ILE    91      15.556   0.211  68.042  1.00  0.00           C  
ATOM    724  C   ILE    91      18.898  -2.188  71.086  1.00  0.00           C  
ATOM    725  O   ILE    91      17.974  -2.498  71.835  1.00  0.00           O  
ATOM    726  N   ARG    92      20.202  -2.360  71.380  1.00  0.00           N  
ATOM    727  CA  ARG    92      20.696  -3.072  72.567  1.00  0.00           C  
ATOM    728  CB  ARG    92      21.712  -4.162  72.167  1.00  0.00           C  
ATOM    729  CG  ARG    92      21.123  -5.263  71.277  1.00  0.00           C  
ATOM    730  CD  ARG    92      21.768  -6.640  71.491  1.00  0.00           C  
ATOM    731  NE  ARG    92      23.123  -6.719  70.935  1.00  0.00           N  
ATOM    732  CZ  ARG    92      23.990  -7.722  71.151  1.00  0.00           C  
ATOM    733  NH1 ARG    92      23.686  -8.745  71.965  1.00  0.00           N1+
ATOM    734  NH2 ARG    92      25.179  -7.704  70.537  1.00  0.00           N  
ATOM    735  C   ARG    92      21.356  -2.179  73.620  1.00  0.00           C  
ATOM    736  O   ARG    92      21.370  -2.577  74.784  1.00  0.00           O  
ATOM    737  N   THR    93      21.919  -1.034  73.214  1.00  0.00           N  
ATOM    738  CA  THR    93      22.641  -0.135  74.115  1.00  0.00           C  
ATOM    739  CB  THR    93      24.043   0.226  73.550  1.00  0.00           C  
ATOM    740  CG2 THR    93      24.878  -1.001  73.150  1.00  0.00           C  
ATOM    741  OG1 THR    93      23.996   1.133  72.465  1.00  0.00           O  
ATOM    742  C   THR    93      21.841   1.158  74.338  1.00  0.00           C  
ATOM    743  O   THR    93      20.941   1.480  73.558  1.00  0.00           O  
ATOM    744  N   GLN    94      22.223   1.892  75.396  1.00  0.00           N  
ATOM    745  CA  GLN    94      21.698   3.218  75.713  1.00  0.00           C  
ATOM    746  CB  GLN    94      22.237   3.690  77.084  1.00  0.00           C  
ATOM    747  CG  GLN    94      21.495   3.096  78.302  1.00  0.00           C  
ATOM    748  CD  GLN    94      20.015   3.492  78.411  1.00  0.00           C  
ATOM    749  OE1 GLN    94      19.190   2.679  78.822  1.00  0.00           O  
ATOM    750  NE2 GLN    94      19.664   4.730  78.055  1.00  0.00           N  
ATOM    751  C   GLN    94      21.942   4.278  74.628  1.00  0.00           C  
ATOM    752  O   GLN    94      21.099   5.158  74.490  1.00  0.00           O  
ATOM    753  N   LYS    95      23.046   4.166  73.866  1.00  0.00           N  
ATOM    754  CA  LYS    95      23.365   5.055  72.746  1.00  0.00           C  
ATOM    755  CB  LYS    95      24.858   4.912  72.387  1.00  0.00           C  
ATOM    756  CG  LYS    95      25.315   5.804  71.213  1.00  0.00           C  
ATOM    757  CD  LYS    95      26.841   5.918  71.086  1.00  0.00           C  
ATOM    758  CE  LYS    95      27.474   6.814  72.163  1.00  0.00           C  
ATOM    759  NZ  LYS    95      28.943   6.815  72.061  1.00  0.00           N1+
ATOM    760  C   LYS    95      22.447   4.840  71.532  1.00  0.00           C  
ATOM    761  O   LYS    95      21.996   5.822  70.944  1.00  0.00           O  
ATOM    762  N   GLU    96      22.175   3.567  71.201  1.00  0.00           N  
ATOM    763  CA  GLU    96      21.267   3.155  70.129  1.00  0.00           C  
ATOM    764  CB  GLU    96      21.411   1.639  69.900  1.00  0.00           C  
ATOM    765  CG  GLU    96      22.789   1.242  69.328  1.00  0.00           C  
ATOM    766  CD  GLU    96      23.035  -0.269  69.307  1.00  0.00           C  
ATOM    767  OE1 GLU    96      22.448  -0.970  70.161  1.00  0.00           O  
ATOM    768  OE2 GLU    96      23.852  -0.693  68.463  1.00  0.00           O1-
ATOM    769  C   GLU    96      19.809   3.530  70.435  1.00  0.00           C  
ATOM    770  O   GLU    96      19.120   4.028  69.548  1.00  0.00           O  
ATOM    771  N   LEU    97      19.387   3.325  71.695  1.00  0.00           N  
ATOM    772  CA  LEU    97      18.084   3.729  72.222  1.00  0.00           C  
ATOM    773  CB  LEU    97      17.922   3.132  73.637  1.00  0.00           C  
ATOM    774  CG  LEU    97      16.643   3.536  74.403  1.00  0.00           C  
ATOM    775  CD1 LEU    97      15.350   3.141  73.659  1.00  0.00           C  
ATOM    776  CD2 LEU    97      16.685   2.982  75.836  1.00  0.00           C  
ATOM    777  C   LEU    97      17.902   5.255  72.209  1.00  0.00           C  
ATOM    778  O   LEU    97      16.858   5.730  71.764  1.00  0.00           O  
ATOM    779  N   SER    98      18.936   5.981  72.669  1.00  0.00           N  
ATOM    780  CA  SER    98      19.006   7.441  72.697  1.00  0.00           C  
ATOM    781  CB  SER    98      20.296   7.882  73.425  1.00  0.00           C  
ATOM    782  OG  SER    98      20.533   9.274  73.361  1.00  0.00           O  
ATOM    783  C   SER    98      18.882   8.079  71.305  1.00  0.00           C  
ATOM    784  O   SER    98      18.171   9.074  71.176  1.00  0.00           O  
ATOM    785  N   GLU    99      19.531   7.474  70.292  1.00  0.00           N  
ATOM    786  CA  GLU    99      19.434   7.882  68.891  1.00  0.00           C  
ATOM    787  CB  GLU    99      20.394   7.039  68.023  1.00  0.00           C  
ATOM    788  CG  GLU    99      20.415   7.443  66.531  1.00  0.00           C  
ATOM    789  CD  GLU    99      21.226   6.470  65.679  1.00  0.00           C  
ATOM    790  OE1 GLU    99      22.459   6.417  65.882  1.00  0.00           O  
ATOM    791  OE2 GLU    99      20.592   5.795  64.836  1.00  0.00           O1-
ATOM    792  C   GLU    99      17.989   7.825  68.363  1.00  0.00           C  
ATOM    793  O   GLU    99      17.577   8.766  67.691  1.00  0.00           O  
ATOM    794  N   LYS   100      17.249   6.753  68.698  1.00  0.00           N  
ATOM    795  CA  LYS   100      15.856   6.571  68.290  1.00  0.00           C  
ATOM    796  CB  LYS   100      15.436   5.097  68.436  1.00  0.00           C  
ATOM    797  CG  LYS   100      16.204   4.090  67.562  1.00  0.00           C  
ATOM    798  CD  LYS   100      16.305   4.483  66.082  1.00  0.00           C  
ATOM    799  CE  LYS   100      16.946   3.391  65.224  1.00  0.00           C  
ATOM    800  NZ  LYS   100      17.165   3.871  63.850  1.00  0.00           N1+
ATOM    801  C   LYS   100      14.863   7.489  69.021  1.00  0.00           C  
ATOM    802  O   LYS   100      13.884   7.905  68.401  1.00  0.00           O  
ATOM    803  N   ILE   101      15.124   7.809  70.301  1.00  0.00           N  
ATOM    804  CA  ILE   101      14.321   8.758  71.079  1.00  0.00           C  
ATOM    805  CB  ILE   101      14.630   8.670  72.609  1.00  0.00           C  
ATOM    806  CG2 ILE   101      14.079   9.844  73.455  1.00  0.00           C  
ATOM    807  CG1 ILE   101      14.113   7.322  73.175  1.00  0.00           C  
ATOM    808  CD1 ILE   101      14.687   6.940  74.545  1.00  0.00           C  
ATOM    809  C   ILE   101      14.488  10.203  70.558  1.00  0.00           C  
ATOM    810  O   ILE   101      13.488  10.912  70.426  1.00  0.00           O  
ATOM    811  N   GLN   102      15.733  10.574  70.209  1.00  0.00           N  
ATOM    812  CA  GLN   102      16.081  11.843  69.570  1.00  0.00           C  
ATOM    813  CB  GLN   102      17.598  12.082  69.686  1.00  0.00           C  
ATOM    814  CG  GLN   102      18.040  12.394  71.133  1.00  0.00           C  
ATOM    815  CD  GLN   102      19.545  12.625  71.295  1.00  0.00           C  
ATOM    816  OE1 GLN   102      19.954  13.477  72.081  1.00  0.00           O  
ATOM    817  NE2 GLN   102      20.380  11.866  70.581  1.00  0.00           N  
ATOM    818  C   GLN   102      15.606  11.947  68.109  1.00  0.00           C  
ATOM    819  O   GLN   102      15.262  13.049  67.686  1.00  0.00           O  
ATOM    820  N   LEU   103      15.557  10.812  67.381  1.00  0.00           N  
ATOM    821  CA  LEU   103      15.009  10.711  66.025  1.00  0.00           C  
ATOM    822  CB  LEU   103      15.263   9.300  65.429  1.00  0.00           C  
ATOM    823  CG  LEU   103      14.624   8.993  64.048  1.00  0.00           C  
ATOM    824  CD1 LEU   103      15.091   9.969  62.947  1.00  0.00           C  
ATOM    825  CD2 LEU   103      14.843   7.515  63.653  1.00  0.00           C  
ATOM    826  C   LEU   103      13.525  11.094  65.994  1.00  0.00           C  
ATOM    827  O   LEU   103      13.163  11.930  65.177  1.00  0.00           O  
ATOM    828  N   LEU   104      12.716  10.518  66.901  1.00  0.00           N  
ATOM    829  CA  LEU   104      11.271  10.752  67.011  1.00  0.00           C  
ATOM    830  CB  LEU   104      10.675   9.811  68.083  1.00  0.00           C  
ATOM    831  CG  LEU   104      10.021   8.531  67.527  1.00  0.00           C  
ATOM    832  CD1 LEU   104      10.983   7.644  66.711  1.00  0.00           C  
ATOM    833  CD2 LEU   104       9.336   7.738  68.653  1.00  0.00           C  
ATOM    834  C   LEU   104      10.900  12.217  67.297  1.00  0.00           C  
ATOM    835  O   LEU   104       9.919  12.700  66.732  1.00  0.00           O  
ATOM    836  N   GLU   105      11.712  12.899  68.121  1.00  0.00           N  
ATOM    837  CA  GLU   105      11.601  14.332  68.388  1.00  0.00           C  
ATOM    838  CB  GLU   105      12.472  14.667  69.618  1.00  0.00           C  
ATOM    839  CG  GLU   105      12.374  16.129  70.099  1.00  0.00           C  
ATOM    840  CD  GLU   105      13.272  16.413  71.305  1.00  0.00           C  
ATOM    841  OE1 GLU   105      13.224  15.615  72.267  1.00  0.00           O  
ATOM    842  OE2 GLU   105      13.988  17.436  71.247  1.00  0.00           O1-
ATOM    843  C   GLU   105      11.964  15.174  67.146  1.00  0.00           C  
ATOM    844  O   GLU   105      11.261  16.138  66.840  1.00  0.00           O  
ATOM    845  N   ALA   106      13.029  14.759  66.438  1.00  0.00           N  
ATOM    846  CA  ALA   106      13.530  15.398  65.224  1.00  0.00           C  
ATOM    847  CB  ALA   106      14.963  14.921  64.955  1.00  0.00           C  
ATOM    848  C   ALA   106      12.635  15.219  63.983  1.00  0.00           C  
ATOM    849  O   ALA   106      12.715  16.064  63.099  1.00  0.00           O  
ATOM    850  N   LEU   107      11.780  14.180  63.927  1.00  0.00           N  
ATOM    851  CA  LEU   107      10.806  13.974  62.843  1.00  0.00           C  
ATOM    852  CB  LEU   107      10.080  12.616  63.011  1.00  0.00           C  
ATOM    853  CG  LEU   107      10.925  11.354  62.718  1.00  0.00           C  
ATOM    854  CD1 LEU   107      10.197  10.062  63.141  1.00  0.00           C  
ATOM    855  CD2 LEU   107      11.400  11.260  61.263  1.00  0.00           C  
ATOM    856  C   LEU   107       9.779  15.121  62.756  1.00  0.00           C  
ATOM    857  O   LEU   107       9.490  15.580  61.651  1.00  0.00           O  
ATOM    858  N   GLY   108       9.293  15.585  63.921  1.00  0.00           N  
ATOM    859  CA  GLY   108       8.364  16.710  64.025  1.00  0.00           C  
ATOM    860  C   GLY   108       9.093  18.053  63.866  1.00  0.00           C  
ATOM    861  O   GLY   108       8.541  18.958  63.238  1.00  0.00           O  
ATOM    862  N   ASP   109      10.322  18.181  64.407  1.00  0.00           N  
ATOM    863  CA  ASP   109      11.139  19.399  64.339  1.00  0.00           C  
ATOM    864  CB  ASP   109      12.377  19.333  65.267  1.00  0.00           C  
ATOM    865  CG  ASP   109      13.163  20.649  65.356  1.00  0.00           C  
ATOM    866  OD1 ASP   109      12.530  21.674  65.695  1.00  0.00           O  
ATOM    867  OD2 ASP   109      14.396  20.604  65.150  1.00  0.00           O1-
ATOM    868  C   ASP   109      11.566  19.728  62.897  1.00  0.00           C  
ATOM    869  O   ASP   109      11.385  20.866  62.467  1.00  0.00           O  
ATOM    870  N   ILE   110      12.115  18.728  62.184  1.00  0.00           N  
ATOM    871  CA  ILE   110      12.607  18.870  60.814  1.00  0.00           C  
ATOM    872  CB  ILE   110      13.533  17.687  60.383  1.00  0.00           C  
ATOM    873  CG2 ILE   110      13.886  17.629  58.879  1.00  0.00           C  
ATOM    874  CG1 ILE   110      14.834  17.635  61.228  1.00  0.00           C  
ATOM    875  CD1 ILE   110      15.733  18.881  61.154  1.00  0.00           C  
ATOM    876  C   ILE   110      11.484  19.100  59.783  1.00  0.00           C  
ATOM    877  O   ILE   110      11.739  19.810  58.813  1.00  0.00           O  
ATOM    878  N   GLU   111      10.258  18.586  60.023  1.00  0.00           N  
ATOM    879  CA  GLU   111       9.097  18.905  59.180  1.00  0.00           C  
ATOM    880  CB  GLU   111       7.848  18.086  59.569  1.00  0.00           C  
ATOM    881  CG  GLU   111       6.776  18.123  58.449  1.00  0.00           C  
ATOM    882  CD  GLU   111       5.338  17.995  58.945  1.00  0.00           C  
ATOM    883  OE1 GLU   111       5.082  17.086  59.762  1.00  0.00           O  
ATOM    884  OE2 GLU   111       4.514  18.815  58.480  1.00  0.00           O1-
ATOM    885  C   GLU   111       8.747  20.404  59.237  1.00  0.00           C  
ATOM    886  O   GLU   111       8.546  21.019  58.191  1.00  0.00           O  
ATOM    887  N   ILE   112       8.703  20.952  60.462  1.00  0.00           N  
ATOM    888  CA  ILE   112       8.416  22.360  60.729  1.00  0.00           C  
ATOM    889  CB  ILE   112       8.089  22.582  62.237  1.00  0.00           C  
ATOM    890  CG2 ILE   112       8.057  24.059  62.684  1.00  0.00           C  
ATOM    891  CG1 ILE   112       6.747  21.897  62.596  1.00  0.00           C  
ATOM    892  CD1 ILE   112       6.497  21.751  64.103  1.00  0.00           C  
ATOM    893  C   ILE   112       9.550  23.296  60.253  1.00  0.00           C  
ATOM    894  O   ILE   112       9.253  24.394  59.787  1.00  0.00           O  
ATOM    895  N   ALA   113      10.810  22.829  60.318  1.00  0.00           N  
ATOM    896  CA  ALA   113      11.980  23.524  59.778  1.00  0.00           C  
ATOM    897  CB  ALA   113      13.261  22.851  60.295  1.00  0.00           C  
ATOM    898  C   ALA   113      11.989  23.591  58.240  1.00  0.00           C  
ATOM    899  O   ALA   113      12.413  24.607  57.693  1.00  0.00           O  
ATOM    900  N   ILE   114      11.500  22.532  57.572  1.00  0.00           N  
ATOM    901  CA  ILE   114      11.363  22.471  56.113  1.00  0.00           C  
ATOM    902  CB  ILE   114      11.348  21.000  55.592  1.00  0.00           C  
ATOM    903  CG2 ILE   114      10.853  20.821  54.138  1.00  0.00           C  
ATOM    904  CG1 ILE   114      12.765  20.391  55.744  1.00  0.00           C  
ATOM    905  CD1 ILE   114      12.837  18.869  55.553  1.00  0.00           C  
ATOM    906  C   ILE   114      10.159  23.293  55.595  1.00  0.00           C  
ATOM    907  O   ILE   114      10.266  23.883  54.520  1.00  0.00           O  
ATOM    908  N   LYS   115       9.075  23.392  56.391  1.00  0.00           N  
ATOM    909  CA  LYS   115       7.985  24.355  56.186  1.00  0.00           C  
ATOM    910  CB  LYS   115       6.848  24.108  57.204  1.00  0.00           C  
ATOM    911  CG  LYS   115       5.811  23.045  56.807  1.00  0.00           C  
ATOM    912  CD  LYS   115       4.715  22.924  57.885  1.00  0.00           C  
ATOM    913  CE  LYS   115       3.361  22.399  57.381  1.00  0.00           C  
ATOM    914  NZ  LYS   115       3.438  21.003  56.925  1.00  0.00           N1+
ATOM    915  C   LYS   115       8.447  25.821  56.288  1.00  0.00           C  
ATOM    916  O   LYS   115       7.943  26.653  55.534  1.00  0.00           O  
ATOM    917  N   LEU   116       9.381  26.107  57.213  1.00  0.00           N  
ATOM    918  CA  LEU   116       9.908  27.446  57.487  1.00  0.00           C  
ATOM    919  CB  LEU   116      10.704  27.416  58.816  1.00  0.00           C  
ATOM    920  CG  LEU   116      11.169  28.788  59.362  1.00  0.00           C  
ATOM    921  CD1 LEU   116      11.300  28.758  60.900  1.00  0.00           C  
ATOM    922  CD2 LEU   116      12.474  29.294  58.706  1.00  0.00           C  
ATOM    923  C   LEU   116      10.703  28.032  56.308  1.00  0.00           C  
ATOM    924  O   LEU   116      10.559  29.222  56.031  1.00  0.00           O  
ATOM    925  N   VAL   117      11.497  27.195  55.620  1.00  0.00           N  
ATOM    926  CA  VAL   117      12.329  27.613  54.489  1.00  0.00           C  
ATOM    927  CB  VAL   117      13.600  26.730  54.350  1.00  0.00           C  
ATOM    928  CG1 VAL   117      14.467  26.789  55.620  1.00  0.00           C  
ATOM    929  CG2 VAL   117      13.325  25.278  53.940  1.00  0.00           C  
ATOM    930  C   VAL   117      11.576  27.676  53.135  1.00  0.00           C  
ATOM    931  O   VAL   117      12.209  27.982  52.125  1.00  0.00           O  
ATOM    932  N   LYS   118      10.247  27.450  53.120  1.00  0.00           N  
ATOM    933  CA  LYS   118       9.398  27.761  51.965  1.00  0.00           C  
ATOM    934  CB  LYS   118       7.978  27.165  52.132  1.00  0.00           C  
ATOM    935  CG  LYS   118       7.893  25.631  52.038  1.00  0.00           C  
ATOM    936  CD  LYS   118       8.149  25.050  50.629  1.00  0.00           C  
ATOM    937  CE  LYS   118       6.908  24.447  49.945  1.00  0.00           C  
ATOM    938  NZ  LYS   118       5.928  25.475  49.553  1.00  0.00           N1+
ATOM    939  C   LYS   118       9.312  29.283  51.766  1.00  0.00           C  
ATOM    940  O   LYS   118       8.782  29.982  52.629  1.00  0.00           O  
ATOM    941  N   THR   119       9.821  29.752  50.618  1.00  0.00           N  
ATOM    942  CA  THR   119       9.650  31.125  50.141  1.00  0.00           C  
ATOM    943  CB  THR   119      10.633  31.420  48.976  1.00  0.00           C  
ATOM    944  CG2 THR   119      12.106  31.285  49.388  1.00  0.00           C  
ATOM    945  OG1 THR   119      10.399  30.603  47.839  1.00  0.00           O  
ATOM    946  C   THR   119       8.214  31.330  49.619  1.00  0.00           C  
ATOM    947  O   THR   119       7.567  30.359  49.213  1.00  0.00           O  
ATOM    948  N   GLU   120       7.749  32.592  49.615  1.00  0.00           N  
ATOM    949  CA  GLU   120       6.458  32.971  49.037  1.00  0.00           C  
ATOM    950  CB  GLU   120       6.136  34.460  49.299  1.00  0.00           C  
ATOM    951  CG  GLU   120       5.316  34.682  50.586  1.00  0.00           C  
ATOM    952  CD  GLU   120       4.697  36.080  50.705  1.00  0.00           C  
ATOM    953  OE1 GLU   120       4.801  36.867  49.738  1.00  0.00           O  
ATOM    954  OE2 GLU   120       4.095  36.329  51.771  1.00  0.00           O1-
ATOM    955  C   GLU   120       6.368  32.677  47.532  1.00  0.00           C  
ATOM    956  O   GLU   120       7.379  32.728  46.828  1.00  0.00           O  
ATOM    957  N   LEU   121       5.130  32.403  47.088  1.00  0.00           N  
ATOM    958  CA  LEU   121       4.746  32.140  45.701  1.00  0.00           C  
ATOM    959  CB  LEU   121       3.220  31.881  45.672  1.00  0.00           C  
ATOM    960  CG  LEU   121       2.627  31.469  44.303  1.00  0.00           C  
ATOM    961  CD1 LEU   121       3.212  30.134  43.797  1.00  0.00           C  
ATOM    962  CD2 LEU   121       1.084  31.458  44.349  1.00  0.00           C  
ATOM    963  C   LEU   121       5.152  33.275  44.743  1.00  0.00           C  
ATOM    964  O   LEU   121       5.681  32.999  43.667  1.00  0.00           O  
ATOM    965  N   GLN   122       4.912  34.520  45.183  1.00  0.00           N  
ATOM    966  CA  GLN   122       5.258  35.750  44.486  1.00  0.00           C  
ATOM    967  CB  GLN   122       3.970  36.437  43.987  1.00  0.00           C  
ATOM    968  CG  GLN   122       3.197  35.625  42.930  1.00  0.00           C  
ATOM    969  CD  GLN   122       1.863  36.279  42.568  1.00  0.00           C  
ATOM    970  OE1 GLN   122       1.033  36.531  43.438  1.00  0.00           O  
ATOM    971  NE2 GLN   122       1.639  36.533  41.278  1.00  0.00           N  
ATOM    972  C   GLN   122       6.002  36.643  45.484  1.00  0.00           C  
ATOM    973  O   GLN   122       5.422  37.022  46.501  1.00  0.00           O  
ATOM    974  N   SER   123       7.266  36.957  45.169  1.00  0.00           N  
ATOM    975  CA  SER   123       8.153  37.813  45.957  1.00  0.00           C  
ATOM    976  CB  SER   123       8.447  37.166  47.336  1.00  0.00           C  
ATOM    977  OG  SER   123       9.331  37.969  48.092  1.00  0.00           O  
ATOM    978  C   SER   123       9.452  37.987  45.141  1.00  0.00           C  
ATOM    979  O   SER   123      10.040  36.973  44.760  1.00  0.00           O  
ATOM    980  N   PRO   124       9.882  39.243  44.872  1.00  0.00           N  
ATOM    981  CD  PRO   124       9.232  40.499  45.260  1.00  0.00           C  
ATOM    982  CG  PRO   124      10.189  41.608  44.826  1.00  0.00           C  
ATOM    983  CB  PRO   124      10.992  40.956  43.707  1.00  0.00           C  
ATOM    984  CA  PRO   124      11.151  39.498  44.161  1.00  0.00           C  
ATOM    985  C   PRO   124      12.402  39.325  45.045  1.00  0.00           C  
ATOM    986  O   PRO   124      13.502  39.178  44.513  1.00  0.00           O  
ATOM    987  N   GLU   125      12.196  39.377  46.371  1.00  0.00           N  
ATOM    988  CA  GLU   125      13.205  39.346  47.419  1.00  0.00           C  
ATOM    989  CB  GLU   125      12.463  39.594  48.743  1.00  0.00           C  
ATOM    990  CG  GLU   125      13.352  39.698  49.996  1.00  0.00           C  
ATOM    991  CD  GLU   125      12.533  39.972  51.256  1.00  0.00           C  
ATOM    992  OE1 GLU   125      11.329  39.638  51.243  1.00  0.00           O  
ATOM    993  OE2 GLU   125      13.116  40.489  52.232  1.00  0.00           O1-
ATOM    994  C   GLU   125      13.998  38.033  47.437  1.00  0.00           C  
ATOM    995  O   GLU   125      13.431  36.966  47.193  1.00  0.00           O  
ATOM    996  N   HIE   126      15.295  38.157  47.756  1.00  0.00           N  
ATOM    997  CA  HIE   126      16.250  37.058  47.854  1.00  0.00           C  
ATOM    998  CB  HIE   126      17.616  37.669  48.223  1.00  0.00           C  
ATOM    999  CG  HIE   126      18.785  36.799  47.846  1.00  0.00           C  
ATOM   1000  ND1 HIE   126      19.179  35.692  48.606  1.00  0.00           N  
ATOM   1001  CE1 HIE   126      20.189  35.159  47.930  1.00  0.00           C  
ATOM   1002  NE2 HIE   126      20.489  35.833  46.821  1.00  0.00           N  
ATOM   1003  CD2 HIE   126      19.603  36.891  46.739  1.00  0.00           C  
ATOM   1004  C   HIE   126      15.814  36.015  48.909  1.00  0.00           C  
ATOM   1005  O   HIE   126      15.373  36.422  49.986  1.00  0.00           O  
ATOM   1006  N   PRO   127      15.928  34.702  48.591  1.00  0.00           N  
ATOM   1007  CD  PRO   127      16.437  34.142  47.336  1.00  0.00           C  
ATOM   1008  CG  PRO   127      16.850  32.722  47.690  1.00  0.00           C  
ATOM   1009  CB  PRO   127      15.811  32.326  48.724  1.00  0.00           C  
ATOM   1010  CA  PRO   127      15.517  33.618  49.505  1.00  0.00           C  
ATOM   1011  C   PRO   127      16.187  33.615  50.893  1.00  0.00           C  
ATOM   1012  O   PRO   127      15.533  33.193  51.842  1.00  0.00           O  
ATOM   1013  N   LEU   128      17.432  34.120  51.008  1.00  0.00           N  
ATOM   1014  CA  LEU   128      18.139  34.283  52.284  1.00  0.00           C  
ATOM   1015  CB  LEU   128      19.604  34.718  52.043  1.00  0.00           C  
ATOM   1016  CG  LEU   128      20.486  33.682  51.311  1.00  0.00           C  
ATOM   1017  CD1 LEU   128      21.894  34.249  51.039  1.00  0.00           C  
ATOM   1018  CD2 LEU   128      20.577  32.340  52.058  1.00  0.00           C  
ATOM   1019  C   LEU   128      17.443  35.279  53.230  1.00  0.00           C  
ATOM   1020  O   LEU   128      17.399  35.022  54.432  1.00  0.00           O  
ATOM   1021  N   ASP   129      16.893  36.374  52.680  1.00  0.00           N  
ATOM   1022  CA  ASP   129      16.170  37.409  53.430  1.00  0.00           C  
ATOM   1023  CB  ASP   129      15.979  38.750  52.676  1.00  0.00           C  
ATOM   1024  CG  ASP   129      17.206  39.349  51.980  1.00  0.00           C  
ATOM   1025  OD1 ASP   129      18.254  38.673  51.914  1.00  0.00           O  
ATOM   1026  OD2 ASP   129      17.075  40.493  51.498  1.00  0.00           O1-
ATOM   1027  C   ASP   129      14.803  36.906  53.917  1.00  0.00           C  
ATOM   1028  O   ASP   129      14.400  37.255  55.027  1.00  0.00           O  
ATOM   1029  N   GLN   130      14.139  36.073  53.095  1.00  0.00           N  
ATOM   1030  CA  GLN   130      12.894  35.391  53.444  1.00  0.00           C  
ATOM   1031  CB  GLN   130      12.252  34.751  52.199  1.00  0.00           C  
ATOM   1032  CG  GLN   130      11.838  35.780  51.129  1.00  0.00           C  
ATOM   1033  CD  GLN   130      10.995  35.149  50.021  1.00  0.00           C  
ATOM   1034  OE1 GLN   130       9.953  34.556  50.291  1.00  0.00           O  
ATOM   1035  NE2 GLN   130      11.421  35.294  48.764  1.00  0.00           N  
ATOM   1036  C   GLN   130      13.104  34.359  54.562  1.00  0.00           C  
ATOM   1037  O   GLN   130      12.370  34.406  55.546  1.00  0.00           O  
ATOM   1038  N   HIE   131      14.132  33.498  54.424  1.00  0.00           N  
ATOM   1039  CA  HIE   131      14.550  32.513  55.430  1.00  0.00           C  
ATOM   1040  CB  HIE   131      15.753  31.693  54.922  1.00  0.00           C  
ATOM   1041  CG  HIE   131      15.505  30.784  53.746  1.00  0.00           C  
ATOM   1042  ND1 HIE   131      16.552  30.137  53.079  1.00  0.00           N  
ATOM   1043  CE1 HIE   131      15.966  29.446  52.112  1.00  0.00           C  
ATOM   1044  NE2 HIE   131      14.642  29.594  52.097  1.00  0.00           N  
ATOM   1045  CD2 HIE   131      14.314  30.440  53.140  1.00  0.00           C  
ATOM   1046  C   HIE   131      14.901  33.147  56.785  1.00  0.00           C  
ATOM   1047  O   HIE   131      14.471  32.628  57.813  1.00  0.00           O  
ATOM   1048  N   TYR   132      15.638  34.271  56.749  1.00  0.00           N  
ATOM   1049  CA  TYR   132      16.017  35.062  57.917  1.00  0.00           C  
ATOM   1050  CB  TYR   132      17.029  36.145  57.499  1.00  0.00           C  
ATOM   1051  CG  TYR   132      17.453  37.084  58.616  1.00  0.00           C  
ATOM   1052  CD1 TYR   132      18.362  36.642  59.596  1.00  0.00           C  
ATOM   1053  CE1 TYR   132      18.739  37.495  60.649  1.00  0.00           C  
ATOM   1054  CZ  TYR   132      18.229  38.804  60.712  1.00  0.00           C  
ATOM   1055  OH  TYR   132      18.637  39.645  61.704  1.00  0.00           O  
ATOM   1056  CE2 TYR   132      17.306  39.246  59.743  1.00  0.00           C  
ATOM   1057  CD2 TYR   132      16.912  38.384  58.702  1.00  0.00           C  
ATOM   1058  C   TYR   132      14.821  35.657  58.672  1.00  0.00           C  
ATOM   1059  O   TYR   132      14.781  35.543  59.896  1.00  0.00           O  
ATOM   1060  N   ARG   133      13.871  36.262  57.941  1.00  0.00           N  
ATOM   1061  CA  ARG   133      12.669  36.849  58.532  1.00  0.00           C  
ATOM   1062  CB  ARG   133      11.964  37.751  57.501  1.00  0.00           C  
ATOM   1063  CG  ARG   133      10.728  38.480  58.069  1.00  0.00           C  
ATOM   1064  CD  ARG   133      10.194  39.602  57.174  1.00  0.00           C  
ATOM   1065  NE  ARG   133       9.922  39.125  55.816  1.00  0.00           N  
ATOM   1066  CZ  ARG   133      10.661  39.375  54.727  1.00  0.00           C  
ATOM   1067  NH1 ARG   133      11.713  40.206  54.745  1.00  0.00           N1+
ATOM   1068  NH2 ARG   133      10.320  38.771  53.587  1.00  0.00           N  
ATOM   1069  C   ARG   133      11.727  35.793  59.140  1.00  0.00           C  
ATOM   1070  O   ARG   133      11.136  36.059  60.186  1.00  0.00           O  
ATOM   1071  N   ASN   134      11.642  34.612  58.502  1.00  0.00           N  
ATOM   1072  CA  ASN   134      10.838  33.471  58.954  1.00  0.00           C  
ATOM   1073  CB  ASN   134      10.725  32.427  57.816  1.00  0.00           C  
ATOM   1074  CG  ASN   134       9.903  32.867  56.597  1.00  0.00           C  
ATOM   1075  OD1 ASN   134       9.300  33.938  56.577  1.00  0.00           O  
ATOM   1076  ND2 ASN   134       9.875  32.027  55.560  1.00  0.00           N  
ATOM   1077  C   ASN   134      11.363  32.827  60.254  1.00  0.00           C  
ATOM   1078  O   ASN   134      10.570  32.170  60.928  1.00  0.00           O  
ATOM   1079  N   LEU   135      12.644  33.044  60.621  1.00  0.00           N  
ATOM   1080  CA  LEU   135      13.186  32.651  61.929  1.00  0.00           C  
ATOM   1081  CB  LEU   135      14.729  32.752  61.955  1.00  0.00           C  
ATOM   1082  CG  LEU   135      15.484  31.704  61.115  1.00  0.00           C  
ATOM   1083  CD1 LEU   135      16.976  32.052  61.041  1.00  0.00           C  
ATOM   1084  CD2 LEU   135      15.290  30.264  61.626  1.00  0.00           C  
ATOM   1085  C   LEU   135      12.625  33.491  63.090  1.00  0.00           C  
ATOM   1086  O   LEU   135      12.553  32.965  64.197  1.00  0.00           O  
ATOM   1087  N   HIE   136      12.270  34.769  62.849  1.00  0.00           N  
ATOM   1088  CA  HIE   136      11.830  35.737  63.869  1.00  0.00           C  
ATOM   1089  CB  HIE   136      10.422  35.372  64.397  1.00  0.00           C  
ATOM   1090  CG  HIE   136       9.329  35.534  63.378  1.00  0.00           C  
ATOM   1091  ND1 HIE   136       8.894  36.775  62.947  1.00  0.00           N  
ATOM   1092  CE1 HIE   136       7.922  36.560  62.057  1.00  0.00           C  
ATOM   1093  NE2 HIE   136       7.666  35.272  61.859  1.00  0.00           N  
ATOM   1094  CD2 HIE   136       8.564  34.611  62.700  1.00  0.00           C  
ATOM   1095  C   HIE   136      12.865  35.889  65.001  1.00  0.00           C  
ATOM   1096  O   HIE   136      12.538  35.701  66.174  1.00  0.00           O  
ATOM   1097  N   CYS   137      14.119  36.145  64.603  1.00  0.00           N  
ATOM   1098  CA  CYS   137      15.275  36.089  65.484  1.00  0.00           C  
ATOM   1099  CB  CYS   137      15.664  34.625  65.786  1.00  0.00           C  
ATOM   1100  SG  CYS   137      17.064  34.490  66.925  1.00  0.00           S  
ATOM   1101  C   CYS   137      16.401  36.898  64.838  1.00  0.00           C  
ATOM   1102  O   CYS   137      16.930  36.485  63.805  1.00  0.00           O  
ATOM   1103  N   ALA   138      16.728  38.042  65.459  1.00  0.00           N  
ATOM   1104  CA  ALA   138      17.795  38.937  65.023  1.00  0.00           C  
ATOM   1105  CB  ALA   138      17.656  40.276  65.761  1.00  0.00           C  
ATOM   1106  C   ALA   138      19.174  38.311  65.275  1.00  0.00           C  
ATOM   1107  O   ALA   138      19.420  37.849  66.387  1.00  0.00           O  
ATOM   1108  N   LEU   139      20.034  38.312  64.244  1.00  0.00           N  
ATOM   1109  CA  LEU   139      21.403  37.795  64.297  1.00  0.00           C  
ATOM   1110  CB  LEU   139      21.544  36.542  63.394  1.00  0.00           C  
ATOM   1111  CG  LEU   139      20.634  35.353  63.786  1.00  0.00           C  
ATOM   1112  CD1 LEU   139      20.612  34.275  62.682  1.00  0.00           C  
ATOM   1113  CD2 LEU   139      20.993  34.781  65.174  1.00  0.00           C  
ATOM   1114  C   LEU   139      22.325  38.929  63.837  1.00  0.00           C  
ATOM   1115  O   LEU   139      22.408  39.192  62.637  1.00  0.00           O  
ATOM   1116  N   ARG   140      22.950  39.613  64.807  1.00  0.00           N  
ATOM   1117  CA  ARG   140      23.690  40.855  64.593  1.00  0.00           C  
ATOM   1118  CB  ARG   140      23.282  41.858  65.702  1.00  0.00           C  
ATOM   1119  CG  ARG   140      23.152  43.303  65.195  1.00  0.00           C  
ATOM   1120  CD  ARG   140      23.319  44.360  66.300  1.00  0.00           C  
ATOM   1121  NE  ARG   140      24.739  44.682  66.524  1.00  0.00           N  
ATOM   1122  CZ  ARG   140      25.401  44.781  67.689  1.00  0.00           C  
ATOM   1123  NH1 ARG   140      24.844  44.436  68.857  1.00  0.00           N1+
ATOM   1124  NH2 ARG   140      26.660  45.238  67.677  1.00  0.00           N  
ATOM   1125  C   ARG   140      25.206  40.559  64.638  1.00  0.00           C  
ATOM   1126  O   ARG   140      25.718  40.321  65.733  1.00  0.00           O  
ATOM   1127  N   PRO   141      25.910  40.541  63.482  1.00  0.00           N  
ATOM   1128  CD  PRO   141      25.413  40.855  62.144  1.00  0.00           C  
ATOM   1129  CG  PRO   141      26.651  40.934  61.260  1.00  0.00           C  
ATOM   1130  CB  PRO   141      27.647  40.027  61.956  1.00  0.00           C  
ATOM   1131  CA  PRO   141      27.337  40.173  63.449  1.00  0.00           C  
ATOM   1132  C   PRO   141      28.239  41.214  64.133  1.00  0.00           C  
ATOM   1133  O   PRO   141      28.139  42.403  63.827  1.00  0.00           O  
ATOM   1134  N   LEU   142      29.086  40.733  65.053  1.00  0.00           N  
ATOM   1135  CA  LEU   142      30.080  41.530  65.766  1.00  0.00           C  
ATOM   1136  CB  LEU   142      30.189  41.045  67.232  1.00  0.00           C  
ATOM   1137  CG  LEU   142      28.862  41.038  68.030  1.00  0.00           C  
ATOM   1138  CD1 LEU   142      29.098  40.580  69.483  1.00  0.00           C  
ATOM   1139  CD2 LEU   142      28.122  42.388  67.973  1.00  0.00           C  
ATOM   1140  C   LEU   142      31.438  41.402  65.061  1.00  0.00           C  
ATOM   1141  O   LEU   142      31.789  40.317  64.591  1.00  0.00           O  
ATOM   1142  N   ASP   143      32.184  42.518  65.025  1.00  0.00           N  
ATOM   1143  CA  ASP   143      33.542  42.592  64.472  1.00  0.00           C  
ATOM   1144  CB  ASP   143      33.984  44.040  64.159  1.00  0.00           C  
ATOM   1145  CG  ASP   143      33.008  44.822  63.270  1.00  0.00           C  
ATOM   1146  OD1 ASP   143      32.312  44.177  62.452  1.00  0.00           O  
ATOM   1147  OD2 ASP   143      33.027  46.067  63.375  1.00  0.00           O1-
ATOM   1148  C   ASP   143      34.561  41.895  65.385  1.00  0.00           C  
ATOM   1149  O   ASP   143      34.373  41.844  66.599  1.00  0.00           O  
ATOM   1150  N   HIE   144      35.621  41.359  64.764  1.00  0.00           N  
ATOM   1151  CA  HIE   144      36.631  40.529  65.419  1.00  0.00           C  
ATOM   1152  CB  HIE   144      37.467  39.796  64.353  1.00  0.00           C  
ATOM   1153  CG  HIE   144      36.744  38.677  63.634  1.00  0.00           C  
ATOM   1154  ND1 HIE   144      37.361  37.447  63.385  1.00  0.00           N  
ATOM   1155  CE1 HIE   144      36.451  36.730  62.743  1.00  0.00           C  
ATOM   1156  NE2 HIE   144      35.302  37.381  62.560  1.00  0.00           N  
ATOM   1157  CD2 HIE   144      35.460  38.636  63.120  1.00  0.00           C  
ATOM   1158  C   HIE   144      37.512  41.281  66.434  1.00  0.00           C  
ATOM   1159  O   HIE   144      37.941  40.672  67.413  1.00  0.00           O  
ATOM   1160  N   GLU   145      37.738  42.587  66.208  1.00  0.00           N  
ATOM   1161  CA  GLU   145      38.503  43.461  67.098  1.00  0.00           C  
ATOM   1162  CB  GLU   145      39.222  44.573  66.290  1.00  0.00           C  
ATOM   1163  CG  GLU   145      38.367  45.721  65.693  1.00  0.00           C  
ATOM   1164  CD  GLU   145      37.698  45.443  64.342  1.00  0.00           C  
ATOM   1165  OE1 GLU   145      37.598  44.260  63.949  1.00  0.00           O  
ATOM   1166  OE2 GLU   145      37.303  46.445  63.710  1.00  0.00           O1-
ATOM   1167  C   GLU   145      37.686  44.030  68.276  1.00  0.00           C  
ATOM   1168  O   GLU   145      38.298  44.642  69.153  1.00  0.00           O  
ATOM   1169  N   SER   146      36.352  43.831  68.300  1.00  0.00           N  
ATOM   1170  CA  SER   146      35.476  44.276  69.391  1.00  0.00           C  
ATOM   1171  CB  SER   146      33.991  44.150  68.973  1.00  0.00           C  
ATOM   1172  OG  SER   146      33.482  42.832  69.072  1.00  0.00           O  
ATOM   1173  C   SER   146      35.771  43.550  70.717  1.00  0.00           C  
ATOM   1174  O   SER   146      36.220  42.402  70.704  1.00  0.00           O  
ATOM   1175  N   TYR   147      35.484  44.240  71.835  1.00  0.00           N  
ATOM   1176  CA  TYR   147      35.607  43.717  73.198  1.00  0.00           C  
ATOM   1177  CB  TYR   147      35.245  44.828  74.209  1.00  0.00           C  
ATOM   1178  CG  TYR   147      35.107  44.374  75.655  1.00  0.00           C  
ATOM   1179  CD1 TYR   147      36.258  44.119  76.430  1.00  0.00           C  
ATOM   1180  CE1 TYR   147      36.129  43.657  77.754  1.00  0.00           C  
ATOM   1181  CZ  TYR   147      34.849  43.446  78.307  1.00  0.00           C  
ATOM   1182  OH  TYR   147      34.726  42.980  79.584  1.00  0.00           O  
ATOM   1183  CE2 TYR   147      33.699  43.700  77.535  1.00  0.00           C  
ATOM   1184  CD2 TYR   147      33.827  44.166  76.213  1.00  0.00           C  
ATOM   1185  C   TYR   147      34.793  42.432  73.431  1.00  0.00           C  
ATOM   1186  O   TYR   147      35.327  41.493  74.016  1.00  0.00           O  
ATOM   1187  N   GLU   148      33.541  42.414  72.942  1.00  0.00           N  
ATOM   1188  CA  GLU   148      32.614  41.287  73.026  1.00  0.00           C  
ATOM   1189  CB  GLU   148      31.231  41.645  72.428  1.00  0.00           C  
ATOM   1190  CG  GLU   148      30.402  42.696  73.204  1.00  0.00           C  
ATOM   1191  CD  GLU   148      30.892  44.147  73.123  1.00  0.00           C  
ATOM   1192  OE1 GLU   148      31.674  44.462  72.197  1.00  0.00           O  
ATOM   1193  OE2 GLU   148      30.460  44.929  73.997  1.00  0.00           O1-
ATOM   1194  C   GLU   148      33.171  40.023  72.355  1.00  0.00           C  
ATOM   1195  O   GLU   148      33.140  38.968  72.980  1.00  0.00           O  
ATOM   1196  N   PHE   149      33.726  40.161  71.137  1.00  0.00           N  
ATOM   1197  CA  PHE   149      34.362  39.064  70.402  1.00  0.00           C  
ATOM   1198  CB  PHE   149      34.718  39.522  68.972  1.00  0.00           C  
ATOM   1199  CG  PHE   149      35.187  38.428  68.022  1.00  0.00           C  
ATOM   1200  CD1 PHE   149      36.496  37.900  68.100  1.00  0.00           C  
ATOM   1201  CE1 PHE   149      36.883  36.868  67.256  1.00  0.00           C  
ATOM   1202  CZ  PHE   149      35.985  36.344  66.336  1.00  0.00           C  
ATOM   1203  CE2 PHE   149      34.691  36.841  66.254  1.00  0.00           C  
ATOM   1204  CD2 PHE   149      34.281  37.864  67.098  1.00  0.00           C  
ATOM   1205  C   PHE   149      35.576  38.483  71.142  1.00  0.00           C  
ATOM   1206  O   PHE   149      35.703  37.262  71.191  1.00  0.00           O  
ATOM   1207  N   LYS   150      36.420  39.356  71.719  1.00  0.00           N  
ATOM   1208  CA  LYS   150      37.603  38.970  72.491  1.00  0.00           C  
ATOM   1209  CB  LYS   150      38.516  40.194  72.707  1.00  0.00           C  
ATOM   1210  CG  LYS   150      39.209  40.649  71.409  1.00  0.00           C  
ATOM   1211  CD  LYS   150      40.213  41.800  71.585  1.00  0.00           C  
ATOM   1212  CE  LYS   150      39.574  43.116  72.055  1.00  0.00           C  
ATOM   1213  NZ  LYS   150      40.536  44.229  71.989  1.00  0.00           N1+
ATOM   1214  C   LYS   150      37.272  38.250  73.812  1.00  0.00           C  
ATOM   1215  O   LYS   150      37.973  37.297  74.143  1.00  0.00           O  
ATOM   1216  N   VAL   151      36.204  38.672  74.514  1.00  0.00           N  
ATOM   1217  CA  VAL   151      35.710  38.017  75.734  1.00  0.00           C  
ATOM   1218  CB  VAL   151      34.687  38.906  76.504  1.00  0.00           C  
ATOM   1219  CG1 VAL   151      33.878  38.191  77.615  1.00  0.00           C  
ATOM   1220  CG2 VAL   151      35.387  40.125  77.124  1.00  0.00           C  
ATOM   1221  C   VAL   151      35.082  36.639  75.451  1.00  0.00           C  
ATOM   1222  O   VAL   151      35.336  35.706  76.214  1.00  0.00           O  
ATOM   1223  N   ILE   152      34.301  36.521  74.363  1.00  0.00           N  
ATOM   1224  CA  ILE   152      33.706  35.251  73.941  1.00  0.00           C  
ATOM   1225  CB  ILE   152      32.527  35.456  72.941  1.00  0.00           C  
ATOM   1226  CG2 ILE   152      31.998  34.154  72.302  1.00  0.00           C  
ATOM   1227  CG1 ILE   152      31.350  36.240  73.579  1.00  0.00           C  
ATOM   1228  CD1 ILE   152      30.810  35.674  74.898  1.00  0.00           C  
ATOM   1229  C   ILE   152      34.749  34.273  73.360  1.00  0.00           C  
ATOM   1230  O   ILE   152      34.614  33.071  73.585  1.00  0.00           O  
ATOM   1231  N   SER   153      35.795  34.796  72.693  1.00  0.00           N  
ATOM   1232  CA  SER   153      36.965  34.030  72.251  1.00  0.00           C  
ATOM   1233  CB  SER   153      37.860  34.875  71.327  1.00  0.00           C  
ATOM   1234  OG  SER   153      37.302  34.960  70.034  1.00  0.00           O  
ATOM   1235  C   SER   153      37.782  33.489  73.433  1.00  0.00           C  
ATOM   1236  O   SER   153      38.157  32.321  73.394  1.00  0.00           O  
ATOM   1237  N   GLN   154      37.988  34.312  74.480  1.00  0.00           N  
ATOM   1238  CA  GLN   154      38.566  33.881  75.757  1.00  0.00           C  
ATOM   1239  CB  GLN   154      38.699  35.046  76.755  1.00  0.00           C  
ATOM   1240  CG  GLN   154      39.927  35.937  76.544  1.00  0.00           C  
ATOM   1241  CD  GLN   154      39.978  37.004  77.636  1.00  0.00           C  
ATOM   1242  OE1 GLN   154      40.355  36.716  78.770  1.00  0.00           O  
ATOM   1243  NE2 GLN   154      39.578  38.232  77.306  1.00  0.00           N  
ATOM   1244  C   GLN   154      37.763  32.756  76.410  1.00  0.00           C  
ATOM   1245  O   GLN   154      38.364  31.759  76.790  1.00  0.00           O  
ATOM   1246  N   TYR   155      36.434  32.923  76.499  1.00  0.00           N  
ATOM   1247  CA  TYR   155      35.522  31.941  77.079  1.00  0.00           C  
ATOM   1248  CB  TYR   155      34.111  32.570  77.202  1.00  0.00           C  
ATOM   1249  CG  TYR   155      33.044  31.813  77.986  1.00  0.00           C  
ATOM   1250  CD1 TYR   155      33.376  30.829  78.944  1.00  0.00           C  
ATOM   1251  CE1 TYR   155      32.365  30.120  79.615  1.00  0.00           C  
ATOM   1252  CZ  TYR   155      31.014  30.413  79.369  1.00  0.00           C  
ATOM   1253  OH  TYR   155      30.042  29.690  79.993  1.00  0.00           O  
ATOM   1254  CE2 TYR   155      30.674  31.443  78.471  1.00  0.00           C  
ATOM   1255  CD2 TYR   155      31.686  32.126  77.767  1.00  0.00           C  
ATOM   1256  C   TYR   155      35.535  30.606  76.310  1.00  0.00           C  
ATOM   1257  O   TYR   155      35.586  29.557  76.949  1.00  0.00           O  
ATOM   1258  N   LEU   156      35.557  30.665  74.966  1.00  0.00           N  
ATOM   1259  CA  LEU   156      35.683  29.510  74.075  1.00  0.00           C  
ATOM   1260  CB  LEU   156      35.480  29.958  72.605  1.00  0.00           C  
ATOM   1261  CG  LEU   156      35.485  28.827  71.545  1.00  0.00           C  
ATOM   1262  CD1 LEU   156      34.308  27.849  71.722  1.00  0.00           C  
ATOM   1263  CD2 LEU   156      35.543  29.403  70.115  1.00  0.00           C  
ATOM   1264  C   LEU   156      37.010  28.751  74.266  1.00  0.00           C  
ATOM   1265  O   LEU   156      36.979  27.529  74.375  1.00  0.00           O  
ATOM   1266  N   GLN   157      38.146  29.468  74.305  1.00  0.00           N  
ATOM   1267  CA  GLN   157      39.472  28.854  74.411  1.00  0.00           C  
ATOM   1268  CB  GLN   157      40.557  29.809  73.865  1.00  0.00           C  
ATOM   1269  CG  GLN   157      40.472  30.143  72.359  1.00  0.00           C  
ATOM   1270  CD  GLN   157      40.345  28.934  71.430  1.00  0.00           C  
ATOM   1271  OE1 GLN   157      41.015  27.920  71.613  1.00  0.00           O  
ATOM   1272  NE2 GLN   157      39.500  29.056  70.407  1.00  0.00           N  
ATOM   1273  C   GLN   157      39.819  28.376  75.830  1.00  0.00           C  
ATOM   1274  O   GLN   157      40.302  27.254  75.974  1.00  0.00           O  
ATOM   1275  N   SER   158      39.571  29.221  76.847  1.00  0.00           N  
ATOM   1276  CA  SER   158      39.897  28.951  78.252  1.00  0.00           C  
ATOM   1277  CB  SER   158      39.769  30.239  79.096  1.00  0.00           C  
ATOM   1278  OG  SER   158      38.424  30.613  79.340  1.00  0.00           O  
ATOM   1279  C   SER   158      39.111  27.779  78.863  1.00  0.00           C  
ATOM   1280  O   SER   158      39.670  27.073  79.700  1.00  0.00           O  
ATOM   1281  N   THR   159      37.859  27.578  78.422  1.00  0.00           N  
ATOM   1282  CA  THR   159      36.988  26.508  78.905  1.00  0.00           C  
ATOM   1283  CB  THR   159      35.602  27.049  79.348  1.00  0.00           C  
ATOM   1284  CG2 THR   159      35.684  28.270  80.268  1.00  0.00           C  
ATOM   1285  OG1 THR   159      34.702  27.287  78.284  1.00  0.00           O  
ATOM   1286  C   THR   159      36.855  25.343  77.896  1.00  0.00           C  
ATOM   1287  O   THR   159      35.960  24.512  78.047  1.00  0.00           O  
ATOM   1288  N   HIE   160      37.805  25.240  76.945  1.00  0.00           N  
ATOM   1289  CA  HIE   160      38.079  24.006  76.210  1.00  0.00           C  
ATOM   1290  CB  HIE   160      38.896  24.312  74.934  1.00  0.00           C  
ATOM   1291  CG  HIE   160      38.909  23.220  73.883  1.00  0.00           C  
ATOM   1292  ND1 HIE   160      38.849  23.500  72.513  1.00  0.00           N  
ATOM   1293  CE1 HIE   160      38.861  22.316  71.916  1.00  0.00           C  
ATOM   1294  NE2 HIE   160      38.934  21.300  72.773  1.00  0.00           N  
ATOM   1295  CD2 HIE   160      38.976  21.849  74.039  1.00  0.00           C  
ATOM   1296  C   HIE   160      38.819  23.048  77.162  1.00  0.00           C  
ATOM   1297  O   HIE   160      39.955  23.326  77.548  1.00  0.00           O  
ATOM   1298  N   ALA   161      38.138  21.956  77.536  1.00  0.00           N  
ATOM   1299  CA  ALA   161      38.602  20.914  78.449  1.00  0.00           C  
ATOM   1300  CB  ALA   161      37.491  19.866  78.542  1.00  0.00           C  
ATOM   1301  C   ALA   161      39.893  20.225  77.960  1.00  0.00           C  
ATOM   1302  O   ALA   161      39.992  19.936  76.766  1.00  0.00           O  
ATOM   1303  N   PRO   162      40.844  19.936  78.877  1.00  0.00           N  
ATOM   1304  CD  PRO   162      40.758  20.164  80.323  1.00  0.00           C  
ATOM   1305  CG  PRO   162      41.900  19.353  80.924  1.00  0.00           C  
ATOM   1306  CB  PRO   162      42.932  19.334  79.806  1.00  0.00           C  
ATOM   1307  CA  PRO   162      42.101  19.252  78.515  1.00  0.00           C  
ATOM   1308  C   PRO   162      41.924  17.798  78.027  1.00  0.00           C  
ATOM   1309  O   PRO   162      42.803  17.289  77.334  1.00  0.00           O  
ATOM   1310  N   THR   163      40.783  17.177  78.374  1.00  0.00           N  
ATOM   1311  CA  THR   163      40.391  15.820  77.997  1.00  0.00           C  
ATOM   1312  CB  THR   163      39.503  15.192  79.109  1.00  0.00           C  
ATOM   1313  CG2 THR   163      40.152  15.217  80.502  1.00  0.00           C  
ATOM   1314  OG1 THR   163      38.218  15.790  79.178  1.00  0.00           O  
ATOM   1315  C   THR   163      39.627  15.744  76.650  1.00  0.00           C  
ATOM   1316  O   THR   163      39.267  14.638  76.253  1.00  0.00           O  
ATOM   1317  N   HIE   164      39.402  16.884  75.970  1.00  0.00           N  
ATOM   1318  CA  HIE   164      38.811  16.959  74.625  1.00  0.00           C  
ATOM   1319  CB  HIE   164      37.529  17.830  74.649  1.00  0.00           C  
ATOM   1320  CG  HIE   164      36.427  17.348  75.567  1.00  0.00           C  
ATOM   1321  ND1 HIE   164      35.506  18.222  76.156  1.00  0.00           N  
ATOM   1322  CE1 HIE   164      34.736  17.462  76.920  1.00  0.00           C  
ATOM   1323  NE2 HIE   164      35.055  16.171  76.849  1.00  0.00           N  
ATOM   1324  CD2 HIE   164      36.125  16.065  75.978  1.00  0.00           C  
ATOM   1325  C   HIE   164      39.874  17.454  73.625  1.00  0.00           C  
ATOM   1326  O   HIE   164      39.643  18.412  72.889  1.00  0.00           O  
ATOM   1327  N   SER   165      41.039  16.782  73.641  1.00  0.00           N  
ATOM   1328  CA  SER   165      42.239  17.114  72.870  1.00  0.00           C  
ATOM   1329  CB  SER   165      43.461  16.543  73.620  1.00  0.00           C  
ATOM   1330  OG  SER   165      43.497  15.129  73.584  1.00  0.00           O  
ATOM   1331  C   SER   165      42.214  16.679  71.389  1.00  0.00           C  
ATOM   1332  O   SER   165      43.144  17.032  70.663  1.00  0.00           O  
ATOM   1333  N   ASP   166      41.170  15.948  70.960  1.00  0.00           N  
ATOM   1334  CA  ASP   166      40.965  15.444  69.593  1.00  0.00           C  
ATOM   1335  CB  ASP   166      39.851  14.361  69.484  1.00  0.00           C  
ATOM   1336  CG  ASP   166      38.527  14.628  70.222  1.00  0.00           C  
ATOM   1337  OD1 ASP   166      38.566  15.076  71.389  1.00  0.00           O  
ATOM   1338  OD2 ASP   166      37.482  14.295  69.622  1.00  0.00           O1-
ATOM   1339  C   ASP   166      40.751  16.546  68.531  1.00  0.00           C  
ATOM   1340  O   ASP   166      40.816  16.242  67.340  1.00  0.00           O  
ATOM   1341  N   TYR   167      40.518  17.794  68.967  1.00  0.00           N  
ATOM   1342  CA  TYR   167      40.347  18.963  68.111  1.00  0.00           C  
ATOM   1343  CB  TYR   167      38.907  18.996  67.533  1.00  0.00           C  
ATOM   1344  CG  TYR   167      37.793  19.145  68.560  1.00  0.00           C  
ATOM   1345  CD1 TYR   167      37.266  18.004  69.197  1.00  0.00           C  
ATOM   1346  CE1 TYR   167      36.273  18.133  70.185  1.00  0.00           C  
ATOM   1347  CZ  TYR   167      35.790  19.409  70.534  1.00  0.00           C  
ATOM   1348  OH  TYR   167      34.829  19.548  71.490  1.00  0.00           O  
ATOM   1349  CE2 TYR   167      36.298  20.550  69.887  1.00  0.00           C  
ATOM   1350  CD2 TYR   167      37.295  20.420  68.901  1.00  0.00           C  
ATOM   1351  C   TYR   167      40.676  20.246  68.888  1.00  0.00           C  
ATOM   1352  O   TYR   167      40.610  20.262  70.117  1.00  0.00           O  
ATOM   1353  N   THR   168      40.947  21.316  68.127  1.00  0.00           N  
ATOM   1354  CA  THR   168      40.879  22.706  68.582  1.00  0.00           C  
ATOM   1355  CB  THR   168      42.191  23.484  68.275  1.00  0.00           C  
ATOM   1356  CG2 THR   168      43.451  22.791  68.814  1.00  0.00           C  
ATOM   1357  OG1 THR   168      42.385  23.780  66.904  1.00  0.00           O  
ATOM   1358  C   THR   168      39.694  23.395  67.870  1.00  0.00           C  
ATOM   1359  O   THR   168      39.158  22.849  66.905  1.00  0.00           O  
ATOM   1360  N   MET   169      39.293  24.572  68.369  1.00  0.00           N  
ATOM   1361  CA  MET   169      38.213  25.381  67.799  1.00  0.00           C  
ATOM   1362  CB  MET   169      37.070  25.508  68.828  1.00  0.00           C  
ATOM   1363  CG  MET   169      36.300  24.195  69.029  1.00  0.00           C  
ATOM   1364  SD  MET   169      34.831  24.324  70.087  1.00  0.00           S  
ATOM   1365  CE  MET   169      35.582  24.245  71.732  1.00  0.00           C  
ATOM   1366  C   MET   169      38.751  26.761  67.409  1.00  0.00           C  
ATOM   1367  O   MET   169      39.580  27.314  68.130  1.00  0.00           O  
ATOM   1368  N   THR   170      38.238  27.301  66.296  1.00  0.00           N  
ATOM   1369  CA  THR   170      38.492  28.663  65.833  1.00  0.00           C  
ATOM   1370  CB  THR   170      39.254  28.680  64.479  1.00  0.00           C  
ATOM   1371  CG2 THR   170      39.543  30.087  63.919  1.00  0.00           C  
ATOM   1372  OG1 THR   170      40.491  28.011  64.618  1.00  0.00           O  
ATOM   1373  C   THR   170      37.137  29.353  65.617  1.00  0.00           C  
ATOM   1374  O   THR   170      36.296  28.810  64.904  1.00  0.00           O  
ATOM   1375  N   LEU   171      36.954  30.537  66.224  1.00  0.00           N  
ATOM   1376  CA  LEU   171      35.749  31.352  66.071  1.00  0.00           C  
ATOM   1377  CB  LEU   171      35.615  32.281  67.302  1.00  0.00           C  
ATOM   1378  CG  LEU   171      34.344  33.163  67.347  1.00  0.00           C  
ATOM   1379  CD1 LEU   171      33.065  32.336  67.139  1.00  0.00           C  
ATOM   1380  CD2 LEU   171      34.274  33.974  68.660  1.00  0.00           C  
ATOM   1381  C   LEU   171      35.796  32.113  64.732  1.00  0.00           C  
ATOM   1382  O   LEU   171      36.606  33.029  64.586  1.00  0.00           O  
ATOM   1383  N   LEU   172      34.944  31.695  63.783  1.00  0.00           N  
ATOM   1384  CA  LEU   172      34.833  32.281  62.446  1.00  0.00           C  
ATOM   1385  CB  LEU   172      34.164  31.293  61.461  1.00  0.00           C  
ATOM   1386  CG  LEU   172      34.889  29.944  61.270  1.00  0.00           C  
ATOM   1387  CD1 LEU   172      34.045  29.007  60.376  1.00  0.00           C  
ATOM   1388  CD2 LEU   172      36.336  30.118  60.752  1.00  0.00           C  
ATOM   1389  C   LEU   172      34.049  33.600  62.452  1.00  0.00           C  
ATOM   1390  O   LEU   172      34.490  34.534  61.791  1.00  0.00           O  
ATOM   1391  N   ASP   173      32.923  33.646  63.183  1.00  0.00           N  
ATOM   1392  CA  ASP   173      32.041  34.807  63.354  1.00  0.00           C  
ATOM   1393  CB  ASP   173      31.087  35.090  62.160  1.00  0.00           C  
ATOM   1394  CG  ASP   173      31.752  35.666  60.908  1.00  0.00           C  
ATOM   1395  OD1 ASP   173      32.486  36.668  61.067  1.00  0.00           O  
ATOM   1396  OD2 ASP   173      31.423  35.171  59.808  1.00  0.00           O1-
ATOM   1397  C   ASP   173      31.218  34.658  64.636  1.00  0.00           C  
ATOM   1398  O   ASP   173      30.893  33.541  65.039  1.00  0.00           O  
ATOM   1399  N   LEU   174      30.871  35.812  65.220  1.00  0.00           N  
ATOM   1400  CA  LEU   174      30.024  35.941  66.398  1.00  0.00           C  
ATOM   1401  CB  LEU   174      30.844  36.628  67.512  1.00  0.00           C  
ATOM   1402  CG  LEU   174      30.098  36.824  68.848  1.00  0.00           C  
ATOM   1403  CD1 LEU   174      29.651  35.487  69.442  1.00  0.00           C  
ATOM   1404  CD2 LEU   174      30.958  37.608  69.849  1.00  0.00           C  
ATOM   1405  C   LEU   174      28.805  36.785  66.016  1.00  0.00           C  
ATOM   1406  O   LEU   174      28.981  37.881  65.487  1.00  0.00           O  
ATOM   1407  N   PHE   175      27.606  36.276  66.326  1.00  0.00           N  
ATOM   1408  CA  PHE   175      26.334  36.964  66.122  1.00  0.00           C  
ATOM   1409  CB  PHE   175      25.400  36.097  65.250  1.00  0.00           C  
ATOM   1410  CG  PHE   175      25.947  35.770  63.875  1.00  0.00           C  
ATOM   1411  CD1 PHE   175      26.797  34.657  63.703  1.00  0.00           C  
ATOM   1412  CE1 PHE   175      27.404  34.426  62.478  1.00  0.00           C  
ATOM   1413  CZ  PHE   175      27.193  35.301  61.423  1.00  0.00           C  
ATOM   1414  CE2 PHE   175      26.377  36.415  61.583  1.00  0.00           C  
ATOM   1415  CD2 PHE   175      25.767  36.669  62.803  1.00  0.00           C  
ATOM   1416  C   PHE   175      25.701  37.178  67.493  1.00  0.00           C  
ATOM   1417  O   PHE   175      25.553  36.204  68.224  1.00  0.00           O  
ATOM   1418  N   GLU   176      25.296  38.417  67.805  1.00  0.00           N  
ATOM   1419  CA  GLU   176      24.458  38.717  68.965  1.00  0.00           C  
ATOM   1420  CB  GLU   176      24.629  40.194  69.366  1.00  0.00           C  
ATOM   1421  CG  GLU   176      23.913  40.558  70.682  1.00  0.00           C  
ATOM   1422  CD  GLU   176      23.999  42.053  70.977  1.00  0.00           C  
ATOM   1423  OE1 GLU   176      25.120  42.520  71.277  1.00  0.00           O  
ATOM   1424  OE2 GLU   176      22.944  42.714  70.874  1.00  0.00           O1-
ATOM   1425  C   GLU   176      23.002  38.361  68.623  1.00  0.00           C  
ATOM   1426  O   GLU   176      22.496  38.800  67.589  1.00  0.00           O  
ATOM   1427  N   VAL   177      22.377  37.553  69.488  1.00  0.00           N  
ATOM   1428  CA  VAL   177      21.043  37.006  69.279  1.00  0.00           C  
ATOM   1429  CB  VAL   177      20.970  35.523  69.748  1.00  0.00           C  
ATOM   1430  CG1 VAL   177      19.566  34.902  69.634  1.00  0.00           C  
ATOM   1431  CG2 VAL   177      21.972  34.638  68.987  1.00  0.00           C  
ATOM   1432  C   VAL   177      20.011  37.826  70.075  1.00  0.00           C  
ATOM   1433  O   VAL   177      20.237  38.103  71.255  1.00  0.00           O  
ATOM   1434  N   GLU   178      18.879  38.143  69.427  1.00  0.00           N  
ATOM   1435  CA  GLU   178      17.682  38.647  70.092  1.00  0.00           C  
ATOM   1436  CB  GLU   178      17.640  40.194  70.120  1.00  0.00           C  
ATOM   1437  CG  GLU   178      16.411  40.756  70.876  1.00  0.00           C  
ATOM   1438  CD  GLU   178      16.454  42.271  71.093  1.00  0.00           C  
ATOM   1439  OE1 GLU   178      16.870  42.981  70.152  1.00  0.00           O  
ATOM   1440  OE2 GLU   178      16.061  42.697  72.204  1.00  0.00           O1-
ATOM   1441  C   GLU   178      16.463  37.981  69.451  1.00  0.00           C  
ATOM   1442  O   GLU   178      15.968  38.445  68.422  1.00  0.00           O  
ATOM   1443  N   LYS   179      16.025  36.883  70.083  1.00  0.00           N  
ATOM   1444  CA  LYS   179      14.803  36.162  69.749  1.00  0.00           C  
ATOM   1445  CB  LYS   179      14.869  34.762  70.402  1.00  0.00           C  
ATOM   1446  CG  LYS   179      13.594  33.899  70.294  1.00  0.00           C  
ATOM   1447  CD  LYS   179      13.228  33.560  68.845  1.00  0.00           C  
ATOM   1448  CE  LYS   179      11.775  33.112  68.662  1.00  0.00           C  
ATOM   1449  NZ  LYS   179      11.425  33.083  67.234  1.00  0.00           N1+
ATOM   1450  C   LYS   179      13.571  36.959  70.201  1.00  0.00           C  
ATOM   1451  O   LYS   179      13.550  37.445  71.334  1.00  0.00           O  
ATOM   1452  N   ASP   180      12.565  37.048  69.314  1.00  0.00           N  
ATOM   1453  CA  ASP   180      11.289  37.723  69.567  1.00  0.00           C  
ATOM   1454  CB  ASP   180      10.357  37.802  68.327  1.00  0.00           C  
ATOM   1455  CG  ASP   180      10.953  38.426  67.055  1.00  0.00           C  
ATOM   1456  OD1 ASP   180      12.120  38.875  67.088  1.00  0.00           O  
ATOM   1457  OD2 ASP   180      10.205  38.453  66.053  1.00  0.00           O1-
ATOM   1458  C   ASP   180      10.536  37.095  70.753  1.00  0.00           C  
ATOM   1459  O   ASP   180      10.291  35.888  70.753  1.00  0.00           O  
ATOM   1460  N   GLY   181      10.194  37.942  71.735  1.00  0.00           N  
ATOM   1461  CA  GLY   181       9.396  37.588  72.907  1.00  0.00           C  
ATOM   1462  C   GLY   181      10.207  36.979  74.064  1.00  0.00           C  
ATOM   1463  O   GLY   181       9.640  36.857  75.150  1.00  0.00           O  
ATOM   1464  N   GLU   182      11.494  36.612  73.881  1.00  0.00           N  
ATOM   1465  CA  GLU   182      12.322  36.040  74.954  1.00  0.00           C  
ATOM   1466  CB  GLU   182      13.629  35.398  74.432  1.00  0.00           C  
ATOM   1467  CG  GLU   182      13.460  33.910  74.057  1.00  0.00           C  
ATOM   1468  CD  GLU   182      14.775  33.174  73.771  1.00  0.00           C  
ATOM   1469  OE1 GLU   182      15.834  33.839  73.710  1.00  0.00           O  
ATOM   1470  OE2 GLU   182      14.698  31.937  73.614  1.00  0.00           O1-
ATOM   1471  C   GLU   182      12.624  37.020  76.096  1.00  0.00           C  
ATOM   1472  O   GLU   182      12.581  36.589  77.244  1.00  0.00           O  
ATOM   1473  N   LYS   183      12.894  38.299  75.781  1.00  0.00           N  
ATOM   1474  CA  LYS   183      13.186  39.345  76.767  1.00  0.00           C  
ATOM   1475  CB  LYS   183      13.658  40.620  76.039  1.00  0.00           C  
ATOM   1476  CG  LYS   183      14.011  41.804  76.967  1.00  0.00           C  
ATOM   1477  CD  LYS   183      14.650  42.993  76.231  1.00  0.00           C  
ATOM   1478  CE  LYS   183      13.707  43.709  75.252  1.00  0.00           C  
ATOM   1479  NZ  LYS   183      14.446  44.670  74.415  1.00  0.00           N1+
ATOM   1480  C   LYS   183      12.005  39.618  77.717  1.00  0.00           C  
ATOM   1481  O   LYS   183      12.213  39.658  78.929  1.00  0.00           O  
ATOM   1482  N   GLU   184      10.798  39.763  77.146  1.00  0.00           N  
ATOM   1483  CA  GLU   184       9.545  40.003  77.867  1.00  0.00           C  
ATOM   1484  CB  GLU   184       8.401  40.342  76.878  1.00  0.00           C  
ATOM   1485  CG  GLU   184       8.485  41.723  76.185  1.00  0.00           C  
ATOM   1486  CD  GLU   184       9.623  41.889  75.173  1.00  0.00           C  
ATOM   1487  OE1 GLU   184       9.934  40.896  74.477  1.00  0.00           O  
ATOM   1488  OE2 GLU   184      10.168  43.013  75.111  1.00  0.00           O1-
ATOM   1489  C   GLU   184       9.130  38.821  78.761  1.00  0.00           C  
ATOM   1490  O   GLU   184       8.595  39.052  79.845  1.00  0.00           O  
ATOM   1491  N   ALA   185       9.391  37.588  78.295  1.00  0.00           N  
ATOM   1492  CA  ALA   185       9.081  36.355  79.013  1.00  0.00           C  
ATOM   1493  CB  ALA   185       8.998  35.201  78.001  1.00  0.00           C  
ATOM   1494  C   ALA   185      10.087  36.010  80.124  1.00  0.00           C  
ATOM   1495  O   ALA   185       9.702  35.299  81.049  1.00  0.00           O  
ATOM   1496  N   PHE   186      11.341  36.486  80.006  1.00  0.00           N  
ATOM   1497  CA  PHE   186      12.477  36.085  80.840  1.00  0.00           C  
ATOM   1498  CB  PHE   186      13.772  36.745  80.314  1.00  0.00           C  
ATOM   1499  CG  PHE   186      15.075  36.307  80.965  1.00  0.00           C  
ATOM   1500  CD1 PHE   186      15.511  34.971  80.843  1.00  0.00           C  
ATOM   1501  CE1 PHE   186      16.724  34.586  81.396  1.00  0.00           C  
ATOM   1502  CZ  PHE   186      17.504  35.505  82.082  1.00  0.00           C  
ATOM   1503  CE2 PHE   186      17.069  36.816  82.239  1.00  0.00           C  
ATOM   1504  CD2 PHE   186      15.861  37.226  81.691  1.00  0.00           C  
ATOM   1505  C   PHE   186      12.280  36.348  82.344  1.00  0.00           C  
ATOM   1506  O   PHE   186      11.747  37.396  82.712  1.00  0.00           O  
ATOM   1507  N   ARG   187      12.760  35.404  83.176  1.00  0.00           N  
ATOM   1508  CA  ARG   187      12.880  35.519  84.630  1.00  0.00           C  
ATOM   1509  CB  ARG   187      13.049  34.121  85.266  1.00  0.00           C  
ATOM   1510  CG  ARG   187      11.823  33.197  85.158  1.00  0.00           C  
ATOM   1511  CD  ARG   187      10.570  33.693  85.903  1.00  0.00           C  
ATOM   1512  NE  ARG   187      10.814  33.882  87.340  1.00  0.00           N  
ATOM   1513  CZ  ARG   187      10.861  32.926  88.284  1.00  0.00           C  
ATOM   1514  NH1 ARG   187      10.644  31.637  87.990  1.00  0.00           N1+
ATOM   1515  NH2 ARG   187      11.128  33.281  89.546  1.00  0.00           N  
ATOM   1516  C   ARG   187      14.041  36.454  84.999  1.00  0.00           C  
ATOM   1517  O   ARG   187      15.089  36.010  85.469  1.00  0.00           O  
ATOM   1518  N   GLU   188      13.807  37.751  84.764  1.00  0.00           N  
ATOM   1519  CA  GLU   188      14.721  38.853  85.031  1.00  0.00           C  
ATOM   1520  CB  GLU   188      14.181  40.063  84.238  1.00  0.00           C  
ATOM   1521  CG  GLU   188      15.153  41.249  84.097  1.00  0.00           C  
ATOM   1522  CD  GLU   188      14.632  42.345  83.159  1.00  0.00           C  
ATOM   1523  OE1 GLU   188      13.394  42.464  83.019  1.00  0.00           O  
ATOM   1524  OE2 GLU   188      15.493  43.052  82.593  1.00  0.00           O1-
ATOM   1525  C   GLU   188      14.893  39.113  86.545  1.00  0.00           C  
ATOM   1526  O   GLU   188      15.917  39.663  86.947  1.00  0.00           O  
ATOM   1527  N   ASP   189      13.913  38.656  87.348  1.00  0.00           N  
ATOM   1528  CA  ASP   189      13.872  38.678  88.813  1.00  0.00           C  
ATOM   1529  CB  ASP   189      12.484  38.261  89.379  1.00  0.00           C  
ATOM   1530  CG  ASP   189      11.926  36.912  88.886  1.00  0.00           C  
ATOM   1531  OD1 ASP   189      11.813  36.726  87.655  1.00  0.00           O  
ATOM   1532  OD2 ASP   189      11.581  36.086  89.758  1.00  0.00           O1-
ATOM   1533  C   ASP   189      14.944  37.787  89.470  1.00  0.00           C  
ATOM   1534  O   ASP   189      15.447  38.150  90.532  1.00  0.00           O  
ATOM   1535  N   LEU   190      15.224  36.619  88.863  1.00  0.00           N  
ATOM   1536  CA  LEU   190      16.068  35.577  89.443  1.00  0.00           C  
ATOM   1537  CB  LEU   190      15.887  34.259  88.655  1.00  0.00           C  
ATOM   1538  CG  LEU   190      14.704  33.384  89.114  1.00  0.00           C  
ATOM   1539  CD1 LEU   190      14.500  32.185  88.160  1.00  0.00           C  
ATOM   1540  CD2 LEU   190      14.850  32.935  90.583  1.00  0.00           C  
ATOM   1541  C   LEU   190      17.548  35.974  89.481  1.00  0.00           C  
ATOM   1542  O   LEU   190      18.096  36.437  88.478  1.00  0.00           O  
ATOM   1543  N   HIE   191      18.166  35.707  90.643  1.00  0.00           N  
ATOM   1544  CA  HIE   191      19.606  35.762  90.876  1.00  0.00           C  
ATOM   1545  CB  HIE   191      19.857  35.756  92.402  1.00  0.00           C  
ATOM   1546  CG  HIE   191      19.508  34.476  93.128  1.00  0.00           C  
ATOM   1547  ND1 HIE   191      18.187  34.060  93.340  1.00  0.00           N  
ATOM   1548  CE1 HIE   191      18.291  32.918  94.006  1.00  0.00           C  
ATOM   1549  NE2 HIE   191      19.555  32.563  94.236  1.00  0.00           N  
ATOM   1550  CD2 HIE   191      20.359  33.543  93.682  1.00  0.00           C  
ATOM   1551  C   HIE   191      20.338  34.602  90.172  1.00  0.00           C  
ATOM   1552  O   HIE   191      19.694  33.710  89.618  1.00  0.00           O  
ATOM   1553  N   ASN   192      21.681  34.632  90.223  1.00  0.00           N  
ATOM   1554  CA  ASN   192      22.576  33.609  89.665  1.00  0.00           C  
ATOM   1555  CB  ASN   192      22.392  32.269  90.427  1.00  0.00           C  
ATOM   1556  CG  ASN   192      23.516  31.240  90.250  1.00  0.00           C  
ATOM   1557  OD1 ASN   192      24.621  31.562  89.819  1.00  0.00           O  
ATOM   1558  ND2 ASN   192      23.222  29.983  90.585  1.00  0.00           N  
ATOM   1559  C   ASN   192      22.400  33.458  88.137  1.00  0.00           C  
ATOM   1560  O   ASN   192      22.278  32.343  87.627  1.00  0.00           O  
ATOM   1561  N   ARG   193      22.364  34.597  87.430  1.00  0.00           N  
ATOM   1562  CA  ARG   193      22.264  34.625  85.978  1.00  0.00           C  
ATOM   1563  CB  ARG   193      21.649  35.961  85.532  1.00  0.00           C  
ATOM   1564  CG  ARG   193      21.213  35.971  84.054  1.00  0.00           C  
ATOM   1565  CD  ARG   193      20.822  37.369  83.559  1.00  0.00           C  
ATOM   1566  NE  ARG   193      19.783  37.978  84.399  1.00  0.00           N  
ATOM   1567  CZ  ARG   193      19.329  39.235  84.273  1.00  0.00           C  
ATOM   1568  NH1 ARG   193      19.798  40.052  83.318  1.00  0.00           N1+
ATOM   1569  NH2 ARG   193      18.393  39.682  85.118  1.00  0.00           N  
ATOM   1570  C   ARG   193      23.655  34.377  85.376  1.00  0.00           C  
ATOM   1571  O   ARG   193      24.567  35.159  85.646  1.00  0.00           O  
ATOM   1572  N   MET   194      23.791  33.288  84.606  1.00  0.00           N  
ATOM   1573  CA  MET   194      25.053  32.867  84.002  1.00  0.00           C  
ATOM   1574  CB  MET   194      25.497  31.511  84.586  1.00  0.00           C  
ATOM   1575  CG  MET   194      25.874  31.551  86.074  1.00  0.00           C  
ATOM   1576  SD  MET   194      26.695  30.051  86.681  1.00  0.00           S  
ATOM   1577  CE  MET   194      28.339  30.255  85.946  1.00  0.00           C  
ATOM   1578  C   MET   194      24.914  32.756  82.482  1.00  0.00           C  
ATOM   1579  O   MET   194      23.908  32.239  82.000  1.00  0.00           O  
ATOM   1580  N   LEU   195      25.965  33.179  81.763  1.00  0.00           N  
ATOM   1581  CA  LEU   195      26.115  32.974  80.325  1.00  0.00           C  
ATOM   1582  CB  LEU   195      27.001  34.098  79.739  1.00  0.00           C  
ATOM   1583  CG  LEU   195      26.980  34.166  78.195  1.00  0.00           C  
ATOM   1584  CD1 LEU   195      25.626  34.671  77.654  1.00  0.00           C  
ATOM   1585  CD2 LEU   195      28.142  35.016  77.662  1.00  0.00           C  
ATOM   1586  C   LEU   195      26.711  31.574  80.097  1.00  0.00           C  
ATOM   1587  O   LEU   195      27.865  31.361  80.466  1.00  0.00           O  
ATOM   1588  N   LEU   196      25.909  30.640  79.558  1.00  0.00           N  
ATOM   1589  CA  LEU   196      26.247  29.213  79.478  1.00  0.00           C  
ATOM   1590  CB  LEU   196      25.365  28.415  80.463  1.00  0.00           C  
ATOM   1591  CG  LEU   196      25.479  28.802  81.952  1.00  0.00           C  
ATOM   1592  CD1 LEU   196      24.392  28.093  82.789  1.00  0.00           C  
ATOM   1593  CD2 LEU   196      26.899  28.563  82.510  1.00  0.00           C  
ATOM   1594  C   LEU   196      26.052  28.667  78.055  1.00  0.00           C  
ATOM   1595  O   LEU   196      25.168  29.126  77.332  1.00  0.00           O  
ATOM   1596  N   TRP   197      26.882  27.670  77.705  1.00  0.00           N  
ATOM   1597  CA  TRP   197      26.941  27.011  76.400  1.00  0.00           C  
ATOM   1598  CB  TRP   197      28.270  26.244  76.282  1.00  0.00           C  
ATOM   1599  CG  TRP   197      29.523  27.032  76.451  1.00  0.00           C  
ATOM   1600  CD1 TRP   197      30.270  27.092  77.574  1.00  0.00           C  
ATOM   1601  NE1 TRP   197      31.337  27.939  77.370  1.00  0.00           N  
ATOM   1602  CE2 TRP   197      31.303  28.502  76.112  1.00  0.00           C  
ATOM   1603  CZ2 TRP   197      32.117  29.435  75.452  1.00  0.00           C  
ATOM   1604  CH2 TRP   197      31.813  29.804  74.132  1.00  0.00           C  
ATOM   1605  CZ3 TRP   197      30.701  29.230  73.482  1.00  0.00           C  
ATOM   1606  CE3 TRP   197      29.886  28.300  74.157  1.00  0.00           C  
ATOM   1607  CD2 TRP   197      30.161  27.919  75.490  1.00  0.00           C  
ATOM   1608  C   TRP   197      25.804  26.015  76.157  1.00  0.00           C  
ATOM   1609  O   TRP   197      25.389  25.328  77.084  1.00  0.00           O  
ATOM   1610  N   HIE   198      25.411  25.893  74.884  1.00  0.00           N  
ATOM   1611  CA  HIE   198      24.564  24.839  74.346  1.00  0.00           C  
ATOM   1612  CB  HIE   198      23.075  25.242  74.430  1.00  0.00           C  
ATOM   1613  CG  HIE   198      22.108  24.139  74.062  1.00  0.00           C  
ATOM   1614  ND1 HIE   198      21.431  23.396  75.011  1.00  0.00           N  
ATOM   1615  CE1 HIE   198      20.659  22.522  74.361  1.00  0.00           C  
ATOM   1616  NE2 HIE   198      20.763  22.618  73.041  1.00  0.00           N  
ATOM   1617  CD2 HIE   198      21.679  23.655  72.845  1.00  0.00           C  
ATOM   1618  C   HIE   198      25.022  24.590  72.904  1.00  0.00           C  
ATOM   1619  O   HIE   198      24.932  25.498  72.080  1.00  0.00           O  
ATOM   1620  N   GLY   199      25.500  23.373  72.619  1.00  0.00           N  
ATOM   1621  CA  GLY   199      25.821  22.926  71.266  1.00  0.00           C  
ATOM   1622  C   GLY   199      24.725  21.964  70.810  1.00  0.00           C  
ATOM   1623  O   GLY   199      24.032  21.350  71.623  1.00  0.00           O  
ATOM   1624  N   SER   200      24.583  21.834  69.487  1.00  0.00           N  
ATOM   1625  CA  SER   200      23.545  21.038  68.843  1.00  0.00           C  
ATOM   1626  CB  SER   200      22.170  21.731  69.009  1.00  0.00           C  
ATOM   1627  OG  SER   200      21.110  20.890  68.612  1.00  0.00           O  
ATOM   1628  C   SER   200      23.923  20.830  67.369  1.00  0.00           C  
ATOM   1629  O   SER   200      24.677  21.632  66.809  1.00  0.00           O  
ATOM   1630  N   ARG   201      23.376  19.758  66.770  1.00  0.00           N  
ATOM   1631  CA  ARG   201      23.519  19.395  65.355  1.00  0.00           C  
ATOM   1632  CB  ARG   201      22.674  18.138  65.066  1.00  0.00           C  
ATOM   1633  CG  ARG   201      23.165  16.886  65.804  1.00  0.00           C  
ATOM   1634  CD  ARG   201      22.224  15.686  65.640  1.00  0.00           C  
ATOM   1635  NE  ARG   201      22.872  14.437  66.052  1.00  0.00           N  
ATOM   1636  CZ  ARG   201      23.645  13.684  65.250  1.00  0.00           C  
ATOM   1637  NH1 ARG   201      23.851  14.015  63.966  1.00  0.00           N1+
ATOM   1638  NH2 ARG   201      24.223  12.581  65.740  1.00  0.00           N  
ATOM   1639  C   ARG   201      23.104  20.537  64.413  1.00  0.00           C  
ATOM   1640  O   ARG   201      22.197  21.297  64.754  1.00  0.00           O  
ATOM   1641  N   MET   202      23.776  20.629  63.251  1.00  0.00           N  
ATOM   1642  CA  MET   202      23.618  21.731  62.293  1.00  0.00           C  
ATOM   1643  CB  MET   202      24.602  21.560  61.115  1.00  0.00           C  
ATOM   1644  CG  MET   202      24.702  22.789  60.189  1.00  0.00           C  
ATOM   1645  SD  MET   202      25.264  24.312  61.003  1.00  0.00           S  
ATOM   1646  CE  MET   202      27.042  24.001  61.013  1.00  0.00           C  
ATOM   1647  C   MET   202      22.172  21.963  61.805  1.00  0.00           C  
ATOM   1648  O   MET   202      21.771  23.108  61.595  1.00  0.00           O  
ATOM   1649  N   SER   203      21.419  20.863  61.661  1.00  0.00           N  
ATOM   1650  CA  SER   203      20.043  20.842  61.172  1.00  0.00           C  
ATOM   1651  CB  SER   203      19.795  19.444  60.581  1.00  0.00           C  
ATOM   1652  OG  SER   203      20.554  19.305  59.398  1.00  0.00           O  
ATOM   1653  C   SER   203      18.986  21.212  62.234  1.00  0.00           C  
ATOM   1654  O   SER   203      17.845  21.473  61.855  1.00  0.00           O  
ATOM   1655  N   ASN   204      19.372  21.260  63.523  1.00  0.00           N  
ATOM   1656  CA  ASN   204      18.498  21.652  64.636  1.00  0.00           C  
ATOM   1657  CB  ASN   204      18.990  21.003  65.955  1.00  0.00           C  
ATOM   1658  CG  ASN   204      18.884  19.474  66.013  1.00  0.00           C  
ATOM   1659  OD1 ASN   204      18.219  18.845  65.195  1.00  0.00           O  
ATOM   1660  ND2 ASN   204      19.526  18.866  67.012  1.00  0.00           N  
ATOM   1661  C   ASN   204      18.408  23.178  64.824  1.00  0.00           C  
ATOM   1662  O   ASN   204      17.494  23.616  65.521  1.00  0.00           O  
ATOM   1663  N   TRP   205      19.336  23.964  64.242  1.00  0.00           N  
ATOM   1664  CA  TRP   205      19.420  25.414  64.465  1.00  0.00           C  
ATOM   1665  CB  TRP   205      20.789  25.973  64.055  1.00  0.00           C  
ATOM   1666  CG  TRP   205      21.909  25.451  64.892  1.00  0.00           C  
ATOM   1667  CD1 TRP   205      22.888  24.633  64.461  1.00  0.00           C  
ATOM   1668  NE1 TRP   205      23.680  24.256  65.523  1.00  0.00           N  
ATOM   1669  CE2 TRP   205      23.276  24.862  66.695  1.00  0.00           C  
ATOM   1670  CZ2 TRP   205      23.757  24.830  68.013  1.00  0.00           C  
ATOM   1671  CH2 TRP   205      23.095  25.572  69.005  1.00  0.00           C  
ATOM   1672  CZ3 TRP   205      21.968  26.344  68.667  1.00  0.00           C  
ATOM   1673  CE3 TRP   205      21.498  26.379  67.340  1.00  0.00           C  
ATOM   1674  CD2 TRP   205      22.141  25.640  66.318  1.00  0.00           C  
ATOM   1675  C   TRP   205      18.281  26.250  63.876  1.00  0.00           C  
ATOM   1676  O   TRP   205      17.996  27.301  64.445  1.00  0.00           O  
ATOM   1677  N   VAL   206      17.614  25.778  62.809  1.00  0.00           N  
ATOM   1678  CA  VAL   206      16.396  26.418  62.304  1.00  0.00           C  
ATOM   1679  CB  VAL   206      15.945  25.844  60.929  1.00  0.00           C  
ATOM   1680  CG1 VAL   206      14.533  26.268  60.466  1.00  0.00           C  
ATOM   1681  CG2 VAL   206      16.962  26.230  59.845  1.00  0.00           C  
ATOM   1682  C   VAL   206      15.243  26.322  63.323  1.00  0.00           C  
ATOM   1683  O   VAL   206      14.578  27.329  63.556  1.00  0.00           O  
ATOM   1684  N   GLY   207      15.084  25.145  63.954  1.00  0.00           N  
ATOM   1685  CA  GLY   207      14.091  24.892  64.996  1.00  0.00           C  
ATOM   1686  C   GLY   207      14.411  25.659  66.289  1.00  0.00           C  
ATOM   1687  O   GLY   207      13.495  26.200  66.903  1.00  0.00           O  
ATOM   1688  N   ILE   208      15.696  25.720  66.691  1.00  0.00           N  
ATOM   1689  CA  ILE   208      16.154  26.400  67.908  1.00  0.00           C  
ATOM   1690  CB  ILE   208      17.591  25.959  68.326  1.00  0.00           C  
ATOM   1691  CG2 ILE   208      18.282  26.867  69.375  1.00  0.00           C  
ATOM   1692  CG1 ILE   208      17.576  24.492  68.816  1.00  0.00           C  
ATOM   1693  CD1 ILE   208      18.962  23.832  68.870  1.00  0.00           C  
ATOM   1694  C   ILE   208      16.082  27.934  67.809  1.00  0.00           C  
ATOM   1695  O   ILE   208      15.704  28.566  68.792  1.00  0.00           O  
ATOM   1696  N   LEU   209      16.416  28.515  66.647  1.00  0.00           N  
ATOM   1697  CA  LEU   209      16.329  29.962  66.436  1.00  0.00           C  
ATOM   1698  CB  LEU   209      17.281  30.395  65.298  1.00  0.00           C  
ATOM   1699  CG  LEU   209      18.787  30.217  65.625  1.00  0.00           C  
ATOM   1700  CD1 LEU   209      19.656  30.435  64.368  1.00  0.00           C  
ATOM   1701  CD2 LEU   209      19.253  31.082  66.818  1.00  0.00           C  
ATOM   1702  C   LEU   209      14.884  30.443  66.194  1.00  0.00           C  
ATOM   1703  O   LEU   209      14.633  31.626  66.404  1.00  0.00           O  
ATOM   1704  N   SER   210      13.960  29.544  65.802  1.00  0.00           N  
ATOM   1705  CA  SER   210      12.549  29.874  65.577  1.00  0.00           C  
ATOM   1706  CB  SER   210      12.055  29.246  64.262  1.00  0.00           C  
ATOM   1707  OG  SER   210      11.938  27.840  64.333  1.00  0.00           O  
ATOM   1708  C   SER   210      11.613  29.594  66.765  1.00  0.00           C  
ATOM   1709  O   SER   210      10.564  30.235  66.823  1.00  0.00           O  
ATOM   1710  N   HIE   211      11.991  28.699  67.693  1.00  0.00           N  
ATOM   1711  CA  HIE   211      11.158  28.328  68.850  1.00  0.00           C  
ATOM   1712  CB  HIE   211      10.634  26.889  68.681  1.00  0.00           C  
ATOM   1713  CG  HIE   211       9.747  26.713  67.481  1.00  0.00           C  
ATOM   1714  ND1 HIE   211      10.170  26.093  66.321  1.00  0.00           N  
ATOM   1715  CE1 HIE   211       9.162  26.174  65.449  1.00  0.00           C  
ATOM   1716  NE2 HIE   211       8.081  26.768  65.942  1.00  0.00           N  
ATOM   1717  CD2 HIE   211       8.449  27.108  67.245  1.00  0.00           C  
ATOM   1718  C   HIE   211      11.872  28.475  70.198  1.00  0.00           C  
ATOM   1719  O   HIE   211      11.235  28.251  71.228  1.00  0.00           O  
ATOM   1720  N   GLY   212      13.170  28.816  70.190  1.00  0.00           N  
ATOM   1721  CA  GLY   212      14.025  28.779  71.373  1.00  0.00           C  
ATOM   1722  C   GLY   212      14.414  27.328  71.706  1.00  0.00           C  
ATOM   1723  O   GLY   212      14.058  26.376  71.003  1.00  0.00           O  
ATOM   1724  N   LEU   213      15.147  27.174  72.815  1.00  0.00           N  
ATOM   1725  CA  LEU   213      15.452  25.879  73.418  1.00  0.00           C  
ATOM   1726  CB  LEU   213      16.639  26.038  74.386  1.00  0.00           C  
ATOM   1727  CG  LEU   213      17.969  26.439  73.705  1.00  0.00           C  
ATOM   1728  CD1 LEU   213      19.034  26.844  74.743  1.00  0.00           C  
ATOM   1729  CD2 LEU   213      18.492  25.333  72.774  1.00  0.00           C  
ATOM   1730  C   LEU   213      14.201  25.351  74.140  1.00  0.00           C  
ATOM   1731  O   LEU   213      13.559  26.103  74.872  1.00  0.00           O  
ATOM   1732  N   ARG   214      13.870  24.078  73.890  1.00  0.00           N  
ATOM   1733  CA  ARG   214      12.648  23.426  74.362  1.00  0.00           C  
ATOM   1734  CB  ARG   214      11.839  22.966  73.129  1.00  0.00           C  
ATOM   1735  CG  ARG   214      11.249  24.117  72.286  1.00  0.00           C  
ATOM   1736  CD  ARG   214      11.129  23.778  70.793  1.00  0.00           C  
ATOM   1737  NE  ARG   214      12.454  23.752  70.151  1.00  0.00           N  
ATOM   1738  CZ  ARG   214      12.753  23.183  68.971  1.00  0.00           C  
ATOM   1739  NH1 ARG   214      11.808  22.606  68.218  1.00  0.00           N1+
ATOM   1740  NH2 ARG   214      14.019  23.192  68.536  1.00  0.00           N  
ATOM   1741  C   ARG   214      13.019  22.216  75.221  1.00  0.00           C  
ATOM   1742  O   ARG   214      14.019  21.551  74.944  1.00  0.00           O  
ATOM   1743  N   ILE   215      12.163  21.914  76.211  1.00  0.00           N  
ATOM   1744  CA  ILE   215      12.205  20.644  76.936  1.00  0.00           C  
ATOM   1745  CB  ILE   215      11.405  20.705  78.275  1.00  0.00           C  
ATOM   1746  CG2 ILE   215      11.958  21.814  79.191  1.00  0.00           C  
ATOM   1747  CG1 ILE   215       9.860  20.797  78.157  1.00  0.00           C  
ATOM   1748  CD1 ILE   215       9.136  20.510  79.481  1.00  0.00           C  
ATOM   1749  C   ILE   215      11.653  19.507  76.048  1.00  0.00           C  
ATOM   1750  O   ILE   215      10.843  19.763  75.153  1.00  0.00           O  
ATOM   1751  N   ALA   216      12.100  18.272  76.321  1.00  0.00           N  
ATOM   1752  CA  ALA   216      11.639  17.055  75.648  1.00  0.00           C  
ATOM   1753  CB  ALA   216      12.454  15.884  76.200  1.00  0.00           C  
ATOM   1754  C   ALA   216      10.132  16.798  75.869  1.00  0.00           C  
ATOM   1755  O   ALA   216       9.622  17.165  76.931  1.00  0.00           O  
ATOM   1756  N   PRO   217       9.441  16.184  74.877  1.00  0.00           N  
ATOM   1757  CD  PRO   217       9.992  15.633  73.636  1.00  0.00           C  
ATOM   1758  CG  PRO   217       8.877  14.765  73.065  1.00  0.00           C  
ATOM   1759  CB  PRO   217       7.620  15.469  73.549  1.00  0.00           C  
ATOM   1760  CA  PRO   217       7.979  16.002  74.947  1.00  0.00           C  
ATOM   1761  C   PRO   217       7.537  15.032  76.073  1.00  0.00           C  
ATOM   1762  O   PRO   217       8.356  14.219  76.506  1.00  0.00           O  
ATOM   1763  N   PRO   218       6.259  15.120  76.519  1.00  0.00           N  
ATOM   1764  CD  PRO   218       5.248  16.077  76.055  1.00  0.00           C  
ATOM   1765  CG  PRO   218       4.186  16.092  77.146  1.00  0.00           C  
ATOM   1766  CB  PRO   218       4.242  14.684  77.704  1.00  0.00           C  
ATOM   1767  CA  PRO   218       5.728  14.293  77.626  1.00  0.00           C  
ATOM   1768  C   PRO   218       5.880  12.767  77.482  1.00  0.00           C  
ATOM   1769  O   PRO   218       6.148  12.095  78.476  1.00  0.00           O  
ATOM   1770  N   GLU   219       5.708  12.262  76.252  1.00  0.00           N  
ATOM   1771  CA  GLU   219       5.699  10.844  75.905  1.00  0.00           C  
ATOM   1772  CB  GLU   219       4.823  10.611  74.647  1.00  0.00           C  
ATOM   1773  CG  GLU   219       5.160  11.431  73.376  1.00  0.00           C  
ATOM   1774  CD  GLU   219       4.572  12.846  73.281  1.00  0.00           C  
ATOM   1775  OE1 GLU   219       3.983  13.323  74.276  1.00  0.00           O  
ATOM   1776  OE2 GLU   219       4.725  13.435  72.191  1.00  0.00           O1-
ATOM   1777  C   GLU   219       7.091  10.184  75.792  1.00  0.00           C  
ATOM   1778  O   GLU   219       7.144   8.955  75.768  1.00  0.00           O  
ATOM   1779  N   ALA   220       8.186  10.969  75.757  1.00  0.00           N  
ATOM   1780  CA  ALA   220       9.564  10.460  75.730  1.00  0.00           C  
ATOM   1781  CB  ALA   220      10.514  11.647  75.508  1.00  0.00           C  
ATOM   1782  C   ALA   220       9.936   9.715  77.041  1.00  0.00           C  
ATOM   1783  O   ALA   220       9.630  10.244  78.109  1.00  0.00           O  
ATOM   1784  N   PRO   221      10.569   8.516  76.968  1.00  0.00           N  
ATOM   1785  CD  PRO   221      10.822   7.757  75.741  1.00  0.00           C  
ATOM   1786  CG  PRO   221      11.103   6.337  76.201  1.00  0.00           C  
ATOM   1787  CB  PRO   221      11.735   6.536  77.561  1.00  0.00           C  
ATOM   1788  CA  PRO   221      11.048   7.776  78.160  1.00  0.00           C  
ATOM   1789  C   PRO   221      12.005   8.580  79.068  1.00  0.00           C  
ATOM   1790  O   PRO   221      13.098   8.931  78.626  1.00  0.00           O  
ATOM   1791  N   ILE   222      11.560   8.893  80.299  1.00  0.00           N  
ATOM   1792  CA  ILE   222      12.255   9.817  81.203  1.00  0.00           C  
ATOM   1793  CB  ILE   222      11.352  10.267  82.391  1.00  0.00           C  
ATOM   1794  CG2 ILE   222      11.032   9.144  83.404  1.00  0.00           C  
ATOM   1795  CG1 ILE   222      11.913  11.520  83.112  1.00  0.00           C  
ATOM   1796  CD1 ILE   222      10.837  12.442  83.692  1.00  0.00           C  
ATOM   1797  C   ILE   222      13.603   9.309  81.766  1.00  0.00           C  
ATOM   1798  O   ILE   222      14.450  10.141  82.088  1.00  0.00           O  
ATOM   1799  N   THR   223      13.791   7.982  81.868  1.00  0.00           N  
ATOM   1800  CA  THR   223      14.959   7.369  82.518  1.00  0.00           C  
ATOM   1801  CB  THR   223      14.740   5.864  82.855  1.00  0.00           C  
ATOM   1802  CG2 THR   223      13.310   5.504  83.291  1.00  0.00           C  
ATOM   1803  OG1 THR   223      15.173   4.965  81.854  1.00  0.00           O  
ATOM   1804  C   THR   223      16.303   7.557  81.773  1.00  0.00           C  
ATOM   1805  O   THR   223      17.349   7.372  82.395  1.00  0.00           O  
ATOM   1806  N   GLY   224      16.261   7.952  80.489  1.00  0.00           N  
ATOM   1807  CA  GLY   224      17.454   8.275  79.707  1.00  0.00           C  
ATOM   1808  C   GLY   224      17.995   9.681  80.032  1.00  0.00           C  
ATOM   1809  O   GLY   224      19.183   9.930  79.823  1.00  0.00           O  
ATOM   1810  N   TYR   225      17.143  10.595  80.528  1.00  0.00           N  
ATOM   1811  CA  TYR   225      17.493  11.972  80.875  1.00  0.00           C  
ATOM   1812  CB  TYR   225      16.229  12.860  80.808  1.00  0.00           C  
ATOM   1813  CG  TYR   225      15.548  12.928  79.451  1.00  0.00           C  
ATOM   1814  CD1 TYR   225      14.658  11.909  79.052  1.00  0.00           C  
ATOM   1815  CE1 TYR   225      14.035  11.955  77.792  1.00  0.00           C  
ATOM   1816  CZ  TYR   225      14.313  13.016  76.915  1.00  0.00           C  
ATOM   1817  OH  TYR   225      13.781  13.012  75.659  1.00  0.00           O  
ATOM   1818  CE2 TYR   225      15.185  14.049  77.314  1.00  0.00           C  
ATOM   1819  CD2 TYR   225      15.798  14.009  78.582  1.00  0.00           C  
ATOM   1820  C   TYR   225      18.103  11.991  82.282  1.00  0.00           C  
ATOM   1821  O   TYR   225      17.361  11.855  83.249  1.00  0.00           O  
ATOM   1822  N   MET   226      19.437  12.137  82.370  1.00  0.00           N  
ATOM   1823  CA  MET   226      20.216  12.020  83.612  1.00  0.00           C  
ATOM   1824  CB  MET   226      21.724  12.055  83.285  1.00  0.00           C  
ATOM   1825  CG  MET   226      22.223  10.854  82.465  1.00  0.00           C  
ATOM   1826  SD  MET   226      22.013   9.246  83.282  1.00  0.00           S  
ATOM   1827  CE  MET   226      23.133   8.236  82.282  1.00  0.00           C  
ATOM   1828  C   MET   226      19.885  13.036  84.721  1.00  0.00           C  
ATOM   1829  O   MET   226      20.194  12.752  85.875  1.00  0.00           O  
ATOM   1830  N   PHE   227      19.250  14.167  84.376  1.00  0.00           N  
ATOM   1831  CA  PHE   227      18.746  15.156  85.330  1.00  0.00           C  
ATOM   1832  CB  PHE   227      19.749  16.323  85.492  1.00  0.00           C  
ATOM   1833  CG  PHE   227      21.105  15.956  86.078  1.00  0.00           C  
ATOM   1834  CD1 PHE   227      21.233  15.646  87.449  1.00  0.00           C  
ATOM   1835  CE1 PHE   227      22.465  15.261  87.960  1.00  0.00           C  
ATOM   1836  CZ  PHE   227      23.568  15.150  87.123  1.00  0.00           C  
ATOM   1837  CE2 PHE   227      23.449  15.420  85.765  1.00  0.00           C  
ATOM   1838  CD2 PHE   227      22.227  15.810  85.236  1.00  0.00           C  
ATOM   1839  C   PHE   227      17.327  15.623  84.948  1.00  0.00           C  
ATOM   1840  O   PHE   227      16.979  16.770  85.214  1.00  0.00           O  
ATOM   1841  N   GLY   228      16.513  14.735  84.347  1.00  0.00           N  
ATOM   1842  CA  GLY   228      15.114  15.002  83.997  1.00  0.00           C  
ATOM   1843  C   GLY   228      14.971  15.849  82.717  1.00  0.00           C  
ATOM   1844  O   GLY   228      15.952  16.169  82.046  1.00  0.00           O  
ATOM   1845  N   LYS   229      13.719  16.180  82.364  1.00  0.00           N  
ATOM   1846  CA  LYS   229      13.355  16.868  81.121  1.00  0.00           C  
ATOM   1847  CB  LYS   229      11.952  16.420  80.677  1.00  0.00           C  
ATOM   1848  CG  LYS   229      11.891  14.949  80.259  1.00  0.00           C  
ATOM   1849  CD  LYS   229      10.493  14.591  79.759  1.00  0.00           C  
ATOM   1850  CE  LYS   229      10.366  13.116  79.393  1.00  0.00           C  
ATOM   1851  NZ  LYS   229       8.991  12.817  78.985  1.00  0.00           N1+
ATOM   1852  C   LYS   229      13.437  18.394  81.260  1.00  0.00           C  
ATOM   1853  O   LYS   229      12.410  19.061  81.402  1.00  0.00           O  
ATOM   1854  N   GLY   230      14.669  18.909  81.196  1.00  0.00           N  
ATOM   1855  CA  GLY   230      14.953  20.336  81.157  1.00  0.00           C  
ATOM   1856  C   GLY   230      15.807  20.646  79.925  1.00  0.00           C  
ATOM   1857  O   GLY   230      15.991  19.812  79.035  1.00  0.00           O  
ATOM   1858  N   ILE   231      16.322  21.881  79.896  1.00  0.00           N  
ATOM   1859  CA  ILE   231      17.229  22.404  78.883  1.00  0.00           C  
ATOM   1860  CB  ILE   231      16.810  23.832  78.435  1.00  0.00           C  
ATOM   1861  CG2 ILE   231      17.799  24.451  77.427  1.00  0.00           C  
ATOM   1862  CG1 ILE   231      15.378  23.858  77.844  1.00  0.00           C  
ATOM   1863  CD1 ILE   231      14.702  25.234  77.917  1.00  0.00           C  
ATOM   1864  C   ILE   231      18.628  22.461  79.521  1.00  0.00           C  
ATOM   1865  O   ILE   231      18.810  23.144  80.528  1.00  0.00           O  
ATOM   1866  N   TYR   232      19.563  21.707  78.928  1.00  0.00           N  
ATOM   1867  CA  TYR   232      20.894  21.442  79.467  1.00  0.00           C  
ATOM   1868  CB  TYR   232      21.306  20.006  79.094  1.00  0.00           C  
ATOM   1869  CG  TYR   232      20.584  18.901  79.849  1.00  0.00           C  
ATOM   1870  CD1 TYR   232      19.205  18.668  79.653  1.00  0.00           C  
ATOM   1871  CE1 TYR   232      18.556  17.624  80.337  1.00  0.00           C  
ATOM   1872  CZ  TYR   232      19.290  16.787  81.199  1.00  0.00           C  
ATOM   1873  OH  TYR   232      18.678  15.752  81.838  1.00  0.00           O  
ATOM   1874  CE2 TYR   232      20.665  17.012  81.396  1.00  0.00           C  
ATOM   1875  CD2 TYR   232      21.307  18.075  80.735  1.00  0.00           C  
ATOM   1876  C   TYR   232      21.923  22.435  78.917  1.00  0.00           C  
ATOM   1877  O   TYR   232      21.881  22.765  77.733  1.00  0.00           O  
ATOM   1878  N   PHE   233      22.851  22.858  79.786  1.00  0.00           N  
ATOM   1879  CA  PHE   233      23.937  23.775  79.458  1.00  0.00           C  
ATOM   1880  CB  PHE   233      23.605  25.189  79.976  1.00  0.00           C  
ATOM   1881  CG  PHE   233      22.342  25.848  79.461  1.00  0.00           C  
ATOM   1882  CD1 PHE   233      22.345  26.517  78.219  1.00  0.00           C  
ATOM   1883  CE1 PHE   233      21.172  27.068  77.723  1.00  0.00           C  
ATOM   1884  CZ  PHE   233      19.991  26.951  78.443  1.00  0.00           C  
ATOM   1885  CE2 PHE   233      19.965  26.265  79.650  1.00  0.00           C  
ATOM   1886  CD2 PHE   233      21.124  25.697  80.158  1.00  0.00           C  
ATOM   1887  C   PHE   233      25.241  23.309  80.118  1.00  0.00           C  
ATOM   1888  O   PHE   233      25.183  22.593  81.114  1.00  0.00           O  
ATOM   1889  N   ALA   234      26.384  23.772  79.587  1.00  0.00           N  
ATOM   1890  CA  ALA   234      27.710  23.606  80.187  1.00  0.00           C  
ATOM   1891  CB  ALA   234      28.614  22.854  79.192  1.00  0.00           C  
ATOM   1892  C   ALA   234      28.327  24.979  80.494  1.00  0.00           C  
ATOM   1893  O   ALA   234      27.950  25.969  79.866  1.00  0.00           O  
ATOM   1894  N   ASP   235      29.313  24.998  81.407  1.00  0.00           N  
ATOM   1895  CA  ASP   235      30.262  26.114  81.571  1.00  0.00           C  
ATOM   1896  CB  ASP   235      30.539  26.493  83.050  1.00  0.00           C  
ATOM   1897  CG  ASP   235      30.863  25.345  84.011  1.00  0.00           C  
ATOM   1898  OD1 ASP   235      31.348  24.287  83.551  1.00  0.00           O  
ATOM   1899  OD2 ASP   235      30.665  25.570  85.224  1.00  0.00           O1-
ATOM   1900  C   ASP   235      31.579  25.846  80.806  1.00  0.00           C  
ATOM   1901  O   ASP   235      32.403  26.753  80.708  1.00  0.00           O  
ATOM   1902  N   MET   236      31.735  24.623  80.265  1.00  0.00           N  
ATOM   1903  CA  MET   236      32.848  24.204  79.421  1.00  0.00           C  
ATOM   1904  CB  MET   236      33.391  22.839  79.892  1.00  0.00           C  
ATOM   1905  CG  MET   236      33.977  22.860  81.315  1.00  0.00           C  
ATOM   1906  SD  MET   236      35.392  23.961  81.582  1.00  0.00           S  
ATOM   1907  CE  MET   236      36.720  22.976  80.843  1.00  0.00           C  
ATOM   1908  C   MET   236      32.389  24.162  77.962  1.00  0.00           C  
ATOM   1909  O   MET   236      31.457  23.427  77.634  1.00  0.00           O  
ATOM   1910  N   SER   237      33.061  24.964  77.121  1.00  0.00           N  
ATOM   1911  CA  SER   237      32.781  25.139  75.697  1.00  0.00           C  
ATOM   1912  CB  SER   237      33.726  26.214  75.124  1.00  0.00           C  
ATOM   1913  OG  SER   237      35.042  25.724  74.966  1.00  0.00           O  
ATOM   1914  C   SER   237      32.838  23.837  74.888  1.00  0.00           C  
ATOM   1915  O   SER   237      31.934  23.592  74.095  1.00  0.00           O  
ATOM   1916  N   SER   238      33.885  23.031  75.129  1.00  0.00           N  
ATOM   1917  CA  SER   238      34.152  21.781  74.430  1.00  0.00           C  
ATOM   1918  CB  SER   238      35.627  21.412  74.610  1.00  0.00           C  
ATOM   1919  OG  SER   238      35.904  21.095  75.955  1.00  0.00           O  
ATOM   1920  C   SER   238      33.204  20.638  74.819  1.00  0.00           C  
ATOM   1921  O   SER   238      32.962  19.780  73.975  1.00  0.00           O  
ATOM   1922  N   LYS   239      32.652  20.661  76.048  1.00  0.00           N  
ATOM   1923  CA  LYS   239      31.597  19.736  76.471  1.00  0.00           C  
ATOM   1924  CB  LYS   239      31.342  19.847  77.990  1.00  0.00           C  
ATOM   1925  CG  LYS   239      30.181  18.957  78.478  1.00  0.00           C  
ATOM   1926  CD  LYS   239      30.082  18.862  80.001  1.00  0.00           C  
ATOM   1927  CE  LYS   239      28.910  17.975  80.440  1.00  0.00           C  
ATOM   1928  NZ  LYS   239      28.779  17.938  81.902  1.00  0.00           N1+
ATOM   1929  C   LYS   239      30.316  19.929  75.646  1.00  0.00           C  
ATOM   1930  O   LYS   239      29.765  18.942  75.158  1.00  0.00           O  
ATOM   1931  N   SER   240      29.908  21.195  75.474  1.00  0.00           N  
ATOM   1932  CA  SER   240      28.806  21.582  74.602  1.00  0.00           C  
ATOM   1933  CB  SER   240      28.431  23.049  74.864  1.00  0.00           C  
ATOM   1934  OG  SER   240      27.539  23.120  75.952  1.00  0.00           O  
ATOM   1935  C   SER   240      29.102  21.335  73.115  1.00  0.00           C  
ATOM   1936  O   SER   240      28.224  20.840  72.413  1.00  0.00           O  
ATOM   1937  N   ALA   241      30.338  21.631  72.676  1.00  0.00           N  
ATOM   1938  CA  ALA   241      30.800  21.473  71.296  1.00  0.00           C  
ATOM   1939  CB  ALA   241      32.168  22.141  71.125  1.00  0.00           C  
ATOM   1940  C   ALA   241      30.846  20.019  70.794  1.00  0.00           C  
ATOM   1941  O   ALA   241      30.807  19.819  69.581  1.00  0.00           O  
ATOM   1942  N   ASN   242      30.879  19.032  71.708  1.00  0.00           N  
ATOM   1943  CA  ASN   242      30.739  17.607  71.381  1.00  0.00           C  
ATOM   1944  CB  ASN   242      31.116  16.737  72.603  1.00  0.00           C  
ATOM   1945  CG  ASN   242      32.593  16.811  73.010  1.00  0.00           C  
ATOM   1946  OD1 ASN   242      33.470  17.090  72.194  1.00  0.00           O  
ATOM   1947  ND2 ASN   242      32.877  16.543  74.284  1.00  0.00           N  
ATOM   1948  C   ASN   242      29.322  17.254  70.881  1.00  0.00           C  
ATOM   1949  O   ASN   242      29.197  16.333  70.074  1.00  0.00           O  
ATOM   1950  N   TYR   243      28.295  18.008  71.318  1.00  0.00           N  
ATOM   1951  CA  TYR   243      26.911  17.889  70.845  1.00  0.00           C  
ATOM   1952  CB  TYR   243      25.925  18.373  71.927  1.00  0.00           C  
ATOM   1953  CG  TYR   243      25.944  17.521  73.178  1.00  0.00           C  
ATOM   1954  CD1 TYR   243      25.258  16.288  73.199  1.00  0.00           C  
ATOM   1955  CE1 TYR   243      25.305  15.476  74.348  1.00  0.00           C  
ATOM   1956  CZ  TYR   243      26.030  15.898  75.479  1.00  0.00           C  
ATOM   1957  OH  TYR   243      26.075  15.112  76.593  1.00  0.00           O  
ATOM   1958  CE2 TYR   243      26.712  17.130  75.461  1.00  0.00           C  
ATOM   1959  CD2 TYR   243      26.668  17.940  74.311  1.00  0.00           C  
ATOM   1960  C   TYR   243      26.652  18.588  69.500  1.00  0.00           C  
ATOM   1961  O   TYR   243      25.544  18.451  68.984  1.00  0.00           O  
ATOM   1962  N   CYS   244      27.659  19.269  68.922  1.00  0.00           N  
ATOM   1963  CA  CYS   244      27.604  19.776  67.547  1.00  0.00           C  
ATOM   1964  CB  CYS   244      28.715  20.794  67.231  1.00  0.00           C  
ATOM   1965  SG  CYS   244      28.547  22.248  68.296  1.00  0.00           S  
ATOM   1966  C   CYS   244      27.657  18.641  66.510  1.00  0.00           C  
ATOM   1967  O   CYS   244      27.108  18.808  65.422  1.00  0.00           O  
ATOM   1968  N   PHE   245      28.333  17.529  66.864  1.00  0.00           N  
ATOM   1969  CA  PHE   245      28.618  16.370  66.009  1.00  0.00           C  
ATOM   1970  CB  PHE   245      27.356  15.500  65.786  1.00  0.00           C  
ATOM   1971  CG  PHE   245      26.807  14.840  67.037  1.00  0.00           C  
ATOM   1972  CD1 PHE   245      27.394  13.661  67.543  1.00  0.00           C  
ATOM   1973  CE1 PHE   245      26.925  13.105  68.727  1.00  0.00           C  
ATOM   1974  CZ  PHE   245      25.895  13.718  69.429  1.00  0.00           C  
ATOM   1975  CE2 PHE   245      25.338  14.903  68.966  1.00  0.00           C  
ATOM   1976  CD2 PHE   245      25.798  15.475  67.790  1.00  0.00           C  
ATOM   1977  C   PHE   245      29.337  16.748  64.699  1.00  0.00           C  
ATOM   1978  O   PHE   245      29.083  16.142  63.657  1.00  0.00           O  
ATOM   1979  N   ALA   246      30.233  17.750  64.784  1.00  0.00           N  
ATOM   1980  CA  ALA   246      31.120  18.159  63.700  1.00  0.00           C  
ATOM   1981  CB  ALA   246      31.862  19.442  64.104  1.00  0.00           C  
ATOM   1982  C   ALA   246      32.103  17.032  63.350  1.00  0.00           C  
ATOM   1983  O   ALA   246      32.440  16.209  64.204  1.00  0.00           O  
ATOM   1984  N   SER   247      32.520  17.018  62.084  1.00  0.00           N  
ATOM   1985  CA  SER   247      33.352  15.970  61.503  1.00  0.00           C  
ATOM   1986  CB  SER   247      32.432  14.998  60.733  1.00  0.00           C  
ATOM   1987  OG  SER   247      31.856  15.614  59.598  1.00  0.00           O  
ATOM   1988  C   SER   247      34.434  16.599  60.623  1.00  0.00           C  
ATOM   1989  O   SER   247      34.466  17.815  60.453  1.00  0.00           O  
ATOM   1990  N   ARG   248      35.307  15.754  60.063  1.00  0.00           N  
ATOM   1991  CA  ARG   248      36.338  16.177  59.115  1.00  0.00           C  
ATOM   1992  CB  ARG   248      37.297  15.004  58.825  1.00  0.00           C  
ATOM   1993  CG  ARG   248      37.793  14.262  60.085  1.00  0.00           C  
ATOM   1994  CD  ARG   248      38.927  13.268  59.795  1.00  0.00           C  
ATOM   1995  NE  ARG   248      40.191  13.960  59.510  1.00  0.00           N  
ATOM   1996  CZ  ARG   248      41.103  14.325  60.428  1.00  0.00           C  
ATOM   1997  NH1 ARG   248      40.972  13.984  61.718  1.00  0.00           N1+
ATOM   1998  NH2 ARG   248      42.162  15.047  60.045  1.00  0.00           N  
ATOM   1999  C   ARG   248      35.745  16.735  57.804  1.00  0.00           C  
ATOM   2000  O   ARG   248      36.306  17.676  57.246  1.00  0.00           O  
ATOM   2001  N   LEU   249      34.613  16.151  57.367  1.00  0.00           N  
ATOM   2002  CA  LEU   249      33.897  16.492  56.138  1.00  0.00           C  
ATOM   2003  CB  LEU   249      32.923  15.357  55.734  1.00  0.00           C  
ATOM   2004  CG  LEU   249      33.496  13.921  55.810  1.00  0.00           C  
ATOM   2005  CD1 LEU   249      33.339  13.296  57.215  1.00  0.00           C  
ATOM   2006  CD2 LEU   249      32.853  13.016  54.747  1.00  0.00           C  
ATOM   2007  C   LEU   249      33.139  17.827  56.254  1.00  0.00           C  
ATOM   2008  O   LEU   249      33.241  18.652  55.346  1.00  0.00           O  
ATOM   2009  N   LYS   250      32.417  18.016  57.374  1.00  0.00           N  
ATOM   2010  CA  LYS   250      31.722  19.253  57.729  1.00  0.00           C  
ATOM   2011  CB  LYS   250      30.182  19.096  57.663  1.00  0.00           C  
ATOM   2012  CG  LYS   250      29.536  17.942  58.465  1.00  0.00           C  
ATOM   2013  CD  LYS   250      29.289  16.651  57.661  1.00  0.00           C  
ATOM   2014  CE  LYS   250      27.948  16.607  56.905  1.00  0.00           C  
ATOM   2015  NZ  LYS   250      27.879  17.570  55.792  1.00  0.00           N1+
ATOM   2016  C   LYS   250      32.263  19.744  59.074  1.00  0.00           C  
ATOM   2017  O   LYS   250      31.681  19.494  60.130  1.00  0.00           O  
ATOM   2018  N   ASN   251      33.414  20.423  58.986  1.00  0.00           N  
ATOM   2019  CA  ASN   251      34.179  20.913  60.128  1.00  0.00           C  
ATOM   2020  CB  ASN   251      35.681  20.944  59.753  1.00  0.00           C  
ATOM   2021  CG  ASN   251      36.139  22.055  58.795  1.00  0.00           C  
ATOM   2022  OD1 ASN   251      35.334  22.757  58.183  1.00  0.00           O  
ATOM   2023  ND2 ASN   251      37.456  22.203  58.647  1.00  0.00           N  
ATOM   2024  C   ASN   251      33.649  22.225  60.736  1.00  0.00           C  
ATOM   2025  O   ASN   251      34.228  22.678  61.715  1.00  0.00           O  
ATOM   2026  N   THR   252      32.564  22.796  60.187  1.00  0.00           N  
ATOM   2027  CA  THR   252      31.880  23.943  60.779  1.00  0.00           C  
ATOM   2028  CB  THR   252      31.396  24.945  59.701  1.00  0.00           C  
ATOM   2029  CG2 THR   252      30.697  26.198  60.265  1.00  0.00           C  
ATOM   2030  OG1 THR   252      32.520  25.391  58.965  1.00  0.00           O  
ATOM   2031  C   THR   252      30.673  23.453  61.602  1.00  0.00           C  
ATOM   2032  O   THR   252      29.872  22.669  61.093  1.00  0.00           O  
ATOM   2033  N   GLY   253      30.580  23.934  62.850  1.00  0.00           N  
ATOM   2034  CA  GLY   253      29.467  23.711  63.774  1.00  0.00           C  
ATOM   2035  C   GLY   253      29.126  25.052  64.438  1.00  0.00           C  
ATOM   2036  O   GLY   253      29.894  26.009  64.333  1.00  0.00           O  
ATOM   2037  N   LEU   254      27.980  25.119  65.138  1.00  0.00           N  
ATOM   2038  CA  LEU   254      27.560  26.316  65.878  1.00  0.00           C  
ATOM   2039  CB  LEU   254      26.197  26.845  65.380  1.00  0.00           C  
ATOM   2040  CG  LEU   254      26.029  27.054  63.862  1.00  0.00           C  
ATOM   2041  CD1 LEU   254      24.590  27.510  63.552  1.00  0.00           C  
ATOM   2042  CD2 LEU   254      27.060  28.028  63.274  1.00  0.00           C  
ATOM   2043  C   LEU   254      27.456  26.014  67.379  1.00  0.00           C  
ATOM   2044  O   LEU   254      26.996  24.936  67.750  1.00  0.00           O  
ATOM   2045  N   LEU   255      27.823  27.004  68.205  1.00  0.00           N  
ATOM   2046  CA  LEU   255      27.623  27.007  69.655  1.00  0.00           C  
ATOM   2047  CB  LEU   255      28.990  27.110  70.373  1.00  0.00           C  
ATOM   2048  CG  LEU   255      29.739  25.773  70.544  1.00  0.00           C  
ATOM   2049  CD1 LEU   255      31.197  26.017  70.993  1.00  0.00           C  
ATOM   2050  CD2 LEU   255      28.987  24.813  71.491  1.00  0.00           C  
ATOM   2051  C   LEU   255      26.758  28.218  70.016  1.00  0.00           C  
ATOM   2052  O   LEU   255      27.046  29.321  69.565  1.00  0.00           O  
ATOM   2053  N   LEU   256      25.737  27.995  70.853  1.00  0.00           N  
ATOM   2054  CA  LEU   256      24.862  29.033  71.388  1.00  0.00           C  
ATOM   2055  CB  LEU   256      23.411  28.505  71.321  1.00  0.00           C  
ATOM   2056  CG  LEU   256      22.295  29.416  71.881  1.00  0.00           C  
ATOM   2057  CD1 LEU   256      22.125  30.726  71.084  1.00  0.00           C  
ATOM   2058  CD2 LEU   256      20.974  28.632  71.987  1.00  0.00           C  
ATOM   2059  C   LEU   256      25.289  29.353  72.826  1.00  0.00           C  
ATOM   2060  O   LEU   256      25.455  28.432  73.620  1.00  0.00           O  
ATOM   2061  N   LEU   257      25.398  30.647  73.145  1.00  0.00           N  
ATOM   2062  CA  LEU   257      25.482  31.159  74.508  1.00  0.00           C  
ATOM   2063  CB  LEU   257      26.609  32.201  74.624  1.00  0.00           C  
ATOM   2064  CG  LEU   257      28.021  31.594  74.684  1.00  0.00           C  
ATOM   2065  CD1 LEU   257      29.096  32.686  74.609  1.00  0.00           C  
ATOM   2066  CD2 LEU   257      28.221  30.726  75.937  1.00  0.00           C  
ATOM   2067  C   LEU   257      24.138  31.798  74.855  1.00  0.00           C  
ATOM   2068  O   LEU   257      23.611  32.583  74.067  1.00  0.00           O  
ATOM   2069  N   SER   258      23.626  31.452  76.041  1.00  0.00           N  
ATOM   2070  CA  SER   258      22.365  31.958  76.571  1.00  0.00           C  
ATOM   2071  CB  SER   258      21.350  30.803  76.637  1.00  0.00           C  
ATOM   2072  OG  SER   258      20.988  30.365  75.344  1.00  0.00           O  
ATOM   2073  C   SER   258      22.602  32.493  77.982  1.00  0.00           C  
ATOM   2074  O   SER   258      23.327  31.862  78.749  1.00  0.00           O  
ATOM   2075  N   GLU   259      21.931  33.605  78.314  1.00  0.00           N  
ATOM   2076  CA  GLU   259      21.778  34.102  79.678  1.00  0.00           C  
ATOM   2077  CB  GLU   259      21.347  35.582  79.656  1.00  0.00           C  
ATOM   2078  CG  GLU   259      22.324  36.509  78.907  1.00  0.00           C  
ATOM   2079  CD  GLU   259      21.944  37.992  78.963  1.00  0.00           C  
ATOM   2080  OE1 GLU   259      20.885  38.318  79.544  1.00  0.00           O  
ATOM   2081  OE2 GLU   259      22.742  38.788  78.423  1.00  0.00           O1-
ATOM   2082  C   GLU   259      20.726  33.234  80.381  1.00  0.00           C  
ATOM   2083  O   GLU   259      19.545  33.322  80.044  1.00  0.00           O  
ATOM   2084  N   VAL   260      21.186  32.375  81.300  1.00  0.00           N  
ATOM   2085  CA  VAL   260      20.358  31.393  81.987  1.00  0.00           C  
ATOM   2086  CB  VAL   260      20.996  29.974  81.982  1.00  0.00           C  
ATOM   2087  CG1 VAL   260      20.108  28.911  82.660  1.00  0.00           C  
ATOM   2088  CG2 VAL   260      21.334  29.508  80.558  1.00  0.00           C  
ATOM   2089  C   VAL   260      20.171  31.840  83.444  1.00  0.00           C  
ATOM   2090  O   VAL   260      21.148  31.903  84.190  1.00  0.00           O  
ATOM   2091  N   ALA   261      18.915  32.128  83.813  1.00  0.00           N  
ATOM   2092  CA  ALA   261      18.492  32.490  85.162  1.00  0.00           C  
ATOM   2093  CB  ALA   261      17.169  33.263  85.051  1.00  0.00           C  
ATOM   2094  C   ALA   261      18.356  31.234  86.037  1.00  0.00           C  
ATOM   2095  O   ALA   261      17.270  30.657  86.111  1.00  0.00           O  
ATOM   2096  N   LEU   262      19.473  30.809  86.650  1.00  0.00           N  
ATOM   2097  CA  LEU   262      19.556  29.570  87.429  1.00  0.00           C  
ATOM   2098  CB  LEU   262      21.032  29.184  87.665  1.00  0.00           C  
ATOM   2099  CG  LEU   262      21.853  28.858  86.401  1.00  0.00           C  
ATOM   2100  CD1 LEU   262      23.343  28.767  86.751  1.00  0.00           C  
ATOM   2101  CD2 LEU   262      21.384  27.566  85.717  1.00  0.00           C  
ATOM   2102  C   LEU   262      18.835  29.631  88.783  1.00  0.00           C  
ATOM   2103  O   LEU   262      18.418  28.577  89.257  1.00  0.00           O  
ATOM   2104  N   GLY   263      18.729  30.825  89.397  1.00  0.00           N  
ATOM   2105  CA  GLY   263      18.205  31.008  90.755  1.00  0.00           C  
ATOM   2106  C   GLY   263      19.059  30.222  91.762  1.00  0.00           C  
ATOM   2107  O   GLY   263      20.283  30.162  91.631  1.00  0.00           O  
ATOM   2108  N   GLN   264      18.411  29.599  92.759  1.00  0.00           N  
ATOM   2109  CA  GLN   264      19.064  28.613  93.618  1.00  0.00           C  
ATOM   2110  CB  GLN   264      18.324  28.492  94.964  1.00  0.00           C  
ATOM   2111  CG  GLN   264      19.030  27.526  95.943  1.00  0.00           C  
ATOM   2112  CD  GLN   264      18.415  27.499  97.342  1.00  0.00           C  
ATOM   2113  OE1 GLN   264      17.294  27.953  97.557  1.00  0.00           O  
ATOM   2114  NE2 GLN   264      19.146  26.932  98.303  1.00  0.00           N  
ATOM   2115  C   GLN   264      19.153  27.268  92.879  1.00  0.00           C  
ATOM   2116  O   GLN   264      18.126  26.738  92.450  1.00  0.00           O  
ATOM   2117  N   CYS   265      20.382  26.743  92.774  1.00  0.00           N  
ATOM   2118  CA  CYS   265      20.670  25.427  92.211  1.00  0.00           C  
ATOM   2119  CB  CYS   265      22.129  25.313  91.725  1.00  0.00           C  
ATOM   2120  SG  CYS   265      22.439  26.413  90.316  1.00  0.00           S  
ATOM   2121  C   CYS   265      20.423  24.339  93.268  1.00  0.00           C  
ATOM   2122  O   CYS   265      20.855  24.488  94.412  1.00  0.00           O  
ATOM   2123  N   ASN   266      19.803  23.234  92.832  1.00  0.00           N  
ATOM   2124  CA  ASN   266      19.799  21.958  93.536  1.00  0.00           C  
ATOM   2125  CB  ASN   266      18.486  21.187  93.249  1.00  0.00           C  
ATOM   2126  CG  ASN   266      18.271  19.984  94.179  1.00  0.00           C  
ATOM   2127  OD1 ASN   266      18.781  19.944  95.299  1.00  0.00           O  
ATOM   2128  ND2 ASN   266      17.495  19.001  93.722  1.00  0.00           N  
ATOM   2129  C   ASN   266      21.041  21.185  93.068  1.00  0.00           C  
ATOM   2130  O   ASN   266      21.015  20.551  92.013  1.00  0.00           O  
ATOM   2131  N   GLU   267      22.123  21.301  93.848  1.00  0.00           N  
ATOM   2132  CA  GLU   267      23.409  20.678  93.560  1.00  0.00           C  
ATOM   2133  CB  GLU   267      24.503  21.392  94.370  1.00  0.00           C  
ATOM   2134  CG  GLU   267      24.681  22.863  93.941  1.00  0.00           C  
ATOM   2135  CD  GLU   267      25.775  23.568  94.736  1.00  0.00           C  
ATOM   2136  OE1 GLU   267      25.595  23.684  95.968  1.00  0.00           O  
ATOM   2137  OE2 GLU   267      26.766  23.986  94.097  1.00  0.00           O1-
ATOM   2138  C   GLU   267      23.352  19.170  93.840  1.00  0.00           C  
ATOM   2139  O   GLU   267      23.053  18.774  94.967  1.00  0.00           O  
ATOM   2140  N   LEU   268      23.614  18.370  92.794  1.00  0.00           N  
ATOM   2141  CA  LEU   268      23.547  16.912  92.821  1.00  0.00           C  
ATOM   2142  CB  LEU   268      22.349  16.425  91.970  1.00  0.00           C  
ATOM   2143  CG  LEU   268      20.960  16.724  92.587  1.00  0.00           C  
ATOM   2144  CD1 LEU   268      19.822  16.367  91.607  1.00  0.00           C  
ATOM   2145  CD2 LEU   268      20.768  16.055  93.965  1.00  0.00           C  
ATOM   2146  C   LEU   268      24.869  16.335  92.305  1.00  0.00           C  
ATOM   2147  O   LEU   268      25.350  16.734  91.246  1.00  0.00           O  
ATOM   2148  N   LEU   269      25.419  15.394  93.086  1.00  0.00           N  
ATOM   2149  CA  LEU   269      26.665  14.677  92.818  1.00  0.00           C  
ATOM   2150  CB  LEU   269      27.129  14.064  94.165  1.00  0.00           C  
ATOM   2151  CG  LEU   269      28.569  13.489  94.310  1.00  0.00           C  
ATOM   2152  CD1 LEU   269      28.562  12.173  95.106  1.00  0.00           C  
ATOM   2153  CD2 LEU   269      29.431  13.369  93.040  1.00  0.00           C  
ATOM   2154  C   LEU   269      26.464  13.614  91.719  1.00  0.00           C  
ATOM   2155  O   LEU   269      27.243  13.577  90.766  1.00  0.00           O  
ATOM   2156  N   GLU   270      25.413  12.791  91.871  1.00  0.00           N  
ATOM   2157  CA  GLU   270      25.060  11.697  90.967  1.00  0.00           C  
ATOM   2158  CB  GLU   270      24.788  10.423  91.794  1.00  0.00           C  
ATOM   2159  CG  GLU   270      26.037   9.875  92.505  1.00  0.00           C  
ATOM   2160  CD  GLU   270      25.757   8.558  93.231  1.00  0.00           C  
ATOM   2161  OE1 GLU   270      24.781   8.524  94.011  1.00  0.00           O  
ATOM   2162  OE2 GLU   270      26.534   7.605  93.001  1.00  0.00           O1-
ATOM   2163  C   GLU   270      23.816  12.041  90.139  1.00  0.00           C  
ATOM   2164  O   GLU   270      22.997  12.863  90.555  1.00  0.00           O  
ATOM   2165  N   ALA   271      23.689  11.348  88.993  1.00  0.00           N  
ATOM   2166  CA  ALA   271      22.523  11.375  88.112  1.00  0.00           C  
ATOM   2167  CB  ALA   271      22.814  10.510  86.876  1.00  0.00           C  
ATOM   2168  C   ALA   271      21.245  10.889  88.815  1.00  0.00           C  
ATOM   2169  O   ALA   271      21.288   9.929  89.586  1.00  0.00           O  
ATOM   2170  N   ASN   272      20.132  11.561  88.504  1.00  0.00           N  
ATOM   2171  CA  ASN   272      18.800  11.232  88.984  1.00  0.00           C  
ATOM   2172  CB  ASN   272      18.573  11.844  90.393  1.00  0.00           C  
ATOM   2173  CG  ASN   272      17.326  11.302  91.107  1.00  0.00           C  
ATOM   2174  OD1 ASN   272      16.411  10.768  90.484  1.00  0.00           O  
ATOM   2175  ND2 ASN   272      17.283  11.438  92.432  1.00  0.00           N  
ATOM   2176  C   ASN   272      17.799  11.767  87.943  1.00  0.00           C  
ATOM   2177  O   ASN   272      17.548  12.970  87.930  1.00  0.00           O  
ATOM   2178  N   PRO   273      17.218  10.882  87.100  1.00  0.00           N  
ATOM   2179  CD  PRO   273      17.685   9.520  86.838  1.00  0.00           C  
ATOM   2180  CG  PRO   273      17.137   9.184  85.459  1.00  0.00           C  
ATOM   2181  CB  PRO   273      15.824   9.947  85.426  1.00  0.00           C  
ATOM   2182  CA  PRO   273      16.111  11.248  86.191  1.00  0.00           C  
ATOM   2183  C   PRO   273      14.831  11.858  86.803  1.00  0.00           C  
ATOM   2184  O   PRO   273      14.032  12.405  86.043  1.00  0.00           O  
ATOM   2185  N   LYS   274      14.668  11.791  88.136  1.00  0.00           N  
ATOM   2186  CA  LYS   274      13.579  12.419  88.892  1.00  0.00           C  
ATOM   2187  CB  LYS   274      13.145  11.480  90.047  1.00  0.00           C  
ATOM   2188  CG  LYS   274      12.699  10.063  89.642  1.00  0.00           C  
ATOM   2189  CD  LYS   274      11.397  10.034  88.823  1.00  0.00           C  
ATOM   2190  CE  LYS   274      10.834   8.618  88.626  1.00  0.00           C  
ATOM   2191  NZ  LYS   274      11.753   7.766  87.853  1.00  0.00           N1+
ATOM   2192  C   LYS   274      13.964  13.808  89.462  1.00  0.00           C  
ATOM   2193  O   LYS   274      13.205  14.325  90.282  1.00  0.00           O  
ATOM   2194  N   ALA   275      15.113  14.385  89.057  1.00  0.00           N  
ATOM   2195  CA  ALA   275      15.699  15.617  89.611  1.00  0.00           C  
ATOM   2196  CB  ALA   275      17.051  15.906  88.940  1.00  0.00           C  
ATOM   2197  C   ALA   275      14.818  16.883  89.588  1.00  0.00           C  
ATOM   2198  O   ALA   275      15.016  17.739  90.451  1.00  0.00           O  
ATOM   2199  N   GLU   276      13.855  16.978  88.651  1.00  0.00           N  
ATOM   2200  CA  GLU   276      12.880  18.075  88.597  1.00  0.00           C  
ATOM   2201  CB  GLU   276      12.134  18.048  87.246  1.00  0.00           C  
ATOM   2202  CG  GLU   276      11.174  19.245  87.042  1.00  0.00           C  
ATOM   2203  CD  GLU   276      10.452  19.265  85.694  1.00  0.00           C  
ATOM   2204  OE1 GLU   276      10.774  18.419  84.830  1.00  0.00           O  
ATOM   2205  OE2 GLU   276       9.580  20.150  85.552  1.00  0.00           O1-
ATOM   2206  C   GLU   276      11.900  18.072  89.789  1.00  0.00           C  
ATOM   2207  O   GLU   276      11.512  19.146  90.250  1.00  0.00           O  
ATOM   2208  N   GLY   277      11.539  16.876  90.284  1.00  0.00           N  
ATOM   2209  CA  GLY   277      10.659  16.706  91.441  1.00  0.00           C  
ATOM   2210  C   GLY   277      11.373  17.036  92.764  1.00  0.00           C  
ATOM   2211  O   GLY   277      10.698  17.342  93.746  1.00  0.00           O  
ATOM   2212  N   LEU   278      12.718  16.997  92.788  1.00  0.00           N  
ATOM   2213  CA  LEU   278      13.543  17.280  93.966  1.00  0.00           C  
ATOM   2214  CB  LEU   278      14.911  16.573  93.829  1.00  0.00           C  
ATOM   2215  CG  LEU   278      14.865  15.042  93.662  1.00  0.00           C  
ATOM   2216  CD1 LEU   278      16.297  14.485  93.527  1.00  0.00           C  
ATOM   2217  CD2 LEU   278      14.068  14.340  94.781  1.00  0.00           C  
ATOM   2218  C   LEU   278      13.772  18.778  94.229  1.00  0.00           C  
ATOM   2219  O   LEU   278      14.367  19.090  95.262  1.00  0.00           O  
ATOM   2220  N   LEU   279      13.337  19.670  93.318  1.00  0.00           N  
ATOM   2221  CA  LEU   279      13.544  21.119  93.407  1.00  0.00           C  
ATOM   2222  CB  LEU   279      12.948  21.828  92.171  1.00  0.00           C  
ATOM   2223  CG  LEU   279      13.695  21.587  90.840  1.00  0.00           C  
ATOM   2224  CD1 LEU   279      12.957  22.282  89.674  1.00  0.00           C  
ATOM   2225  CD2 LEU   279      15.181  21.991  90.892  1.00  0.00           C  
ATOM   2226  C   LEU   279      12.996  21.732  94.708  1.00  0.00           C  
ATOM   2227  O   LEU   279      13.785  22.284  95.473  1.00  0.00           O  
ATOM   2228  N   GLN   280      11.677  21.588  94.941  1.00  0.00           N  
ATOM   2229  CA  GLN   280      10.946  22.015  96.145  1.00  0.00           C  
ATOM   2230  CB  GLN   280      11.193  21.011  97.305  1.00  0.00           C  
ATOM   2231  CG  GLN   280      10.785  19.543  97.036  1.00  0.00           C  
ATOM   2232  CD  GLN   280       9.284  19.297  96.836  1.00  0.00           C  
ATOM   2233  OE1 GLN   280       8.452  20.185  97.005  1.00  0.00           O  
ATOM   2234  NE2 GLN   280       8.928  18.059  96.485  1.00  0.00           N  
ATOM   2235  C   GLN   280      11.237  23.479  96.548  1.00  0.00           C  
ATOM   2236  O   GLN   280      11.690  23.736  97.663  1.00  0.00           O  
ATOM   2237  N   GLY   281      11.008  24.404  95.601  1.00  0.00           N  
ATOM   2238  CA  GLY   281      11.226  25.843  95.772  1.00  0.00           C  
ATOM   2239  C   GLY   281      12.521  26.326  95.093  1.00  0.00           C  
ATOM   2240  O   GLY   281      12.634  27.523  94.833  1.00  0.00           O  
ATOM   2241  N   LYS   282      13.469  25.426  94.769  1.00  0.00           N  
ATOM   2242  CA  LYS   282      14.652  25.724  93.948  1.00  0.00           C  
ATOM   2243  CB  LYS   282      15.741  24.662  94.204  1.00  0.00           C  
ATOM   2244  CG  LYS   282      16.230  24.638  95.663  1.00  0.00           C  
ATOM   2245  CD  LYS   282      17.336  23.603  95.891  1.00  0.00           C  
ATOM   2246  CE  LYS   282      17.731  23.457  97.366  1.00  0.00           C  
ATOM   2247  NZ  LYS   282      18.803  22.461  97.529  1.00  0.00           N1+
ATOM   2248  C   LYS   282      14.275  25.809  92.456  1.00  0.00           C  
ATOM   2249  O   LYS   282      13.189  25.373  92.072  1.00  0.00           O  
ATOM   2250  N   HIE   283      15.157  26.418  91.648  1.00  0.00           N  
ATOM   2251  CA  HIE   283      14.826  26.862  90.286  1.00  0.00           C  
ATOM   2252  CB  HIE   283      15.072  28.379  90.180  1.00  0.00           C  
ATOM   2253  CG  HIE   283      14.534  29.188  91.332  1.00  0.00           C  
ATOM   2254  ND1 HIE   283      15.328  29.549  92.426  1.00  0.00           N  
ATOM   2255  CE1 HIE   283      14.518  30.225  93.227  1.00  0.00           C  
ATOM   2256  NE2 HIE   283      13.278  30.328  92.746  1.00  0.00           N  
ATOM   2257  CD2 HIE   283      13.257  29.668  91.529  1.00  0.00           C  
ATOM   2258  C   HIE   283      15.585  26.109  89.184  1.00  0.00           C  
ATOM   2259  O   HIE   283      15.156  26.164  88.032  1.00  0.00           O  
ATOM   2260  N   SER   284      16.679  25.420  89.530  1.00  0.00           N  
ATOM   2261  CA  SER   284      17.491  24.652  88.589  1.00  0.00           C  
ATOM   2262  CB  SER   284      18.499  25.590  87.880  1.00  0.00           C  
ATOM   2263  OG  SER   284      19.551  26.001  88.730  1.00  0.00           O  
ATOM   2264  C   SER   284      18.168  23.487  89.313  1.00  0.00           C  
ATOM   2265  O   SER   284      18.205  23.465  90.542  1.00  0.00           O  
ATOM   2266  N   THR   285      18.707  22.553  88.523  1.00  0.00           N  
ATOM   2267  CA  THR   285      19.588  21.494  88.997  1.00  0.00           C  
ATOM   2268  CB  THR   285      19.111  20.104  88.505  1.00  0.00           C  
ATOM   2269  CG2 THR   285      20.045  18.921  88.828  1.00  0.00           C  
ATOM   2270  OG1 THR   285      17.859  19.830  89.101  1.00  0.00           O  
ATOM   2271  C   THR   285      20.986  21.761  88.427  1.00  0.00           C  
ATOM   2272  O   THR   285      21.105  22.124  87.258  1.00  0.00           O  
ATOM   2273  N   LYS   286      22.011  21.553  89.265  1.00  0.00           N  
ATOM   2274  CA  LYS   286      23.407  21.571  88.856  1.00  0.00           C  
ATOM   2275  CB  LYS   286      24.162  22.680  89.617  1.00  0.00           C  
ATOM   2276  CG  LYS   286      25.655  22.783  89.252  1.00  0.00           C  
ATOM   2277  CD  LYS   286      26.377  23.892  90.025  1.00  0.00           C  
ATOM   2278  CE  LYS   286      27.867  23.961  89.673  1.00  0.00           C  
ATOM   2279  NZ  LYS   286      28.548  25.021  90.435  1.00  0.00           N1+
ATOM   2280  C   LYS   286      23.983  20.176  89.117  1.00  0.00           C  
ATOM   2281  O   LYS   286      24.071  19.761  90.270  1.00  0.00           O  
ATOM   2282  N   GLY   287      24.410  19.503  88.039  1.00  0.00           N  
ATOM   2283  CA  GLY   287      25.241  18.309  88.114  1.00  0.00           C  
ATOM   2284  C   GLY   287      26.657  18.788  88.449  1.00  0.00           C  
ATOM   2285  O   GLY   287      27.225  19.573  87.691  1.00  0.00           O  
ATOM   2286  N   LEU   288      27.201  18.338  89.590  1.00  0.00           N  
ATOM   2287  CA  LEU   288      28.482  18.796  90.125  1.00  0.00           C  
ATOM   2288  CB  LEU   288      28.513  18.600  91.657  1.00  0.00           C  
ATOM   2289  CG  LEU   288      27.516  19.470  92.455  1.00  0.00           C  
ATOM   2290  CD1 LEU   288      27.511  19.050  93.940  1.00  0.00           C  
ATOM   2291  CD2 LEU   288      27.762  20.984  92.268  1.00  0.00           C  
ATOM   2292  C   LEU   288      29.646  18.054  89.456  1.00  0.00           C  
ATOM   2293  O   LEU   288      29.819  16.854  89.676  1.00  0.00           O  
ATOM   2294  N   GLY   289      30.423  18.804  88.664  1.00  0.00           N  
ATOM   2295  CA  GLY   289      31.614  18.326  87.977  1.00  0.00           C  
ATOM   2296  C   GLY   289      32.810  18.283  88.928  1.00  0.00           C  
ATOM   2297  O   GLY   289      32.923  19.103  89.839  1.00  0.00           O  
ATOM   2298  N   LYS   290      33.731  17.349  88.646  1.00  0.00           N  
ATOM   2299  CA  LYS   290      35.045  17.204  89.274  1.00  0.00           C  
ATOM   2300  CB  LYS   290      35.664  15.882  88.767  1.00  0.00           C  
ATOM   2301  CG  LYS   290      37.074  15.570  89.301  1.00  0.00           C  
ATOM   2302  CD  LYS   290      37.713  14.365  88.598  1.00  0.00           C  
ATOM   2303  CE  LYS   290      39.152  14.085  89.060  1.00  0.00           C  
ATOM   2304  NZ  LYS   290      40.053  15.226  88.809  1.00  0.00           N1+
ATOM   2305  C   LYS   290      35.970  18.403  88.990  1.00  0.00           C  
ATOM   2306  O   LYS   290      36.723  18.802  89.873  1.00  0.00           O  
ATOM   2307  N   MET   291      35.889  18.938  87.762  1.00  0.00           N  
ATOM   2308  CA  MET   291      36.623  20.103  87.280  1.00  0.00           C  
ATOM   2309  CB  MET   291      37.439  19.702  86.034  1.00  0.00           C  
ATOM   2310  CG  MET   291      38.467  18.576  86.238  1.00  0.00           C  
ATOM   2311  SD  MET   291      39.898  18.981  87.275  1.00  0.00           S  
ATOM   2312  CE  MET   291      40.799  20.100  86.168  1.00  0.00           C  
ATOM   2313  C   MET   291      35.604  21.188  86.903  1.00  0.00           C  
ATOM   2314  O   MET   291      34.517  20.861  86.427  1.00  0.00           O  
ATOM   2315  N   ALA   292      35.974  22.462  87.096  1.00  0.00           N  
ATOM   2316  CA  ALA   292      35.126  23.603  86.751  1.00  0.00           C  
ATOM   2317  CB  ALA   292      33.971  23.735  87.758  1.00  0.00           C  
ATOM   2318  C   ALA   292      35.933  24.910  86.750  1.00  0.00           C  
ATOM   2319  O   ALA   292      36.913  25.006  87.493  1.00  0.00           O  
ATOM   2320  N   PRO   293      35.464  25.927  85.988  1.00  0.00           N  
ATOM   2321  CD  PRO   293      34.454  25.816  84.932  1.00  0.00           C  
ATOM   2322  CG  PRO   293      34.611  27.089  84.118  1.00  0.00           C  
ATOM   2323  CB  PRO   293      34.981  28.099  85.183  1.00  0.00           C  
ATOM   2324  CA  PRO   293      35.878  27.332  86.174  1.00  0.00           C  
ATOM   2325  C   PRO   293      35.675  27.831  87.619  1.00  0.00           C  
ATOM   2326  O   PRO   293      34.572  27.705  88.155  1.00  0.00           O  
ATOM   2327  N   SER   294      36.749  28.364  88.223  1.00  0.00           N  
ATOM   2328  CA  SER   294      36.732  28.952  89.564  1.00  0.00           C  
ATOM   2329  CB  SER   294      38.087  28.691  90.250  1.00  0.00           C  
ATOM   2330  OG  SER   294      39.174  29.272  89.557  1.00  0.00           O  
ATOM   2331  C   SER   294      36.347  30.441  89.512  1.00  0.00           C  
ATOM   2332  O   SER   294      36.782  31.156  88.606  1.00  0.00           O  
ATOM   2333  N   SER   295      35.525  30.861  90.492  1.00  0.00           N  
ATOM   2334  CA  SER   295      34.868  32.171  90.585  1.00  0.00           C  
ATOM   2335  CB  SER   295      33.865  32.156  91.755  1.00  0.00           C  
ATOM   2336  OG  SER   295      34.517  32.128  93.009  1.00  0.00           O  
ATOM   2337  C   SER   295      35.783  33.411  90.601  1.00  0.00           C  
ATOM   2338  O   SER   295      35.301  34.501  90.295  1.00  0.00           O  
ATOM   2339  N   ALA   296      37.076  33.225  90.914  1.00  0.00           N  
ATOM   2340  CA  ALA   296      38.109  34.259  90.870  1.00  0.00           C  
ATOM   2341  CB  ALA   296      39.399  33.685  91.476  1.00  0.00           C  
ATOM   2342  C   ALA   296      38.387  34.818  89.460  1.00  0.00           C  
ATOM   2343  O   ALA   296      38.749  35.988  89.350  1.00  0.00           O  
ATOM   2344  N   HIE   297      38.205  33.985  88.419  1.00  0.00           N  
ATOM   2345  CA  HIE   297      38.446  34.336  87.015  1.00  0.00           C  
ATOM   2346  CB  HIE   297      38.914  33.079  86.256  1.00  0.00           C  
ATOM   2347  CG  HIE   297      40.230  32.536  86.746  1.00  0.00           C  
ATOM   2348  ND1 HIE   297      40.324  31.492  87.650  1.00  0.00           N  
ATOM   2349  CE1 HIE   297      41.623  31.279  87.868  1.00  0.00           C  
ATOM   2350  NE2 HIE   297      42.413  32.094  87.178  1.00  0.00           N  
ATOM   2351  CD2 HIE   297      41.527  32.894  86.453  1.00  0.00           C  
ATOM   2352  C   HIE   297      37.229  34.952  86.309  1.00  0.00           C  
ATOM   2353  O   HIE   297      37.381  35.427  85.184  1.00  0.00           O  
ATOM   2354  N   PHE   298      36.050  34.914  86.951  1.00  0.00           N  
ATOM   2355  CA  PHE   298      34.773  35.300  86.353  1.00  0.00           C  
ATOM   2356  CB  PHE   298      33.609  34.876  87.275  1.00  0.00           C  
ATOM   2357  CG  PHE   298      33.308  33.388  87.405  1.00  0.00           C  
ATOM   2358  CD1 PHE   298      34.199  32.386  86.961  1.00  0.00           C  
ATOM   2359  CE1 PHE   298      33.889  31.049  87.148  1.00  0.00           C  
ATOM   2360  CZ  PHE   298      32.719  30.677  87.793  1.00  0.00           C  
ATOM   2361  CE2 PHE   298      31.847  31.648  88.268  1.00  0.00           C  
ATOM   2362  CD2 PHE   298      32.140  32.993  88.091  1.00  0.00           C  
ATOM   2363  C   PHE   298      34.694  36.802  86.055  1.00  0.00           C  
ATOM   2364  O   PHE   298      35.023  37.616  86.918  1.00  0.00           O  
ATOM   2365  N   VAL   299      34.209  37.120  84.850  1.00  0.00           N  
ATOM   2366  CA  VAL   299      33.837  38.470  84.433  1.00  0.00           C  
ATOM   2367  CB  VAL   299      34.574  38.884  83.124  1.00  0.00           C  
ATOM   2368  CG1 VAL   299      36.101  38.880  83.322  1.00  0.00           C  
ATOM   2369  CG2 VAL   299      34.166  38.107  81.856  1.00  0.00           C  
ATOM   2370  C   VAL   299      32.313  38.516  84.218  1.00  0.00           C  
ATOM   2371  O   VAL   299      31.636  37.498  84.377  1.00  0.00           O  
ATOM   2372  N   THR   300      31.796  39.704  83.880  1.00  0.00           N  
ATOM   2373  CA  THR   300      30.387  39.911  83.559  1.00  0.00           C  
ATOM   2374  CB  THR   300      29.719  40.928  84.521  1.00  0.00           C  
ATOM   2375  CG2 THR   300      29.822  40.513  85.997  1.00  0.00           C  
ATOM   2376  OG1 THR   300      30.221  42.244  84.372  1.00  0.00           O  
ATOM   2377  C   THR   300      30.256  40.435  82.122  1.00  0.00           C  
ATOM   2378  O   THR   300      31.153  41.112  81.614  1.00  0.00           O  
ATOM   2379  N   LEU   301      29.108  40.118  81.510  1.00  0.00           N  
ATOM   2380  CA  LEU   301      28.756  40.531  80.161  1.00  0.00           C  
ATOM   2381  CB  LEU   301      29.304  39.479  79.161  1.00  0.00           C  
ATOM   2382  CG  LEU   301      29.589  39.987  77.731  1.00  0.00           C  
ATOM   2383  CD1 LEU   301      30.621  41.137  77.705  1.00  0.00           C  
ATOM   2384  CD2 LEU   301      30.035  38.819  76.825  1.00  0.00           C  
ATOM   2385  C   LEU   301      27.233  40.711  80.155  1.00  0.00           C  
ATOM   2386  O   LEU   301      26.497  39.725  80.152  1.00  0.00           O  
ATOM   2387  N   ASN   302      26.802  41.982  80.238  1.00  0.00           N  
ATOM   2388  CA  ASN   302      25.405  42.426  80.337  1.00  0.00           C  
ATOM   2389  CB  ASN   302      24.599  42.023  79.068  1.00  0.00           C  
ATOM   2390  CG  ASN   302      23.734  43.158  78.515  1.00  0.00           C  
ATOM   2391  OD1 ASN   302      23.978  43.654  77.418  1.00  0.00           O  
ATOM   2392  ND2 ASN   302      22.718  43.577  79.273  1.00  0.00           N  
ATOM   2393  C   ASN   302      24.701  42.001  81.650  1.00  0.00           C  
ATOM   2394  O   ASN   302      23.488  41.786  81.651  1.00  0.00           O  
ATOM   2395  N   GLY   303      25.465  41.895  82.751  1.00  0.00           N  
ATOM   2396  CA  GLY   303      24.951  41.505  84.067  1.00  0.00           C  
ATOM   2397  C   GLY   303      24.804  39.981  84.227  1.00  0.00           C  
ATOM   2398  O   GLY   303      24.357  39.540  85.285  1.00  0.00           O  
ATOM   2399  N   SER   304      25.188  39.184  83.215  1.00  0.00           N  
ATOM   2400  CA  SER   304      25.323  37.733  83.318  1.00  0.00           C  
ATOM   2401  CB  SER   304      24.936  37.068  81.988  1.00  0.00           C  
ATOM   2402  OG  SER   304      23.548  37.183  81.791  1.00  0.00           O  
ATOM   2403  C   SER   304      26.778  37.402  83.643  1.00  0.00           C  
ATOM   2404  O   SER   304      27.677  37.953  83.007  1.00  0.00           O  
ATOM   2405  N   THR   305      26.980  36.486  84.598  1.00  0.00           N  
ATOM   2406  CA  THR   305      28.291  35.959  84.963  1.00  0.00           C  
ATOM   2407  CB  THR   305      28.194  35.142  86.277  1.00  0.00           C  
ATOM   2408  CG2 THR   305      29.455  34.362  86.677  1.00  0.00           C  
ATOM   2409  OG1 THR   305      27.878  36.023  87.336  1.00  0.00           O  
ATOM   2410  C   THR   305      28.818  35.042  83.844  1.00  0.00           C  
ATOM   2411  O   THR   305      28.142  34.086  83.470  1.00  0.00           O  
ATOM   2412  N   VAL   306      30.016  35.356  83.341  1.00  0.00           N  
ATOM   2413  CA  VAL   306      30.717  34.582  82.322  1.00  0.00           C  
ATOM   2414  CB  VAL   306      31.402  35.534  81.301  1.00  0.00           C  
ATOM   2415  CG1 VAL   306      32.292  34.809  80.271  1.00  0.00           C  
ATOM   2416  CG2 VAL   306      30.368  36.393  80.559  1.00  0.00           C  
ATOM   2417  C   VAL   306      31.807  33.767  83.050  1.00  0.00           C  
ATOM   2418  O   VAL   306      32.776  34.374  83.517  1.00  0.00           O  
ATOM   2419  N   PRO   307      31.627  32.431  83.183  1.00  0.00           N  
ATOM   2420  CD  PRO   307      30.451  31.653  82.784  1.00  0.00           C  
ATOM   2421  CG  PRO   307      30.775  30.205  83.147  1.00  0.00           C  
ATOM   2422  CB  PRO   307      31.747  30.359  84.300  1.00  0.00           C  
ATOM   2423  CA  PRO   307      32.585  31.589  83.910  1.00  0.00           C  
ATOM   2424  C   PRO   307      33.845  31.262  83.084  1.00  0.00           C  
ATOM   2425  O   PRO   307      33.959  30.154  82.561  1.00  0.00           O  
ATOM   2426  N   LEU   308      34.773  32.233  82.987  1.00  0.00           N  
ATOM   2427  CA  LEU   308      36.067  32.070  82.319  1.00  0.00           C  
ATOM   2428  CB  LEU   308      36.841  33.407  82.293  1.00  0.00           C  
ATOM   2429  CG  LEU   308      36.260  34.513  81.390  1.00  0.00           C  
ATOM   2430  CD1 LEU   308      37.154  35.768  81.441  1.00  0.00           C  
ATOM   2431  CD2 LEU   308      36.064  34.047  79.938  1.00  0.00           C  
ATOM   2432  C   LEU   308      36.935  31.018  83.022  1.00  0.00           C  
ATOM   2433  O   LEU   308      36.970  30.966  84.252  1.00  0.00           O  
ATOM   2434  N   GLY   309      37.649  30.233  82.205  1.00  0.00           N  
ATOM   2435  CA  GLY   309      38.580  29.210  82.658  1.00  0.00           C  
ATOM   2436  C   GLY   309      39.968  29.821  82.938  1.00  0.00           C  
ATOM   2437  O   GLY   309      40.099  31.044  83.039  1.00  0.00           O  
ATOM   2438  N   PRO   310      41.024  28.987  83.058  1.00  0.00           N  
ATOM   2439  CD  PRO   310      42.376  29.469  83.342  1.00  0.00           C  
ATOM   2440  CG  PRO   310      43.157  28.228  83.757  1.00  0.00           C  
ATOM   2441  CB  PRO   310      42.477  27.124  82.966  1.00  0.00           C  
ATOM   2442  CA  PRO   310      40.991  27.515  82.949  1.00  0.00           C  
ATOM   2443  C   PRO   310      40.216  26.826  84.082  1.00  0.00           C  
ATOM   2444  O   PRO   310      40.132  27.362  85.189  1.00  0.00           O  
ATOM   2445  N   ALA   311      39.675  25.638  83.773  1.00  0.00           N  
ATOM   2446  CA  ALA   311      39.061  24.756  84.760  1.00  0.00           C  
ATOM   2447  CB  ALA   311      38.283  23.643  84.050  1.00  0.00           C  
ATOM   2448  C   ALA   311      40.105  24.164  85.719  1.00  0.00           C  
ATOM   2449  O   ALA   311      41.198  23.794  85.286  1.00  0.00           O  
ATOM   2450  N   SER   312      39.723  24.075  86.997  1.00  0.00           N  
ATOM   2451  CA  SER   312      40.515  23.502  88.081  1.00  0.00           C  
ATOM   2452  CB  SER   312      41.148  24.649  88.903  1.00  0.00           C  
ATOM   2453  OG  SER   312      40.201  25.366  89.673  1.00  0.00           O  
ATOM   2454  C   SER   312      39.629  22.570  88.918  1.00  0.00           C  
ATOM   2455  O   SER   312      38.402  22.665  88.850  1.00  0.00           O  
ATOM   2456  N   ASP   313      40.272  21.680  89.693  1.00  0.00           N  
ATOM   2457  CA  ASP   313      39.596  20.681  90.522  1.00  0.00           C  
ATOM   2458  CB  ASP   313      40.587  19.633  91.076  1.00  0.00           C  
ATOM   2459  CG  ASP   313      39.909  18.336  91.536  1.00  0.00           C  
ATOM   2460  OD1 ASP   313      39.329  18.353  92.642  1.00  0.00           O  
ATOM   2461  OD2 ASP   313      40.002  17.344  90.780  1.00  0.00           O1-
ATOM   2462  C   ASP   313      38.768  21.356  91.636  1.00  0.00           C  
ATOM   2463  O   ASP   313      39.260  22.260  92.312  1.00  0.00           O  
ATOM   2464  N   THR   314      37.513  20.908  91.757  1.00  0.00           N  
ATOM   2465  CA  THR   314      36.489  21.450  92.647  1.00  0.00           C  
ATOM   2466  CB  THR   314      35.098  21.301  91.974  1.00  0.00           C  
ATOM   2467  CG2 THR   314      35.007  21.975  90.599  1.00  0.00           C  
ATOM   2468  OG1 THR   314      34.725  19.942  91.847  1.00  0.00           O  
ATOM   2469  C   THR   314      36.423  20.724  94.009  1.00  0.00           C  
ATOM   2470  O   THR   314      35.703  21.192  94.891  1.00  0.00           O  
ATOM   2471  N   GLY   315      37.145  19.600  94.157  1.00  0.00           N  
ATOM   2472  CA  GLY   315      37.126  18.759  95.353  1.00  0.00           C  
ATOM   2473  C   GLY   315      35.902  17.827  95.407  1.00  0.00           C  
ATOM   2474  O   GLY   315      35.717  17.161  96.425  1.00  0.00           O  
ATOM   2475  N   ILE   316      35.076  17.766  94.345  1.00  0.00           N  
ATOM   2476  CA  ILE   316      33.939  16.851  94.239  1.00  0.00           C  
ATOM   2477  CB  ILE   316      32.839  17.385  93.268  1.00  0.00           C  
ATOM   2478  CG2 ILE   316      31.672  16.398  93.028  1.00  0.00           C  
ATOM   2479  CG1 ILE   316      32.300  18.777  93.686  1.00  0.00           C  
ATOM   2480  CD1 ILE   316      31.423  18.800  94.947  1.00  0.00           C  
ATOM   2481  C   ILE   316      34.435  15.481  93.733  1.00  0.00           C  
ATOM   2482  O   ILE   316      35.060  15.407  92.673  1.00  0.00           O  
ATOM   2483  N   LEU   317      34.123  14.430  94.506  1.00  0.00           N  
ATOM   2484  CA  LEU   317      34.414  13.032  94.190  1.00  0.00           C  
ATOM   2485  CB  LEU   317      35.836  12.636  94.680  1.00  0.00           C  
ATOM   2486  CG  LEU   317      36.875  12.406  93.557  1.00  0.00           C  
ATOM   2487  CD1 LEU   317      38.265  12.097  94.156  1.00  0.00           C  
ATOM   2488  CD2 LEU   317      36.447  11.327  92.536  1.00  0.00           C  
ATOM   2489  C   LEU   317      33.334  12.131  94.809  1.00  0.00           C  
ATOM   2490  O   LEU   317      32.595  12.554  95.699  1.00  0.00           O  
ATOM   2491  N   ASN   318      33.289  10.887  94.315  1.00  0.00           N  
ATOM   2492  CA  ASN   318      32.377   9.830  94.739  1.00  0.00           C  
ATOM   2493  CB  ASN   318      31.254   9.747  93.678  1.00  0.00           C  
ATOM   2494  CG  ASN   318      29.988   9.002  94.091  1.00  0.00           C  
ATOM   2495  OD1 ASN   318      29.763   8.682  95.253  1.00  0.00           O  
ATOM   2496  ND2 ASN   318      29.128   8.753  93.109  1.00  0.00           N  
ATOM   2497  C   ASN   318      33.215   8.532  94.781  1.00  0.00           C  
ATOM   2498  O   ASN   318      33.861   8.247  93.770  1.00  0.00           O  
ATOM   2499  N   PRO   319      33.260   7.810  95.932  1.00  0.00           N  
ATOM   2500  CD  PRO   319      32.459   8.032  97.137  1.00  0.00           C  
ATOM   2501  CG  PRO   319      32.430   6.676  97.821  1.00  0.00           C  
ATOM   2502  CB  PRO   319      33.830   6.151  97.561  1.00  0.00           C  
ATOM   2503  CA  PRO   319      34.231   6.717  96.183  1.00  0.00           C  
ATOM   2504  C   PRO   319      34.332   5.619  95.109  1.00  0.00           C  
ATOM   2505  O   PRO   319      35.421   5.422  94.571  1.00  0.00           O  
ATOM   2506  N   ASP   320      33.206   4.954  94.815  1.00  0.00           N  
ATOM   2507  CA  ASP   320      33.114   3.856  93.842  1.00  0.00           C  
ATOM   2508  CB  ASP   320      33.104   2.439  94.485  1.00  0.00           C  
ATOM   2509  CG  ASP   320      32.547   2.363  95.911  1.00  0.00           C  
ATOM   2510  OD1 ASP   320      31.334   2.629  96.064  1.00  0.00           O  
ATOM   2511  OD2 ASP   320      33.331   2.002  96.816  1.00  0.00           O1-
ATOM   2512  C   ASP   320      31.966   4.063  92.836  1.00  0.00           C  
ATOM   2513  O   ASP   320      31.869   3.294  91.878  1.00  0.00           O  
ATOM   2514  N   GLY   321      31.151   5.114  93.035  1.00  0.00           N  
ATOM   2515  CA  GLY   321      30.094   5.528  92.115  1.00  0.00           C  
ATOM   2516  C   GLY   321      30.651   6.480  91.044  1.00  0.00           C  
ATOM   2517  O   GLY   321      31.833   6.827  91.036  1.00  0.00           O  
ATOM   2518  N   TYR   322      29.761   6.905  90.134  1.00  0.00           N  
ATOM   2519  CA  TYR   322      30.070   7.807  89.022  1.00  0.00           C  
ATOM   2520  CB  TYR   322      28.999   7.643  87.925  1.00  0.00           C  
ATOM   2521  CG  TYR   322      29.282   6.491  86.977  1.00  0.00           C  
ATOM   2522  CD1 TYR   322      29.045   5.159  87.375  1.00  0.00           C  
ATOM   2523  CE1 TYR   322      29.353   4.096  86.503  1.00  0.00           C  
ATOM   2524  CZ  TYR   322      29.893   4.361  85.230  1.00  0.00           C  
ATOM   2525  OH  TYR   322      30.196   3.330  84.388  1.00  0.00           O  
ATOM   2526  CE2 TYR   322      30.121   5.690  84.825  1.00  0.00           C  
ATOM   2527  CD2 TYR   322      29.818   6.753  85.698  1.00  0.00           C  
ATOM   2528  C   TYR   322      30.183   9.274  89.462  1.00  0.00           C  
ATOM   2529  O   TYR   322      29.446   9.719  90.343  1.00  0.00           O  
ATOM   2530  N   THR   323      31.090   9.994  88.787  1.00  0.00           N  
ATOM   2531  CA  THR   323      31.288  11.434  88.914  1.00  0.00           C  
ATOM   2532  CB  THR   323      32.658  11.773  89.575  1.00  0.00           C  
ATOM   2533  CG2 THR   323      32.800  11.204  90.985  1.00  0.00           C  
ATOM   2534  OG1 THR   323      33.779  11.341  88.821  1.00  0.00           O  
ATOM   2535  C   THR   323      31.285  12.054  87.509  1.00  0.00           C  
ATOM   2536  O   THR   323      31.903  11.507  86.591  1.00  0.00           O  
ATOM   2537  N   LEU   324      30.631  13.220  87.381  1.00  0.00           N  
ATOM   2538  CA  LEU   324      30.747  14.089  86.209  1.00  0.00           C  
ATOM   2539  CB  LEU   324      29.709  15.227  86.315  1.00  0.00           C  
ATOM   2540  CG  LEU   324      28.276  14.837  85.904  1.00  0.00           C  
ATOM   2541  CD1 LEU   324      27.281  15.930  86.338  1.00  0.00           C  
ATOM   2542  CD2 LEU   324      28.177  14.531  84.392  1.00  0.00           C  
ATOM   2543  C   LEU   324      32.164  14.679  86.133  1.00  0.00           C  
ATOM   2544  O   LEU   324      32.706  15.074  87.165  1.00  0.00           O  
ATOM   2545  N   ASN   325      32.728  14.752  84.916  1.00  0.00           N  
ATOM   2546  CA  ASN   325      34.009  15.424  84.663  1.00  0.00           C  
ATOM   2547  CB  ASN   325      34.534  15.065  83.252  1.00  0.00           C  
ATOM   2548  CG  ASN   325      35.185  13.684  83.154  1.00  0.00           C  
ATOM   2549  OD1 ASN   325      35.951  13.290  84.030  1.00  0.00           O  
ATOM   2550  ND2 ASN   325      34.927  12.964  82.062  1.00  0.00           N  
ATOM   2551  C   ASN   325      33.883  16.946  84.801  1.00  0.00           C  
ATOM   2552  O   ASN   325      34.783  17.565  85.364  1.00  0.00           O  
ATOM   2553  N   TYR   326      32.782  17.509  84.277  1.00  0.00           N  
ATOM   2554  CA  TYR   326      32.513  18.946  84.238  1.00  0.00           C  
ATOM   2555  CB  TYR   326      32.847  19.514  82.841  1.00  0.00           C  
ATOM   2556  CG  TYR   326      34.225  19.137  82.329  1.00  0.00           C  
ATOM   2557  CD1 TYR   326      35.370  19.732  82.896  1.00  0.00           C  
ATOM   2558  CE1 TYR   326      36.652  19.281  82.532  1.00  0.00           C  
ATOM   2559  CZ  TYR   326      36.793  18.232  81.606  1.00  0.00           C  
ATOM   2560  OH  TYR   326      38.037  17.750  81.321  1.00  0.00           O  
ATOM   2561  CE2 TYR   326      35.654  17.677  80.990  1.00  0.00           C  
ATOM   2562  CD2 TYR   326      34.370  18.131  81.350  1.00  0.00           C  
ATOM   2563  C   TYR   326      31.048  19.193  84.594  1.00  0.00           C  
ATOM   2564  O   TYR   326      30.229  18.279  84.475  1.00  0.00           O  
ATOM   2565  N   ASN   327      30.739  20.428  85.025  1.00  0.00           N  
ATOM   2566  CA  ASN   327      29.383  20.836  85.402  1.00  0.00           C  
ATOM   2567  CB  ASN   327      29.374  22.285  85.941  1.00  0.00           C  
ATOM   2568  CG  ASN   327      30.144  22.508  87.243  1.00  0.00           C  
ATOM   2569  OD1 ASN   327      30.190  21.646  88.115  1.00  0.00           O  
ATOM   2570  ND2 ASN   327      30.720  23.699  87.398  1.00  0.00           N  
ATOM   2571  C   ASN   327      28.403  20.748  84.223  1.00  0.00           C  
ATOM   2572  O   ASN   327      28.803  20.895  83.064  1.00  0.00           O  
ATOM   2573  N   GLU   328      27.124  20.568  84.565  1.00  0.00           N  
ATOM   2574  CA  GLU   328      26.015  20.814  83.656  1.00  0.00           C  
ATOM   2575  CB  GLU   328      25.692  19.585  82.780  1.00  0.00           C  
ATOM   2576  CG  GLU   328      25.320  18.296  83.538  1.00  0.00           C  
ATOM   2577  CD  GLU   328      25.195  17.109  82.582  1.00  0.00           C  
ATOM   2578  OE1 GLU   328      26.253  16.693  82.060  1.00  0.00           O  
ATOM   2579  OE2 GLU   328      24.053  16.649  82.371  1.00  0.00           O1-
ATOM   2580  C   GLU   328      24.829  21.355  84.453  1.00  0.00           C  
ATOM   2581  O   GLU   328      24.567  20.890  85.560  1.00  0.00           O  
ATOM   2582  N   TYR   329      24.165  22.357  83.868  1.00  0.00           N  
ATOM   2583  CA  TYR   329      23.094  23.133  84.482  1.00  0.00           C  
ATOM   2584  CB  TYR   329      23.442  24.629  84.402  1.00  0.00           C  
ATOM   2585  CG  TYR   329      24.762  25.023  85.038  1.00  0.00           C  
ATOM   2586  CD1 TYR   329      25.957  24.925  84.294  1.00  0.00           C  
ATOM   2587  CE1 TYR   329      27.182  25.306  84.869  1.00  0.00           C  
ATOM   2588  CZ  TYR   329      27.217  25.805  86.185  1.00  0.00           C  
ATOM   2589  OH  TYR   329      28.400  26.189  86.744  1.00  0.00           O  
ATOM   2590  CE2 TYR   329      26.024  25.908  86.929  1.00  0.00           C  
ATOM   2591  CD2 TYR   329      24.800  25.507  86.361  1.00  0.00           C  
ATOM   2592  C   TYR   329      21.806  22.863  83.708  1.00  0.00           C  
ATOM   2593  O   TYR   329      21.837  22.867  82.480  1.00  0.00           O  
ATOM   2594  N   ILE   330      20.706  22.628  84.434  1.00  0.00           N  
ATOM   2595  CA  ILE   330      19.434  22.217  83.855  1.00  0.00           C  
ATOM   2596  CB  ILE   330      19.121  20.714  84.137  1.00  0.00           C  
ATOM   2597  CG2 ILE   330      17.839  20.266  83.406  1.00  0.00           C  
ATOM   2598  CG1 ILE   330      20.281  19.770  83.736  1.00  0.00           C  
ATOM   2599  CD1 ILE   330      21.282  19.470  84.865  1.00  0.00           C  
ATOM   2600  C   ILE   330      18.315  23.088  84.452  1.00  0.00           C  
ATOM   2601  O   ILE   330      18.106  23.052  85.664  1.00  0.00           O  
ATOM   2602  N   VAL   331      17.607  23.828  83.581  1.00  0.00           N  
ATOM   2603  CA  VAL   331      16.390  24.576  83.916  1.00  0.00           C  
ATOM   2604  CB  VAL   331      16.475  26.074  83.502  1.00  0.00           C  
ATOM   2605  CG1 VAL   331      17.614  26.798  84.238  1.00  0.00           C  
ATOM   2606  CG2 VAL   331      16.536  26.346  81.985  1.00  0.00           C  
ATOM   2607  C   VAL   331      15.198  23.935  83.186  1.00  0.00           C  
ATOM   2608  O   VAL   331      15.365  23.401  82.091  1.00  0.00           O  
ATOM   2609  N   TYR   332      14.019  23.985  83.821  1.00  0.00           N  
ATOM   2610  CA  TYR   332      12.846  23.195  83.430  1.00  0.00           C  
ATOM   2611  CB  TYR   332      12.373  22.402  84.662  1.00  0.00           C  
ATOM   2612  CG  TYR   332      13.460  21.498  85.216  1.00  0.00           C  
ATOM   2613  CD1 TYR   332      13.711  20.255  84.602  1.00  0.00           C  
ATOM   2614  CE1 TYR   332      14.755  19.434  85.066  1.00  0.00           C  
ATOM   2615  CZ  TYR   332      15.545  19.855  86.154  1.00  0.00           C  
ATOM   2616  OH  TYR   332      16.552  19.063  86.614  1.00  0.00           O  
ATOM   2617  CE2 TYR   332      15.299  21.097  86.769  1.00  0.00           C  
ATOM   2618  CD2 TYR   332      14.258  21.918  86.301  1.00  0.00           C  
ATOM   2619  C   TYR   332      11.727  24.033  82.792  1.00  0.00           C  
ATOM   2620  O   TYR   332      10.633  23.511  82.580  1.00  0.00           O  
ATOM   2621  N   ASN   333      12.024  25.300  82.469  1.00  0.00           N  
ATOM   2622  CA  ASN   333      11.108  26.223  81.811  1.00  0.00           C  
ATOM   2623  CB  ASN   333      10.371  27.033  82.907  1.00  0.00           C  
ATOM   2624  CG  ASN   333       9.125  27.784  82.415  1.00  0.00           C  
ATOM   2625  OD1 ASN   333       9.096  28.321  81.309  1.00  0.00           O  
ATOM   2626  ND2 ASN   333       8.098  27.877  83.262  1.00  0.00           N  
ATOM   2627  C   ASN   333      11.958  27.126  80.892  1.00  0.00           C  
ATOM   2628  O   ASN   333      12.949  27.677  81.377  1.00  0.00           O  
ATOM   2629  N   PRO   334      11.576  27.288  79.599  1.00  0.00           N  
ATOM   2630  CD  PRO   334      10.452  26.635  78.916  1.00  0.00           C  
ATOM   2631  CG  PRO   334      10.216  27.468  77.664  1.00  0.00           C  
ATOM   2632  CB  PRO   334      11.614  27.943  77.313  1.00  0.00           C  
ATOM   2633  CA  PRO   334      12.291  28.189  78.672  1.00  0.00           C  
ATOM   2634  C   PRO   334      12.300  29.685  79.048  1.00  0.00           C  
ATOM   2635  O   PRO   334      13.128  30.409  78.499  1.00  0.00           O  
ATOM   2636  N   ASN   335      11.447  30.121  79.998  1.00  0.00           N  
ATOM   2637  CA  ASN   335      11.489  31.474  80.568  1.00  0.00           C  
ATOM   2638  CB  ASN   335      10.143  31.839  81.252  1.00  0.00           C  
ATOM   2639  CG  ASN   335       9.780  31.257  82.632  1.00  0.00           C  
ATOM   2640  OD1 ASN   335       8.677  31.501  83.111  1.00  0.00           O  
ATOM   2641  ND2 ASN   335      10.655  30.501  83.296  1.00  0.00           N  
ATOM   2642  C   ASN   335      12.732  31.757  81.443  1.00  0.00           C  
ATOM   2643  O   ASN   335      12.984  32.913  81.758  1.00  0.00           O  
ATOM   2644  N   GLN   336      13.492  30.715  81.815  1.00  0.00           N  
ATOM   2645  CA  GLN   336      14.789  30.842  82.478  1.00  0.00           C  
ATOM   2646  CB  GLN   336      14.945  29.716  83.517  1.00  0.00           C  
ATOM   2647  CG  GLN   336      14.093  29.953  84.773  1.00  0.00           C  
ATOM   2648  CD  GLN   336      14.125  28.742  85.697  1.00  0.00           C  
ATOM   2649  OE1 GLN   336      13.197  27.938  85.701  1.00  0.00           O  
ATOM   2650  NE2 GLN   336      15.202  28.602  86.470  1.00  0.00           N  
ATOM   2651  C   GLN   336      15.961  30.884  81.483  1.00  0.00           C  
ATOM   2652  O   GLN   336      17.100  30.790  81.926  1.00  0.00           O  
ATOM   2653  N   VAL   337      15.680  31.028  80.178  1.00  0.00           N  
ATOM   2654  CA  VAL   337      16.670  31.074  79.105  1.00  0.00           C  
ATOM   2655  CB  VAL   337      16.576  29.810  78.196  1.00  0.00           C  
ATOM   2656  CG1 VAL   337      17.607  29.780  77.048  1.00  0.00           C  
ATOM   2657  CG2 VAL   337      16.689  28.511  79.016  1.00  0.00           C  
ATOM   2658  C   VAL   337      16.400  32.315  78.234  1.00  0.00           C  
ATOM   2659  O   VAL   337      15.244  32.632  77.948  1.00  0.00           O  
ATOM   2660  N   ARG   338      17.486  32.977  77.818  1.00  0.00           N  
ATOM   2661  CA  ARG   338      17.473  34.119  76.917  1.00  0.00           C  
ATOM   2662  CB  ARG   338      17.388  35.420  77.747  1.00  0.00           C  
ATOM   2663  CG  ARG   338      17.386  36.726  76.936  1.00  0.00           C  
ATOM   2664  CD  ARG   338      17.491  37.966  77.840  1.00  0.00           C  
ATOM   2665  NE  ARG   338      17.204  39.215  77.119  1.00  0.00           N  
ATOM   2666  CZ  ARG   338      17.892  39.732  76.084  1.00  0.00           C  
ATOM   2667  NH1 ARG   338      19.004  39.154  75.609  1.00  0.00           N1+
ATOM   2668  NH2 ARG   338      17.453  40.858  75.510  1.00  0.00           N  
ATOM   2669  C   ARG   338      18.727  34.007  76.045  1.00  0.00           C  
ATOM   2670  O   ARG   338      19.817  34.335  76.514  1.00  0.00           O  
ATOM   2671  N   MET   339      18.549  33.523  74.803  1.00  0.00           N  
ATOM   2672  CA  MET   339      19.602  33.355  73.796  1.00  0.00           C  
ATOM   2673  CB  MET   339      19.015  32.707  72.526  1.00  0.00           C  
ATOM   2674  CG  MET   339      18.313  31.360  72.774  1.00  0.00           C  
ATOM   2675  SD  MET   339      17.877  30.422  71.280  1.00  0.00           S  
ATOM   2676  CE  MET   339      16.711  31.563  70.495  1.00  0.00           C  
ATOM   2677  C   MET   339      20.275  34.697  73.473  1.00  0.00           C  
ATOM   2678  O   MET   339      19.565  35.683  73.265  1.00  0.00           O  
ATOM   2679  N   ARG   340      21.619  34.718  73.494  1.00  0.00           N  
ATOM   2680  CA  ARG   340      22.386  35.962  73.556  1.00  0.00           C  
ATOM   2681  CB  ARG   340      22.823  36.200  75.018  1.00  0.00           C  
ATOM   2682  CG  ARG   340      23.654  37.473  75.257  1.00  0.00           C  
ATOM   2683  CD  ARG   340      22.883  38.774  74.986  1.00  0.00           C  
ATOM   2684  NE  ARG   340      23.777  39.936  75.007  1.00  0.00           N  
ATOM   2685  CZ  ARG   340      23.457  41.171  74.587  1.00  0.00           C  
ATOM   2686  NH1 ARG   340      22.247  41.448  74.081  1.00  0.00           N1+
ATOM   2687  NH2 ARG   340      24.374  42.141  74.660  1.00  0.00           N  
ATOM   2688  C   ARG   340      23.542  36.045  72.553  1.00  0.00           C  
ATOM   2689  O   ARG   340      23.759  37.135  72.025  1.00  0.00           O  
ATOM   2690  N   TYR   341      24.240  34.931  72.276  1.00  0.00           N  
ATOM   2691  CA  TYR   341      25.231  34.866  71.200  1.00  0.00           C  
ATOM   2692  CB  TYR   341      26.676  35.102  71.697  1.00  0.00           C  
ATOM   2693  CG  TYR   341      26.941  36.410  72.416  1.00  0.00           C  
ATOM   2694  CD1 TYR   341      27.041  37.610  71.683  1.00  0.00           C  
ATOM   2695  CE1 TYR   341      27.238  38.832  72.353  1.00  0.00           C  
ATOM   2696  CZ  TYR   341      27.356  38.854  73.757  1.00  0.00           C  
ATOM   2697  OH  TYR   341      27.523  40.043  74.407  1.00  0.00           O  
ATOM   2698  CE2 TYR   341      27.292  37.651  74.489  1.00  0.00           C  
ATOM   2699  CD2 TYR   341      27.080  36.431  73.819  1.00  0.00           C  
ATOM   2700  C   TYR   341      25.141  33.519  70.483  1.00  0.00           C  
ATOM   2701  O   TYR   341      24.861  32.509  71.119  1.00  0.00           O  
ATOM   2702  N   LEU   342      25.430  33.535  69.176  1.00  0.00           N  
ATOM   2703  CA  LEU   342      25.608  32.356  68.344  1.00  0.00           C  
ATOM   2704  CB  LEU   342      24.460  32.263  67.312  1.00  0.00           C  
ATOM   2705  CG  LEU   342      24.444  30.966  66.466  1.00  0.00           C  
ATOM   2706  CD1 LEU   342      24.259  29.702  67.333  1.00  0.00           C  
ATOM   2707  CD2 LEU   342      23.386  31.050  65.346  1.00  0.00           C  
ATOM   2708  C   LEU   342      26.996  32.476  67.704  1.00  0.00           C  
ATOM   2709  O   LEU   342      27.254  33.423  66.963  1.00  0.00           O  
ATOM   2710  N   LEU   343      27.864  31.517  68.036  1.00  0.00           N  
ATOM   2711  CA  LEU   343      29.218  31.377  67.523  1.00  0.00           C  
ATOM   2712  CB  LEU   343      30.120  30.739  68.605  1.00  0.00           C  
ATOM   2713  CG  LEU   343      30.510  31.654  69.784  1.00  0.00           C  
ATOM   2714  CD1 LEU   343      29.342  31.915  70.762  1.00  0.00           C  
ATOM   2715  CD2 LEU   343      31.758  31.102  70.501  1.00  0.00           C  
ATOM   2716  C   LEU   343      29.171  30.449  66.307  1.00  0.00           C  
ATOM   2717  O   LEU   343      28.581  29.375  66.401  1.00  0.00           O  
ATOM   2718  N   LYS   344      29.843  30.854  65.223  1.00  0.00           N  
ATOM   2719  CA  LYS   344      30.137  30.021  64.062  1.00  0.00           C  
ATOM   2720  CB  LYS   344      29.933  30.874  62.794  1.00  0.00           C  
ATOM   2721  CG  LYS   344      30.067  30.104  61.470  1.00  0.00           C  
ATOM   2722  CD  LYS   344      30.043  31.055  60.265  1.00  0.00           C  
ATOM   2723  CE  LYS   344      30.061  30.320  58.918  1.00  0.00           C  
ATOM   2724  NZ  LYS   344      30.197  31.270  57.801  1.00  0.00           N1+
ATOM   2725  C   LYS   344      31.580  29.536  64.232  1.00  0.00           C  
ATOM   2726  O   LYS   344      32.485  30.367  64.244  1.00  0.00           O  
ATOM   2727  N   VAL   345      31.761  28.223  64.434  1.00  0.00           N  
ATOM   2728  CA  VAL   345      33.018  27.639  64.896  1.00  0.00           C  
ATOM   2729  CB  VAL   345      32.814  26.890  66.248  1.00  0.00           C  
ATOM   2730  CG1 VAL   345      34.070  26.147  66.745  1.00  0.00           C  
ATOM   2731  CG2 VAL   345      32.309  27.841  67.350  1.00  0.00           C  
ATOM   2732  C   VAL   345      33.554  26.631  63.869  1.00  0.00           C  
ATOM   2733  O   VAL   345      32.845  25.690  63.523  1.00  0.00           O  
ATOM   2734  N   GLN   346      34.822  26.811  63.471  1.00  0.00           N  
ATOM   2735  CA  GLN   346      35.595  25.850  62.690  1.00  0.00           C  
ATOM   2736  CB  GLN   346      36.559  26.611  61.760  1.00  0.00           C  
ATOM   2737  CG  GLN   346      37.416  25.720  60.839  1.00  0.00           C  
ATOM   2738  CD  GLN   346      38.499  26.539  60.142  1.00  0.00           C  
ATOM   2739  OE1 GLN   346      39.575  26.745  60.699  1.00  0.00           O  
ATOM   2740  NE2 GLN   346      38.221  27.016  58.927  1.00  0.00           N  
ATOM   2741  C   GLN   346      36.349  24.924  63.655  1.00  0.00           C  
ATOM   2742  O   GLN   346      37.269  25.368  64.338  1.00  0.00           O  
ATOM   2743  N   PHE   347      35.952  23.648  63.662  1.00  0.00           N  
ATOM   2744  CA  PHE   347      36.629  22.546  64.335  1.00  0.00           C  
ATOM   2745  CB  PHE   347      35.656  21.357  64.476  1.00  0.00           C  
ATOM   2746  CG  PHE   347      34.488  21.561  65.427  1.00  0.00           C  
ATOM   2747  CD1 PHE   347      33.428  22.438  65.105  1.00  0.00           C  
ATOM   2748  CE1 PHE   347      32.400  22.648  66.013  1.00  0.00           C  
ATOM   2749  CZ  PHE   347      32.400  21.989  67.234  1.00  0.00           C  
ATOM   2750  CE2 PHE   347      33.439  21.131  67.570  1.00  0.00           C  
ATOM   2751  CD2 PHE   347      34.488  20.924  66.685  1.00  0.00           C  
ATOM   2752  C   PHE   347      37.861  22.131  63.515  1.00  0.00           C  
ATOM   2753  O   PHE   347      37.761  21.990  62.297  1.00  0.00           O  
ATOM   2754  N   ASN   348      38.998  21.941  64.192  1.00  0.00           N  
ATOM   2755  CA  ASN   348      40.265  21.565  63.566  1.00  0.00           C  
ATOM   2756  CB  ASN   348      41.344  22.660  63.768  1.00  0.00           C  
ATOM   2757  CG  ASN   348      40.881  24.081  63.436  1.00  0.00           C  
ATOM   2758  OD1 ASN   348      40.600  24.872  64.336  1.00  0.00           O  
ATOM   2759  ND2 ASN   348      40.798  24.407  62.145  1.00  0.00           N  
ATOM   2760  C   ASN   348      40.695  20.228  64.178  1.00  0.00           C  
ATOM   2761  O   ASN   348      41.368  20.220  65.207  1.00  0.00           O  
ATOM   2762  N   PHE   349      40.241  19.122  63.565  1.00  0.00           N  
ATOM   2763  CA  PHE   349      40.478  17.760  64.044  1.00  0.00           C  
ATOM   2764  CB  PHE   349      39.539  16.774  63.323  1.00  0.00           C  
ATOM   2765  CG  PHE   349      38.079  16.955  63.687  1.00  0.00           C  
ATOM   2766  CD1 PHE   349      37.257  17.825  62.939  1.00  0.00           C  
ATOM   2767  CE1 PHE   349      35.967  18.098  63.370  1.00  0.00           C  
ATOM   2768  CZ  PHE   349      35.490  17.541  64.550  1.00  0.00           C  
ATOM   2769  CE2 PHE   349      36.294  16.701  65.307  1.00  0.00           C  
ATOM   2770  CD2 PHE   349      37.586  16.413  64.894  1.00  0.00           C  
ATOM   2771  C   PHE   349      41.945  17.329  63.914  1.00  0.00           C  
ATOM   2772  O   PHE   349      42.569  17.573  62.879  1.00  0.00           O  
ATOM   2773  N   LEU   350      42.448  16.683  64.976  1.00  0.00           N  
ATOM   2774  CA  LEU   350      43.827  16.228  65.112  1.00  0.00           C  
ATOM   2775  CB  LEU   350      44.396  16.737  66.459  1.00  0.00           C  
ATOM   2776  CG  LEU   350      44.357  18.271  66.655  1.00  0.00           C  
ATOM   2777  CD1 LEU   350      44.888  18.660  68.050  1.00  0.00           C  
ATOM   2778  CD2 LEU   350      45.066  19.043  65.523  1.00  0.00           C  
ATOM   2779  C   LEU   350      43.872  14.693  65.056  1.00  0.00           C  
ATOM   2780  O   LEU   350      42.942  14.031  65.518  1.00  0.00           O  
ATOM   2781  N   GLN   351      44.972  14.164  64.501  1.00  0.00           N  
ATOM   2782  CA  GLN   351      45.247  12.733  64.376  1.00  0.00           C  
ATOM   2783  CB  GLN   351      45.602  12.419  62.905  1.00  0.00           C  
ATOM   2784  CG  GLN   351      44.344  12.362  62.014  1.00  0.00           C  
ATOM   2785  CD  GLN   351      44.656  12.538  60.529  1.00  0.00           C  
ATOM   2786  OE1 GLN   351      45.041  13.624  60.104  1.00  0.00           O  
ATOM   2787  NE2 GLN   351      44.457  11.488  59.729  1.00  0.00           N  
ATOM   2788  C   GLN   351      46.338  12.341  65.381  1.00  0.00           C  
ATOM   2789  O   GLN   351      47.517  12.293  65.030  1.00  0.00           O  
ATOM   2790  N   LEU   352      45.901  12.120  66.633  1.00  0.00           N  
ATOM   2791  CA  LEU   352      46.754  11.843  67.790  1.00  0.00           C  
ATOM   2792  CB  LEU   352      46.271  12.694  68.986  1.00  0.00           C  
ATOM   2793  CG  LEU   352      46.280  14.221  68.751  1.00  0.00           C  
ATOM   2794  CD1 LEU   352      45.639  14.946  69.945  1.00  0.00           C  
ATOM   2795  CD2 LEU   352      47.689  14.768  68.438  1.00  0.00           C  
ATOM   2796  C   LEU   352      46.704  10.354  68.158  1.00  0.00           C  
ATOM   2797  O   LEU   352      45.692   9.691  67.925  1.00  0.00           O  
ATOM   2798  N   TRP   353      47.810   9.862  68.741  1.00  0.00           N  
ATOM   2799  CA  TRP   353      48.026   8.442  69.051  1.00  0.00           C  
ATOM   2800  CB  TRP   353      48.405   7.656  67.766  1.00  0.00           C  
ATOM   2801  CG  TRP   353      49.659   8.066  67.040  1.00  0.00           C  
ATOM   2802  CD1 TRP   353      49.816   9.200  66.319  1.00  0.00           C  
ATOM   2803  NE1 TRP   353      51.108   9.273  65.842  1.00  0.00           N  
ATOM   2804  CE2 TRP   353      51.854   8.179  66.228  1.00  0.00           C  
ATOM   2805  CZ2 TRP   353      53.187   7.792  65.997  1.00  0.00           C  
ATOM   2806  CH2 TRP   353      53.654   6.582  66.543  1.00  0.00           C  
ATOM   2807  CZ3 TRP   353      52.790   5.781  67.314  1.00  0.00           C  
ATOM   2808  CE3 TRP   353      51.458   6.182  67.543  1.00  0.00           C  
ATOM   2809  CD2 TRP   353      50.952   7.388  67.002  1.00  0.00           C  
ATOM   2810  C   TRP   353      49.124   8.348  70.100  1.00  0.00           C  
ATOM   2811  O   TRP   353      49.853   9.281  70.448  1.00  0.00           O  
ATOM   2812  OXT TRP   353      49.352   7.285  70.672  1.00  0.00           O1-
ATOM   2813  C25 LIG   354      19.755  10.995  76.356  1.00  0.00           C  
ATOM   2814  C24 LIG   354      18.703   9.866  76.325  1.00  0.00           C  
ATOM   2815  C23 LIG   354      17.541  10.134  75.343  1.00  0.00           C  
ATOM   2816  F26 LIG   354      16.591   9.226  75.548  1.00  0.00           F  
ATOM   2817  F27 LIG   354      17.969  10.015  74.092  1.00  0.00           F  
ATOM   2818  C22 LIG   354      16.942  11.538  75.500  1.00  0.00           C  
ATOM   2819  C21 LIG   354      18.010  12.643  75.464  1.00  0.00           C  
ATOM   2820  C20 LIG   354      19.057  12.354  76.565  1.00  0.00           C  
ATOM   2821  N16 LIG   354      20.112  13.481  76.686  1.00  0.00           N  
ATOM   2822  C15 LIG   354      20.843  13.861  75.374  1.00  0.00           C  
ATOM   2823  C14 LIG   354      21.968  14.852  75.718  1.00  0.00           C  
ATOM   2824  C17 LIG   354      19.485  14.723  77.358  1.00  0.00           C  
ATOM   2825  C18 LIG   354      20.616  15.683  77.713  1.00  0.00           C  
ATOM   2826  C13 LIG   354      21.463  16.090  76.492  1.00  0.00           C  
ATOM   2827  N10 LIG   354      22.528  17.041  76.829  1.00  0.00           N  
ATOM   2828  C9  LIG   354      23.369  16.889  78.004  1.00  0.00           C  
ATOM   2829  C11 LIG   354      22.907  18.039  76.001  1.00  0.00           C  
ATOM   2830  O12 LIG   354      22.448  18.252  74.879  1.00  0.00           O  
ATOM   2831  C7  LIG   354      23.931  18.828  76.784  1.00  0.00           C  
ATOM   2832  C8  LIG   354      24.162  18.149  77.975  1.00  0.00           C  
ATOM   2833  C3  LIG   354      25.035  18.648  78.933  1.00  0.00           C  
ATOM   2834  C2  LIG   354      25.699  19.843  78.692  1.00  0.00           C  
ATOM   2835  F5  LIG   354      26.546  20.335  79.621  1.00  0.00           F  
ATOM   2836  C1  LIG   354      25.502  20.521  77.491  1.00  0.00           C  
ATOM   2837  C4  LIG   354      24.629  20.031  76.501  1.00  0.00           C  
ATOM   2838  C6  LIG   354      24.541  20.814  75.206  1.00  0.00           C  
ATOM   2839  O28 LIG   354      25.480  21.503  74.822  1.00  0.00           O  
ATOM   2840  N19 LIG   354      23.405  20.790  74.515  1.00  0.00           N  
END
