# Supplementary material for: Revealing the selective mechanisms of inhibitors to PARP-1 and PARP-2 via multiple computational methods
Source: PeerJ. 2020 May 25;8:e9241. doi: 10.7717/peerj.9241 (PMC7255342; doi:10.7717/peerj.9241)
Supplement: Data S1 [file peerj-08-9241-s001.zip › Raw_data/Figure 2/(C) PARP-1-Niraparib.pdb]

ATOM      1  N   MET     1       7.938  -4.824 -27.417  1.00  0.00           N  
ATOM      2  CA  MET     1       9.329  -4.274 -27.568  1.00  0.00           C  
ATOM      3  CB  MET     1       9.556  -3.042 -26.656  1.00  0.00           C  
ATOM      4  CG  MET     1       8.738  -1.797 -27.042  1.00  0.00           C  
ATOM      5  SD  MET     1       9.107  -1.095 -28.677  1.00  0.00           S  
ATOM      6  CE  MET     1      10.777  -0.440 -28.410  1.00  0.00           C  
ATOM      7  C   MET     1      10.322  -5.422 -27.263  1.00  0.00           C  
ATOM      8  O   MET     1       9.944  -6.486 -26.766  1.00  0.00           O  
ATOM      9  N   LYS     2      11.600  -5.155 -27.580  1.00  0.00           N  
ATOM     10  CA  LYS     2      12.746  -6.023 -27.310  1.00  0.00           C  
ATOM     11  CB  LYS     2      13.635  -6.043 -28.575  1.00  0.00           C  
ATOM     12  CG  LYS     2      14.852  -6.985 -28.500  1.00  0.00           C  
ATOM     13  CD  LYS     2      15.627  -7.050 -29.824  1.00  0.00           C  
ATOM     14  CE  LYS     2      16.827  -8.003 -29.757  1.00  0.00           C  
ATOM     15  NZ  LYS     2      17.558  -8.036 -31.035  1.00  0.00           N1+
ATOM     16  C   LYS     2      13.508  -5.504 -26.077  1.00  0.00           C  
ATOM     17  O   LYS     2      13.545  -4.293 -25.848  1.00  0.00           O  
ATOM     18  N   SER     3      14.108  -6.440 -25.323  1.00  0.00           N  
ATOM     19  CA  SER     3      14.902  -6.199 -24.117  1.00  0.00           C  
ATOM     20  CB  SER     3      15.249  -7.563 -23.478  1.00  0.00           C  
ATOM     21  OG  SER     3      15.992  -7.423 -22.285  1.00  0.00           O  
ATOM     22  C   SER     3      16.165  -5.358 -24.382  1.00  0.00           C  
ATOM     23  O   SER     3      16.903  -5.642 -25.327  1.00  0.00           O  
ATOM     24  N   LYS     4      16.387  -4.361 -23.509  1.00  0.00           N  
ATOM     25  CA  LYS     4      17.566  -3.490 -23.503  1.00  0.00           C  
ATOM     26  CB  LYS     4      17.147  -2.019 -23.264  1.00  0.00           C  
ATOM     27  CG  LYS     4      16.304  -1.391 -24.391  1.00  0.00           C  
ATOM     28  CD  LYS     4      14.790  -1.562 -24.199  1.00  0.00           C  
ATOM     29  CE  LYS     4      13.979  -1.004 -25.374  1.00  0.00           C  
ATOM     30  NZ  LYS     4      12.542  -1.241 -25.171  1.00  0.00           N1+
ATOM     31  C   LYS     4      18.612  -3.930 -22.458  1.00  0.00           C  
ATOM     32  O   LYS     4      19.660  -3.288 -22.374  1.00  0.00           O  
ATOM     33  N   LEU     5      18.338  -5.008 -21.696  1.00  0.00           N  
ATOM     34  CA  LEU     5      19.264  -5.609 -20.733  1.00  0.00           C  
ATOM     35  CB  LEU     5      18.568  -6.796 -20.026  1.00  0.00           C  
ATOM     36  CG  LEU     5      17.443  -6.421 -19.035  1.00  0.00           C  
ATOM     37  CD1 LEU     5      16.676  -7.681 -18.577  1.00  0.00           C  
ATOM     38  CD2 LEU     5      17.971  -5.590 -17.844  1.00  0.00           C  
ATOM     39  C   LEU     5      20.536  -6.136 -21.436  1.00  0.00           C  
ATOM     40  O   LEU     5      20.414  -6.666 -22.544  1.00  0.00           O  
ATOM     41  N   PRO     6      21.719  -6.041 -20.780  1.00  0.00           N  
ATOM     42  CD  PRO     6      21.957  -5.300 -19.539  1.00  0.00           C  
ATOM     43  CG  PRO     6      23.471  -5.218 -19.419  1.00  0.00           C  
ATOM     44  CB  PRO     6      23.937  -6.508 -20.064  1.00  0.00           C  
ATOM     45  CA  PRO     6      22.939  -6.761 -21.209  1.00  0.00           C  
ATOM     46  C   PRO     6      22.712  -8.269 -21.410  1.00  0.00           C  
ATOM     47  O   PRO     6      21.973  -8.869 -20.632  1.00  0.00           O  
ATOM     48  N   LYS     7      23.338  -8.850 -22.446  1.00  0.00           N  
ATOM     49  CA  LYS     7      23.197 -10.271 -22.782  1.00  0.00           C  
ATOM     50  CB  LYS     7      23.875 -10.556 -24.144  1.00  0.00           C  
ATOM     51  CG  LYS     7      23.545 -11.915 -24.798  1.00  0.00           C  
ATOM     52  CD  LYS     7      24.476 -13.075 -24.407  1.00  0.00           C  
ATOM     53  CE  LYS     7      24.091 -14.382 -25.114  1.00  0.00           C  
ATOM     54  NZ  LYS     7      24.891 -15.513 -24.616  1.00  0.00           N1+
ATOM     55  C   LYS     7      23.566 -11.269 -21.651  1.00  0.00           C  
ATOM     56  O   LYS     7      22.825 -12.239 -21.500  1.00  0.00           O  
ATOM     57  N   PRO     8      24.590 -10.984 -20.802  1.00  0.00           N  
ATOM     58  CD  PRO     8      25.691 -10.046 -21.038  1.00  0.00           C  
ATOM     59  CG  PRO     8      26.829 -10.554 -20.166  1.00  0.00           C  
ATOM     60  CB  PRO     8      26.090 -11.103 -18.960  1.00  0.00           C  
ATOM     61  CA  PRO     8      24.817 -11.734 -19.549  1.00  0.00           C  
ATOM     62  C   PRO     8      23.652 -11.707 -18.541  1.00  0.00           C  
ATOM     63  O   PRO     8      23.355 -12.750 -17.960  1.00  0.00           O  
ATOM     64  N   VAL     9      23.008 -10.536 -18.366  1.00  0.00           N  
ATOM     65  CA  VAL     9      21.838 -10.362 -17.496  1.00  0.00           C  
ATOM     66  CB  VAL     9      21.451  -8.866 -17.273  1.00  0.00           C  
ATOM     67  CG1 VAL     9      20.131  -8.633 -16.504  1.00  0.00           C  
ATOM     68  CG2 VAL     9      22.584  -8.115 -16.561  1.00  0.00           C  
ATOM     69  C   VAL     9      20.616 -11.131 -18.025  1.00  0.00           C  
ATOM     70  O   VAL     9      19.956 -11.779 -17.219  1.00  0.00           O  
ATOM     71  N   GLN    10      20.383 -11.110 -19.352  1.00  0.00           N  
ATOM     72  CA  GLN    10      19.331 -11.887 -20.019  1.00  0.00           C  
ATOM     73  CB  GLN    10      19.254 -11.547 -21.522  1.00  0.00           C  
ATOM     74  CG  GLN    10      18.831 -10.094 -21.822  1.00  0.00           C  
ATOM     75  CD  GLN    10      18.445  -9.874 -23.289  1.00  0.00           C  
ATOM     76  OE1 GLN    10      17.847 -10.740 -23.925  1.00  0.00           O  
ATOM     77  NE2 GLN    10      18.756  -8.697 -23.833  1.00  0.00           N  
ATOM     78  C   GLN    10      19.483 -13.407 -19.821  1.00  0.00           C  
ATOM     79  O   GLN    10      18.489 -14.066 -19.523  1.00  0.00           O  
ATOM     80  N   ASP    11      20.723 -13.918 -19.936  1.00  0.00           N  
ATOM     81  CA  ASP    11      21.083 -15.314 -19.652  1.00  0.00           C  
ATOM     82  CB  ASP    11      22.500 -15.711 -20.130  1.00  0.00           C  
ATOM     83  CG  ASP    11      22.797 -15.476 -21.615  1.00  0.00           C  
ATOM     84  OD1 ASP    11      21.843 -15.292 -22.406  1.00  0.00           O  
ATOM     85  OD2 ASP    11      24.000 -15.561 -21.950  1.00  0.00           O1-
ATOM     86  C   ASP    11      20.903 -15.710 -18.176  1.00  0.00           C  
ATOM     87  O   ASP    11      20.577 -16.868 -17.918  1.00  0.00           O  
ATOM     88  N   LEU    12      21.086 -14.756 -17.245  1.00  0.00           N  
ATOM     89  CA  LEU    12      20.843 -14.949 -15.815  1.00  0.00           C  
ATOM     90  CB  LEU    12      21.540 -13.826 -15.005  1.00  0.00           C  
ATOM     91  CG  LEU    12      21.434 -13.930 -13.463  1.00  0.00           C  
ATOM     92  CD1 LEU    12      22.012 -15.254 -12.924  1.00  0.00           C  
ATOM     93  CD2 LEU    12      22.068 -12.698 -12.781  1.00  0.00           C  
ATOM     94  C   LEU    12      19.343 -15.096 -15.487  1.00  0.00           C  
ATOM     95  O   LEU    12      19.020 -15.912 -14.624  1.00  0.00           O  
ATOM     96  N   ILE    13      18.457 -14.365 -16.195  1.00  0.00           N  
ATOM     97  CA  ILE    13      16.999 -14.482 -16.034  1.00  0.00           C  
ATOM     98  CB  ILE    13      16.184 -13.370 -16.771  1.00  0.00           C  
ATOM     99  CG2 ILE    13      14.679 -13.410 -16.432  1.00  0.00           C  
ATOM    100  CG1 ILE    13      16.706 -11.935 -16.549  1.00  0.00           C  
ATOM    101  CD1 ILE    13      17.002 -11.540 -15.094  1.00  0.00           C  
ATOM    102  C   ILE    13      16.490 -15.843 -16.553  1.00  0.00           C  
ATOM    103  O   ILE    13      15.717 -16.495 -15.854  1.00  0.00           O  
ATOM    104  N   LYS    14      16.969 -16.261 -17.740  1.00  0.00           N  
ATOM    105  CA  LYS    14      16.660 -17.551 -18.371  1.00  0.00           C  
ATOM    106  CB  LYS    14      17.369 -17.639 -19.738  1.00  0.00           C  
ATOM    107  CG  LYS    14      16.848 -16.650 -20.796  1.00  0.00           C  
ATOM    108  CD  LYS    14      17.780 -16.582 -22.018  1.00  0.00           C  
ATOM    109  CE  LYS    14      17.505 -15.368 -22.914  1.00  0.00           C  
ATOM    110  NZ  LYS    14      18.526 -15.249 -23.968  1.00  0.00           N1+
ATOM    111  C   LYS    14      17.061 -18.760 -17.509  1.00  0.00           C  
ATOM    112  O   LYS    14      16.319 -19.737 -17.473  1.00  0.00           O  
ATOM    113  N   MET    15      18.218 -18.651 -16.834  1.00  0.00           N  
ATOM    114  CA  MET    15      18.817 -19.671 -15.977  1.00  0.00           C  
ATOM    115  CB  MET    15      20.265 -19.230 -15.668  1.00  0.00           C  
ATOM    116  CG  MET    15      21.051 -20.121 -14.693  1.00  0.00           C  
ATOM    117  SD  MET    15      22.737 -19.561 -14.321  1.00  0.00           S  
ATOM    118  CE  MET    15      23.455 -19.523 -15.981  1.00  0.00           C  
ATOM    119  C   MET    15      17.995 -19.971 -14.709  1.00  0.00           C  
ATOM    120  O   MET    15      17.770 -21.143 -14.407  1.00  0.00           O  
ATOM    121  N   ILE    16      17.582 -18.915 -13.989  1.00  0.00           N  
ATOM    122  CA  ILE    16      16.905 -19.026 -12.690  1.00  0.00           C  
ATOM    123  CB  ILE    16      17.198 -17.785 -11.798  1.00  0.00           C  
ATOM    124  CG2 ILE    16      18.718 -17.656 -11.569  1.00  0.00           C  
ATOM    125  CG1 ILE    16      16.559 -16.473 -12.314  1.00  0.00           C  
ATOM    126  CD1 ILE    16      16.916 -15.228 -11.500  1.00  0.00           C  
ATOM    127  C   ILE    16      15.379 -19.231 -12.806  1.00  0.00           C  
ATOM    128  O   ILE    16      14.782 -19.743 -11.858  1.00  0.00           O  
ATOM    129  N   PHE    17      14.789 -18.873 -13.962  1.00  0.00           N  
ATOM    130  CA  PHE    17      13.391 -19.143 -14.315  1.00  0.00           C  
ATOM    131  CB  PHE    17      12.713 -17.865 -14.869  1.00  0.00           C  
ATOM    132  CG  PHE    17      12.360 -16.817 -13.829  1.00  0.00           C  
ATOM    133  CD1 PHE    17      11.282 -17.039 -12.946  1.00  0.00           C  
ATOM    134  CE1 PHE    17      10.964 -16.092 -11.982  1.00  0.00           C  
ATOM    135  CZ  PHE    17      11.722 -14.935 -11.863  1.00  0.00           C  
ATOM    136  CE2 PHE    17      12.817 -14.728 -12.692  1.00  0.00           C  
ATOM    137  CD2 PHE    17      13.149 -15.659 -13.664  1.00  0.00           C  
ATOM    138  C   PHE    17      13.236 -20.346 -15.270  1.00  0.00           C  
ATOM    139  O   PHE    17      12.155 -20.510 -15.840  1.00  0.00           O  
ATOM    140  N   ASP    18      14.282 -21.182 -15.419  1.00  0.00           N  
ATOM    141  CA  ASP    18      14.260 -22.402 -16.234  1.00  0.00           C  
ATOM    142  CB  ASP    18      15.680 -22.982 -16.459  1.00  0.00           C  
ATOM    143  CG  ASP    18      15.743 -24.212 -17.380  1.00  0.00           C  
ATOM    144  OD1 ASP    18      14.765 -24.454 -18.122  1.00  0.00           O  
ATOM    145  OD2 ASP    18      16.796 -24.883 -17.347  1.00  0.00           O1-
ATOM    146  C   ASP    18      13.305 -23.443 -15.616  1.00  0.00           C  
ATOM    147  O   ASP    18      13.632 -24.043 -14.592  1.00  0.00           O  
ATOM    148  N   VAL    19      12.155 -23.637 -16.277  1.00  0.00           N  
ATOM    149  CA  VAL    19      11.104 -24.585 -15.907  1.00  0.00           C  
ATOM    150  CB  VAL    19       9.834 -24.344 -16.778  1.00  0.00           C  
ATOM    151  CG1 VAL    19       8.739 -25.428 -16.702  1.00  0.00           C  
ATOM    152  CG2 VAL    19       9.209 -22.979 -16.446  1.00  0.00           C  
ATOM    153  C   VAL    19      11.548 -26.060 -16.023  1.00  0.00           C  
ATOM    154  O   VAL    19      11.071 -26.884 -15.242  1.00  0.00           O  
ATOM    155  N   GLU    20      12.470 -26.362 -16.955  1.00  0.00           N  
ATOM    156  CA  GLU    20      13.041 -27.698 -17.125  1.00  0.00           C  
ATOM    157  CB  GLU    20      13.710 -27.810 -18.512  1.00  0.00           C  
ATOM    158  CG  GLU    20      14.262 -29.214 -18.834  1.00  0.00           C  
ATOM    159  CD  GLU    20      14.837 -29.313 -20.246  1.00  0.00           C  
ATOM    160  OE1 GLU    20      14.069 -29.061 -21.200  1.00  0.00           O  
ATOM    161  OE2 GLU    20      16.033 -29.665 -20.348  1.00  0.00           O1-
ATOM    162  C   GLU    20      13.977 -28.091 -15.966  1.00  0.00           C  
ATOM    163  O   GLU    20      13.940 -29.247 -15.550  1.00  0.00           O  
ATOM    164  N   SER    21      14.746 -27.125 -15.429  1.00  0.00           N  
ATOM    165  CA  SER    21      15.593 -27.313 -14.245  1.00  0.00           C  
ATOM    166  CB  SER    21      16.555 -26.122 -14.075  1.00  0.00           C  
ATOM    167  OG  SER    21      17.622 -26.208 -14.997  1.00  0.00           O  
ATOM    168  C   SER    21      14.787 -27.544 -12.952  1.00  0.00           C  
ATOM    169  O   SER    21      15.234 -28.320 -12.109  1.00  0.00           O  
ATOM    170  N   MET    22      13.606 -26.906 -12.838  1.00  0.00           N  
ATOM    171  CA  MET    22      12.650 -27.120 -11.746  1.00  0.00           C  
ATOM    172  CB  MET    22      11.514 -26.083 -11.811  1.00  0.00           C  
ATOM    173  CG  MET    22      11.936 -24.626 -11.586  1.00  0.00           C  
ATOM    174  SD  MET    22      10.556 -23.459 -11.760  1.00  0.00           S  
ATOM    175  CE  MET    22      11.460 -21.972 -12.260  1.00  0.00           C  
ATOM    176  C   MET    22      12.054 -28.541 -11.759  1.00  0.00           C  
ATOM    177  O   MET    22      11.980 -29.164 -10.703  1.00  0.00           O  
ATOM    178  N   LYS    23      11.665 -29.027 -12.952  1.00  0.00           N  
ATOM    179  CA  LYS    23      11.132 -30.375 -13.167  1.00  0.00           C  
ATOM    180  CB  LYS    23      10.518 -30.476 -14.576  1.00  0.00           C  
ATOM    181  CG  LYS    23       9.203 -29.694 -14.723  1.00  0.00           C  
ATOM    182  CD  LYS    23       8.649 -29.753 -16.155  1.00  0.00           C  
ATOM    183  CE  LYS    23       7.348 -28.960 -16.347  1.00  0.00           C  
ATOM    184  NZ  LYS    23       6.244 -29.508 -15.544  1.00  0.00           N1+
ATOM    185  C   LYS    23      12.177 -31.480 -12.946  1.00  0.00           C  
ATOM    186  O   LYS    23      11.842 -32.496 -12.339  1.00  0.00           O  
ATOM    187  N   LYS    24      13.421 -31.250 -13.405  1.00  0.00           N  
ATOM    188  CA  LYS    24      14.565 -32.142 -13.195  1.00  0.00           C  
ATOM    189  CB  LYS    24      15.753 -31.687 -14.066  1.00  0.00           C  
ATOM    190  CG  LYS    24      15.602 -32.095 -15.541  1.00  0.00           C  
ATOM    191  CD  LYS    24      16.705 -31.511 -16.436  1.00  0.00           C  
ATOM    192  CE  LYS    24      16.665 -32.085 -17.859  1.00  0.00           C  
ATOM    193  NZ  LYS    24      17.655 -31.433 -18.733  1.00  0.00           N1+
ATOM    194  C   LYS    24      14.968 -32.282 -11.720  1.00  0.00           C  
ATOM    195  O   LYS    24      15.317 -33.387 -11.313  1.00  0.00           O  
ATOM    196  N   ALA    25      14.862 -31.192 -10.938  1.00  0.00           N  
ATOM    197  CA  ALA    25      15.084 -31.197  -9.491  1.00  0.00           C  
ATOM    198  CB  ALA    25      15.094 -29.754  -8.963  1.00  0.00           C  
ATOM    199  C   ALA    25      14.059 -32.059  -8.729  1.00  0.00           C  
ATOM    200  O   ALA    25      14.459 -32.782  -7.819  1.00  0.00           O  
ATOM    201  N   MET    26      12.780 -32.012  -9.144  1.00  0.00           N  
ATOM    202  CA  MET    26      11.702 -32.848  -8.602  1.00  0.00           C  
ATOM    203  CB  MET    26      10.328 -32.330  -9.080  1.00  0.00           C  
ATOM    204  CG  MET    26       9.972 -30.934  -8.543  1.00  0.00           C  
ATOM    205  SD  MET    26       8.457 -30.216  -9.237  1.00  0.00           S  
ATOM    206  CE  MET    26       7.206 -31.013  -8.194  1.00  0.00           C  
ATOM    207  C   MET    26      11.883 -34.344  -8.928  1.00  0.00           C  
ATOM    208  O   MET    26      11.641 -35.171  -8.050  1.00  0.00           O  
ATOM    209  N   VAL    27      12.350 -34.662 -10.150  1.00  0.00           N  
ATOM    210  CA  VAL    27      12.691 -36.023 -10.589  1.00  0.00           C  
ATOM    211  CB  VAL    27      12.998 -36.063 -12.119  1.00  0.00           C  
ATOM    212  CG1 VAL    27      13.720 -37.326 -12.638  1.00  0.00           C  
ATOM    213  CG2 VAL    27      11.710 -35.861 -12.932  1.00  0.00           C  
ATOM    214  C   VAL    27      13.867 -36.635  -9.798  1.00  0.00           C  
ATOM    215  O   VAL    27      13.808 -37.820  -9.469  1.00  0.00           O  
ATOM    216  N   GLU    28      14.882 -35.814  -9.471  1.00  0.00           N  
ATOM    217  CA  GLU    28      16.030 -36.183  -8.637  1.00  0.00           C  
ATOM    218  CB  GLU    28      17.103 -35.078  -8.729  1.00  0.00           C  
ATOM    219  CG  GLU    28      17.857 -35.078 -10.076  1.00  0.00           C  
ATOM    220  CD  GLU    28      18.806 -33.890 -10.266  1.00  0.00           C  
ATOM    221  OE1 GLU    28      18.849 -33.010  -9.377  1.00  0.00           O  
ATOM    222  OE2 GLU    28      19.478 -33.882 -11.321  1.00  0.00           O1-
ATOM    223  C   GLU    28      15.663 -36.484  -7.171  1.00  0.00           C  
ATOM    224  O   GLU    28      16.318 -37.326  -6.560  1.00  0.00           O  
ATOM    225  N   TYR    29      14.604 -35.837  -6.651  1.00  0.00           N  
ATOM    226  CA  TYR    29      14.015 -36.124  -5.338  1.00  0.00           C  
ATOM    227  CB  TYR    29      13.343 -34.848  -4.786  1.00  0.00           C  
ATOM    228  CG  TYR    29      14.287 -33.721  -4.403  1.00  0.00           C  
ATOM    229  CD1 TYR    29      15.400 -33.971  -3.571  1.00  0.00           C  
ATOM    230  CE1 TYR    29      16.264 -32.922  -3.205  1.00  0.00           C  
ATOM    231  CZ  TYR    29      16.012 -31.614  -3.659  1.00  0.00           C  
ATOM    232  OH  TYR    29      16.851 -30.602  -3.296  1.00  0.00           O  
ATOM    233  CE2 TYR    29      14.885 -31.356  -4.466  1.00  0.00           C  
ATOM    234  CD2 TYR    29      14.026 -32.406  -4.837  1.00  0.00           C  
ATOM    235  C   TYR    29      13.018 -37.300  -5.348  1.00  0.00           C  
ATOM    236  O   TYR    29      12.487 -37.622  -4.286  1.00  0.00           O  
ATOM    237  N   GLU    30      12.782 -37.914  -6.523  1.00  0.00           N  
ATOM    238  CA  GLU    30      11.852 -39.024  -6.763  1.00  0.00           C  
ATOM    239  CB  GLU    30      12.266 -40.301  -5.983  1.00  0.00           C  
ATOM    240  CG  GLU    30      13.704 -40.776  -6.263  1.00  0.00           C  
ATOM    241  CD  GLU    30      14.041 -42.030  -5.458  1.00  0.00           C  
ATOM    242  OE1 GLU    30      13.999 -43.127  -6.057  1.00  0.00           O  
ATOM    243  OE2 GLU    30      14.324 -41.873  -4.250  1.00  0.00           O1-
ATOM    244  C   GLU    30      10.378 -38.639  -6.525  1.00  0.00           C  
ATOM    245  O   GLU    30       9.581 -39.507  -6.175  1.00  0.00           O  
ATOM    246  N   ILE    31      10.033 -37.354  -6.724  1.00  0.00           N  
ATOM    247  CA  ILE    31       8.671 -36.834  -6.605  1.00  0.00           C  
ATOM    248  CB  ILE    31       8.652 -35.286  -6.425  1.00  0.00           C  
ATOM    249  CG2 ILE    31       7.247 -34.639  -6.503  1.00  0.00           C  
ATOM    250  CG1 ILE    31       9.343 -34.895  -5.095  1.00  0.00           C  
ATOM    251  CD1 ILE    31       9.655 -33.399  -4.971  1.00  0.00           C  
ATOM    252  C   ILE    31       7.855 -37.228  -7.850  1.00  0.00           C  
ATOM    253  O   ILE    31       8.316 -37.021  -8.973  1.00  0.00           O  
ATOM    254  N   ASP    32       6.659 -37.785  -7.609  1.00  0.00           N  
ATOM    255  CA  ASP    32       5.689 -38.199  -8.621  1.00  0.00           C  
ATOM    256  CB  ASP    32       4.597 -39.085  -7.964  1.00  0.00           C  
ATOM    257  CG  ASP    32       3.653 -39.818  -8.926  1.00  0.00           C  
ATOM    258  OD1 ASP    32       3.372 -39.277 -10.018  1.00  0.00           O  
ATOM    259  OD2 ASP    32       3.145 -40.877  -8.499  1.00  0.00           O1-
ATOM    260  C   ASP    32       5.104 -36.939  -9.287  1.00  0.00           C  
ATOM    261  O   ASP    32       4.323 -36.239  -8.649  1.00  0.00           O  
ATOM    262  N   LEU    33       5.498 -36.675 -10.544  1.00  0.00           N  
ATOM    263  CA  LEU    33       5.046 -35.509 -11.311  1.00  0.00           C  
ATOM    264  CB  LEU    33       6.047 -35.177 -12.443  1.00  0.00           C  
ATOM    265  CG  LEU    33       7.430 -34.673 -11.967  1.00  0.00           C  
ATOM    266  CD1 LEU    33       8.369 -34.490 -13.174  1.00  0.00           C  
ATOM    267  CD2 LEU    33       7.336 -33.386 -11.117  1.00  0.00           C  
ATOM    268  C   LEU    33       3.612 -35.627 -11.862  1.00  0.00           C  
ATOM    269  O   LEU    33       3.075 -34.610 -12.300  1.00  0.00           O  
ATOM    270  N   GLN    34       3.006 -36.827 -11.822  1.00  0.00           N  
ATOM    271  CA  GLN    34       1.619 -37.054 -12.230  1.00  0.00           C  
ATOM    272  CB  GLN    34       1.480 -38.506 -12.744  1.00  0.00           C  
ATOM    273  CG  GLN    34       0.170 -38.834 -13.499  1.00  0.00           C  
ATOM    274  CD  GLN    34      -0.993 -39.338 -12.636  1.00  0.00           C  
ATOM    275  OE1 GLN    34      -0.842 -39.631 -11.453  1.00  0.00           O  
ATOM    276  NE2 GLN    34      -2.172 -39.465 -13.249  1.00  0.00           N  
ATOM    277  C   GLN    34       0.649 -36.700 -11.084  1.00  0.00           C  
ATOM    278  O   GLN    34      -0.378 -36.074 -11.345  1.00  0.00           O  
ATOM    279  N   LYS    35       1.016 -37.064  -9.841  1.00  0.00           N  
ATOM    280  CA  LYS    35       0.269 -36.743  -8.620  1.00  0.00           C  
ATOM    281  CB  LYS    35       0.563 -37.816  -7.554  1.00  0.00           C  
ATOM    282  CG  LYS    35       0.081 -39.222  -7.936  1.00  0.00           C  
ATOM    283  CD  LYS    35       0.437 -40.259  -6.862  1.00  0.00           C  
ATOM    284  CE  LYS    35       0.144 -41.696  -7.309  1.00  0.00           C  
ATOM    285  NZ  LYS    35       0.715 -42.669  -6.365  1.00  0.00           N1+
ATOM    286  C   LYS    35       0.609 -35.352  -8.053  1.00  0.00           C  
ATOM    287  O   LYS    35      -0.223 -34.775  -7.354  1.00  0.00           O  
ATOM    288  N   MET    36       1.818 -34.854  -8.354  1.00  0.00           N  
ATOM    289  CA  MET    36       2.371 -33.582  -7.896  1.00  0.00           C  
ATOM    290  CB  MET    36       3.138 -33.786  -6.560  1.00  0.00           C  
ATOM    291  CG  MET    36       4.036 -32.619  -6.093  1.00  0.00           C  
ATOM    292  SD  MET    36       4.615 -32.720  -4.382  1.00  0.00           S  
ATOM    293  CE  MET    36       3.109 -32.169  -3.557  1.00  0.00           C  
ATOM    294  C   MET    36       3.182 -32.936  -9.037  1.00  0.00           C  
ATOM    295  O   MET    36       4.411 -32.946  -8.989  1.00  0.00           O  
ATOM    296  N   PRO    37       2.499 -32.373 -10.062  1.00  0.00           N  
ATOM    297  CD  PRO    37       1.067 -32.491 -10.349  1.00  0.00           C  
ATOM    298  CG  PRO    37       0.780 -31.425 -11.403  1.00  0.00           C  
ATOM    299  CB  PRO    37       2.106 -31.288 -12.127  1.00  0.00           C  
ATOM    300  CA  PRO    37       3.171 -31.498 -11.038  1.00  0.00           C  
ATOM    301  C   PRO    37       3.644 -30.173 -10.407  1.00  0.00           C  
ATOM    302  O   PRO    37       3.203 -29.806  -9.317  1.00  0.00           O  
ATOM    303  N   LEU    38       4.546 -29.486 -11.123  1.00  0.00           N  
ATOM    304  CA  LEU    38       5.162 -28.209 -10.746  1.00  0.00           C  
ATOM    305  CB  LEU    38       6.169 -27.853 -11.866  1.00  0.00           C  
ATOM    306  CG  LEU    38       6.915 -26.506 -11.764  1.00  0.00           C  
ATOM    307  CD1 LEU    38       7.656 -26.304 -10.432  1.00  0.00           C  
ATOM    308  CD2 LEU    38       7.881 -26.362 -12.952  1.00  0.00           C  
ATOM    309  C   LEU    38       4.160 -27.071 -10.430  1.00  0.00           C  
ATOM    310  O   LEU    38       4.466 -26.227  -9.590  1.00  0.00           O  
ATOM    311  N   GLY    39       2.975 -27.093 -11.065  1.00  0.00           N  
ATOM    312  CA  GLY    39       1.902 -26.124 -10.837  1.00  0.00           C  
ATOM    313  C   GLY    39       0.977 -26.496  -9.666  1.00  0.00           C  
ATOM    314  O   GLY    39       0.151 -25.667  -9.289  1.00  0.00           O  
ATOM    315  N   LYS    40       1.106 -27.706  -9.087  1.00  0.00           N  
ATOM    316  CA  LYS    40       0.343 -28.158  -7.916  1.00  0.00           C  
ATOM    317  CB  LYS    40      -0.066 -29.631  -8.131  1.00  0.00           C  
ATOM    318  CG  LYS    40      -1.120 -30.173  -7.146  1.00  0.00           C  
ATOM    319  CD  LYS    40      -1.605 -31.578  -7.533  1.00  0.00           C  
ATOM    320  CE  LYS    40      -2.742 -32.112  -6.651  1.00  0.00           C  
ATOM    321  NZ  LYS    40      -3.992 -31.358  -6.855  1.00  0.00           N1+
ATOM    322  C   LYS    40       1.108 -27.929  -6.595  1.00  0.00           C  
ATOM    323  O   LYS    40       0.514 -28.102  -5.528  1.00  0.00           O  
ATOM    324  N   LEU    41       2.382 -27.498  -6.670  1.00  0.00           N  
ATOM    325  CA  LEU    41       3.162 -27.018  -5.526  1.00  0.00           C  
ATOM    326  CB  LEU    41       4.602 -26.682  -5.970  1.00  0.00           C  
ATOM    327  CG  LEU    41       5.488 -27.895  -6.318  1.00  0.00           C  
ATOM    328  CD1 LEU    41       6.826 -27.416  -6.913  1.00  0.00           C  
ATOM    329  CD2 LEU    41       5.700 -28.841  -5.115  1.00  0.00           C  
ATOM    330  C   LEU    41       2.521 -25.766  -4.906  1.00  0.00           C  
ATOM    331  O   LEU    41       2.093 -24.875  -5.641  1.00  0.00           O  
ATOM    332  N   SER    42       2.492 -25.720  -3.566  1.00  0.00           N  
ATOM    333  CA  SER    42       1.957 -24.593  -2.808  1.00  0.00           C  
ATOM    334  CB  SER    42       0.424 -24.724  -2.665  1.00  0.00           C  
ATOM    335  OG  SER    42       0.040 -25.759  -1.782  1.00  0.00           O  
ATOM    336  C   SER    42       2.691 -24.442  -1.469  1.00  0.00           C  
ATOM    337  O   SER    42       3.254 -25.407  -0.950  1.00  0.00           O  
ATOM    338  N   LYS    43       2.658 -23.209  -0.941  1.00  0.00           N  
ATOM    339  CA  LYS    43       3.297 -22.807   0.313  1.00  0.00           C  
ATOM    340  CB  LYS    43       3.200 -21.273   0.466  1.00  0.00           C  
ATOM    341  CG  LYS    43       3.919 -20.508  -0.656  1.00  0.00           C  
ATOM    342  CD  LYS    43       3.770 -18.983  -0.556  1.00  0.00           C  
ATOM    343  CE  LYS    43       4.546 -18.219  -1.645  1.00  0.00           C  
ATOM    344  NZ  LYS    43       4.101 -18.568  -3.006  1.00  0.00           N1+
ATOM    345  C   LYS    43       2.702 -23.504   1.547  1.00  0.00           C  
ATOM    346  O   LYS    43       3.454 -23.842   2.457  1.00  0.00           O  
ATOM    347  N   ARG    44       1.372 -23.709   1.544  1.00  0.00           N  
ATOM    348  CA  ARG    44       0.608 -24.299   2.645  1.00  0.00           C  
ATOM    349  CB  ARG    44      -0.890 -23.997   2.408  1.00  0.00           C  
ATOM    350  CG  ARG    44      -1.738 -23.940   3.689  1.00  0.00           C  
ATOM    351  CD  ARG    44      -1.525 -22.625   4.460  1.00  0.00           C  
ATOM    352  NE  ARG    44      -2.356 -22.549   5.667  1.00  0.00           N  
ATOM    353  CZ  ARG    44      -3.671 -22.276   5.714  1.00  0.00           C  
ATOM    354  NH1 ARG    44      -4.382 -22.028   4.603  1.00  0.00           N1+
ATOM    355  NH2 ARG    44      -4.285 -22.246   6.903  1.00  0.00           N  
ATOM    356  C   ARG    44       0.857 -25.813   2.807  1.00  0.00           C  
ATOM    357  O   ARG    44       0.889 -26.316   3.929  1.00  0.00           O  
ATOM    358  N   GLN    45       1.055 -26.488   1.665  1.00  0.00           N  
ATOM    359  CA  GLN    45       1.431 -27.891   1.514  1.00  0.00           C  
ATOM    360  CB  GLN    45       1.260 -28.203   0.016  1.00  0.00           C  
ATOM    361  CG  GLN    45       1.775 -29.546  -0.527  1.00  0.00           C  
ATOM    362  CD  GLN    45       1.906 -29.423  -2.041  1.00  0.00           C  
ATOM    363  OE1 GLN    45       2.943 -28.985  -2.534  1.00  0.00           O  
ATOM    364  NE2 GLN    45       0.848 -29.763  -2.780  1.00  0.00           N  
ATOM    365  C   GLN    45       2.853 -28.176   2.022  1.00  0.00           C  
ATOM    366  O   GLN    45       3.053 -29.156   2.735  1.00  0.00           O  
ATOM    367  N   ILE    46       3.806 -27.305   1.654  1.00  0.00           N  
ATOM    368  CA  ILE    46       5.211 -27.378   2.061  1.00  0.00           C  
ATOM    369  CB  ILE    46       6.087 -26.465   1.151  1.00  0.00           C  
ATOM    370  CG2 ILE    46       7.518 -26.192   1.663  1.00  0.00           C  
ATOM    371  CG1 ILE    46       6.138 -27.040  -0.288  1.00  0.00           C  
ATOM    372  CD1 ILE    46       6.561 -26.022  -1.356  1.00  0.00           C  
ATOM    373  C   ILE    46       5.406 -27.038   3.556  1.00  0.00           C  
ATOM    374  O   ILE    46       6.222 -27.683   4.212  1.00  0.00           O  
ATOM    375  N   GLN    47       4.604 -26.090   4.073  1.00  0.00           N  
ATOM    376  CA  GLN    47       4.492 -25.712   5.487  1.00  0.00           C  
ATOM    377  CB  GLN    47       3.570 -24.476   5.575  1.00  0.00           C  
ATOM    378  CG  GLN    47       3.270 -23.943   6.988  1.00  0.00           C  
ATOM    379  CD  GLN    47       2.277 -22.783   6.945  1.00  0.00           C  
ATOM    380  OE1 GLN    47       1.099 -22.955   7.249  1.00  0.00           O  
ATOM    381  NE2 GLN    47       2.747 -21.596   6.554  1.00  0.00           N  
ATOM    382  C   GLN    47       4.003 -26.867   6.383  1.00  0.00           C  
ATOM    383  O   GLN    47       4.560 -27.077   7.461  1.00  0.00           O  
ATOM    384  N   ALA    48       2.986 -27.600   5.902  1.00  0.00           N  
ATOM    385  CA  ALA    48       2.437 -28.785   6.558  1.00  0.00           C  
ATOM    386  CB  ALA    48       1.066 -29.104   5.943  1.00  0.00           C  
ATOM    387  C   ALA    48       3.378 -30.001   6.492  1.00  0.00           C  
ATOM    388  O   ALA    48       3.358 -30.816   7.411  1.00  0.00           O  
ATOM    389  N   ALA    49       4.197 -30.092   5.430  1.00  0.00           N  
ATOM    390  CA  ALA    49       5.197 -31.140   5.241  1.00  0.00           C  
ATOM    391  CB  ALA    49       5.581 -31.210   3.758  1.00  0.00           C  
ATOM    392  C   ALA    49       6.426 -30.943   6.145  1.00  0.00           C  
ATOM    393  O   ALA    49       6.941 -31.935   6.657  1.00  0.00           O  
ATOM    394  N   TYR    50       6.824 -29.677   6.379  1.00  0.00           N  
ATOM    395  CA  TYR    50       7.811 -29.282   7.389  1.00  0.00           C  
ATOM    396  CB  TYR    50       8.071 -27.760   7.332  1.00  0.00           C  
ATOM    397  CG  TYR    50       9.076 -27.239   6.325  1.00  0.00           C  
ATOM    398  CD1 TYR    50      10.401 -27.730   6.302  1.00  0.00           C  
ATOM    399  CE1 TYR    50      11.360 -27.141   5.451  1.00  0.00           C  
ATOM    400  CZ  TYR    50      10.993 -26.061   4.624  1.00  0.00           C  
ATOM    401  OH  TYR    50      11.912 -25.449   3.827  1.00  0.00           O  
ATOM    402  CE2 TYR    50       9.669 -25.590   4.627  1.00  0.00           C  
ATOM    403  CD2 TYR    50       8.716 -26.174   5.478  1.00  0.00           C  
ATOM    404  C   TYR    50       7.354 -29.645   8.808  1.00  0.00           C  
ATOM    405  O   TYR    50       8.167 -30.158   9.575  1.00  0.00           O  
ATOM    406  N   SER    51       6.069 -29.384   9.114  1.00  0.00           N  
ATOM    407  CA  SER    51       5.438 -29.689  10.400  1.00  0.00           C  
ATOM    408  CB  SER    51       4.012 -29.104  10.444  1.00  0.00           C  
ATOM    409  OG  SER    51       4.048 -27.694  10.513  1.00  0.00           O  
ATOM    410  C   SER    51       5.418 -31.196  10.706  1.00  0.00           C  
ATOM    411  O   SER    51       5.706 -31.570  11.840  1.00  0.00           O  
ATOM    412  N   ILE    52       5.142 -32.028   9.684  1.00  0.00           N  
ATOM    413  CA  ILE    52       5.180 -33.490   9.772  1.00  0.00           C  
ATOM    414  CB  ILE    52       4.510 -34.172   8.541  1.00  0.00           C  
ATOM    415  CG2 ILE    52       4.751 -35.693   8.421  1.00  0.00           C  
ATOM    416  CG1 ILE    52       2.987 -33.908   8.533  1.00  0.00           C  
ATOM    417  CD1 ILE    52       2.329 -34.120   7.160  1.00  0.00           C  
ATOM    418  C   ILE    52       6.608 -34.038   9.975  1.00  0.00           C  
ATOM    419  O   ILE    52       6.766 -34.957  10.774  1.00  0.00           O  
ATOM    420  N   LEU    53       7.624 -33.449   9.313  1.00  0.00           N  
ATOM    421  CA  LEU    53       9.036 -33.784   9.549  1.00  0.00           C  
ATOM    422  CB  LEU    53       9.947 -33.140   8.484  1.00  0.00           C  
ATOM    423  CG  LEU    53       9.860 -33.772   7.084  1.00  0.00           C  
ATOM    424  CD1 LEU    53      10.786 -33.021   6.113  1.00  0.00           C  
ATOM    425  CD2 LEU    53      10.152 -35.286   7.085  1.00  0.00           C  
ATOM    426  C   LEU    53       9.523 -33.385  10.950  1.00  0.00           C  
ATOM    427  O   LEU    53      10.389 -34.072  11.488  1.00  0.00           O  
ATOM    428  N   SER    54       8.949 -32.311  11.517  1.00  0.00           N  
ATOM    429  CA  SER    54       9.178 -31.880  12.895  1.00  0.00           C  
ATOM    430  CB  SER    54       8.629 -30.450  13.096  1.00  0.00           C  
ATOM    431  OG  SER    54       9.673 -29.555  13.418  1.00  0.00           O  
ATOM    432  C   SER    54       8.595 -32.877  13.912  1.00  0.00           C  
ATOM    433  O   SER    54       9.266 -33.170  14.897  1.00  0.00           O  
ATOM    434  N   GLU    55       7.400 -33.426  13.620  1.00  0.00           N  
ATOM    435  CA  GLU    55       6.765 -34.506  14.384  1.00  0.00           C  
ATOM    436  CB  GLU    55       5.305 -34.712  13.932  1.00  0.00           C  
ATOM    437  CG  GLU    55       4.357 -33.552  14.293  1.00  0.00           C  
ATOM    438  CD  GLU    55       2.934 -33.765  13.766  1.00  0.00           C  
ATOM    439  OE1 GLU    55       2.799 -34.142  12.579  1.00  0.00           O  
ATOM    440  OE2 GLU    55       1.996 -33.538  14.560  1.00  0.00           O1-
ATOM    441  C   GLU    55       7.542 -35.834  14.316  1.00  0.00           C  
ATOM    442  O   GLU    55       7.592 -36.524  15.333  1.00  0.00           O  
ATOM    443  N   VAL    56       8.156 -36.159  13.161  1.00  0.00           N  
ATOM    444  CA  VAL    56       9.055 -37.311  13.010  1.00  0.00           C  
ATOM    445  CB  VAL    56       9.435 -37.612  11.529  1.00  0.00           C  
ATOM    446  CG1 VAL    56      10.528 -38.690  11.370  1.00  0.00           C  
ATOM    447  CG2 VAL    56       8.219 -38.060  10.705  1.00  0.00           C  
ATOM    448  C   VAL    56      10.357 -37.119  13.813  1.00  0.00           C  
ATOM    449  O   VAL    56      10.750 -38.035  14.528  1.00  0.00           O  
ATOM    450  N   GLN    57      10.979 -35.933  13.700  1.00  0.00           N  
ATOM    451  CA  GLN    57      12.183 -35.528  14.430  1.00  0.00           C  
ATOM    452  CB  GLN    57      12.644 -34.156  13.878  1.00  0.00           C  
ATOM    453  CG  GLN    57      13.765 -33.427  14.651  1.00  0.00           C  
ATOM    454  CD  GLN    57      13.238 -32.339  15.590  1.00  0.00           C  
ATOM    455  OE1 GLN    57      12.667 -31.349  15.138  1.00  0.00           O  
ATOM    456  NE2 GLN    57      13.452 -32.502  16.897  1.00  0.00           N  
ATOM    457  C   GLN    57      12.014 -35.585  15.961  1.00  0.00           C  
ATOM    458  O   GLN    57      12.915 -36.058  16.655  1.00  0.00           O  
ATOM    459  N   GLN    58      10.834 -35.157  16.440  1.00  0.00           N  
ATOM    460  CA  GLN    58      10.391 -35.280  17.825  1.00  0.00           C  
ATOM    461  CB  GLN    58       9.139 -34.410  18.047  1.00  0.00           C  
ATOM    462  CG  GLN    58       9.456 -32.900  18.078  1.00  0.00           C  
ATOM    463  CD  GLN    58       8.206 -32.032  17.914  1.00  0.00           C  
ATOM    464  OE1 GLN    58       7.129 -32.373  18.397  1.00  0.00           O  
ATOM    465  NE2 GLN    58       8.350 -30.886  17.243  1.00  0.00           N  
ATOM    466  C   GLN    58      10.151 -36.739  18.247  1.00  0.00           C  
ATOM    467  O   GLN    58      10.640 -37.121  19.304  1.00  0.00           O  
ATOM    468  N   ALA    59       9.448 -37.527  17.413  1.00  0.00           N  
ATOM    469  CA  ALA    59       9.131 -38.941  17.652  1.00  0.00           C  
ATOM    470  CB  ALA    59       8.159 -39.440  16.570  1.00  0.00           C  
ATOM    471  C   ALA    59      10.366 -39.857  17.736  1.00  0.00           C  
ATOM    472  O   ALA    59      10.410 -40.728  18.603  1.00  0.00           O  
ATOM    473  N   VAL    60      11.353 -39.625  16.856  1.00  0.00           N  
ATOM    474  CA  VAL    60      12.623 -40.351  16.799  1.00  0.00           C  
ATOM    475  CB  VAL    60      13.385 -40.014  15.481  1.00  0.00           C  
ATOM    476  CG1 VAL    60      14.881 -40.393  15.440  1.00  0.00           C  
ATOM    477  CG2 VAL    60      12.675 -40.661  14.278  1.00  0.00           C  
ATOM    478  C   VAL    60      13.513 -40.088  18.033  1.00  0.00           C  
ATOM    479  O   VAL    60      14.077 -41.043  18.569  1.00  0.00           O  
ATOM    480  N   SER    61      13.580 -38.823  18.487  1.00  0.00           N  
ATOM    481  CA  SER    61      14.306 -38.417  19.696  1.00  0.00           C  
ATOM    482  CB  SER    61      14.643 -36.912  19.615  1.00  0.00           C  
ATOM    483  OG  SER    61      13.511 -36.080  19.773  1.00  0.00           O  
ATOM    484  C   SER    61      13.592 -38.810  21.010  1.00  0.00           C  
ATOM    485  O   SER    61      14.273 -39.060  22.003  1.00  0.00           O  
ATOM    486  N   GLN    62      12.249 -38.892  20.977  1.00  0.00           N  
ATOM    487  CA  GLN    62      11.381 -39.350  22.065  1.00  0.00           C  
ATOM    488  CB  GLN    62       9.925 -38.940  21.715  1.00  0.00           C  
ATOM    489  CG  GLN    62       8.793 -39.372  22.673  1.00  0.00           C  
ATOM    490  CD  GLN    62       8.841 -38.676  24.035  1.00  0.00           C  
ATOM    491  OE1 GLN    62       9.119 -37.482  24.122  1.00  0.00           O  
ATOM    492  NE2 GLN    62       8.528 -39.411  25.103  1.00  0.00           N  
ATOM    493  C   GLN    62      11.500 -40.862  22.334  1.00  0.00           C  
ATOM    494  O   GLN    62      11.265 -41.285  23.466  1.00  0.00           O  
ATOM    495  N   GLY    63      11.849 -41.645  21.297  1.00  0.00           N  
ATOM    496  CA  GLY    63      11.878 -43.105  21.357  1.00  0.00           C  
ATOM    497  C   GLY    63      10.469 -43.688  21.164  1.00  0.00           C  
ATOM    498  O   GLY    63      10.155 -44.715  21.765  1.00  0.00           O  
ATOM    499  N   SER    64       9.619 -43.026  20.353  1.00  0.00           N  
ATOM    500  CA  SER    64       8.253 -43.444  20.017  1.00  0.00           C  
ATOM    501  CB  SER    64       7.580 -42.339  19.181  1.00  0.00           C  
ATOM    502  OG  SER    64       7.318 -41.201  19.976  1.00  0.00           O  
ATOM    503  C   SER    64       8.209 -44.773  19.243  1.00  0.00           C  
ATOM    504  O   SER    64       9.200 -45.158  18.618  1.00  0.00           O  
ATOM    505  N   SER    65       7.041 -45.435  19.290  1.00  0.00           N  
ATOM    506  CA  SER    65       6.775 -46.702  18.607  1.00  0.00           C  
ATOM    507  CB  SER    65       5.400 -47.236  19.068  1.00  0.00           C  
ATOM    508  OG  SER    65       4.319 -46.522  18.503  1.00  0.00           O  
ATOM    509  C   SER    65       6.879 -46.606  17.072  1.00  0.00           C  
ATOM    510  O   SER    65       6.662 -45.536  16.497  1.00  0.00           O  
ATOM    511  N   ASP    66       7.183 -47.754  16.446  1.00  0.00           N  
ATOM    512  CA  ASP    66       7.299 -47.916  14.993  1.00  0.00           C  
ATOM    513  CB  ASP    66       7.879 -49.291  14.575  1.00  0.00           C  
ATOM    514  CG  ASP    66       9.172 -49.703  15.289  1.00  0.00           C  
ATOM    515  OD1 ASP    66       9.927 -48.801  15.712  1.00  0.00           O  
ATOM    516  OD2 ASP    66       9.418 -50.929  15.334  1.00  0.00           O1-
ATOM    517  C   ASP    66       5.987 -47.650  14.233  1.00  0.00           C  
ATOM    518  O   ASP    66       6.063 -47.240  13.077  1.00  0.00           O  
ATOM    519  N   SER    67       4.825 -47.854  14.882  1.00  0.00           N  
ATOM    520  CA  SER    67       3.500 -47.569  14.324  1.00  0.00           C  
ATOM    521  CB  SER    67       2.430 -48.356  15.109  1.00  0.00           C  
ATOM    522  OG  SER    67       2.226 -47.852  16.415  1.00  0.00           O  
ATOM    523  C   SER    67       3.190 -46.062  14.228  1.00  0.00           C  
ATOM    524  O   SER    67       2.580 -45.647  13.243  1.00  0.00           O  
ATOM    525  N   GLN    68       3.647 -45.272  15.217  1.00  0.00           N  
ATOM    526  CA  GLN    68       3.569 -43.806  15.219  1.00  0.00           C  
ATOM    527  CB  GLN    68       3.910 -43.263  16.621  1.00  0.00           C  
ATOM    528  CG  GLN    68       2.814 -43.517  17.668  1.00  0.00           C  
ATOM    529  CD  GLN    68       3.289 -43.140  19.073  1.00  0.00           C  
ATOM    530  OE1 GLN    68       4.195 -43.771  19.614  1.00  0.00           O  
ATOM    531  NE2 GLN    68       2.676 -42.118  19.674  1.00  0.00           N  
ATOM    532  C   GLN    68       4.491 -43.173  14.166  1.00  0.00           C  
ATOM    533  O   GLN    68       4.076 -42.247  13.473  1.00  0.00           O  
ATOM    534  N   ILE    69       5.714 -43.709  14.057  1.00  0.00           N  
ATOM    535  CA  ILE    69       6.728 -43.306  13.084  1.00  0.00           C  
ATOM    536  CB  ILE    69       8.115 -43.883  13.500  1.00  0.00           C  
ATOM    537  CG2 ILE    69       9.185 -43.928  12.391  1.00  0.00           C  
ATOM    538  CG1 ILE    69       8.653 -43.106  14.730  1.00  0.00           C  
ATOM    539  CD1 ILE    69       9.808 -43.798  15.468  1.00  0.00           C  
ATOM    540  C   ILE    69       6.351 -43.681  11.633  1.00  0.00           C  
ATOM    541  O   ILE    69       6.628 -42.896  10.725  1.00  0.00           O  
ATOM    542  N   LEU    70       5.668 -44.828  11.453  1.00  0.00           N  
ATOM    543  CA  LEU    70       5.075 -45.272  10.188  1.00  0.00           C  
ATOM    544  CB  LEU    70       4.680 -46.764  10.297  1.00  0.00           C  
ATOM    545  CG  LEU    70       3.983 -47.391   9.063  1.00  0.00           C  
ATOM    546  CD1 LEU    70       4.854 -47.317   7.793  1.00  0.00           C  
ATOM    547  CD2 LEU    70       3.527 -48.834   9.370  1.00  0.00           C  
ATOM    548  C   LEU    70       3.898 -44.384   9.752  1.00  0.00           C  
ATOM    549  O   LEU    70       3.816 -44.068   8.568  1.00  0.00           O  
ATOM    550  N   ASP    71       3.037 -43.972  10.702  1.00  0.00           N  
ATOM    551  CA  ASP    71       1.917 -43.051  10.473  1.00  0.00           C  
ATOM    552  CB  ASP    71       1.035 -42.894  11.737  1.00  0.00           C  
ATOM    553  CG  ASP    71      -0.168 -41.951  11.579  1.00  0.00           C  
ATOM    554  OD1 ASP    71      -0.806 -41.995  10.503  1.00  0.00           O  
ATOM    555  OD2 ASP    71      -0.468 -41.244  12.565  1.00  0.00           O1-
ATOM    556  C   ASP    71       2.404 -41.691   9.936  1.00  0.00           C  
ATOM    557  O   ASP    71       1.905 -41.241   8.908  1.00  0.00           O  
ATOM    558  N   LEU    72       3.402 -41.097  10.612  1.00  0.00           N  
ATOM    559  CA  LEU    72       4.025 -39.829  10.232  1.00  0.00           C  
ATOM    560  CB  LEU    72       4.927 -39.345  11.384  1.00  0.00           C  
ATOM    561  CG  LEU    72       4.171 -38.975  12.680  1.00  0.00           C  
ATOM    562  CD1 LEU    72       5.149 -38.849  13.868  1.00  0.00           C  
ATOM    563  CD2 LEU    72       3.283 -37.724  12.496  1.00  0.00           C  
ATOM    564  C   LEU    72       4.803 -39.897   8.901  1.00  0.00           C  
ATOM    565  O   LEU    72       4.844 -38.890   8.194  1.00  0.00           O  
ATOM    566  N   SER    73       5.354 -41.075   8.555  1.00  0.00           N  
ATOM    567  CA  SER    73       5.991 -41.339   7.261  1.00  0.00           C  
ATOM    568  CB  SER    73       6.827 -42.629   7.332  1.00  0.00           C  
ATOM    569  OG  SER    73       7.988 -42.418   8.104  1.00  0.00           O  
ATOM    570  C   SER    73       4.967 -41.425   6.115  1.00  0.00           C  
ATOM    571  O   SER    73       5.205 -40.841   5.060  1.00  0.00           O  
ATOM    572  N   ASN    74       3.836 -42.116   6.352  1.00  0.00           N  
ATOM    573  CA  ASN    74       2.722 -42.251   5.405  1.00  0.00           C  
ATOM    574  CB  ASN    74       1.715 -43.315   5.903  1.00  0.00           C  
ATOM    575  CG  ASN    74       2.241 -44.755   5.894  1.00  0.00           C  
ATOM    576  OD1 ASN    74       3.222 -45.076   5.226  1.00  0.00           O  
ATOM    577  ND2 ASN    74       1.573 -45.642   6.635  1.00  0.00           N  
ATOM    578  C   ASN    74       2.006 -40.915   5.156  1.00  0.00           C  
ATOM    579  O   ASN    74       1.680 -40.631   4.007  1.00  0.00           O  
ATOM    580  N   ARG    75       1.819 -40.108   6.216  1.00  0.00           N  
ATOM    581  CA  ARG    75       1.294 -38.739   6.165  1.00  0.00           C  
ATOM    582  CB  ARG    75       1.126 -38.212   7.605  1.00  0.00           C  
ATOM    583  CG  ARG    75      -0.083 -38.808   8.349  1.00  0.00           C  
ATOM    584  CD  ARG    75      -0.086 -38.490   9.855  1.00  0.00           C  
ATOM    585  NE  ARG    75      -0.257 -37.056  10.130  1.00  0.00           N  
ATOM    586  CZ  ARG    75      -1.419 -36.381  10.120  1.00  0.00           C  
ATOM    587  NH1 ARG    75      -2.581 -37.000   9.865  1.00  0.00           N1+
ATOM    588  NH2 ARG    75      -1.411 -35.066  10.374  1.00  0.00           N  
ATOM    589  C   ARG    75       2.190 -37.790   5.348  1.00  0.00           C  
ATOM    590  O   ARG    75       1.654 -36.941   4.637  1.00  0.00           O  
ATOM    591  N   PHE    76       3.520 -37.973   5.437  1.00  0.00           N  
ATOM    592  CA  PHE    76       4.502 -37.219   4.662  1.00  0.00           C  
ATOM    593  CB  PHE    76       5.915 -37.430   5.246  1.00  0.00           C  
ATOM    594  CG  PHE    76       6.987 -36.599   4.571  1.00  0.00           C  
ATOM    595  CD1 PHE    76       7.085 -35.226   4.877  1.00  0.00           C  
ATOM    596  CE1 PHE    76       7.956 -34.421   4.161  1.00  0.00           C  
ATOM    597  CZ  PHE    76       8.720 -34.954   3.133  1.00  0.00           C  
ATOM    598  CE2 PHE    76       8.616 -36.299   2.802  1.00  0.00           C  
ATOM    599  CD2 PHE    76       7.747 -37.124   3.503  1.00  0.00           C  
ATOM    600  C   PHE    76       4.446 -37.550   3.160  1.00  0.00           C  
ATOM    601  O   PHE    76       4.418 -36.628   2.347  1.00  0.00           O  
ATOM    602  N   TYR    77       4.417 -38.853   2.828  1.00  0.00           N  
ATOM    603  CA  TYR    77       4.362 -39.354   1.452  1.00  0.00           C  
ATOM    604  CB  TYR    77       4.863 -40.813   1.399  1.00  0.00           C  
ATOM    605  CG  TYR    77       6.353 -40.993   1.649  1.00  0.00           C  
ATOM    606  CD1 TYR    77       7.289 -40.247   0.904  1.00  0.00           C  
ATOM    607  CE1 TYR    77       8.667 -40.407   1.123  1.00  0.00           C  
ATOM    608  CZ  TYR    77       9.125 -41.334   2.078  1.00  0.00           C  
ATOM    609  OH  TYR    77      10.464 -41.499   2.271  1.00  0.00           O  
ATOM    610  CE2 TYR    77       8.198 -42.092   2.822  1.00  0.00           C  
ATOM    611  CD2 TYR    77       6.816 -41.923   2.604  1.00  0.00           C  
ATOM    612  C   TYR    77       2.988 -39.204   0.775  1.00  0.00           C  
ATOM    613  O   TYR    77       2.935 -39.255  -0.452  1.00  0.00           O  
ATOM    614  N   THR    78       1.916 -38.987   1.554  1.00  0.00           N  
ATOM    615  CA  THR    78       0.595 -38.618   1.039  1.00  0.00           C  
ATOM    616  CB  THR    78      -0.520 -38.879   2.090  1.00  0.00           C  
ATOM    617  CG2 THR    78      -1.935 -38.396   1.712  1.00  0.00           C  
ATOM    618  OG1 THR    78      -0.604 -40.269   2.328  1.00  0.00           O  
ATOM    619  C   THR    78       0.556 -37.129   0.642  1.00  0.00           C  
ATOM    620  O   THR    78      -0.007 -36.799  -0.402  1.00  0.00           O  
ATOM    621  N   LEU    79       1.169 -36.269   1.476  1.00  0.00           N  
ATOM    622  CA  LEU    79       1.215 -34.819   1.291  1.00  0.00           C  
ATOM    623  CB  LEU    79       1.510 -34.173   2.659  1.00  0.00           C  
ATOM    624  CG  LEU    79       1.389 -32.635   2.710  1.00  0.00           C  
ATOM    625  CD1 LEU    79      -0.008 -32.123   2.308  1.00  0.00           C  
ATOM    626  CD2 LEU    79       1.775 -32.133   4.104  1.00  0.00           C  
ATOM    627  C   LEU    79       2.216 -34.381   0.206  1.00  0.00           C  
ATOM    628  O   LEU    79       1.930 -33.420  -0.507  1.00  0.00           O  
ATOM    629  N   ILE    80       3.333 -35.117   0.076  1.00  0.00           N  
ATOM    630  CA  ILE    80       4.332 -34.969  -0.980  1.00  0.00           C  
ATOM    631  CB  ILE    80       5.728 -34.534  -0.416  1.00  0.00           C  
ATOM    632  CG2 ILE    80       6.785 -34.334  -1.527  1.00  0.00           C  
ATOM    633  CG1 ILE    80       5.680 -33.298   0.519  1.00  0.00           C  
ATOM    634  CD1 ILE    80       5.178 -31.989  -0.112  1.00  0.00           C  
ATOM    635  C   ILE    80       4.458 -36.355  -1.671  1.00  0.00           C  
ATOM    636  O   ILE    80       5.258 -37.177  -1.222  1.00  0.00           O  
ATOM    637  N   PRO    81       3.637 -36.626  -2.717  1.00  0.00           N  
ATOM    638  CD  PRO    81       2.551 -35.775  -3.199  1.00  0.00           C  
ATOM    639  CG  PRO    81       1.646 -36.696  -3.998  1.00  0.00           C  
ATOM    640  CB  PRO    81       2.637 -37.662  -4.610  1.00  0.00           C  
ATOM    641  CA  PRO    81       3.696 -37.871  -3.514  1.00  0.00           C  
ATOM    642  C   PRO    81       5.074 -38.178  -4.122  1.00  0.00           C  
ATOM    643  O   PRO    81       5.631 -37.328  -4.814  1.00  0.00           O  
ATOM    644  N   HIE    82       5.580 -39.388  -3.842  1.00  0.00           N  
ATOM    645  CA  HIE    82       6.820 -39.916  -4.408  1.00  0.00           C  
ATOM    646  CB  HIE    82       7.810 -40.288  -3.289  1.00  0.00           C  
ATOM    647  CG  HIE    82       8.537 -39.137  -2.636  1.00  0.00           C  
ATOM    648  ND1 HIE    82       7.896 -38.133  -1.933  1.00  0.00           N  
ATOM    649  CE1 HIE    82       8.837 -37.315  -1.462  1.00  0.00           C  
ATOM    650  NE2 HIE    82      10.066 -37.681  -1.799  1.00  0.00           N  
ATOM    651  CD2 HIE    82       9.878 -38.837  -2.561  1.00  0.00           C  
ATOM    652  C   HIE    82       6.530 -41.147  -5.275  1.00  0.00           C  
ATOM    653  O   HIE    82       5.636 -41.932  -4.955  1.00  0.00           O  
ATOM    654  N   ASP    83       7.339 -41.294  -6.334  1.00  0.00           N  
ATOM    655  CA  ASP    83       7.372 -42.436  -7.237  1.00  0.00           C  
ATOM    656  CB  ASP    83       7.057 -42.007  -8.693  1.00  0.00           C  
ATOM    657  CG  ASP    83       6.962 -43.153  -9.712  1.00  0.00           C  
ATOM    658  OD1 ASP    83       6.994 -44.334  -9.295  1.00  0.00           O  
ATOM    659  OD2 ASP    83       6.816 -42.817 -10.906  1.00  0.00           O1-
ATOM    660  C   ASP    83       8.765 -43.067  -7.078  1.00  0.00           C  
ATOM    661  O   ASP    83       9.712 -42.656  -7.749  1.00  0.00           O  
ATOM    662  N   PHE    84       8.850 -44.045  -6.165  1.00  0.00           N  
ATOM    663  CA  PHE    84      10.064 -44.811  -5.878  1.00  0.00           C  
ATOM    664  CB  PHE    84      10.003 -45.327  -4.427  1.00  0.00           C  
ATOM    665  CG  PHE    84      10.138 -44.246  -3.371  1.00  0.00           C  
ATOM    666  CD1 PHE    84      11.360 -43.558  -3.222  1.00  0.00           C  
ATOM    667  CE1 PHE    84      11.469 -42.532  -2.295  1.00  0.00           C  
ATOM    668  CZ  PHE    84      10.380 -42.186  -1.508  1.00  0.00           C  
ATOM    669  CE2 PHE    84       9.168 -42.852  -1.647  1.00  0.00           C  
ATOM    670  CD2 PHE    84       9.029 -43.861  -2.589  1.00  0.00           C  
ATOM    671  C   PHE    84      10.324 -45.963  -6.868  1.00  0.00           C  
ATOM    672  O   PHE    84      11.445 -46.474  -6.892  1.00  0.00           O  
ATOM    673  N   GLY    85       9.309 -46.347  -7.666  1.00  0.00           N  
ATOM    674  CA  GLY    85       9.389 -47.405  -8.671  1.00  0.00           C  
ATOM    675  C   GLY    85       9.622 -48.768  -8.004  1.00  0.00           C  
ATOM    676  O   GLY    85       8.749 -49.274  -7.299  1.00  0.00           O  
ATOM    677  N   MET    86      10.806 -49.350  -8.259  1.00  0.00           N  
ATOM    678  CA  MET    86      11.287 -50.630  -7.727  1.00  0.00           C  
ATOM    679  CB  MET    86      12.626 -50.947  -8.434  1.00  0.00           C  
ATOM    680  CG  MET    86      13.179 -52.369  -8.223  1.00  0.00           C  
ATOM    681  SD  MET    86      14.912 -52.595  -8.716  1.00  0.00           S  
ATOM    682  CE  MET    86      14.846 -52.146 -10.470  1.00  0.00           C  
ATOM    683  C   MET    86      11.440 -50.661  -6.189  1.00  0.00           C  
ATOM    684  O   MET    86      11.263 -51.723  -5.592  1.00  0.00           O  
ATOM    685  N   LYS    87      11.773 -49.508  -5.583  1.00  0.00           N  
ATOM    686  CA  LYS    87      11.998 -49.338  -4.147  1.00  0.00           C  
ATOM    687  CB  LYS    87      12.861 -48.074  -3.940  1.00  0.00           C  
ATOM    688  CG  LYS    87      14.371 -48.289  -4.138  1.00  0.00           C  
ATOM    689  CD  LYS    87      15.123 -48.484  -2.808  1.00  0.00           C  
ATOM    690  CE  LYS    87      16.635 -48.693  -2.978  1.00  0.00           C  
ATOM    691  NZ  LYS    87      17.284 -47.542  -3.633  1.00  0.00           N1+
ATOM    692  C   LYS    87      10.697 -49.234  -3.336  1.00  0.00           C  
ATOM    693  O   LYS    87       9.725 -48.629  -3.789  1.00  0.00           O  
ATOM    694  N   LYS    88      10.759 -49.764  -2.103  1.00  0.00           N  
ATOM    695  CA  LYS    88       9.788 -49.541  -1.032  1.00  0.00           C  
ATOM    696  CB  LYS    88      10.016 -50.649   0.025  1.00  0.00           C  
ATOM    697  CG  LYS    88       9.098 -50.569   1.262  1.00  0.00           C  
ATOM    698  CD  LYS    88       9.379 -51.692   2.278  1.00  0.00           C  
ATOM    699  CE  LYS    88       8.530 -51.600   3.555  1.00  0.00           C  
ATOM    700  NZ  LYS    88       7.099 -51.824   3.283  1.00  0.00           N1+
ATOM    701  C   LYS    88      10.028 -48.137  -0.419  1.00  0.00           C  
ATOM    702  O   LYS    88      11.188 -47.848  -0.128  1.00  0.00           O  
ATOM    703  N   PRO    89       8.959 -47.319  -0.217  1.00  0.00           N  
ATOM    704  CD  PRO    89       7.596 -47.620  -0.668  1.00  0.00           C  
ATOM    705  CG  PRO    89       6.767 -46.387  -0.341  1.00  0.00           C  
ATOM    706  CB  PRO    89       7.489 -45.817   0.861  1.00  0.00           C  
ATOM    707  CA  PRO    89       8.978 -46.035   0.535  1.00  0.00           C  
ATOM    708  C   PRO    89       9.854 -46.011   1.814  1.00  0.00           C  
ATOM    709  O   PRO    89       9.430 -46.579   2.823  1.00  0.00           O  
ATOM    710  N   PRO    90      11.087 -45.444   1.738  1.00  0.00           N  
ATOM    711  CD  PRO    90      11.665 -44.782   0.564  1.00  0.00           C  
ATOM    712  CG  PRO    90      13.162 -44.781   0.816  1.00  0.00           C  
ATOM    713  CB  PRO    90      13.244 -44.612   2.321  1.00  0.00           C  
ATOM    714  CA  PRO    90      12.034 -45.394   2.872  1.00  0.00           C  
ATOM    715  C   PRO    90      11.453 -44.735   4.136  1.00  0.00           C  
ATOM    716  O   PRO    90      11.054 -43.572   4.084  1.00  0.00           O  
ATOM    717  N   LEU    91      11.389 -45.511   5.230  1.00  0.00           N  
ATOM    718  CA  LEU    91      10.845 -45.090   6.522  1.00  0.00           C  
ATOM    719  CB  LEU    91      10.803 -46.318   7.464  1.00  0.00           C  
ATOM    720  CG  LEU    91      10.041 -46.119   8.798  1.00  0.00           C  
ATOM    721  CD1 LEU    91       8.531 -45.873   8.597  1.00  0.00           C  
ATOM    722  CD2 LEU    91      10.307 -47.282   9.777  1.00  0.00           C  
ATOM    723  C   LEU    91      11.663 -43.931   7.119  1.00  0.00           C  
ATOM    724  O   LEU    91      12.889 -44.025   7.202  1.00  0.00           O  
ATOM    725  N   LEU    92      10.957 -42.861   7.516  1.00  0.00           N  
ATOM    726  CA  LEU    92      11.540 -41.672   8.129  1.00  0.00           C  
ATOM    727  CB  LEU    92      10.678 -40.425   7.790  1.00  0.00           C  
ATOM    728  CG  LEU    92      10.365 -40.214   6.288  1.00  0.00           C  
ATOM    729  CD1 LEU    92       9.393 -39.034   6.080  1.00  0.00           C  
ATOM    730  CD2 LEU    92      11.634 -40.053   5.434  1.00  0.00           C  
ATOM    731  C   LEU    92      11.658 -41.933   9.639  1.00  0.00           C  
ATOM    732  O   LEU    92      10.732 -41.620  10.382  1.00  0.00           O  
ATOM    733  N   ASN    93      12.767 -42.570  10.048  1.00  0.00           N  
ATOM    734  CA  ASN    93      12.981 -43.086  11.407  1.00  0.00           C  
ATOM    735  CB  ASN    93      12.671 -44.607  11.459  1.00  0.00           C  
ATOM    736  CG  ASN    93      13.629 -45.535  10.693  1.00  0.00           C  
ATOM    737  OD1 ASN    93      14.383 -45.109   9.819  1.00  0.00           O  
ATOM    738  ND2 ASN    93      13.592 -46.829  11.016  1.00  0.00           N  
ATOM    739  C   ASN    93      14.372 -42.738  11.974  1.00  0.00           C  
ATOM    740  O   ASN    93      14.764 -43.322  12.985  1.00  0.00           O  
ATOM    741  N   ASN    94      15.089 -41.804  11.331  1.00  0.00           N  
ATOM    742  CA  ASN    94      16.455 -41.423  11.692  1.00  0.00           C  
ATOM    743  CB  ASN    94      17.470 -42.450  11.119  1.00  0.00           C  
ATOM    744  CG  ASN    94      17.532 -42.512   9.588  1.00  0.00           C  
ATOM    745  OD1 ASN    94      18.226 -41.715   8.964  1.00  0.00           O  
ATOM    746  ND2 ASN    94      16.814 -43.457   8.977  1.00  0.00           N  
ATOM    747  C   ASN    94      16.742 -39.967  11.289  1.00  0.00           C  
ATOM    748  O   ASN    94      15.988 -39.375  10.513  1.00  0.00           O  
ATOM    749  N   ALA    95      17.843 -39.427  11.842  1.00  0.00           N  
ATOM    750  CA  ALA    95      18.305 -38.051  11.652  1.00  0.00           C  
ATOM    751  CB  ALA    95      19.501 -37.792  12.580  1.00  0.00           C  
ATOM    752  C   ALA    95      18.666 -37.693  10.199  1.00  0.00           C  
ATOM    753  O   ALA    95      18.386 -36.571   9.781  1.00  0.00           O  
ATOM    754  N   ASP    96      19.255 -38.646   9.458  1.00  0.00           N  
ATOM    755  CA  ASP    96      19.644 -38.483   8.051  1.00  0.00           C  
ATOM    756  CB  ASP    96      20.670 -39.539   7.567  1.00  0.00           C  
ATOM    757  CG  ASP    96      21.899 -39.723   8.466  1.00  0.00           C  
ATOM    758  OD1 ASP    96      22.238 -38.775   9.211  1.00  0.00           O  
ATOM    759  OD2 ASP    96      22.529 -40.795   8.336  1.00  0.00           O1-
ATOM    760  C   ASP    96      18.430 -38.452   7.107  1.00  0.00           C  
ATOM    761  O   ASP    96      18.447 -37.689   6.142  1.00  0.00           O  
ATOM    762  N   SER    97      17.395 -39.251   7.421  1.00  0.00           N  
ATOM    763  CA  SER    97      16.136 -39.315   6.680  1.00  0.00           C  
ATOM    764  CB  SER    97      15.284 -40.503   7.172  1.00  0.00           C  
ATOM    765  OG  SER    97      15.622 -41.690   6.485  1.00  0.00           O  
ATOM    766  C   SER    97      15.336 -38.001   6.729  1.00  0.00           C  
ATOM    767  O   SER    97      14.899 -37.541   5.675  1.00  0.00           O  
ATOM    768  N   VAL    98      15.186 -37.403   7.927  1.00  0.00           N  
ATOM    769  CA  VAL    98      14.492 -36.120   8.094  1.00  0.00           C  
ATOM    770  CB  VAL    98      14.092 -35.817   9.566  1.00  0.00           C  
ATOM    771  CG1 VAL    98      13.065 -36.828  10.093  1.00  0.00           C  
ATOM    772  CG2 VAL    98      15.266 -35.674  10.550  1.00  0.00           C  
ATOM    773  C   VAL    98      15.281 -34.914   7.546  1.00  0.00           C  
ATOM    774  O   VAL    98      14.642 -33.962   7.109  1.00  0.00           O  
ATOM    775  N   GLN    99      16.627 -34.985   7.531  1.00  0.00           N  
ATOM    776  CA  GLN    99      17.495 -33.976   6.915  1.00  0.00           C  
ATOM    777  CB  GLN    99      18.955 -34.156   7.371  1.00  0.00           C  
ATOM    778  CG  GLN    99      19.243 -33.553   8.754  1.00  0.00           C  
ATOM    779  CD  GLN    99      20.729 -33.664   9.090  1.00  0.00           C  
ATOM    780  OE1 GLN    99      21.559 -33.014   8.458  1.00  0.00           O  
ATOM    781  NE2 GLN    99      21.069 -34.476  10.092  1.00  0.00           N  
ATOM    782  C   GLN    99      17.424 -33.958   5.383  1.00  0.00           C  
ATOM    783  O   GLN    99      17.414 -32.872   4.807  1.00  0.00           O  
ATOM    784  N   ALA   100      17.365 -35.149   4.761  1.00  0.00           N  
ATOM    785  CA  ALA   100      17.248 -35.327   3.312  1.00  0.00           C  
ATOM    786  CB  ALA   100      17.446 -36.812   2.971  1.00  0.00           C  
ATOM    787  C   ALA   100      15.912 -34.812   2.754  1.00  0.00           C  
ATOM    788  O   ALA   100      15.902 -34.189   1.693  1.00  0.00           O  
ATOM    789  N   LYS   101      14.821 -35.050   3.502  1.00  0.00           N  
ATOM    790  CA  LYS   101      13.487 -34.547   3.186  1.00  0.00           C  
ATOM    791  CB  LYS   101      12.426 -35.417   3.884  1.00  0.00           C  
ATOM    792  CG  LYS   101      12.357 -36.887   3.425  1.00  0.00           C  
ATOM    793  CD  LYS   101      12.314 -37.106   1.904  1.00  0.00           C  
ATOM    794  CE  LYS   101      12.078 -38.577   1.544  1.00  0.00           C  
ATOM    795  NZ  LYS   101      12.189 -38.809   0.094  1.00  0.00           N1+
ATOM    796  C   LYS   101      13.302 -33.062   3.540  1.00  0.00           C  
ATOM    797  O   LYS   101      12.517 -32.397   2.868  1.00  0.00           O  
ATOM    798  N   ALA   102      14.025 -32.551   4.552  1.00  0.00           N  
ATOM    799  CA  ALA   102      14.032 -31.130   4.905  1.00  0.00           C  
ATOM    800  CB  ALA   102      14.591 -30.927   6.319  1.00  0.00           C  
ATOM    801  C   ALA   102      14.787 -30.283   3.870  1.00  0.00           C  
ATOM    802  O   ALA   102      14.287 -29.219   3.518  1.00  0.00           O  
ATOM    803  N   GLU   103      15.922 -30.794   3.355  1.00  0.00           N  
ATOM    804  CA  GLU   103      16.686 -30.208   2.246  1.00  0.00           C  
ATOM    805  CB  GLU   103      18.010 -30.983   2.049  1.00  0.00           C  
ATOM    806  CG  GLU   103      18.923 -30.397   0.946  1.00  0.00           C  
ATOM    807  CD  GLU   103      20.227 -31.168   0.731  1.00  0.00           C  
ATOM    808  OE1 GLU   103      20.742 -31.741   1.716  1.00  0.00           O  
ATOM    809  OE2 GLU   103      20.693 -31.155  -0.431  1.00  0.00           O1-
ATOM    810  C   GLU   103      15.873 -30.143   0.939  1.00  0.00           C  
ATOM    811  O   GLU   103      15.962 -29.144   0.225  1.00  0.00           O  
ATOM    812  N   MET   104      15.069 -31.192   0.680  1.00  0.00           N  
ATOM    813  CA  MET   104      14.104 -31.246  -0.414  1.00  0.00           C  
ATOM    814  CB  MET   104      13.494 -32.663  -0.501  1.00  0.00           C  
ATOM    815  CG  MET   104      12.296 -32.818  -1.458  1.00  0.00           C  
ATOM    816  SD  MET   104      11.466 -34.421  -1.372  1.00  0.00           S  
ATOM    817  CE  MET   104      10.485 -34.142   0.122  1.00  0.00           C  
ATOM    818  C   MET   104      13.040 -30.140  -0.308  1.00  0.00           C  
ATOM    819  O   MET   104      12.787 -29.481  -1.312  1.00  0.00           O  
ATOM    820  N   LEU   105      12.465 -29.941   0.893  1.00  0.00           N  
ATOM    821  CA  LEU   105      11.470 -28.897   1.149  1.00  0.00           C  
ATOM    822  CB  LEU   105      10.779 -29.112   2.509  1.00  0.00           C  
ATOM    823  CG  LEU   105       9.804 -30.305   2.573  1.00  0.00           C  
ATOM    824  CD1 LEU   105       9.229 -30.410   3.991  1.00  0.00           C  
ATOM    825  CD2 LEU   105       8.681 -30.257   1.516  1.00  0.00           C  
ATOM    826  C   LEU   105      12.027 -27.467   1.051  1.00  0.00           C  
ATOM    827  O   LEU   105      11.277 -26.589   0.631  1.00  0.00           O  
ATOM    828  N   ASP   106      13.315 -27.261   1.386  1.00  0.00           N  
ATOM    829  CA  ASP   106      14.034 -25.994   1.177  1.00  0.00           C  
ATOM    830  CB  ASP   106      15.446 -25.946   1.819  1.00  0.00           C  
ATOM    831  CG  ASP   106      15.535 -26.350   3.295  1.00  0.00           C  
ATOM    832  OD1 ASP   106      14.535 -26.173   4.025  1.00  0.00           O  
ATOM    833  OD2 ASP   106      16.644 -26.765   3.694  1.00  0.00           O1-
ATOM    834  C   ASP   106      14.138 -25.625  -0.315  1.00  0.00           C  
ATOM    835  O   ASP   106      13.927 -24.463  -0.660  1.00  0.00           O  
ATOM    836  N   ASN   107      14.424 -26.629  -1.164  1.00  0.00           N  
ATOM    837  CA  ASN   107      14.495 -26.475  -2.616  1.00  0.00           C  
ATOM    838  CB  ASN   107      15.284 -27.653  -3.237  1.00  0.00           C  
ATOM    839  CG  ASN   107      15.774 -27.413  -4.675  1.00  0.00           C  
ATOM    840  OD1 ASN   107      15.628 -26.333  -5.235  1.00  0.00           O  
ATOM    841  ND2 ASN   107      16.370 -28.432  -5.290  1.00  0.00           N  
ATOM    842  C   ASN   107      13.100 -26.315  -3.251  1.00  0.00           C  
ATOM    843  O   ASN   107      12.938 -25.430  -4.088  1.00  0.00           O  
ATOM    844  N   LEU   108      12.114 -27.130  -2.825  1.00  0.00           N  
ATOM    845  CA  LEU   108      10.722 -27.056  -3.287  1.00  0.00           C  
ATOM    846  CB  LEU   108       9.871 -28.214  -2.712  1.00  0.00           C  
ATOM    847  CG  LEU   108      10.088 -29.603  -3.352  1.00  0.00           C  
ATOM    848  CD1 LEU   108       9.230 -30.660  -2.625  1.00  0.00           C  
ATOM    849  CD2 LEU   108       9.832 -29.622  -4.875  1.00  0.00           C  
ATOM    850  C   LEU   108      10.040 -25.717  -2.964  1.00  0.00           C  
ATOM    851  O   LEU   108       9.196 -25.294  -3.749  1.00  0.00           O  
ATOM    852  N   LEU   109      10.414 -25.077  -1.840  1.00  0.00           N  
ATOM    853  CA  LEU   109       9.899 -23.776  -1.411  1.00  0.00           C  
ATOM    854  CB  LEU   109      10.314 -23.517   0.056  1.00  0.00           C  
ATOM    855  CG  LEU   109       9.712 -22.249   0.711  1.00  0.00           C  
ATOM    856  CD1 LEU   109       9.519 -22.458   2.226  1.00  0.00           C  
ATOM    857  CD2 LEU   109      10.550 -20.985   0.426  1.00  0.00           C  
ATOM    858  C   LEU   109      10.284 -22.648  -2.383  1.00  0.00           C  
ATOM    859  O   LEU   109       9.400 -21.900  -2.796  1.00  0.00           O  
ATOM    860  N   ASP   110      11.570 -22.574  -2.771  1.00  0.00           N  
ATOM    861  CA  ASP   110      12.063 -21.609  -3.762  1.00  0.00           C  
ATOM    862  CB  ASP   110      13.559 -21.266  -3.613  1.00  0.00           C  
ATOM    863  CG  ASP   110      13.947 -20.653  -2.268  1.00  0.00           C  
ATOM    864  OD1 ASP   110      13.075 -20.000  -1.658  1.00  0.00           O  
ATOM    865  OD2 ASP   110      15.151 -20.712  -1.937  1.00  0.00           O1-
ATOM    866  C   ASP   110      11.726 -21.969  -5.219  1.00  0.00           C  
ATOM    867  O   ASP   110      11.602 -21.045  -6.019  1.00  0.00           O  
ATOM    868  N   ILE   111      11.530 -23.262  -5.537  1.00  0.00           N  
ATOM    869  CA  ILE   111      10.993 -23.720  -6.826  1.00  0.00           C  
ATOM    870  CB  ILE   111      11.169 -25.262  -7.021  1.00  0.00           C  
ATOM    871  CG2 ILE   111      10.229 -25.923  -8.057  1.00  0.00           C  
ATOM    872  CG1 ILE   111      12.639 -25.592  -7.368  1.00  0.00           C  
ATOM    873  CD1 ILE   111      13.005 -27.080  -7.238  1.00  0.00           C  
ATOM    874  C   ILE   111       9.516 -23.311  -7.019  1.00  0.00           C  
ATOM    875  O   ILE   111       9.143 -22.920  -8.126  1.00  0.00           O  
ATOM    876  N   GLU   112       8.722 -23.368  -5.934  1.00  0.00           N  
ATOM    877  CA  GLU   112       7.336 -22.905  -5.886  1.00  0.00           C  
ATOM    878  CB  GLU   112       6.657 -23.450  -4.604  1.00  0.00           C  
ATOM    879  CG  GLU   112       5.141 -23.183  -4.430  1.00  0.00           C  
ATOM    880  CD  GLU   112       4.733 -21.764  -4.021  1.00  0.00           C  
ATOM    881  OE1 GLU   112       5.552 -21.073  -3.377  1.00  0.00           O  
ATOM    882  OE2 GLU   112       3.584 -21.385  -4.336  1.00  0.00           O1-
ATOM    883  C   GLU   112       7.249 -21.379  -6.053  1.00  0.00           C  
ATOM    884  O   GLU   112       6.427 -20.923  -6.842  1.00  0.00           O  
ATOM    885  N   VAL   113       8.116 -20.626  -5.348  1.00  0.00           N  
ATOM    886  CA  VAL   113       8.229 -19.167  -5.458  1.00  0.00           C  
ATOM    887  CB  VAL   113       9.178 -18.570  -4.375  1.00  0.00           C  
ATOM    888  CG1 VAL   113       9.645 -17.116  -4.615  1.00  0.00           C  
ATOM    889  CG2 VAL   113       8.532 -18.654  -2.981  1.00  0.00           C  
ATOM    890  C   VAL   113       8.667 -18.713  -6.867  1.00  0.00           C  
ATOM    891  O   VAL   113       8.096 -17.752  -7.379  1.00  0.00           O  
ATOM    892  N   ALA   114       9.617 -19.438  -7.483  1.00  0.00           N  
ATOM    893  CA  ALA   114      10.086 -19.210  -8.850  1.00  0.00           C  
ATOM    894  CB  ALA   114      11.275 -20.135  -9.146  1.00  0.00           C  
ATOM    895  C   ALA   114       8.988 -19.410  -9.905  1.00  0.00           C  
ATOM    896  O   ALA   114       8.871 -18.580 -10.805  1.00  0.00           O  
ATOM    897  N   TYR   115       8.194 -20.486  -9.762  1.00  0.00           N  
ATOM    898  CA  TYR   115       7.118 -20.828 -10.692  1.00  0.00           C  
ATOM    899  CB  TYR   115       6.804 -22.334 -10.593  1.00  0.00           C  
ATOM    900  CG  TYR   115       5.956 -22.860 -11.738  1.00  0.00           C  
ATOM    901  CD1 TYR   115       6.533 -23.011 -13.016  1.00  0.00           C  
ATOM    902  CE1 TYR   115       5.764 -23.499 -14.088  1.00  0.00           C  
ATOM    903  CZ  TYR   115       4.410 -23.830 -13.889  1.00  0.00           C  
ATOM    904  OH  TYR   115       3.661 -24.303 -14.928  1.00  0.00           O  
ATOM    905  CE2 TYR   115       3.827 -23.663 -12.618  1.00  0.00           C  
ATOM    906  CD2 TYR   115       4.598 -23.185 -11.541  1.00  0.00           C  
ATOM    907  C   TYR   115       5.859 -19.960 -10.505  1.00  0.00           C  
ATOM    908  O   TYR   115       5.217 -19.633 -11.502  1.00  0.00           O  
ATOM    909  N   SER   116       5.538 -19.580  -9.254  1.00  0.00           N  
ATOM    910  CA  SER   116       4.416 -18.696  -8.919  1.00  0.00           C  
ATOM    911  CB  SER   116       4.019 -18.864  -7.435  1.00  0.00           C  
ATOM    912  OG  SER   116       4.953 -18.295  -6.541  1.00  0.00           O  
ATOM    913  C   SER   116       4.653 -17.227  -9.323  1.00  0.00           C  
ATOM    914  O   SER   116       3.681 -16.548  -9.653  1.00  0.00           O  
ATOM    915  N   LEU   117       5.923 -16.781  -9.355  1.00  0.00           N  
ATOM    916  CA  LEU   117       6.341 -15.519  -9.973  1.00  0.00           C  
ATOM    917  CB  LEU   117       7.819 -15.212  -9.628  1.00  0.00           C  
ATOM    918  CG  LEU   117       8.051 -14.590  -8.235  1.00  0.00           C  
ATOM    919  CD1 LEU   117       9.555 -14.593  -7.880  1.00  0.00           C  
ATOM    920  CD2 LEU   117       7.423 -13.186  -8.106  1.00  0.00           C  
ATOM    921  C   LEU   117       6.161 -15.568 -11.498  1.00  0.00           C  
ATOM    922  O   LEU   117       5.539 -14.666 -12.055  1.00  0.00           O  
ATOM    923  N   LEU   118       6.692 -16.631 -12.128  1.00  0.00           N  
ATOM    924  CA  LEU   118       6.700 -16.860 -13.574  1.00  0.00           C  
ATOM    925  CB  LEU   118       7.516 -18.142 -13.849  1.00  0.00           C  
ATOM    926  CG  LEU   118       7.837 -18.437 -15.329  1.00  0.00           C  
ATOM    927  CD1 LEU   118       8.705 -17.333 -15.965  1.00  0.00           C  
ATOM    928  CD2 LEU   118       8.466 -19.836 -15.478  1.00  0.00           C  
ATOM    929  C   LEU   118       5.294 -16.923 -14.207  1.00  0.00           C  
ATOM    930  O   LEU   118       5.094 -16.341 -15.272  1.00  0.00           O  
ATOM    931  N   ARG   119       4.355 -17.599 -13.525  1.00  0.00           N  
ATOM    932  CA  ARG   119       2.947 -17.722 -13.918  1.00  0.00           C  
ATOM    933  CB  ARG   119       2.402 -19.072 -13.404  1.00  0.00           C  
ATOM    934  CG  ARG   119       3.085 -20.286 -14.054  1.00  0.00           C  
ATOM    935  CD  ARG   119       2.585 -20.561 -15.481  1.00  0.00           C  
ATOM    936  NE  ARG   119       3.459 -21.502 -16.190  1.00  0.00           N  
ATOM    937  CZ  ARG   119       4.506 -21.159 -16.958  1.00  0.00           C  
ATOM    938  NH1 ARG   119       5.251 -22.122 -17.514  1.00  0.00           N1+
ATOM    939  NH2 ARG   119       4.820 -19.873 -17.175  1.00  0.00           N  
ATOM    940  C   ARG   119       2.069 -16.559 -13.423  1.00  0.00           C  
ATOM    941  O   ARG   119       0.947 -16.425 -13.911  1.00  0.00           O  
ATOM    942  N   GLY   120       2.581 -15.742 -12.488  1.00  0.00           N  
ATOM    943  CA  GLY   120       1.904 -14.560 -11.961  1.00  0.00           C  
ATOM    944  C   GLY   120       2.172 -13.334 -12.847  1.00  0.00           C  
ATOM    945  O   GLY   120       2.799 -13.424 -13.903  1.00  0.00           O  
ATOM    946  N   GLY   121       1.690 -12.170 -12.382  1.00  0.00           N  
ATOM    947  CA  GLY   121       1.861 -10.872 -13.039  1.00  0.00           C  
ATOM    948  C   GLY   121       0.893 -10.688 -14.218  1.00  0.00           C  
ATOM    949  O   GLY   121       0.039 -11.533 -14.492  1.00  0.00           O  
ATOM    950  N   SER   122       1.039  -9.544 -14.906  1.00  0.00           N  
ATOM    951  CA  SER   122       0.274  -9.188 -16.101  1.00  0.00           C  
ATOM    952  CB  SER   122       0.305  -7.656 -16.283  1.00  0.00           C  
ATOM    953  OG  SER   122      -0.543  -7.033 -15.339  1.00  0.00           O  
ATOM    954  C   SER   122       0.867  -9.885 -17.335  1.00  0.00           C  
ATOM    955  O   SER   122       2.030  -9.645 -17.659  1.00  0.00           O  
ATOM    956  N   ASP   123       0.046 -10.715 -18.003  1.00  0.00           N  
ATOM    957  CA  ASP   123       0.400 -11.412 -19.245  1.00  0.00           C  
ATOM    958  CB  ASP   123      -0.127 -12.871 -19.323  1.00  0.00           C  
ATOM    959  CG  ASP   123       0.314 -13.819 -18.197  1.00  0.00           C  
ATOM    960  OD1 ASP   123       1.059 -13.387 -17.290  1.00  0.00           O  
ATOM    961  OD2 ASP   123      -0.091 -14.999 -18.287  1.00  0.00           O1-
ATOM    962  C   ASP   123      -0.034 -10.573 -20.460  1.00  0.00           C  
ATOM    963  O   ASP   123      -0.941 -10.965 -21.194  1.00  0.00           O  
ATOM    964  N   ASP   124       0.641  -9.424 -20.646  1.00  0.00           N  
ATOM    965  CA  ASP   124       0.507  -8.549 -21.815  1.00  0.00           C  
ATOM    966  CB  ASP   124       0.705  -7.052 -21.454  1.00  0.00           C  
ATOM    967  CG  ASP   124       2.051  -6.705 -20.809  1.00  0.00           C  
ATOM    968  OD1 ASP   124       2.237  -7.062 -19.625  1.00  0.00           O  
ATOM    969  OD2 ASP   124       2.854  -6.055 -21.513  1.00  0.00           O1-
ATOM    970  C   ASP   124       1.469  -9.012 -22.938  1.00  0.00           C  
ATOM    971  O   ASP   124       2.028 -10.107 -22.867  1.00  0.00           O  
ATOM    972  N   SER   125       1.644  -8.161 -23.962  1.00  0.00           N  
ATOM    973  CA  SER   125       2.566  -8.380 -25.079  1.00  0.00           C  
ATOM    974  CB  SER   125       1.777  -9.010 -26.251  1.00  0.00           C  
ATOM    975  OG  SER   125       2.614  -9.420 -27.313  1.00  0.00           O  
ATOM    976  C   SER   125       3.325  -7.088 -25.463  1.00  0.00           C  
ATOM    977  O   SER   125       4.027  -7.085 -26.475  1.00  0.00           O  
ATOM    978  N   SER   126       3.190  -6.015 -24.661  1.00  0.00           N  
ATOM    979  CA  SER   126       3.830  -4.715 -24.900  1.00  0.00           C  
ATOM    980  CB  SER   126       3.081  -3.626 -24.098  1.00  0.00           C  
ATOM    981  OG  SER   126       3.441  -3.583 -22.729  1.00  0.00           O  
ATOM    982  C   SER   126       5.349  -4.710 -24.626  1.00  0.00           C  
ATOM    983  O   SER   126       6.050  -3.863 -25.182  1.00  0.00           O  
ATOM    984  N   LYS   127       5.817  -5.644 -23.784  1.00  0.00           N  
ATOM    985  CA  LYS   127       7.187  -5.713 -23.290  1.00  0.00           C  
ATOM    986  CB  LYS   127       7.164  -5.272 -21.811  1.00  0.00           C  
ATOM    987  CG  LYS   127       8.513  -4.766 -21.279  1.00  0.00           C  
ATOM    988  CD  LYS   127       8.390  -4.186 -19.861  1.00  0.00           C  
ATOM    989  CE  LYS   127       9.529  -3.223 -19.509  1.00  0.00           C  
ATOM    990  NZ  LYS   127       9.288  -2.573 -18.212  1.00  0.00           N1+
ATOM    991  C   LYS   127       7.727  -7.142 -23.461  1.00  0.00           C  
ATOM    992  O   LYS   127       6.947  -8.096 -23.478  1.00  0.00           O  
ATOM    993  N   ASP   128       9.062  -7.256 -23.579  1.00  0.00           N  
ATOM    994  CA  ASP   128       9.801  -8.515 -23.716  1.00  0.00           C  
ATOM    995  CB  ASP   128      11.298  -8.201 -23.970  1.00  0.00           C  
ATOM    996  CG  ASP   128      12.143  -9.382 -24.472  1.00  0.00           C  
ATOM    997  OD1 ASP   128      12.042 -10.479 -23.883  1.00  0.00           O  
ATOM    998  OD2 ASP   128      12.963  -9.137 -25.385  1.00  0.00           O1-
ATOM    999  C   ASP   128       9.618  -9.359 -22.427  1.00  0.00           C  
ATOM   1000  O   ASP   128       9.847  -8.816 -21.347  1.00  0.00           O  
ATOM   1001  N   PRO   129       9.227 -10.654 -22.548  1.00  0.00           N  
ATOM   1002  CD  PRO   129       8.766 -11.301 -23.780  1.00  0.00           C  
ATOM   1003  CG  PRO   129       8.108 -12.599 -23.331  1.00  0.00           C  
ATOM   1004  CB  PRO   129       8.878 -12.956 -22.075  1.00  0.00           C  
ATOM   1005  CA  PRO   129       9.165 -11.601 -21.411  1.00  0.00           C  
ATOM   1006  C   PRO   129      10.400 -11.689 -20.489  1.00  0.00           C  
ATOM   1007  O   PRO   129      10.228 -11.999 -19.312  1.00  0.00           O  
ATOM   1008  N   ILE   130      11.601 -11.396 -21.016  1.00  0.00           N  
ATOM   1009  CA  ILE   130      12.852 -11.356 -20.254  1.00  0.00           C  
ATOM   1010  CB  ILE   130      14.097 -11.371 -21.190  1.00  0.00           C  
ATOM   1011  CG2 ILE   130      15.444 -11.222 -20.449  1.00  0.00           C  
ATOM   1012  CG1 ILE   130      14.125 -12.652 -22.062  1.00  0.00           C  
ATOM   1013  CD1 ILE   130      15.038 -12.545 -23.292  1.00  0.00           C  
ATOM   1014  C   ILE   130      12.917 -10.134 -19.309  1.00  0.00           C  
ATOM   1015  O   ILE   130      13.377 -10.291 -18.178  1.00  0.00           O  
ATOM   1016  N   ASP   131      12.404  -8.969 -19.754  1.00  0.00           N  
ATOM   1017  CA  ASP   131      12.189  -7.777 -18.919  1.00  0.00           C  
ATOM   1018  CB  ASP   131      11.822  -6.494 -19.703  1.00  0.00           C  
ATOM   1019  CG  ASP   131      12.771  -6.101 -20.833  1.00  0.00           C  
ATOM   1020  OD1 ASP   131      13.978  -6.400 -20.712  1.00  0.00           O  
ATOM   1021  OD2 ASP   131      12.286  -5.416 -21.761  1.00  0.00           O1-
ATOM   1022  C   ASP   131      11.119  -7.996 -17.839  1.00  0.00           C  
ATOM   1023  O   ASP   131      11.314  -7.545 -16.714  1.00  0.00           O  
ATOM   1024  N   VAL   132      10.022  -8.689 -18.192  1.00  0.00           N  
ATOM   1025  CA  VAL   132       8.917  -9.012 -17.284  1.00  0.00           C  
ATOM   1026  CB  VAL   132       7.729  -9.667 -18.050  1.00  0.00           C  
ATOM   1027  CG1 VAL   132       6.630 -10.292 -17.163  1.00  0.00           C  
ATOM   1028  CG2 VAL   132       7.084  -8.669 -19.030  1.00  0.00           C  
ATOM   1029  C   VAL   132       9.365  -9.916 -16.114  1.00  0.00           C  
ATOM   1030  O   VAL   132       9.004  -9.633 -14.973  1.00  0.00           O  
ATOM   1031  N   ASN   133      10.180 -10.943 -16.412  1.00  0.00           N  
ATOM   1032  CA  ASN   133      10.764 -11.865 -15.430  1.00  0.00           C  
ATOM   1033  CB  ASN   133      11.198 -13.166 -16.139  1.00  0.00           C  
ATOM   1034  CG  ASN   133      10.035 -14.003 -16.686  1.00  0.00           C  
ATOM   1035  OD1 ASN   133       8.899 -13.909 -16.222  1.00  0.00           O  
ATOM   1036  ND2 ASN   133      10.324 -14.849 -17.677  1.00  0.00           N  
ATOM   1037  C   ASN   133      11.913 -11.240 -14.619  1.00  0.00           C  
ATOM   1038  O   ASN   133      12.087 -11.627 -13.465  1.00  0.00           O  
ATOM   1039  N   TYR   134      12.630 -10.256 -15.189  1.00  0.00           N  
ATOM   1040  CA  TYR   134      13.609  -9.426 -14.480  1.00  0.00           C  
ATOM   1041  CB  TYR   134      14.442  -8.641 -15.520  1.00  0.00           C  
ATOM   1042  CG  TYR   134      15.317  -7.516 -14.991  1.00  0.00           C  
ATOM   1043  CD1 TYR   134      16.404  -7.810 -14.144  1.00  0.00           C  
ATOM   1044  CE1 TYR   134      17.221  -6.772 -13.663  1.00  0.00           C  
ATOM   1045  CZ  TYR   134      16.960  -5.438 -14.025  1.00  0.00           C  
ATOM   1046  OH  TYR   134      17.777  -4.444 -13.571  1.00  0.00           O  
ATOM   1047  CE2 TYR   134      15.864  -5.137 -14.857  1.00  0.00           C  
ATOM   1048  CD2 TYR   134      15.046  -6.177 -15.343  1.00  0.00           C  
ATOM   1049  C   TYR   134      12.959  -8.508 -13.424  1.00  0.00           C  
ATOM   1050  O   TYR   134      13.520  -8.340 -12.342  1.00  0.00           O  
ATOM   1051  N   GLU   135      11.784  -7.953 -13.753  1.00  0.00           N  
ATOM   1052  CA  GLU   135      11.019  -7.035 -12.906  1.00  0.00           C  
ATOM   1053  CB  GLU   135      10.195  -6.120 -13.832  1.00  0.00           C  
ATOM   1054  CG  GLU   135      11.111  -5.124 -14.576  1.00  0.00           C  
ATOM   1055  CD  GLU   135      10.472  -4.429 -15.776  1.00  0.00           C  
ATOM   1056  OE1 GLU   135       9.225  -4.421 -15.884  1.00  0.00           O  
ATOM   1057  OE2 GLU   135      11.260  -3.905 -16.591  1.00  0.00           O1-
ATOM   1058  C   GLU   135      10.168  -7.746 -11.837  1.00  0.00           C  
ATOM   1059  O   GLU   135       9.746  -7.089 -10.886  1.00  0.00           O  
ATOM   1060  N   LYS   136       9.979  -9.071 -11.974  1.00  0.00           N  
ATOM   1061  CA  LYS   136       9.411  -9.960 -10.955  1.00  0.00           C  
ATOM   1062  CB  LYS   136       8.894 -11.240 -11.643  1.00  0.00           C  
ATOM   1063  CG  LYS   136       7.547 -11.041 -12.358  1.00  0.00           C  
ATOM   1064  CD  LYS   136       7.237 -12.167 -13.354  1.00  0.00           C  
ATOM   1065  CE  LYS   136       5.815 -12.103 -13.918  1.00  0.00           C  
ATOM   1066  NZ  LYS   136       5.577 -13.200 -14.873  1.00  0.00           N1+
ATOM   1067  C   LYS   136      10.401 -10.298  -9.820  1.00  0.00           C  
ATOM   1068  O   LYS   136       9.947 -10.698  -8.748  1.00  0.00           O  
ATOM   1069  N   LEU   137      11.713 -10.113 -10.052  1.00  0.00           N  
ATOM   1070  CA  LEU   137      12.766 -10.312  -9.050  1.00  0.00           C  
ATOM   1071  CB  LEU   137      14.128 -10.507  -9.749  1.00  0.00           C  
ATOM   1072  CG  LEU   137      14.253 -11.808 -10.562  1.00  0.00           C  
ATOM   1073  CD1 LEU   137      15.444 -11.737 -11.538  1.00  0.00           C  
ATOM   1074  CD2 LEU   137      14.296 -13.053  -9.652  1.00  0.00           C  
ATOM   1075  C   LEU   137      12.893  -9.149  -8.057  1.00  0.00           C  
ATOM   1076  O   LEU   137      13.490  -9.360  -7.006  1.00  0.00           O  
ATOM   1077  N   LYS   138      12.402  -7.944  -8.406  1.00  0.00           N  
ATOM   1078  CA  LYS   138      12.520  -6.710  -7.612  1.00  0.00           C  
ATOM   1079  CB  LYS   138      11.538  -6.726  -6.406  1.00  0.00           C  
ATOM   1080  CG  LYS   138      10.084  -6.349  -6.746  1.00  0.00           C  
ATOM   1081  CD  LYS   138       9.286  -7.433  -7.488  1.00  0.00           C  
ATOM   1082  CE  LYS   138       7.875  -6.978  -7.886  1.00  0.00           C  
ATOM   1083  NZ  LYS   138       7.917  -5.853  -8.839  1.00  0.00           N1+
ATOM   1084  C   LYS   138      13.985  -6.405  -7.216  1.00  0.00           C  
ATOM   1085  O   LYS   138      14.275  -6.126  -6.053  1.00  0.00           O  
ATOM   1086  N   THR   139      14.892  -6.546  -8.194  1.00  0.00           N  
ATOM   1087  CA  THR   139      16.333  -6.419  -8.009  1.00  0.00           C  
ATOM   1088  CB  THR   139      17.016  -7.800  -7.783  1.00  0.00           C  
ATOM   1089  CG2 THR   139      18.554  -7.775  -7.686  1.00  0.00           C  
ATOM   1090  OG1 THR   139      16.548  -8.369  -6.578  1.00  0.00           O  
ATOM   1091  C   THR   139      16.927  -5.788  -9.270  1.00  0.00           C  
ATOM   1092  O   THR   139      16.719  -6.308 -10.368  1.00  0.00           O  
ATOM   1093  N   ASP   140      17.685  -4.700  -9.069  1.00  0.00           N  
ATOM   1094  CA  ASP   140      18.523  -4.081 -10.090  1.00  0.00           C  
ATOM   1095  CB  ASP   140      18.844  -2.617  -9.720  1.00  0.00           C  
ATOM   1096  CG  ASP   140      19.738  -1.903 -10.733  1.00  0.00           C  
ATOM   1097  OD1 ASP   140      19.191  -1.408 -11.744  1.00  0.00           O  
ATOM   1098  OD2 ASP   140      20.958  -1.851 -10.473  1.00  0.00           O1-
ATOM   1099  C   ASP   140      19.789  -4.938 -10.256  1.00  0.00           C  
ATOM   1100  O   ASP   140      20.503  -5.135  -9.273  1.00  0.00           O  
ATOM   1101  N   ILE   141      20.024  -5.436 -11.481  1.00  0.00           N  
ATOM   1102  CA  ILE   141      21.165  -6.287 -11.814  1.00  0.00           C  
ATOM   1103  CB  ILE   141      20.732  -7.705 -12.316  1.00  0.00           C  
ATOM   1104  CG2 ILE   141      21.941  -8.621 -12.612  1.00  0.00           C  
ATOM   1105  CG1 ILE   141      19.772  -8.419 -11.332  1.00  0.00           C  
ATOM   1106  CD1 ILE   141      19.117  -9.690 -11.898  1.00  0.00           C  
ATOM   1107  C   ILE   141      21.950  -5.583 -12.936  1.00  0.00           C  
ATOM   1108  O   ILE   141      21.452  -5.474 -14.058  1.00  0.00           O  
ATOM   1109  N   LYS   142      23.167  -5.131 -12.601  1.00  0.00           N  
ATOM   1110  CA  LYS   142      24.137  -4.566 -13.542  1.00  0.00           C  
ATOM   1111  CB  LYS   142      24.671  -3.226 -12.993  1.00  0.00           C  
ATOM   1112  CG  LYS   142      23.605  -2.121 -12.887  1.00  0.00           C  
ATOM   1113  CD  LYS   142      24.226  -0.747 -12.580  1.00  0.00           C  
ATOM   1114  CE  LYS   142      23.199   0.385 -12.430  1.00  0.00           C  
ATOM   1115  NZ  LYS   142      22.501   0.333 -11.133  1.00  0.00           N1+
ATOM   1116  C   LYS   142      25.302  -5.548 -13.706  1.00  0.00           C  
ATOM   1117  O   LYS   142      25.643  -6.238 -12.747  1.00  0.00           O  
ATOM   1118  N   VAL   143      25.927  -5.561 -14.894  1.00  0.00           N  
ATOM   1119  CA  VAL   143      27.157  -6.314 -15.148  1.00  0.00           C  
ATOM   1120  CB  VAL   143      27.357  -6.612 -16.664  1.00  0.00           C  
ATOM   1121  CG1 VAL   143      28.660  -7.376 -16.986  1.00  0.00           C  
ATOM   1122  CG2 VAL   143      26.165  -7.382 -17.248  1.00  0.00           C  
ATOM   1123  C   VAL   143      28.363  -5.489 -14.663  1.00  0.00           C  
ATOM   1124  O   VAL   143      28.503  -4.332 -15.061  1.00  0.00           O  
ATOM   1125  N   VAL   144      29.227  -6.114 -13.845  1.00  0.00           N  
ATOM   1126  CA  VAL   144      30.531  -5.567 -13.477  1.00  0.00           C  
ATOM   1127  CB  VAL   144      31.060  -6.176 -12.147  1.00  0.00           C  
ATOM   1128  CG1 VAL   144      32.498  -5.756 -11.774  1.00  0.00           C  
ATOM   1129  CG2 VAL   144      30.125  -5.848 -10.976  1.00  0.00           C  
ATOM   1130  C   VAL   144      31.522  -5.899 -14.605  1.00  0.00           C  
ATOM   1131  O   VAL   144      31.673  -7.073 -14.950  1.00  0.00           O  
ATOM   1132  N   ASP   145      32.164  -4.853 -15.155  1.00  0.00           N  
ATOM   1133  CA  ASP   145      33.159  -4.940 -16.228  1.00  0.00           C  
ATOM   1134  CB  ASP   145      33.601  -3.524 -16.671  1.00  0.00           C  
ATOM   1135  CG  ASP   145      34.630  -3.497 -17.806  1.00  0.00           C  
ATOM   1136  OD1 ASP   145      34.450  -4.278 -18.765  1.00  0.00           O  
ATOM   1137  OD2 ASP   145      35.552  -2.658 -17.714  1.00  0.00           O1-
ATOM   1138  C   ASP   145      34.363  -5.801 -15.799  1.00  0.00           C  
ATOM   1139  O   ASP   145      34.852  -5.638 -14.683  1.00  0.00           O  
ATOM   1140  N   ARG   146      34.820  -6.682 -16.702  1.00  0.00           N  
ATOM   1141  CA  ARG   146      35.936  -7.604 -16.477  1.00  0.00           C  
ATOM   1142  CB  ARG   146      36.045  -8.548 -17.695  1.00  0.00           C  
ATOM   1143  CG  ARG   146      36.992  -9.743 -17.487  1.00  0.00           C  
ATOM   1144  CD  ARG   146      37.039 -10.684 -18.699  1.00  0.00           C  
ATOM   1145  NE  ARG   146      38.060 -11.728 -18.536  1.00  0.00           N  
ATOM   1146  CZ  ARG   146      39.384 -11.569 -18.702  1.00  0.00           C  
ATOM   1147  NH1 ARG   146      39.909 -10.390 -19.066  1.00  0.00           N1+
ATOM   1148  NH2 ARG   146      40.196 -12.615 -18.497  1.00  0.00           N  
ATOM   1149  C   ARG   146      37.275  -6.895 -16.183  1.00  0.00           C  
ATOM   1150  O   ARG   146      38.077  -7.424 -15.415  1.00  0.00           O  
ATOM   1151  N   ASP   147      37.473  -5.708 -16.780  1.00  0.00           N  
ATOM   1152  CA  ASP   147      38.692  -4.901 -16.675  1.00  0.00           C  
ATOM   1153  CB  ASP   147      38.967  -4.080 -17.963  1.00  0.00           C  
ATOM   1154  CG  ASP   147      38.879  -4.862 -19.284  1.00  0.00           C  
ATOM   1155  OD1 ASP   147      39.038  -6.104 -19.255  1.00  0.00           O  
ATOM   1156  OD2 ASP   147      38.740  -4.182 -20.324  1.00  0.00           O1-
ATOM   1157  C   ASP   147      38.720  -3.984 -15.433  1.00  0.00           C  
ATOM   1158  O   ASP   147      39.777  -3.421 -15.151  1.00  0.00           O  
ATOM   1159  N   SER   148      37.589  -3.845 -14.714  1.00  0.00           N  
ATOM   1160  CA  SER   148      37.468  -3.012 -13.512  1.00  0.00           C  
ATOM   1161  CB  SER   148      35.975  -2.764 -13.199  1.00  0.00           C  
ATOM   1162  OG  SER   148      35.343  -3.864 -12.570  1.00  0.00           O  
ATOM   1163  C   SER   148      38.215  -3.585 -12.293  1.00  0.00           C  
ATOM   1164  O   SER   148      38.436  -4.795 -12.211  1.00  0.00           O  
ATOM   1165  N   GLU   149      38.529  -2.691 -11.339  1.00  0.00           N  
ATOM   1166  CA  GLU   149      39.141  -3.027 -10.052  1.00  0.00           C  
ATOM   1167  CB  GLU   149      39.604  -1.744  -9.334  1.00  0.00           C  
ATOM   1168  CG  GLU   149      40.710  -0.979 -10.094  1.00  0.00           C  
ATOM   1169  CD  GLU   149      41.219   0.273  -9.373  1.00  0.00           C  
ATOM   1170  OE1 GLU   149      40.718   0.569  -8.265  1.00  0.00           O  
ATOM   1171  OE2 GLU   149      42.114   0.924  -9.953  1.00  0.00           O1-
ATOM   1172  C   GLU   149      38.237  -3.877  -9.135  1.00  0.00           C  
ATOM   1173  O   GLU   149      38.780  -4.664  -8.363  1.00  0.00           O  
ATOM   1174  N   GLU   150      36.898  -3.761  -9.264  1.00  0.00           N  
ATOM   1175  CA  GLU   150      35.931  -4.651  -8.602  1.00  0.00           C  
ATOM   1176  CB  GLU   150      34.471  -4.244  -8.909  1.00  0.00           C  
ATOM   1177  CG  GLU   150      34.003  -2.922  -8.279  1.00  0.00           C  
ATOM   1178  CD  GLU   150      32.511  -2.687  -8.543  1.00  0.00           C  
ATOM   1179  OE1 GLU   150      32.149  -2.569  -9.734  1.00  0.00           O  
ATOM   1180  OE2 GLU   150      31.750  -2.651  -7.551  1.00  0.00           O1-
ATOM   1181  C   GLU   150      36.125  -6.117  -9.017  1.00  0.00           C  
ATOM   1182  O   GLU   150      36.187  -6.984  -8.148  1.00  0.00           O  
ATOM   1183  N   ALA   151      36.239  -6.348 -10.336  1.00  0.00           N  
ATOM   1184  CA  ALA   151      36.418  -7.667 -10.931  1.00  0.00           C  
ATOM   1185  CB  ALA   151      36.187  -7.574 -12.441  1.00  0.00           C  
ATOM   1186  C   ALA   151      37.773  -8.316 -10.613  1.00  0.00           C  
ATOM   1187  O   ALA   151      37.805  -9.527 -10.413  1.00  0.00           O  
ATOM   1188  N   GLU   152      38.850  -7.514 -10.527  1.00  0.00           N  
ATOM   1189  CA  GLU   152      40.184  -7.965 -10.119  1.00  0.00           C  
ATOM   1190  CB  GLU   152      41.212  -6.837 -10.332  1.00  0.00           C  
ATOM   1191  CG  GLU   152      41.481  -6.531 -11.819  1.00  0.00           C  
ATOM   1192  CD  GLU   152      42.503  -5.413 -12.045  1.00  0.00           C  
ATOM   1193  OE1 GLU   152      43.009  -5.349 -13.185  1.00  0.00           O  
ATOM   1194  OE2 GLU   152      42.766  -4.648 -11.090  1.00  0.00           O1-
ATOM   1195  C   GLU   152      40.229  -8.469  -8.665  1.00  0.00           C  
ATOM   1196  O   GLU   152      40.796  -9.534  -8.419  1.00  0.00           O  
ATOM   1197  N   ILE   153      39.599  -7.714  -7.750  1.00  0.00           N  
ATOM   1198  CA  ILE   153      39.451  -8.056  -6.332  1.00  0.00           C  
ATOM   1199  CB  ILE   153      38.897  -6.835  -5.527  1.00  0.00           C  
ATOM   1200  CG2 ILE   153      38.294  -7.139  -4.136  1.00  0.00           C  
ATOM   1201  CG1 ILE   153      39.952  -5.707  -5.422  1.00  0.00           C  
ATOM   1202  CD1 ILE   153      41.264  -6.091  -4.719  1.00  0.00           C  
ATOM   1203  C   ILE   153      38.573  -9.303  -6.104  1.00  0.00           C  
ATOM   1204  O   ILE   153      38.921 -10.133  -5.265  1.00  0.00           O  
ATOM   1205  N   ILE   154      37.481  -9.426  -6.877  1.00  0.00           N  
ATOM   1206  CA  ILE   154      36.550 -10.552  -6.823  1.00  0.00           C  
ATOM   1207  CB  ILE   154      35.194 -10.196  -7.507  1.00  0.00           C  
ATOM   1208  CG2 ILE   154      34.297 -11.397  -7.867  1.00  0.00           C  
ATOM   1209  CG1 ILE   154      34.400  -9.205  -6.620  1.00  0.00           C  
ATOM   1210  CD1 ILE   154      33.272  -8.463  -7.352  1.00  0.00           C  
ATOM   1211  C   ILE   154      37.149 -11.864  -7.378  1.00  0.00           C  
ATOM   1212  O   ILE   154      36.950 -12.900  -6.748  1.00  0.00           O  
ATOM   1213  N   ARG   155      37.908 -11.806  -8.491  1.00  0.00           N  
ATOM   1214  CA  ARG   155      38.652 -12.958  -9.022  1.00  0.00           C  
ATOM   1215  CB  ARG   155      39.242 -12.664 -10.414  1.00  0.00           C  
ATOM   1216  CG  ARG   155      38.222 -12.631 -11.565  1.00  0.00           C  
ATOM   1217  CD  ARG   155      38.912 -12.537 -12.935  1.00  0.00           C  
ATOM   1218  NE  ARG   155      39.637 -11.269 -13.109  1.00  0.00           N  
ATOM   1219  CZ  ARG   155      39.148 -10.152 -13.671  1.00  0.00           C  
ATOM   1220  NH1 ARG   155      39.909  -9.053 -13.730  1.00  0.00           N1+
ATOM   1221  NH2 ARG   155      37.913 -10.118 -14.180  1.00  0.00           N  
ATOM   1222  C   ARG   155      39.788 -13.421  -8.093  1.00  0.00           C  
ATOM   1223  O   ARG   155      40.016 -14.626  -8.010  1.00  0.00           O  
ATOM   1224  N   LYS   156      40.463 -12.478  -7.410  1.00  0.00           N  
ATOM   1225  CA  LYS   156      41.492 -12.773  -6.409  1.00  0.00           C  
ATOM   1226  CB  LYS   156      42.258 -11.480  -6.053  1.00  0.00           C  
ATOM   1227  CG  LYS   156      43.397 -11.674  -5.032  1.00  0.00           C  
ATOM   1228  CD  LYS   156      44.298 -10.434  -4.910  1.00  0.00           C  
ATOM   1229  CE  LYS   156      45.423 -10.565  -3.866  1.00  0.00           C  
ATOM   1230  NZ  LYS   156      46.291 -11.729  -4.117  1.00  0.00           N1+
ATOM   1231  C   LYS   156      40.915 -13.486  -5.172  1.00  0.00           C  
ATOM   1232  O   LYS   156      41.571 -14.379  -4.639  1.00  0.00           O  
ATOM   1233  N   TYR   157      39.684 -13.113  -4.779  1.00  0.00           N  
ATOM   1234  CA  TYR   157      38.932 -13.742  -3.695  1.00  0.00           C  
ATOM   1235  CB  TYR   157      37.747 -12.821  -3.306  1.00  0.00           C  
ATOM   1236  CG  TYR   157      37.024 -13.049  -1.980  1.00  0.00           C  
ATOM   1237  CD1 TYR   157      37.509 -13.941  -0.999  1.00  0.00           C  
ATOM   1238  CE1 TYR   157      36.829 -14.106   0.220  1.00  0.00           C  
ATOM   1239  CZ  TYR   157      35.653 -13.385   0.475  1.00  0.00           C  
ATOM   1240  OH  TYR   157      34.985 -13.586   1.644  1.00  0.00           O  
ATOM   1241  CE2 TYR   157      35.171 -12.473  -0.484  1.00  0.00           C  
ATOM   1242  CD2 TYR   157      35.852 -12.310  -1.708  1.00  0.00           C  
ATOM   1243  C   TYR   157      38.514 -15.186  -4.045  1.00  0.00           C  
ATOM   1244  O   TYR   157      38.633 -16.054  -3.186  1.00  0.00           O  
ATOM   1245  N   VAL   158      38.108 -15.442  -5.304  1.00  0.00           N  
ATOM   1246  CA  VAL   158      37.818 -16.793  -5.805  1.00  0.00           C  
ATOM   1247  CB  VAL   158      37.118 -16.771  -7.200  1.00  0.00           C  
ATOM   1248  CG1 VAL   158      36.976 -18.145  -7.896  1.00  0.00           C  
ATOM   1249  CG2 VAL   158      35.728 -16.126  -7.105  1.00  0.00           C  
ATOM   1250  C   VAL   158      39.082 -17.679  -5.889  1.00  0.00           C  
ATOM   1251  O   VAL   158      39.032 -18.840  -5.487  1.00  0.00           O  
ATOM   1252  N   LYS   159      40.188 -17.116  -6.404  1.00  0.00           N  
ATOM   1253  CA  LYS   159      41.441 -17.832  -6.645  1.00  0.00           C  
ATOM   1254  CB  LYS   159      42.352 -16.961  -7.541  1.00  0.00           C  
ATOM   1255  CG  LYS   159      43.687 -17.623  -7.931  1.00  0.00           C  
ATOM   1256  CD  LYS   159      44.520 -16.765  -8.892  1.00  0.00           C  
ATOM   1257  CE  LYS   159      45.835 -17.452  -9.289  1.00  0.00           C  
ATOM   1258  NZ  LYS   159      46.621 -16.618 -10.215  1.00  0.00           N1+
ATOM   1259  C   LYS   159      42.152 -18.281  -5.355  1.00  0.00           C  
ATOM   1260  O   LYS   159      42.570 -19.435  -5.274  1.00  0.00           O  
ATOM   1261  N   ASN   160      42.304 -17.355  -4.394  1.00  0.00           N  
ATOM   1262  CA  ASN   160      43.118 -17.550  -3.190  1.00  0.00           C  
ATOM   1263  CB  ASN   160      43.563 -16.176  -2.629  1.00  0.00           C  
ATOM   1264  CG  ASN   160      44.511 -15.343  -3.514  1.00  0.00           C  
ATOM   1265  OD1 ASN   160      44.817 -14.201  -3.178  1.00  0.00           O  
ATOM   1266  ND2 ASN   160      44.997 -15.885  -4.634  1.00  0.00           N  
ATOM   1267  C   ASN   160      42.402 -18.369  -2.101  1.00  0.00           C  
ATOM   1268  O   ASN   160      43.085 -19.086  -1.371  1.00  0.00           O  
ATOM   1269  N   THR   161      41.066 -18.263  -2.011  1.00  0.00           N  
ATOM   1270  CA  THR   161      40.265 -18.915  -0.969  1.00  0.00           C  
ATOM   1271  CB  THR   161      39.221 -17.945  -0.351  1.00  0.00           C  
ATOM   1272  CG2 THR   161      39.807 -16.581   0.029  1.00  0.00           C  
ATOM   1273  OG1 THR   161      38.040 -17.789  -1.115  1.00  0.00           O  
ATOM   1274  C   THR   161      39.592 -20.227  -1.437  1.00  0.00           C  
ATOM   1275  O   THR   161      38.696 -20.723  -0.754  1.00  0.00           O  
ATOM   1276  N   HIE   162      40.068 -20.808  -2.554  1.00  0.00           N  
ATOM   1277  CA  HIE   162      39.754 -22.184  -2.935  1.00  0.00           C  
ATOM   1278  CB  HIE   162      40.032 -22.388  -4.436  1.00  0.00           C  
ATOM   1279  CG  HIE   162      39.346 -23.602  -5.016  1.00  0.00           C  
ATOM   1280  ND1 HIE   162      38.221 -23.507  -5.846  1.00  0.00           N  
ATOM   1281  CE1 HIE   162      37.904 -24.763  -6.130  1.00  0.00           C  
ATOM   1282  NE2 HIE   162      38.712 -25.651  -5.552  1.00  0.00           N  
ATOM   1283  CD2 HIE   162      39.655 -24.935  -4.839  1.00  0.00           C  
ATOM   1284  C   HIE   162      40.574 -23.145  -2.054  1.00  0.00           C  
ATOM   1285  O   HIE   162      41.805 -23.104  -2.091  1.00  0.00           O  
ATOM   1286  N   ALA   163      39.870 -23.962  -1.258  1.00  0.00           N  
ATOM   1287  CA  ALA   163      40.448 -24.857  -0.261  1.00  0.00           C  
ATOM   1288  CB  ALA   163      39.343 -25.290   0.705  1.00  0.00           C  
ATOM   1289  C   ALA   163      41.124 -26.094  -0.870  1.00  0.00           C  
ATOM   1290  O   ALA   163      40.684 -26.603  -1.903  1.00  0.00           O  
ATOM   1291  N   THR   164      42.172 -26.564  -0.176  1.00  0.00           N  
ATOM   1292  CA  THR   164      43.030 -27.682  -0.572  1.00  0.00           C  
ATOM   1293  CB  THR   164      44.307 -27.726   0.310  1.00  0.00           C  
ATOM   1294  CG2 THR   164      45.109 -26.414   0.301  1.00  0.00           C  
ATOM   1295  OG1 THR   164      44.021 -28.082   1.653  1.00  0.00           O  
ATOM   1296  C   THR   164      42.357 -29.073  -0.514  1.00  0.00           C  
ATOM   1297  O   THR   164      42.868 -29.985  -1.163  1.00  0.00           O  
ATOM   1298  N   THR   165      41.239 -29.224   0.221  1.00  0.00           N  
ATOM   1299  CA  THR   165      40.496 -30.488   0.299  1.00  0.00           C  
ATOM   1300  CB  THR   165      39.928 -30.719   1.729  1.00  0.00           C  
ATOM   1301  CG2 THR   165      38.686 -29.887   2.088  1.00  0.00           C  
ATOM   1302  OG1 THR   165      39.550 -32.073   1.896  1.00  0.00           O  
ATOM   1303  C   THR   165      39.348 -30.571  -0.741  1.00  0.00           C  
ATOM   1304  O   THR   165      38.840 -31.667  -0.975  1.00  0.00           O  
ATOM   1305  N   HIE   166      38.968 -29.430  -1.348  1.00  0.00           N  
ATOM   1306  CA  HIE   166      37.904 -29.318  -2.352  1.00  0.00           C  
ATOM   1307  CB  HIE   166      37.026 -28.077  -2.050  1.00  0.00           C  
ATOM   1308  CG  HIE   166      36.356 -28.061  -0.694  1.00  0.00           C  
ATOM   1309  ND1 HIE   166      36.201 -26.889   0.055  1.00  0.00           N  
ATOM   1310  CE1 HIE   166      35.609 -27.267   1.179  1.00  0.00           C  
ATOM   1311  NE2 HIE   166      35.349 -28.574   1.212  1.00  0.00           N  
ATOM   1312  CD2 HIE   166      35.800 -29.107   0.015  1.00  0.00           C  
ATOM   1313  C   HIE   166      38.482 -29.318  -3.785  1.00  0.00           C  
ATOM   1314  O   HIE   166      38.071 -28.507  -4.616  1.00  0.00           O  
ATOM   1315  N   ASN   167      39.419 -30.245  -4.054  1.00  0.00           N  
ATOM   1316  CA  ASN   167      40.111 -30.425  -5.342  1.00  0.00           C  
ATOM   1317  CB  ASN   167      41.546 -30.960  -5.082  1.00  0.00           C  
ATOM   1318  CG  ASN   167      42.547 -29.971  -4.465  1.00  0.00           C  
ATOM   1319  OD1 ASN   167      43.716 -30.314  -4.318  1.00  0.00           O  
ATOM   1320  ND2 ASN   167      42.133 -28.750  -4.115  1.00  0.00           N  
ATOM   1321  C   ASN   167      39.336 -31.321  -6.335  1.00  0.00           C  
ATOM   1322  O   ASN   167      39.926 -31.778  -7.314  1.00  0.00           O  
ATOM   1323  N   ALA   168      38.025 -31.522  -6.115  1.00  0.00           N  
ATOM   1324  CA  ALA   168      37.113 -32.161  -7.070  1.00  0.00           C  
ATOM   1325  CB  ALA   168      35.798 -32.486  -6.346  1.00  0.00           C  
ATOM   1326  C   ALA   168      36.843 -31.312  -8.330  1.00  0.00           C  
ATOM   1327  O   ALA   168      36.417 -31.870  -9.342  1.00  0.00           O  
ATOM   1328  N   TYR   169      37.101 -29.996  -8.244  1.00  0.00           N  
ATOM   1329  CA  TYR   169      36.888 -29.012  -9.301  1.00  0.00           C  
ATOM   1330  CB  TYR   169      35.388 -28.618  -9.357  1.00  0.00           C  
ATOM   1331  CG  TYR   169      34.822 -28.012  -8.077  1.00  0.00           C  
ATOM   1332  CD1 TYR   169      34.913 -26.624  -7.842  1.00  0.00           C  
ATOM   1333  CE1 TYR   169      34.430 -26.078  -6.636  1.00  0.00           C  
ATOM   1334  CZ  TYR   169      33.850 -26.913  -5.664  1.00  0.00           C  
ATOM   1335  OH  TYR   169      33.397 -26.373  -4.497  1.00  0.00           O  
ATOM   1336  CE2 TYR   169      33.738 -28.296  -5.902  1.00  0.00           C  
ATOM   1337  CD2 TYR   169      34.220 -28.842  -7.109  1.00  0.00           C  
ATOM   1338  C   TYR   169      37.782 -27.783  -9.080  1.00  0.00           C  
ATOM   1339  O   TYR   169      38.201 -27.516  -7.952  1.00  0.00           O  
ATOM   1340  N   ASP   170      37.987 -27.031 -10.171  1.00  0.00           N  
ATOM   1341  CA  ASP   170      38.532 -25.670 -10.191  1.00  0.00           C  
ATOM   1342  CB  ASP   170      39.659 -25.491 -11.241  1.00  0.00           C  
ATOM   1343  CG  ASP   170      40.764 -26.552 -11.189  1.00  0.00           C  
ATOM   1344  OD1 ASP   170      41.194 -26.882 -10.063  1.00  0.00           O  
ATOM   1345  OD2 ASP   170      41.220 -26.948 -12.284  1.00  0.00           O1-
ATOM   1346  C   ASP   170      37.385 -24.699 -10.512  1.00  0.00           C  
ATOM   1347  O   ASP   170      36.500 -25.051 -11.293  1.00  0.00           O  
ATOM   1348  N   LEU   171      37.425 -23.491  -9.926  1.00  0.00           N  
ATOM   1349  CA  LEU   171      36.441 -22.436 -10.187  1.00  0.00           C  
ATOM   1350  CB  LEU   171      36.030 -21.747  -8.865  1.00  0.00           C  
ATOM   1351  CG  LEU   171      35.156 -22.630  -7.950  1.00  0.00           C  
ATOM   1352  CD1 LEU   171      34.931 -21.965  -6.575  1.00  0.00           C  
ATOM   1353  CD2 LEU   171      33.826 -23.045  -8.616  1.00  0.00           C  
ATOM   1354  C   LEU   171      36.995 -21.413 -11.186  1.00  0.00           C  
ATOM   1355  O   LEU   171      38.153 -21.005 -11.082  1.00  0.00           O  
ATOM   1356  N   GLU   172      36.119 -21.007 -12.114  1.00  0.00           N  
ATOM   1357  CA  GLU   172      36.355 -20.007 -13.147  1.00  0.00           C  
ATOM   1358  CB  GLU   172      36.566 -20.732 -14.498  1.00  0.00           C  
ATOM   1359  CG  GLU   172      36.538 -19.831 -15.754  1.00  0.00           C  
ATOM   1360  CD  GLU   172      36.754 -20.593 -17.066  1.00  0.00           C  
ATOM   1361  OE1 GLU   172      37.119 -19.914 -18.050  1.00  0.00           O  
ATOM   1362  OE2 GLU   172      36.535 -21.825 -17.079  1.00  0.00           O1-
ATOM   1363  C   GLU   172      35.154 -19.055 -13.157  1.00  0.00           C  
ATOM   1364  O   GLU   172      34.029 -19.513 -13.347  1.00  0.00           O  
ATOM   1365  N   VAL   173      35.409 -17.754 -12.962  1.00  0.00           N  
ATOM   1366  CA  VAL   173      34.380 -16.716 -12.982  1.00  0.00           C  
ATOM   1367  CB  VAL   173      34.872 -15.426 -12.264  1.00  0.00           C  
ATOM   1368  CG1 VAL   173      33.851 -14.275 -12.298  1.00  0.00           C  
ATOM   1369  CG2 VAL   173      35.263 -15.705 -10.802  1.00  0.00           C  
ATOM   1370  C   VAL   173      34.019 -16.373 -14.441  1.00  0.00           C  
ATOM   1371  O   VAL   173      34.881 -15.881 -15.171  1.00  0.00           O  
ATOM   1372  N   ILE   174      32.763 -16.647 -14.832  1.00  0.00           N  
ATOM   1373  CA  ILE   174      32.253 -16.367 -16.177  1.00  0.00           C  
ATOM   1374  CB  ILE   174      31.083 -17.312 -16.602  1.00  0.00           C  
ATOM   1375  CG2 ILE   174      30.624 -17.044 -18.057  1.00  0.00           C  
ATOM   1376  CG1 ILE   174      31.440 -18.808 -16.424  1.00  0.00           C  
ATOM   1377  CD1 ILE   174      30.238 -19.758 -16.569  1.00  0.00           C  
ATOM   1378  C   ILE   174      31.758 -14.908 -16.243  1.00  0.00           C  
ATOM   1379  O   ILE   174      32.300 -14.127 -17.025  1.00  0.00           O  
ATOM   1380  N   ASP   175      30.759 -14.585 -15.404  1.00  0.00           N  
ATOM   1381  CA  ASP   175      30.130 -13.269 -15.284  1.00  0.00           C  
ATOM   1382  CB  ASP   175      28.692 -13.218 -15.865  1.00  0.00           C  
ATOM   1383  CG  ASP   175      28.546 -13.695 -17.315  1.00  0.00           C  
ATOM   1384  OD1 ASP   175      29.397 -13.298 -18.138  1.00  0.00           O  
ATOM   1385  OD2 ASP   175      27.519 -14.350 -17.603  1.00  0.00           O1-
ATOM   1386  C   ASP   175      30.097 -12.869 -13.803  1.00  0.00           C  
ATOM   1387  O   ASP   175      29.838 -13.713 -12.944  1.00  0.00           O  
ATOM   1388  N   ILE   176      30.316 -11.570 -13.553  1.00  0.00           N  
ATOM   1389  CA  ILE   176      30.143 -10.931 -12.251  1.00  0.00           C  
ATOM   1390  CB  ILE   176      31.427 -10.186 -11.773  1.00  0.00           C  
ATOM   1391  CG2 ILE   176      31.241  -9.470 -10.411  1.00  0.00           C  
ATOM   1392  CG1 ILE   176      32.650 -11.126 -11.706  1.00  0.00           C  
ATOM   1393  CD1 ILE   176      33.984 -10.397 -11.510  1.00  0.00           C  
ATOM   1394  C   ILE   176      29.032  -9.887 -12.430  1.00  0.00           C  
ATOM   1395  O   ILE   176      29.137  -9.028 -13.310  1.00  0.00           O  
ATOM   1396  N   PHE   177      28.003  -9.977 -11.581  1.00  0.00           N  
ATOM   1397  CA  PHE   177      26.901  -9.026 -11.516  1.00  0.00           C  
ATOM   1398  CB  PHE   177      25.556  -9.773 -11.625  1.00  0.00           C  
ATOM   1399  CG  PHE   177      25.386 -10.617 -12.875  1.00  0.00           C  
ATOM   1400  CD1 PHE   177      25.094 -10.002 -14.110  1.00  0.00           C  
ATOM   1401  CE1 PHE   177      25.037 -10.770 -15.264  1.00  0.00           C  
ATOM   1402  CZ  PHE   177      25.294 -12.134 -15.216  1.00  0.00           C  
ATOM   1403  CE2 PHE   177      25.614 -12.747 -14.013  1.00  0.00           C  
ATOM   1404  CD2 PHE   177      25.676 -11.999 -12.847  1.00  0.00           C  
ATOM   1405  C   PHE   177      26.972  -8.300 -10.171  1.00  0.00           C  
ATOM   1406  O   PHE   177      27.292  -8.932  -9.167  1.00  0.00           O  
ATOM   1407  N   LYS   178      26.619  -7.008 -10.173  1.00  0.00           N  
ATOM   1408  CA  LYS   178      26.392  -6.210  -8.974  1.00  0.00           C  
ATOM   1409  CB  LYS   178      27.082  -4.840  -9.121  1.00  0.00           C  
ATOM   1410  CG  LYS   178      27.053  -3.991  -7.840  1.00  0.00           C  
ATOM   1411  CD  LYS   178      27.839  -2.677  -7.991  1.00  0.00           C  
ATOM   1412  CE  LYS   178      28.017  -1.916  -6.669  1.00  0.00           C  
ATOM   1413  NZ  LYS   178      26.726  -1.584  -6.041  1.00  0.00           N1+
ATOM   1414  C   LYS   178      24.875  -6.093  -8.798  1.00  0.00           C  
ATOM   1415  O   LYS   178      24.208  -5.536  -9.672  1.00  0.00           O  
ATOM   1416  N   ILE   179      24.369  -6.660  -7.693  1.00  0.00           N  
ATOM   1417  CA  ILE   179      22.941  -6.764  -7.407  1.00  0.00           C  
ATOM   1418  CB  ILE   179      22.515  -8.234  -7.128  1.00  0.00           C  
ATOM   1419  CG2 ILE   179      22.698  -9.077  -8.407  1.00  0.00           C  
ATOM   1420  CG1 ILE   179      23.197  -8.900  -5.906  1.00  0.00           C  
ATOM   1421  CD1 ILE   179      22.553 -10.222  -5.468  1.00  0.00           C  
ATOM   1422  C   ILE   179      22.548  -5.863  -6.224  1.00  0.00           C  
ATOM   1423  O   ILE   179      23.320  -5.703  -5.279  1.00  0.00           O  
ATOM   1424  N   GLU   180      21.351  -5.270  -6.335  1.00  0.00           N  
ATOM   1425  CA  GLU   180      20.777  -4.335  -5.372  1.00  0.00           C  
ATOM   1426  CB  GLU   180      21.036  -2.877  -5.828  1.00  0.00           C  
ATOM   1427  CG  GLU   180      22.525  -2.469  -5.878  1.00  0.00           C  
ATOM   1428  CD  GLU   180      22.774  -1.035  -6.355  1.00  0.00           C  
ATOM   1429  OE1 GLU   180      23.966  -0.725  -6.578  1.00  0.00           O  
ATOM   1430  OE2 GLU   180      21.795  -0.269  -6.493  1.00  0.00           O1-
ATOM   1431  C   GLU   180      19.279  -4.641  -5.276  1.00  0.00           C  
ATOM   1432  O   GLU   180      18.519  -4.215  -6.148  1.00  0.00           O  
ATOM   1433  N   ARG   181      18.879  -5.401  -4.239  1.00  0.00           N  
ATOM   1434  CA  ARG   181      17.475  -5.743  -4.003  1.00  0.00           C  
ATOM   1435  CB  ARG   181      17.325  -6.932  -3.039  1.00  0.00           C  
ATOM   1436  CG  ARG   181      18.222  -8.154  -3.303  1.00  0.00           C  
ATOM   1437  CD  ARG   181      17.697  -9.426  -2.617  1.00  0.00           C  
ATOM   1438  NE  ARG   181      17.330  -9.199  -1.214  1.00  0.00           N  
ATOM   1439  CZ  ARG   181      16.088  -8.974  -0.747  1.00  0.00           C  
ATOM   1440  NH1 ARG   181      15.010  -9.042  -1.545  1.00  0.00           N1+
ATOM   1441  NH2 ARG   181      15.936  -8.669   0.547  1.00  0.00           N  
ATOM   1442  C   ARG   181      16.676  -4.551  -3.451  1.00  0.00           C  
ATOM   1443  O   ARG   181      17.199  -3.780  -2.643  1.00  0.00           O  
ATOM   1444  N   GLU   182      15.407  -4.465  -3.874  1.00  0.00           N  
ATOM   1445  CA  GLU   182      14.420  -3.479  -3.439  1.00  0.00           C  
ATOM   1446  CB  GLU   182      13.158  -3.679  -4.302  1.00  0.00           C  
ATOM   1447  CG  GLU   182      11.994  -2.704  -4.046  1.00  0.00           C  
ATOM   1448  CD  GLU   182      10.803  -3.008  -4.958  1.00  0.00           C  
ATOM   1449  OE1 GLU   182       9.720  -3.306  -4.408  1.00  0.00           O  
ATOM   1450  OE2 GLU   182      10.994  -2.954  -6.194  1.00  0.00           O1-
ATOM   1451  C   GLU   182      14.121  -3.600  -1.932  1.00  0.00           C  
ATOM   1452  O   GLU   182      13.732  -4.674  -1.472  1.00  0.00           O  
ATOM   1453  N   GLY   183      14.320  -2.490  -1.203  1.00  0.00           N  
ATOM   1454  CA  GLY   183      14.034  -2.373   0.227  1.00  0.00           C  
ATOM   1455  C   GLY   183      15.159  -2.905   1.132  1.00  0.00           C  
ATOM   1456  O   GLY   183      15.096  -2.667   2.339  1.00  0.00           O  
ATOM   1457  N   GLU   184      16.172  -3.611   0.593  1.00  0.00           N  
ATOM   1458  CA  GLU   184      17.234  -4.247   1.380  1.00  0.00           C  
ATOM   1459  CB  GLU   184      17.883  -5.383   0.564  1.00  0.00           C  
ATOM   1460  CG  GLU   184      18.926  -6.204   1.352  1.00  0.00           C  
ATOM   1461  CD  GLU   184      19.468  -7.379   0.544  1.00  0.00           C  
ATOM   1462  OE1 GLU   184      20.251  -7.112  -0.391  1.00  0.00           O  
ATOM   1463  OE2 GLU   184      19.097  -8.526   0.877  1.00  0.00           O1-
ATOM   1464  C   GLU   184      18.268  -3.256   1.947  1.00  0.00           C  
ATOM   1465  O   GLU   184      18.802  -3.517   3.024  1.00  0.00           O  
ATOM   1466  N   CYS   185      18.505  -2.131   1.246  1.00  0.00           N  
ATOM   1467  CA  CYS   185      19.372  -1.037   1.697  1.00  0.00           C  
ATOM   1468  CB  CYS   185      19.629  -0.027   0.557  1.00  0.00           C  
ATOM   1469  SG  CYS   185      20.735   1.334   1.043  1.00  0.00           S  
ATOM   1470  C   CYS   185      18.821  -0.360   2.969  1.00  0.00           C  
ATOM   1471  O   CYS   185      19.578  -0.138   3.913  1.00  0.00           O  
ATOM   1472  N   GLN   186      17.503  -0.095   2.970  1.00  0.00           N  
ATOM   1473  CA  GLN   186      16.739   0.473   4.079  1.00  0.00           C  
ATOM   1474  CB  GLN   186      15.313   0.832   3.601  1.00  0.00           C  
ATOM   1475  CG  GLN   186      15.239   1.896   2.481  1.00  0.00           C  
ATOM   1476  CD  GLN   186      15.107   1.308   1.068  1.00  0.00           C  
ATOM   1477  OE1 GLN   186      15.886   0.448   0.660  1.00  0.00           O  
ATOM   1478  NE2 GLN   186      14.129   1.789   0.298  1.00  0.00           N  
ATOM   1479  C   GLN   186      16.671  -0.474   5.291  1.00  0.00           C  
ATOM   1480  O   GLN   186      16.814  -0.009   6.421  1.00  0.00           O  
ATOM   1481  N   ARG   187      16.481  -1.779   5.021  1.00  0.00           N  
ATOM   1482  CA  ARG   187      16.450  -2.860   6.010  1.00  0.00           C  
ATOM   1483  CB  ARG   187      15.984  -4.157   5.307  1.00  0.00           C  
ATOM   1484  CG  ARG   187      15.760  -5.362   6.241  1.00  0.00           C  
ATOM   1485  CD  ARG   187      15.463  -6.683   5.509  1.00  0.00           C  
ATOM   1486  NE  ARG   187      16.661  -7.244   4.863  1.00  0.00           N  
ATOM   1487  CZ  ARG   187      16.731  -8.427   4.228  1.00  0.00           C  
ATOM   1488  NH1 ARG   187      15.660  -9.226   4.116  1.00  0.00           N1+
ATOM   1489  NH2 ARG   187      17.897  -8.821   3.701  1.00  0.00           N  
ATOM   1490  C   ARG   187      17.802  -3.046   6.728  1.00  0.00           C  
ATOM   1491  O   ARG   187      17.811  -3.289   7.933  1.00  0.00           O  
ATOM   1492  N   TYR   188      18.904  -2.919   5.972  1.00  0.00           N  
ATOM   1493  CA  TYR   188      20.274  -3.083   6.454  1.00  0.00           C  
ATOM   1494  CB  TYR   188      21.146  -3.583   5.278  1.00  0.00           C  
ATOM   1495  CG  TYR   188      22.608  -3.837   5.606  1.00  0.00           C  
ATOM   1496  CD1 TYR   188      22.972  -4.963   6.370  1.00  0.00           C  
ATOM   1497  CE1 TYR   188      24.316  -5.175   6.725  1.00  0.00           C  
ATOM   1498  CZ  TYR   188      25.305  -4.273   6.298  1.00  0.00           C  
ATOM   1499  OH  TYR   188      26.603  -4.483   6.643  1.00  0.00           O  
ATOM   1500  CE2 TYR   188      24.951  -3.160   5.511  1.00  0.00           C  
ATOM   1501  CD2 TYR   188      23.605  -2.939   5.168  1.00  0.00           C  
ATOM   1502  C   TYR   188      20.858  -1.827   7.128  1.00  0.00           C  
ATOM   1503  O   TYR   188      21.879  -1.955   7.800  1.00  0.00           O  
ATOM   1504  N   LYS   189      20.224  -0.650   6.963  1.00  0.00           N  
ATOM   1505  CA  LYS   189      20.733   0.643   7.438  1.00  0.00           C  
ATOM   1506  CB  LYS   189      19.801   1.787   6.972  1.00  0.00           C  
ATOM   1507  CG  LYS   189      20.420   3.196   7.096  1.00  0.00           C  
ATOM   1508  CD  LYS   189      19.422   4.341   6.868  1.00  0.00           C  
ATOM   1509  CE  LYS   189      18.495   4.575   8.071  1.00  0.00           C  
ATOM   1510  NZ  LYS   189      17.631   5.749   7.864  1.00  0.00           N1+
ATOM   1511  C   LYS   189      21.075   0.746   8.951  1.00  0.00           C  
ATOM   1512  O   LYS   189      22.120   1.329   9.246  1.00  0.00           O  
ATOM   1513  N   PRO   190      20.284   0.140   9.874  1.00  0.00           N  
ATOM   1514  CD  PRO   190      18.949  -0.426   9.673  1.00  0.00           C  
ATOM   1515  CG  PRO   190      18.273  -0.294  11.028  1.00  0.00           C  
ATOM   1516  CB  PRO   190      19.420  -0.535  11.995  1.00  0.00           C  
ATOM   1517  CA  PRO   190      20.659   0.071  11.304  1.00  0.00           C  
ATOM   1518  C   PRO   190      21.926  -0.758  11.586  1.00  0.00           C  
ATOM   1519  O   PRO   190      22.724  -0.371  12.438  1.00  0.00           O  
ATOM   1520  N   PHE   191      22.084  -1.867  10.844  1.00  0.00           N  
ATOM   1521  CA  PHE   191      23.206  -2.800  10.941  1.00  0.00           C  
ATOM   1522  CB  PHE   191      22.739  -4.196  10.484  1.00  0.00           C  
ATOM   1523  CG  PHE   191      21.671  -4.799  11.376  1.00  0.00           C  
ATOM   1524  CD1 PHE   191      22.018  -5.326  12.638  1.00  0.00           C  
ATOM   1525  CE1 PHE   191      21.030  -5.802  13.488  1.00  0.00           C  
ATOM   1526  CZ  PHE   191      19.694  -5.729  13.116  1.00  0.00           C  
ATOM   1527  CE2 PHE   191      19.333  -5.163  11.899  1.00  0.00           C  
ATOM   1528  CD2 PHE   191      20.307  -4.686  11.031  1.00  0.00           C  
ATOM   1529  C   PHE   191      24.463  -2.351  10.176  1.00  0.00           C  
ATOM   1530  O   PHE   191      25.511  -2.964  10.362  1.00  0.00           O  
ATOM   1531  N   LYS   192      24.367  -1.287   9.361  1.00  0.00           N  
ATOM   1532  CA  LYS   192      25.513  -0.704   8.661  1.00  0.00           C  
ATOM   1533  CB  LYS   192      25.022   0.044   7.404  1.00  0.00           C  
ATOM   1534  CG  LYS   192      26.153   0.356   6.404  1.00  0.00           C  
ATOM   1535  CD  LYS   192      25.635   0.751   5.012  1.00  0.00           C  
ATOM   1536  CE  LYS   192      26.760   0.972   3.985  1.00  0.00           C  
ATOM   1537  NZ  LYS   192      27.482  -0.274   3.668  1.00  0.00           N1+
ATOM   1538  C   LYS   192      26.393   0.164   9.591  1.00  0.00           C  
ATOM   1539  O   LYS   192      27.560   0.385   9.268  1.00  0.00           O  
ATOM   1540  N   GLN   193      25.843   0.589  10.743  1.00  0.00           N  
ATOM   1541  CA  GLN   193      26.576   1.236  11.836  1.00  0.00           C  
ATOM   1542  CB  GLN   193      25.621   2.180  12.604  1.00  0.00           C  
ATOM   1543  CG  GLN   193      25.241   3.470  11.846  1.00  0.00           C  
ATOM   1544  CD  GLN   193      26.415   4.402  11.513  1.00  0.00           C  
ATOM   1545  OE1 GLN   193      26.391   5.076  10.487  1.00  0.00           O  
ATOM   1546  NE2 GLN   193      27.439   4.464  12.370  1.00  0.00           N  
ATOM   1547  C   GLN   193      27.261   0.246  12.797  1.00  0.00           C  
ATOM   1548  O   GLN   193      28.119   0.678  13.566  1.00  0.00           O  
ATOM   1549  N   LEU   194      26.897  -1.048  12.734  1.00  0.00           N  
ATOM   1550  CA  LEU   194      27.545  -2.128  13.481  1.00  0.00           C  
ATOM   1551  CB  LEU   194      26.626  -3.375  13.442  1.00  0.00           C  
ATOM   1552  CG  LEU   194      27.000  -4.544  14.381  1.00  0.00           C  
ATOM   1553  CD1 LEU   194      26.951  -4.142  15.870  1.00  0.00           C  
ATOM   1554  CD2 LEU   194      26.133  -5.789  14.079  1.00  0.00           C  
ATOM   1555  C   LEU   194      28.938  -2.418  12.892  1.00  0.00           C  
ATOM   1556  O   LEU   194      29.101  -2.383  11.671  1.00  0.00           O  
ATOM   1557  N   HIE   195      29.911  -2.704  13.771  1.00  0.00           N  
ATOM   1558  CA  HIE   195      31.284  -3.056  13.402  1.00  0.00           C  
ATOM   1559  CB  HIE   195      32.198  -2.909  14.640  1.00  0.00           C  
ATOM   1560  CG  HIE   195      31.959  -3.872  15.782  1.00  0.00           C  
ATOM   1561  ND1 HIE   195      30.798  -3.846  16.564  1.00  0.00           N  
ATOM   1562  CE1 HIE   195      30.970  -4.806  17.463  1.00  0.00           C  
ATOM   1563  NE2 HIE   195      32.133  -5.445  17.328  1.00  0.00           N  
ATOM   1564  CD2 HIE   195      32.787  -4.871  16.251  1.00  0.00           C  
ATOM   1565  C   HIE   195      31.387  -4.457  12.765  1.00  0.00           C  
ATOM   1566  O   HIE   195      30.418  -5.217  12.776  1.00  0.00           O  
ATOM   1567  N   ASN   196      32.580  -4.772  12.231  1.00  0.00           N  
ATOM   1568  CA  ASN   196      32.956  -6.085  11.687  1.00  0.00           C  
ATOM   1569  CB  ASN   196      32.989  -7.130  12.834  1.00  0.00           C  
ATOM   1570  CG  ASN   196      33.837  -8.377  12.565  1.00  0.00           C  
ATOM   1571  OD1 ASN   196      34.732  -8.385  11.723  1.00  0.00           O  
ATOM   1572  ND2 ASN   196      33.551  -9.448  13.304  1.00  0.00           N  
ATOM   1573  C   ASN   196      32.070  -6.523  10.496  1.00  0.00           C  
ATOM   1574  O   ASN   196      31.630  -7.671  10.430  1.00  0.00           O  
ATOM   1575  N   ARG   197      31.819  -5.583   9.572  1.00  0.00           N  
ATOM   1576  CA  ARG   197      31.128  -5.832   8.309  1.00  0.00           C  
ATOM   1577  CB  ARG   197      30.584  -4.495   7.765  1.00  0.00           C  
ATOM   1578  CG  ARG   197      29.429  -3.967   8.636  1.00  0.00           C  
ATOM   1579  CD  ARG   197      28.883  -2.586   8.248  1.00  0.00           C  
ATOM   1580  NE  ARG   197      29.897  -1.526   8.285  1.00  0.00           N  
ATOM   1581  CZ  ARG   197      30.530  -0.983   7.232  1.00  0.00           C  
ATOM   1582  NH1 ARG   197      30.272  -1.366   5.973  1.00  0.00           N1+
ATOM   1583  NH2 ARG   197      31.440  -0.026   7.442  1.00  0.00           N  
ATOM   1584  C   ARG   197      32.099  -6.514   7.340  1.00  0.00           C  
ATOM   1585  O   ARG   197      33.161  -5.956   7.069  1.00  0.00           O  
ATOM   1586  N   ARG   198      31.732  -7.721   6.876  1.00  0.00           N  
ATOM   1587  CA  ARG   198      32.561  -8.534   5.988  1.00  0.00           C  
ATOM   1588  CB  ARG   198      33.095  -9.784   6.716  1.00  0.00           C  
ATOM   1589  CG  ARG   198      33.899  -9.492   7.990  1.00  0.00           C  
ATOM   1590  CD  ARG   198      34.736 -10.696   8.442  1.00  0.00           C  
ATOM   1591  NE  ARG   198      35.345 -10.452   9.754  1.00  0.00           N  
ATOM   1592  CZ  ARG   198      36.204 -11.260  10.395  1.00  0.00           C  
ATOM   1593  NH1 ARG   198      36.557 -12.449   9.888  1.00  0.00           N1+
ATOM   1594  NH2 ARG   198      36.715 -10.857  11.565  1.00  0.00           N  
ATOM   1595  C   ARG   198      31.774  -8.966   4.751  1.00  0.00           C  
ATOM   1596  O   ARG   198      30.610  -9.345   4.868  1.00  0.00           O  
ATOM   1597  N   LEU   199      32.461  -8.952   3.599  1.00  0.00           N  
ATOM   1598  CA  LEU   199      31.976  -9.488   2.332  1.00  0.00           C  
ATOM   1599  CB  LEU   199      32.681  -8.746   1.170  1.00  0.00           C  
ATOM   1600  CG  LEU   199      32.037  -8.995  -0.210  1.00  0.00           C  
ATOM   1601  CD1 LEU   199      30.655  -8.309  -0.321  1.00  0.00           C  
ATOM   1602  CD2 LEU   199      32.990  -8.610  -1.363  1.00  0.00           C  
ATOM   1603  C   LEU   199      32.271 -10.995   2.324  1.00  0.00           C  
ATOM   1604  O   LEU   199      33.440 -11.364   2.228  1.00  0.00           O  
ATOM   1605  N   LEU   200      31.228 -11.826   2.477  1.00  0.00           N  
ATOM   1606  CA  LEU   200      31.353 -13.277   2.640  1.00  0.00           C  
ATOM   1607  CB  LEU   200      30.972 -13.679   4.084  1.00  0.00           C  
ATOM   1608  CG  LEU   200      31.856 -13.069   5.198  1.00  0.00           C  
ATOM   1609  CD1 LEU   200      31.294 -13.391   6.598  1.00  0.00           C  
ATOM   1610  CD2 LEU   200      33.341 -13.471   5.061  1.00  0.00           C  
ATOM   1611  C   LEU   200      30.474 -14.016   1.620  1.00  0.00           C  
ATOM   1612  O   LEU   200      29.430 -13.505   1.214  1.00  0.00           O  
ATOM   1613  N   TRP   201      30.929 -15.222   1.244  1.00  0.00           N  
ATOM   1614  CA  TRP   201      30.283 -16.110   0.281  1.00  0.00           C  
ATOM   1615  CB  TRP   201      31.273 -17.204  -0.167  1.00  0.00           C  
ATOM   1616  CG  TRP   201      32.544 -16.735  -0.800  1.00  0.00           C  
ATOM   1617  CD1 TRP   201      33.749 -16.673  -0.193  1.00  0.00           C  
ATOM   1618  NE1 TRP   201      34.683 -16.168  -1.073  1.00  0.00           N  
ATOM   1619  CE2 TRP   201      34.114 -15.832  -2.282  1.00  0.00           C  
ATOM   1620  CZ2 TRP   201      34.618 -15.250  -3.460  1.00  0.00           C  
ATOM   1621  CH2 TRP   201      33.741 -15.006  -4.531  1.00  0.00           C  
ATOM   1622  CZ3 TRP   201      32.389 -15.384  -4.438  1.00  0.00           C  
ATOM   1623  CE3 TRP   201      31.900 -15.974  -3.256  1.00  0.00           C  
ATOM   1624  CD2 TRP   201      32.743 -16.200  -2.143  1.00  0.00           C  
ATOM   1625  C   TRP   201      29.019 -16.780   0.834  1.00  0.00           C  
ATOM   1626  O   TRP   201      28.993 -17.150   2.007  1.00  0.00           O  
ATOM   1627  N   HIE   202      28.041 -17.006  -0.055  1.00  0.00           N  
ATOM   1628  CA  HIE   202      26.900 -17.888   0.182  1.00  0.00           C  
ATOM   1629  CB  HIE   202      25.715 -17.125   0.811  1.00  0.00           C  
ATOM   1630  CG  HIE   202      24.478 -17.971   1.026  1.00  0.00           C  
ATOM   1631  ND1 HIE   202      24.151 -18.527   2.248  1.00  0.00           N  
ATOM   1632  CE1 HIE   202      23.015 -19.206   2.089  1.00  0.00           C  
ATOM   1633  NE2 HIE   202      22.545 -19.155   0.849  1.00  0.00           N  
ATOM   1634  CD2 HIE   202      23.471 -18.362   0.169  1.00  0.00           C  
ATOM   1635  C   HIE   202      26.523 -18.557  -1.145  1.00  0.00           C  
ATOM   1636  O   HIE   202      26.097 -17.863  -2.067  1.00  0.00           O  
ATOM   1637  N   GLY   203      26.652 -19.889  -1.207  1.00  0.00           N  
ATOM   1638  CA  GLY   203      26.234 -20.684  -2.358  1.00  0.00           C  
ATOM   1639  C   GLY   203      24.897 -21.356  -2.047  1.00  0.00           C  
ATOM   1640  O   GLY   203      24.579 -21.658  -0.896  1.00  0.00           O  
ATOM   1641  N   SER   204      24.135 -21.608  -3.117  1.00  0.00           N  
ATOM   1642  CA  SER   204      22.821 -22.241  -3.103  1.00  0.00           C  
ATOM   1643  CB  SER   204      21.764 -21.220  -2.617  1.00  0.00           C  
ATOM   1644  OG  SER   204      20.489 -21.808  -2.465  1.00  0.00           O  
ATOM   1645  C   SER   204      22.540 -22.784  -4.514  1.00  0.00           C  
ATOM   1646  O   SER   204      23.177 -22.346  -5.475  1.00  0.00           O  
ATOM   1647  N   ARG   205      21.604 -23.743  -4.620  1.00  0.00           N  
ATOM   1648  CA  ARG   205      21.178 -24.349  -5.887  1.00  0.00           C  
ATOM   1649  CB  ARG   205      20.162 -25.480  -5.620  1.00  0.00           C  
ATOM   1650  CG  ARG   205      20.658 -26.575  -4.654  1.00  0.00           C  
ATOM   1651  CD  ARG   205      19.578 -27.630  -4.372  1.00  0.00           C  
ATOM   1652  NE  ARG   205      20.078 -28.780  -3.600  1.00  0.00           N  
ATOM   1653  CZ  ARG   205      20.534 -29.937  -4.114  1.00  0.00           C  
ATOM   1654  NH1 ARG   205      20.581 -30.140  -5.439  1.00  0.00           N1+
ATOM   1655  NH2 ARG   205      20.939 -30.911  -3.288  1.00  0.00           N  
ATOM   1656  C   ARG   205      20.594 -23.298  -6.850  1.00  0.00           C  
ATOM   1657  O   ARG   205      19.910 -22.384  -6.396  1.00  0.00           O  
ATOM   1658  N   THR   206      20.886 -23.437  -8.153  1.00  0.00           N  
ATOM   1659  CA  THR   206      20.517 -22.485  -9.213  1.00  0.00           C  
ATOM   1660  CB  THR   206      21.063 -22.972 -10.583  1.00  0.00           C  
ATOM   1661  CG2 THR   206      20.772 -22.061 -11.787  1.00  0.00           C  
ATOM   1662  OG1 THR   206      22.467 -23.123 -10.492  1.00  0.00           O  
ATOM   1663  C   THR   206      18.997 -22.224  -9.345  1.00  0.00           C  
ATOM   1664  O   THR   206      18.604 -21.102  -9.669  1.00  0.00           O  
ATOM   1665  N   THR   207      18.178 -23.240  -9.027  1.00  0.00           N  
ATOM   1666  CA  THR   207      16.715 -23.180  -8.967  1.00  0.00           C  
ATOM   1667  CB  THR   207      16.128 -24.616  -8.912  1.00  0.00           C  
ATOM   1668  CG2 THR   207      16.442 -25.448 -10.163  1.00  0.00           C  
ATOM   1669  OG1 THR   207      16.597 -25.328  -7.780  1.00  0.00           O  
ATOM   1670  C   THR   207      16.165 -22.390  -7.753  1.00  0.00           C  
ATOM   1671  O   THR   207      14.981 -22.053  -7.768  1.00  0.00           O  
ATOM   1672  N   ASN   208      17.011 -22.083  -6.751  1.00  0.00           N  
ATOM   1673  CA  ASN   208      16.648 -21.271  -5.583  1.00  0.00           C  
ATOM   1674  CB  ASN   208      17.471 -21.686  -4.336  1.00  0.00           C  
ATOM   1675  CG  ASN   208      17.234 -23.122  -3.860  1.00  0.00           C  
ATOM   1676  OD1 ASN   208      16.223 -23.734  -4.184  1.00  0.00           O  
ATOM   1677  ND2 ASN   208      18.159 -23.659  -3.062  1.00  0.00           N  
ATOM   1678  C   ASN   208      16.821 -19.762  -5.821  1.00  0.00           C  
ATOM   1679  O   ASN   208      16.259 -18.985  -5.051  1.00  0.00           O  
ATOM   1680  N   PHE   209      17.599 -19.363  -6.844  1.00  0.00           N  
ATOM   1681  CA  PHE   209      17.994 -17.972  -7.083  1.00  0.00           C  
ATOM   1682  CB  PHE   209      19.215 -17.894  -8.017  1.00  0.00           C  
ATOM   1683  CG  PHE   209      20.524 -17.884  -7.254  1.00  0.00           C  
ATOM   1684  CD1 PHE   209      21.084 -19.084  -6.771  1.00  0.00           C  
ATOM   1685  CE1 PHE   209      22.205 -19.039  -5.954  1.00  0.00           C  
ATOM   1686  CZ  PHE   209      22.771 -17.823  -5.598  1.00  0.00           C  
ATOM   1687  CE2 PHE   209      22.204 -16.635  -6.039  1.00  0.00           C  
ATOM   1688  CD2 PHE   209      21.075 -16.655  -6.843  1.00  0.00           C  
ATOM   1689  C   PHE   209      16.885 -16.980  -7.463  1.00  0.00           C  
ATOM   1690  O   PHE   209      17.055 -15.792  -7.194  1.00  0.00           O  
ATOM   1691  N   ALA   210      15.761 -17.460  -8.019  1.00  0.00           N  
ATOM   1692  CA  ALA   210      14.567 -16.638  -8.234  1.00  0.00           C  
ATOM   1693  CB  ALA   210      13.632 -17.346  -9.222  1.00  0.00           C  
ATOM   1694  C   ALA   210      13.845 -16.272  -6.921  1.00  0.00           C  
ATOM   1695  O   ALA   210      13.274 -15.185  -6.843  1.00  0.00           O  
ATOM   1696  N   GLY   211      13.931 -17.151  -5.904  1.00  0.00           N  
ATOM   1697  CA  GLY   211      13.408 -16.917  -4.558  1.00  0.00           C  
ATOM   1698  C   GLY   211      14.369 -16.050  -3.728  1.00  0.00           C  
ATOM   1699  O   GLY   211      13.907 -15.209  -2.960  1.00  0.00           O  
ATOM   1700  N   ILE   212      15.691 -16.234  -3.892  1.00  0.00           N  
ATOM   1701  CA  ILE   212      16.739 -15.482  -3.191  1.00  0.00           C  
ATOM   1702  CB  ILE   212      18.127 -16.178  -3.332  1.00  0.00           C  
ATOM   1703  CG2 ILE   212      19.363 -15.319  -2.970  1.00  0.00           C  
ATOM   1704  CG1 ILE   212      18.150 -17.506  -2.540  1.00  0.00           C  
ATOM   1705  CD1 ILE   212      19.291 -18.452  -2.941  1.00  0.00           C  
ATOM   1706  C   ILE   212      16.843 -14.013  -3.644  1.00  0.00           C  
ATOM   1707  O   ILE   212      17.167 -13.164  -2.818  1.00  0.00           O  
ATOM   1708  N   LEU   213      16.553 -13.723  -4.921  1.00  0.00           N  
ATOM   1709  CA  LEU   213      16.538 -12.355  -5.441  1.00  0.00           C  
ATOM   1710  CB  LEU   213      16.876 -12.367  -6.948  1.00  0.00           C  
ATOM   1711  CG  LEU   213      18.347 -12.744  -7.262  1.00  0.00           C  
ATOM   1712  CD1 LEU   213      18.549 -13.037  -8.764  1.00  0.00           C  
ATOM   1713  CD2 LEU   213      19.358 -11.707  -6.722  1.00  0.00           C  
ATOM   1714  C   LEU   213      15.211 -11.636  -5.134  1.00  0.00           C  
ATOM   1715  O   LEU   213      15.245 -10.433  -4.882  1.00  0.00           O  
ATOM   1716  N   SER   214      14.080 -12.363  -5.108  1.00  0.00           N  
ATOM   1717  CA  SER   214      12.763 -11.793  -4.794  1.00  0.00           C  
ATOM   1718  CB  SER   214      11.653 -12.613  -5.480  1.00  0.00           C  
ATOM   1719  OG  SER   214      11.481 -13.893  -4.906  1.00  0.00           O  
ATOM   1720  C   SER   214      12.504 -11.544  -3.296  1.00  0.00           C  
ATOM   1721  O   SER   214      11.767 -10.607  -2.988  1.00  0.00           O  
ATOM   1722  N   GLN   215      13.096 -12.356  -2.402  1.00  0.00           N  
ATOM   1723  CA  GLN   215      12.822 -12.320  -0.959  1.00  0.00           C  
ATOM   1724  CB  GLN   215      12.022 -13.578  -0.554  1.00  0.00           C  
ATOM   1725  CG  GLN   215      10.656 -13.727  -1.258  1.00  0.00           C  
ATOM   1726  CD  GLN   215       9.886 -14.986  -0.847  1.00  0.00           C  
ATOM   1727  OE1 GLN   215      10.238 -15.675   0.109  1.00  0.00           O  
ATOM   1728  NE2 GLN   215       8.808 -15.286  -1.573  1.00  0.00           N  
ATOM   1729  C   GLN   215      14.088 -12.180  -0.090  1.00  0.00           C  
ATOM   1730  O   GLN   215      13.951 -11.998   1.122  1.00  0.00           O  
ATOM   1731  N   GLY   216      15.287 -12.250  -0.693  1.00  0.00           N  
ATOM   1732  CA  GLY   216      16.570 -12.170   0.011  1.00  0.00           C  
ATOM   1733  C   GLY   216      16.974 -13.531   0.589  1.00  0.00           C  
ATOM   1734  O   GLY   216      16.275 -14.535   0.427  1.00  0.00           O  
ATOM   1735  N   LEU   217      18.116 -13.542   1.298  1.00  0.00           N  
ATOM   1736  CA  LEU   217      18.523 -14.657   2.153  1.00  0.00           C  
ATOM   1737  CB  LEU   217      20.020 -14.555   2.517  1.00  0.00           C  
ATOM   1738  CG  LEU   217      20.997 -14.790   1.343  1.00  0.00           C  
ATOM   1739  CD1 LEU   217      22.458 -14.726   1.828  1.00  0.00           C  
ATOM   1740  CD2 LEU   217      20.725 -16.112   0.606  1.00  0.00           C  
ATOM   1741  C   LEU   217      17.648 -14.674   3.413  1.00  0.00           C  
ATOM   1742  O   LEU   217      17.511 -13.647   4.081  1.00  0.00           O  
ATOM   1743  N   ARG   218      17.049 -15.842   3.671  1.00  0.00           N  
ATOM   1744  CA  ARG   218      16.059 -16.065   4.718  1.00  0.00           C  
ATOM   1745  CB  ARG   218      14.729 -16.475   4.057  1.00  0.00           C  
ATOM   1746  CG  ARG   218      14.011 -15.332   3.309  1.00  0.00           C  
ATOM   1747  CD  ARG   218      13.138 -15.848   2.157  1.00  0.00           C  
ATOM   1748  NE  ARG   218      13.982 -16.303   1.042  1.00  0.00           N  
ATOM   1749  CZ  ARG   218      13.732 -17.312   0.195  1.00  0.00           C  
ATOM   1750  NH1 ARG   218      12.576 -17.986   0.217  1.00  0.00           N1+
ATOM   1751  NH2 ARG   218      14.675 -17.669  -0.685  1.00  0.00           N  
ATOM   1752  C   ARG   218      16.537 -17.177   5.652  1.00  0.00           C  
ATOM   1753  O   ARG   218      17.306 -18.054   5.255  1.00  0.00           O  
ATOM   1754  N   ILE   219      16.010 -17.122   6.879  1.00  0.00           N  
ATOM   1755  CA  ILE   219      16.174 -18.140   7.908  1.00  0.00           C  
ATOM   1756  CB  ILE   219      16.103 -17.481   9.317  1.00  0.00           C  
ATOM   1757  CG2 ILE   219      16.154 -18.494  10.480  1.00  0.00           C  
ATOM   1758  CG1 ILE   219      17.231 -16.432   9.479  1.00  0.00           C  
ATOM   1759  CD1 ILE   219      17.096 -15.548  10.724  1.00  0.00           C  
ATOM   1760  C   ILE   219      15.042 -19.177   7.756  1.00  0.00           C  
ATOM   1761  O   ILE   219      13.919 -18.805   7.407  1.00  0.00           O  
ATOM   1762  N   ALA   220      15.365 -20.454   8.025  1.00  0.00           N  
ATOM   1763  CA  ALA   220      14.447 -21.600   7.988  1.00  0.00           C  
ATOM   1764  CB  ALA   220      15.240 -22.824   8.458  1.00  0.00           C  
ATOM   1765  C   ALA   220      13.216 -21.392   8.900  1.00  0.00           C  
ATOM   1766  O   ALA   220      13.396 -20.908  10.019  1.00  0.00           O  
ATOM   1767  N   PRO   221      11.993 -21.713   8.412  1.00  0.00           N  
ATOM   1768  CD  PRO   221      11.711 -22.415   7.159  1.00  0.00           C  
ATOM   1769  CG  PRO   221      10.248 -22.833   7.266  1.00  0.00           C  
ATOM   1770  CB  PRO   221       9.648 -21.736   8.129  1.00  0.00           C  
ATOM   1771  CA  PRO   221      10.753 -21.377   9.138  1.00  0.00           C  
ATOM   1772  C   PRO   221      10.594 -22.150  10.470  1.00  0.00           C  
ATOM   1773  O   PRO   221      11.243 -23.186  10.631  1.00  0.00           O  
ATOM   1774  N   PRO   222       9.726 -21.663  11.392  1.00  0.00           N  
ATOM   1775  CD  PRO   222       8.963 -20.415  11.293  1.00  0.00           C  
ATOM   1776  CG  PRO   222       8.573 -20.084  12.727  1.00  0.00           C  
ATOM   1777  CB  PRO   222       8.406 -21.450  13.364  1.00  0.00           C  
ATOM   1778  CA  PRO   222       9.469 -22.333  12.687  1.00  0.00           C  
ATOM   1779  C   PRO   222       9.001 -23.797  12.600  1.00  0.00           C  
ATOM   1780  O   PRO   222       9.357 -24.590  13.472  1.00  0.00           O  
ATOM   1781  N   GLU   223       8.244 -24.119  11.536  1.00  0.00           N  
ATOM   1782  CA  GLU   223       7.691 -25.440  11.238  1.00  0.00           C  
ATOM   1783  CB  GLU   223       6.717 -25.367  10.036  1.00  0.00           C  
ATOM   1784  CG  GLU   223       5.522 -24.400  10.187  1.00  0.00           C  
ATOM   1785  CD  GLU   223       5.874 -22.933   9.916  1.00  0.00           C  
ATOM   1786  OE1 GLU   223       6.204 -22.633   8.749  1.00  0.00           O  
ATOM   1787  OE2 GLU   223       5.831 -22.143  10.884  1.00  0.00           O1-
ATOM   1788  C   GLU   223       8.759 -26.512  10.962  1.00  0.00           C  
ATOM   1789  O   GLU   223       8.516 -27.673  11.281  1.00  0.00           O  
ATOM   1790  N   ALA   224       9.899 -26.115  10.364  1.00  0.00           N  
ATOM   1791  CA  ALA   224      10.988 -27.006   9.955  1.00  0.00           C  
ATOM   1792  CB  ALA   224      12.005 -26.184   9.146  1.00  0.00           C  
ATOM   1793  C   ALA   224      11.689 -27.699  11.148  1.00  0.00           C  
ATOM   1794  O   ALA   224      11.734 -27.107  12.227  1.00  0.00           O  
ATOM   1795  N   PRO   225      12.263 -28.910  10.934  1.00  0.00           N  
ATOM   1796  CD  PRO   225      12.086 -29.750   9.746  1.00  0.00           C  
ATOM   1797  CG  PRO   225      12.580 -31.126  10.166  1.00  0.00           C  
ATOM   1798  CB  PRO   225      13.669 -30.813  11.170  1.00  0.00           C  
ATOM   1799  CA  PRO   225      13.163 -29.563  11.911  1.00  0.00           C  
ATOM   1800  C   PRO   225      14.346 -28.690  12.374  1.00  0.00           C  
ATOM   1801  O   PRO   225      15.014 -28.076  11.541  1.00  0.00           O  
ATOM   1802  N   VAL   226      14.579 -28.663  13.696  1.00  0.00           N  
ATOM   1803  CA  VAL   226      15.723 -27.986  14.320  1.00  0.00           C  
ATOM   1804  CB  VAL   226      15.498 -27.776  15.845  1.00  0.00           C  
ATOM   1805  CG1 VAL   226      14.314 -26.832  16.115  1.00  0.00           C  
ATOM   1806  CG2 VAL   226      15.358 -29.080  16.660  1.00  0.00           C  
ATOM   1807  C   VAL   226      17.067 -28.723  14.115  1.00  0.00           C  
ATOM   1808  O   VAL   226      18.119 -28.101  14.268  1.00  0.00           O  
ATOM   1809  N   THR   227      17.009 -30.015  13.746  1.00  0.00           N  
ATOM   1810  CA  THR   227      18.156 -30.848  13.395  1.00  0.00           C  
ATOM   1811  CB  THR   227      17.769 -32.352  13.439  1.00  0.00           C  
ATOM   1812  CG2 THR   227      17.291 -32.810  14.826  1.00  0.00           C  
ATOM   1813  OG1 THR   227      16.791 -32.691  12.470  1.00  0.00           O  
ATOM   1814  C   THR   227      18.686 -30.518  11.982  1.00  0.00           C  
ATOM   1815  O   THR   227      17.943 -30.028  11.130  1.00  0.00           O  
ATOM   1816  N   GLY   228      19.987 -30.785  11.782  1.00  0.00           N  
ATOM   1817  CA  GLY   228      20.719 -30.491  10.549  1.00  0.00           C  
ATOM   1818  C   GLY   228      21.323 -29.079  10.542  1.00  0.00           C  
ATOM   1819  O   GLY   228      22.033 -28.741   9.596  1.00  0.00           O  
ATOM   1820  N   TYR   229      21.068 -28.270  11.584  1.00  0.00           N  
ATOM   1821  CA  TYR   229      21.620 -26.934  11.763  1.00  0.00           C  
ATOM   1822  CB  TYR   229      20.476 -25.944  12.040  1.00  0.00           C  
ATOM   1823  CG  TYR   229      19.522 -25.764  10.875  1.00  0.00           C  
ATOM   1824  CD1 TYR   229      19.837 -24.861   9.837  1.00  0.00           C  
ATOM   1825  CE1 TYR   229      18.977 -24.731   8.730  1.00  0.00           C  
ATOM   1826  CZ  TYR   229      17.801 -25.506   8.657  1.00  0.00           C  
ATOM   1827  OH  TYR   229      16.978 -25.412   7.574  1.00  0.00           O  
ATOM   1828  CE2 TYR   229      17.479 -26.396   9.699  1.00  0.00           C  
ATOM   1829  CD2 TYR   229      18.335 -26.522  10.808  1.00  0.00           C  
ATOM   1830  C   TYR   229      22.618 -26.988  12.922  1.00  0.00           C  
ATOM   1831  O   TYR   229      22.207 -27.141  14.074  1.00  0.00           O  
ATOM   1832  N   MET   230      23.913 -26.884  12.580  1.00  0.00           N  
ATOM   1833  CA  MET   230      25.044 -26.972  13.506  1.00  0.00           C  
ATOM   1834  CB  MET   230      26.357 -26.956  12.694  1.00  0.00           C  
ATOM   1835  CG  MET   230      27.614 -27.146  13.553  1.00  0.00           C  
ATOM   1836  SD  MET   230      29.159 -27.281  12.629  1.00  0.00           S  
ATOM   1837  CE  MET   230      30.275 -27.562  14.026  1.00  0.00           C  
ATOM   1838  C   MET   230      25.031 -25.891  14.601  1.00  0.00           C  
ATOM   1839  O   MET   230      25.330 -26.202  15.752  1.00  0.00           O  
ATOM   1840  N   PHE   231      24.665 -24.660  14.218  1.00  0.00           N  
ATOM   1841  CA  PHE   231      24.597 -23.497  15.098  1.00  0.00           C  
ATOM   1842  CB  PHE   231      25.645 -22.457  14.640  1.00  0.00           C  
ATOM   1843  CG  PHE   231      27.088 -22.931  14.714  1.00  0.00           C  
ATOM   1844  CD1 PHE   231      27.712 -23.098  15.968  1.00  0.00           C  
ATOM   1845  CE1 PHE   231      29.024 -23.545  16.034  1.00  0.00           C  
ATOM   1846  CZ  PHE   231      29.718 -23.860  14.874  1.00  0.00           C  
ATOM   1847  CE2 PHE   231      29.099 -23.748  13.637  1.00  0.00           C  
ATOM   1848  CD2 PHE   231      27.786 -23.304  13.547  1.00  0.00           C  
ATOM   1849  C   PHE   231      23.169 -22.921  15.159  1.00  0.00           C  
ATOM   1850  O   PHE   231      23.013 -21.727  15.402  1.00  0.00           O  
ATOM   1851  N   GLY   232      22.148 -23.768  14.939  1.00  0.00           N  
ATOM   1852  CA  GLY   232      20.738 -23.372  14.933  1.00  0.00           C  
ATOM   1853  C   GLY   232      20.347 -22.680  13.616  1.00  0.00           C  
ATOM   1854  O   GLY   232      21.177 -22.450  12.735  1.00  0.00           O  
ATOM   1855  N   LYS   233      19.046 -22.377  13.483  1.00  0.00           N  
ATOM   1856  CA  LYS   233      18.440 -21.729  12.319  1.00  0.00           C  
ATOM   1857  CB  LYS   233      16.903 -21.783  12.451  1.00  0.00           C  
ATOM   1858  CG  LYS   233      16.310 -23.201  12.412  1.00  0.00           C  
ATOM   1859  CD  LYS   233      14.783 -23.175  12.575  1.00  0.00           C  
ATOM   1860  CE  LYS   233      14.141 -24.565  12.520  1.00  0.00           C  
ATOM   1861  NZ  LYS   233      12.694 -24.485  12.779  1.00  0.00           N1+
ATOM   1862  C   LYS   233      18.928 -20.276  12.160  1.00  0.00           C  
ATOM   1863  O   LYS   233      18.516 -19.408  12.930  1.00  0.00           O  
ATOM   1864  N   GLY   234      19.782 -20.053  11.152  1.00  0.00           N  
ATOM   1865  CA  GLY   234      20.314 -18.743  10.788  1.00  0.00           C  
ATOM   1866  C   GLY   234      20.694 -18.771   9.300  1.00  0.00           C  
ATOM   1867  O   GLY   234      20.444 -19.757   8.602  1.00  0.00           O  
ATOM   1868  N   ILE   235      21.311 -17.679   8.821  1.00  0.00           N  
ATOM   1869  CA  ILE   235      21.857 -17.566   7.465  1.00  0.00           C  
ATOM   1870  CB  ILE   235      21.590 -16.175   6.815  1.00  0.00           C  
ATOM   1871  CG2 ILE   235      22.193 -16.057   5.394  1.00  0.00           C  
ATOM   1872  CG1 ILE   235      20.082 -15.842   6.764  1.00  0.00           C  
ATOM   1873  CD1 ILE   235      19.791 -14.361   6.502  1.00  0.00           C  
ATOM   1874  C   ILE   235      23.379 -17.774   7.554  1.00  0.00           C  
ATOM   1875  O   ILE   235      24.075 -16.942   8.136  1.00  0.00           O  
ATOM   1876  N   TYR   236      23.848 -18.889   6.976  1.00  0.00           N  
ATOM   1877  CA  TYR   236      25.241 -19.328   7.008  1.00  0.00           C  
ATOM   1878  CB  TYR   236      25.286 -20.870   6.969  1.00  0.00           C  
ATOM   1879  CG  TYR   236      24.801 -21.602   8.213  1.00  0.00           C  
ATOM   1880  CD1 TYR   236      23.443 -21.564   8.595  1.00  0.00           C  
ATOM   1881  CE1 TYR   236      23.006 -22.245   9.746  1.00  0.00           C  
ATOM   1882  CZ  TYR   236      23.918 -23.005  10.503  1.00  0.00           C  
ATOM   1883  OH  TYR   236      23.495 -23.669  11.617  1.00  0.00           O  
ATOM   1884  CE2 TYR   236      25.268 -23.076  10.112  1.00  0.00           C  
ATOM   1885  CD2 TYR   236      25.710 -22.364   8.980  1.00  0.00           C  
ATOM   1886  C   TYR   236      26.030 -18.747   5.823  1.00  0.00           C  
ATOM   1887  O   TYR   236      25.521 -18.709   4.705  1.00  0.00           O  
ATOM   1888  N   PHE   237      27.278 -18.345   6.099  1.00  0.00           N  
ATOM   1889  CA  PHE   237      28.255 -17.824   5.142  1.00  0.00           C  
ATOM   1890  CB  PHE   237      28.441 -16.305   5.365  1.00  0.00           C  
ATOM   1891  CG  PHE   237      27.256 -15.404   5.070  1.00  0.00           C  
ATOM   1892  CD1 PHE   237      26.291 -15.143   6.067  1.00  0.00           C  
ATOM   1893  CE1 PHE   237      25.190 -14.349   5.771  1.00  0.00           C  
ATOM   1894  CZ  PHE   237      25.017 -13.843   4.490  1.00  0.00           C  
ATOM   1895  CE2 PHE   237      25.936 -14.125   3.489  1.00  0.00           C  
ATOM   1896  CD2 PHE   237      27.047 -14.909   3.766  1.00  0.00           C  
ATOM   1897  C   PHE   237      29.610 -18.526   5.351  1.00  0.00           C  
ATOM   1898  O   PHE   237      29.820 -19.123   6.405  1.00  0.00           O  
ATOM   1899  N   ALA   238      30.516 -18.404   4.368  1.00  0.00           N  
ATOM   1900  CA  ALA   238      31.919 -18.830   4.462  1.00  0.00           C  
ATOM   1901  CB  ALA   238      32.125 -20.129   3.664  1.00  0.00           C  
ATOM   1902  C   ALA   238      32.843 -17.737   3.909  1.00  0.00           C  
ATOM   1903  O   ALA   238      32.406 -16.913   3.108  1.00  0.00           O  
ATOM   1904  N   ASP   239      34.124 -17.784   4.313  1.00  0.00           N  
ATOM   1905  CA  ASP   239      35.202 -16.972   3.731  1.00  0.00           C  
ATOM   1906  CB  ASP   239      36.143 -16.354   4.792  1.00  0.00           C  
ATOM   1907  CG  ASP   239      36.682 -17.302   5.871  1.00  0.00           C  
ATOM   1908  OD1 ASP   239      36.715 -18.531   5.637  1.00  0.00           O  
ATOM   1909  OD2 ASP   239      37.109 -16.766   6.917  1.00  0.00           O1-
ATOM   1910  C   ASP   239      35.993 -17.754   2.659  1.00  0.00           C  
ATOM   1911  O   ASP   239      36.636 -17.124   1.821  1.00  0.00           O  
ATOM   1912  N   MET   240      35.894 -19.096   2.673  1.00  0.00           N  
ATOM   1913  CA  MET   240      36.337 -19.980   1.597  1.00  0.00           C  
ATOM   1914  CB  MET   240      36.619 -21.394   2.153  1.00  0.00           C  
ATOM   1915  CG  MET   240      37.812 -21.510   3.116  1.00  0.00           C  
ATOM   1916  SD  MET   240      39.459 -21.444   2.356  1.00  0.00           S  
ATOM   1917  CE  MET   240      40.025 -19.836   2.956  1.00  0.00           C  
ATOM   1918  C   MET   240      35.239 -20.045   0.525  1.00  0.00           C  
ATOM   1919  O   MET   240      34.111 -20.421   0.851  1.00  0.00           O  
ATOM   1920  N   VAL   241      35.586 -19.708  -0.732  1.00  0.00           N  
ATOM   1921  CA  VAL   241      34.664 -19.788  -1.870  1.00  0.00           C  
ATOM   1922  CB  VAL   241      35.248 -19.164  -3.175  1.00  0.00           C  
ATOM   1923  CG1 VAL   241      36.452 -19.917  -3.776  1.00  0.00           C  
ATOM   1924  CG2 VAL   241      34.178 -18.974  -4.268  1.00  0.00           C  
ATOM   1925  C   VAL   241      34.208 -21.228  -2.169  1.00  0.00           C  
ATOM   1926  O   VAL   241      33.038 -21.423  -2.487  1.00  0.00           O  
ATOM   1927  N   SER   242      35.130 -22.196  -2.030  1.00  0.00           N  
ATOM   1928  CA  SER   242      34.909 -23.608  -2.317  1.00  0.00           C  
ATOM   1929  CB  SER   242      36.270 -24.299  -2.494  1.00  0.00           C  
ATOM   1930  OG  SER   242      36.979 -24.339  -1.276  1.00  0.00           O  
ATOM   1931  C   SER   242      34.000 -24.310  -1.293  1.00  0.00           C  
ATOM   1932  O   SER   242      33.287 -25.228  -1.689  1.00  0.00           O  
ATOM   1933  N   LYS   243      33.996 -23.851  -0.026  1.00  0.00           N  
ATOM   1934  CA  LYS   243      33.065 -24.327   1.003  1.00  0.00           C  
ATOM   1935  CB  LYS   243      33.509 -23.855   2.406  1.00  0.00           C  
ATOM   1936  CG  LYS   243      32.528 -24.239   3.534  1.00  0.00           C  
ATOM   1937  CD  LYS   243      33.130 -24.113   4.938  1.00  0.00           C  
ATOM   1938  CE  LYS   243      32.090 -24.366   6.037  1.00  0.00           C  
ATOM   1939  NZ  LYS   243      32.676 -24.263   7.383  1.00  0.00           N1+
ATOM   1940  C   LYS   243      31.613 -23.939   0.682  1.00  0.00           C  
ATOM   1941  O   LYS   243      30.735 -24.796   0.769  1.00  0.00           O  
ATOM   1942  N   SER   244      31.405 -22.673   0.280  1.00  0.00           N  
ATOM   1943  CA  SER   244      30.118 -22.160  -0.181  1.00  0.00           C  
ATOM   1944  CB  SER   244      30.177 -20.624  -0.274  1.00  0.00           C  
ATOM   1945  OG  SER   244      29.905 -20.058   0.989  1.00  0.00           O  
ATOM   1946  C   SER   244      29.665 -22.784  -1.512  1.00  0.00           C  
ATOM   1947  O   SER   244      28.490 -23.117  -1.642  1.00  0.00           O  
ATOM   1948  N   ALA   245      30.607 -22.968  -2.453  1.00  0.00           N  
ATOM   1949  CA  ALA   245      30.377 -23.513  -3.792  1.00  0.00           C  
ATOM   1950  CB  ALA   245      31.629 -23.279  -4.647  1.00  0.00           C  
ATOM   1951  C   ALA   245      29.947 -24.992  -3.821  1.00  0.00           C  
ATOM   1952  O   ALA   245      29.356 -25.408  -4.816  1.00  0.00           O  
ATOM   1953  N   ASN   246      30.189 -25.748  -2.733  1.00  0.00           N  
ATOM   1954  CA  ASN   246      29.654 -27.103  -2.537  1.00  0.00           C  
ATOM   1955  CB  ASN   246      30.310 -27.769  -1.305  1.00  0.00           C  
ATOM   1956  CG  ASN   246      31.814 -28.027  -1.439  1.00  0.00           C  
ATOM   1957  OD1 ASN   246      32.337 -28.224  -2.534  1.00  0.00           O  
ATOM   1958  ND2 ASN   246      32.515 -28.045  -0.305  1.00  0.00           N  
ATOM   1959  C   ASN   246      28.121 -27.111  -2.373  1.00  0.00           C  
ATOM   1960  O   ASN   246      27.482 -28.059  -2.828  1.00  0.00           O  
ATOM   1961  N   TYR   247      27.558 -26.046  -1.769  1.00  0.00           N  
ATOM   1962  CA  TYR   247      26.115 -25.847  -1.596  1.00  0.00           C  
ATOM   1963  CB  TYR   247      25.844 -24.903  -0.407  1.00  0.00           C  
ATOM   1964  CG  TYR   247      26.328 -25.451   0.922  1.00  0.00           C  
ATOM   1965  CD1 TYR   247      25.564 -26.418   1.608  1.00  0.00           C  
ATOM   1966  CE1 TYR   247      26.026 -26.950   2.828  1.00  0.00           C  
ATOM   1967  CZ  TYR   247      27.252 -26.513   3.369  1.00  0.00           C  
ATOM   1968  OH  TYR   247      27.697 -27.020   4.555  1.00  0.00           O  
ATOM   1969  CE2 TYR   247      28.018 -25.549   2.685  1.00  0.00           C  
ATOM   1970  CD2 TYR   247      27.554 -25.019   1.467  1.00  0.00           C  
ATOM   1971  C   TYR   247      25.393 -25.382  -2.876  1.00  0.00           C  
ATOM   1972  O   TYR   247      24.163 -25.326  -2.862  1.00  0.00           O  
ATOM   1973  N   CYS   248      26.136 -25.121  -3.968  1.00  0.00           N  
ATOM   1974  CA  CYS   248      25.576 -24.946  -5.312  1.00  0.00           C  
ATOM   1975  CB  CYS   248      26.564 -24.285  -6.293  1.00  0.00           C  
ATOM   1976  SG  CYS   248      27.049 -22.638  -5.708  1.00  0.00           S  
ATOM   1977  C   CYS   248      25.061 -26.275  -5.901  1.00  0.00           C  
ATOM   1978  O   CYS   248      24.143 -26.241  -6.718  1.00  0.00           O  
ATOM   1979  N   HIE   249      25.649 -27.408  -5.467  1.00  0.00           N  
ATOM   1980  CA  HIE   249      25.315 -28.786  -5.852  1.00  0.00           C  
ATOM   1981  CB  HIE   249      23.988 -29.245  -5.201  1.00  0.00           C  
ATOM   1982  CG  HIE   249      23.988 -29.247  -3.691  1.00  0.00           C  
ATOM   1983  ND1 HIE   249      23.382 -28.261  -2.933  1.00  0.00           N  
ATOM   1984  CE1 HIE   249      23.541 -28.593  -1.649  1.00  0.00           C  
ATOM   1985  NE2 HIE   249      24.212 -29.725  -1.482  1.00  0.00           N  
ATOM   1986  CD2 HIE   249      24.494 -30.150  -2.782  1.00  0.00           C  
ATOM   1987  C   HIE   249      25.365 -29.049  -7.373  1.00  0.00           C  
ATOM   1988  O   HIE   249      24.561 -29.824  -7.891  1.00  0.00           O  
ATOM   1989  N   THR   250      26.328 -28.404  -8.054  1.00  0.00           N  
ATOM   1990  CA  THR   250      26.628 -28.604  -9.472  1.00  0.00           C  
ATOM   1991  CB  THR   250      27.596 -27.507  -9.988  1.00  0.00           C  
ATOM   1992  CG2 THR   250      27.009 -26.093  -9.904  1.00  0.00           C  
ATOM   1993  OG1 THR   250      28.830 -27.533  -9.299  1.00  0.00           O  
ATOM   1994  C   THR   250      27.284 -29.979  -9.716  1.00  0.00           C  
ATOM   1995  O   THR   250      27.873 -30.567  -8.806  1.00  0.00           O  
ATOM   1996  N   SER   251      27.143 -30.461 -10.957  1.00  0.00           N  
ATOM   1997  CA  SER   251      27.610 -31.771 -11.401  1.00  0.00           C  
ATOM   1998  CB  SER   251      26.409 -32.746 -11.413  1.00  0.00           C  
ATOM   1999  OG  SER   251      26.243 -33.322 -10.134  1.00  0.00           O  
ATOM   2000  C   SER   251      28.293 -31.660 -12.770  1.00  0.00           C  
ATOM   2001  O   SER   251      28.356 -30.573 -13.344  1.00  0.00           O  
ATOM   2002  N   GLN   252      28.806 -32.795 -13.271  1.00  0.00           N  
ATOM   2003  CA  GLN   252      29.469 -32.915 -14.574  1.00  0.00           C  
ATOM   2004  CB  GLN   252      29.981 -34.369 -14.711  1.00  0.00           C  
ATOM   2005  CG  GLN   252      30.990 -34.615 -15.854  1.00  0.00           C  
ATOM   2006  CD  GLN   252      32.369 -34.006 -15.582  1.00  0.00           C  
ATOM   2007  OE1 GLN   252      32.896 -34.117 -14.477  1.00  0.00           O  
ATOM   2008  NE2 GLN   252      32.978 -33.392 -16.599  1.00  0.00           N  
ATOM   2009  C   GLN   252      28.553 -32.528 -15.759  1.00  0.00           C  
ATOM   2010  O   GLN   252      29.050 -31.979 -16.741  1.00  0.00           O  
ATOM   2011  N   GLY   253      27.240 -32.802 -15.631  1.00  0.00           N  
ATOM   2012  CA  GLY   253      26.225 -32.525 -16.649  1.00  0.00           C  
ATOM   2013  C   GLY   253      25.614 -31.117 -16.529  1.00  0.00           C  
ATOM   2014  O   GLY   253      24.934 -30.692 -17.463  1.00  0.00           O  
ATOM   2015  N   ASP   254      25.856 -30.391 -15.422  1.00  0.00           N  
ATOM   2016  CA  ASP   254      25.416 -29.008 -15.219  1.00  0.00           C  
ATOM   2017  CB  ASP   254      24.001 -28.915 -14.585  1.00  0.00           C  
ATOM   2018  CG  ASP   254      23.431 -27.490 -14.483  1.00  0.00           C  
ATOM   2019  OD1 ASP   254      23.937 -26.596 -15.197  1.00  0.00           O  
ATOM   2020  OD2 ASP   254      22.452 -27.333 -13.722  1.00  0.00           O1-
ATOM   2021  C   ASP   254      26.511 -28.273 -14.414  1.00  0.00           C  
ATOM   2022  O   ASP   254      26.339 -28.075 -13.209  1.00  0.00           O  
ATOM   2023  N   PRO   255      27.649 -27.943 -15.070  1.00  0.00           N  
ATOM   2024  CD  PRO   255      27.957 -28.209 -16.480  1.00  0.00           C  
ATOM   2025  CG  PRO   255      29.339 -27.609 -16.715  1.00  0.00           C  
ATOM   2026  CB  PRO   255      29.972 -27.668 -15.336  1.00  0.00           C  
ATOM   2027  CA  PRO   255      28.810 -27.354 -14.380  1.00  0.00           C  
ATOM   2028  C   PRO   255      28.699 -25.848 -14.078  1.00  0.00           C  
ATOM   2029  O   PRO   255      29.668 -25.295 -13.569  1.00  0.00           O  
ATOM   2030  N   ILE   256      27.560 -25.204 -14.378  1.00  0.00           N  
ATOM   2031  CA  ILE   256      27.323 -23.795 -14.070  1.00  0.00           C  
ATOM   2032  CB  ILE   256      26.666 -23.033 -15.256  1.00  0.00           C  
ATOM   2033  CG2 ILE   256      27.711 -22.815 -16.369  1.00  0.00           C  
ATOM   2034  CG1 ILE   256      25.378 -23.691 -15.812  1.00  0.00           C  
ATOM   2035  CD1 ILE   256      24.690 -22.884 -16.921  1.00  0.00           C  
ATOM   2036  C   ILE   256      26.477 -23.656 -12.791  1.00  0.00           C  
ATOM   2037  O   ILE   256      25.441 -24.309 -12.658  1.00  0.00           O  
ATOM   2038  N   GLY   257      26.973 -22.832 -11.856  1.00  0.00           N  
ATOM   2039  CA  GLY   257      26.351 -22.588 -10.556  1.00  0.00           C  
ATOM   2040  C   GLY   257      26.412 -21.093 -10.241  1.00  0.00           C  
ATOM   2041  O   GLY   257      27.205 -20.352 -10.825  1.00  0.00           O  
ATOM   2042  N   LEU   258      25.573 -20.667  -9.286  1.00  0.00           N  
ATOM   2043  CA  LEU   258      25.458 -19.281  -8.837  1.00  0.00           C  
ATOM   2044  CB  LEU   258      24.015 -18.781  -9.071  1.00  0.00           C  
ATOM   2045  CG  LEU   258      23.562 -18.749 -10.549  1.00  0.00           C  
ATOM   2046  CD1 LEU   258      22.089 -18.319 -10.650  1.00  0.00           C  
ATOM   2047  CD2 LEU   258      24.464 -17.885 -11.452  1.00  0.00           C  
ATOM   2048  C   LEU   258      25.834 -19.189  -7.351  1.00  0.00           C  
ATOM   2049  O   LEU   258      25.340 -19.982  -6.546  1.00  0.00           O  
ATOM   2050  N   ILE   259      26.682 -18.203  -7.022  1.00  0.00           N  
ATOM   2051  CA  ILE   259      27.145 -17.909  -5.666  1.00  0.00           C  
ATOM   2052  CB  ILE   259      28.627 -18.375  -5.473  1.00  0.00           C  
ATOM   2053  CG2 ILE   259      29.673 -17.501  -6.200  1.00  0.00           C  
ATOM   2054  CG1 ILE   259      29.011 -18.549  -3.989  1.00  0.00           C  
ATOM   2055  CD1 ILE   259      30.275 -19.397  -3.754  1.00  0.00           C  
ATOM   2056  C   ILE   259      27.019 -16.392  -5.418  1.00  0.00           C  
ATOM   2057  O   ILE   259      27.174 -15.602  -6.347  1.00  0.00           O  
ATOM   2058  N   LEU   260      26.737 -16.017  -4.164  1.00  0.00           N  
ATOM   2059  CA  LEU   260      26.585 -14.635  -3.711  1.00  0.00           C  
ATOM   2060  CB  LEU   260      25.427 -14.577  -2.690  1.00  0.00           C  
ATOM   2061  CG  LEU   260      24.036 -14.793  -3.317  1.00  0.00           C  
ATOM   2062  CD1 LEU   260      23.006 -15.241  -2.260  1.00  0.00           C  
ATOM   2063  CD2 LEU   260      23.581 -13.547  -4.110  1.00  0.00           C  
ATOM   2064  C   LEU   260      27.864 -14.147  -3.021  1.00  0.00           C  
ATOM   2065  O   LEU   260      28.599 -14.954  -2.456  1.00  0.00           O  
ATOM   2066  N   LEU   261      28.024 -12.818  -3.002  1.00  0.00           N  
ATOM   2067  CA  LEU   261      28.868 -12.093  -2.059  1.00  0.00           C  
ATOM   2068  CB  LEU   261      30.024 -11.379  -2.792  1.00  0.00           C  
ATOM   2069  CG  LEU   261      31.202 -12.299  -3.153  1.00  0.00           C  
ATOM   2070  CD1 LEU   261      32.214 -11.585  -4.072  1.00  0.00           C  
ATOM   2071  CD2 LEU   261      31.880 -12.868  -1.891  1.00  0.00           C  
ATOM   2072  C   LEU   261      27.955 -11.081  -1.365  1.00  0.00           C  
ATOM   2073  O   LEU   261      27.474 -10.154  -2.019  1.00  0.00           O  
ATOM   2074  N   GLY   262      27.725 -11.294  -0.062  1.00  0.00           N  
ATOM   2075  CA  GLY   262      26.886 -10.433   0.759  1.00  0.00           C  
ATOM   2076  C   GLY   262      27.754  -9.766   1.821  1.00  0.00           C  
ATOM   2077  O   GLY   262      28.547 -10.430   2.491  1.00  0.00           O  
ATOM   2078  N   GLU   263      27.530  -8.456   2.010  1.00  0.00           N  
ATOM   2079  CA  GLU   263      28.005  -7.670   3.142  1.00  0.00           C  
ATOM   2080  CB  GLU   263      27.903  -6.166   2.806  1.00  0.00           C  
ATOM   2081  CG  GLU   263      28.462  -5.241   3.906  1.00  0.00           C  
ATOM   2082  CD  GLU   263      28.139  -3.755   3.713  1.00  0.00           C  
ATOM   2083  OE1 GLU   263      27.777  -3.350   2.583  1.00  0.00           O  
ATOM   2084  OE2 GLU   263      28.261  -3.028   4.725  1.00  0.00           O1-
ATOM   2085  C   GLU   263      27.140  -8.034   4.356  1.00  0.00           C  
ATOM   2086  O   GLU   263      25.970  -7.651   4.403  1.00  0.00           O  
ATOM   2087  N   VAL   264      27.731  -8.789   5.289  1.00  0.00           N  
ATOM   2088  CA  VAL   264      27.078  -9.257   6.502  1.00  0.00           C  
ATOM   2089  CB  VAL   264      27.065 -10.812   6.586  1.00  0.00           C  
ATOM   2090  CG1 VAL   264      28.429 -11.480   6.345  1.00  0.00           C  
ATOM   2091  CG2 VAL   264      26.435 -11.348   7.884  1.00  0.00           C  
ATOM   2092  C   VAL   264      27.736  -8.602   7.730  1.00  0.00           C  
ATOM   2093  O   VAL   264      28.953  -8.691   7.904  1.00  0.00           O  
ATOM   2094  N   ALA   265      26.900  -7.924   8.533  1.00  0.00           N  
ATOM   2095  CA  ALA   265      27.275  -7.215   9.753  1.00  0.00           C  
ATOM   2096  CB  ALA   265      26.240  -6.114  10.018  1.00  0.00           C  
ATOM   2097  C   ALA   265      27.370  -8.197  10.927  1.00  0.00           C  
ATOM   2098  O   ALA   265      26.356  -8.496  11.559  1.00  0.00           O  
ATOM   2099  N   LEU   266      28.591  -8.699  11.167  1.00  0.00           N  
ATOM   2100  CA  LEU   266      28.870  -9.730  12.166  1.00  0.00           C  
ATOM   2101  CB  LEU   266      30.218 -10.406  11.843  1.00  0.00           C  
ATOM   2102  CG  LEU   266      30.280 -11.132  10.485  1.00  0.00           C  
ATOM   2103  CD1 LEU   266      31.725 -11.519  10.131  1.00  0.00           C  
ATOM   2104  CD2 LEU   266      29.351 -12.353  10.429  1.00  0.00           C  
ATOM   2105  C   LEU   266      28.900  -9.197  13.603  1.00  0.00           C  
ATOM   2106  O   LEU   266      28.566  -9.959  14.511  1.00  0.00           O  
ATOM   2107  N   GLY   267      29.315  -7.931  13.792  1.00  0.00           N  
ATOM   2108  CA  GLY   267      29.494  -7.304  15.102  1.00  0.00           C  
ATOM   2109  C   GLY   267      30.501  -8.089  15.951  1.00  0.00           C  
ATOM   2110  O   GLY   267      31.541  -8.534  15.461  1.00  0.00           O  
ATOM   2111  N   ASN   268      30.165  -8.249  17.236  1.00  0.00           N  
ATOM   2112  CA  ASN   268      30.884  -9.093  18.182  1.00  0.00           C  
ATOM   2113  CB  ASN   268      30.503  -8.626  19.602  1.00  0.00           C  
ATOM   2114  CG  ASN   268      31.399  -9.130  20.737  1.00  0.00           C  
ATOM   2115  OD1 ASN   268      32.383  -9.836  20.522  1.00  0.00           O  
ATOM   2116  ND2 ASN   268      31.043  -8.769  21.971  1.00  0.00           N  
ATOM   2117  C   ASN   268      30.512 -10.566  17.920  1.00  0.00           C  
ATOM   2118  O   ASN   268      29.362 -10.953  18.138  1.00  0.00           O  
ATOM   2119  N   MET   269      31.487 -11.346  17.425  1.00  0.00           N  
ATOM   2120  CA  MET   269      31.316 -12.755  17.073  1.00  0.00           C  
ATOM   2121  CB  MET   269      32.372 -13.180  16.032  1.00  0.00           C  
ATOM   2122  CG  MET   269      32.328 -12.350  14.742  1.00  0.00           C  
ATOM   2123  SD  MET   269      33.415 -12.914  13.405  1.00  0.00           S  
ATOM   2124  CE  MET   269      35.040 -12.719  14.185  1.00  0.00           C  
ATOM   2125  C   MET   269      31.423 -13.647  18.314  1.00  0.00           C  
ATOM   2126  O   MET   269      32.373 -13.506  19.086  1.00  0.00           O  
ATOM   2127  N   TYR   270      30.463 -14.571  18.456  1.00  0.00           N  
ATOM   2128  CA  TYR   270      30.467 -15.628  19.459  1.00  0.00           C  
ATOM   2129  CB  TYR   270      29.009 -15.922  19.882  1.00  0.00           C  
ATOM   2130  CG  TYR   270      28.793 -16.971  20.965  1.00  0.00           C  
ATOM   2131  CD1 TYR   270      29.712 -17.135  22.026  1.00  0.00           C  
ATOM   2132  CE1 TYR   270      29.483 -18.101  23.023  1.00  0.00           C  
ATOM   2133  CZ  TYR   270      28.331 -18.908  22.973  1.00  0.00           C  
ATOM   2134  OH  TYR   270      28.113 -19.843  23.942  1.00  0.00           O  
ATOM   2135  CE2 TYR   270      27.405 -18.745  21.925  1.00  0.00           C  
ATOM   2136  CD2 TYR   270      27.633 -17.776  20.929  1.00  0.00           C  
ATOM   2137  C   TYR   270      31.206 -16.836  18.868  1.00  0.00           C  
ATOM   2138  O   TYR   270      30.589 -17.679  18.217  1.00  0.00           O  
ATOM   2139  N   GLU   271      32.536 -16.843  19.049  1.00  0.00           N  
ATOM   2140  CA  GLU   271      33.447 -17.831  18.480  1.00  0.00           C  
ATOM   2141  CB  GLU   271      34.893 -17.300  18.530  1.00  0.00           C  
ATOM   2142  CG  GLU   271      35.090 -16.014  17.699  1.00  0.00           C  
ATOM   2143  CD  GLU   271      36.550 -15.583  17.559  1.00  0.00           C  
ATOM   2144  OE1 GLU   271      37.341 -15.877  18.483  1.00  0.00           O  
ATOM   2145  OE2 GLU   271      36.855 -14.966  16.513  1.00  0.00           O1-
ATOM   2146  C   GLU   271      33.299 -19.199  19.169  1.00  0.00           C  
ATOM   2147  O   GLU   271      33.516 -19.297  20.377  1.00  0.00           O  
ATOM   2148  N   LEU   272      32.906 -20.209  18.378  1.00  0.00           N  
ATOM   2149  CA  LEU   272      32.604 -21.569  18.819  1.00  0.00           C  
ATOM   2150  CB  LEU   272      31.080 -21.816  18.710  1.00  0.00           C  
ATOM   2151  CG  LEU   272      30.206 -20.988  19.681  1.00  0.00           C  
ATOM   2152  CD1 LEU   272      28.707 -21.127  19.341  1.00  0.00           C  
ATOM   2153  CD2 LEU   272      30.506 -21.304  21.162  1.00  0.00           C  
ATOM   2154  C   LEU   272      33.369 -22.571  17.943  1.00  0.00           C  
ATOM   2155  O   LEU   272      33.482 -22.372  16.735  1.00  0.00           O  
ATOM   2156  N   LYS   273      33.861 -23.646  18.576  1.00  0.00           N  
ATOM   2157  CA  LYS   273      34.630 -24.717  17.934  1.00  0.00           C  
ATOM   2158  CB  LYS   273      35.794 -25.100  18.872  1.00  0.00           C  
ATOM   2159  CG  LYS   273      36.813 -23.965  19.065  1.00  0.00           C  
ATOM   2160  CD  LYS   273      37.972 -24.350  19.994  1.00  0.00           C  
ATOM   2161  CE  LYS   273      38.897 -23.163  20.289  1.00  0.00           C  
ATOM   2162  NZ  LYS   273      40.008 -23.549  21.173  1.00  0.00           N1+
ATOM   2163  C   LYS   273      33.771 -25.956  17.617  1.00  0.00           C  
ATOM   2164  O   LYS   273      34.196 -26.790  16.817  1.00  0.00           O  
ATOM   2165  N   HIE   274      32.599 -26.074  18.263  1.00  0.00           N  
ATOM   2166  CA  HIE   274      31.710 -27.234  18.185  1.00  0.00           C  
ATOM   2167  CB  HIE   274      31.940 -28.154  19.406  1.00  0.00           C  
ATOM   2168  CG  HIE   274      33.375 -28.566  19.628  1.00  0.00           C  
ATOM   2169  ND1 HIE   274      34.055 -29.427  18.758  1.00  0.00           N  
ATOM   2170  CE1 HIE   274      35.285 -29.502  19.248  1.00  0.00           C  
ATOM   2171  NE2 HIE   274      35.452 -28.772  20.351  1.00  0.00           N  
ATOM   2172  CD2 HIE   274      34.241 -28.164  20.625  1.00  0.00           C  
ATOM   2173  C   HIE   274      30.250 -26.774  18.105  1.00  0.00           C  
ATOM   2174  O   HIE   274      29.938 -25.643  18.480  1.00  0.00           O  
ATOM   2175  N   ALA   275      29.389 -27.684  17.619  1.00  0.00           N  
ATOM   2176  CA  ALA   275      27.956 -27.486  17.407  1.00  0.00           C  
ATOM   2177  CB  ALA   275      27.368 -28.793  16.851  1.00  0.00           C  
ATOM   2178  C   ALA   275      27.201 -27.073  18.682  1.00  0.00           C  
ATOM   2179  O   ALA   275      27.314 -27.760  19.698  1.00  0.00           O  
ATOM   2180  N   SER   276      26.437 -25.974  18.587  1.00  0.00           N  
ATOM   2181  CA  SER   276      25.582 -25.470  19.662  1.00  0.00           C  
ATOM   2182  CB  SER   276      25.691 -23.930  19.728  1.00  0.00           C  
ATOM   2183  OG  SER   276      25.018 -23.273  18.669  1.00  0.00           O  
ATOM   2184  C   SER   276      24.126 -25.952  19.520  1.00  0.00           C  
ATOM   2185  O   SER   276      23.479 -26.176  20.542  1.00  0.00           O  
ATOM   2186  N   HIE   277      23.639 -26.073  18.268  1.00  0.00           N  
ATOM   2187  CA  HIE   277      22.255 -26.393  17.882  1.00  0.00           C  
ATOM   2188  CB  HIE   277      21.911 -27.864  18.227  1.00  0.00           C  
ATOM   2189  CG  HIE   277      22.830 -28.897  17.624  1.00  0.00           C  
ATOM   2190  ND1 HIE   277      23.038 -29.010  16.258  1.00  0.00           N  
ATOM   2191  CE1 HIE   277      23.889 -30.021  16.071  1.00  0.00           C  
ATOM   2192  NE2 HIE   277      24.278 -30.596  17.203  1.00  0.00           N  
ATOM   2193  CD2 HIE   277      23.610 -29.877  18.198  1.00  0.00           C  
ATOM   2194  C   HIE   277      21.199 -25.399  18.422  1.00  0.00           C  
ATOM   2195  O   HIE   277      20.031 -25.765  18.557  1.00  0.00           O  
ATOM   2196  N   ILE   278      21.635 -24.166  18.730  1.00  0.00           N  
ATOM   2197  CA  ILE   278      20.855 -23.122  19.392  1.00  0.00           C  
ATOM   2198  CB  ILE   278      21.318 -22.949  20.878  1.00  0.00           C  
ATOM   2199  CG2 ILE   278      20.991 -21.594  21.548  1.00  0.00           C  
ATOM   2200  CG1 ILE   278      20.840 -24.117  21.773  1.00  0.00           C  
ATOM   2201  CD1 ILE   278      19.321 -24.199  22.002  1.00  0.00           C  
ATOM   2202  C   ILE   278      21.031 -21.800  18.629  1.00  0.00           C  
ATOM   2203  O   ILE   278      22.162 -21.412  18.334  1.00  0.00           O  
ATOM   2204  N   SER   279      19.899 -21.136  18.350  1.00  0.00           N  
ATOM   2205  CA  SER   279      19.841 -19.858  17.638  1.00  0.00           C  
ATOM   2206  CB  SER   279      18.463 -19.720  16.962  1.00  0.00           C  
ATOM   2207  OG  SER   279      18.330 -20.644  15.904  1.00  0.00           O  
ATOM   2208  C   SER   279      20.094 -18.637  18.542  1.00  0.00           C  
ATOM   2209  O   SER   279      20.469 -17.586  18.023  1.00  0.00           O  
ATOM   2210  N   LYS   280      19.860 -18.779  19.860  1.00  0.00           N  
ATOM   2211  CA  LYS   280      19.962 -17.697  20.838  1.00  0.00           C  
ATOM   2212  CB  LYS   280      19.225 -18.103  22.131  1.00  0.00           C  
ATOM   2213  CG  LYS   280      19.116 -16.971  23.170  1.00  0.00           C  
ATOM   2214  CD  LYS   280      18.295 -17.377  24.405  1.00  0.00           C  
ATOM   2215  CE  LYS   280      18.092 -16.234  25.410  1.00  0.00           C  
ATOM   2216  NZ  LYS   280      17.232 -15.170  24.862  1.00  0.00           N1+
ATOM   2217  C   LYS   280      21.426 -17.306  21.104  1.00  0.00           C  
ATOM   2218  O   LYS   280      22.240 -18.166  21.443  1.00  0.00           O  
ATOM   2219  N   LEU   281      21.705 -16.002  20.970  1.00  0.00           N  
ATOM   2220  CA  LEU   281      23.013 -15.398  21.209  1.00  0.00           C  
ATOM   2221  CB  LEU   281      23.182 -14.217  20.227  1.00  0.00           C  
ATOM   2222  CG  LEU   281      23.309 -14.650  18.752  1.00  0.00           C  
ATOM   2223  CD1 LEU   281      23.211 -13.436  17.809  1.00  0.00           C  
ATOM   2224  CD2 LEU   281      24.589 -15.480  18.516  1.00  0.00           C  
ATOM   2225  C   LEU   281      23.099 -14.877  22.658  1.00  0.00           C  
ATOM   2226  O   LEU   281      22.093 -14.372  23.166  1.00  0.00           O  
ATOM   2227  N   PRO   282      24.305 -14.927  23.276  1.00  0.00           N  
ATOM   2228  CD  PRO   282      25.468 -15.698  22.835  1.00  0.00           C  
ATOM   2229  CG  PRO   282      26.372 -15.763  24.056  1.00  0.00           C  
ATOM   2230  CB  PRO   282      26.107 -14.443  24.753  1.00  0.00           C  
ATOM   2231  CA  PRO   282      24.625 -14.125  24.478  1.00  0.00           C  
ATOM   2232  C   PRO   282      24.421 -12.610  24.280  1.00  0.00           C  
ATOM   2233  O   PRO   282      24.537 -12.119  23.156  1.00  0.00           O  
ATOM   2234  N   LYS   283      24.133 -11.895  25.379  1.00  0.00           N  
ATOM   2235  CA  LYS   283      23.993 -10.435  25.392  1.00  0.00           C  
ATOM   2236  CB  LYS   283      23.546  -9.967  26.794  1.00  0.00           C  
ATOM   2237  CG  LYS   283      22.129 -10.413  27.208  1.00  0.00           C  
ATOM   2238  CD  LYS   283      21.004  -9.808  26.352  1.00  0.00           C  
ATOM   2239  CE  LYS   283      19.607 -10.133  26.899  1.00  0.00           C  
ATOM   2240  NZ  LYS   283      18.553  -9.513  26.078  1.00  0.00           N1+
ATOM   2241  C   LYS   283      25.296  -9.734  24.967  1.00  0.00           C  
ATOM   2242  O   LYS   283      26.350  -9.997  25.547  1.00  0.00           O  
ATOM   2243  N   GLY   284      25.184  -8.872  23.944  1.00  0.00           N  
ATOM   2244  CA  GLY   284      26.305  -8.139  23.358  1.00  0.00           C  
ATOM   2245  C   GLY   284      26.930  -8.871  22.157  1.00  0.00           C  
ATOM   2246  O   GLY   284      27.797  -8.280  21.519  1.00  0.00           O  
ATOM   2247  N   LYS   285      26.501 -10.107  21.832  1.00  0.00           N  
ATOM   2248  CA  LYS   285      26.898 -10.844  20.626  1.00  0.00           C  
ATOM   2249  CB  LYS   285      27.066 -12.347  20.943  1.00  0.00           C  
ATOM   2250  CG  LYS   285      28.170 -12.674  21.963  1.00  0.00           C  
ATOM   2251  CD  LYS   285      29.580 -12.328  21.464  1.00  0.00           C  
ATOM   2252  CE  LYS   285      30.689 -12.841  22.391  1.00  0.00           C  
ATOM   2253  NZ  LYS   285      32.025 -12.537  21.850  1.00  0.00           N1+
ATOM   2254  C   LYS   285      25.841 -10.650  19.528  1.00  0.00           C  
ATOM   2255  O   LYS   285      24.649 -10.606  19.834  1.00  0.00           O  
ATOM   2256  N   HIE   286      26.310 -10.541  18.274  1.00  0.00           N  
ATOM   2257  CA  HIE   286      25.484 -10.239  17.097  1.00  0.00           C  
ATOM   2258  CB  HIE   286      25.885  -8.864  16.519  1.00  0.00           C  
ATOM   2259  CG  HIE   286      26.035  -7.759  17.537  1.00  0.00           C  
ATOM   2260  ND1 HIE   286      27.279  -7.383  18.058  1.00  0.00           N  
ATOM   2261  CE1 HIE   286      27.008  -6.419  18.926  1.00  0.00           C  
ATOM   2262  NE2 HIE   286      25.706  -6.145  19.009  1.00  0.00           N  
ATOM   2263  CD2 HIE   286      25.055  -6.988  18.125  1.00  0.00           C  
ATOM   2264  C   HIE   286      25.553 -11.340  16.024  1.00  0.00           C  
ATOM   2265  O   HIE   286      24.703 -11.351  15.135  1.00  0.00           O  
ATOM   2266  N   SER   287      26.516 -12.268  16.132  1.00  0.00           N  
ATOM   2267  CA  SER   287      26.656 -13.434  15.258  1.00  0.00           C  
ATOM   2268  CB  SER   287      27.340 -13.023  13.930  1.00  0.00           C  
ATOM   2269  OG  SER   287      28.723 -12.784  14.085  1.00  0.00           O  
ATOM   2270  C   SER   287      27.412 -14.550  15.993  1.00  0.00           C  
ATOM   2271  O   SER   287      27.993 -14.304  17.050  1.00  0.00           O  
ATOM   2272  N   VAL   288      27.412 -15.747  15.391  1.00  0.00           N  
ATOM   2273  CA  VAL   288      28.322 -16.841  15.725  1.00  0.00           C  
ATOM   2274  CB  VAL   288      27.570 -18.202  15.854  1.00  0.00           C  
ATOM   2275  CG1 VAL   288      28.447 -19.474  15.814  1.00  0.00           C  
ATOM   2276  CG2 VAL   288      26.746 -18.231  17.145  1.00  0.00           C  
ATOM   2277  C   VAL   288      29.363 -16.958  14.605  1.00  0.00           C  
ATOM   2278  O   VAL   288      29.012 -16.819  13.434  1.00  0.00           O  
ATOM   2279  N   LYS   289      30.605 -17.277  14.996  1.00  0.00           N  
ATOM   2280  CA  LYS   289      31.634 -17.758  14.087  1.00  0.00           C  
ATOM   2281  CB  LYS   289      32.868 -16.834  14.139  1.00  0.00           C  
ATOM   2282  CG  LYS   289      34.043 -17.300  13.255  1.00  0.00           C  
ATOM   2283  CD  LYS   289      35.282 -16.406  13.375  1.00  0.00           C  
ATOM   2284  CE  LYS   289      36.459 -16.930  12.542  1.00  0.00           C  
ATOM   2285  NZ  LYS   289      37.674 -16.138  12.785  1.00  0.00           N1+
ATOM   2286  C   LYS   289      31.966 -19.203  14.476  1.00  0.00           C  
ATOM   2287  O   LYS   289      32.393 -19.448  15.603  1.00  0.00           O  
ATOM   2288  N   GLY   290      31.822 -20.121  13.512  1.00  0.00           N  
ATOM   2289  CA  GLY   290      32.403 -21.454  13.576  1.00  0.00           C  
ATOM   2290  C   GLY   290      33.892 -21.298  13.239  1.00  0.00           C  
ATOM   2291  O   GLY   290      34.221 -20.768  12.178  1.00  0.00           O  
ATOM   2292  N   LEU   291      34.776 -21.736  14.147  1.00  0.00           N  
ATOM   2293  CA  LEU   291      36.228 -21.599  14.021  1.00  0.00           C  
ATOM   2294  CB  LEU   291      36.867 -21.542  15.429  1.00  0.00           C  
ATOM   2295  CG  LEU   291      36.444 -20.345  16.313  1.00  0.00           C  
ATOM   2296  CD1 LEU   291      36.987 -20.508  17.750  1.00  0.00           C  
ATOM   2297  CD2 LEU   291      36.830 -18.986  15.692  1.00  0.00           C  
ATOM   2298  C   LEU   291      36.798 -22.784  13.228  1.00  0.00           C  
ATOM   2299  O   LEU   291      36.703 -23.915  13.694  1.00  0.00           O  
ATOM   2300  N   GLY   292      37.394 -22.506  12.060  1.00  0.00           N  
ATOM   2301  CA  GLY   292      38.035 -23.513  11.217  1.00  0.00           C  
ATOM   2302  C   GLY   292      39.477 -23.774  11.662  1.00  0.00           C  
ATOM   2303  O   GLY   292      40.078 -22.945  12.342  1.00  0.00           O  
ATOM   2304  N   LYS   293      40.042 -24.905  11.206  1.00  0.00           N  
ATOM   2305  CA  LYS   293      41.474 -25.233  11.287  1.00  0.00           C  
ATOM   2306  CB  LYS   293      41.682 -26.733  10.993  1.00  0.00           C  
ATOM   2307  CG  LYS   293      41.075 -27.651  12.062  1.00  0.00           C  
ATOM   2308  CD  LYS   293      41.054 -29.128  11.651  1.00  0.00           C  
ATOM   2309  CE  LYS   293      40.203 -29.969  12.611  1.00  0.00           C  
ATOM   2310  NZ  LYS   293      40.195 -31.389  12.227  1.00  0.00           N1+
ATOM   2311  C   LYS   293      42.328 -24.405  10.310  1.00  0.00           C  
ATOM   2312  O   LYS   293      43.515 -24.213  10.567  1.00  0.00           O  
ATOM   2313  N   THR   294      41.701 -23.940   9.219  1.00  0.00           N  
ATOM   2314  CA  THR   294      42.287 -23.090   8.193  1.00  0.00           C  
ATOM   2315  CB  THR   294      42.344 -23.838   6.834  1.00  0.00           C  
ATOM   2316  CG2 THR   294      42.737 -23.000   5.602  1.00  0.00           C  
ATOM   2317  OG1 THR   294      43.272 -24.898   6.942  1.00  0.00           O  
ATOM   2318  C   THR   294      41.419 -21.827   8.041  1.00  0.00           C  
ATOM   2319  O   THR   294      40.193 -21.896   8.146  1.00  0.00           O  
ATOM   2320  N   THR   295      42.099 -20.701   7.794  1.00  0.00           N  
ATOM   2321  CA  THR   295      41.538 -19.359   7.678  1.00  0.00           C  
ATOM   2322  CB  THR   295      41.701 -18.612   9.041  1.00  0.00           C  
ATOM   2323  CG2 THR   295      43.156 -18.434   9.525  1.00  0.00           C  
ATOM   2324  OG1 THR   295      41.144 -17.313   8.998  1.00  0.00           O  
ATOM   2325  C   THR   295      42.302 -18.596   6.568  1.00  0.00           C  
ATOM   2326  O   THR   295      43.498 -18.843   6.405  1.00  0.00           O  
ATOM   2327  N   PRO   296      41.644 -17.652   5.851  1.00  0.00           N  
ATOM   2328  CD  PRO   296      40.199 -17.436   5.805  1.00  0.00           C  
ATOM   2329  CG  PRO   296      39.984 -16.546   4.590  1.00  0.00           C  
ATOM   2330  CB  PRO   296      41.236 -15.700   4.553  1.00  0.00           C  
ATOM   2331  CA  PRO   296      42.351 -16.635   5.046  1.00  0.00           C  
ATOM   2332  C   PRO   296      43.382 -15.837   5.857  1.00  0.00           C  
ATOM   2333  O   PRO   296      43.076 -15.438   6.982  1.00  0.00           O  
ATOM   2334  N   ASP   297      44.567 -15.640   5.258  1.00  0.00           N  
ATOM   2335  CA  ASP   297      45.706 -14.885   5.785  1.00  0.00           C  
ATOM   2336  CB  ASP   297      46.818 -14.837   4.706  1.00  0.00           C  
ATOM   2337  CG  ASP   297      48.135 -14.164   5.119  1.00  0.00           C  
ATOM   2338  OD1 ASP   297      48.267 -13.743   6.291  1.00  0.00           O  
ATOM   2339  OD2 ASP   297      49.011 -14.086   4.233  1.00  0.00           O1-
ATOM   2340  C   ASP   297      45.267 -13.469   6.246  1.00  0.00           C  
ATOM   2341  O   ASP   297      44.901 -12.666   5.384  1.00  0.00           O  
ATOM   2342  N   PRO   298      45.285 -13.194   7.578  1.00  0.00           N  
ATOM   2343  CD  PRO   298      45.591 -14.136   8.660  1.00  0.00           C  
ATOM   2344  CG  PRO   298      44.980 -13.517   9.907  1.00  0.00           C  
ATOM   2345  CB  PRO   298      45.132 -12.031   9.653  1.00  0.00           C  
ATOM   2346  CA  PRO   298      44.923 -11.874   8.138  1.00  0.00           C  
ATOM   2347  C   PRO   298      45.705 -10.664   7.597  1.00  0.00           C  
ATOM   2348  O   PRO   298      45.134  -9.576   7.538  1.00  0.00           O  
ATOM   2349  N   SER   299      46.973 -10.874   7.195  1.00  0.00           N  
ATOM   2350  CA  SER   299      47.834  -9.841   6.610  1.00  0.00           C  
ATOM   2351  CB  SER   299      49.307 -10.297   6.707  1.00  0.00           C  
ATOM   2352  OG  SER   299      49.674 -11.239   5.717  1.00  0.00           O  
ATOM   2353  C   SER   299      47.427  -9.425   5.179  1.00  0.00           C  
ATOM   2354  O   SER   299      47.803  -8.335   4.751  1.00  0.00           O  
ATOM   2355  N   ALA   300      46.666 -10.287   4.485  1.00  0.00           N  
ATOM   2356  CA  ALA   300      46.196 -10.087   3.115  1.00  0.00           C  
ATOM   2357  CB  ALA   300      46.413 -11.398   2.345  1.00  0.00           C  
ATOM   2358  C   ALA   300      44.734  -9.606   3.024  1.00  0.00           C  
ATOM   2359  O   ALA   300      44.256  -9.412   1.907  1.00  0.00           O  
ATOM   2360  N   ASN   301      44.054  -9.378   4.166  1.00  0.00           N  
ATOM   2361  CA  ASN   301      42.739  -8.716   4.224  1.00  0.00           C  
ATOM   2362  CB  ASN   301      42.175  -8.791   5.665  1.00  0.00           C  
ATOM   2363  CG  ASN   301      41.419 -10.084   5.976  1.00  0.00           C  
ATOM   2364  OD1 ASN   301      40.221 -10.044   6.248  1.00  0.00           O  
ATOM   2365  ND2 ASN   301      42.097 -11.233   5.936  1.00  0.00           N  
ATOM   2366  C   ASN   301      42.851  -7.246   3.788  1.00  0.00           C  
ATOM   2367  O   ASN   301      43.821  -6.574   4.140  1.00  0.00           O  
ATOM   2368  N   ILE   302      41.826  -6.785   3.057  1.00  0.00           N  
ATOM   2369  CA  ILE   302      41.690  -5.401   2.602  1.00  0.00           C  
ATOM   2370  CB  ILE   302      41.870  -5.281   1.057  1.00  0.00           C  
ATOM   2371  CG2 ILE   302      43.298  -5.689   0.644  1.00  0.00           C  
ATOM   2372  CG1 ILE   302      40.803  -6.016   0.205  1.00  0.00           C  
ATOM   2373  CD1 ILE   302      40.911  -5.734  -1.297  1.00  0.00           C  
ATOM   2374  C   ILE   302      40.304  -4.859   2.989  1.00  0.00           C  
ATOM   2375  O   ILE   302      39.338  -5.621   3.022  1.00  0.00           O  
ATOM   2376  N   SER   303      40.238  -3.544   3.249  1.00  0.00           N  
ATOM   2377  CA  SER   303      38.997  -2.815   3.503  1.00  0.00           C  
ATOM   2378  CB  SER   303      39.240  -1.789   4.630  1.00  0.00           C  
ATOM   2379  OG  SER   303      38.093  -1.002   4.887  1.00  0.00           O  
ATOM   2380  C   SER   303      38.534  -2.156   2.194  1.00  0.00           C  
ATOM   2381  O   SER   303      39.272  -1.346   1.631  1.00  0.00           O  
ATOM   2382  N   LEU   304      37.322  -2.517   1.749  1.00  0.00           N  
ATOM   2383  CA  LEU   304      36.698  -2.049   0.516  1.00  0.00           C  
ATOM   2384  CB  LEU   304      36.620  -3.244  -0.470  1.00  0.00           C  
ATOM   2385  CG  LEU   304      36.150  -2.884  -1.899  1.00  0.00           C  
ATOM   2386  CD1 LEU   304      37.172  -1.985  -2.631  1.00  0.00           C  
ATOM   2387  CD2 LEU   304      35.792  -4.148  -2.712  1.00  0.00           C  
ATOM   2388  C   LEU   304      35.317  -1.480   0.877  1.00  0.00           C  
ATOM   2389  O   LEU   304      34.398  -2.254   1.138  1.00  0.00           O  
ATOM   2390  N   ASP   305      35.209  -0.139   0.928  1.00  0.00           N  
ATOM   2391  CA  ASP   305      34.011   0.616   1.336  1.00  0.00           C  
ATOM   2392  CB  ASP   305      32.801   0.355   0.387  1.00  0.00           C  
ATOM   2393  CG  ASP   305      31.652   1.374   0.465  1.00  0.00           C  
ATOM   2394  OD1 ASP   305      31.890   2.503   0.949  1.00  0.00           O  
ATOM   2395  OD2 ASP   305      30.557   1.014  -0.018  1.00  0.00           O1-
ATOM   2396  C   ASP   305      33.682   0.401   2.840  1.00  0.00           C  
ATOM   2397  O   ASP   305      32.515   0.337   3.228  1.00  0.00           O  
ATOM   2398  N   GLY   306      34.737   0.259   3.665  1.00  0.00           N  
ATOM   2399  CA  GLY   306      34.637  -0.032   5.097  1.00  0.00           C  
ATOM   2400  C   GLY   306      34.261  -1.498   5.388  1.00  0.00           C  
ATOM   2401  O   GLY   306      33.971  -1.811   6.542  1.00  0.00           O  
ATOM   2402  N   VAL   307      34.244  -2.375   4.369  1.00  0.00           N  
ATOM   2403  CA  VAL   307      33.888  -3.788   4.476  1.00  0.00           C  
ATOM   2404  CB  VAL   307      32.847  -4.200   3.394  1.00  0.00           C  
ATOM   2405  CG1 VAL   307      32.429  -5.677   3.472  1.00  0.00           C  
ATOM   2406  CG2 VAL   307      31.591  -3.320   3.438  1.00  0.00           C  
ATOM   2407  C   VAL   307      35.156  -4.625   4.248  1.00  0.00           C  
ATOM   2408  O   VAL   307      35.793  -4.484   3.203  1.00  0.00           O  
ATOM   2409  N   ASP   308      35.489  -5.492   5.217  1.00  0.00           N  
ATOM   2410  CA  ASP   308      36.640  -6.399   5.148  1.00  0.00           C  
ATOM   2411  CB  ASP   308      37.046  -6.998   6.515  1.00  0.00           C  
ATOM   2412  CG  ASP   308      37.131  -5.986   7.662  1.00  0.00           C  
ATOM   2413  OD1 ASP   308      37.636  -4.869   7.411  1.00  0.00           O  
ATOM   2414  OD2 ASP   308      36.777  -6.383   8.794  1.00  0.00           O1-
ATOM   2415  C   ASP   308      36.391  -7.524   4.131  1.00  0.00           C  
ATOM   2416  O   ASP   308      35.361  -8.193   4.199  1.00  0.00           O  
ATOM   2417  N   VAL   309      37.350  -7.716   3.218  1.00  0.00           N  
ATOM   2418  CA  VAL   309      37.318  -8.756   2.196  1.00  0.00           C  
ATOM   2419  CB  VAL   309      37.521  -8.153   0.773  1.00  0.00           C  
ATOM   2420  CG1 VAL   309      37.436  -9.219  -0.338  1.00  0.00           C  
ATOM   2421  CG2 VAL   309      36.518  -7.024   0.479  1.00  0.00           C  
ATOM   2422  C   VAL   309      38.484  -9.722   2.512  1.00  0.00           C  
ATOM   2423  O   VAL   309      39.636  -9.362   2.254  1.00  0.00           O  
ATOM   2424  N   PRO   310      38.189 -10.904   3.106  1.00  0.00           N  
ATOM   2425  CD  PRO   310      36.872 -11.327   3.595  1.00  0.00           C  
ATOM   2426  CG  PRO   310      37.085 -12.700   4.230  1.00  0.00           C  
ATOM   2427  CB  PRO   310      38.554 -12.673   4.613  1.00  0.00           C  
ATOM   2428  CA  PRO   310      39.223 -11.890   3.470  1.00  0.00           C  
ATOM   2429  C   PRO   310      39.670 -12.756   2.274  1.00  0.00           C  
ATOM   2430  O   PRO   310      39.486 -13.971   2.283  1.00  0.00           O  
ATOM   2431  N   LEU   311      40.267 -12.096   1.268  1.00  0.00           N  
ATOM   2432  CA  LEU   311      40.807 -12.696   0.046  1.00  0.00           C  
ATOM   2433  CB  LEU   311      40.613 -11.719  -1.141  1.00  0.00           C  
ATOM   2434  CG  LEU   311      41.231 -10.304  -1.022  1.00  0.00           C  
ATOM   2435  CD1 LEU   311      42.765 -10.308  -1.107  1.00  0.00           C  
ATOM   2436  CD2 LEU   311      40.627  -9.367  -2.086  1.00  0.00           C  
ATOM   2437  C   LEU   311      42.238 -13.246   0.189  1.00  0.00           C  
ATOM   2438  O   LEU   311      42.859 -13.554  -0.827  1.00  0.00           O  
ATOM   2439  N   GLY   312      42.734 -13.388   1.430  1.00  0.00           N  
ATOM   2440  CA  GLY   312      44.027 -13.991   1.737  1.00  0.00           C  
ATOM   2441  C   GLY   312      44.005 -15.502   1.474  1.00  0.00           C  
ATOM   2442  O   GLY   312      42.960 -16.145   1.565  1.00  0.00           O  
ATOM   2443  N   THR   313      45.185 -16.068   1.175  1.00  0.00           N  
ATOM   2444  CA  THR   313      45.383 -17.504   0.967  1.00  0.00           C  
ATOM   2445  CB  THR   313      46.798 -17.785   0.389  1.00  0.00           C  
ATOM   2446  CG2 THR   313      47.969 -17.375   1.304  1.00  0.00           C  
ATOM   2447  OG1 THR   313      46.964 -19.159   0.090  1.00  0.00           O  
ATOM   2448  C   THR   313      45.157 -18.311   2.266  1.00  0.00           C  
ATOM   2449  O   THR   313      45.424 -17.794   3.352  1.00  0.00           O  
ATOM   2450  N   GLY   314      44.651 -19.549   2.128  1.00  0.00           N  
ATOM   2451  CA  GLY   314      44.338 -20.438   3.247  1.00  0.00           C  
ATOM   2452  C   GLY   314      45.621 -20.842   3.989  1.00  0.00           C  
ATOM   2453  O   GLY   314      46.490 -21.499   3.416  1.00  0.00           O  
ATOM   2454  N   ILE   315      45.701 -20.456   5.270  1.00  0.00           N  
ATOM   2455  CA  ILE   315      46.780 -20.773   6.207  1.00  0.00           C  
ATOM   2456  CB  ILE   315      47.622 -19.508   6.563  1.00  0.00           C  
ATOM   2457  CG2 ILE   315      48.397 -18.995   5.336  1.00  0.00           C  
ATOM   2458  CG1 ILE   315      46.837 -18.359   7.249  1.00  0.00           C  
ATOM   2459  CD1 ILE   315      47.746 -17.315   7.914  1.00  0.00           C  
ATOM   2460  C   ILE   315      46.179 -21.337   7.506  1.00  0.00           C  
ATOM   2461  O   ILE   315      44.993 -21.131   7.764  1.00  0.00           O  
ATOM   2462  N   SER   316      47.006 -22.022   8.316  1.00  0.00           N  
ATOM   2463  CA  SER   316      46.606 -22.568   9.617  1.00  0.00           C  
ATOM   2464  CB  SER   316      47.737 -23.463  10.165  1.00  0.00           C  
ATOM   2465  OG  SER   316      47.363 -24.094  11.375  1.00  0.00           O  
ATOM   2466  C   SER   316      46.213 -21.457  10.612  1.00  0.00           C  
ATOM   2467  O   SER   316      46.946 -20.477  10.758  1.00  0.00           O  
ATOM   2468  N   SER   317      45.056 -21.643  11.263  1.00  0.00           N  
ATOM   2469  CA  SER   317      44.465 -20.711  12.225  1.00  0.00           C  
ATOM   2470  CB  SER   317      42.949 -20.976  12.248  1.00  0.00           C  
ATOM   2471  OG  SER   317      42.677 -22.220  12.860  1.00  0.00           O  
ATOM   2472  C   SER   317      45.070 -20.803  13.641  1.00  0.00           C  
ATOM   2473  O   SER   317      44.949 -19.842  14.400  1.00  0.00           O  
ATOM   2474  N   GLY   318      45.681 -21.952  13.972  1.00  0.00           N  
ATOM   2475  CA  GLY   318      46.269 -22.242  15.277  1.00  0.00           C  
ATOM   2476  C   GLY   318      45.328 -23.061  16.177  1.00  0.00           C  
ATOM   2477  O   GLY   318      45.824 -23.660  17.131  1.00  0.00           O  
ATOM   2478  N   VAL   319      44.011 -23.134  15.887  1.00  0.00           N  
ATOM   2479  CA  VAL   319      43.083 -24.027  16.591  1.00  0.00           C  
ATOM   2480  CB  VAL   319      41.652 -23.437  16.779  1.00  0.00           C  
ATOM   2481  CG1 VAL   319      41.681 -22.183  17.669  1.00  0.00           C  
ATOM   2482  CG2 VAL   319      40.838 -23.157  15.503  1.00  0.00           C  
ATOM   2483  C   VAL   319      42.997 -25.378  15.856  1.00  0.00           C  
ATOM   2484  O   VAL   319      42.894 -25.415  14.630  1.00  0.00           O  
ATOM   2485  N   ASN   320      43.069 -26.461  16.642  1.00  0.00           N  
ATOM   2486  CA  ASN   320      43.001 -27.856  16.188  1.00  0.00           C  
ATOM   2487  CB  ASN   320      44.399 -28.508  16.308  1.00  0.00           C  
ATOM   2488  CG  ASN   320      45.409 -27.956  15.297  1.00  0.00           C  
ATOM   2489  OD1 ASN   320      45.389 -28.338  14.129  1.00  0.00           O  
ATOM   2490  ND2 ASN   320      46.297 -27.062  15.739  1.00  0.00           N  
ATOM   2491  C   ASN   320      41.960 -28.646  17.002  1.00  0.00           C  
ATOM   2492  O   ASN   320      41.563 -29.726  16.564  1.00  0.00           O  
ATOM   2493  N   ASP   321      41.510 -28.086  18.139  1.00  0.00           N  
ATOM   2494  CA  ASP   321      40.480 -28.605  19.042  1.00  0.00           C  
ATOM   2495  CB  ASP   321      40.733 -28.190  20.522  1.00  0.00           C  
ATOM   2496  CG  ASP   321      40.957 -26.691  20.807  1.00  0.00           C  
ATOM   2497  OD1 ASP   321      41.208 -25.909  19.861  1.00  0.00           O  
ATOM   2498  OD2 ASP   321      40.889 -26.339  22.003  1.00  0.00           O1-
ATOM   2499  C   ASP   321      39.063 -28.215  18.559  1.00  0.00           C  
ATOM   2500  O   ASP   321      38.227 -27.802  19.363  1.00  0.00           O  
ATOM   2501  N   THR   322      38.825 -28.342  17.246  1.00  0.00           N  
ATOM   2502  CA  THR   322      37.595 -27.949  16.571  1.00  0.00           C  
ATOM   2503  CB  THR   322      37.761 -26.570  15.865  1.00  0.00           C  
ATOM   2504  CG2 THR   322      38.917 -26.492  14.853  1.00  0.00           C  
ATOM   2505  OG1 THR   322      36.584 -26.221  15.165  1.00  0.00           O  
ATOM   2506  C   THR   322      37.169 -29.027  15.558  1.00  0.00           C  
ATOM   2507  O   THR   322      38.015 -29.709  14.978  1.00  0.00           O  
ATOM   2508  N   SER   323      35.847 -29.142  15.380  1.00  0.00           N  
ATOM   2509  CA  SER   323      35.189 -30.050  14.442  1.00  0.00           C  
ATOM   2510  CB  SER   323      33.788 -30.372  15.003  1.00  0.00           C  
ATOM   2511  OG  SER   323      32.952 -29.233  15.039  1.00  0.00           O  
ATOM   2512  C   SER   323      35.145 -29.533  12.987  1.00  0.00           C  
ATOM   2513  O   SER   323      34.875 -30.334  12.092  1.00  0.00           O  
ATOM   2514  N   LEU   324      35.414 -28.233  12.767  1.00  0.00           N  
ATOM   2515  CA  LEU   324      35.368 -27.586  11.453  1.00  0.00           C  
ATOM   2516  CB  LEU   324      34.762 -26.174  11.604  1.00  0.00           C  
ATOM   2517  CG  LEU   324      33.282 -26.159  12.031  1.00  0.00           C  
ATOM   2518  CD1 LEU   324      32.832 -24.732  12.393  1.00  0.00           C  
ATOM   2519  CD2 LEU   324      32.373 -26.814  10.969  1.00  0.00           C  
ATOM   2520  C   LEU   324      36.773 -27.468  10.851  1.00  0.00           C  
ATOM   2521  O   LEU   324      37.710 -27.114  11.562  1.00  0.00           O  
ATOM   2522  N   LEU   325      36.873 -27.712   9.534  1.00  0.00           N  
ATOM   2523  CA  LEU   325      38.097 -27.536   8.746  1.00  0.00           C  
ATOM   2524  CB  LEU   325      38.057 -28.458   7.504  1.00  0.00           C  
ATOM   2525  CG  LEU   325      38.532 -29.908   7.743  1.00  0.00           C  
ATOM   2526  CD1 LEU   325      37.720 -30.653   8.820  1.00  0.00           C  
ATOM   2527  CD2 LEU   325      38.569 -30.692   6.414  1.00  0.00           C  
ATOM   2528  C   LEU   325      38.296 -26.073   8.309  1.00  0.00           C  
ATOM   2529  O   LEU   325      39.444 -25.647   8.193  1.00  0.00           O  
ATOM   2530  N   TYR   326      37.194 -25.345   8.065  1.00  0.00           N  
ATOM   2531  CA  TYR   326      37.185 -23.964   7.572  1.00  0.00           C  
ATOM   2532  CB  TYR   326      36.886 -23.933   6.058  1.00  0.00           C  
ATOM   2533  CG  TYR   326      37.791 -24.830   5.237  1.00  0.00           C  
ATOM   2534  CD1 TYR   326      39.140 -24.475   5.039  1.00  0.00           C  
ATOM   2535  CE1 TYR   326      40.025 -25.383   4.429  1.00  0.00           C  
ATOM   2536  CZ  TYR   326      39.560 -26.645   4.011  1.00  0.00           C  
ATOM   2537  OH  TYR   326      40.435 -27.544   3.474  1.00  0.00           O  
ATOM   2538  CE2 TYR   326      38.196 -26.971   4.144  1.00  0.00           C  
ATOM   2539  CD2 TYR   326      37.311 -26.065   4.756  1.00  0.00           C  
ATOM   2540  C   TYR   326      36.132 -23.153   8.330  1.00  0.00           C  
ATOM   2541  O   TYR   326      35.204 -23.733   8.896  1.00  0.00           O  
ATOM   2542  N   ASN   327      36.300 -21.821   8.327  1.00  0.00           N  
ATOM   2543  CA  ASN   327      35.401 -20.896   9.020  1.00  0.00           C  
ATOM   2544  CB  ASN   327      35.970 -19.458   9.027  1.00  0.00           C  
ATOM   2545  CG  ASN   327      37.351 -19.296   9.671  1.00  0.00           C  
ATOM   2546  OD1 ASN   327      37.645 -19.894  10.702  1.00  0.00           O  
ATOM   2547  ND2 ASN   327      38.188 -18.446   9.074  1.00  0.00           N  
ATOM   2548  C   ASN   327      33.995 -20.872   8.395  1.00  0.00           C  
ATOM   2549  O   ASN   327      33.836 -21.113   7.195  1.00  0.00           O  
ATOM   2550  N   GLU   328      33.014 -20.528   9.235  1.00  0.00           N  
ATOM   2551  CA  GLU   328      31.653 -20.200   8.829  1.00  0.00           C  
ATOM   2552  CB  GLU   328      30.780 -21.465   8.705  1.00  0.00           C  
ATOM   2553  CG  GLU   328      30.671 -22.324   9.981  1.00  0.00           C  
ATOM   2554  CD  GLU   328      29.847 -23.583   9.726  1.00  0.00           C  
ATOM   2555  OE1 GLU   328      28.694 -23.627  10.207  1.00  0.00           O  
ATOM   2556  OE2 GLU   328      30.384 -24.477   9.036  1.00  0.00           O1-
ATOM   2557  C   GLU   328      31.086 -19.154   9.790  1.00  0.00           C  
ATOM   2558  O   GLU   328      31.557 -19.043  10.920  1.00  0.00           O  
ATOM   2559  N   TYR   329      30.118 -18.371   9.299  1.00  0.00           N  
ATOM   2560  CA  TYR   329      29.593 -17.193   9.983  1.00  0.00           C  
ATOM   2561  CB  TYR   329      30.177 -15.921   9.341  1.00  0.00           C  
ATOM   2562  CG  TYR   329      31.694 -15.846   9.283  1.00  0.00           C  
ATOM   2563  CD1 TYR   329      32.386 -16.376   8.173  1.00  0.00           C  
ATOM   2564  CE1 TYR   329      33.788 -16.280   8.102  1.00  0.00           C  
ATOM   2565  CZ  TYR   329      34.504 -15.640   9.132  1.00  0.00           C  
ATOM   2566  OH  TYR   329      35.862 -15.525   9.063  1.00  0.00           O  
ATOM   2567  CE2 TYR   329      33.814 -15.113  10.242  1.00  0.00           C  
ATOM   2568  CD2 TYR   329      32.414 -15.232  10.327  1.00  0.00           C  
ATOM   2569  C   TYR   329      28.067 -17.208   9.873  1.00  0.00           C  
ATOM   2570  O   TYR   329      27.556 -17.320   8.761  1.00  0.00           O  
ATOM   2571  N   ILE   330      27.374 -17.119  11.017  1.00  0.00           N  
ATOM   2572  CA  ILE   330      25.926 -17.291  11.100  1.00  0.00           C  
ATOM   2573  CB  ILE   330      25.520 -18.582  11.881  1.00  0.00           C  
ATOM   2574  CG2 ILE   330      23.994 -18.822  11.802  1.00  0.00           C  
ATOM   2575  CG1 ILE   330      26.250 -19.847  11.367  1.00  0.00           C  
ATOM   2576  CD1 ILE   330      27.581 -20.154  12.070  1.00  0.00           C  
ATOM   2577  C   ILE   330      25.312 -16.076  11.814  1.00  0.00           C  
ATOM   2578  O   ILE   330      25.634 -15.832  12.977  1.00  0.00           O  
ATOM   2579  N   VAL   331      24.418 -15.368  11.107  1.00  0.00           N  
ATOM   2580  CA  VAL   331      23.573 -14.304  11.656  1.00  0.00           C  
ATOM   2581  CB  VAL   331      23.599 -13.018  10.784  1.00  0.00           C  
ATOM   2582  CG1 VAL   331      24.953 -12.302  10.902  1.00  0.00           C  
ATOM   2583  CG2 VAL   331      23.191 -13.218   9.310  1.00  0.00           C  
ATOM   2584  C   VAL   331      22.120 -14.796  11.772  1.00  0.00           C  
ATOM   2585  O   VAL   331      21.682 -15.635  10.983  1.00  0.00           O  
ATOM   2586  N   TYR   332      21.421 -14.267  12.787  1.00  0.00           N  
ATOM   2587  CA  TYR   332      20.103 -14.732  13.236  1.00  0.00           C  
ATOM   2588  CB  TYR   332      20.210 -15.170  14.711  1.00  0.00           C  
ATOM   2589  CG  TYR   332      21.253 -16.250  14.922  1.00  0.00           C  
ATOM   2590  CD1 TYR   332      20.921 -17.603  14.707  1.00  0.00           C  
ATOM   2591  CE1 TYR   332      21.907 -18.599  14.824  1.00  0.00           C  
ATOM   2592  CZ  TYR   332      23.228 -18.244  15.163  1.00  0.00           C  
ATOM   2593  OH  TYR   332      24.187 -19.203  15.275  1.00  0.00           O  
ATOM   2594  CE2 TYR   332      23.564 -16.894  15.373  1.00  0.00           C  
ATOM   2595  CD2 TYR   332      22.577 -15.900  15.258  1.00  0.00           C  
ATOM   2596  C   TYR   332      19.002 -13.684  13.007  1.00  0.00           C  
ATOM   2597  O   TYR   332      17.905 -13.832  13.545  1.00  0.00           O  
ATOM   2598  N   ASP   333      19.302 -12.679  12.174  1.00  0.00           N  
ATOM   2599  CA  ASP   333      18.368 -11.688  11.659  1.00  0.00           C  
ATOM   2600  CB  ASP   333      18.525 -10.341  12.409  1.00  0.00           C  
ATOM   2601  CG  ASP   333      17.452  -9.279  12.131  1.00  0.00           C  
ATOM   2602  OD1 ASP   333      16.620  -9.480  11.218  1.00  0.00           O  
ATOM   2603  OD2 ASP   333      17.501  -8.250  12.836  1.00  0.00           O1-
ATOM   2604  C   ASP   333      18.670 -11.572  10.157  1.00  0.00           C  
ATOM   2605  O   ASP   333      19.836 -11.468   9.772  1.00  0.00           O  
ATOM   2606  N   ILE   334      17.605 -11.571   9.339  1.00  0.00           N  
ATOM   2607  CA  ILE   334      17.672 -11.360   7.890  1.00  0.00           C  
ATOM   2608  CB  ILE   334      16.304 -11.650   7.201  1.00  0.00           C  
ATOM   2609  CG2 ILE   334      15.858 -13.105   7.458  1.00  0.00           C  
ATOM   2610  CG1 ILE   334      15.167 -10.651   7.548  1.00  0.00           C  
ATOM   2611  CD1 ILE   334      13.869 -10.888   6.765  1.00  0.00           C  
ATOM   2612  C   ILE   334      18.141  -9.936   7.512  1.00  0.00           C  
ATOM   2613  O   ILE   334      18.728  -9.764   6.445  1.00  0.00           O  
ATOM   2614  N   ALA   335      17.909  -8.963   8.412  1.00  0.00           N  
ATOM   2615  CA  ALA   335      18.301  -7.563   8.273  1.00  0.00           C  
ATOM   2616  CB  ALA   335      17.473  -6.723   9.254  1.00  0.00           C  
ATOM   2617  C   ALA   335      19.806  -7.298   8.450  1.00  0.00           C  
ATOM   2618  O   ALA   335      20.247  -6.215   8.075  1.00  0.00           O  
ATOM   2619  N   GLN   336      20.570  -8.275   8.969  1.00  0.00           N  
ATOM   2620  CA  GLN   336      22.034  -8.229   9.054  1.00  0.00           C  
ATOM   2621  CB  GLN   336      22.520  -9.187  10.162  1.00  0.00           C  
ATOM   2622  CG  GLN   336      22.297  -8.620  11.568  1.00  0.00           C  
ATOM   2623  CD  GLN   336      22.743  -9.597  12.651  1.00  0.00           C  
ATOM   2624  OE1 GLN   336      22.004 -10.507  13.019  1.00  0.00           O  
ATOM   2625  NE2 GLN   336      23.962  -9.418  13.158  1.00  0.00           N  
ATOM   2626  C   GLN   336      22.763  -8.506   7.727  1.00  0.00           C  
ATOM   2627  O   GLN   336      23.991  -8.450   7.724  1.00  0.00           O  
ATOM   2628  N   VAL   337      22.026  -8.794   6.641  1.00  0.00           N  
ATOM   2629  CA  VAL   337      22.574  -9.134   5.328  1.00  0.00           C  
ATOM   2630  CB  VAL   337      22.068 -10.533   4.865  1.00  0.00           C  
ATOM   2631  CG1 VAL   337      22.541 -10.944   3.452  1.00  0.00           C  
ATOM   2632  CG2 VAL   337      22.450 -11.628   5.878  1.00  0.00           C  
ATOM   2633  C   VAL   337      22.128  -8.094   4.283  1.00  0.00           C  
ATOM   2634  O   VAL   337      20.949  -7.730   4.240  1.00  0.00           O  
ATOM   2635  N   ASN   338      23.084  -7.692   3.429  1.00  0.00           N  
ATOM   2636  CA  ASN   338      22.869  -6.905   2.220  1.00  0.00           C  
ATOM   2637  CB  ASN   338      23.196  -5.419   2.502  1.00  0.00           C  
ATOM   2638  CG  ASN   338      23.167  -4.477   1.288  1.00  0.00           C  
ATOM   2639  OD1 ASN   338      24.029  -3.611   1.160  1.00  0.00           O  
ATOM   2640  ND2 ASN   338      22.178  -4.619   0.401  1.00  0.00           N  
ATOM   2641  C   ASN   338      23.707  -7.540   1.105  1.00  0.00           C  
ATOM   2642  O   ASN   338      24.934  -7.495   1.169  1.00  0.00           O  
ATOM   2643  N   LEU   339      23.017  -8.117   0.109  1.00  0.00           N  
ATOM   2644  CA  LEU   339      23.614  -8.755  -1.062  1.00  0.00           C  
ATOM   2645  CB  LEU   339      22.550  -9.616  -1.774  1.00  0.00           C  
ATOM   2646  CG  LEU   339      22.022 -10.804  -0.936  1.00  0.00           C  
ATOM   2647  CD1 LEU   339      20.843 -11.507  -1.643  1.00  0.00           C  
ATOM   2648  CD2 LEU   339      23.148 -11.790  -0.555  1.00  0.00           C  
ATOM   2649  C   LEU   339      24.217  -7.700  -2.002  1.00  0.00           C  
ATOM   2650  O   LEU   339      23.524  -6.747  -2.359  1.00  0.00           O  
ATOM   2651  N   LYS   340      25.503  -7.882  -2.345  1.00  0.00           N  
ATOM   2652  CA  LYS   340      26.300  -6.905  -3.091  1.00  0.00           C  
ATOM   2653  CB  LYS   340      27.644  -6.650  -2.370  1.00  0.00           C  
ATOM   2654  CG  LYS   340      27.536  -6.283  -0.879  1.00  0.00           C  
ATOM   2655  CD  LYS   340      26.649  -5.073  -0.541  1.00  0.00           C  
ATOM   2656  CE  LYS   340      27.162  -3.745  -1.111  1.00  0.00           C  
ATOM   2657  NZ  LYS   340      26.404  -2.615  -0.551  1.00  0.00           N1+
ATOM   2658  C   LYS   340      26.573  -7.382  -4.522  1.00  0.00           C  
ATOM   2659  O   LYS   340      26.466  -6.570  -5.440  1.00  0.00           O  
ATOM   2660  N   TYR   341      26.930  -8.668  -4.685  1.00  0.00           N  
ATOM   2661  CA  TYR   341      27.243  -9.271  -5.980  1.00  0.00           C  
ATOM   2662  CB  TYR   341      28.772  -9.326  -6.234  1.00  0.00           C  
ATOM   2663  CG  TYR   341      29.539  -8.031  -6.037  1.00  0.00           C  
ATOM   2664  CD1 TYR   341      29.628  -7.088  -7.084  1.00  0.00           C  
ATOM   2665  CE1 TYR   341      30.325  -5.879  -6.889  1.00  0.00           C  
ATOM   2666  CZ  TYR   341      30.940  -5.613  -5.649  1.00  0.00           C  
ATOM   2667  OH  TYR   341      31.613  -4.444  -5.448  1.00  0.00           O  
ATOM   2668  CE2 TYR   341      30.863  -6.558  -4.608  1.00  0.00           C  
ATOM   2669  CD2 TYR   341      30.168  -7.766  -4.803  1.00  0.00           C  
ATOM   2670  C   TYR   341      26.650 -10.681  -6.084  1.00  0.00           C  
ATOM   2671  O   TYR   341      26.402 -11.335  -5.070  1.00  0.00           O  
ATOM   2672  N   LEU   342      26.483 -11.116  -7.339  1.00  0.00           N  
ATOM   2673  CA  LEU   342      26.118 -12.466  -7.740  1.00  0.00           C  
ATOM   2674  CB  LEU   342      24.655 -12.458  -8.246  1.00  0.00           C  
ATOM   2675  CG  LEU   342      23.962 -13.838  -8.344  1.00  0.00           C  
ATOM   2676  CD1 LEU   342      22.432 -13.654  -8.456  1.00  0.00           C  
ATOM   2677  CD2 LEU   342      24.515 -14.725  -9.478  1.00  0.00           C  
ATOM   2678  C   LEU   342      27.131 -12.869  -8.820  1.00  0.00           C  
ATOM   2679  O   LEU   342      27.278 -12.148  -9.805  1.00  0.00           O  
ATOM   2680  N   LEU   343      27.820 -13.998  -8.610  1.00  0.00           N  
ATOM   2681  CA  LEU   343      28.803 -14.549  -9.537  1.00  0.00           C  
ATOM   2682  CB  LEU   343      30.115 -14.880  -8.794  1.00  0.00           C  
ATOM   2683  CG  LEU   343      31.083 -13.697  -8.612  1.00  0.00           C  
ATOM   2684  CD1 LEU   343      30.546 -12.627  -7.640  1.00  0.00           C  
ATOM   2685  CD2 LEU   343      32.475 -14.218  -8.195  1.00  0.00           C  
ATOM   2686  C   LEU   343      28.238 -15.826 -10.163  1.00  0.00           C  
ATOM   2687  O   LEU   343      27.761 -16.705  -9.447  1.00  0.00           O  
ATOM   2688  N   LYS   344      28.375 -15.910 -11.491  1.00  0.00           N  
ATOM   2689  CA  LYS   344      28.102 -17.088 -12.302  1.00  0.00           C  
ATOM   2690  CB  LYS   344      27.412 -16.593 -13.589  1.00  0.00           C  
ATOM   2691  CG  LYS   344      27.173 -17.636 -14.693  1.00  0.00           C  
ATOM   2692  CD  LYS   344      26.353 -17.019 -15.837  1.00  0.00           C  
ATOM   2693  CE  LYS   344      26.631 -17.639 -17.213  1.00  0.00           C  
ATOM   2694  NZ  LYS   344      25.970 -16.866 -18.277  1.00  0.00           N1+
ATOM   2695  C   LYS   344      29.437 -17.811 -12.529  1.00  0.00           C  
ATOM   2696  O   LYS   344      30.270 -17.321 -13.292  1.00  0.00           O  
ATOM   2697  N   LEU   345      29.624 -18.933 -11.818  1.00  0.00           N  
ATOM   2698  CA  LEU   345      30.851 -19.726 -11.826  1.00  0.00           C  
ATOM   2699  CB  LEU   345      31.144 -20.256 -10.404  1.00  0.00           C  
ATOM   2700  CG  LEU   345      31.429 -19.194  -9.324  1.00  0.00           C  
ATOM   2701  CD1 LEU   345      31.576 -19.882  -7.950  1.00  0.00           C  
ATOM   2702  CD2 LEU   345      32.651 -18.317  -9.670  1.00  0.00           C  
ATOM   2703  C   LEU   345      30.711 -20.933 -12.758  1.00  0.00           C  
ATOM   2704  O   LEU   345      29.671 -21.591 -12.756  1.00  0.00           O  
ATOM   2705  N   LYS   346      31.811 -21.242 -13.459  1.00  0.00           N  
ATOM   2706  CA  LYS   346      32.052 -22.504 -14.143  1.00  0.00           C  
ATOM   2707  CB  LYS   346      32.786 -22.229 -15.478  1.00  0.00           C  
ATOM   2708  CG  LYS   346      33.286 -23.471 -16.241  1.00  0.00           C  
ATOM   2709  CD  LYS   346      32.162 -24.396 -16.742  1.00  0.00           C  
ATOM   2710  CE  LYS   346      32.676 -25.701 -17.371  1.00  0.00           C  
ATOM   2711  NZ  LYS   346      33.596 -25.453 -18.494  1.00  0.00           N1+
ATOM   2712  C   LYS   346      32.873 -23.406 -13.209  1.00  0.00           C  
ATOM   2713  O   LYS   346      33.968 -23.023 -12.795  1.00  0.00           O  
ATOM   2714  N   PHE   347      32.327 -24.594 -12.928  1.00  0.00           N  
ATOM   2715  CA  PHE   347      32.962 -25.658 -12.161  1.00  0.00           C  
ATOM   2716  CB  PHE   347      31.903 -26.401 -11.318  1.00  0.00           C  
ATOM   2717  CG  PHE   347      31.303 -25.627 -10.153  1.00  0.00           C  
ATOM   2718  CD1 PHE   347      30.480 -24.499 -10.364  1.00  0.00           C  
ATOM   2719  CE1 PHE   347      29.922 -23.832  -9.282  1.00  0.00           C  
ATOM   2720  CZ  PHE   347      30.166 -24.272  -7.989  1.00  0.00           C  
ATOM   2721  CE2 PHE   347      30.989 -25.369  -7.765  1.00  0.00           C  
ATOM   2722  CD2 PHE   347      31.567 -26.041  -8.831  1.00  0.00           C  
ATOM   2723  C   PHE   347      33.643 -26.606 -13.153  1.00  0.00           C  
ATOM   2724  O   PHE   347      32.972 -27.434 -13.770  1.00  0.00           O  
ATOM   2725  N   ASN   348      34.964 -26.448 -13.303  1.00  0.00           N  
ATOM   2726  CA  ASN   348      35.816 -27.289 -14.142  1.00  0.00           C  
ATOM   2727  CB  ASN   348      37.026 -26.458 -14.633  1.00  0.00           C  
ATOM   2728  CG  ASN   348      36.642 -25.359 -15.630  1.00  0.00           C  
ATOM   2729  OD1 ASN   348      35.971 -25.623 -16.625  1.00  0.00           O  
ATOM   2730  ND2 ASN   348      37.080 -24.126 -15.375  1.00  0.00           N  
ATOM   2731  C   ASN   348      36.242 -28.517 -13.327  1.00  0.00           C  
ATOM   2732  O   ASN   348      37.300 -28.498 -12.700  1.00  0.00           O  
ATOM   2733  N   PHE   349      35.385 -29.551 -13.341  1.00  0.00           N  
ATOM   2734  CA  PHE   349      35.603 -30.842 -12.683  1.00  0.00           C  
ATOM   2735  CB  PHE   349      34.337 -31.712 -12.815  1.00  0.00           C  
ATOM   2736  CG  PHE   349      33.143 -31.210 -12.022  1.00  0.00           C  
ATOM   2737  CD1 PHE   349      33.061 -31.459 -10.635  1.00  0.00           C  
ATOM   2738  CE1 PHE   349      32.030 -30.903  -9.889  1.00  0.00           C  
ATOM   2739  CZ  PHE   349      31.089 -30.086 -10.499  1.00  0.00           C  
ATOM   2740  CE2 PHE   349      31.174 -29.809 -11.857  1.00  0.00           C  
ATOM   2741  CD2 PHE   349      32.196 -30.354 -12.621  1.00  0.00           C  
ATOM   2742  C   PHE   349      36.841 -31.582 -13.217  1.00  0.00           C  
ATOM   2743  O   PHE   349      37.181 -31.434 -14.391  1.00  0.00           O  
ATOM   2744  N   LYS   350      37.483 -32.368 -12.332  1.00  0.00           N  
ATOM   2745  CA  LYS   350      38.779 -33.049 -12.512  1.00  0.00           C  
ATOM   2746  CB  LYS   350      39.170 -33.778 -11.198  1.00  0.00           C  
ATOM   2747  CG  LYS   350      38.183 -34.871 -10.725  1.00  0.00           C  
ATOM   2748  CD  LYS   350      38.694 -35.662  -9.514  1.00  0.00           C  
ATOM   2749  CE  LYS   350      37.727 -36.786  -9.111  1.00  0.00           C  
ATOM   2750  NZ  LYS   350      38.276 -37.599  -8.013  1.00  0.00           N1+
ATOM   2751  C   LYS   350      38.738 -34.002 -13.699  1.00  0.00           C  
ATOM   2752  O   LYS   350      39.747 -34.551 -14.138  1.00  0.00           O  
ATOM   2753  OXT LYS   350      37.672 -34.266 -14.251  1.00  0.00           O1-
ATOM   2754  CAM LIG   351      20.703 -29.064   6.295  1.00  0.00           C  
ATOM   2755  CAK LIG   351      19.465 -29.872   5.847  1.00  0.00           C  
ATOM   2756  CAL LIG   351      18.156 -29.320   6.435  1.00  0.00           C  
ATOM   2757  NAP LIG   351      17.947 -27.850   6.007  1.00  0.00           N  
ATOM   2758  CAN LIG   351      19.221 -27.068   5.621  1.00  0.00           C  
ATOM   2759  CAW LIG   351      20.427 -27.544   6.465  1.00  0.00           C  
ATOM   2760  CAR LIG   351      21.678 -26.697   6.220  1.00  0.00           C  
ATOM   2761  CAF LIG   351      22.367 -26.128   7.297  1.00  0.00           C  
ATOM   2762  CAH LIG   351      23.512 -25.369   7.073  1.00  0.00           C  
ATOM   2763  CAE LIG   351      22.141 -26.492   4.917  1.00  0.00           C  
ATOM   2764  CAG LIG   351      23.282 -25.731   4.689  1.00  0.00           C  
ATOM   2765  CAS LIG   351      23.978 -25.173   5.767  1.00  0.00           C  
ATOM   2766  NAX LIG   351      25.158 -24.427   5.542  1.00  0.00           N  
ATOM   2767  CAJ LIG   351      26.274 -24.398   6.345  1.00  0.00           C  
ATOM   2768  NAO LIG   351      25.268 -23.651   4.442  1.00  0.00           N  
ATOM   2769  CAV LIG   351      26.508 -23.073   4.539  1.00  0.00           C  
ATOM   2770  CAU LIG   351      27.179 -23.502   5.731  1.00  0.00           C  
ATOM   2771  CAI LIG   351      28.449 -23.013   6.045  1.00  0.00           C  
ATOM   2772  CAC LIG   351      29.036 -22.100   5.180  1.00  0.00           C  
ATOM   2773  CAD LIG   351      28.400 -21.698   4.010  1.00  0.00           C  
ATOM   2774  CAT LIG   351      27.129 -22.165   3.639  1.00  0.00           C  
ATOM   2775  CAQ LIG   351      26.547 -21.685   2.326  1.00  0.00           C  
ATOM   2776  OAB LIG   351      27.236 -21.120   1.478  1.00  0.00           O  
ATOM   2777  NAA LIG   351      25.247 -21.896   2.118  1.00  0.00           N  
END
