# Supplementary material for: Revealing the selective mechanisms of inhibitors to PARP-1 and PARP-2 via multiple computational methods
Source: PeerJ. 2020 May 25;8:e9241. doi: 10.7717/peerj.9241 (PMC7255342; doi:10.7717/peerj.9241)
Supplement: Data S1 [file peerj-08-9241-s001.zip › Raw_data/Figure 2/(D) PARP-2-Niraparib.pdb]

ATOM      1  N   GLU     1      11.830  -6.683 -28.542  1.00  0.00           N  
ATOM      2  CA  GLU     1      13.152  -7.310 -28.198  1.00  0.00           C  
ATOM      3  CB  GLU     1      14.275  -6.870 -29.176  1.00  0.00           C  
ATOM      4  CG  GLU     1      14.267  -7.560 -30.562  1.00  0.00           C  
ATOM      5  CD  GLU     1      13.030  -7.310 -31.430  1.00  0.00           C  
ATOM      6  OE1 GLU     1      12.416  -6.231 -31.277  1.00  0.00           O  
ATOM      7  OE2 GLU     1      12.707  -8.218 -32.225  1.00  0.00           O1-
ATOM      8  C   GLU     1      13.456  -6.939 -26.724  1.00  0.00           C  
ATOM      9  O   GLU     1      12.812  -6.064 -26.136  1.00  0.00           O  
ATOM     10  N   SER     2      14.447  -7.640 -26.146  1.00  0.00           N  
ATOM     11  CA  SER     2      14.907  -7.437 -24.772  1.00  0.00           C  
ATOM     12  CB  SER     2      15.703  -8.675 -24.312  1.00  0.00           C  
ATOM     13  OG  SER     2      16.161  -8.537 -22.982  1.00  0.00           O  
ATOM     14  C   SER     2      15.728  -6.143 -24.640  1.00  0.00           C  
ATOM     15  O   SER     2      16.649  -5.923 -25.429  1.00  0.00           O  
ATOM     16  N   GLN     3      15.376  -5.331 -23.632  1.00  0.00           N  
ATOM     17  CA  GLN     3      16.017  -4.051 -23.319  1.00  0.00           C  
ATOM     18  CB  GLN     3      14.930  -3.055 -22.852  1.00  0.00           C  
ATOM     19  CG  GLN     3      13.799  -2.799 -23.874  1.00  0.00           C  
ATOM     20  CD  GLN     3      14.304  -2.348 -25.248  1.00  0.00           C  
ATOM     21  OE1 GLN     3      14.994  -1.337 -25.359  1.00  0.00           O  
ATOM     22  NE2 GLN     3      13.958  -3.092 -26.301  1.00  0.00           N  
ATOM     23  C   GLN     3      17.147  -4.179 -22.278  1.00  0.00           C  
ATOM     24  O   GLN     3      17.817  -3.183 -22.005  1.00  0.00           O  
ATOM     25  N   LEU     4      17.357  -5.390 -21.734  1.00  0.00           N  
ATOM     26  CA  LEU     4      18.443  -5.727 -20.812  1.00  0.00           C  
ATOM     27  CB  LEU     4      18.142  -7.099 -20.165  1.00  0.00           C  
ATOM     28  CG  LEU     4      16.803  -7.209 -19.411  1.00  0.00           C  
ATOM     29  CD1 LEU     4      16.576  -8.653 -18.920  1.00  0.00           C  
ATOM     30  CD2 LEU     4      16.679  -6.184 -18.273  1.00  0.00           C  
ATOM     31  C   LEU     4      19.800  -5.811 -21.536  1.00  0.00           C  
ATOM     32  O   LEU     4      19.839  -6.048 -22.744  1.00  0.00           O  
ATOM     33  N   ASP     5      20.892  -5.706 -20.757  1.00  0.00           N  
ATOM     34  CA  ASP     5      22.246  -6.103 -21.166  1.00  0.00           C  
ATOM     35  CB  ASP     5      23.282  -5.658 -20.103  1.00  0.00           C  
ATOM     36  CG  ASP     5      24.763  -5.879 -20.459  1.00  0.00           C  
ATOM     37  OD1 ASP     5      25.173  -7.052 -20.598  1.00  0.00           O  
ATOM     38  OD2 ASP     5      25.501  -4.870 -20.479  1.00  0.00           O1-
ATOM     39  C   ASP     5      22.267  -7.626 -21.414  1.00  0.00           C  
ATOM     40  O   ASP     5      21.628  -8.364 -20.666  1.00  0.00           O  
ATOM     41  N   LEU     6      22.984  -8.064 -22.461  1.00  0.00           N  
ATOM     42  CA  LEU     6      23.035  -9.458 -22.919  1.00  0.00           C  
ATOM     43  CB  LEU     6      23.807  -9.515 -24.260  1.00  0.00           C  
ATOM     44  CG  LEU     6      23.261 -10.536 -25.287  1.00  0.00           C  
ATOM     45  CD1 LEU     6      23.718 -10.165 -26.712  1.00  0.00           C  
ATOM     46  CD2 LEU     6      23.620 -11.997 -24.940  1.00  0.00           C  
ATOM     47  C   LEU     6      23.575 -10.451 -21.865  1.00  0.00           C  
ATOM     48  O   LEU     6      23.156 -11.607 -21.867  1.00  0.00           O  
ATOM     49  N   ARG     7      24.432  -9.980 -20.943  1.00  0.00           N  
ATOM     50  CA  ARG     7      24.904 -10.741 -19.781  1.00  0.00           C  
ATOM     51  CB  ARG     7      26.074  -9.985 -19.113  1.00  0.00           C  
ATOM     52  CG  ARG     7      27.317  -9.868 -20.019  1.00  0.00           C  
ATOM     53  CD  ARG     7      28.383  -8.891 -19.502  1.00  0.00           C  
ATOM     54  NE  ARG     7      27.975  -7.489 -19.688  1.00  0.00           N  
ATOM     55  CZ  ARG     7      28.719  -6.411 -19.383  1.00  0.00           C  
ATOM     56  NH1 ARG     7      29.953  -6.532 -18.875  1.00  0.00           N1+
ATOM     57  NH2 ARG     7      28.223  -5.186 -19.594  1.00  0.00           N  
ATOM     58  C   ARG     7      23.770 -11.033 -18.779  1.00  0.00           C  
ATOM     59  O   ARG     7      23.679 -12.161 -18.293  1.00  0.00           O  
ATOM     60  N   VAL     8      22.907 -10.032 -18.525  1.00  0.00           N  
ATOM     61  CA  VAL     8      21.726 -10.138 -17.662  1.00  0.00           C  
ATOM     62  CB  VAL     8      21.122  -8.741 -17.322  1.00  0.00           C  
ATOM     63  CG1 VAL     8      19.817  -8.773 -16.493  1.00  0.00           C  
ATOM     64  CG2 VAL     8      22.153  -7.861 -16.602  1.00  0.00           C  
ATOM     65  C   VAL     8      20.626 -11.026 -18.278  1.00  0.00           C  
ATOM     66  O   VAL     8      19.973 -11.748 -17.528  1.00  0.00           O  
ATOM     67  N   GLN     9      20.473 -11.006 -19.617  1.00  0.00           N  
ATOM     68  CA  GLN     9      19.552 -11.874 -20.363  1.00  0.00           C  
ATOM     69  CB  GLN     9      19.611 -11.577 -21.876  1.00  0.00           C  
ATOM     70  CG  GLN     9      19.060 -10.197 -22.265  1.00  0.00           C  
ATOM     71  CD  GLN     9      19.149  -9.930 -23.770  1.00  0.00           C  
ATOM     72  OE1 GLN     9      18.983 -10.835 -24.584  1.00  0.00           O  
ATOM     73  NE2 GLN     9      19.385  -8.674 -24.154  1.00  0.00           N  
ATOM     74  C   GLN     9      19.814 -13.369 -20.122  1.00  0.00           C  
ATOM     75  O   GLN     9      18.874 -14.093 -19.804  1.00  0.00           O  
ATOM     76  N   GLU    10      21.088 -13.780 -20.244  1.00  0.00           N  
ATOM     77  CA  GLU    10      21.531 -15.159 -20.040  1.00  0.00           C  
ATOM     78  CB  GLU    10      22.917 -15.370 -20.690  1.00  0.00           C  
ATOM     79  CG  GLU    10      22.994 -15.095 -22.211  1.00  0.00           C  
ATOM     80  CD  GLU    10      22.097 -15.969 -23.093  1.00  0.00           C  
ATOM     81  OE1 GLU    10      21.632 -17.030 -22.621  1.00  0.00           O  
ATOM     82  OE2 GLU    10      21.874 -15.557 -24.251  1.00  0.00           O1-
ATOM     83  C   GLU    10      21.542 -15.593 -18.562  1.00  0.00           C  
ATOM     84  O   GLU    10      21.347 -16.780 -18.306  1.00  0.00           O  
ATOM     85  N   LEU    11      21.732 -14.647 -17.622  1.00  0.00           N  
ATOM     86  CA  LEU    11      21.627 -14.896 -16.180  1.00  0.00           C  
ATOM     87  CB  LEU    11      22.239 -13.712 -15.389  1.00  0.00           C  
ATOM     88  CG  LEU    11      22.270 -13.903 -13.850  1.00  0.00           C  
ATOM     89  CD1 LEU    11      23.164 -15.092 -13.440  1.00  0.00           C  
ATOM     90  CD2 LEU    11      22.651 -12.600 -13.120  1.00  0.00           C  
ATOM     91  C   LEU    11      20.175 -15.175 -15.753  1.00  0.00           C  
ATOM     92  O   LEU    11      19.943 -16.123 -15.003  1.00  0.00           O  
ATOM     93  N   ILE    12      19.235 -14.351 -16.246  1.00  0.00           N  
ATOM     94  CA  ILE    12      17.804 -14.454 -15.959  1.00  0.00           C  
ATOM     95  CB  ILE    12      17.038 -13.164 -16.382  1.00  0.00           C  
ATOM     96  CG2 ILE    12      15.496 -13.274 -16.426  1.00  0.00           C  
ATOM     97  CG1 ILE    12      17.457 -11.958 -15.508  1.00  0.00           C  
ATOM     98  CD1 ILE    12      16.896 -11.976 -14.079  1.00  0.00           C  
ATOM     99  C   ILE    12      17.165 -15.701 -16.593  1.00  0.00           C  
ATOM    100  O   ILE    12      16.420 -16.392 -15.903  1.00  0.00           O  
ATOM    101  N   LYS    13      17.520 -15.999 -17.855  1.00  0.00           N  
ATOM    102  CA  LYS    13      17.119 -17.197 -18.603  1.00  0.00           C  
ATOM    103  CB  LYS    13      17.759 -17.102 -20.005  1.00  0.00           C  
ATOM    104  CG  LYS    13      17.378 -18.202 -21.014  1.00  0.00           C  
ATOM    105  CD  LYS    13      18.223 -18.150 -22.300  1.00  0.00           C  
ATOM    106  CE  LYS    13      18.082 -16.850 -23.111  1.00  0.00           C  
ATOM    107  NZ  LYS    13      18.998 -16.842 -24.264  1.00  0.00           N1+
ATOM    108  C   LYS    13      17.505 -18.511 -17.893  1.00  0.00           C  
ATOM    109  O   LYS    13      16.714 -19.454 -17.894  1.00  0.00           O  
ATOM    110  N   LEU    14      18.706 -18.522 -17.292  1.00  0.00           N  
ATOM    111  CA  LEU    14      19.290 -19.640 -16.558  1.00  0.00           C  
ATOM    112  CB  LEU    14      20.794 -19.330 -16.352  1.00  0.00           C  
ATOM    113  CG  LEU    14      21.604 -20.285 -15.452  1.00  0.00           C  
ATOM    114  CD1 LEU    14      21.580 -21.745 -15.953  1.00  0.00           C  
ATOM    115  CD2 LEU    14      23.038 -19.753 -15.242  1.00  0.00           C  
ATOM    116  C   LEU    14      18.532 -19.978 -15.257  1.00  0.00           C  
ATOM    117  O   LEU    14      18.221 -21.151 -15.048  1.00  0.00           O  
ATOM    118  N   ILE    15      18.244 -18.964 -14.419  1.00  0.00           N  
ATOM    119  CA  ILE    15      17.579 -19.160 -13.123  1.00  0.00           C  
ATOM    120  CB  ILE    15      17.919 -18.035 -12.098  1.00  0.00           C  
ATOM    121  CG2 ILE    15      19.428 -18.025 -11.801  1.00  0.00           C  
ATOM    122  CG1 ILE    15      17.405 -16.621 -12.463  1.00  0.00           C  
ATOM    123  CD1 ILE    15      17.613 -15.573 -11.359  1.00  0.00           C  
ATOM    124  C   ILE    15      16.046 -19.304 -13.228  1.00  0.00           C  
ATOM    125  O   ILE    15      15.471 -20.050 -12.436  1.00  0.00           O  
ATOM    126  N   CYS    16      15.418 -18.620 -14.203  1.00  0.00           N  
ATOM    127  CA  CYS    16      13.963 -18.601 -14.418  1.00  0.00           C  
ATOM    128  CB  CYS    16      13.497 -17.291 -15.091  1.00  0.00           C  
ATOM    129  SG  CYS    16      13.779 -15.889 -13.971  1.00  0.00           S  
ATOM    130  C   CYS    16      13.443 -19.824 -15.199  1.00  0.00           C  
ATOM    131  O   CYS    16      12.234 -19.911 -15.417  1.00  0.00           O  
ATOM    132  N   ASN    17      14.342 -20.750 -15.583  1.00  0.00           N  
ATOM    133  CA  ASN    17      14.036 -22.034 -16.212  1.00  0.00           C  
ATOM    134  CB  ASN    17      15.373 -22.702 -16.623  1.00  0.00           C  
ATOM    135  CG  ASN    17      15.241 -23.973 -17.475  1.00  0.00           C  
ATOM    136  OD1 ASN    17      14.144 -24.423 -17.800  1.00  0.00           O  
ATOM    137  ND2 ASN    17      16.379 -24.563 -17.843  1.00  0.00           N  
ATOM    138  C   ASN    17      13.206 -22.918 -15.259  1.00  0.00           C  
ATOM    139  O   ASN    17      13.760 -23.467 -14.307  1.00  0.00           O  
ATOM    140  N   VAL    18      11.897 -23.027 -15.544  1.00  0.00           N  
ATOM    141  CA  VAL    18      10.929 -23.808 -14.769  1.00  0.00           C  
ATOM    142  CB  VAL    18       9.469 -23.544 -15.247  1.00  0.00           C  
ATOM    143  CG1 VAL    18       8.395 -24.491 -14.664  1.00  0.00           C  
ATOM    144  CG2 VAL    18       9.066 -22.087 -14.966  1.00  0.00           C  
ATOM    145  C   VAL    18      11.212 -25.321 -14.808  1.00  0.00           C  
ATOM    146  O   VAL    18      11.043 -25.974 -13.782  1.00  0.00           O  
ATOM    147  N   GLN    19      11.671 -25.839 -15.962  1.00  0.00           N  
ATOM    148  CA  GLN    19      12.024 -27.249 -16.152  1.00  0.00           C  
ATOM    149  CB  GLN    19      12.286 -27.515 -17.649  1.00  0.00           C  
ATOM    150  CG  GLN    19      12.620 -28.983 -17.991  1.00  0.00           C  
ATOM    151  CD  GLN    19      12.721 -29.235 -19.496  1.00  0.00           C  
ATOM    152  OE1 GLN    19      13.149 -28.370 -20.258  1.00  0.00           O  
ATOM    153  NE2 GLN    19      12.355 -30.442 -19.931  1.00  0.00           N  
ATOM    154  C   GLN    19      13.184 -27.711 -15.249  1.00  0.00           C  
ATOM    155  O   GLN    19      13.143 -28.842 -14.772  1.00  0.00           O  
ATOM    156  N   ALA    20      14.155 -26.818 -14.979  1.00  0.00           N  
ATOM    157  CA  ALA    20      15.241 -27.053 -14.024  1.00  0.00           C  
ATOM    158  CB  ALA    20      16.289 -25.937 -14.157  1.00  0.00           C  
ATOM    159  C   ALA    20      14.759 -27.182 -12.566  1.00  0.00           C  
ATOM    160  O   ALA    20      15.379 -27.926 -11.806  1.00  0.00           O  
ATOM    161  N   MET    21      13.654 -26.498 -12.212  1.00  0.00           N  
ATOM    162  CA  MET    21      12.987 -26.610 -10.910  1.00  0.00           C  
ATOM    163  CB  MET    21      12.035 -25.420 -10.656  1.00  0.00           C  
ATOM    164  CG  MET    21      12.613 -24.029 -10.963  1.00  0.00           C  
ATOM    165  SD  MET    21      11.492 -22.658 -10.578  1.00  0.00           S  
ATOM    166  CE  MET    21      12.499 -21.266 -11.154  1.00  0.00           C  
ATOM    167  C   MET    21      12.241 -27.945 -10.750  1.00  0.00           C  
ATOM    168  O   MET    21      12.316 -28.540  -9.677  1.00  0.00           O  
ATOM    169  N   GLU    22      11.569 -28.402 -11.822  1.00  0.00           N  
ATOM    170  CA  GLU    22      10.858 -29.682 -11.893  1.00  0.00           C  
ATOM    171  CB  GLU    22      10.032 -29.745 -13.193  1.00  0.00           C  
ATOM    172  CG  GLU    22       8.931 -28.668 -13.284  1.00  0.00           C  
ATOM    173  CD  GLU    22       8.146 -28.697 -14.597  1.00  0.00           C  
ATOM    174  OE1 GLU    22       8.660 -29.263 -15.589  1.00  0.00           O  
ATOM    175  OE2 GLU    22       7.022 -28.150 -14.588  1.00  0.00           O1-
ATOM    176  C   GLU    22      11.803 -30.894 -11.798  1.00  0.00           C  
ATOM    177  O   GLU    22      11.474 -31.854 -11.103  1.00  0.00           O  
ATOM    178  N   GLU    23      12.965 -30.806 -12.470  1.00  0.00           N  
ATOM    179  CA  GLU    23      14.055 -31.785 -12.428  1.00  0.00           C  
ATOM    180  CB  GLU    23      15.097 -31.429 -13.508  1.00  0.00           C  
ATOM    181  CG  GLU    23      14.622 -31.739 -14.944  1.00  0.00           C  
ATOM    182  CD  GLU    23      15.569 -31.239 -16.042  1.00  0.00           C  
ATOM    183  OE1 GLU    23      16.614 -30.637 -15.707  1.00  0.00           O  
ATOM    184  OE2 GLU    23      15.219 -31.472 -17.219  1.00  0.00           O1-
ATOM    185  C   GLU    23      14.722 -31.883 -11.044  1.00  0.00           C  
ATOM    186  O   GLU    23      15.028 -32.991 -10.607  1.00  0.00           O  
ATOM    187  N   MET    24      14.908 -30.729 -10.378  1.00  0.00           N  
ATOM    188  CA  MET    24      15.463 -30.604  -9.028  1.00  0.00           C  
ATOM    189  CB  MET    24      15.882 -29.127  -8.822  1.00  0.00           C  
ATOM    190  CG  MET    24      16.281 -28.681  -7.403  1.00  0.00           C  
ATOM    191  SD  MET    24      14.942 -27.889  -6.468  1.00  0.00           S  
ATOM    192  CE  MET    24      15.891 -27.154  -5.110  1.00  0.00           C  
ATOM    193  C   MET    24      14.532 -31.172  -7.936  1.00  0.00           C  
ATOM    194  O   MET    24      15.031 -31.739  -6.964  1.00  0.00           O  
ATOM    195  N   MET    25      13.207 -31.063  -8.139  1.00  0.00           N  
ATOM    196  CA  MET    25      12.181 -31.693  -7.305  1.00  0.00           C  
ATOM    197  CB  MET    25      10.814 -31.027  -7.564  1.00  0.00           C  
ATOM    198  CG  MET    25      10.683 -29.594  -7.019  1.00  0.00           C  
ATOM    199  SD  MET    25      10.356 -29.482  -5.238  1.00  0.00           S  
ATOM    200  CE  MET    25      11.998 -29.056  -4.605  1.00  0.00           C  
ATOM    201  C   MET    25      12.108 -33.215  -7.516  1.00  0.00           C  
ATOM    202  O   MET    25      12.003 -33.940  -6.528  1.00  0.00           O  
ATOM    203  N   MET    26      12.187 -33.676  -8.780  1.00  0.00           N  
ATOM    204  CA  MET    26      12.182 -35.098  -9.154  1.00  0.00           C  
ATOM    205  CB  MET    26      11.957 -35.245 -10.676  1.00  0.00           C  
ATOM    206  CG  MET    26      10.477 -35.393 -11.058  1.00  0.00           C  
ATOM    207  SD  MET    26       9.678 -36.909 -10.445  1.00  0.00           S  
ATOM    208  CE  MET    26      10.527 -38.186 -11.410  1.00  0.00           C  
ATOM    209  C   MET    26      13.435 -35.870  -8.713  1.00  0.00           C  
ATOM    210  O   MET    26      13.339 -37.078  -8.499  1.00  0.00           O  
ATOM    211  N   GLU    27      14.566 -35.164  -8.548  1.00  0.00           N  
ATOM    212  CA  GLU    27      15.802 -35.687  -7.967  1.00  0.00           C  
ATOM    213  CB  GLU    27      16.940 -34.695  -8.290  1.00  0.00           C  
ATOM    214  CG  GLU    27      18.335 -35.094  -7.777  1.00  0.00           C  
ATOM    215  CD  GLU    27      19.406 -34.119  -8.266  1.00  0.00           C  
ATOM    216  OE1 GLU    27      19.523 -33.036  -7.647  1.00  0.00           O  
ATOM    217  OE2 GLU    27      20.085 -34.470  -9.257  1.00  0.00           O1-
ATOM    218  C   GLU    27      15.651 -36.002  -6.462  1.00  0.00           C  
ATOM    219  O   GLU    27      16.225 -36.987  -5.998  1.00  0.00           O  
ATOM    220  N   MET    28      14.814 -35.212  -5.763  1.00  0.00           N  
ATOM    221  CA  MET    28      14.376 -35.425  -4.378  1.00  0.00           C  
ATOM    222  CB  MET    28      14.166 -34.057  -3.689  1.00  0.00           C  
ATOM    223  CG  MET    28      15.417 -33.164  -3.697  1.00  0.00           C  
ATOM    224  SD  MET    28      15.197 -31.565  -2.874  1.00  0.00           S  
ATOM    225  CE  MET    28      16.787 -30.802  -3.290  1.00  0.00           C  
ATOM    226  C   MET    28      13.113 -36.315  -4.274  1.00  0.00           C  
ATOM    227  O   MET    28      12.564 -36.449  -3.181  1.00  0.00           O  
ATOM    228  N   LYS    29      12.696 -36.926  -5.398  1.00  0.00           N  
ATOM    229  CA  LYS    29      11.609 -37.901  -5.549  1.00  0.00           C  
ATOM    230  CB  LYS    29      11.854 -39.174  -4.689  1.00  0.00           C  
ATOM    231  CG  LYS    29      13.256 -39.804  -4.806  1.00  0.00           C  
ATOM    232  CD  LYS    29      13.719 -40.082  -6.244  1.00  0.00           C  
ATOM    233  CE  LYS    29      15.131 -40.679  -6.293  1.00  0.00           C  
ATOM    234  NZ  LYS    29      15.625 -40.767  -7.677  1.00  0.00           N1+
ATOM    235  C   LYS    29      10.199 -37.305  -5.354  1.00  0.00           C  
ATOM    236  O   LYS    29       9.312 -38.012  -4.878  1.00  0.00           O  
ATOM    237  N   TYR    30      10.008 -36.037  -5.757  1.00  0.00           N  
ATOM    238  CA  TYR    30       8.712 -35.361  -5.779  1.00  0.00           C  
ATOM    239  CB  TYR    30       8.755 -34.118  -4.859  1.00  0.00           C  
ATOM    240  CG  TYR    30       7.402 -33.451  -4.660  1.00  0.00           C  
ATOM    241  CD1 TYR    30       6.895 -32.552  -5.623  1.00  0.00           C  
ATOM    242  CE1 TYR    30       5.601 -32.017  -5.480  1.00  0.00           C  
ATOM    243  CZ  TYR    30       4.819 -32.350  -4.357  1.00  0.00           C  
ATOM    244  OH  TYR    30       3.554 -31.854  -4.233  1.00  0.00           O  
ATOM    245  CE2 TYR    30       5.341 -33.205  -3.367  1.00  0.00           C  
ATOM    246  CD2 TYR    30       6.626 -33.761  -3.523  1.00  0.00           C  
ATOM    247  C   TYR    30       8.380 -34.984  -7.230  1.00  0.00           C  
ATOM    248  O   TYR    30       9.100 -34.184  -7.828  1.00  0.00           O  
ATOM    249  N   ASN    31       7.274 -35.529  -7.759  1.00  0.00           N  
ATOM    250  CA  ASN    31       6.775 -35.195  -9.091  1.00  0.00           C  
ATOM    251  CB  ASN    31       6.186 -36.460  -9.757  1.00  0.00           C  
ATOM    252  CG  ASN    31       6.089 -36.368 -11.285  1.00  0.00           C  
ATOM    253  OD1 ASN    31       5.720 -35.333 -11.835  1.00  0.00           O  
ATOM    254  ND2 ASN    31       6.403 -37.460 -11.982  1.00  0.00           N  
ATOM    255  C   ASN    31       5.743 -34.061  -8.975  1.00  0.00           C  
ATOM    256  O   ASN    31       4.657 -34.274  -8.437  1.00  0.00           O  
ATOM    257  N   THR    32       6.109 -32.884  -9.506  1.00  0.00           N  
ATOM    258  CA  THR    32       5.279 -31.678  -9.540  1.00  0.00           C  
ATOM    259  CB  THR    32       6.141 -30.429  -9.874  1.00  0.00           C  
ATOM    260  CG2 THR    32       7.344 -30.235  -8.935  1.00  0.00           C  
ATOM    261  OG1 THR    32       6.602 -30.439 -11.214  1.00  0.00           O  
ATOM    262  C   THR    32       4.112 -31.750 -10.553  1.00  0.00           C  
ATOM    263  O   THR    32       3.190 -30.946 -10.439  1.00  0.00           O  
ATOM    264  N   LYS    33       4.155 -32.693 -11.512  1.00  0.00           N  
ATOM    265  CA  LYS    33       3.105 -32.903 -12.514  1.00  0.00           C  
ATOM    266  CB  LYS    33       3.749 -33.301 -13.858  1.00  0.00           C  
ATOM    267  CG  LYS    33       4.464 -32.112 -14.523  1.00  0.00           C  
ATOM    268  CD  LYS    33       5.425 -32.512 -15.651  1.00  0.00           C  
ATOM    269  CE  LYS    33       6.012 -31.270 -16.335  1.00  0.00           C  
ATOM    270  NZ  LYS    33       7.214 -31.581 -17.125  1.00  0.00           N1+
ATOM    271  C   LYS    33       2.043 -33.914 -12.051  1.00  0.00           C  
ATOM    272  O   LYS    33       0.881 -33.749 -12.420  1.00  0.00           O  
ATOM    273  N   LYS    34       2.433 -34.905 -11.227  1.00  0.00           N  
ATOM    274  CA  LYS    34       1.500 -35.823 -10.561  1.00  0.00           C  
ATOM    275  CB  LYS    34       2.216 -37.130 -10.169  1.00  0.00           C  
ATOM    276  CG  LYS    34       2.701 -37.972 -11.361  1.00  0.00           C  
ATOM    277  CD  LYS    34       3.394 -39.267 -10.901  1.00  0.00           C  
ATOM    278  CE  LYS    34       3.943 -40.130 -12.048  1.00  0.00           C  
ATOM    279  NZ  LYS    34       2.868 -40.654 -12.909  1.00  0.00           N1+
ATOM    280  C   LYS    34       0.857 -35.193  -9.311  1.00  0.00           C  
ATOM    281  O   LYS    34      -0.276 -35.546  -8.985  1.00  0.00           O  
ATOM    282  N   ALA    35       1.586 -34.281  -8.646  1.00  0.00           N  
ATOM    283  CA  ALA    35       1.163 -33.588  -7.434  1.00  0.00           C  
ATOM    284  CB  ALA    35       1.794 -34.280  -6.212  1.00  0.00           C  
ATOM    285  C   ALA    35       1.565 -32.105  -7.541  1.00  0.00           C  
ATOM    286  O   ALA    35       2.661 -31.756  -7.100  1.00  0.00           O  
ATOM    287  N   PRO    36       0.691 -31.253  -8.135  1.00  0.00           N  
ATOM    288  CD  PRO    36      -0.568 -31.626  -8.783  1.00  0.00           C  
ATOM    289  CG  PRO    36      -0.892 -30.454  -9.697  1.00  0.00           C  
ATOM    290  CB  PRO    36      -0.340 -29.263  -8.936  1.00  0.00           C  
ATOM    291  CA  PRO    36       0.915 -29.795  -8.225  1.00  0.00           C  
ATOM    292  C   PRO    36       1.137 -29.109  -6.868  1.00  0.00           C  
ATOM    293  O   PRO    36       0.436 -29.416  -5.903  1.00  0.00           O  
ATOM    294  N   LEU    37       2.122 -28.198  -6.840  1.00  0.00           N  
ATOM    295  CA  LEU    37       2.552 -27.439  -5.663  1.00  0.00           C  
ATOM    296  CB  LEU    37       3.750 -26.547  -6.051  1.00  0.00           C  
ATOM    297  CG  LEU    37       5.023 -27.308  -6.489  1.00  0.00           C  
ATOM    298  CD1 LEU    37       6.063 -26.349  -7.098  1.00  0.00           C  
ATOM    299  CD2 LEU    37       5.628 -28.133  -5.341  1.00  0.00           C  
ATOM    300  C   LEU    37       1.443 -26.584  -5.018  1.00  0.00           C  
ATOM    301  O   LEU    37       1.471 -26.404  -3.803  1.00  0.00           O  
ATOM    302  N   GLY    38       0.479 -26.108  -5.827  1.00  0.00           N  
ATOM    303  CA  GLY    38      -0.646 -25.283  -5.379  1.00  0.00           C  
ATOM    304  C   GLY    38      -1.724 -26.073  -4.615  1.00  0.00           C  
ATOM    305  O   GLY    38      -2.575 -25.444  -3.987  1.00  0.00           O  
ATOM    306  N   LYS    39      -1.699 -27.420  -4.648  1.00  0.00           N  
ATOM    307  CA  LYS    39      -2.579 -28.287  -3.855  1.00  0.00           C  
ATOM    308  CB  LYS    39      -2.905 -29.585  -4.638  1.00  0.00           C  
ATOM    309  CG  LYS    39      -4.132 -29.488  -5.566  1.00  0.00           C  
ATOM    310  CD  LYS    39      -3.940 -28.586  -6.797  1.00  0.00           C  
ATOM    311  CE  LYS    39      -5.168 -28.534  -7.718  1.00  0.00           C  
ATOM    312  NZ  LYS    39      -6.313 -27.870  -7.070  1.00  0.00           N1+
ATOM    313  C   LYS    39      -2.024 -28.598  -2.450  1.00  0.00           C  
ATOM    314  O   LYS    39      -2.786 -29.102  -1.624  1.00  0.00           O  
ATOM    315  N   LEU    40      -0.739 -28.292  -2.187  1.00  0.00           N  
ATOM    316  CA  LEU    40      -0.100 -28.480  -0.883  1.00  0.00           C  
ATOM    317  CB  LEU    40       1.436 -28.376  -1.017  1.00  0.00           C  
ATOM    318  CG  LEU    40       2.091 -29.472  -1.888  1.00  0.00           C  
ATOM    319  CD1 LEU    40       3.580 -29.160  -2.119  1.00  0.00           C  
ATOM    320  CD2 LEU    40       1.887 -30.890  -1.315  1.00  0.00           C  
ATOM    321  C   LEU    40      -0.620 -27.448   0.130  1.00  0.00           C  
ATOM    322  O   LEU    40      -0.431 -26.249  -0.076  1.00  0.00           O  
ATOM    323  N   THR    41      -1.263 -27.940   1.200  1.00  0.00           N  
ATOM    324  CA  THR    41      -1.804 -27.111   2.280  1.00  0.00           C  
ATOM    325  CB  THR    41      -3.083 -27.746   2.904  1.00  0.00           C  
ATOM    326  CG2 THR    41      -4.107 -28.225   1.861  1.00  0.00           C  
ATOM    327  OG1 THR    41      -2.827 -28.794   3.819  1.00  0.00           O  
ATOM    328  C   THR    41      -0.753 -26.878   3.387  1.00  0.00           C  
ATOM    329  O   THR    41       0.218 -27.631   3.491  1.00  0.00           O  
ATOM    330  N   VAL    42      -0.981 -25.836   4.205  1.00  0.00           N  
ATOM    331  CA  VAL    42      -0.136 -25.462   5.346  1.00  0.00           C  
ATOM    332  CB  VAL    42      -0.626 -24.128   5.988  1.00  0.00           C  
ATOM    333  CG1 VAL    42       0.078 -23.733   7.306  1.00  0.00           C  
ATOM    334  CG2 VAL    42      -0.518 -22.963   4.987  1.00  0.00           C  
ATOM    335  C   VAL    42      -0.078 -26.558   6.434  1.00  0.00           C  
ATOM    336  O   VAL    42       0.998 -26.808   6.979  1.00  0.00           O  
ATOM    337  N   ALA    43      -1.224 -27.214   6.689  1.00  0.00           N  
ATOM    338  CA  ALA    43      -1.355 -28.334   7.621  1.00  0.00           C  
ATOM    339  CB  ALA    43      -2.846 -28.598   7.874  1.00  0.00           C  
ATOM    340  C   ALA    43      -0.653 -29.616   7.140  1.00  0.00           C  
ATOM    341  O   ALA    43      -0.135 -30.351   7.976  1.00  0.00           O  
ATOM    342  N   GLN    44      -0.634 -29.846   5.816  1.00  0.00           N  
ATOM    343  CA  GLN    44       0.009 -30.986   5.159  1.00  0.00           C  
ATOM    344  CB  GLN    44      -0.520 -31.072   3.712  1.00  0.00           C  
ATOM    345  CG  GLN    44       0.088 -32.178   2.829  1.00  0.00           C  
ATOM    346  CD  GLN    44      -0.529 -32.217   1.427  1.00  0.00           C  
ATOM    347  OE1 GLN    44      -1.265 -31.317   1.027  1.00  0.00           O  
ATOM    348  NE2 GLN    44      -0.214 -33.264   0.665  1.00  0.00           N  
ATOM    349  C   GLN    44       1.546 -30.932   5.230  1.00  0.00           C  
ATOM    350  O   GLN    44       2.167 -31.961   5.495  1.00  0.00           O  
ATOM    351  N   ILE    45       2.118 -29.734   5.017  1.00  0.00           N  
ATOM    352  CA  ILE    45       3.555 -29.465   5.124  1.00  0.00           C  
ATOM    353  CB  ILE    45       3.920 -28.079   4.503  1.00  0.00           C  
ATOM    354  CG2 ILE    45       5.336 -27.548   4.828  1.00  0.00           C  
ATOM    355  CG1 ILE    45       3.667 -28.043   2.975  1.00  0.00           C  
ATOM    356  CD1 ILE    45       4.691 -28.807   2.120  1.00  0.00           C  
ATOM    357  C   ILE    45       4.051 -29.537   6.582  1.00  0.00           C  
ATOM    358  O   ILE    45       5.108 -30.117   6.826  1.00  0.00           O  
ATOM    359  N   LYS    46       3.262 -28.991   7.522  1.00  0.00           N  
ATOM    360  CA  LYS    46       3.555 -29.002   8.957  1.00  0.00           C  
ATOM    361  CB  LYS    46       2.708 -27.908   9.632  1.00  0.00           C  
ATOM    362  CG  LYS    46       2.963 -27.719  11.139  1.00  0.00           C  
ATOM    363  CD  LYS    46       2.613 -26.307  11.641  1.00  0.00           C  
ATOM    364  CE  LYS    46       1.164 -25.878  11.364  1.00  0.00           C  
ATOM    365  NZ  LYS    46       0.913 -24.513  11.857  1.00  0.00           N1+
ATOM    366  C   LYS    46       3.408 -30.398   9.598  1.00  0.00           C  
ATOM    367  O   LYS    46       4.178 -30.718  10.503  1.00  0.00           O  
ATOM    368  N   ALA    47       2.486 -31.225   9.073  1.00  0.00           N  
ATOM    369  CA  ALA    47       2.366 -32.647   9.401  1.00  0.00           C  
ATOM    370  CB  ALA    47       0.983 -33.157   8.973  1.00  0.00           C  
ATOM    371  C   ALA    47       3.485 -33.497   8.769  1.00  0.00           C  
ATOM    372  O   ALA    47       3.828 -34.536   9.329  1.00  0.00           O  
ATOM    373  N   GLY    48       4.063 -33.034   7.647  1.00  0.00           N  
ATOM    374  CA  GLY    48       5.230 -33.642   7.014  1.00  0.00           C  
ATOM    375  C   GLY    48       6.478 -33.425   7.882  1.00  0.00           C  
ATOM    376  O   GLY    48       7.230 -34.373   8.094  1.00  0.00           O  
ATOM    377  N   TYR    49       6.662 -32.211   8.437  1.00  0.00           N  
ATOM    378  CA  TYR    49       7.712 -31.891   9.411  1.00  0.00           C  
ATOM    379  CB  TYR    49       7.778 -30.369   9.648  1.00  0.00           C  
ATOM    380  CG  TYR    49       8.431 -29.546   8.550  1.00  0.00           C  
ATOM    381  CD1 TYR    49       9.777 -29.776   8.196  1.00  0.00           C  
ATOM    382  CE1 TYR    49      10.410 -28.949   7.248  1.00  0.00           C  
ATOM    383  CZ  TYR    49       9.708 -27.879   6.664  1.00  0.00           C  
ATOM    384  OH  TYR    49      10.335 -27.054   5.780  1.00  0.00           O  
ATOM    385  CE2 TYR    49       8.356 -27.665   6.992  1.00  0.00           C  
ATOM    386  CD2 TYR    49       7.717 -28.504   7.923  1.00  0.00           C  
ATOM    387  C   TYR    49       7.555 -32.625  10.757  1.00  0.00           C  
ATOM    388  O   TYR    49       8.572 -32.906  11.389  1.00  0.00           O  
ATOM    389  N   GLN    50       6.311 -32.950  11.155  1.00  0.00           N  
ATOM    390  CA  GLN    50       6.004 -33.757  12.340  1.00  0.00           C  
ATOM    391  CB  GLN    50       4.494 -33.654  12.652  1.00  0.00           C  
ATOM    392  CG  GLN    50       4.065 -34.304  13.985  1.00  0.00           C  
ATOM    393  CD  GLN    50       2.545 -34.381  14.144  1.00  0.00           C  
ATOM    394  OE1 GLN    50       1.842 -34.831  13.242  1.00  0.00           O  
ATOM    395  NE2 GLN    50       2.033 -33.990  15.312  1.00  0.00           N  
ATOM    396  C   GLN    50       6.448 -35.224  12.169  1.00  0.00           C  
ATOM    397  O   GLN    50       6.887 -35.831  13.145  1.00  0.00           O  
ATOM    398  N   SER    51       6.353 -35.757  10.939  1.00  0.00           N  
ATOM    399  CA  SER    51       6.811 -37.103  10.590  1.00  0.00           C  
ATOM    400  CB  SER    51       6.161 -37.550   9.273  1.00  0.00           C  
ATOM    401  OG  SER    51       4.758 -37.530   9.376  1.00  0.00           O  
ATOM    402  C   SER    51       8.343 -37.177  10.474  1.00  0.00           C  
ATOM    403  O   SER    51       8.916 -38.195  10.856  1.00  0.00           O  
ATOM    404  N   LEU    52       8.980 -36.092   9.994  1.00  0.00           N  
ATOM    405  CA  LEU    52      10.437 -35.940   9.956  1.00  0.00           C  
ATOM    406  CB  LEU    52      10.836 -34.770   9.031  1.00  0.00           C  
ATOM    407  CG  LEU    52      10.537 -35.009   7.537  1.00  0.00           C  
ATOM    408  CD1 LEU    52      10.863 -33.756   6.705  1.00  0.00           C  
ATOM    409  CD2 LEU    52      11.224 -36.272   6.983  1.00  0.00           C  
ATOM    410  C   LEU    52      11.060 -35.757  11.349  1.00  0.00           C  
ATOM    411  O   LEU    52      12.224 -36.113  11.521  1.00  0.00           O  
ATOM    412  N   LYS    53      10.280 -35.251  12.320  1.00  0.00           N  
ATOM    413  CA  LYS    53      10.667 -35.158  13.726  1.00  0.00           C  
ATOM    414  CB  LYS    53       9.729 -34.162  14.442  1.00  0.00           C  
ATOM    415  CG  LYS    53      10.100 -33.805  15.894  1.00  0.00           C  
ATOM    416  CD  LYS    53      11.419 -33.013  16.038  1.00  0.00           C  
ATOM    417  CE  LYS    53      12.561 -33.794  16.704  1.00  0.00           C  
ATOM    418  NZ  LYS    53      12.220 -34.172  18.086  1.00  0.00           N1+
ATOM    419  C   LYS    53      10.699 -36.548  14.398  1.00  0.00           C  
ATOM    420  O   LYS    53      11.626 -36.805  15.162  1.00  0.00           O  
ATOM    421  N   LYS    54       9.744 -37.437  14.053  1.00  0.00           N  
ATOM    422  CA  LYS    54       9.741 -38.847  14.471  1.00  0.00           C  
ATOM    423  CB  LYS    54       8.425 -39.547  14.073  1.00  0.00           C  
ATOM    424  CG  LYS    54       7.170 -39.029  14.788  1.00  0.00           C  
ATOM    425  CD  LYS    54       5.944 -39.901  14.465  1.00  0.00           C  
ATOM    426  CE  LYS    54       4.621 -39.327  14.987  1.00  0.00           C  
ATOM    427  NZ  LYS    54       4.210 -38.143  14.216  1.00  0.00           N1+
ATOM    428  C   LYS    54      10.925 -39.636  13.888  1.00  0.00           C  
ATOM    429  O   LYS    54      11.545 -40.408  14.618  1.00  0.00           O  
ATOM    430  N   ILE    55      11.228 -39.402  12.598  1.00  0.00           N  
ATOM    431  CA  ILE    55      12.378 -39.966  11.888  1.00  0.00           C  
ATOM    432  CB  ILE    55      12.317 -39.641  10.361  1.00  0.00           C  
ATOM    433  CG2 ILE    55      13.623 -39.883   9.573  1.00  0.00           C  
ATOM    434  CG1 ILE    55      11.151 -40.399   9.683  1.00  0.00           C  
ATOM    435  CD1 ILE    55      10.727 -39.826   8.321  1.00  0.00           C  
ATOM    436  C   ILE    55      13.720 -39.492  12.484  1.00  0.00           C  
ATOM    437  O   ILE    55      14.631 -40.306  12.609  1.00  0.00           O  
ATOM    438  N   GLU    56      13.801 -38.211  12.883  1.00  0.00           N  
ATOM    439  CA  GLU    56      14.966 -37.610  13.534  1.00  0.00           C  
ATOM    440  CB  GLU    56      14.836 -36.070  13.499  1.00  0.00           C  
ATOM    441  CG  GLU    56      15.996 -35.321  14.177  1.00  0.00           C  
ATOM    442  CD  GLU    56      15.926 -33.810  13.985  1.00  0.00           C  
ATOM    443  OE1 GLU    56      16.272 -33.358  12.874  1.00  0.00           O  
ATOM    444  OE2 GLU    56      15.582 -33.124  14.974  1.00  0.00           O1-
ATOM    445  C   GLU    56      15.249 -38.177  14.937  1.00  0.00           C  
ATOM    446  O   GLU    56      16.414 -38.412  15.254  1.00  0.00           O  
ATOM    447  N   ASP    57      14.190 -38.424  15.727  1.00  0.00           N  
ATOM    448  CA  ASP    57      14.262 -39.105  17.027  1.00  0.00           C  
ATOM    449  CB  ASP    57      12.985 -38.931  17.882  1.00  0.00           C  
ATOM    450  CG  ASP    57      12.632 -37.471  18.187  1.00  0.00           C  
ATOM    451  OD1 ASP    57      13.578 -36.673  18.382  1.00  0.00           O  
ATOM    452  OD2 ASP    57      11.422 -37.186  18.320  1.00  0.00           O1-
ATOM    453  C   ASP    57      14.656 -40.586  16.920  1.00  0.00           C  
ATOM    454  O   ASP    57      15.346 -41.074  17.812  1.00  0.00           O  
ATOM    455  N   CYS    58      14.258 -41.258  15.825  1.00  0.00           N  
ATOM    456  CA  CYS    58      14.663 -42.628  15.510  1.00  0.00           C  
ATOM    457  CB  CYS    58      13.802 -43.251  14.396  1.00  0.00           C  
ATOM    458  SG  CYS    58      12.134 -43.622  15.002  1.00  0.00           S  
ATOM    459  C   CYS    58      16.155 -42.707  15.136  1.00  0.00           C  
ATOM    460  O   CYS    58      16.855 -43.545  15.697  1.00  0.00           O  
ATOM    461  N   ILE    59      16.617 -41.826  14.230  1.00  0.00           N  
ATOM    462  CA  ILE    59      18.000 -41.769  13.738  1.00  0.00           C  
ATOM    463  CB  ILE    59      18.142 -40.780  12.537  1.00  0.00           C  
ATOM    464  CG2 ILE    59      19.595 -40.399  12.152  1.00  0.00           C  
ATOM    465  CG1 ILE    59      17.410 -41.344  11.298  1.00  0.00           C  
ATOM    466  CD1 ILE    59      17.227 -40.324  10.166  1.00  0.00           C  
ATOM    467  C   ILE    59      19.030 -41.431  14.836  1.00  0.00           C  
ATOM    468  O   ILE    59      20.061 -42.099  14.908  1.00  0.00           O  
ATOM    469  N   ARG    60      18.718 -40.437  15.687  1.00  0.00           N  
ATOM    470  CA  ARG    60      19.544 -40.026  16.830  1.00  0.00           C  
ATOM    471  CB  ARG    60      19.082 -38.634  17.310  1.00  0.00           C  
ATOM    472  CG  ARG    60      19.663 -37.492  16.454  1.00  0.00           C  
ATOM    473  CD  ARG    60      18.912 -36.155  16.540  1.00  0.00           C  
ATOM    474  NE  ARG    60      18.619 -35.722  17.915  1.00  0.00           N  
ATOM    475  CZ  ARG    60      17.415 -35.811  18.508  1.00  0.00           C  
ATOM    476  NH1 ARG    60      16.354 -36.292  17.846  1.00  0.00           N1+
ATOM    477  NH2 ARG    60      17.266 -35.409  19.776  1.00  0.00           N  
ATOM    478  C   ARG    60      19.563 -41.050  17.982  1.00  0.00           C  
ATOM    479  O   ARG    60      20.521 -41.038  18.754  1.00  0.00           O  
ATOM    480  N   ALA    61      18.551 -41.931  18.057  1.00  0.00           N  
ATOM    481  CA  ALA    61      18.498 -43.058  18.991  1.00  0.00           C  
ATOM    482  CB  ALA    61      17.037 -43.264  19.421  1.00  0.00           C  
ATOM    483  C   ALA    61      19.097 -44.359  18.414  1.00  0.00           C  
ATOM    484  O   ALA    61      19.152 -45.353  19.139  1.00  0.00           O  
ATOM    485  N   GLY    62      19.524 -44.347  17.136  1.00  0.00           N  
ATOM    486  CA  GLY    62      20.111 -45.491  16.430  1.00  0.00           C  
ATOM    487  C   GLY    62      19.072 -46.550  16.015  1.00  0.00           C  
ATOM    488  O   GLY    62      19.461 -47.638  15.590  1.00  0.00           O  
ATOM    489  N   GLN    63      17.769 -46.250  16.148  1.00  0.00           N  
ATOM    490  CA  GLN    63      16.652 -47.135  15.833  1.00  0.00           C  
ATOM    491  CB  GLN    63      15.397 -46.676  16.617  1.00  0.00           C  
ATOM    492  CG  GLN    63      15.576 -46.575  18.146  1.00  0.00           C  
ATOM    493  CD  GLN    63      16.074 -47.866  18.798  1.00  0.00           C  
ATOM    494  OE1 GLN    63      15.436 -48.909  18.680  1.00  0.00           O  
ATOM    495  NE2 GLN    63      17.209 -47.798  19.497  1.00  0.00           N  
ATOM    496  C   GLN    63      16.391 -47.118  14.322  1.00  0.00           C  
ATOM    497  O   GLN    63      15.974 -46.090  13.790  1.00  0.00           O  
ATOM    498  N   HIE    64      16.646 -48.262  13.670  1.00  0.00           N  
ATOM    499  CA  HIE    64      16.420 -48.474  12.236  1.00  0.00           C  
ATOM    500  CB  HIE    64      17.770 -48.658  11.507  1.00  0.00           C  
ATOM    501  CG  HIE    64      18.760 -47.524  11.661  1.00  0.00           C  
ATOM    502  ND1 HIE    64      18.405 -46.187  11.583  1.00  0.00           N  
ATOM    503  CE1 HIE    64      19.510 -45.468  11.801  1.00  0.00           C  
ATOM    504  NE2 HIE    64      20.586 -46.217  12.007  1.00  0.00           N  
ATOM    505  CD2 HIE    64      20.112 -47.528  11.923  1.00  0.00           C  
ATOM    506  C   HIE    64      15.442 -49.633  11.970  1.00  0.00           C  
ATOM    507  O   HIE    64      15.356 -50.096  10.832  1.00  0.00           O  
ATOM    508  N   GLY    65      14.712 -50.065  13.013  1.00  0.00           N  
ATOM    509  CA  GLY    65      13.723 -51.138  12.966  1.00  0.00           C  
ATOM    510  C   GLY    65      12.351 -50.599  12.537  1.00  0.00           C  
ATOM    511  O   GLY    65      12.248 -49.645  11.762  1.00  0.00           O  
ATOM    512  N   ARG    66      11.291 -51.257  13.037  1.00  0.00           N  
ATOM    513  CA  ARG    66       9.889 -50.998  12.695  1.00  0.00           C  
ATOM    514  CB  ARG    66       8.999 -52.075  13.358  1.00  0.00           C  
ATOM    515  CG  ARG    66       7.567 -52.135  12.791  1.00  0.00           C  
ATOM    516  CD  ARG    66       6.627 -53.089  13.541  1.00  0.00           C  
ATOM    517  NE  ARG    66       6.285 -52.572  14.876  1.00  0.00           N  
ATOM    518  CZ  ARG    66       6.796 -52.961  16.059  1.00  0.00           C  
ATOM    519  NH1 ARG    66       7.706 -53.943  16.150  1.00  0.00           N1+
ATOM    520  NH2 ARG    66       6.385 -52.350  17.176  1.00  0.00           N  
ATOM    521  C   ARG    66       9.405 -49.571  13.031  1.00  0.00           C  
ATOM    522  O   ARG    66       8.594 -49.037  12.280  1.00  0.00           O  
ATOM    523  N   ALA    67       9.932 -48.967  14.112  1.00  0.00           N  
ATOM    524  CA  ALA    67       9.612 -47.601  14.541  1.00  0.00           C  
ATOM    525  CB  ALA    67      10.304 -47.317  15.883  1.00  0.00           C  
ATOM    526  C   ALA    67       9.981 -46.522  13.507  1.00  0.00           C  
ATOM    527  O   ALA    67       9.199 -45.591  13.312  1.00  0.00           O  
ATOM    528  N   LEU    68      11.137 -46.689  12.840  1.00  0.00           N  
ATOM    529  CA  LEU    68      11.588 -45.817  11.755  1.00  0.00           C  
ATOM    530  CB  LEU    68      13.113 -45.975  11.563  1.00  0.00           C  
ATOM    531  CG  LEU    68      13.751 -45.119  10.441  1.00  0.00           C  
ATOM    532  CD1 LEU    68      13.532 -43.603  10.622  1.00  0.00           C  
ATOM    533  CD2 LEU    68      15.243 -45.432  10.306  1.00  0.00           C  
ATOM    534  C   LEU    68      10.813 -46.058  10.452  1.00  0.00           C  
ATOM    535  O   LEU    68      10.543 -45.091   9.742  1.00  0.00           O  
ATOM    536  N   MET    69      10.454 -47.324  10.172  1.00  0.00           N  
ATOM    537  CA  MET    69       9.652 -47.720   9.014  1.00  0.00           C  
ATOM    538  CB  MET    69       9.611 -49.258   8.915  1.00  0.00           C  
ATOM    539  CG  MET    69       8.977 -49.797   7.621  1.00  0.00           C  
ATOM    540  SD  MET    69       8.673 -51.583   7.639  1.00  0.00           S  
ATOM    541  CE  MET    69       7.171 -51.631   8.654  1.00  0.00           C  
ATOM    542  C   MET    69       8.247 -47.099   9.038  1.00  0.00           C  
ATOM    543  O   MET    69       7.844 -46.514   8.037  1.00  0.00           O  
ATOM    544  N   GLU    70       7.568 -47.190  10.193  1.00  0.00           N  
ATOM    545  CA  GLU    70       6.265 -46.583  10.472  1.00  0.00           C  
ATOM    546  CB  GLU    70       5.791 -47.046  11.866  1.00  0.00           C  
ATOM    547  CG  GLU    70       5.384 -48.538  11.912  1.00  0.00           C  
ATOM    548  CD  GLU    70       5.107 -49.080  13.321  1.00  0.00           C  
ATOM    549  OE1 GLU    70       5.354 -48.347  14.304  1.00  0.00           O  
ATOM    550  OE2 GLU    70       4.671 -50.250  13.397  1.00  0.00           O1-
ATOM    551  C   GLU    70       6.271 -45.044  10.364  1.00  0.00           C  
ATOM    552  O   GLU    70       5.297 -44.484   9.862  1.00  0.00           O  
ATOM    553  N   ALA    71       7.374 -44.398  10.785  1.00  0.00           N  
ATOM    554  CA  ALA    71       7.586 -42.953  10.669  1.00  0.00           C  
ATOM    555  CB  ALA    71       8.717 -42.535  11.621  1.00  0.00           C  
ATOM    556  C   ALA    71       7.872 -42.490   9.225  1.00  0.00           C  
ATOM    557  O   ALA    71       7.463 -41.386   8.863  1.00  0.00           O  
ATOM    558  N   CYS    72       8.526 -43.348   8.420  1.00  0.00           N  
ATOM    559  CA  CYS    72       8.764 -43.142   6.987  1.00  0.00           C  
ATOM    560  CB  CYS    72       9.864 -44.066   6.424  1.00  0.00           C  
ATOM    561  SG  CYS    72      11.495 -43.576   7.049  1.00  0.00           S  
ATOM    562  C   CYS    72       7.471 -43.317   6.172  1.00  0.00           C  
ATOM    563  O   CYS    72       7.231 -42.513   5.272  1.00  0.00           O  
ATOM    564  N   ASN    73       6.647 -44.325   6.517  1.00  0.00           N  
ATOM    565  CA  ASN    73       5.328 -44.566   5.918  1.00  0.00           C  
ATOM    566  CB  ASN    73       4.722 -45.905   6.409  1.00  0.00           C  
ATOM    567  CG  ASN    73       5.485 -47.175   6.010  1.00  0.00           C  
ATOM    568  OD1 ASN    73       5.578 -48.110   6.802  1.00  0.00           O  
ATOM    569  ND2 ASN    73       6.014 -47.239   4.785  1.00  0.00           N  
ATOM    570  C   ASN    73       4.348 -43.415   6.196  1.00  0.00           C  
ATOM    571  O   ASN    73       3.610 -43.047   5.285  1.00  0.00           O  
ATOM    572  N   GLU    74       4.392 -42.845   7.416  1.00  0.00           N  
ATOM    573  CA  GLU    74       3.619 -41.665   7.813  1.00  0.00           C  
ATOM    574  CB  GLU    74       3.784 -41.425   9.332  1.00  0.00           C  
ATOM    575  CG  GLU    74       2.846 -40.345   9.909  1.00  0.00           C  
ATOM    576  CD  GLU    74       3.176 -40.012  11.363  1.00  0.00           C  
ATOM    577  OE1 GLU    74       2.594 -40.660  12.259  1.00  0.00           O  
ATOM    578  OE2 GLU    74       3.999 -39.091  11.562  1.00  0.00           O1-
ATOM    579  C   GLU    74       4.006 -40.419   6.991  1.00  0.00           C  
ATOM    580  O   GLU    74       3.114 -39.696   6.551  1.00  0.00           O  
ATOM    581  N   PHE    75       5.317 -40.223   6.762  1.00  0.00           N  
ATOM    582  CA  PHE    75       5.866 -39.139   5.945  1.00  0.00           C  
ATOM    583  CB  PHE    75       7.398 -39.056   6.138  1.00  0.00           C  
ATOM    584  CG  PHE    75       8.106 -38.037   5.265  1.00  0.00           C  
ATOM    585  CD1 PHE    75       7.843 -36.663   5.434  1.00  0.00           C  
ATOM    586  CE1 PHE    75       8.419 -35.739   4.577  1.00  0.00           C  
ATOM    587  CZ  PHE    75       9.250 -36.160   3.547  1.00  0.00           C  
ATOM    588  CE2 PHE    75       9.516 -37.512   3.368  1.00  0.00           C  
ATOM    589  CD2 PHE    75       8.945 -38.455   4.212  1.00  0.00           C  
ATOM    590  C   PHE    75       5.446 -39.201   4.463  1.00  0.00           C  
ATOM    591  O   PHE    75       5.024 -38.180   3.920  1.00  0.00           O  
ATOM    592  N   TYR    76       5.545 -40.395   3.853  1.00  0.00           N  
ATOM    593  CA  TYR    76       5.186 -40.644   2.453  1.00  0.00           C  
ATOM    594  CB  TYR    76       5.862 -41.944   1.962  1.00  0.00           C  
ATOM    595  CG  TYR    76       7.387 -41.968   1.973  1.00  0.00           C  
ATOM    596  CD1 TYR    76       8.134 -40.833   1.586  1.00  0.00           C  
ATOM    597  CE1 TYR    76       9.541 -40.872   1.581  1.00  0.00           C  
ATOM    598  CZ  TYR    76      10.216 -42.052   1.943  1.00  0.00           C  
ATOM    599  OH  TYR    76      11.578 -42.086   1.905  1.00  0.00           O  
ATOM    600  CE2 TYR    76       9.480 -43.190   2.328  1.00  0.00           C  
ATOM    601  CD2 TYR    76       8.071 -43.147   2.342  1.00  0.00           C  
ATOM    602  C   TYR    76       3.668 -40.674   2.187  1.00  0.00           C  
ATOM    603  O   TYR    76       3.274 -40.477   1.038  1.00  0.00           O  
ATOM    604  N   THR    77       2.845 -40.883   3.232  1.00  0.00           N  
ATOM    605  CA  THR    77       1.385 -40.765   3.161  1.00  0.00           C  
ATOM    606  CB  THR    77       0.702 -41.435   4.389  1.00  0.00           C  
ATOM    607  CG2 THR    77      -0.821 -41.235   4.523  1.00  0.00           C  
ATOM    608  OG1 THR    77       0.934 -42.828   4.337  1.00  0.00           O  
ATOM    609  C   THR    77       0.937 -39.289   3.101  1.00  0.00           C  
ATOM    610  O   THR    77      -0.005 -38.979   2.373  1.00  0.00           O  
ATOM    611  N   ARG    78       1.621 -38.417   3.860  1.00  0.00           N  
ATOM    612  CA  ARG    78       1.294 -36.997   3.989  1.00  0.00           C  
ATOM    613  CB  ARG    78       1.772 -36.492   5.364  1.00  0.00           C  
ATOM    614  CG  ARG    78       1.005 -37.139   6.533  1.00  0.00           C  
ATOM    615  CD  ARG    78       1.655 -36.856   7.889  1.00  0.00           C  
ATOM    616  NE  ARG    78       0.837 -37.373   8.995  1.00  0.00           N  
ATOM    617  CZ  ARG    78       1.066 -37.170  10.304  1.00  0.00           C  
ATOM    618  NH1 ARG    78       2.094 -36.424  10.727  1.00  0.00           N1+
ATOM    619  NH2 ARG    78       0.244 -37.718  11.206  1.00  0.00           N  
ATOM    620  C   ARG    78       1.870 -36.149   2.843  1.00  0.00           C  
ATOM    621  O   ARG    78       1.166 -35.265   2.361  1.00  0.00           O  
ATOM    622  N   ILE    79       3.111 -36.434   2.418  1.00  0.00           N  
ATOM    623  CA  ILE    79       3.793 -35.722   1.336  1.00  0.00           C  
ATOM    624  CB  ILE    79       5.234 -35.308   1.766  1.00  0.00           C  
ATOM    625  CG2 ILE    79       6.019 -34.600   0.635  1.00  0.00           C  
ATOM    626  CG1 ILE    79       5.240 -34.450   3.058  1.00  0.00           C  
ATOM    627  CD1 ILE    79       4.430 -33.143   2.996  1.00  0.00           C  
ATOM    628  C   ILE    79       3.892 -36.687   0.128  1.00  0.00           C  
ATOM    629  O   ILE    79       4.557 -37.717   0.257  1.00  0.00           O  
ATOM    630  N   PRO    80       3.208 -36.379  -1.001  1.00  0.00           N  
ATOM    631  CD  PRO    80       2.397 -35.178  -1.225  1.00  0.00           C  
ATOM    632  CG  PRO    80       1.998 -35.221  -2.695  1.00  0.00           C  
ATOM    633  CB  PRO    80       1.995 -36.708  -3.008  1.00  0.00           C  
ATOM    634  CA  PRO    80       3.138 -37.292  -2.159  1.00  0.00           C  
ATOM    635  C   PRO    80       4.467 -37.387  -2.934  1.00  0.00           C  
ATOM    636  O   PRO    80       4.878 -36.414  -3.565  1.00  0.00           O  
ATOM    637  N   HIE    81       5.105 -38.565  -2.864  1.00  0.00           N  
ATOM    638  CA  HIE    81       6.354 -38.880  -3.559  1.00  0.00           C  
ATOM    639  CB  HIE    81       7.316 -39.588  -2.582  1.00  0.00           C  
ATOM    640  CG  HIE    81       8.013 -38.688  -1.592  1.00  0.00           C  
ATOM    641  ND1 HIE    81       7.353 -37.969  -0.612  1.00  0.00           N  
ATOM    642  CE1 HIE    81       8.279 -37.299   0.078  1.00  0.00           C  
ATOM    643  NE2 HIE    81       9.515 -37.509  -0.358  1.00  0.00           N  
ATOM    644  CD2 HIE    81       9.348 -38.395  -1.424  1.00  0.00           C  
ATOM    645  C   HIE    81       6.102 -39.772  -4.787  1.00  0.00           C  
ATOM    646  O   HIE    81       5.097 -40.481  -4.841  1.00  0.00           O  
ATOM    647  N   ASP    82       7.064 -39.743  -5.724  1.00  0.00           N  
ATOM    648  CA  ASP    82       7.122 -40.594  -6.909  1.00  0.00           C  
ATOM    649  CB  ASP    82       6.898 -39.771  -8.204  1.00  0.00           C  
ATOM    650  CG  ASP    82       6.850 -40.584  -9.508  1.00  0.00           C  
ATOM    651  OD1 ASP    82       6.687 -41.823  -9.438  1.00  0.00           O  
ATOM    652  OD2 ASP    82       6.912 -39.930 -10.571  1.00  0.00           O1-
ATOM    653  C   ASP    82       8.492 -41.290  -6.902  1.00  0.00           C  
ATOM    654  O   ASP    82       9.517 -40.621  -7.043  1.00  0.00           O  
ATOM    655  N   PHE    83       8.467 -42.623  -6.751  1.00  0.00           N  
ATOM    656  CA  PHE    83       9.648 -43.489  -6.790  1.00  0.00           C  
ATOM    657  CB  PHE    83       9.650 -44.405  -5.546  1.00  0.00           C  
ATOM    658  CG  PHE    83       9.697 -43.665  -4.222  1.00  0.00           C  
ATOM    659  CD1 PHE    83      10.869 -42.985  -3.832  1.00  0.00           C  
ATOM    660  CE1 PHE    83      10.877 -42.232  -2.666  1.00  0.00           C  
ATOM    661  CZ  PHE    83       9.735 -42.151  -1.880  1.00  0.00           C  
ATOM    662  CE2 PHE    83       8.569 -42.802  -2.259  1.00  0.00           C  
ATOM    663  CD2 PHE    83       8.533 -43.539  -3.435  1.00  0.00           C  
ATOM    664  C   PHE    83       9.701 -44.343  -8.069  1.00  0.00           C  
ATOM    665  O   PHE    83      10.708 -45.019  -8.279  1.00  0.00           O  
ATOM    666  N   GLY    84       8.633 -44.323  -8.887  1.00  0.00           N  
ATOM    667  CA  GLY    84       8.438 -45.260  -9.988  1.00  0.00           C  
ATOM    668  C   GLY    84       7.852 -46.560  -9.417  1.00  0.00           C  
ATOM    669  O   GLY    84       6.945 -46.522  -8.586  1.00  0.00           O  
ATOM    670  N   LEU    85       8.360 -47.707  -9.897  1.00  0.00           N  
ATOM    671  CA  LEU    85       7.926 -49.052  -9.498  1.00  0.00           C  
ATOM    672  CB  LEU    85       8.435 -50.076 -10.542  1.00  0.00           C  
ATOM    673  CG  LEU    85       8.045 -49.798 -12.013  1.00  0.00           C  
ATOM    674  CD1 LEU    85       8.718 -50.816 -12.959  1.00  0.00           C  
ATOM    675  CD2 LEU    85       6.518 -49.722 -12.218  1.00  0.00           C  
ATOM    676  C   LEU    85       8.434 -49.470  -8.103  1.00  0.00           C  
ATOM    677  O   LEU    85       7.746 -50.213  -7.405  1.00  0.00           O  
ATOM    678  N   ARG    86       9.655 -49.027  -7.767  1.00  0.00           N  
ATOM    679  CA  ARG    86      10.466 -49.461  -6.628  1.00  0.00           C  
ATOM    680  CB  ARG    86      11.950 -49.102  -6.902  1.00  0.00           C  
ATOM    681  CG  ARG    86      12.184 -47.748  -7.607  1.00  0.00           C  
ATOM    682  CD  ARG    86      13.659 -47.408  -7.873  1.00  0.00           C  
ATOM    683  NE  ARG    86      14.345 -46.897  -6.682  1.00  0.00           N  
ATOM    684  CZ  ARG    86      14.273 -45.628  -6.243  1.00  0.00           C  
ATOM    685  NH1 ARG    86      13.516 -44.713  -6.867  1.00  0.00           N1+
ATOM    686  NH2 ARG    86      14.967 -45.273  -5.155  1.00  0.00           N  
ATOM    687  C   ARG    86       9.970 -48.931  -5.270  1.00  0.00           C  
ATOM    688  O   ARG    86       9.374 -47.856  -5.194  1.00  0.00           O  
ATOM    689  N   THR    87      10.251 -49.735  -4.229  1.00  0.00           N  
ATOM    690  CA  THR    87       9.865 -49.563  -2.825  1.00  0.00           C  
ATOM    691  CB  THR    87      10.508 -50.702  -1.981  1.00  0.00           C  
ATOM    692  CG2 THR    87      10.214 -50.665  -0.468  1.00  0.00           C  
ATOM    693  OG1 THR    87      10.063 -51.952  -2.473  1.00  0.00           O  
ATOM    694  C   THR    87      10.358 -48.219  -2.220  1.00  0.00           C  
ATOM    695  O   THR    87      11.558 -47.957  -2.312  1.00  0.00           O  
ATOM    696  N   PRO    88       9.449 -47.418  -1.602  1.00  0.00           N  
ATOM    697  CD  PRO    88       7.999 -47.628  -1.637  1.00  0.00           C  
ATOM    698  CG  PRO    88       7.389 -46.346  -1.098  1.00  0.00           C  
ATOM    699  CB  PRO    88       8.440 -45.864  -0.122  1.00  0.00           C  
ATOM    700  CA  PRO    88       9.787 -46.228  -0.779  1.00  0.00           C  
ATOM    701  C   PRO    88      10.889 -46.483   0.287  1.00  0.00           C  
ATOM    702  O   PRO    88      10.619 -47.194   1.256  1.00  0.00           O  
ATOM    703  N   PRO    89      12.131 -45.993   0.051  1.00  0.00           N  
ATOM    704  CD  PRO    89      12.493 -45.035  -0.997  1.00  0.00           C  
ATOM    705  CG  PRO    89      13.922 -44.607  -0.687  1.00  0.00           C  
ATOM    706  CB  PRO    89      14.482 -45.805   0.062  1.00  0.00           C  
ATOM    707  CA  PRO    89      13.298 -46.334   0.887  1.00  0.00           C  
ATOM    708  C   PRO    89      13.257 -45.701   2.291  1.00  0.00           C  
ATOM    709  O   PRO    89      12.707 -44.612   2.461  1.00  0.00           O  
ATOM    710  N   LEU    90      13.864 -46.399   3.265  1.00  0.00           N  
ATOM    711  CA  LEU    90      14.042 -45.925   4.640  1.00  0.00           C  
ATOM    712  CB  LEU    90      14.581 -47.079   5.516  1.00  0.00           C  
ATOM    713  CG  LEU    90      13.584 -48.231   5.763  1.00  0.00           C  
ATOM    714  CD1 LEU    90      14.286 -49.443   6.412  1.00  0.00           C  
ATOM    715  CD2 LEU    90      12.357 -47.772   6.576  1.00  0.00           C  
ATOM    716  C   LEU    90      15.013 -44.733   4.701  1.00  0.00           C  
ATOM    717  O   LEU    90      16.099 -44.801   4.125  1.00  0.00           O  
ATOM    718  N   ILE    91      14.608 -43.688   5.437  1.00  0.00           N  
ATOM    719  CA  ILE    91      15.415 -42.505   5.729  1.00  0.00           C  
ATOM    720  CB  ILE    91      14.505 -41.243   5.881  1.00  0.00           C  
ATOM    721  CG2 ILE    91      15.266 -39.983   6.345  1.00  0.00           C  
ATOM    722  CG1 ILE    91      13.731 -40.930   4.574  1.00  0.00           C  
ATOM    723  CD1 ILE    91      12.413 -40.172   4.798  1.00  0.00           C  
ATOM    724  C   ILE    91      16.172 -42.791   7.042  1.00  0.00           C  
ATOM    725  O   ILE    91      15.581 -42.663   8.114  1.00  0.00           O  
ATOM    726  N   ARG    92      17.432 -43.249   6.926  1.00  0.00           N  
ATOM    727  CA  ARG    92      18.232 -43.760   8.048  1.00  0.00           C  
ATOM    728  CB  ARG    92      18.708 -45.203   7.772  1.00  0.00           C  
ATOM    729  CG  ARG    92      17.590 -46.179   7.371  1.00  0.00           C  
ATOM    730  CD  ARG    92      17.989 -47.655   7.513  1.00  0.00           C  
ATOM    731  NE  ARG    92      18.987 -48.063   6.515  1.00  0.00           N  
ATOM    732  CZ  ARG    92      19.741 -49.174   6.574  1.00  0.00           C  
ATOM    733  NH1 ARG    92      19.638 -50.037   7.596  1.00  0.00           N1+
ATOM    734  NH2 ARG    92      20.614 -49.426   5.590  1.00  0.00           N  
ATOM    735  C   ARG    92      19.446 -42.890   8.397  1.00  0.00           C  
ATOM    736  O   ARG    92      19.938 -43.002   9.520  1.00  0.00           O  
ATOM    737  N   THR    93      19.916 -42.059   7.457  1.00  0.00           N  
ATOM    738  CA  THR    93      21.064 -41.175   7.654  1.00  0.00           C  
ATOM    739  CB  THR    93      22.069 -41.282   6.471  1.00  0.00           C  
ATOM    740  CG2 THR    93      22.501 -42.724   6.160  1.00  0.00           C  
ATOM    741  OG1 THR    93      21.605 -40.670   5.284  1.00  0.00           O  
ATOM    742  C   THR    93      20.600 -39.713   7.777  1.00  0.00           C  
ATOM    743  O   THR    93      19.513 -39.359   7.315  1.00  0.00           O  
ATOM    744  N   GLN    94      21.470 -38.882   8.376  1.00  0.00           N  
ATOM    745  CA  GLN    94      21.294 -37.433   8.478  1.00  0.00           C  
ATOM    746  CB  GLN    94      22.352 -36.843   9.438  1.00  0.00           C  
ATOM    747  CG  GLN    94      22.078 -37.099  10.938  1.00  0.00           C  
ATOM    748  CD  GLN    94      20.811 -36.432  11.494  1.00  0.00           C  
ATOM    749  OE1 GLN    94      20.122 -37.014  12.328  1.00  0.00           O  
ATOM    750  NE2 GLN    94      20.496 -35.210  11.055  1.00  0.00           N  
ATOM    751  C   GLN    94      21.292 -36.695   7.126  1.00  0.00           C  
ATOM    752  O   GLN    94      20.692 -35.626   7.059  1.00  0.00           O  
ATOM    753  N   LYS    95      21.920 -37.271   6.083  1.00  0.00           N  
ATOM    754  CA  LYS    95      21.917 -36.740   4.716  1.00  0.00           C  
ATOM    755  CB  LYS    95      23.108 -37.329   3.930  1.00  0.00           C  
ATOM    756  CG  LYS    95      23.206 -36.845   2.467  1.00  0.00           C  
ATOM    757  CD  LYS    95      24.504 -37.253   1.750  1.00  0.00           C  
ATOM    758  CE  LYS    95      25.744 -36.483   2.231  1.00  0.00           C  
ATOM    759  NZ  LYS    95      26.938 -36.852   1.451  1.00  0.00           N1+
ATOM    760  C   LYS    95      20.568 -36.956   4.004  1.00  0.00           C  
ATOM    761  O   LYS    95      20.092 -36.038   3.335  1.00  0.00           O  
ATOM    762  N   GLU    96      19.968 -38.145   4.187  1.00  0.00           N  
ATOM    763  CA  GLU    96      18.628 -38.490   3.701  1.00  0.00           C  
ATOM    764  CB  GLU    96      18.381 -39.998   3.904  1.00  0.00           C  
ATOM    765  CG  GLU    96      19.245 -40.896   2.996  1.00  0.00           C  
ATOM    766  CD  GLU    96      19.178 -42.378   3.379  1.00  0.00           C  
ATOM    767  OE1 GLU    96      19.195 -42.660   4.598  1.00  0.00           O  
ATOM    768  OE2 GLU    96      19.153 -43.207   2.445  1.00  0.00           O1-
ATOM    769  C   GLU    96      17.532 -37.662   4.392  1.00  0.00           C  
ATOM    770  O   GLU    96      16.597 -37.229   3.724  1.00  0.00           O  
ATOM    771  N   LEU    97      17.687 -37.431   5.707  1.00  0.00           N  
ATOM    772  CA  LEU    97      16.811 -36.593   6.524  1.00  0.00           C  
ATOM    773  CB  LEU    97      17.150 -36.855   8.007  1.00  0.00           C  
ATOM    774  CG  LEU    97      16.331 -36.062   9.048  1.00  0.00           C  
ATOM    775  CD1 LEU    97      14.817 -36.349   8.960  1.00  0.00           C  
ATOM    776  CD2 LEU    97      16.893 -36.306  10.459  1.00  0.00           C  
ATOM    777  C   LEU    97      16.911 -35.102   6.151  1.00  0.00           C  
ATOM    778  O   LEU    97      15.879 -34.438   6.059  1.00  0.00           O  
ATOM    779  N   SER    98      18.146 -34.627   5.905  1.00  0.00           N  
ATOM    780  CA  SER    98      18.471 -33.279   5.432  1.00  0.00           C  
ATOM    781  CB  SER    98      20.008 -33.105   5.412  1.00  0.00           C  
ATOM    782  OG  SER    98      20.442 -31.889   4.839  1.00  0.00           O  
ATOM    783  C   SER    98      17.827 -32.953   4.075  1.00  0.00           C  
ATOM    784  O   SER    98      17.326 -31.841   3.921  1.00  0.00           O  
ATOM    785  N   GLU    99      17.812 -33.927   3.143  1.00  0.00           N  
ATOM    786  CA  GLU    99      17.149 -33.819   1.841  1.00  0.00           C  
ATOM    787  CB  GLU    99      17.415 -35.085   0.992  1.00  0.00           C  
ATOM    788  CG  GLU    99      16.746 -35.080  -0.404  1.00  0.00           C  
ATOM    789  CD  GLU    99      16.926 -36.402  -1.147  1.00  0.00           C  
ATOM    790  OE1 GLU    99      18.091 -36.726  -1.463  1.00  0.00           O  
ATOM    791  OE2 GLU    99      15.889 -37.062  -1.389  1.00  0.00           O1-
ATOM    792  C   GLU    99      15.644 -33.532   1.963  1.00  0.00           C  
ATOM    793  O   GLU    99      15.154 -32.664   1.247  1.00  0.00           O  
ATOM    794  N   LYS   100      14.953 -34.256   2.860  1.00  0.00           N  
ATOM    795  CA  LYS   100      13.505 -34.154   3.039  1.00  0.00           C  
ATOM    796  CB  LYS   100      12.965 -35.426   3.715  1.00  0.00           C  
ATOM    797  CG  LYS   100      13.203 -36.745   2.951  1.00  0.00           C  
ATOM    798  CD  LYS   100      12.824 -36.730   1.461  1.00  0.00           C  
ATOM    799  CE  LYS   100      13.018 -38.101   0.802  1.00  0.00           C  
ATOM    800  NZ  LYS   100      12.784 -38.032  -0.649  1.00  0.00           N1+
ATOM    801  C   LYS   100      13.058 -32.890   3.795  1.00  0.00           C  
ATOM    802  O   LYS   100      11.996 -32.361   3.472  1.00  0.00           O  
ATOM    803  N   ILE   101      13.865 -32.405   4.757  1.00  0.00           N  
ATOM    804  CA  ILE   101      13.610 -31.146   5.470  1.00  0.00           C  
ATOM    805  CB  ILE   101      14.477 -31.021   6.765  1.00  0.00           C  
ATOM    806  CG2 ILE   101      14.454 -29.625   7.440  1.00  0.00           C  
ATOM    807  CG1 ILE   101      14.066 -32.098   7.800  1.00  0.00           C  
ATOM    808  CD1 ILE   101      15.077 -32.299   8.939  1.00  0.00           C  
ATOM    809  C   ILE   101      13.817 -29.921   4.548  1.00  0.00           C  
ATOM    810  O   ILE   101      13.018 -28.984   4.609  1.00  0.00           O  
ATOM    811  N   GLN   102      14.838 -29.989   3.672  1.00  0.00           N  
ATOM    812  CA  GLN   102      15.096 -29.020   2.603  1.00  0.00           C  
ATOM    813  CB  GLN   102      16.523 -29.210   2.051  1.00  0.00           C  
ATOM    814  CG  GLN   102      17.618 -28.747   3.032  1.00  0.00           C  
ATOM    815  CD  GLN   102      19.036 -28.989   2.508  1.00  0.00           C  
ATOM    816  OE1 GLN   102      19.852 -28.072   2.479  1.00  0.00           O  
ATOM    817  NE2 GLN   102      19.346 -30.223   2.105  1.00  0.00           N  
ATOM    818  C   GLN   102      14.071 -29.076   1.457  1.00  0.00           C  
ATOM    819  O   GLN   102      13.778 -28.028   0.886  1.00  0.00           O  
ATOM    820  N   LEU   103      13.536 -30.275   1.155  1.00  0.00           N  
ATOM    821  CA  LEU   103      12.483 -30.497   0.160  1.00  0.00           C  
ATOM    822  CB  LEU   103      12.273 -32.014  -0.084  1.00  0.00           C  
ATOM    823  CG  LEU   103      11.102 -32.437  -1.010  1.00  0.00           C  
ATOM    824  CD1 LEU   103      11.219 -31.843  -2.430  1.00  0.00           C  
ATOM    825  CD2 LEU   103      10.944 -33.975  -1.028  1.00  0.00           C  
ATOM    826  C   LEU   103      11.188 -29.777   0.553  1.00  0.00           C  
ATOM    827  O   LEU   103      10.660 -29.051  -0.279  1.00  0.00           O  
ATOM    828  N   LEU   104      10.736 -29.943   1.808  1.00  0.00           N  
ATOM    829  CA  LEU   104       9.517 -29.324   2.343  1.00  0.00           C  
ATOM    830  CB  LEU   104       9.184 -29.923   3.728  1.00  0.00           C  
ATOM    831  CG  LEU   104       8.241 -31.147   3.702  1.00  0.00           C  
ATOM    832  CD1 LEU   104       8.821 -32.375   2.977  1.00  0.00           C  
ATOM    833  CD2 LEU   104       7.753 -31.500   5.118  1.00  0.00           C  
ATOM    834  C   LEU   104       9.585 -27.787   2.407  1.00  0.00           C  
ATOM    835  O   LEU   104       8.554 -27.142   2.212  1.00  0.00           O  
ATOM    836  N   GLU   105      10.790 -27.235   2.628  1.00  0.00           N  
ATOM    837  CA  GLU   105      11.070 -25.800   2.559  1.00  0.00           C  
ATOM    838  CB  GLU   105      12.418 -25.532   3.267  1.00  0.00           C  
ATOM    839  CG  GLU   105      12.810 -24.044   3.389  1.00  0.00           C  
ATOM    840  CD  GLU   105      14.127 -23.833   4.145  1.00  0.00           C  
ATOM    841  OE1 GLU   105      14.306 -24.476   5.204  1.00  0.00           O  
ATOM    842  OE2 GLU   105      14.937 -23.017   3.654  1.00  0.00           O1-
ATOM    843  C   GLU   105      11.030 -25.287   1.103  1.00  0.00           C  
ATOM    844  O   GLU   105      10.493 -24.207   0.855  1.00  0.00           O  
ATOM    845  N   ALA   106      11.560 -26.099   0.171  1.00  0.00           N  
ATOM    846  CA  ALA   106      11.604 -25.824  -1.262  1.00  0.00           C  
ATOM    847  CB  ALA   106      12.719 -26.664  -1.901  1.00  0.00           C  
ATOM    848  C   ALA   106      10.266 -26.019  -2.000  1.00  0.00           C  
ATOM    849  O   ALA   106      10.112 -25.433  -3.066  1.00  0.00           O  
ATOM    850  N   LEU   107       9.312 -26.789  -1.444  1.00  0.00           N  
ATOM    851  CA  LEU   107       7.970 -26.990  -2.015  1.00  0.00           C  
ATOM    852  CB  LEU   107       7.205 -28.082  -1.223  1.00  0.00           C  
ATOM    853  CG  LEU   107       7.620 -29.542  -1.528  1.00  0.00           C  
ATOM    854  CD1 LEU   107       7.068 -30.533  -0.483  1.00  0.00           C  
ATOM    855  CD2 LEU   107       7.252 -29.990  -2.946  1.00  0.00           C  
ATOM    856  C   LEU   107       7.149 -25.686  -2.078  1.00  0.00           C  
ATOM    857  O   LEU   107       6.417 -25.493  -3.049  1.00  0.00           O  
ATOM    858  N   GLY   108       7.319 -24.807  -1.074  1.00  0.00           N  
ATOM    859  CA  GLY   108       6.691 -23.488  -1.033  1.00  0.00           C  
ATOM    860  C   GLY   108       7.526 -22.447  -1.797  1.00  0.00           C  
ATOM    861  O   GLY   108       6.946 -21.544  -2.399  1.00  0.00           O  
ATOM    862  N   ASP   109       8.869 -22.573  -1.791  1.00  0.00           N  
ATOM    863  CA  ASP   109       9.803 -21.664  -2.470  1.00  0.00           C  
ATOM    864  CB  ASP   109      11.273 -21.938  -2.056  1.00  0.00           C  
ATOM    865  CG  ASP   109      12.284 -20.873  -2.506  1.00  0.00           C  
ATOM    866  OD1 ASP   109      11.943 -19.672  -2.414  1.00  0.00           O  
ATOM    867  OD2 ASP   109      13.422 -21.268  -2.844  1.00  0.00           O1-
ATOM    868  C   ASP   109       9.654 -21.740  -4.002  1.00  0.00           C  
ATOM    869  O   ASP   109       9.548 -20.699  -4.650  1.00  0.00           O  
ATOM    870  N   ILE   110       9.633 -22.973  -4.537  1.00  0.00           N  
ATOM    871  CA  ILE   110       9.517 -23.264  -5.965  1.00  0.00           C  
ATOM    872  CB  ILE   110       9.968 -24.723  -6.295  1.00  0.00           C  
ATOM    873  CG2 ILE   110       9.652 -25.208  -7.726  1.00  0.00           C  
ATOM    874  CG1 ILE   110      11.472 -24.946  -5.981  1.00  0.00           C  
ATOM    875  CD1 ILE   110      12.459 -24.043  -6.736  1.00  0.00           C  
ATOM    876  C   ILE   110       8.113 -22.968  -6.536  1.00  0.00           C  
ATOM    877  O   ILE   110       8.032 -22.619  -7.712  1.00  0.00           O  
ATOM    878  N   GLU   111       7.050 -23.026  -5.708  1.00  0.00           N  
ATOM    879  CA  GLU   111       5.707 -22.570  -6.091  1.00  0.00           C  
ATOM    880  CB  GLU   111       4.672 -22.917  -5.000  1.00  0.00           C  
ATOM    881  CG  GLU   111       3.215 -22.676  -5.463  1.00  0.00           C  
ATOM    882  CD  GLU   111       2.175 -22.743  -4.346  1.00  0.00           C  
ATOM    883  OE1 GLU   111       2.435 -23.426  -3.332  1.00  0.00           O  
ATOM    884  OE2 GLU   111       1.124 -22.094  -4.538  1.00  0.00           O1-
ATOM    885  C   GLU   111       5.681 -21.058  -6.373  1.00  0.00           C  
ATOM    886  O   GLU   111       5.153 -20.644  -7.403  1.00  0.00           O  
ATOM    887  N   ILE   112       6.263 -20.279  -5.447  1.00  0.00           N  
ATOM    888  CA  ILE   112       6.352 -18.822  -5.516  1.00  0.00           C  
ATOM    889  CB  ILE   112       6.758 -18.224  -4.136  1.00  0.00           C  
ATOM    890  CG2 ILE   112       7.083 -16.715  -4.156  1.00  0.00           C  
ATOM    891  CG1 ILE   112       5.659 -18.501  -3.080  1.00  0.00           C  
ATOM    892  CD1 ILE   112       6.123 -18.315  -1.628  1.00  0.00           C  
ATOM    893  C   ILE   112       7.311 -18.345  -6.631  1.00  0.00           C  
ATOM    894  O   ILE   112       7.038 -17.314  -7.244  1.00  0.00           O  
ATOM    895  N   ALA   113       8.369 -19.126  -6.916  1.00  0.00           N  
ATOM    896  CA  ALA   113       9.284 -18.913  -8.039  1.00  0.00           C  
ATOM    897  CB  ALA   113      10.528 -19.795  -7.860  1.00  0.00           C  
ATOM    898  C   ALA   113       8.631 -19.174  -9.408  1.00  0.00           C  
ATOM    899  O   ALA   113       8.919 -18.442 -10.353  1.00  0.00           O  
ATOM    900  N   ILE   114       7.743 -20.182  -9.484  1.00  0.00           N  
ATOM    901  CA  ILE   114       6.939 -20.497 -10.667  1.00  0.00           C  
ATOM    902  CB  ILE   114       6.395 -21.960 -10.619  1.00  0.00           C  
ATOM    903  CG2 ILE   114       5.212 -22.271 -11.566  1.00  0.00           C  
ATOM    904  CG1 ILE   114       7.557 -22.946 -10.892  1.00  0.00           C  
ATOM    905  CD1 ILE   114       7.258 -24.408 -10.534  1.00  0.00           C  
ATOM    906  C   ILE   114       5.812 -19.465 -10.911  1.00  0.00           C  
ATOM    907  O   ILE   114       5.514 -19.180 -12.070  1.00  0.00           O  
ATOM    908  N   LYS   115       5.258 -18.881  -9.832  1.00  0.00           N  
ATOM    909  CA  LYS   115       4.341 -17.737  -9.879  1.00  0.00           C  
ATOM    910  CB  LYS   115       3.686 -17.527  -8.497  1.00  0.00           C  
ATOM    911  CG  LYS   115       2.536 -18.497  -8.180  1.00  0.00           C  
ATOM    912  CD  LYS   115       1.977 -18.280  -6.760  1.00  0.00           C  
ATOM    913  CE  LYS   115       0.566 -18.853  -6.548  1.00  0.00           C  
ATOM    914  NZ  LYS   115       0.523 -20.317  -6.695  1.00  0.00           N1+
ATOM    915  C   LYS   115       5.020 -16.434 -10.344  1.00  0.00           C  
ATOM    916  O   LYS   115       4.373 -15.644 -11.028  1.00  0.00           O  
ATOM    917  N   LEU   116       6.296 -16.233  -9.966  1.00  0.00           N  
ATOM    918  CA  LEU   116       7.096 -15.046 -10.283  1.00  0.00           C  
ATOM    919  CB  LEU   116       8.373 -15.057  -9.406  1.00  0.00           C  
ATOM    920  CG  LEU   116       9.310 -13.835  -9.542  1.00  0.00           C  
ATOM    921  CD1 LEU   116      10.093 -13.613  -8.239  1.00  0.00           C  
ATOM    922  CD2 LEU   116      10.273 -13.930 -10.748  1.00  0.00           C  
ATOM    923  C   LEU   116       7.399 -14.905 -11.785  1.00  0.00           C  
ATOM    924  O   LEU   116       7.360 -13.788 -12.301  1.00  0.00           O  
ATOM    925  N   VAL   117       7.682 -16.034 -12.455  1.00  0.00           N  
ATOM    926  CA  VAL   117       8.027 -16.086 -13.878  1.00  0.00           C  
ATOM    927  CB  VAL   117       8.968 -17.283 -14.187  1.00  0.00           C  
ATOM    928  CG1 VAL   117      10.287 -17.170 -13.404  1.00  0.00           C  
ATOM    929  CG2 VAL   117       8.327 -18.663 -13.979  1.00  0.00           C  
ATOM    930  C   VAL   117       6.797 -16.118 -14.819  1.00  0.00           C  
ATOM    931  O   VAL   117       6.976 -16.243 -16.031  1.00  0.00           O  
ATOM    932  N   LYS   118       5.578 -15.955 -14.272  1.00  0.00           N  
ATOM    933  CA  LYS   118       4.365 -15.701 -15.048  1.00  0.00           C  
ATOM    934  CB  LYS   118       3.106 -15.904 -14.172  1.00  0.00           C  
ATOM    935  CG  LYS   118       2.866 -17.353 -13.700  1.00  0.00           C  
ATOM    936  CD  LYS   118       2.409 -18.348 -14.787  1.00  0.00           C  
ATOM    937  CE  LYS   118       0.883 -18.437 -14.979  1.00  0.00           C  
ATOM    938  NZ  LYS   118       0.297 -17.182 -15.483  1.00  0.00           N1+
ATOM    939  C   LYS   118       4.392 -14.273 -15.617  1.00  0.00           C  
ATOM    940  O   LYS   118       4.370 -13.309 -14.850  1.00  0.00           O  
ATOM    941  N   THR   119       4.414 -14.177 -16.954  1.00  0.00           N  
ATOM    942  CA  THR   119       4.236 -12.933 -17.703  1.00  0.00           C  
ATOM    943  CB  THR   119       4.702 -13.124 -19.173  1.00  0.00           C  
ATOM    944  CG2 THR   119       6.183 -13.516 -19.290  1.00  0.00           C  
ATOM    945  OG1 THR   119       3.917 -14.072 -19.876  1.00  0.00           O  
ATOM    946  C   THR   119       2.749 -12.520 -17.719  1.00  0.00           C  
ATOM    947  O   THR   119       1.873 -13.369 -17.530  1.00  0.00           O  
ATOM    948  N   GLU   120       2.492 -11.225 -17.971  1.00  0.00           N  
ATOM    949  CA  GLU   120       1.140 -10.678 -18.124  1.00  0.00           C  
ATOM    950  CB  GLU   120       1.190  -9.141 -18.196  1.00  0.00           C  
ATOM    951  CG  GLU   120       1.578  -8.476 -16.862  1.00  0.00           C  
ATOM    952  CD  GLU   120       1.439  -6.950 -16.881  1.00  0.00           C  
ATOM    953  OE1 GLU   120       1.463  -6.368 -17.988  1.00  0.00           O  
ATOM    954  OE2 GLU   120       1.308  -6.388 -15.772  1.00  0.00           O1-
ATOM    955  C   GLU   120       0.401 -11.238 -19.353  1.00  0.00           C  
ATOM    956  O   GLU   120       1.034 -11.622 -20.338  1.00  0.00           O  
ATOM    957  N   LEU   121      -0.939 -11.241 -19.254  1.00  0.00           N  
ATOM    958  CA  LEU   121      -1.878 -11.665 -20.296  1.00  0.00           C  
ATOM    959  CB  LEU   121      -3.303 -11.627 -19.689  1.00  0.00           C  
ATOM    960  CG  LEU   121      -4.451 -12.139 -20.592  1.00  0.00           C  
ATOM    961  CD1 LEU   121      -4.272 -13.624 -20.976  1.00  0.00           C  
ATOM    962  CD2 LEU   121      -5.825 -11.860 -19.945  1.00  0.00           C  
ATOM    963  C   LEU   121      -1.779 -10.821 -21.584  1.00  0.00           C  
ATOM    964  O   LEU   121      -1.934 -11.372 -22.673  1.00  0.00           O  
ATOM    965  N   GLN   122      -1.516  -9.514 -21.424  1.00  0.00           N  
ATOM    966  CA  GLN   122      -1.360  -8.544 -22.502  1.00  0.00           C  
ATOM    967  CB  GLN   122      -2.645  -7.693 -22.631  1.00  0.00           C  
ATOM    968  CG  GLN   122      -3.871  -8.480 -23.135  1.00  0.00           C  
ATOM    969  CD  GLN   122      -5.125  -7.608 -23.234  1.00  0.00           C  
ATOM    970  OE1 GLN   122      -5.430  -6.838 -22.326  1.00  0.00           O  
ATOM    971  NE2 GLN   122      -5.879  -7.749 -24.326  1.00  0.00           N  
ATOM    972  C   GLN   122      -0.137  -7.673 -22.190  1.00  0.00           C  
ATOM    973  O   GLN   122      -0.220  -6.807 -21.319  1.00  0.00           O  
ATOM    974  N   SER   123       0.972  -7.924 -22.904  1.00  0.00           N  
ATOM    975  CA  SER   123       2.225  -7.178 -22.784  1.00  0.00           C  
ATOM    976  CB  SER   123       2.922  -7.541 -21.450  1.00  0.00           C  
ATOM    977  OG  SER   123       4.156  -6.864 -21.319  1.00  0.00           O  
ATOM    978  C   SER   123       3.108  -7.518 -24.005  1.00  0.00           C  
ATOM    979  O   SER   123       3.443  -8.693 -24.169  1.00  0.00           O  
ATOM    980  N   PRO   124       3.474  -6.515 -24.841  1.00  0.00           N  
ATOM    981  CD  PRO   124       3.083  -5.105 -24.742  1.00  0.00           C  
ATOM    982  CG  PRO   124       3.868  -4.383 -25.834  1.00  0.00           C  
ATOM    983  CB  PRO   124       4.130  -5.480 -26.854  1.00  0.00           C  
ATOM    984  CA  PRO   124       4.363  -6.736 -26.000  1.00  0.00           C  
ATOM    985  C   PRO   124       5.857  -6.909 -25.642  1.00  0.00           C  
ATOM    986  O   PRO   124       6.641  -7.268 -26.520  1.00  0.00           O  
ATOM    987  N   GLU   125       6.215  -6.641 -24.375  1.00  0.00           N  
ATOM    988  CA  GLU   125       7.559  -6.726 -23.810  1.00  0.00           C  
ATOM    989  CB  GLU   125       7.487  -6.106 -22.400  1.00  0.00           C  
ATOM    990  CG  GLU   125       8.819  -6.033 -21.628  1.00  0.00           C  
ATOM    991  CD  GLU   125       8.669  -5.395 -20.246  1.00  0.00           C  
ATOM    992  OE1 GLU   125       7.546  -5.445 -19.698  1.00  0.00           O  
ATOM    993  OE2 GLU   125       9.687  -4.886 -19.732  1.00  0.00           O1-
ATOM    994  C   GLU   125       8.095  -8.170 -23.779  1.00  0.00           C  
ATOM    995  O   GLU   125       7.321  -9.111 -23.597  1.00  0.00           O  
ATOM    996  N   HIE   126       9.424  -8.301 -23.922  1.00  0.00           N  
ATOM    997  CA  HIE   126      10.161  -9.565 -23.871  1.00  0.00           C  
ATOM    998  CB  HIE   126      11.631  -9.252 -24.213  1.00  0.00           C  
ATOM    999  CG  HIE   126      12.397 -10.432 -24.750  1.00  0.00           C  
ATOM   1000  ND1 HIE   126      12.994 -11.388 -23.920  1.00  0.00           N  
ATOM   1001  CE1 HIE   126      13.531 -12.269 -24.753  1.00  0.00           C  
ATOM   1002  NE2 HIE   126      13.342 -11.961 -26.036  1.00  0.00           N  
ATOM   1003  CD2 HIE   126      12.614 -10.786 -26.066  1.00  0.00           C  
ATOM   1004  C   HIE   126      10.052 -10.229 -22.477  1.00  0.00           C  
ATOM   1005  O   HIE   126      10.149  -9.513 -21.478  1.00  0.00           O  
ATOM   1006  N   PRO   127       9.849 -11.568 -22.420  1.00  0.00           N  
ATOM   1007  CD  PRO   127       9.731 -12.489 -23.553  1.00  0.00           C  
ATOM   1008  CG  PRO   127      10.005 -13.864 -22.961  1.00  0.00           C  
ATOM   1009  CB  PRO   127       9.408 -13.750 -21.570  1.00  0.00           C  
ATOM   1010  CA  PRO   127       9.678 -12.295 -21.146  1.00  0.00           C  
ATOM   1011  C   PRO   127      10.848 -12.196 -20.149  1.00  0.00           C  
ATOM   1012  O   PRO   127      10.580 -12.226 -18.951  1.00  0.00           O  
ATOM   1013  N   LEU   128      12.096 -12.034 -20.631  1.00  0.00           N  
ATOM   1014  CA  LEU   128      13.281 -11.827 -19.787  1.00  0.00           C  
ATOM   1015  CB  LEU   128      14.570 -11.887 -20.640  1.00  0.00           C  
ATOM   1016  CG  LEU   128      14.846 -13.243 -21.328  1.00  0.00           C  
ATOM   1017  CD1 LEU   128      16.118 -13.168 -22.198  1.00  0.00           C  
ATOM   1018  CD2 LEU   128      14.931 -14.410 -20.331  1.00  0.00           C  
ATOM   1019  C   LEU   128      13.232 -10.503 -19.002  1.00  0.00           C  
ATOM   1020  O   LEU   128      13.651 -10.479 -17.847  1.00  0.00           O  
ATOM   1021  N   ASP   129      12.700  -9.440 -19.630  1.00  0.00           N  
ATOM   1022  CA  ASP   129      12.528  -8.110 -19.031  1.00  0.00           C  
ATOM   1023  CB  ASP   129      12.236  -6.978 -20.051  1.00  0.00           C  
ATOM   1024  CG  ASP   129      13.102  -6.912 -21.316  1.00  0.00           C  
ATOM   1025  OD1 ASP   129      13.990  -7.772 -21.494  1.00  0.00           O  
ATOM   1026  OD2 ASP   129      12.857  -5.980 -22.112  1.00  0.00           O1-
ATOM   1027  C   ASP   129      11.433  -8.115 -17.949  1.00  0.00           C  
ATOM   1028  O   ASP   129      11.598  -7.448 -16.927  1.00  0.00           O  
ATOM   1029  N   GLN   130      10.359  -8.893 -18.183  1.00  0.00           N  
ATOM   1030  CA  GLN   130       9.273  -9.119 -17.230  1.00  0.00           C  
ATOM   1031  CB  GLN   130       8.070  -9.790 -17.927  1.00  0.00           C  
ATOM   1032  CG  GLN   130       7.418  -8.902 -19.006  1.00  0.00           C  
ATOM   1033  CD  GLN   130       6.116  -9.495 -19.547  1.00  0.00           C  
ATOM   1034  OE1 GLN   130       5.185  -9.756 -18.787  1.00  0.00           O  
ATOM   1035  NE2 GLN   130       6.026  -9.684 -20.865  1.00  0.00           N  
ATOM   1036  C   GLN   130       9.730  -9.921 -15.999  1.00  0.00           C  
ATOM   1037  O   GLN   130       9.419  -9.509 -14.885  1.00  0.00           O  
ATOM   1038  N   HIE   131      10.499 -11.006 -16.214  1.00  0.00           N  
ATOM   1039  CA  HIE   131      11.099 -11.834 -15.158  1.00  0.00           C  
ATOM   1040  CB  HIE   131      11.835 -13.047 -15.768  1.00  0.00           C  
ATOM   1041  CG  HIE   131      11.009 -14.046 -16.539  1.00  0.00           C  
ATOM   1042  ND1 HIE   131      11.605 -15.025 -17.344  1.00  0.00           N  
ATOM   1043  CE1 HIE   131      10.591 -15.702 -17.865  1.00  0.00           C  
ATOM   1044  NE2 HIE   131       9.403 -15.247 -17.468  1.00  0.00           N  
ATOM   1045  CD2 HIE   131       9.638 -14.189 -16.609  1.00  0.00           C  
ATOM   1046  C   HIE   131      12.074 -11.055 -14.258  1.00  0.00           C  
ATOM   1047  O   HIE   131      12.052 -11.249 -13.044  1.00  0.00           O  
ATOM   1048  N   TYR   132      12.887 -10.179 -14.874  1.00  0.00           N  
ATOM   1049  CA  TYR   132      13.848  -9.302 -14.206  1.00  0.00           C  
ATOM   1050  CB  TYR   132      14.773  -8.673 -15.268  1.00  0.00           C  
ATOM   1051  CG  TYR   132      15.794  -7.675 -14.746  1.00  0.00           C  
ATOM   1052  CD1 TYR   132      16.964  -8.133 -14.109  1.00  0.00           C  
ATOM   1053  CE1 TYR   132      17.911  -7.214 -13.623  1.00  0.00           C  
ATOM   1054  CZ  TYR   132      17.704  -5.831 -13.786  1.00  0.00           C  
ATOM   1055  OH  TYR   132      18.645  -4.946 -13.346  1.00  0.00           O  
ATOM   1056  CE2 TYR   132      16.529  -5.368 -14.410  1.00  0.00           C  
ATOM   1057  CD2 TYR   132      15.572  -6.288 -14.881  1.00  0.00           C  
ATOM   1058  C   TYR   132      13.190  -8.244 -13.303  1.00  0.00           C  
ATOM   1059  O   TYR   132      13.708  -7.987 -12.217  1.00  0.00           O  
ATOM   1060  N   ARG   133      12.063  -7.664 -13.752  1.00  0.00           N  
ATOM   1061  CA  ARG   133      11.303  -6.687 -12.974  1.00  0.00           C  
ATOM   1062  CB  ARG   133      10.380  -5.878 -13.908  1.00  0.00           C  
ATOM   1063  CG  ARG   133       9.646  -4.724 -13.193  1.00  0.00           C  
ATOM   1064  CD  ARG   133       8.939  -3.739 -14.131  1.00  0.00           C  
ATOM   1065  NE  ARG   133       7.969  -4.397 -15.016  1.00  0.00           N  
ATOM   1066  CZ  ARG   133       8.162  -4.713 -16.307  1.00  0.00           C  
ATOM   1067  NH1 ARG   133       9.309  -4.428 -16.940  1.00  0.00           N1+
ATOM   1068  NH2 ARG   133       7.176  -5.316 -16.978  1.00  0.00           N  
ATOM   1069  C   ARG   133      10.540  -7.331 -11.801  1.00  0.00           C  
ATOM   1070  O   ARG   133      10.463  -6.717 -10.738  1.00  0.00           O  
ATOM   1071  N   ASN   134      10.030  -8.560 -12.001  1.00  0.00           N  
ATOM   1072  CA  ASN   134       9.310  -9.348 -10.991  1.00  0.00           C  
ATOM   1073  CB  ASN   134       8.540 -10.502 -11.682  1.00  0.00           C  
ATOM   1074  CG  ASN   134       7.369 -10.068 -12.575  1.00  0.00           C  
ATOM   1075  OD1 ASN   134       7.051  -8.886 -12.697  1.00  0.00           O  
ATOM   1076  ND2 ASN   134       6.713 -11.041 -13.211  1.00  0.00           N  
ATOM   1077  C   ASN   134      10.226  -9.883  -9.869  1.00  0.00           C  
ATOM   1078  O   ASN   134       9.705 -10.222  -8.806  1.00  0.00           O  
ATOM   1079  N   LEU   135      11.554  -9.911 -10.087  1.00  0.00           N  
ATOM   1080  CA  LEU   135      12.554 -10.163  -9.043  1.00  0.00           C  
ATOM   1081  CB  LEU   135      13.918 -10.502  -9.684  1.00  0.00           C  
ATOM   1082  CG  LEU   135      14.028 -11.948 -10.209  1.00  0.00           C  
ATOM   1083  CD1 LEU   135      15.211 -12.099 -11.184  1.00  0.00           C  
ATOM   1084  CD2 LEU   135      14.092 -12.977  -9.062  1.00  0.00           C  
ATOM   1085  C   LEU   135      12.715  -8.980  -8.073  1.00  0.00           C  
ATOM   1086  O   LEU   135      13.049  -9.224  -6.916  1.00  0.00           O  
ATOM   1087  N   HIE   136      12.491  -7.736  -8.542  1.00  0.00           N  
ATOM   1088  CA  HIE   136      12.649  -6.487  -7.778  1.00  0.00           C  
ATOM   1089  CB  HIE   136      11.525  -6.352  -6.722  1.00  0.00           C  
ATOM   1090  CG  HIE   136      10.152  -6.188  -7.316  1.00  0.00           C  
ATOM   1091  ND1 HIE   136       9.727  -5.000  -7.885  1.00  0.00           N  
ATOM   1092  CE1 HIE   136       8.479  -5.197  -8.318  1.00  0.00           C  
ATOM   1093  NE2 HIE   136       8.028  -6.423  -8.080  1.00  0.00           N  
ATOM   1094  CD2 HIE   136       9.092  -7.059  -7.436  1.00  0.00           C  
ATOM   1095  C   HIE   136      14.062  -6.358  -7.176  1.00  0.00           C  
ATOM   1096  O   HIE   136      14.207  -6.226  -5.961  1.00  0.00           O  
ATOM   1097  N   CYS   137      15.075  -6.483  -8.047  1.00  0.00           N  
ATOM   1098  CA  CYS   137      16.474  -6.608  -7.662  1.00  0.00           C  
ATOM   1099  CB  CYS   137      16.765  -8.007  -7.072  1.00  0.00           C  
ATOM   1100  SG  CYS   137      18.493  -8.230  -6.575  1.00  0.00           S  
ATOM   1101  C   CYS   137      17.343  -6.290  -8.885  1.00  0.00           C  
ATOM   1102  O   CYS   137      17.239  -6.983  -9.898  1.00  0.00           O  
ATOM   1103  N   ALA   138      18.185  -5.252  -8.755  1.00  0.00           N  
ATOM   1104  CA  ALA   138      19.139  -4.831  -9.778  1.00  0.00           C  
ATOM   1105  CB  ALA   138      19.629  -3.414  -9.445  1.00  0.00           C  
ATOM   1106  C   ALA   138      20.324  -5.804  -9.868  1.00  0.00           C  
ATOM   1107  O   ALA   138      20.861  -6.189  -8.831  1.00  0.00           O  
ATOM   1108  N   LEU   139      20.709  -6.160 -11.104  1.00  0.00           N  
ATOM   1109  CA  LEU   139      21.855  -7.017 -11.415  1.00  0.00           C  
ATOM   1110  CB  LEU   139      21.371  -8.412 -11.898  1.00  0.00           C  
ATOM   1111  CG  LEU   139      20.498  -9.201 -10.892  1.00  0.00           C  
ATOM   1112  CD1 LEU   139      19.821 -10.416 -11.564  1.00  0.00           C  
ATOM   1113  CD2 LEU   139      21.281  -9.583  -9.620  1.00  0.00           C  
ATOM   1114  C   LEU   139      22.657  -6.287 -12.501  1.00  0.00           C  
ATOM   1115  O   LEU   139      22.336  -6.427 -13.680  1.00  0.00           O  
ATOM   1116  N   ARG   140      23.640  -5.472 -12.084  1.00  0.00           N  
ATOM   1117  CA  ARG   140      24.375  -4.569 -12.973  1.00  0.00           C  
ATOM   1118  CB  ARG   140      24.601  -3.230 -12.234  1.00  0.00           C  
ATOM   1119  CG  ARG   140      24.791  -2.042 -13.198  1.00  0.00           C  
ATOM   1120  CD  ARG   140      25.484  -0.827 -12.562  1.00  0.00           C  
ATOM   1121  NE  ARG   140      26.950  -0.974 -12.566  1.00  0.00           N  
ATOM   1122  CZ  ARG   140      27.817  -0.597 -11.610  1.00  0.00           C  
ATOM   1123  NH1 ARG   140      27.406  -0.148 -10.418  1.00  0.00           N1+
ATOM   1124  NH2 ARG   140      29.129  -0.678 -11.857  1.00  0.00           N  
ATOM   1125  C   ARG   140      25.720  -5.216 -13.380  1.00  0.00           C  
ATOM   1126  O   ARG   140      26.593  -5.329 -12.518  1.00  0.00           O  
ATOM   1127  N   PRO   141      25.877  -5.662 -14.650  1.00  0.00           N  
ATOM   1128  CD  PRO   141      24.925  -5.513 -15.751  1.00  0.00           C  
ATOM   1129  CG  PRO   141      25.671  -5.970 -16.996  1.00  0.00           C  
ATOM   1130  CB  PRO   141      26.691  -6.954 -16.460  1.00  0.00           C  
ATOM   1131  CA  PRO   141      27.068  -6.418 -15.076  1.00  0.00           C  
ATOM   1132  C   PRO   141      28.353  -5.572 -15.113  1.00  0.00           C  
ATOM   1133  O   PRO   141      28.376  -4.517 -15.748  1.00  0.00           O  
ATOM   1134  N   LEU   142      29.386  -6.069 -14.419  1.00  0.00           N  
ATOM   1135  CA  LEU   142      30.716  -5.470 -14.345  1.00  0.00           C  
ATOM   1136  CB  LEU   142      31.310  -5.690 -12.933  1.00  0.00           C  
ATOM   1137  CG  LEU   142      30.418  -5.225 -11.757  1.00  0.00           C  
ATOM   1138  CD1 LEU   142      31.139  -5.426 -10.409  1.00  0.00           C  
ATOM   1139  CD2 LEU   142      29.915  -3.779 -11.918  1.00  0.00           C  
ATOM   1140  C   LEU   142      31.625  -6.098 -15.411  1.00  0.00           C  
ATOM   1141  O   LEU   142      31.602  -7.317 -15.598  1.00  0.00           O  
ATOM   1142  N   ASP   143      32.421  -5.244 -16.073  1.00  0.00           N  
ATOM   1143  CA  ASP   143      33.385  -5.621 -17.113  1.00  0.00           C  
ATOM   1144  CB  ASP   143      33.807  -4.420 -17.995  1.00  0.00           C  
ATOM   1145  CG  ASP   143      32.639  -3.591 -18.552  1.00  0.00           C  
ATOM   1146  OD1 ASP   143      31.539  -4.165 -18.730  1.00  0.00           O  
ATOM   1147  OD2 ASP   143      32.884  -2.403 -18.853  1.00  0.00           O1-
ATOM   1148  C   ASP   143      34.613  -6.330 -16.516  1.00  0.00           C  
ATOM   1149  O   ASP   143      34.956  -6.097 -15.357  1.00  0.00           O  
ATOM   1150  N   HIE   144      35.240  -7.203 -17.319  1.00  0.00           N  
ATOM   1151  CA  HIE   144      36.305  -8.115 -16.889  1.00  0.00           C  
ATOM   1152  CB  HIE   144      36.538  -9.181 -17.975  1.00  0.00           C  
ATOM   1153  CG  HIE   144      35.465 -10.245 -18.043  1.00  0.00           C  
ATOM   1154  ND1 HIE   144      35.775 -11.609 -18.019  1.00  0.00           N  
ATOM   1155  CE1 HIE   144      34.604 -12.227 -18.078  1.00  0.00           C  
ATOM   1156  NE2 HIE   144      33.571 -11.385 -18.138  1.00  0.00           N  
ATOM   1157  CD2 HIE   144      34.093 -10.104 -18.123  1.00  0.00           C  
ATOM   1158  C   HIE   144      37.618  -7.427 -16.468  1.00  0.00           C  
ATOM   1159  O   HIE   144      38.292  -7.925 -15.567  1.00  0.00           O  
ATOM   1160  N   GLU   145      37.941  -6.292 -17.106  1.00  0.00           N  
ATOM   1161  CA  GLU   145      39.132  -5.487 -16.840  1.00  0.00           C  
ATOM   1162  CB  GLU   145      39.601  -4.798 -18.149  1.00  0.00           C  
ATOM   1163  CG  GLU   145      38.761  -3.619 -18.707  1.00  0.00           C  
ATOM   1164  CD  GLU   145      37.412  -3.969 -19.350  1.00  0.00           C  
ATOM   1165  OE1 GLU   145      37.123  -5.171 -19.539  1.00  0.00           O  
ATOM   1166  OE2 GLU   145      36.687  -3.001 -19.665  1.00  0.00           O1-
ATOM   1167  C   GLU   145      38.972  -4.496 -15.667  1.00  0.00           C  
ATOM   1168  O   GLU   145      39.971  -3.876 -15.298  1.00  0.00           O  
ATOM   1169  N   SER   146      37.759  -4.363 -15.093  1.00  0.00           N  
ATOM   1170  CA  SER   146      37.476  -3.500 -13.939  1.00  0.00           C  
ATOM   1171  CB  SER   146      35.948  -3.325 -13.769  1.00  0.00           C  
ATOM   1172  OG  SER   146      35.317  -4.425 -13.139  1.00  0.00           O  
ATOM   1173  C   SER   146      38.150  -3.996 -12.645  1.00  0.00           C  
ATOM   1174  O   SER   146      38.367  -5.199 -12.488  1.00  0.00           O  
ATOM   1175  N   TYR   147      38.439  -3.050 -11.734  1.00  0.00           N  
ATOM   1176  CA  TYR   147      39.018  -3.303 -10.409  1.00  0.00           C  
ATOM   1177  CB  TYR   147      39.273  -1.953  -9.701  1.00  0.00           C  
ATOM   1178  CG  TYR   147      39.733  -2.045  -8.254  1.00  0.00           C  
ATOM   1179  CD1 TYR   147      41.063  -2.408  -7.955  1.00  0.00           C  
ATOM   1180  CE1 TYR   147      41.482  -2.521  -6.615  1.00  0.00           C  
ATOM   1181  CZ  TYR   147      40.572  -2.272  -5.568  1.00  0.00           C  
ATOM   1182  OH  TYR   147      40.976  -2.397  -4.270  1.00  0.00           O  
ATOM   1183  CE2 TYR   147      39.244  -1.907  -5.862  1.00  0.00           C  
ATOM   1184  CD2 TYR   147      38.826  -1.792  -7.202  1.00  0.00           C  
ATOM   1185  C   TYR   147      38.174  -4.259  -9.546  1.00  0.00           C  
ATOM   1186  O   TYR   147      38.741  -5.146  -8.912  1.00  0.00           O  
ATOM   1187  N   GLU   148      36.844  -4.073  -9.572  1.00  0.00           N  
ATOM   1188  CA  GLU   148      35.853  -4.868  -8.850  1.00  0.00           C  
ATOM   1189  CB  GLU   148      34.436  -4.262  -9.012  1.00  0.00           C  
ATOM   1190  CG  GLU   148      34.198  -2.891  -8.336  1.00  0.00           C  
ATOM   1191  CD  GLU   148      34.966  -1.704  -8.932  1.00  0.00           C  
ATOM   1192  OE1 GLU   148      35.227  -1.727 -10.156  1.00  0.00           O  
ATOM   1193  OE2 GLU   148      35.289  -0.790  -8.143  1.00  0.00           O1-
ATOM   1194  C   GLU   148      35.858  -6.341  -9.285  1.00  0.00           C  
ATOM   1195  O   GLU   148      35.833  -7.213  -8.420  1.00  0.00           O  
ATOM   1196  N   PHE   149      35.944  -6.593 -10.605  1.00  0.00           N  
ATOM   1197  CA  PHE   149      36.048  -7.938 -11.177  1.00  0.00           C  
ATOM   1198  CB  PHE   149      35.884  -7.861 -12.710  1.00  0.00           C  
ATOM   1199  CG  PHE   149      35.701  -9.190 -13.429  1.00  0.00           C  
ATOM   1200  CD1 PHE   149      36.795 -10.051 -13.666  1.00  0.00           C  
ATOM   1201  CE1 PHE   149      36.593 -11.283 -14.273  1.00  0.00           C  
ATOM   1202  CZ  PHE   149      35.314 -11.680 -14.640  1.00  0.00           C  
ATOM   1203  CE2 PHE   149      34.225 -10.851 -14.403  1.00  0.00           C  
ATOM   1204  CD2 PHE   149      34.407  -9.619 -13.790  1.00  0.00           C  
ATOM   1205  C   PHE   149      37.352  -8.641 -10.768  1.00  0.00           C  
ATOM   1206  O   PHE   149      37.303  -9.824 -10.441  1.00  0.00           O  
ATOM   1207  N   LYS   150      38.476  -7.904 -10.775  1.00  0.00           N  
ATOM   1208  CA  LYS   150      39.803  -8.414 -10.429  1.00  0.00           C  
ATOM   1209  CB  LYS   150      40.886  -7.451 -10.957  1.00  0.00           C  
ATOM   1210  CG  LYS   150      40.982  -7.462 -12.496  1.00  0.00           C  
ATOM   1211  CD  LYS   150      42.091  -6.571 -13.080  1.00  0.00           C  
ATOM   1212  CE  LYS   150      41.939  -5.080 -12.743  1.00  0.00           C  
ATOM   1213  NZ  LYS   150      42.867  -4.254 -13.532  1.00  0.00           N1+
ATOM   1214  C   LYS   150      39.982  -8.724  -8.930  1.00  0.00           C  
ATOM   1215  O   LYS   150      40.646  -9.709  -8.618  1.00  0.00           O  
ATOM   1216  N   VAL   151      39.368  -7.926  -8.037  1.00  0.00           N  
ATOM   1217  CA  VAL   151      39.356  -8.161  -6.586  1.00  0.00           C  
ATOM   1218  CB  VAL   151      38.880  -6.898  -5.802  1.00  0.00           C  
ATOM   1219  CG1 VAL   151      38.458  -7.126  -4.331  1.00  0.00           C  
ATOM   1220  CG2 VAL   151      39.963  -5.807  -5.839  1.00  0.00           C  
ATOM   1221  C   VAL   151      38.490  -9.376  -6.196  1.00  0.00           C  
ATOM   1222  O   VAL   151      38.902 -10.151  -5.332  1.00  0.00           O  
ATOM   1223  N   ILE   152      37.329  -9.535  -6.853  1.00  0.00           N  
ATOM   1224  CA  ILE   152      36.430 -10.673  -6.653  1.00  0.00           C  
ATOM   1225  CB  ILE   152      34.987 -10.343  -7.142  1.00  0.00           C  
ATOM   1226  CG2 ILE   152      34.026 -11.550  -7.229  1.00  0.00           C  
ATOM   1227  CG1 ILE   152      34.345  -9.209  -6.301  1.00  0.00           C  
ATOM   1228  CD1 ILE   152      34.247  -9.473  -4.792  1.00  0.00           C  
ATOM   1229  C   ILE   152      36.958 -11.971  -7.303  1.00  0.00           C  
ATOM   1230  O   ILE   152      36.711 -13.044  -6.755  1.00  0.00           O  
ATOM   1231  N   SER   153      37.725 -11.854  -8.403  1.00  0.00           N  
ATOM   1232  CA  SER   153      38.461 -12.962  -9.020  1.00  0.00           C  
ATOM   1233  CB  SER   153      38.982 -12.566 -10.414  1.00  0.00           C  
ATOM   1234  OG  SER   153      37.933 -12.573 -11.358  1.00  0.00           O  
ATOM   1235  C   SER   153      39.617 -13.451  -8.133  1.00  0.00           C  
ATOM   1236  O   SER   153      39.779 -14.661  -7.997  1.00  0.00           O  
ATOM   1237  N   GLN   154      40.357 -12.519  -7.501  1.00  0.00           N  
ATOM   1238  CA  GLN   154      41.360 -12.827  -6.475  1.00  0.00           C  
ATOM   1239  CB  GLN   154      42.091 -11.553  -6.009  1.00  0.00           C  
ATOM   1240  CG  GLN   154      43.176 -11.067  -6.981  1.00  0.00           C  
ATOM   1241  CD  GLN   154      43.777  -9.745  -6.505  1.00  0.00           C  
ATOM   1242  OE1 GLN   154      44.486  -9.707  -5.502  1.00  0.00           O  
ATOM   1243  NE2 GLN   154      43.495  -8.655  -7.221  1.00  0.00           N  
ATOM   1244  C   GLN   154      40.765 -13.564  -5.270  1.00  0.00           C  
ATOM   1245  O   GLN   154      41.342 -14.560  -4.845  1.00  0.00           O  
ATOM   1246  N   TYR   155      39.609 -13.087  -4.778  1.00  0.00           N  
ATOM   1247  CA  TYR   155      38.873 -13.681  -3.663  1.00  0.00           C  
ATOM   1248  CB  TYR   155      37.747 -12.704  -3.239  1.00  0.00           C  
ATOM   1249  CG  TYR   155      36.992 -12.972  -1.942  1.00  0.00           C  
ATOM   1250  CD1 TYR   155      37.547 -13.750  -0.902  1.00  0.00           C  
ATOM   1251  CE1 TYR   155      36.813 -13.998   0.270  1.00  0.00           C  
ATOM   1252  CZ  TYR   155      35.532 -13.444   0.433  1.00  0.00           C  
ATOM   1253  OH  TYR   155      34.810 -13.734   1.552  1.00  0.00           O  
ATOM   1254  CE2 TYR   155      34.998 -12.612  -0.568  1.00  0.00           C  
ATOM   1255  CD2 TYR   155      35.717 -12.394  -1.759  1.00  0.00           C  
ATOM   1256  C   TYR   155      38.362 -15.101  -3.982  1.00  0.00           C  
ATOM   1257  O   TYR   155      38.454 -15.972  -3.120  1.00  0.00           O  
ATOM   1258  N   LEU   156      37.885 -15.321  -5.221  1.00  0.00           N  
ATOM   1259  CA  LEU   156      37.411 -16.612  -5.728  1.00  0.00           C  
ATOM   1260  CB  LEU   156      36.696 -16.389  -7.084  1.00  0.00           C  
ATOM   1261  CG  LEU   156      36.043 -17.637  -7.732  1.00  0.00           C  
ATOM   1262  CD1 LEU   156      34.922 -18.232  -6.857  1.00  0.00           C  
ATOM   1263  CD2 LEU   156      35.550 -17.322  -9.159  1.00  0.00           C  
ATOM   1264  C   LEU   156      38.524 -17.674  -5.831  1.00  0.00           C  
ATOM   1265  O   LEU   156      38.258 -18.832  -5.515  1.00  0.00           O  
ATOM   1266  N   GLN   157      39.731 -17.278  -6.270  1.00  0.00           N  
ATOM   1267  CA  GLN   157      40.849 -18.199  -6.495  1.00  0.00           C  
ATOM   1268  CB  GLN   157      41.724 -17.699  -7.668  1.00  0.00           C  
ATOM   1269  CG  GLN   157      41.028 -17.615  -9.046  1.00  0.00           C  
ATOM   1270  CD  GLN   157      40.311 -18.890  -9.493  1.00  0.00           C  
ATOM   1271  OE1 GLN   157      40.830 -19.994  -9.347  1.00  0.00           O  
ATOM   1272  NE2 GLN   157      39.121 -18.733 -10.074  1.00  0.00           N  
ATOM   1273  C   GLN   157      41.706 -18.437  -5.241  1.00  0.00           C  
ATOM   1274  O   GLN   157      42.084 -19.583  -4.999  1.00  0.00           O  
ATOM   1275  N   SER   158      42.006 -17.374  -4.471  1.00  0.00           N  
ATOM   1276  CA  SER   158      42.859 -17.441  -3.277  1.00  0.00           C  
ATOM   1277  CB  SER   158      43.344 -16.030  -2.878  1.00  0.00           C  
ATOM   1278  OG  SER   158      42.327 -15.239  -2.290  1.00  0.00           O  
ATOM   1279  C   SER   158      42.217 -18.189  -2.095  1.00  0.00           C  
ATOM   1280  O   SER   158      42.944 -18.832  -1.340  1.00  0.00           O  
ATOM   1281  N   THR   159      40.881 -18.114  -1.977  1.00  0.00           N  
ATOM   1282  CA  THR   159      40.106 -18.796  -0.940  1.00  0.00           C  
ATOM   1283  CB  THR   159      39.123 -17.831  -0.223  1.00  0.00           C  
ATOM   1284  CG2 THR   159      39.762 -16.501   0.192  1.00  0.00           C  
ATOM   1285  OG1 THR   159      37.915 -17.599  -0.922  1.00  0.00           O  
ATOM   1286  C   THR   159      39.387 -20.056  -1.477  1.00  0.00           C  
ATOM   1287  O   THR   159      38.496 -20.579  -0.806  1.00  0.00           O  
ATOM   1288  N   HIE   160      39.847 -20.579  -2.632  1.00  0.00           N  
ATOM   1289  CA  HIE   160      39.592 -21.955  -3.059  1.00  0.00           C  
ATOM   1290  CB  HIE   160      39.877 -22.101  -4.572  1.00  0.00           C  
ATOM   1291  CG  HIE   160      39.220 -23.291  -5.237  1.00  0.00           C  
ATOM   1292  ND1 HIE   160      38.428 -23.172  -6.387  1.00  0.00           N  
ATOM   1293  CE1 HIE   160      38.030 -24.408  -6.660  1.00  0.00           C  
ATOM   1294  NE2 HIE   160      38.496 -25.310  -5.798  1.00  0.00           N  
ATOM   1295  CD2 HIE   160      39.271 -24.624  -4.882  1.00  0.00           C  
ATOM   1296  C   HIE   160      40.477 -22.885  -2.207  1.00  0.00           C  
ATOM   1297  O   HIE   160      41.703 -22.773  -2.251  1.00  0.00           O  
ATOM   1298  N   ALA   161      39.826 -23.755  -1.423  1.00  0.00           N  
ATOM   1299  CA  ALA   161      40.446 -24.675  -0.472  1.00  0.00           C  
ATOM   1300  CB  ALA   161      39.316 -25.343   0.320  1.00  0.00           C  
ATOM   1301  C   ALA   161      41.274 -25.773  -1.171  1.00  0.00           C  
ATOM   1302  O   ALA   161      40.803 -26.321  -2.168  1.00  0.00           O  
ATOM   1303  N   PRO   162      42.463 -26.119  -0.623  1.00  0.00           N  
ATOM   1304  CD  PRO   162      43.064 -25.548   0.587  1.00  0.00           C  
ATOM   1305  CG  PRO   162      44.195 -26.500   0.958  1.00  0.00           C  
ATOM   1306  CB  PRO   162      44.613 -27.077  -0.386  1.00  0.00           C  
ATOM   1307  CA  PRO   162      43.299 -27.204  -1.175  1.00  0.00           C  
ATOM   1308  C   PRO   162      42.686 -28.618  -1.062  1.00  0.00           C  
ATOM   1309  O   PRO   162      43.102 -29.506  -1.804  1.00  0.00           O  
ATOM   1310  N   THR   163      41.700 -28.789  -0.165  1.00  0.00           N  
ATOM   1311  CA  THR   163      40.937 -30.022   0.040  1.00  0.00           C  
ATOM   1312  CB  THR   163      40.393 -30.080   1.494  1.00  0.00           C  
ATOM   1313  CG2 THR   163      41.498 -30.001   2.560  1.00  0.00           C  
ATOM   1314  OG1 THR   163      39.429 -29.071   1.748  1.00  0.00           O  
ATOM   1315  C   THR   163      39.739 -30.171  -0.929  1.00  0.00           C  
ATOM   1316  O   THR   163      39.168 -31.260  -0.978  1.00  0.00           O  
ATOM   1317  N   HIE   164      39.386 -29.111  -1.682  1.00  0.00           N  
ATOM   1318  CA  HIE   164      38.336 -29.118  -2.710  1.00  0.00           C  
ATOM   1319  CB  HIE   164      37.320 -27.981  -2.443  1.00  0.00           C  
ATOM   1320  CG  HIE   164      36.639 -28.027  -1.093  1.00  0.00           C  
ATOM   1321  ND1 HIE   164      36.232 -26.871  -0.415  1.00  0.00           N  
ATOM   1322  CE1 HIE   164      35.726 -27.298   0.733  1.00  0.00           C  
ATOM   1323  NE2 HIE   164      35.745 -28.626   0.844  1.00  0.00           N  
ATOM   1324  CD2 HIE   164      36.311 -29.122  -0.318  1.00  0.00           C  
ATOM   1325  C   HIE   164      38.976 -29.058  -4.111  1.00  0.00           C  
ATOM   1326  O   HIE   164      38.586 -28.237  -4.942  1.00  0.00           O  
ATOM   1327  N   SER   165      39.963 -29.943  -4.331  1.00  0.00           N  
ATOM   1328  CA  SER   165      40.757 -30.068  -5.555  1.00  0.00           C  
ATOM   1329  CB  SER   165      42.093 -30.750  -5.192  1.00  0.00           C  
ATOM   1330  OG  SER   165      41.921 -32.110  -4.835  1.00  0.00           O  
ATOM   1331  C   SER   165      40.045 -30.779  -6.725  1.00  0.00           C  
ATOM   1332  O   SER   165      40.596 -30.780  -7.825  1.00  0.00           O  
ATOM   1333  N   ASP   166      38.850 -31.350  -6.486  1.00  0.00           N  
ATOM   1334  CA  ASP   166      38.006 -32.068  -7.454  1.00  0.00           C  
ATOM   1335  CB  ASP   166      36.812 -32.824  -6.800  1.00  0.00           C  
ATOM   1336  CG  ASP   166      35.960 -32.063  -5.768  1.00  0.00           C  
ATOM   1337  OD1 ASP   166      36.521 -31.267  -4.982  1.00  0.00           O  
ATOM   1338  OD2 ASP   166      34.745 -32.355  -5.733  1.00  0.00           O1-
ATOM   1339  C   ASP   166      37.508 -31.207  -8.638  1.00  0.00           C  
ATOM   1340  O   ASP   166      37.044 -31.770  -9.629  1.00  0.00           O  
ATOM   1341  N   TYR   167      37.624 -29.875  -8.526  1.00  0.00           N  
ATOM   1342  CA  TYR   167      37.288 -28.906  -9.562  1.00  0.00           C  
ATOM   1343  CB  TYR   167      35.764 -28.624  -9.554  1.00  0.00           C  
ATOM   1344  CG  TYR   167      35.212 -28.010  -8.274  1.00  0.00           C  
ATOM   1345  CD1 TYR   167      34.780 -28.846  -7.224  1.00  0.00           C  
ATOM   1346  CE1 TYR   167      34.310 -28.291  -6.018  1.00  0.00           C  
ATOM   1347  CZ  TYR   167      34.262 -26.893  -5.862  1.00  0.00           C  
ATOM   1348  OH  TYR   167      33.813 -26.347  -4.697  1.00  0.00           O  
ATOM   1349  CE2 TYR   167      34.675 -26.053  -6.913  1.00  0.00           C  
ATOM   1350  CD2 TYR   167      35.146 -26.609  -8.119  1.00  0.00           C  
ATOM   1351  C   TYR   167      38.105 -27.622  -9.358  1.00  0.00           C  
ATOM   1352  O   TYR   167      38.564 -27.349  -8.248  1.00  0.00           O  
ATOM   1353  N   THR   168      38.199 -26.829 -10.434  1.00  0.00           N  
ATOM   1354  CA  THR   168      38.589 -25.418 -10.394  1.00  0.00           C  
ATOM   1355  CB  THR   168      39.808 -25.119 -11.315  1.00  0.00           C  
ATOM   1356  CG2 THR   168      40.987 -26.083 -11.106  1.00  0.00           C  
ATOM   1357  OG1 THR   168      39.504 -25.050 -12.696  1.00  0.00           O  
ATOM   1358  C   THR   168      37.380 -24.566 -10.835  1.00  0.00           C  
ATOM   1359  O   THR   168      36.469 -25.087 -11.480  1.00  0.00           O  
ATOM   1360  N   MET   169      37.386 -23.277 -10.466  1.00  0.00           N  
ATOM   1361  CA  MET   169      36.329 -22.321 -10.808  1.00  0.00           C  
ATOM   1362  CB  MET   169      35.779 -21.689  -9.512  1.00  0.00           C  
ATOM   1363  CG  MET   169      34.929 -22.677  -8.696  1.00  0.00           C  
ATOM   1364  SD  MET   169      34.056 -21.961  -7.278  1.00  0.00           S  
ATOM   1365  CE  MET   169      35.376 -21.909  -6.044  1.00  0.00           C  
ATOM   1366  C   MET   169      36.865 -21.252 -11.770  1.00  0.00           C  
ATOM   1367  O   MET   169      38.036 -20.886 -11.689  1.00  0.00           O  
ATOM   1368  N   THR   170      35.978 -20.764 -12.652  1.00  0.00           N  
ATOM   1369  CA  THR   170      36.243 -19.708 -13.628  1.00  0.00           C  
ATOM   1370  CB  THR   170      36.413 -20.293 -15.060  1.00  0.00           C  
ATOM   1371  CG2 THR   170      36.527 -19.256 -16.195  1.00  0.00           C  
ATOM   1372  OG1 THR   170      37.571 -21.102 -15.104  1.00  0.00           O  
ATOM   1373  C   THR   170      35.041 -18.749 -13.634  1.00  0.00           C  
ATOM   1374  O   THR   170      33.923 -19.189 -13.900  1.00  0.00           O  
ATOM   1375  N   LEU   171      35.291 -17.459 -13.348  1.00  0.00           N  
ATOM   1376  CA  LEU   171      34.270 -16.409 -13.330  1.00  0.00           C  
ATOM   1377  CB  LEU   171      34.765 -15.240 -12.442  1.00  0.00           C  
ATOM   1378  CG  LEU   171      33.781 -14.059 -12.263  1.00  0.00           C  
ATOM   1379  CD1 LEU   171      32.390 -14.533 -11.813  1.00  0.00           C  
ATOM   1380  CD2 LEU   171      34.355 -12.996 -11.299  1.00  0.00           C  
ATOM   1381  C   LEU   171      33.909 -15.972 -14.762  1.00  0.00           C  
ATOM   1382  O   LEU   171      34.750 -15.394 -15.451  1.00  0.00           O  
ATOM   1383  N   LEU   172      32.667 -16.273 -15.173  1.00  0.00           N  
ATOM   1384  CA  LEU   172      32.118 -15.979 -16.498  1.00  0.00           C  
ATOM   1385  CB  LEU   172      30.942 -16.934 -16.820  1.00  0.00           C  
ATOM   1386  CG  LEU   172      31.263 -18.445 -16.740  1.00  0.00           C  
ATOM   1387  CD1 LEU   172      29.974 -19.283 -16.901  1.00  0.00           C  
ATOM   1388  CD2 LEU   172      32.376 -18.863 -17.726  1.00  0.00           C  
ATOM   1389  C   LEU   172      31.645 -14.521 -16.612  1.00  0.00           C  
ATOM   1390  O   LEU   172      31.961 -13.879 -17.608  1.00  0.00           O  
ATOM   1391  N   ASP   173      30.904 -14.043 -15.598  1.00  0.00           N  
ATOM   1392  CA  ASP   173      30.373 -12.682 -15.457  1.00  0.00           C  
ATOM   1393  CB  ASP   173      29.019 -12.435 -16.178  1.00  0.00           C  
ATOM   1394  CG  ASP   173      29.035 -12.501 -17.705  1.00  0.00           C  
ATOM   1395  OD1 ASP   173      29.909 -11.826 -18.294  1.00  0.00           O  
ATOM   1396  OD2 ASP   173      28.089 -13.108 -18.256  1.00  0.00           O1-
ATOM   1397  C   ASP   173      30.187 -12.370 -13.969  1.00  0.00           C  
ATOM   1398  O   ASP   173      29.758 -13.242 -13.212  1.00  0.00           O  
ATOM   1399  N   LEU   174      30.446 -11.108 -13.598  1.00  0.00           N  
ATOM   1400  CA  LEU   174      30.133 -10.556 -12.283  1.00  0.00           C  
ATOM   1401  CB  LEU   174      31.402  -9.900 -11.695  1.00  0.00           C  
ATOM   1402  CG  LEU   174      31.227  -9.253 -10.303  1.00  0.00           C  
ATOM   1403  CD1 LEU   174      30.700 -10.246  -9.258  1.00  0.00           C  
ATOM   1404  CD2 LEU   174      32.533  -8.596  -9.837  1.00  0.00           C  
ATOM   1405  C   LEU   174      28.999  -9.538 -12.442  1.00  0.00           C  
ATOM   1406  O   LEU   174      29.061  -8.707 -13.345  1.00  0.00           O  
ATOM   1407  N   PHE   175      28.012  -9.610 -11.539  1.00  0.00           N  
ATOM   1408  CA  PHE   175      26.881  -8.692 -11.462  1.00  0.00           C  
ATOM   1409  CB  PHE   175      25.561  -9.469 -11.664  1.00  0.00           C  
ATOM   1410  CG  PHE   175      25.444 -10.195 -12.991  1.00  0.00           C  
ATOM   1411  CD1 PHE   175      25.971 -11.498 -13.132  1.00  0.00           C  
ATOM   1412  CE1 PHE   175      25.959 -12.124 -14.368  1.00  0.00           C  
ATOM   1413  CZ  PHE   175      25.456 -11.462 -15.478  1.00  0.00           C  
ATOM   1414  CE2 PHE   175      24.960 -10.169 -15.362  1.00  0.00           C  
ATOM   1415  CD2 PHE   175      24.966  -9.522 -14.133  1.00  0.00           C  
ATOM   1416  C   PHE   175      26.901  -8.049 -10.075  1.00  0.00           C  
ATOM   1417  O   PHE   175      26.906  -8.778  -9.086  1.00  0.00           O  
ATOM   1418  N   GLU   176      26.883  -6.709 -10.018  1.00  0.00           N  
ATOM   1419  CA  GLU   176      26.709  -5.952  -8.782  1.00  0.00           C  
ATOM   1420  CB  GLU   176      27.317  -4.545  -8.947  1.00  0.00           C  
ATOM   1421  CG  GLU   176      27.236  -3.677  -7.674  1.00  0.00           C  
ATOM   1422  CD  GLU   176      27.872  -2.298  -7.856  1.00  0.00           C  
ATOM   1423  OE1 GLU   176      29.024  -2.246  -8.340  1.00  0.00           O  
ATOM   1424  OE2 GLU   176      27.206  -1.309  -7.479  1.00  0.00           O1-
ATOM   1425  C   GLU   176      25.220  -5.933  -8.405  1.00  0.00           C  
ATOM   1426  O   GLU   176      24.399  -5.460  -9.193  1.00  0.00           O  
ATOM   1427  N   VAL   177      24.913  -6.477  -7.220  1.00  0.00           N  
ATOM   1428  CA  VAL   177      23.554  -6.647  -6.720  1.00  0.00           C  
ATOM   1429  CB  VAL   177      23.424  -7.942  -5.863  1.00  0.00           C  
ATOM   1430  CG1 VAL   177      22.033  -8.139  -5.227  1.00  0.00           C  
ATOM   1431  CG2 VAL   177      23.775  -9.198  -6.678  1.00  0.00           C  
ATOM   1432  C   VAL   177      23.148  -5.442  -5.852  1.00  0.00           C  
ATOM   1433  O   VAL   177      23.939  -4.992  -5.021  1.00  0.00           O  
ATOM   1434  N   GLU   178      21.894  -4.998  -6.025  1.00  0.00           N  
ATOM   1435  CA  GLU   178      21.211  -4.108  -5.095  1.00  0.00           C  
ATOM   1436  CB  GLU   178      21.465  -2.620  -5.432  1.00  0.00           C  
ATOM   1437  CG  GLU   178      20.786  -1.645  -4.442  1.00  0.00           C  
ATOM   1438  CD  GLU   178      21.146  -0.177  -4.679  1.00  0.00           C  
ATOM   1439  OE1 GLU   178      21.191   0.231  -5.859  1.00  0.00           O  
ATOM   1440  OE2 GLU   178      21.364   0.523  -3.664  1.00  0.00           O1-
ATOM   1441  C   GLU   178      19.732  -4.506  -5.063  1.00  0.00           C  
ATOM   1442  O   GLU   178      18.975  -4.142  -5.964  1.00  0.00           O  
ATOM   1443  N   LYS   179      19.368  -5.268  -4.021  1.00  0.00           N  
ATOM   1444  CA  LYS   179      17.999  -5.671  -3.722  1.00  0.00           C  
ATOM   1445  CB  LYS   179      18.055  -6.901  -2.789  1.00  0.00           C  
ATOM   1446  CG  LYS   179      16.708  -7.410  -2.233  1.00  0.00           C  
ATOM   1447  CD  LYS   179      15.729  -7.838  -3.331  1.00  0.00           C  
ATOM   1448  CE  LYS   179      14.331  -8.178  -2.807  1.00  0.00           C  
ATOM   1449  NZ  LYS   179      13.386  -8.328  -3.925  1.00  0.00           N1+
ATOM   1450  C   LYS   179      17.214  -4.501  -3.108  1.00  0.00           C  
ATOM   1451  O   LYS   179      17.737  -3.818  -2.225  1.00  0.00           O  
ATOM   1452  N   ASP   180      15.966  -4.319  -3.573  1.00  0.00           N  
ATOM   1453  CA  ASP   180      15.029  -3.300  -3.091  1.00  0.00           C  
ATOM   1454  CB  ASP   180      13.716  -3.210  -3.916  1.00  0.00           C  
ATOM   1455  CG  ASP   180      13.863  -3.062  -5.438  1.00  0.00           C  
ATOM   1456  OD1 ASP   180      15.002  -2.884  -5.923  1.00  0.00           O  
ATOM   1457  OD2 ASP   180      12.804  -3.108  -6.101  1.00  0.00           O1-
ATOM   1458  C   ASP   180      14.699  -3.497  -1.600  1.00  0.00           C  
ATOM   1459  O   ASP   180      14.203  -4.559  -1.220  1.00  0.00           O  
ATOM   1460  N   GLY   181      14.980  -2.458  -0.798  1.00  0.00           N  
ATOM   1461  CA  GLY   181      14.648  -2.386   0.622  1.00  0.00           C  
ATOM   1462  C   GLY   181      15.730  -2.967   1.548  1.00  0.00           C  
ATOM   1463  O   GLY   181      15.654  -2.703   2.748  1.00  0.00           O  
ATOM   1464  N   GLU   182      16.729  -3.722   1.041  1.00  0.00           N  
ATOM   1465  CA  GLU   182      17.821  -4.266   1.864  1.00  0.00           C  
ATOM   1466  CB  GLU   182      18.648  -5.340   1.119  1.00  0.00           C  
ATOM   1467  CG  GLU   182      18.034  -6.753   1.211  1.00  0.00           C  
ATOM   1468  CD  GLU   182      18.931  -7.870   0.660  1.00  0.00           C  
ATOM   1469  OE1 GLU   182      20.015  -7.557   0.119  1.00  0.00           O  
ATOM   1470  OE2 GLU   182      18.509  -9.039   0.788  1.00  0.00           O1-
ATOM   1471  C   GLU   182      18.748  -3.187   2.442  1.00  0.00           C  
ATOM   1472  O   GLU   182      19.135  -3.317   3.599  1.00  0.00           O  
ATOM   1473  N   LYS   183      19.063  -2.147   1.650  1.00  0.00           N  
ATOM   1474  CA  LYS   183      19.916  -1.019   2.036  1.00  0.00           C  
ATOM   1475  CB  LYS   183      20.161  -0.151   0.783  1.00  0.00           C  
ATOM   1476  CG  LYS   183      21.015   1.115   1.007  1.00  0.00           C  
ATOM   1477  CD  LYS   183      21.387   1.838  -0.298  1.00  0.00           C  
ATOM   1478  CE  LYS   183      20.191   2.461  -1.035  1.00  0.00           C  
ATOM   1479  NZ  LYS   183      20.587   2.969  -2.358  1.00  0.00           N1+
ATOM   1480  C   LYS   183      19.349  -0.206   3.216  1.00  0.00           C  
ATOM   1481  O   LYS   183      20.092   0.105   4.146  1.00  0.00           O  
ATOM   1482  N   GLU   184      18.042   0.091   3.152  1.00  0.00           N  
ATOM   1483  CA  GLU   184      17.288   0.852   4.148  1.00  0.00           C  
ATOM   1484  CB  GLU   184      15.925   1.292   3.558  1.00  0.00           C  
ATOM   1485  CG  GLU   184      15.980   2.348   2.427  1.00  0.00           C  
ATOM   1486  CD  GLU   184      16.602   1.883   1.104  1.00  0.00           C  
ATOM   1487  OE1 GLU   184      16.393   0.704   0.742  1.00  0.00           O  
ATOM   1488  OE2 GLU   184      17.289   2.719   0.478  1.00  0.00           O1-
ATOM   1489  C   GLU   184      17.075   0.067   5.456  1.00  0.00           C  
ATOM   1490  O   GLU   184      17.049   0.680   6.523  1.00  0.00           O  
ATOM   1491  N   ALA   185      16.936  -1.266   5.346  1.00  0.00           N  
ATOM   1492  CA  ALA   185      16.748  -2.177   6.473  1.00  0.00           C  
ATOM   1493  CB  ALA   185      16.024  -3.434   5.964  1.00  0.00           C  
ATOM   1494  C   ALA   185      18.056  -2.576   7.178  1.00  0.00           C  
ATOM   1495  O   ALA   185      17.980  -3.033   8.317  1.00  0.00           O  
ATOM   1496  N   PHE   186      19.209  -2.435   6.496  1.00  0.00           N  
ATOM   1497  CA  PHE   186      20.507  -2.967   6.918  1.00  0.00           C  
ATOM   1498  CB  PHE   186      21.536  -2.794   5.776  1.00  0.00           C  
ATOM   1499  CG  PHE   186      22.920  -3.375   6.011  1.00  0.00           C  
ATOM   1500  CD1 PHE   186      23.083  -4.768   6.174  1.00  0.00           C  
ATOM   1501  CE1 PHE   186      24.349  -5.300   6.367  1.00  0.00           C  
ATOM   1502  CZ  PHE   186      25.459  -4.466   6.402  1.00  0.00           C  
ATOM   1503  CE2 PHE   186      25.310  -3.090   6.273  1.00  0.00           C  
ATOM   1504  CD2 PHE   186      24.052  -2.536   6.083  1.00  0.00           C  
ATOM   1505  C   PHE   186      21.026  -2.398   8.251  1.00  0.00           C  
ATOM   1506  O   PHE   186      20.859  -1.206   8.511  1.00  0.00           O  
ATOM   1507  N   ARG   187      21.690  -3.263   9.038  1.00  0.00           N  
ATOM   1508  CA  ARG   187      22.447  -2.917  10.242  1.00  0.00           C  
ATOM   1509  CB  ARG   187      22.631  -4.168  11.132  1.00  0.00           C  
ATOM   1510  CG  ARG   187      21.334  -4.754  11.722  1.00  0.00           C  
ATOM   1511  CD  ARG   187      20.545  -3.799  12.636  1.00  0.00           C  
ATOM   1512  NE  ARG   187      21.347  -3.334  13.778  1.00  0.00           N  
ATOM   1513  CZ  ARG   187      21.601  -4.005  14.913  1.00  0.00           C  
ATOM   1514  NH1 ARG   187      21.093  -5.226  15.136  1.00  0.00           N1+
ATOM   1515  NH2 ARG   187      22.378  -3.434  15.841  1.00  0.00           N  
ATOM   1516  C   ARG   187      23.790  -2.266   9.871  1.00  0.00           C  
ATOM   1517  O   ARG   187      24.851  -2.874  10.019  1.00  0.00           O  
ATOM   1518  N   GLU   188      23.693  -1.017   9.396  1.00  0.00           N  
ATOM   1519  CA  GLU   188      24.803  -0.144   9.029  1.00  0.00           C  
ATOM   1520  CB  GLU   188      24.220   0.971   8.133  1.00  0.00           C  
ATOM   1521  CG  GLU   188      25.259   1.892   7.465  1.00  0.00           C  
ATOM   1522  CD  GLU   188      24.634   2.872   6.468  1.00  0.00           C  
ATOM   1523  OE1 GLU   188      23.527   3.377   6.759  1.00  0.00           O  
ATOM   1524  OE2 GLU   188      25.286   3.101   5.426  1.00  0.00           O1-
ATOM   1525  C   GLU   188      25.569   0.388  10.263  1.00  0.00           C  
ATOM   1526  O   GLU   188      26.723   0.793  10.125  1.00  0.00           O  
ATOM   1527  N   ASP   189      24.926   0.334  11.445  1.00  0.00           N  
ATOM   1528  CA  ASP   189      25.475   0.672  12.761  1.00  0.00           C  
ATOM   1529  CB  ASP   189      24.390   0.754  13.874  1.00  0.00           C  
ATOM   1530  CG  ASP   189      23.460  -0.465  14.036  1.00  0.00           C  
ATOM   1531  OD1 ASP   189      23.026  -1.041  13.014  1.00  0.00           O  
ATOM   1532  OD2 ASP   189      23.140  -0.777  15.203  1.00  0.00           O1-
ATOM   1533  C   ASP   189      26.581  -0.298  13.220  1.00  0.00           C  
ATOM   1534  O   ASP   189      27.529   0.145  13.869  1.00  0.00           O  
ATOM   1535  N   LEU   190      26.415  -1.597  12.915  1.00  0.00           N  
ATOM   1536  CA  LEU   190      27.269  -2.679  13.402  1.00  0.00           C  
ATOM   1537  CB  LEU   190      26.573  -4.037  13.153  1.00  0.00           C  
ATOM   1538  CG  LEU   190      25.487  -4.411  14.183  1.00  0.00           C  
ATOM   1539  CD1 LEU   190      24.739  -5.693  13.757  1.00  0.00           C  
ATOM   1540  CD2 LEU   190      26.055  -4.529  15.613  1.00  0.00           C  
ATOM   1541  C   LEU   190      28.664  -2.678  12.762  1.00  0.00           C  
ATOM   1542  O   LEU   190      28.799  -2.504  11.549  1.00  0.00           O  
ATOM   1543  N   HIE   191      29.661  -2.947  13.619  1.00  0.00           N  
ATOM   1544  CA  HIE   191      31.047  -3.247  13.265  1.00  0.00           C  
ATOM   1545  CB  HIE   191      31.927  -3.035  14.519  1.00  0.00           C  
ATOM   1546  CG  HIE   191      31.671  -3.968  15.683  1.00  0.00           C  
ATOM   1547  ND1 HIE   191      30.511  -3.907  16.465  1.00  0.00           N  
ATOM   1548  CE1 HIE   191      30.661  -4.859  17.376  1.00  0.00           C  
ATOM   1549  NE2 HIE   191      31.809  -5.526  17.248  1.00  0.00           N  
ATOM   1550  CD2 HIE   191      32.476  -4.980  16.166  1.00  0.00           C  
ATOM   1551  C   HIE   191      31.191  -4.676  12.702  1.00  0.00           C  
ATOM   1552  O   HIE   191      30.224  -5.440  12.690  1.00  0.00           O  
ATOM   1553  N   ASN   192      32.416  -5.011  12.257  1.00  0.00           N  
ATOM   1554  CA  ASN   192      32.805  -6.328  11.731  1.00  0.00           C  
ATOM   1555  CB  ASN   192      32.692  -7.404  12.846  1.00  0.00           C  
ATOM   1556  CG  ASN   192      33.535  -8.670  12.642  1.00  0.00           C  
ATOM   1557  OD1 ASN   192      34.421  -8.728  11.792  1.00  0.00           O  
ATOM   1558  ND2 ASN   192      33.251  -9.697  13.444  1.00  0.00           N  
ATOM   1559  C   ASN   192      32.020  -6.704  10.453  1.00  0.00           C  
ATOM   1560  O   ASN   192      31.583  -7.845  10.301  1.00  0.00           O  
ATOM   1561  N   ARG   193      31.839  -5.717   9.561  1.00  0.00           N  
ATOM   1562  CA  ARG   193      31.160  -5.898   8.284  1.00  0.00           C  
ATOM   1563  CB  ARG   193      30.647  -4.535   7.783  1.00  0.00           C  
ATOM   1564  CG  ARG   193      29.646  -4.644   6.617  1.00  0.00           C  
ATOM   1565  CD  ARG   193      29.342  -3.297   5.945  1.00  0.00           C  
ATOM   1566  NE  ARG   193      28.903  -2.278   6.908  1.00  0.00           N  
ATOM   1567  CZ  ARG   193      28.450  -1.054   6.594  1.00  0.00           C  
ATOM   1568  NH1 ARG   193      28.292  -0.670   5.319  1.00  0.00           N1+
ATOM   1569  NH2 ARG   193      28.156  -0.198   7.580  1.00  0.00           N  
ATOM   1570  C   ARG   193      32.115  -6.583   7.294  1.00  0.00           C  
ATOM   1571  O   ARG   193      33.130  -5.985   6.934  1.00  0.00           O  
ATOM   1572  N   MET   194      31.786  -7.825   6.910  1.00  0.00           N  
ATOM   1573  CA  MET   194      32.596  -8.648   6.012  1.00  0.00           C  
ATOM   1574  CB  MET   194      33.087  -9.918   6.739  1.00  0.00           C  
ATOM   1575  CG  MET   194      34.017  -9.661   7.937  1.00  0.00           C  
ATOM   1576  SD  MET   194      34.694 -11.159   8.707  1.00  0.00           S  
ATOM   1577  CE  MET   194      35.901 -11.668   7.454  1.00  0.00           C  
ATOM   1578  C   MET   194      31.784  -9.042   4.774  1.00  0.00           C  
ATOM   1579  O   MET   194      30.615  -9.402   4.900  1.00  0.00           O  
ATOM   1580  N   LEU   195      32.448  -9.029   3.608  1.00  0.00           N  
ATOM   1581  CA  LEU   195      31.926  -9.547   2.347  1.00  0.00           C  
ATOM   1582  CB  LEU   195      32.631  -8.815   1.180  1.00  0.00           C  
ATOM   1583  CG  LEU   195      31.989  -9.061  -0.204  1.00  0.00           C  
ATOM   1584  CD1 LEU   195      30.589  -8.415  -0.306  1.00  0.00           C  
ATOM   1585  CD2 LEU   195      32.913  -8.574  -1.333  1.00  0.00           C  
ATOM   1586  C   LEU   195      32.148 -11.071   2.318  1.00  0.00           C  
ATOM   1587  O   LEU   195      33.296 -11.491   2.196  1.00  0.00           O  
ATOM   1588  N   LEU   196      31.073 -11.861   2.494  1.00  0.00           N  
ATOM   1589  CA  LEU   196      31.143 -13.315   2.709  1.00  0.00           C  
ATOM   1590  CB  LEU   196      30.691 -13.648   4.150  1.00  0.00           C  
ATOM   1591  CG  LEU   196      31.530 -13.014   5.282  1.00  0.00           C  
ATOM   1592  CD1 LEU   196      30.863 -13.236   6.657  1.00  0.00           C  
ATOM   1593  CD2 LEU   196      33.001 -13.486   5.256  1.00  0.00           C  
ATOM   1594  C   LEU   196      30.275 -14.081   1.693  1.00  0.00           C  
ATOM   1595  O   LEU   196      29.230 -13.582   1.275  1.00  0.00           O  
ATOM   1596  N   TRP   197      30.740 -15.292   1.338  1.00  0.00           N  
ATOM   1597  CA  TRP   197      30.153 -16.198   0.347  1.00  0.00           C  
ATOM   1598  CB  TRP   197      31.189 -17.266  -0.055  1.00  0.00           C  
ATOM   1599  CG  TRP   197      32.479 -16.789  -0.634  1.00  0.00           C  
ATOM   1600  CD1 TRP   197      33.640 -16.658   0.043  1.00  0.00           C  
ATOM   1601  NE1 TRP   197      34.618 -16.192  -0.805  1.00  0.00           N  
ATOM   1602  CE2 TRP   197      34.121 -15.946  -2.067  1.00  0.00           C  
ATOM   1603  CZ2 TRP   197      34.690 -15.436  -3.243  1.00  0.00           C  
ATOM   1604  CH2 TRP   197      33.898 -15.317  -4.396  1.00  0.00           C  
ATOM   1605  CZ3 TRP   197      32.547 -15.716  -4.364  1.00  0.00           C  
ATOM   1606  CE3 TRP   197      31.983 -16.220  -3.174  1.00  0.00           C  
ATOM   1607  CD2 TRP   197      32.752 -16.341  -1.994  1.00  0.00           C  
ATOM   1608  C   TRP   197      28.900 -16.932   0.833  1.00  0.00           C  
ATOM   1609  O   TRP   197      28.836 -17.323   1.995  1.00  0.00           O  
ATOM   1610  N   HIE   198      27.992 -17.198  -0.115  1.00  0.00           N  
ATOM   1611  CA  HIE   198      26.846 -18.089   0.019  1.00  0.00           C  
ATOM   1612  CB  HIE   198      25.630 -17.303   0.555  1.00  0.00           C  
ATOM   1613  CG  HIE   198      24.395 -18.136   0.805  1.00  0.00           C  
ATOM   1614  ND1 HIE   198      24.012 -18.543   2.071  1.00  0.00           N  
ATOM   1615  CE1 HIE   198      22.883 -19.243   1.938  1.00  0.00           C  
ATOM   1616  NE2 HIE   198      22.473 -19.341   0.679  1.00  0.00           N  
ATOM   1617  CD2 HIE   198      23.429 -18.627  -0.047  1.00  0.00           C  
ATOM   1618  C   HIE   198      26.572 -18.710  -1.359  1.00  0.00           C  
ATOM   1619  O   HIE   198      26.384 -17.970  -2.324  1.00  0.00           O  
ATOM   1620  N   GLY   199      26.529 -20.047  -1.425  1.00  0.00           N  
ATOM   1621  CA  GLY   199      26.128 -20.798  -2.612  1.00  0.00           C  
ATOM   1622  C   GLY   199      24.815 -21.529  -2.315  1.00  0.00           C  
ATOM   1623  O   GLY   199      24.470 -21.787  -1.161  1.00  0.00           O  
ATOM   1624  N   SER   200      24.092 -21.874  -3.388  1.00  0.00           N  
ATOM   1625  CA  SER   200      22.779 -22.517  -3.365  1.00  0.00           C  
ATOM   1626  CB  SER   200      21.706 -21.500  -2.902  1.00  0.00           C  
ATOM   1627  OG  SER   200      20.434 -22.101  -2.767  1.00  0.00           O  
ATOM   1628  C   SER   200      22.487 -23.088  -4.765  1.00  0.00           C  
ATOM   1629  O   SER   200      23.069 -22.617  -5.746  1.00  0.00           O  
ATOM   1630  N   ARG   201      21.582 -24.084  -4.836  1.00  0.00           N  
ATOM   1631  CA  ARG   201      21.112 -24.708  -6.082  1.00  0.00           C  
ATOM   1632  CB  ARG   201      20.085 -25.820  -5.778  1.00  0.00           C  
ATOM   1633  CG  ARG   201      20.645 -27.002  -4.975  1.00  0.00           C  
ATOM   1634  CD  ARG   201      19.562 -28.018  -4.582  1.00  0.00           C  
ATOM   1635  NE  ARG   201      20.140 -29.266  -4.064  1.00  0.00           N  
ATOM   1636  CZ  ARG   201      20.276 -30.417  -4.748  1.00  0.00           C  
ATOM   1637  NH1 ARG   201      19.832 -30.545  -6.008  1.00  0.00           N1+
ATOM   1638  NH2 ARG   201      20.861 -31.465  -4.155  1.00  0.00           N  
ATOM   1639  C   ARG   201      20.501 -23.689  -7.058  1.00  0.00           C  
ATOM   1640  O   ARG   201      19.927 -22.690  -6.618  1.00  0.00           O  
ATOM   1641  N   MET   202      20.639 -23.981  -8.365  1.00  0.00           N  
ATOM   1642  CA  MET   202      20.258 -23.104  -9.478  1.00  0.00           C  
ATOM   1643  CB  MET   202      20.612 -23.788 -10.817  1.00  0.00           C  
ATOM   1644  CG  MET   202      20.507 -22.867 -12.050  1.00  0.00           C  
ATOM   1645  SD  MET   202      21.545 -21.379 -11.978  1.00  0.00           S  
ATOM   1646  CE  MET   202      23.158 -22.103 -12.361  1.00  0.00           C  
ATOM   1647  C   MET   202      18.794 -22.612  -9.451  1.00  0.00           C  
ATOM   1648  O   MET   202      18.520 -21.477  -9.841  1.00  0.00           O  
ATOM   1649  N   SER   203      17.899 -23.486  -8.968  1.00  0.00           N  
ATOM   1650  CA  SER   203      16.455 -23.285  -8.892  1.00  0.00           C  
ATOM   1651  CB  SER   203      15.814 -24.675  -8.736  1.00  0.00           C  
ATOM   1652  OG  SER   203      16.067 -25.437  -9.900  1.00  0.00           O  
ATOM   1653  C   SER   203      16.003 -22.343  -7.758  1.00  0.00           C  
ATOM   1654  O   SER   203      14.902 -21.800  -7.852  1.00  0.00           O  
ATOM   1655  N   ASN   204      16.840 -22.159  -6.719  1.00  0.00           N  
ATOM   1656  CA  ASN   204      16.538 -21.322  -5.549  1.00  0.00           C  
ATOM   1657  CB  ASN   204      17.310 -21.834  -4.310  1.00  0.00           C  
ATOM   1658  CG  ASN   204      16.889 -23.226  -3.831  1.00  0.00           C  
ATOM   1659  OD1 ASN   204      17.708 -24.139  -3.783  1.00  0.00           O  
ATOM   1660  ND2 ASN   204      15.621 -23.389  -3.446  1.00  0.00           N  
ATOM   1661  C   ASN   204      16.854 -19.831  -5.758  1.00  0.00           C  
ATOM   1662  O   ASN   204      16.372 -19.032  -4.957  1.00  0.00           O  
ATOM   1663  N   TRP   205      17.641 -19.462  -6.788  1.00  0.00           N  
ATOM   1664  CA  TRP   205      18.058 -18.073  -7.025  1.00  0.00           C  
ATOM   1665  CB  TRP   205      19.241 -17.997  -8.000  1.00  0.00           C  
ATOM   1666  CG  TRP   205      20.490 -18.630  -7.481  1.00  0.00           C  
ATOM   1667  CD1 TRP   205      21.035 -19.769  -7.951  1.00  0.00           C  
ATOM   1668  NE1 TRP   205      22.129 -20.113  -7.187  1.00  0.00           N  
ATOM   1669  CE2 TRP   205      22.366 -19.184  -6.196  1.00  0.00           C  
ATOM   1670  CZ2 TRP   205      23.344 -19.072  -5.194  1.00  0.00           C  
ATOM   1671  CH2 TRP   205      23.291 -17.991  -4.299  1.00  0.00           C  
ATOM   1672  CZ3 TRP   205      22.268 -17.031  -4.423  1.00  0.00           C  
ATOM   1673  CE3 TRP   205      21.302 -17.141  -5.443  1.00  0.00           C  
ATOM   1674  CD2 TRP   205      21.324 -18.221  -6.356  1.00  0.00           C  
ATOM   1675  C   TRP   205      16.939 -17.105  -7.430  1.00  0.00           C  
ATOM   1676  O   TRP   205      17.099 -15.909  -7.200  1.00  0.00           O  
ATOM   1677  N   VAL   206      15.815 -17.614  -7.961  1.00  0.00           N  
ATOM   1678  CA  VAL   206      14.609 -16.814  -8.191  1.00  0.00           C  
ATOM   1679  CB  VAL   206      13.573 -17.565  -9.074  1.00  0.00           C  
ATOM   1680  CG1 VAL   206      12.215 -16.846  -9.235  1.00  0.00           C  
ATOM   1681  CG2 VAL   206      14.157 -17.840 -10.467  1.00  0.00           C  
ATOM   1682  C   VAL   206      13.951 -16.386  -6.862  1.00  0.00           C  
ATOM   1683  O   VAL   206      13.523 -15.238  -6.756  1.00  0.00           O  
ATOM   1684  N   GLY   207      13.936 -17.290  -5.866  1.00  0.00           N  
ATOM   1685  CA  GLY   207      13.411 -17.035  -4.526  1.00  0.00           C  
ATOM   1686  C   GLY   207      14.365 -16.161  -3.695  1.00  0.00           C  
ATOM   1687  O   GLY   207      13.892 -15.308  -2.945  1.00  0.00           O  
ATOM   1688  N   ILE   208      15.691 -16.358  -3.829  1.00  0.00           N  
ATOM   1689  CA  ILE   208      16.723 -15.612  -3.098  1.00  0.00           C  
ATOM   1690  CB  ILE   208      18.109 -16.329  -3.136  1.00  0.00           C  
ATOM   1691  CG2 ILE   208      19.310 -15.461  -2.684  1.00  0.00           C  
ATOM   1692  CG1 ILE   208      18.066 -17.642  -2.318  1.00  0.00           C  
ATOM   1693  CD1 ILE   208      19.198 -18.628  -2.648  1.00  0.00           C  
ATOM   1694  C   ILE   208      16.869 -14.157  -3.583  1.00  0.00           C  
ATOM   1695  O   ILE   208      17.056 -13.275  -2.750  1.00  0.00           O  
ATOM   1696  N   LEU   209      16.756 -13.916  -4.899  1.00  0.00           N  
ATOM   1697  CA  LEU   209      16.810 -12.567  -5.471  1.00  0.00           C  
ATOM   1698  CB  LEU   209      17.271 -12.637  -6.945  1.00  0.00           C  
ATOM   1699  CG  LEU   209      18.736 -13.105  -7.137  1.00  0.00           C  
ATOM   1700  CD1 LEU   209      19.033 -13.402  -8.623  1.00  0.00           C  
ATOM   1701  CD2 LEU   209      19.760 -12.130  -6.514  1.00  0.00           C  
ATOM   1702  C   LEU   209      15.486 -11.789  -5.318  1.00  0.00           C  
ATOM   1703  O   LEU   209      15.503 -10.581  -5.541  1.00  0.00           O  
ATOM   1704  N   SER   210      14.386 -12.458  -4.922  1.00  0.00           N  
ATOM   1705  CA  SER   210      13.073 -11.836  -4.716  1.00  0.00           C  
ATOM   1706  CB  SER   210      12.006 -12.569  -5.549  1.00  0.00           C  
ATOM   1707  OG  SER   210      11.734 -13.870  -5.076  1.00  0.00           O  
ATOM   1708  C   SER   210      12.667 -11.650  -3.244  1.00  0.00           C  
ATOM   1709  O   SER   210      11.760 -10.853  -3.001  1.00  0.00           O  
ATOM   1710  N   HIE   211      13.341 -12.323  -2.295  1.00  0.00           N  
ATOM   1711  CA  HIE   211      13.048 -12.227  -0.856  1.00  0.00           C  
ATOM   1712  CB  HIE   211      12.298 -13.490  -0.379  1.00  0.00           C  
ATOM   1713  CG  HIE   211      11.013 -13.788  -1.107  1.00  0.00           C  
ATOM   1714  ND1 HIE   211      10.960 -14.631  -2.200  1.00  0.00           N  
ATOM   1715  CE1 HIE   211       9.695 -14.650  -2.621  1.00  0.00           C  
ATOM   1716  NE2 HIE   211       8.881 -13.912  -1.876  1.00  0.00           N  
ATOM   1717  CD2 HIE   211       9.718 -13.365  -0.900  1.00  0.00           C  
ATOM   1718  C   HIE   211      14.302 -12.007   0.008  1.00  0.00           C  
ATOM   1719  O   HIE   211      14.161 -11.877   1.224  1.00  0.00           O  
ATOM   1720  N   GLY   212      15.497 -11.995  -0.606  1.00  0.00           N  
ATOM   1721  CA  GLY   212      16.779 -12.006   0.097  1.00  0.00           C  
ATOM   1722  C   GLY   212      17.094 -13.418   0.618  1.00  0.00           C  
ATOM   1723  O   GLY   212      16.377 -14.386   0.344  1.00  0.00           O  
ATOM   1724  N   LEU   213      18.182 -13.522   1.394  1.00  0.00           N  
ATOM   1725  CA  LEU   213      18.521 -14.722   2.162  1.00  0.00           C  
ATOM   1726  CB  LEU   213      20.016 -14.695   2.530  1.00  0.00           C  
ATOM   1727  CG  LEU   213      20.972 -14.830   1.323  1.00  0.00           C  
ATOM   1728  CD1 LEU   213      22.432 -14.565   1.738  1.00  0.00           C  
ATOM   1729  CD2 LEU   213      20.832 -16.201   0.637  1.00  0.00           C  
ATOM   1730  C   LEU   213      17.634 -14.796   3.416  1.00  0.00           C  
ATOM   1731  O   LEU   213      17.411 -13.776   4.066  1.00  0.00           O  
ATOM   1732  N   ARG   214      17.120 -16.001   3.698  1.00  0.00           N  
ATOM   1733  CA  ARG   214      16.081 -16.255   4.698  1.00  0.00           C  
ATOM   1734  CB  ARG   214      14.809 -16.731   3.960  1.00  0.00           C  
ATOM   1735  CG  ARG   214      14.135 -15.657   3.077  1.00  0.00           C  
ATOM   1736  CD  ARG   214      13.213 -16.242   1.994  1.00  0.00           C  
ATOM   1737  NE  ARG   214      13.984 -16.862   0.903  1.00  0.00           N  
ATOM   1738  CZ  ARG   214      13.495 -17.669  -0.055  1.00  0.00           C  
ATOM   1739  NH1 ARG   214      12.189 -17.956  -0.134  1.00  0.00           N1+
ATOM   1740  NH2 ARG   214      14.325 -18.207  -0.957  1.00  0.00           N  
ATOM   1741  C   ARG   214      16.550 -17.335   5.681  1.00  0.00           C  
ATOM   1742  O   ARG   214      17.279 -18.247   5.287  1.00  0.00           O  
ATOM   1743  N   ILE   215      16.070 -17.236   6.931  1.00  0.00           N  
ATOM   1744  CA  ILE   215      16.207 -18.287   7.943  1.00  0.00           C  
ATOM   1745  CB  ILE   215      16.072 -17.720   9.390  1.00  0.00           C  
ATOM   1746  CG2 ILE   215      17.177 -16.686   9.675  1.00  0.00           C  
ATOM   1747  CG1 ILE   215      14.674 -17.169   9.773  1.00  0.00           C  
ATOM   1748  CD1 ILE   215      14.539 -16.835  11.267  1.00  0.00           C  
ATOM   1749  C   ILE   215      15.152 -19.394   7.728  1.00  0.00           C  
ATOM   1750  O   ILE   215      14.119 -19.152   7.100  1.00  0.00           O  
ATOM   1751  N   ALA   216      15.434 -20.588   8.273  1.00  0.00           N  
ATOM   1752  CA  ALA   216      14.547 -21.755   8.248  1.00  0.00           C  
ATOM   1753  CB  ALA   216      15.318 -22.927   8.857  1.00  0.00           C  
ATOM   1754  C   ALA   216      13.238 -21.529   9.036  1.00  0.00           C  
ATOM   1755  O   ALA   216      13.269 -20.806  10.035  1.00  0.00           O  
ATOM   1756  N   PRO   217      12.116 -22.149   8.593  1.00  0.00           N  
ATOM   1757  CD  PRO   217      12.019 -23.067   7.454  1.00  0.00           C  
ATOM   1758  CG  PRO   217      10.628 -23.682   7.556  1.00  0.00           C  
ATOM   1759  CB  PRO   217       9.823 -22.589   8.239  1.00  0.00           C  
ATOM   1760  CA  PRO   217      10.803 -21.940   9.232  1.00  0.00           C  
ATOM   1761  C   PRO   217      10.701 -22.560  10.650  1.00  0.00           C  
ATOM   1762  O   PRO   217      11.514 -23.428  10.977  1.00  0.00           O  
ATOM   1763  N   PRO   218       9.709 -22.122  11.466  1.00  0.00           N  
ATOM   1764  CD  PRO   218       8.719 -21.087  11.149  1.00  0.00           C  
ATOM   1765  CG  PRO   218       8.248 -20.571  12.501  1.00  0.00           C  
ATOM   1766  CB  PRO   218       8.331 -21.801  13.383  1.00  0.00           C  
ATOM   1767  CA  PRO   218       9.564 -22.567  12.871  1.00  0.00           C  
ATOM   1768  C   PRO   218       9.407 -24.082  13.103  1.00  0.00           C  
ATOM   1769  O   PRO   218       9.982 -24.600  14.060  1.00  0.00           O  
ATOM   1770  N   GLU   219       8.642 -24.754  12.228  1.00  0.00           N  
ATOM   1771  CA  GLU   219       8.299 -26.174  12.319  1.00  0.00           C  
ATOM   1772  CB  GLU   219       6.944 -26.447  11.615  1.00  0.00           C  
ATOM   1773  CG  GLU   219       6.824 -26.053  10.122  1.00  0.00           C  
ATOM   1774  CD  GLU   219       6.555 -24.575   9.815  1.00  0.00           C  
ATOM   1775  OE1 GLU   219       6.340 -23.793  10.768  1.00  0.00           O  
ATOM   1776  OE2 GLU   219       6.562 -24.251   8.609  1.00  0.00           O1-
ATOM   1777  C   GLU   219       9.408 -27.149  11.861  1.00  0.00           C  
ATOM   1778  O   GLU   219       9.276 -28.340  12.139  1.00  0.00           O  
ATOM   1779  N   ALA   220      10.477 -26.657  11.206  1.00  0.00           N  
ATOM   1780  CA  ALA   220      11.639 -27.454  10.786  1.00  0.00           C  
ATOM   1781  CB  ALA   220      12.563 -26.550   9.954  1.00  0.00           C  
ATOM   1782  C   ALA   220      12.416 -28.022  12.002  1.00  0.00           C  
ATOM   1783  O   ALA   220      12.768 -27.229  12.876  1.00  0.00           O  
ATOM   1784  N   PRO   221      12.665 -29.355  12.065  1.00  0.00           N  
ATOM   1785  CD  PRO   221      12.120 -30.366  11.155  1.00  0.00           C  
ATOM   1786  CG  PRO   221      12.320 -31.695  11.866  1.00  0.00           C  
ATOM   1787  CB  PRO   221      13.575 -31.458  12.681  1.00  0.00           C  
ATOM   1788  CA  PRO   221      13.499 -29.985  13.119  1.00  0.00           C  
ATOM   1789  C   PRO   221      14.895 -29.344  13.309  1.00  0.00           C  
ATOM   1790  O   PRO   221      15.728 -29.411  12.405  1.00  0.00           O  
ATOM   1791  N   ILE   222      15.086 -28.674  14.461  1.00  0.00           N  
ATOM   1792  CA  ILE   222      16.212 -27.771  14.732  1.00  0.00           C  
ATOM   1793  CB  ILE   222      15.922 -26.861  15.967  1.00  0.00           C  
ATOM   1794  CG2 ILE   222      15.813 -27.632  17.301  1.00  0.00           C  
ATOM   1795  CG1 ILE   222      16.921 -25.681  16.097  1.00  0.00           C  
ATOM   1796  CD1 ILE   222      16.384 -24.489  16.899  1.00  0.00           C  
ATOM   1797  C   ILE   222      17.587 -28.450  14.924  1.00  0.00           C  
ATOM   1798  O   ILE   222      18.599 -27.793  14.684  1.00  0.00           O  
ATOM   1799  N   THR   223      17.621 -29.728  15.345  1.00  0.00           N  
ATOM   1800  CA  THR   223      18.865 -30.427  15.702  1.00  0.00           C  
ATOM   1801  CB  THR   223      18.613 -31.727  16.522  1.00  0.00           C  
ATOM   1802  CG2 THR   223      17.501 -31.608  17.578  1.00  0.00           C  
ATOM   1803  OG1 THR   223      18.400 -32.884  15.738  1.00  0.00           O  
ATOM   1804  C   THR   223      19.808 -30.730  14.511  1.00  0.00           C  
ATOM   1805  O   THR   223      20.998 -30.944  14.745  1.00  0.00           O  
ATOM   1806  N   GLY   224      19.283 -30.695  13.272  1.00  0.00           N  
ATOM   1807  CA  GLY   224      20.063 -30.859  12.042  1.00  0.00           C  
ATOM   1808  C   GLY   224      20.817 -29.576  11.639  1.00  0.00           C  
ATOM   1809  O   GLY   224      21.724 -29.654  10.811  1.00  0.00           O  
ATOM   1810  N   TYR   225      20.464 -28.413  12.216  1.00  0.00           N  
ATOM   1811  CA  TYR   225      21.125 -27.125  11.998  1.00  0.00           C  
ATOM   1812  CB  TYR   225      20.099 -25.978  12.136  1.00  0.00           C  
ATOM   1813  CG  TYR   225      18.968 -25.987  11.121  1.00  0.00           C  
ATOM   1814  CD1 TYR   225      17.856 -26.835  11.301  1.00  0.00           C  
ATOM   1815  CE1 TYR   225      16.811 -26.853  10.360  1.00  0.00           C  
ATOM   1816  CZ  TYR   225      16.872 -26.021   9.227  1.00  0.00           C  
ATOM   1817  OH  TYR   225      15.869 -26.068   8.302  1.00  0.00           O  
ATOM   1818  CE2 TYR   225      17.977 -25.164   9.046  1.00  0.00           C  
ATOM   1819  CD2 TYR   225      19.021 -25.144   9.992  1.00  0.00           C  
ATOM   1820  C   TYR   225      22.256 -26.981  13.027  1.00  0.00           C  
ATOM   1821  O   TYR   225      21.968 -26.792  14.208  1.00  0.00           O  
ATOM   1822  N   MET   226      23.512 -27.096  12.564  1.00  0.00           N  
ATOM   1823  CA  MET   226      24.720 -27.161  13.398  1.00  0.00           C  
ATOM   1824  CB  MET   226      25.930 -27.550  12.520  1.00  0.00           C  
ATOM   1825  CG  MET   226      25.847 -28.966  11.926  1.00  0.00           C  
ATOM   1826  SD  MET   226      25.874 -30.302  13.154  1.00  0.00           S  
ATOM   1827  CE  MET   226      25.811 -31.737  12.052  1.00  0.00           C  
ATOM   1828  C   MET   226      25.040 -25.904  14.227  1.00  0.00           C  
ATOM   1829  O   MET   226      25.784 -26.025  15.197  1.00  0.00           O  
ATOM   1830  N   PHE   227      24.481 -24.741  13.862  1.00  0.00           N  
ATOM   1831  CA  PHE   227      24.615 -23.484  14.600  1.00  0.00           C  
ATOM   1832  CB  PHE   227      25.762 -22.624  14.014  1.00  0.00           C  
ATOM   1833  CG  PHE   227      27.164 -23.184  14.197  1.00  0.00           C  
ATOM   1834  CD1 PHE   227      27.789 -23.135  15.462  1.00  0.00           C  
ATOM   1835  CE1 PHE   227      29.047 -23.695  15.638  1.00  0.00           C  
ATOM   1836  CZ  PHE   227      29.683 -24.336  14.582  1.00  0.00           C  
ATOM   1837  CE2 PHE   227      29.063 -24.429  13.342  1.00  0.00           C  
ATOM   1838  CD2 PHE   227      27.807 -23.870  13.145  1.00  0.00           C  
ATOM   1839  C   PHE   227      23.268 -22.740  14.689  1.00  0.00           C  
ATOM   1840  O   PHE   227      23.257 -21.512  14.729  1.00  0.00           O  
ATOM   1841  N   GLY   228      22.150 -23.487  14.735  1.00  0.00           N  
ATOM   1842  CA  GLY   228      20.795 -22.939  14.858  1.00  0.00           C  
ATOM   1843  C   GLY   228      20.268 -22.383  13.524  1.00  0.00           C  
ATOM   1844  O   GLY   228      20.902 -22.518  12.476  1.00  0.00           O  
ATOM   1845  N   LYS   229      19.068 -21.781  13.571  1.00  0.00           N  
ATOM   1846  CA  LYS   229      18.330 -21.294  12.402  1.00  0.00           C  
ATOM   1847  CB  LYS   229      16.817 -21.430  12.662  1.00  0.00           C  
ATOM   1848  CG  LYS   229      16.351 -22.885  12.794  1.00  0.00           C  
ATOM   1849  CD  LYS   229      14.832 -22.968  12.960  1.00  0.00           C  
ATOM   1850  CE  LYS   229      14.342 -24.408  13.104  1.00  0.00           C  
ATOM   1851  NZ  LYS   229      12.892 -24.438  13.335  1.00  0.00           N1+
ATOM   1852  C   LYS   229      18.720 -19.851  12.041  1.00  0.00           C  
ATOM   1853  O   LYS   229      17.941 -18.924  12.267  1.00  0.00           O  
ATOM   1854  N   GLY   230      19.920 -19.703  11.466  1.00  0.00           N  
ATOM   1855  CA  GLY   230      20.407 -18.448  10.908  1.00  0.00           C  
ATOM   1856  C   GLY   230      20.719 -18.637   9.420  1.00  0.00           C  
ATOM   1857  O   GLY   230      20.504 -19.705   8.843  1.00  0.00           O  
ATOM   1858  N   ILE   231      21.236 -17.563   8.810  1.00  0.00           N  
ATOM   1859  CA  ILE   231      21.707 -17.513   7.430  1.00  0.00           C  
ATOM   1860  CB  ILE   231      21.405 -16.132   6.775  1.00  0.00           C  
ATOM   1861  CG2 ILE   231      21.979 -16.005   5.348  1.00  0.00           C  
ATOM   1862  CG1 ILE   231      19.887 -15.826   6.753  1.00  0.00           C  
ATOM   1863  CD1 ILE   231      19.555 -14.333   6.638  1.00  0.00           C  
ATOM   1864  C   ILE   231      23.230 -17.735   7.458  1.00  0.00           C  
ATOM   1865  O   ILE   231      23.959 -16.905   8.005  1.00  0.00           O  
ATOM   1866  N   TYR   232      23.662 -18.870   6.891  1.00  0.00           N  
ATOM   1867  CA  TYR   232      25.049 -19.330   6.896  1.00  0.00           C  
ATOM   1868  CB  TYR   232      25.073 -20.868   6.795  1.00  0.00           C  
ATOM   1869  CG  TYR   232      24.573 -21.616   8.023  1.00  0.00           C  
ATOM   1870  CD1 TYR   232      23.196 -21.647   8.333  1.00  0.00           C  
ATOM   1871  CE1 TYR   232      22.737 -22.346   9.466  1.00  0.00           C  
ATOM   1872  CZ  TYR   232      23.650 -23.048  10.276  1.00  0.00           C  
ATOM   1873  OH  TYR   232      23.200 -23.748  11.355  1.00  0.00           O  
ATOM   1874  CE2 TYR   232      25.023 -23.033   9.964  1.00  0.00           C  
ATOM   1875  CD2 TYR   232      25.484 -22.308   8.849  1.00  0.00           C  
ATOM   1876  C   TYR   232      25.857 -18.709   5.746  1.00  0.00           C  
ATOM   1877  O   TYR   232      25.322 -18.495   4.658  1.00  0.00           O  
ATOM   1878  N   PHE   233      27.145 -18.466   6.022  1.00  0.00           N  
ATOM   1879  CA  PHE   233      28.134 -17.926   5.090  1.00  0.00           C  
ATOM   1880  CB  PHE   233      28.292 -16.404   5.307  1.00  0.00           C  
ATOM   1881  CG  PHE   233      27.081 -15.528   5.045  1.00  0.00           C  
ATOM   1882  CD1 PHE   233      26.751 -15.149   3.728  1.00  0.00           C  
ATOM   1883  CE1 PHE   233      25.615 -14.391   3.487  1.00  0.00           C  
ATOM   1884  CZ  PHE   233      24.796 -14.009   4.540  1.00  0.00           C  
ATOM   1885  CE2 PHE   233      25.089 -14.403   5.839  1.00  0.00           C  
ATOM   1886  CD2 PHE   233      26.212 -15.177   6.099  1.00  0.00           C  
ATOM   1887  C   PHE   233      29.494 -18.618   5.306  1.00  0.00           C  
ATOM   1888  O   PHE   233      29.656 -19.343   6.286  1.00  0.00           O  
ATOM   1889  N   ALA   234      30.456 -18.348   4.408  1.00  0.00           N  
ATOM   1890  CA  ALA   234      31.863 -18.745   4.531  1.00  0.00           C  
ATOM   1891  CB  ALA   234      32.126 -19.991   3.667  1.00  0.00           C  
ATOM   1892  C   ALA   234      32.781 -17.604   4.068  1.00  0.00           C  
ATOM   1893  O   ALA   234      32.358 -16.765   3.275  1.00  0.00           O  
ATOM   1894  N   ASP   235      34.044 -17.637   4.527  1.00  0.00           N  
ATOM   1895  CA  ASP   235      35.149 -16.839   3.969  1.00  0.00           C  
ATOM   1896  CB  ASP   235      36.160 -16.332   5.033  1.00  0.00           C  
ATOM   1897  CG  ASP   235      36.595 -17.334   6.110  1.00  0.00           C  
ATOM   1898  OD1 ASP   235      36.533 -18.557   5.854  1.00  0.00           O  
ATOM   1899  OD2 ASP   235      37.033 -16.848   7.176  1.00  0.00           O1-
ATOM   1900  C   ASP   235      35.873 -17.587   2.827  1.00  0.00           C  
ATOM   1901  O   ASP   235      36.584 -16.944   2.056  1.00  0.00           O  
ATOM   1902  N   MET   236      35.656 -18.911   2.723  1.00  0.00           N  
ATOM   1903  CA  MET   236      36.168 -19.768   1.656  1.00  0.00           C  
ATOM   1904  CB  MET   236      36.588 -21.137   2.226  1.00  0.00           C  
ATOM   1905  CG  MET   236      37.725 -21.062   3.258  1.00  0.00           C  
ATOM   1906  SD  MET   236      39.303 -20.384   2.673  1.00  0.00           S  
ATOM   1907  CE  MET   236      39.983 -21.824   1.811  1.00  0.00           C  
ATOM   1908  C   MET   236      35.121 -19.920   0.548  1.00  0.00           C  
ATOM   1909  O   MET   236      33.992 -20.333   0.820  1.00  0.00           O  
ATOM   1910  N   SER   237      35.538 -19.588  -0.684  1.00  0.00           N  
ATOM   1911  CA  SER   237      34.734 -19.640  -1.903  1.00  0.00           C  
ATOM   1912  CB  SER   237      35.526 -18.988  -3.057  1.00  0.00           C  
ATOM   1913  OG  SER   237      36.609 -19.792  -3.480  1.00  0.00           O  
ATOM   1914  C   SER   237      34.246 -21.053  -2.257  1.00  0.00           C  
ATOM   1915  O   SER   237      33.070 -21.212  -2.575  1.00  0.00           O  
ATOM   1916  N   SER   238      35.155 -22.040  -2.180  1.00  0.00           N  
ATOM   1917  CA  SER   238      34.903 -23.431  -2.547  1.00  0.00           C  
ATOM   1918  CB  SER   238      36.238 -24.129  -2.844  1.00  0.00           C  
ATOM   1919  OG  SER   238      36.999 -24.287  -1.669  1.00  0.00           O  
ATOM   1920  C   SER   238      34.038 -24.197  -1.532  1.00  0.00           C  
ATOM   1921  O   SER   238      33.347 -25.124  -1.947  1.00  0.00           O  
ATOM   1922  N   LYS   239      34.047 -23.784  -0.249  1.00  0.00           N  
ATOM   1923  CA  LYS   239      33.136 -24.307   0.775  1.00  0.00           C  
ATOM   1924  CB  LYS   239      33.560 -23.830   2.184  1.00  0.00           C  
ATOM   1925  CG  LYS   239      32.589 -24.260   3.304  1.00  0.00           C  
ATOM   1926  CD  LYS   239      33.126 -24.022   4.720  1.00  0.00           C  
ATOM   1927  CE  LYS   239      32.083 -24.376   5.789  1.00  0.00           C  
ATOM   1928  NZ  LYS   239      32.589 -24.145   7.149  1.00  0.00           N1+
ATOM   1929  C   LYS   239      31.670 -23.971   0.453  1.00  0.00           C  
ATOM   1930  O   LYS   239      30.826 -24.863   0.518  1.00  0.00           O  
ATOM   1931  N   SER   240      31.420 -22.708   0.067  1.00  0.00           N  
ATOM   1932  CA  SER   240      30.124 -22.231  -0.408  1.00  0.00           C  
ATOM   1933  CB  SER   240      30.130 -20.693  -0.450  1.00  0.00           C  
ATOM   1934  OG  SER   240      29.914 -20.184   0.848  1.00  0.00           O  
ATOM   1935  C   SER   240      29.728 -22.822  -1.772  1.00  0.00           C  
ATOM   1936  O   SER   240      28.554 -23.121  -1.970  1.00  0.00           O  
ATOM   1937  N   ALA   241      30.712 -23.015  -2.670  1.00  0.00           N  
ATOM   1938  CA  ALA   241      30.522 -23.554  -4.018  1.00  0.00           C  
ATOM   1939  CB  ALA   241      31.795 -23.327  -4.840  1.00  0.00           C  
ATOM   1940  C   ALA   241      30.100 -25.035  -4.064  1.00  0.00           C  
ATOM   1941  O   ALA   241      29.544 -25.455  -5.077  1.00  0.00           O  
ATOM   1942  N   ASN   242      30.322 -25.789  -2.972  1.00  0.00           N  
ATOM   1943  CA  ASN   242      29.812 -27.155  -2.794  1.00  0.00           C  
ATOM   1944  CB  ASN   242      30.495 -27.825  -1.578  1.00  0.00           C  
ATOM   1945  CG  ASN   242      32.008 -28.029  -1.726  1.00  0.00           C  
ATOM   1946  OD1 ASN   242      32.531 -28.167  -2.830  1.00  0.00           O  
ATOM   1947  ND2 ASN   242      32.720 -28.063  -0.599  1.00  0.00           N  
ATOM   1948  C   ASN   242      28.279 -27.189  -2.629  1.00  0.00           C  
ATOM   1949  O   ASN   242      27.659 -28.161  -3.059  1.00  0.00           O  
ATOM   1950  N   TYR   243      27.694 -26.120  -2.055  1.00  0.00           N  
ATOM   1951  CA  TYR   243      26.246 -25.935  -1.913  1.00  0.00           C  
ATOM   1952  CB  TYR   243      25.940 -24.986  -0.735  1.00  0.00           C  
ATOM   1953  CG  TYR   243      26.374 -25.520   0.617  1.00  0.00           C  
ATOM   1954  CD1 TYR   243      25.534 -26.394   1.339  1.00  0.00           C  
ATOM   1955  CE1 TYR   243      25.943 -26.894   2.591  1.00  0.00           C  
ATOM   1956  CZ  TYR   243      27.194 -26.523   3.124  1.00  0.00           C  
ATOM   1957  OH  TYR   243      27.591 -27.002   4.339  1.00  0.00           O  
ATOM   1958  CE2 TYR   243      28.035 -25.653   2.404  1.00  0.00           C  
ATOM   1959  CD2 TYR   243      27.623 -25.152   1.155  1.00  0.00           C  
ATOM   1960  C   TYR   243      25.552 -25.469  -3.208  1.00  0.00           C  
ATOM   1961  O   TYR   243      24.324 -25.401  -3.212  1.00  0.00           O  
ATOM   1962  N   CYS   244      26.312 -25.207  -4.289  1.00  0.00           N  
ATOM   1963  CA  CYS   244      25.769 -24.968  -5.631  1.00  0.00           C  
ATOM   1964  CB  CYS   244      26.796 -24.338  -6.591  1.00  0.00           C  
ATOM   1965  SG  CYS   244      27.325 -22.719  -5.979  1.00  0.00           S  
ATOM   1966  C   CYS   244      25.213 -26.252  -6.272  1.00  0.00           C  
ATOM   1967  O   CYS   244      24.295 -26.157  -7.086  1.00  0.00           O  
ATOM   1968  N   PHE   245      25.792 -27.414  -5.910  1.00  0.00           N  
ATOM   1969  CA  PHE   245      25.498 -28.750  -6.445  1.00  0.00           C  
ATOM   1970  CB  PHE   245      24.134 -29.281  -5.935  1.00  0.00           C  
ATOM   1971  CG  PHE   245      24.071 -29.528  -4.438  1.00  0.00           C  
ATOM   1972  CD1 PHE   245      24.623 -30.704  -3.887  1.00  0.00           C  
ATOM   1973  CE1 PHE   245      24.646 -30.882  -2.510  1.00  0.00           C  
ATOM   1974  CZ  PHE   245      24.150 -29.895  -1.667  1.00  0.00           C  
ATOM   1975  CE2 PHE   245      23.636 -28.717  -2.193  1.00  0.00           C  
ATOM   1976  CD2 PHE   245      23.609 -28.520  -3.567  1.00  0.00           C  
ATOM   1977  C   PHE   245      25.669 -28.854  -7.977  1.00  0.00           C  
ATOM   1978  O   PHE   245      24.893 -29.544  -8.640  1.00  0.00           O  
ATOM   1979  N   ALA   246      26.698 -28.165  -8.507  1.00  0.00           N  
ATOM   1980  CA  ALA   246      27.109 -28.225  -9.909  1.00  0.00           C  
ATOM   1981  CB  ALA   246      28.163 -27.136 -10.167  1.00  0.00           C  
ATOM   1982  C   ALA   246      27.645 -29.619 -10.280  1.00  0.00           C  
ATOM   1983  O   ALA   246      28.194 -30.314  -9.424  1.00  0.00           O  
ATOM   1984  N   SER   247      27.465 -29.994 -11.552  1.00  0.00           N  
ATOM   1985  CA  SER   247      27.814 -31.311 -12.084  1.00  0.00           C  
ATOM   1986  CB  SER   247      26.534 -32.178 -12.140  1.00  0.00           C  
ATOM   1987  OG  SER   247      25.638 -31.747 -13.148  1.00  0.00           O  
ATOM   1988  C   SER   247      28.507 -31.179 -13.446  1.00  0.00           C  
ATOM   1989  O   SER   247      28.647 -30.075 -13.965  1.00  0.00           O  
ATOM   1990  N   ARG   248      28.917 -32.321 -14.019  1.00  0.00           N  
ATOM   1991  CA  ARG   248      29.483 -32.393 -15.369  1.00  0.00           C  
ATOM   1992  CB  ARG   248      30.129 -33.777 -15.599  1.00  0.00           C  
ATOM   1993  CG  ARG   248      31.067 -34.244 -14.465  1.00  0.00           C  
ATOM   1994  CD  ARG   248      31.883 -35.501 -14.812  1.00  0.00           C  
ATOM   1995  NE  ARG   248      32.982 -35.210 -15.744  1.00  0.00           N  
ATOM   1996  CZ  ARG   248      34.235 -34.873 -15.390  1.00  0.00           C  
ATOM   1997  NH1 ARG   248      34.614 -34.850 -14.105  1.00  0.00           N1+
ATOM   1998  NH2 ARG   248      35.122 -34.550 -16.339  1.00  0.00           N  
ATOM   1999  C   ARG   248      28.453 -32.073 -16.478  1.00  0.00           C  
ATOM   2000  O   ARG   248      28.859 -31.657 -17.562  1.00  0.00           O  
ATOM   2001  N   LEU   249      27.154 -32.265 -16.179  1.00  0.00           N  
ATOM   2002  CA  LEU   249      26.026 -32.048 -17.086  1.00  0.00           C  
ATOM   2003  CB  LEU   249      24.841 -32.962 -16.693  1.00  0.00           C  
ATOM   2004  CG  LEU   249      25.127 -34.482 -16.761  1.00  0.00           C  
ATOM   2005  CD1 LEU   249      25.900 -34.998 -15.524  1.00  0.00           C  
ATOM   2006  CD2 LEU   249      23.826 -35.283 -17.003  1.00  0.00           C  
ATOM   2007  C   LEU   249      25.573 -30.576 -17.104  1.00  0.00           C  
ATOM   2008  O   LEU   249      25.299 -30.051 -18.183  1.00  0.00           O  
ATOM   2009  N   LYS   250      25.515 -29.945 -15.919  1.00  0.00           N  
ATOM   2010  CA  LYS   250      25.193 -28.530 -15.729  1.00  0.00           C  
ATOM   2011  CB  LYS   250      23.743 -28.337 -15.208  1.00  0.00           C  
ATOM   2012  CG  LYS   250      23.319 -29.126 -13.946  1.00  0.00           C  
ATOM   2013  CD  LYS   250      22.624 -30.476 -14.226  1.00  0.00           C  
ATOM   2014  CE  LYS   250      21.087 -30.411 -14.306  1.00  0.00           C  
ATOM   2015  NZ  LYS   250      20.600 -29.659 -15.475  1.00  0.00           N1+
ATOM   2016  C   LYS   250      26.295 -27.905 -14.863  1.00  0.00           C  
ATOM   2017  O   LYS   250      26.154 -27.785 -13.646  1.00  0.00           O  
ATOM   2018  N   ASN   251      27.407 -27.564 -15.533  1.00  0.00           N  
ATOM   2019  CA  ASN   251      28.648 -27.100 -14.911  1.00  0.00           C  
ATOM   2020  CB  ASN   251      29.860 -27.522 -15.780  1.00  0.00           C  
ATOM   2021  CG  ASN   251      30.111 -26.700 -17.054  1.00  0.00           C  
ATOM   2022  OD1 ASN   251      29.183 -26.190 -17.678  1.00  0.00           O  
ATOM   2023  ND2 ASN   251      31.379 -26.587 -17.454  1.00  0.00           N  
ATOM   2024  C   ASN   251      28.662 -25.612 -14.519  1.00  0.00           C  
ATOM   2025  O   ASN   251      29.635 -25.193 -13.900  1.00  0.00           O  
ATOM   2026  N   THR   252      27.607 -24.847 -14.843  1.00  0.00           N  
ATOM   2027  CA  THR   252      27.452 -23.475 -14.364  1.00  0.00           C  
ATOM   2028  CB  THR   252      26.735 -22.569 -15.398  1.00  0.00           C  
ATOM   2029  CG2 THR   252      26.559 -21.103 -14.949  1.00  0.00           C  
ATOM   2030  OG1 THR   252      27.500 -22.551 -16.588  1.00  0.00           O  
ATOM   2031  C   THR   252      26.649 -23.473 -13.050  1.00  0.00           C  
ATOM   2032  O   THR   252      25.561 -24.047 -13.000  1.00  0.00           O  
ATOM   2033  N   GLY   253      27.212 -22.815 -12.028  1.00  0.00           N  
ATOM   2034  CA  GLY   253      26.574 -22.524 -10.745  1.00  0.00           C  
ATOM   2035  C   GLY   253      26.724 -21.021 -10.473  1.00  0.00           C  
ATOM   2036  O   GLY   253      27.444 -20.321 -11.187  1.00  0.00           O  
ATOM   2037  N   LEU   254      26.048 -20.525  -9.424  1.00  0.00           N  
ATOM   2038  CA  LEU   254      26.127 -19.126  -8.993  1.00  0.00           C  
ATOM   2039  CB  LEU   254      24.750 -18.435  -9.109  1.00  0.00           C  
ATOM   2040  CG  LEU   254      24.042 -18.504 -10.479  1.00  0.00           C  
ATOM   2041  CD1 LEU   254      22.644 -17.862 -10.386  1.00  0.00           C  
ATOM   2042  CD2 LEU   254      24.871 -17.881 -11.614  1.00  0.00           C  
ATOM   2043  C   LEU   254      26.603 -19.061  -7.535  1.00  0.00           C  
ATOM   2044  O   LEU   254      26.148 -19.858  -6.715  1.00  0.00           O  
ATOM   2045  N   LEU   255      27.465 -18.077  -7.238  1.00  0.00           N  
ATOM   2046  CA  LEU   255      27.923 -17.746  -5.889  1.00  0.00           C  
ATOM   2047  CB  LEU   255      29.459 -17.915  -5.801  1.00  0.00           C  
ATOM   2048  CG  LEU   255      29.936 -19.356  -5.526  1.00  0.00           C  
ATOM   2049  CD1 LEU   255      31.458 -19.485  -5.759  1.00  0.00           C  
ATOM   2050  CD2 LEU   255      29.514 -19.846  -4.122  1.00  0.00           C  
ATOM   2051  C   LEU   255      27.531 -16.295  -5.593  1.00  0.00           C  
ATOM   2052  O   LEU   255      27.885 -15.402  -6.358  1.00  0.00           O  
ATOM   2053  N   LEU   256      26.830 -16.087  -4.472  1.00  0.00           N  
ATOM   2054  CA  LEU   256      26.441 -14.778  -3.956  1.00  0.00           C  
ATOM   2055  CB  LEU   256      25.030 -14.922  -3.340  1.00  0.00           C  
ATOM   2056  CG  LEU   256      24.395 -13.672  -2.687  1.00  0.00           C  
ATOM   2057  CD1 LEU   256      24.137 -12.528  -3.689  1.00  0.00           C  
ATOM   2058  CD2 LEU   256      23.114 -14.062  -1.925  1.00  0.00           C  
ATOM   2059  C   LEU   256      27.475 -14.306  -2.926  1.00  0.00           C  
ATOM   2060  O   LEU   256      27.924 -15.102  -2.104  1.00  0.00           O  
ATOM   2061  N   LEU   257      27.789 -13.006  -2.968  1.00  0.00           N  
ATOM   2062  CA  LEU   257      28.538 -12.287  -1.944  1.00  0.00           C  
ATOM   2063  CB  LEU   257      29.754 -11.587  -2.578  1.00  0.00           C  
ATOM   2064  CG  LEU   257      30.933 -12.519  -2.907  1.00  0.00           C  
ATOM   2065  CD1 LEU   257      32.017 -11.773  -3.696  1.00  0.00           C  
ATOM   2066  CD2 LEU   257      31.539 -13.147  -1.645  1.00  0.00           C  
ATOM   2067  C   LEU   257      27.600 -11.249  -1.324  1.00  0.00           C  
ATOM   2068  O   LEU   257      26.931 -10.515  -2.054  1.00  0.00           O  
ATOM   2069  N   SER   258      27.590 -11.204   0.013  1.00  0.00           N  
ATOM   2070  CA  SER   258      26.786 -10.272   0.798  1.00  0.00           C  
ATOM   2071  CB  SER   258      25.713 -11.060   1.571  1.00  0.00           C  
ATOM   2072  OG  SER   258      24.740 -11.588   0.695  1.00  0.00           O  
ATOM   2073  C   SER   258      27.689  -9.543   1.793  1.00  0.00           C  
ATOM   2074  O   SER   258      28.579 -10.168   2.366  1.00  0.00           O  
ATOM   2075  N   GLU   259      27.395  -8.254   2.025  1.00  0.00           N  
ATOM   2076  CA  GLU   259      27.940  -7.461   3.124  1.00  0.00           C  
ATOM   2077  CB  GLU   259      27.750  -5.956   2.838  1.00  0.00           C  
ATOM   2078  CG  GLU   259      28.424  -5.478   1.538  1.00  0.00           C  
ATOM   2079  CD  GLU   259      28.343  -3.964   1.312  1.00  0.00           C  
ATOM   2080  OE1 GLU   259      27.611  -3.284   2.066  1.00  0.00           O  
ATOM   2081  OE2 GLU   259      29.032  -3.504   0.377  1.00  0.00           O1-
ATOM   2082  C   GLU   259      27.218  -7.873   4.415  1.00  0.00           C  
ATOM   2083  O   GLU   259      26.082  -7.451   4.637  1.00  0.00           O  
ATOM   2084  N   VAL   260      27.870  -8.737   5.205  1.00  0.00           N  
ATOM   2085  CA  VAL   260      27.305  -9.321   6.415  1.00  0.00           C  
ATOM   2086  CB  VAL   260      27.686 -10.819   6.585  1.00  0.00           C  
ATOM   2087  CG1 VAL   260      27.021 -11.467   7.816  1.00  0.00           C  
ATOM   2088  CG2 VAL   260      27.334 -11.642   5.337  1.00  0.00           C  
ATOM   2089  C   VAL   260      27.823  -8.539   7.632  1.00  0.00           C  
ATOM   2090  O   VAL   260      29.016  -8.596   7.929  1.00  0.00           O  
ATOM   2091  N   ALA   261      26.905  -7.832   8.309  1.00  0.00           N  
ATOM   2092  CA  ALA   261      27.148  -7.089   9.542  1.00  0.00           C  
ATOM   2093  CB  ALA   261      26.081  -5.992   9.661  1.00  0.00           C  
ATOM   2094  C   ALA   261      27.136  -8.039  10.750  1.00  0.00           C  
ATOM   2095  O   ALA   261      26.083  -8.255  11.349  1.00  0.00           O  
ATOM   2096  N   LEU   262      28.308  -8.621  11.052  1.00  0.00           N  
ATOM   2097  CA  LEU   262      28.475  -9.664  12.066  1.00  0.00           C  
ATOM   2098  CB  LEU   262      29.830 -10.372  11.855  1.00  0.00           C  
ATOM   2099  CG  LEU   262      29.969 -11.139  10.525  1.00  0.00           C  
ATOM   2100  CD1 LEU   262      31.440 -11.446  10.205  1.00  0.00           C  
ATOM   2101  CD2 LEU   262      29.125 -12.422  10.517  1.00  0.00           C  
ATOM   2102  C   LEU   262      28.390  -9.157  13.513  1.00  0.00           C  
ATOM   2103  O   LEU   262      28.007  -9.944  14.377  1.00  0.00           O  
ATOM   2104  N   GLY   263      28.772  -7.891  13.765  1.00  0.00           N  
ATOM   2105  CA  GLY   263      28.903  -7.320  15.108  1.00  0.00           C  
ATOM   2106  C   GLY   263      29.960  -8.097  15.910  1.00  0.00           C  
ATOM   2107  O   GLY   263      31.008  -8.459  15.372  1.00  0.00           O  
ATOM   2108  N   GLN   264      29.678  -8.361  17.196  1.00  0.00           N  
ATOM   2109  CA  GLN   264      30.476  -9.273  18.013  1.00  0.00           C  
ATOM   2110  CB  GLN   264      30.300  -8.933  19.506  1.00  0.00           C  
ATOM   2111  CG  GLN   264      31.204  -9.779  20.431  1.00  0.00           C  
ATOM   2112  CD  GLN   264      31.181  -9.321  21.892  1.00  0.00           C  
ATOM   2113  OE1 GLN   264      30.229  -8.693  22.347  1.00  0.00           O  
ATOM   2114  NE2 GLN   264      32.227  -9.665  22.645  1.00  0.00           N  
ATOM   2115  C   GLN   264      30.089 -10.729  17.695  1.00  0.00           C  
ATOM   2116  O   GLN   264      28.910 -11.078  17.785  1.00  0.00           O  
ATOM   2117  N   CYS   265      31.100 -11.540  17.345  1.00  0.00           N  
ATOM   2118  CA  CYS   265      30.953 -12.967  17.065  1.00  0.00           C  
ATOM   2119  CB  CYS   265      32.056 -13.487  16.120  1.00  0.00           C  
ATOM   2120  SG  CYS   265      31.844 -12.814  14.449  1.00  0.00           S  
ATOM   2121  C   CYS   265      31.000 -13.775  18.371  1.00  0.00           C  
ATOM   2122  O   CYS   265      31.887 -13.558  19.198  1.00  0.00           O  
ATOM   2123  N   ASN   266      30.077 -14.739  18.485  1.00  0.00           N  
ATOM   2124  CA  ASN   266      30.080 -15.795  19.490  1.00  0.00           C  
ATOM   2125  CB  ASN   266      28.617 -16.173  19.839  1.00  0.00           C  
ATOM   2126  CG  ASN   266      28.484 -17.036  21.099  1.00  0.00           C  
ATOM   2127  OD1 ASN   266      29.190 -16.828  22.085  1.00  0.00           O  
ATOM   2128  ND2 ASN   266      27.558 -17.996  21.075  1.00  0.00           N  
ATOM   2129  C   ASN   266      30.885 -16.972  18.915  1.00  0.00           C  
ATOM   2130  O   ASN   266      30.318 -17.837  18.248  1.00  0.00           O  
ATOM   2131  N   GLU   267      32.208 -16.935  19.134  1.00  0.00           N  
ATOM   2132  CA  GLU   267      33.160 -17.910  18.607  1.00  0.00           C  
ATOM   2133  CB  GLU   267      34.586 -17.328  18.669  1.00  0.00           C  
ATOM   2134  CG  GLU   267      34.745 -16.057  17.808  1.00  0.00           C  
ATOM   2135  CD  GLU   267      36.197 -15.592  17.699  1.00  0.00           C  
ATOM   2136  OE1 GLU   267      36.765 -15.247  18.758  1.00  0.00           O  
ATOM   2137  OE2 GLU   267      36.709 -15.585  16.557  1.00  0.00           O1-
ATOM   2138  C   GLU   267      33.039 -19.258  19.337  1.00  0.00           C  
ATOM   2139  O   GLU   267      33.279 -19.318  20.543  1.00  0.00           O  
ATOM   2140  N   LEU   268      32.645 -20.296  18.583  1.00  0.00           N  
ATOM   2141  CA  LEU   268      32.392 -21.652  19.068  1.00  0.00           C  
ATOM   2142  CB  LEU   268      30.893 -21.994  18.877  1.00  0.00           C  
ATOM   2143  CG  LEU   268      29.911 -21.178  19.751  1.00  0.00           C  
ATOM   2144  CD1 LEU   268      28.445 -21.469  19.365  1.00  0.00           C  
ATOM   2145  CD2 LEU   268      30.159 -21.362  21.262  1.00  0.00           C  
ATOM   2146  C   LEU   268      33.266 -22.639  18.279  1.00  0.00           C  
ATOM   2147  O   LEU   268      33.289 -22.580  17.050  1.00  0.00           O  
ATOM   2148  N   LEU   269      33.950 -23.540  19.005  1.00  0.00           N  
ATOM   2149  CA  LEU   269      34.799 -24.595  18.440  1.00  0.00           C  
ATOM   2150  CB  LEU   269      35.715 -25.166  19.555  1.00  0.00           C  
ATOM   2151  CG  LEU   269      37.104 -25.673  19.098  1.00  0.00           C  
ATOM   2152  CD1 LEU   269      37.908 -26.220  20.296  1.00  0.00           C  
ATOM   2153  CD2 LEU   269      37.066 -26.700  17.952  1.00  0.00           C  
ATOM   2154  C   LEU   269      33.944 -25.694  17.780  1.00  0.00           C  
ATOM   2155  O   LEU   269      34.150 -26.003  16.607  1.00  0.00           O  
ATOM   2156  N   GLU   270      33.003 -26.246  18.562  1.00  0.00           N  
ATOM   2157  CA  GLU   270      32.108 -27.335  18.177  1.00  0.00           C  
ATOM   2158  CB  GLU   270      31.958 -28.294  19.377  1.00  0.00           C  
ATOM   2159  CG  GLU   270      33.268 -29.007  19.758  1.00  0.00           C  
ATOM   2160  CD  GLU   270      33.087 -29.983  20.922  1.00  0.00           C  
ATOM   2161  OE1 GLU   270      32.527 -29.552  21.954  1.00  0.00           O  
ATOM   2162  OE2 GLU   270      33.533 -31.141  20.765  1.00  0.00           O1-
ATOM   2163  C   GLU   270      30.730 -26.802  17.764  1.00  0.00           C  
ATOM   2164  O   GLU   270      30.355 -25.687  18.132  1.00  0.00           O  
ATOM   2165  N   ALA   271      29.987 -27.652  17.036  1.00  0.00           N  
ATOM   2166  CA  ALA   271      28.585 -27.448  16.678  1.00  0.00           C  
ATOM   2167  CB  ALA   271      28.172 -28.534  15.675  1.00  0.00           C  
ATOM   2168  C   ALA   271      27.663 -27.473  17.910  1.00  0.00           C  
ATOM   2169  O   ALA   271      27.869 -28.276  18.821  1.00  0.00           O  
ATOM   2170  N   ASN   272      26.649 -26.598  17.888  1.00  0.00           N  
ATOM   2171  CA  ASN   272      25.625 -26.479  18.917  1.00  0.00           C  
ATOM   2172  CB  ASN   272      26.150 -25.597  20.083  1.00  0.00           C  
ATOM   2173  CG  ASN   272      25.335 -25.738  21.377  1.00  0.00           C  
ATOM   2174  OD1 ASN   272      24.144 -26.046  21.352  1.00  0.00           O  
ATOM   2175  ND2 ASN   272      25.975 -25.499  22.522  1.00  0.00           N  
ATOM   2176  C   ASN   272      24.370 -25.877  18.248  1.00  0.00           C  
ATOM   2177  O   ASN   272      24.370 -24.676  17.979  1.00  0.00           O  
ATOM   2178  N   PRO   273      23.314 -26.690  18.001  1.00  0.00           N  
ATOM   2179  CD  PRO   273      23.332 -28.153  18.056  1.00  0.00           C  
ATOM   2180  CG  PRO   273      22.175 -28.590  17.169  1.00  0.00           C  
ATOM   2181  CB  PRO   273      21.164 -27.473  17.358  1.00  0.00           C  
ATOM   2182  CA  PRO   273      22.010 -26.197  17.505  1.00  0.00           C  
ATOM   2183  C   PRO   273      21.273 -25.131  18.347  1.00  0.00           C  
ATOM   2184  O   PRO   273      20.312 -24.553  17.841  1.00  0.00           O  
ATOM   2185  N   LYS   274      21.726 -24.883  19.589  1.00  0.00           N  
ATOM   2186  CA  LYS   274      21.188 -23.870  20.500  1.00  0.00           C  
ATOM   2187  CB  LYS   274      21.114 -24.459  21.930  1.00  0.00           C  
ATOM   2188  CG  LYS   274      20.310 -25.767  22.069  1.00  0.00           C  
ATOM   2189  CD  LYS   274      18.841 -25.650  21.621  1.00  0.00           C  
ATOM   2190  CE  LYS   274      18.000 -26.893  21.949  1.00  0.00           C  
ATOM   2191  NZ  LYS   274      18.491 -28.089  21.244  1.00  0.00           N1+
ATOM   2192  C   LYS   274      22.011 -22.562  20.495  1.00  0.00           C  
ATOM   2193  O   LYS   274      21.759 -21.717  21.353  1.00  0.00           O  
ATOM   2194  N   ALA   275      22.965 -22.403  19.553  1.00  0.00           N  
ATOM   2195  CA  ALA   275      23.902 -21.273  19.450  1.00  0.00           C  
ATOM   2196  CB  ALA   275      24.872 -21.520  18.286  1.00  0.00           C  
ATOM   2197  C   ALA   275      23.281 -19.866  19.339  1.00  0.00           C  
ATOM   2198  O   ALA   275      23.943 -18.901  19.719  1.00  0.00           O  
ATOM   2199  N   GLU   276      22.025 -19.773  18.868  1.00  0.00           N  
ATOM   2200  CA  GLU   276      21.237 -18.538  18.826  1.00  0.00           C  
ATOM   2201  CB  GLU   276      19.999 -18.780  17.938  1.00  0.00           C  
ATOM   2202  CG  GLU   276      19.126 -17.529  17.697  1.00  0.00           C  
ATOM   2203  CD  GLU   276      17.979 -17.745  16.704  1.00  0.00           C  
ATOM   2204  OE1 GLU   276      17.880 -18.857  16.136  1.00  0.00           O  
ATOM   2205  OE2 GLU   276      17.216 -16.772  16.522  1.00  0.00           O1-
ATOM   2206  C   GLU   276      20.861 -18.012  20.229  1.00  0.00           C  
ATOM   2207  O   GLU   276      20.809 -16.798  20.422  1.00  0.00           O  
ATOM   2208  N   GLY   277      20.639 -18.930  21.186  1.00  0.00           N  
ATOM   2209  CA  GLY   277      20.344 -18.610  22.584  1.00  0.00           C  
ATOM   2210  C   GLY   277      21.621 -18.354  23.402  1.00  0.00           C  
ATOM   2211  O   GLY   277      21.523 -17.810  24.502  1.00  0.00           O  
ATOM   2212  N   LEU   278      22.805 -18.723  22.880  1.00  0.00           N  
ATOM   2213  CA  LEU   278      24.109 -18.515  23.519  1.00  0.00           C  
ATOM   2214  CB  LEU   278      25.091 -19.621  23.062  1.00  0.00           C  
ATOM   2215  CG  LEU   278      24.678 -21.062  23.431  1.00  0.00           C  
ATOM   2216  CD1 LEU   278      25.646 -22.085  22.802  1.00  0.00           C  
ATOM   2217  CD2 LEU   278      24.519 -21.265  24.952  1.00  0.00           C  
ATOM   2218  C   LEU   278      24.713 -17.125  23.237  1.00  0.00           C  
ATOM   2219  O   LEU   278      25.758 -16.820  23.810  1.00  0.00           O  
ATOM   2220  N   LEU   279      24.069 -16.319  22.370  1.00  0.00           N  
ATOM   2221  CA  LEU   279      24.500 -14.976  21.972  1.00  0.00           C  
ATOM   2222  CB  LEU   279      23.517 -14.405  20.926  1.00  0.00           C  
ATOM   2223  CG  LEU   279      23.551 -15.088  19.541  1.00  0.00           C  
ATOM   2224  CD1 LEU   279      22.438 -14.525  18.633  1.00  0.00           C  
ATOM   2225  CD2 LEU   279      24.932 -15.004  18.866  1.00  0.00           C  
ATOM   2226  C   LEU   279      24.650 -14.017  23.167  1.00  0.00           C  
ATOM   2227  O   LEU   279      25.772 -13.606  23.458  1.00  0.00           O  
ATOM   2228  N   GLN   280      23.527 -13.708  23.841  1.00  0.00           N  
ATOM   2229  CA  GLN   280      23.435 -12.897  25.064  1.00  0.00           C  
ATOM   2230  CB  GLN   280      23.999 -13.690  26.275  1.00  0.00           C  
ATOM   2231  CG  GLN   280      23.257 -15.008  26.596  1.00  0.00           C  
ATOM   2232  CD  GLN   280      21.785 -14.822  26.982  1.00  0.00           C  
ATOM   2233  OE1 GLN   280      21.408 -13.816  27.579  1.00  0.00           O  
ATOM   2234  NE2 GLN   280      20.945 -15.808  26.664  1.00  0.00           N  
ATOM   2235  C   GLN   280      24.059 -11.490  24.914  1.00  0.00           C  
ATOM   2236  O   GLN   280      24.952 -11.123  25.678  1.00  0.00           O  
ATOM   2237  N   GLY   281      23.579 -10.745  23.905  1.00  0.00           N  
ATOM   2238  CA  GLY   281      24.050  -9.400  23.566  1.00  0.00           C  
ATOM   2239  C   GLY   281      24.993  -9.412  22.351  1.00  0.00           C  
ATOM   2240  O   GLY   281      25.202  -8.356  21.753  1.00  0.00           O  
ATOM   2241  N   LYS   282      25.526 -10.584  21.957  1.00  0.00           N  
ATOM   2242  CA  LYS   282      26.261 -10.788  20.705  1.00  0.00           C  
ATOM   2243  CB  LYS   282      27.126 -12.056  20.815  1.00  0.00           C  
ATOM   2244  CG  LYS   282      28.200 -11.962  21.911  1.00  0.00           C  
ATOM   2245  CD  LYS   282      29.065 -13.224  21.978  1.00  0.00           C  
ATOM   2246  CE  LYS   282      30.086 -13.197  23.119  1.00  0.00           C  
ATOM   2247  NZ  LYS   282      30.895 -14.427  23.130  1.00  0.00           N1+
ATOM   2248  C   LYS   282      25.290 -10.874  19.514  1.00  0.00           C  
ATOM   2249  O   LYS   282      24.099 -11.125  19.704  1.00  0.00           O  
ATOM   2250  N   HIE   283      25.816 -10.623  18.307  1.00  0.00           N  
ATOM   2251  CA  HIE   283      25.006 -10.382  17.109  1.00  0.00           C  
ATOM   2252  CB  HIE   283      25.395  -9.013  16.511  1.00  0.00           C  
ATOM   2253  CG  HIE   283      25.534  -7.902  17.525  1.00  0.00           C  
ATOM   2254  ND1 HIE   283      26.770  -7.538  18.073  1.00  0.00           N  
ATOM   2255  CE1 HIE   283      26.490  -6.570  18.935  1.00  0.00           C  
ATOM   2256  NE2 HIE   283      25.189  -6.281  18.986  1.00  0.00           N  
ATOM   2257  CD2 HIE   283      24.549  -7.119  18.090  1.00  0.00           C  
ATOM   2258  C   HIE   283      25.104 -11.515  16.073  1.00  0.00           C  
ATOM   2259  O   HIE   283      24.211 -11.623  15.234  1.00  0.00           O  
ATOM   2260  N   SER   284      26.147 -12.354  16.155  1.00  0.00           N  
ATOM   2261  CA  SER   284      26.348 -13.510  15.281  1.00  0.00           C  
ATOM   2262  CB  SER   284      27.091 -13.071  13.996  1.00  0.00           C  
ATOM   2263  OG  SER   284      28.462 -12.807  14.219  1.00  0.00           O  
ATOM   2264  C   SER   284      27.081 -14.625  16.037  1.00  0.00           C  
ATOM   2265  O   SER   284      27.635 -14.378  17.107  1.00  0.00           O  
ATOM   2266  N   THR   285      27.083 -15.825  15.443  1.00  0.00           N  
ATOM   2267  CA  THR   285      27.921 -16.948  15.854  1.00  0.00           C  
ATOM   2268  CB  THR   285      27.072 -18.224  16.099  1.00  0.00           C  
ATOM   2269  CG2 THR   285      27.836 -19.556  16.242  1.00  0.00           C  
ATOM   2270  OG1 THR   285      26.330 -18.038  17.288  1.00  0.00           O  
ATOM   2271  C   THR   285      28.920 -17.235  14.726  1.00  0.00           C  
ATOM   2272  O   THR   285      28.565 -17.138  13.551  1.00  0.00           O  
ATOM   2273  N   LYS   286      30.144 -17.607  15.122  1.00  0.00           N  
ATOM   2274  CA  LYS   286      31.201 -18.045  14.223  1.00  0.00           C  
ATOM   2275  CB  LYS   286      32.365 -17.036  14.292  1.00  0.00           C  
ATOM   2276  CG  LYS   286      33.588 -17.391  13.426  1.00  0.00           C  
ATOM   2277  CD  LYS   286      34.714 -16.363  13.593  1.00  0.00           C  
ATOM   2278  CE  LYS   286      35.989 -16.730  12.828  1.00  0.00           C  
ATOM   2279  NZ  LYS   286      37.070 -15.780  13.136  1.00  0.00           N1+
ATOM   2280  C   LYS   286      31.617 -19.462  14.630  1.00  0.00           C  
ATOM   2281  O   LYS   286      32.077 -19.662  15.754  1.00  0.00           O  
ATOM   2282  N   GLY   287      31.497 -20.405  13.686  1.00  0.00           N  
ATOM   2283  CA  GLY   287      32.103 -21.726  13.785  1.00  0.00           C  
ATOM   2284  C   GLY   287      33.588 -21.553  13.447  1.00  0.00           C  
ATOM   2285  O   GLY   287      33.914 -21.063  12.365  1.00  0.00           O  
ATOM   2286  N   LEU   288      34.470 -21.935  14.382  1.00  0.00           N  
ATOM   2287  CA  LEU   288      35.916 -21.741  14.280  1.00  0.00           C  
ATOM   2288  CB  LEU   288      36.531 -21.675  15.695  1.00  0.00           C  
ATOM   2289  CG  LEU   288      36.092 -20.464  16.550  1.00  0.00           C  
ATOM   2290  CD1 LEU   288      36.556 -20.634  18.014  1.00  0.00           C  
ATOM   2291  CD2 LEU   288      36.538 -19.116  15.940  1.00  0.00           C  
ATOM   2292  C   LEU   288      36.555 -22.867  13.454  1.00  0.00           C  
ATOM   2293  O   LEU   288      36.544 -24.023  13.881  1.00  0.00           O  
ATOM   2294  N   GLY   289      37.107 -22.490  12.292  1.00  0.00           N  
ATOM   2295  CA  GLY   289      37.813 -23.381  11.380  1.00  0.00           C  
ATOM   2296  C   GLY   289      39.275 -23.534  11.805  1.00  0.00           C  
ATOM   2297  O   GLY   289      39.876 -22.600  12.336  1.00  0.00           O  
ATOM   2298  N   LYS   290      39.848 -24.707  11.494  1.00  0.00           N  
ATOM   2299  CA  LYS   290      41.271 -25.030  11.626  1.00  0.00           C  
ATOM   2300  CB  LYS   290      41.449 -26.546  11.382  1.00  0.00           C  
ATOM   2301  CG  LYS   290      42.903 -27.056  11.445  1.00  0.00           C  
ATOM   2302  CD  LYS   290      43.005 -28.560  11.150  1.00  0.00           C  
ATOM   2303  CE  LYS   290      44.440 -29.106  11.209  1.00  0.00           C  
ATOM   2304  NZ  LYS   290      45.319 -28.480  10.204  1.00  0.00           N1+
ATOM   2305  C   LYS   290      42.155 -24.190  10.684  1.00  0.00           C  
ATOM   2306  O   LYS   290      43.249 -23.802  11.083  1.00  0.00           O  
ATOM   2307  N   MET   291      41.653 -23.929   9.469  1.00  0.00           N  
ATOM   2308  CA  MET   291      42.272 -23.097   8.441  1.00  0.00           C  
ATOM   2309  CB  MET   291      42.408 -23.915   7.138  1.00  0.00           C  
ATOM   2310  CG  MET   291      43.193 -25.234   7.250  1.00  0.00           C  
ATOM   2311  SD  MET   291      44.949 -25.083   7.672  1.00  0.00           S  
ATOM   2312  CE  MET   291      45.589 -24.342   6.147  1.00  0.00           C  
ATOM   2313  C   MET   291      41.370 -21.881   8.185  1.00  0.00           C  
ATOM   2314  O   MET   291      40.148 -22.003   8.267  1.00  0.00           O  
ATOM   2315  N   ALA   292      41.981 -20.737   7.843  1.00  0.00           N  
ATOM   2316  CA  ALA   292      41.264 -19.509   7.502  1.00  0.00           C  
ATOM   2317  CB  ALA   292      40.693 -18.857   8.773  1.00  0.00           C  
ATOM   2318  C   ALA   292      42.200 -18.507   6.803  1.00  0.00           C  
ATOM   2319  O   ALA   292      43.392 -18.493   7.115  1.00  0.00           O  
ATOM   2320  N   PRO   293      41.641 -17.632   5.931  1.00  0.00           N  
ATOM   2321  CD  PRO   293      40.302 -17.741   5.348  1.00  0.00           C  
ATOM   2322  CG  PRO   293      40.319 -16.792   4.162  1.00  0.00           C  
ATOM   2323  CB  PRO   293      41.223 -15.682   4.656  1.00  0.00           C  
ATOM   2324  CA  PRO   293      42.310 -16.390   5.489  1.00  0.00           C  
ATOM   2325  C   PRO   293      42.797 -15.511   6.660  1.00  0.00           C  
ATOM   2326  O   PRO   293      41.985 -15.127   7.504  1.00  0.00           O  
ATOM   2327  N   SER   294      44.113 -15.246   6.708  1.00  0.00           N  
ATOM   2328  CA  SER   294      44.746 -14.420   7.740  1.00  0.00           C  
ATOM   2329  CB  SER   294      46.210 -14.868   7.923  1.00  0.00           C  
ATOM   2330  OG  SER   294      47.031 -14.540   6.820  1.00  0.00           O  
ATOM   2331  C   SER   294      44.602 -12.916   7.437  1.00  0.00           C  
ATOM   2332  O   SER   294      44.650 -12.516   6.272  1.00  0.00           O  
ATOM   2333  N   SER   295      44.428 -12.123   8.510  1.00  0.00           N  
ATOM   2334  CA  SER   295      44.100 -10.692   8.493  1.00  0.00           C  
ATOM   2335  CB  SER   295      43.770 -10.239   9.930  1.00  0.00           C  
ATOM   2336  OG  SER   295      44.920 -10.206  10.754  1.00  0.00           O  
ATOM   2337  C   SER   295      45.109  -9.754   7.798  1.00  0.00           C  
ATOM   2338  O   SER   295      44.723  -8.641   7.444  1.00  0.00           O  
ATOM   2339  N   ALA   296      46.356 -10.212   7.592  1.00  0.00           N  
ATOM   2340  CA  ALA   296      47.408  -9.480   6.880  1.00  0.00           C  
ATOM   2341  CB  ALA   296      48.745 -10.202   7.107  1.00  0.00           C  
ATOM   2342  C   ALA   296      47.145  -9.305   5.371  1.00  0.00           C  
ATOM   2343  O   ALA   296      47.631  -8.333   4.795  1.00  0.00           O  
ATOM   2344  N   HIE   297      46.387 -10.236   4.767  1.00  0.00           N  
ATOM   2345  CA  HIE   297      46.047 -10.244   3.340  1.00  0.00           C  
ATOM   2346  CB  HIE   297      45.872 -11.705   2.879  1.00  0.00           C  
ATOM   2347  CG  HIE   297      47.125 -12.540   2.959  1.00  0.00           C  
ATOM   2348  ND1 HIE   297      47.428 -13.344   4.044  1.00  0.00           N  
ATOM   2349  CE1 HIE   297      48.589 -13.946   3.776  1.00  0.00           C  
ATOM   2350  NE2 HIE   297      49.091 -13.617   2.592  1.00  0.00           N  
ATOM   2351  CD2 HIE   297      48.155 -12.726   2.063  1.00  0.00           C  
ATOM   2352  C   HIE   297      44.783  -9.434   2.998  1.00  0.00           C  
ATOM   2353  O   HIE   297      44.540  -9.196   1.815  1.00  0.00           O  
ATOM   2354  N   PHE   298      43.992  -9.054   4.017  1.00  0.00           N  
ATOM   2355  CA  PHE   298      42.664  -8.452   3.874  1.00  0.00           C  
ATOM   2356  CB  PHE   298      41.979  -8.376   5.258  1.00  0.00           C  
ATOM   2357  CG  PHE   298      41.474  -9.672   5.883  1.00  0.00           C  
ATOM   2358  CD1 PHE   298      41.914 -10.947   5.458  1.00  0.00           C  
ATOM   2359  CE1 PHE   298      41.455 -12.089   6.096  1.00  0.00           C  
ATOM   2360  CZ  PHE   298      40.592 -11.995   7.179  1.00  0.00           C  
ATOM   2361  CE2 PHE   298      40.182 -10.751   7.637  1.00  0.00           C  
ATOM   2362  CD2 PHE   298      40.626  -9.595   7.008  1.00  0.00           C  
ATOM   2363  C   PHE   298      42.688  -7.063   3.216  1.00  0.00           C  
ATOM   2364  O   PHE   298      43.520  -6.231   3.577  1.00  0.00           O  
ATOM   2365  N   VAL   299      41.730  -6.842   2.304  1.00  0.00           N  
ATOM   2366  CA  VAL   299      41.441  -5.551   1.677  1.00  0.00           C  
ATOM   2367  CB  VAL   299      41.638  -5.608   0.130  1.00  0.00           C  
ATOM   2368  CG1 VAL   299      43.084  -5.982  -0.242  1.00  0.00           C  
ATOM   2369  CG2 VAL   299      40.623  -6.479  -0.640  1.00  0.00           C  
ATOM   2370  C   VAL   299      39.982  -5.160   1.982  1.00  0.00           C  
ATOM   2371  O   VAL   299      39.224  -5.981   2.496  1.00  0.00           O  
ATOM   2372  N   THR   300      39.611  -3.913   1.653  1.00  0.00           N  
ATOM   2373  CA  THR   300      38.240  -3.414   1.761  1.00  0.00           C  
ATOM   2374  CB  THR   300      38.185  -2.070   2.537  1.00  0.00           C  
ATOM   2375  CG2 THR   300      38.726  -2.185   3.970  1.00  0.00           C  
ATOM   2376  OG1 THR   300      38.867  -1.021   1.871  1.00  0.00           O  
ATOM   2377  C   THR   300      37.652  -3.186   0.355  1.00  0.00           C  
ATOM   2378  O   THR   300      38.382  -2.844  -0.577  1.00  0.00           O  
ATOM   2379  N   LEU   301      36.327  -3.362   0.251  1.00  0.00           N  
ATOM   2380  CA  LEU   301      35.552  -3.154  -0.967  1.00  0.00           C  
ATOM   2381  CB  LEU   301      35.534  -4.466  -1.791  1.00  0.00           C  
ATOM   2382  CG  LEU   301      34.999  -4.351  -3.236  1.00  0.00           C  
ATOM   2383  CD1 LEU   301      35.824  -3.370  -4.097  1.00  0.00           C  
ATOM   2384  CD2 LEU   301      34.915  -5.745  -3.896  1.00  0.00           C  
ATOM   2385  C   LEU   301      34.163  -2.657  -0.540  1.00  0.00           C  
ATOM   2386  O   LEU   301      33.363  -3.442  -0.031  1.00  0.00           O  
ATOM   2387  N   ASN   302      33.938  -1.340  -0.704  1.00  0.00           N  
ATOM   2388  CA  ASN   302      32.746  -0.594  -0.273  1.00  0.00           C  
ATOM   2389  CB  ASN   302      31.467  -1.112  -0.989  1.00  0.00           C  
ATOM   2390  CG  ASN   302      30.517   0.014  -1.406  1.00  0.00           C  
ATOM   2391  OD1 ASN   302      30.626   0.546  -2.508  1.00  0.00           O  
ATOM   2392  ND2 ASN   302      29.583   0.380  -0.527  1.00  0.00           N  
ATOM   2393  C   ASN   302      32.587  -0.527   1.267  1.00  0.00           C  
ATOM   2394  O   ASN   302      31.464  -0.484   1.772  1.00  0.00           O  
ATOM   2395  N   GLY   303      33.721  -0.519   1.991  1.00  0.00           N  
ATOM   2396  CA  GLY   303      33.776  -0.464   3.454  1.00  0.00           C  
ATOM   2397  C   GLY   303      33.591  -1.842   4.116  1.00  0.00           C  
ATOM   2398  O   GLY   303      33.746  -1.937   5.333  1.00  0.00           O  
ATOM   2399  N   SER   304      33.289  -2.898   3.340  1.00  0.00           N  
ATOM   2400  CA  SER   304      33.218  -4.278   3.813  1.00  0.00           C  
ATOM   2401  CB  SER   304      32.158  -5.049   3.011  1.00  0.00           C  
ATOM   2402  OG  SER   304      30.875  -4.614   3.390  1.00  0.00           O  
ATOM   2403  C   SER   304      34.584  -4.944   3.640  1.00  0.00           C  
ATOM   2404  O   SER   304      35.175  -4.843   2.565  1.00  0.00           O  
ATOM   2405  N   THR   305      35.041  -5.633   4.695  1.00  0.00           N  
ATOM   2406  CA  THR   305      36.283  -6.402   4.709  1.00  0.00           C  
ATOM   2407  CB  THR   305      36.616  -6.852   6.155  1.00  0.00           C  
ATOM   2408  CG2 THR   305      37.776  -7.854   6.305  1.00  0.00           C  
ATOM   2409  OG1 THR   305      36.931  -5.708   6.925  1.00  0.00           O  
ATOM   2410  C   THR   305      36.154  -7.649   3.815  1.00  0.00           C  
ATOM   2411  O   THR   305      35.254  -8.459   4.023  1.00  0.00           O  
ATOM   2412  N   VAL   306      37.064  -7.773   2.843  1.00  0.00           N  
ATOM   2413  CA  VAL   306      37.154  -8.899   1.920  1.00  0.00           C  
ATOM   2414  CB  VAL   306      37.497  -8.396   0.488  1.00  0.00           C  
ATOM   2415  CG1 VAL   306      37.701  -9.533  -0.533  1.00  0.00           C  
ATOM   2416  CG2 VAL   306      36.428  -7.426  -0.040  1.00  0.00           C  
ATOM   2417  C   VAL   306      38.309  -9.797   2.418  1.00  0.00           C  
ATOM   2418  O   VAL   306      39.466  -9.382   2.299  1.00  0.00           O  
ATOM   2419  N   PRO   307      37.997 -10.977   3.009  1.00  0.00           N  
ATOM   2420  CD  PRO   307      36.656 -11.474   3.330  1.00  0.00           C  
ATOM   2421  CG  PRO   307      36.867 -12.850   3.956  1.00  0.00           C  
ATOM   2422  CB  PRO   307      38.248 -12.730   4.568  1.00  0.00           C  
ATOM   2423  CA  PRO   307      39.028 -11.869   3.557  1.00  0.00           C  
ATOM   2424  C   PRO   307      39.769 -12.680   2.475  1.00  0.00           C  
ATOM   2425  O   PRO   307      39.474 -13.860   2.289  1.00  0.00           O  
ATOM   2426  N   LEU   308      40.727 -12.033   1.787  1.00  0.00           N  
ATOM   2427  CA  LEU   308      41.603 -12.658   0.791  1.00  0.00           C  
ATOM   2428  CB  LEU   308      42.467 -11.585   0.090  1.00  0.00           C  
ATOM   2429  CG  LEU   308      41.714 -10.621  -0.850  1.00  0.00           C  
ATOM   2430  CD1 LEU   308      42.692  -9.607  -1.476  1.00  0.00           C  
ATOM   2431  CD2 LEU   308      40.923 -11.364  -1.940  1.00  0.00           C  
ATOM   2432  C   LEU   308      42.530 -13.703   1.428  1.00  0.00           C  
ATOM   2433  O   LEU   308      43.047 -13.478   2.523  1.00  0.00           O  
ATOM   2434  N   GLY   309      42.746 -14.805   0.696  1.00  0.00           N  
ATOM   2435  CA  GLY   309      43.636 -15.895   1.082  1.00  0.00           C  
ATOM   2436  C   GLY   309      45.089 -15.591   0.658  1.00  0.00           C  
ATOM   2437  O   GLY   309      45.422 -14.435   0.387  1.00  0.00           O  
ATOM   2438  N   PRO   310      45.973 -16.612   0.587  1.00  0.00           N  
ATOM   2439  CD  PRO   310      47.368 -16.409   0.194  1.00  0.00           C  
ATOM   2440  CG  PRO   310      48.079 -17.701   0.573  1.00  0.00           C  
ATOM   2441  CB  PRO   310      46.985 -18.744   0.416  1.00  0.00           C  
ATOM   2442  CA  PRO   310      45.698 -18.035   0.874  1.00  0.00           C  
ATOM   2443  C   PRO   310      45.391 -18.324   2.353  1.00  0.00           C  
ATOM   2444  O   PRO   310      45.929 -17.655   3.236  1.00  0.00           O  
ATOM   2445  N   ALA   311      44.523 -19.325   2.581  1.00  0.00           N  
ATOM   2446  CA  ALA   311      44.176 -19.819   3.912  1.00  0.00           C  
ATOM   2447  CB  ALA   311      42.968 -20.760   3.809  1.00  0.00           C  
ATOM   2448  C   ALA   311      45.362 -20.515   4.600  1.00  0.00           C  
ATOM   2449  O   ALA   311      46.079 -21.285   3.959  1.00  0.00           O  
ATOM   2450  N   SER   312      45.525 -20.225   5.898  1.00  0.00           N  
ATOM   2451  CA  SER   312      46.601 -20.720   6.755  1.00  0.00           C  
ATOM   2452  CB  SER   312      47.673 -19.615   6.890  1.00  0.00           C  
ATOM   2453  OG  SER   312      47.219 -18.508   7.646  1.00  0.00           O  
ATOM   2454  C   SER   312      46.026 -21.183   8.103  1.00  0.00           C  
ATOM   2455  O   SER   312      44.917 -20.783   8.463  1.00  0.00           O  
ATOM   2456  N   ASP   313      46.784 -22.038   8.811  1.00  0.00           N  
ATOM   2457  CA  ASP   313      46.357 -22.664  10.066  1.00  0.00           C  
ATOM   2458  CB  ASP   313      47.277 -23.843  10.459  1.00  0.00           C  
ATOM   2459  CG  ASP   313      46.615 -24.846  11.413  1.00  0.00           C  
ATOM   2460  OD1 ASP   313      46.384 -24.473  12.583  1.00  0.00           O  
ATOM   2461  OD2 ASP   313      46.382 -25.989  10.964  1.00  0.00           O1-
ATOM   2462  C   ASP   313      46.224 -21.620  11.192  1.00  0.00           C  
ATOM   2463  O   ASP   313      47.146 -20.838  11.425  1.00  0.00           O  
ATOM   2464  N   THR   314      45.054 -21.638  11.843  1.00  0.00           N  
ATOM   2465  CA  THR   314      44.627 -20.704  12.883  1.00  0.00           C  
ATOM   2466  CB  THR   314      43.078 -20.583  12.860  1.00  0.00           C  
ATOM   2467  CG2 THR   314      42.507 -20.195  11.489  1.00  0.00           C  
ATOM   2468  OG1 THR   314      42.447 -21.772  13.298  1.00  0.00           O  
ATOM   2469  C   THR   314      45.039 -21.144  14.306  1.00  0.00           C  
ATOM   2470  O   THR   314      44.932 -20.334  15.227  1.00  0.00           O  
ATOM   2471  N   GLY   315      45.479 -22.404  14.468  1.00  0.00           N  
ATOM   2472  CA  GLY   315      45.825 -23.007  15.755  1.00  0.00           C  
ATOM   2473  C   GLY   315      44.605 -23.611  16.474  1.00  0.00           C  
ATOM   2474  O   GLY   315      44.777 -24.146  17.569  1.00  0.00           O  
ATOM   2475  N   ILE   316      43.394 -23.543  15.888  1.00  0.00           N  
ATOM   2476  CA  ILE   316      42.170 -24.137  16.434  1.00  0.00           C  
ATOM   2477  CB  ILE   316      40.889 -23.530  15.779  1.00  0.00           C  
ATOM   2478  CG2 ILE   316      39.571 -24.283  16.082  1.00  0.00           C  
ATOM   2479  CG1 ILE   316      40.738 -22.018  16.083  1.00  0.00           C  
ATOM   2480  CD1 ILE   316      40.348 -21.670  17.528  1.00  0.00           C  
ATOM   2481  C   ILE   316      42.172 -25.663  16.224  1.00  0.00           C  
ATOM   2482  O   ILE   316      42.251 -26.120  15.083  1.00  0.00           O  
ATOM   2483  N   LEU   317      42.057 -26.404  17.337  1.00  0.00           N  
ATOM   2484  CA  LEU   317      41.997 -27.864  17.377  1.00  0.00           C  
ATOM   2485  CB  LEU   317      43.430 -28.465  17.405  1.00  0.00           C  
ATOM   2486  CG  LEU   317      43.959 -28.925  16.026  1.00  0.00           C  
ATOM   2487  CD1 LEU   317      45.453 -29.305  16.103  1.00  0.00           C  
ATOM   2488  CD2 LEU   317      43.099 -30.052  15.411  1.00  0.00           C  
ATOM   2489  C   LEU   317      41.164 -28.334  18.580  1.00  0.00           C  
ATOM   2490  O   LEU   317      40.949 -27.582  19.531  1.00  0.00           O  
ATOM   2491  N   ASN   318      40.728 -29.598  18.492  1.00  0.00           N  
ATOM   2492  CA  ASN   318      39.943 -30.319  19.490  1.00  0.00           C  
ATOM   2493  CB  ASN   318      38.480 -30.359  18.984  1.00  0.00           C  
ATOM   2494  CG  ASN   318      37.409 -30.652  20.036  1.00  0.00           C  
ATOM   2495  OD1 ASN   318      37.690 -30.886  21.207  1.00  0.00           O  
ATOM   2496  ND2 ASN   318      36.153 -30.639  19.598  1.00  0.00           N  
ATOM   2497  C   ASN   318      40.559 -31.736  19.554  1.00  0.00           C  
ATOM   2498  O   ASN   318      40.644 -32.367  18.497  1.00  0.00           O  
ATOM   2499  N   PRO   319      41.054 -32.192  20.733  1.00  0.00           N  
ATOM   2500  CD  PRO   319      40.915 -31.562  22.047  1.00  0.00           C  
ATOM   2501  CG  PRO   319      41.295 -32.652  23.040  1.00  0.00           C  
ATOM   2502  CB  PRO   319      42.378 -33.413  22.296  1.00  0.00           C  
ATOM   2503  CA  PRO   319      41.941 -33.375  20.821  1.00  0.00           C  
ATOM   2504  C   PRO   319      41.351 -34.723  20.364  1.00  0.00           C  
ATOM   2505  O   PRO   319      42.111 -35.557  19.873  1.00  0.00           O  
ATOM   2506  N   ASP   320      40.030 -34.904  20.512  1.00  0.00           N  
ATOM   2507  CA  ASP   320      39.314 -36.127  20.126  1.00  0.00           C  
ATOM   2508  CB  ASP   320      39.385 -37.278  21.172  1.00  0.00           C  
ATOM   2509  CG  ASP   320      39.348 -36.864  22.650  1.00  0.00           C  
ATOM   2510  OD1 ASP   320      38.677 -35.855  22.963  1.00  0.00           O  
ATOM   2511  OD2 ASP   320      39.922 -37.627  23.458  1.00  0.00           O1-
ATOM   2512  C   ASP   320      37.878 -35.855  19.640  1.00  0.00           C  
ATOM   2513  O   ASP   320      37.279 -36.751  19.043  1.00  0.00           O  
ATOM   2514  N   GLY   321      37.366 -34.629  19.849  1.00  0.00           N  
ATOM   2515  CA  GLY   321      36.097 -34.163  19.292  1.00  0.00           C  
ATOM   2516  C   GLY   321      36.309 -33.603  17.875  1.00  0.00           C  
ATOM   2517  O   GLY   321      37.437 -33.490  17.388  1.00  0.00           O  
ATOM   2518  N   TYR   322      35.197 -33.236  17.220  1.00  0.00           N  
ATOM   2519  CA  TYR   322      35.172 -32.673  15.868  1.00  0.00           C  
ATOM   2520  CB  TYR   322      33.742 -32.778  15.299  1.00  0.00           C  
ATOM   2521  CG  TYR   322      33.403 -34.146  14.735  1.00  0.00           C  
ATOM   2522  CD1 TYR   322      32.994 -35.192  15.588  1.00  0.00           C  
ATOM   2523  CE1 TYR   322      32.700 -36.463  15.056  1.00  0.00           C  
ATOM   2524  CZ  TYR   322      32.809 -36.691  13.670  1.00  0.00           C  
ATOM   2525  OH  TYR   322      32.522 -37.922  13.156  1.00  0.00           O  
ATOM   2526  CE2 TYR   322      33.214 -35.647  12.815  1.00  0.00           C  
ATOM   2527  CD2 TYR   322      33.512 -34.378  13.347  1.00  0.00           C  
ATOM   2528  C   TYR   322      35.671 -31.220  15.810  1.00  0.00           C  
ATOM   2529  O   TYR   322      35.418 -30.436  16.725  1.00  0.00           O  
ATOM   2530  N   THR   323      36.330 -30.901  14.688  1.00  0.00           N  
ATOM   2531  CA  THR   323      36.732 -29.555  14.290  1.00  0.00           C  
ATOM   2532  CB  THR   323      38.283 -29.418  14.212  1.00  0.00           C  
ATOM   2533  CG2 THR   323      38.993 -29.745  15.528  1.00  0.00           C  
ATOM   2534  OG1 THR   323      38.878 -30.197  13.186  1.00  0.00           O  
ATOM   2535  C   THR   323      36.174 -29.283  12.882  1.00  0.00           C  
ATOM   2536  O   THR   323      36.114 -30.197  12.055  1.00  0.00           O  
ATOM   2537  N   LEU   324      35.837 -28.012  12.616  1.00  0.00           N  
ATOM   2538  CA  LEU   324      35.600 -27.515  11.261  1.00  0.00           C  
ATOM   2539  CB  LEU   324      34.848 -26.169  11.334  1.00  0.00           C  
ATOM   2540  CG  LEU   324      33.389 -26.259  11.830  1.00  0.00           C  
ATOM   2541  CD1 LEU   324      32.843 -24.853  12.154  1.00  0.00           C  
ATOM   2542  CD2 LEU   324      32.486 -27.028  10.839  1.00  0.00           C  
ATOM   2543  C   LEU   324      36.948 -27.329  10.544  1.00  0.00           C  
ATOM   2544  O   LEU   324      37.924 -26.930  11.182  1.00  0.00           O  
ATOM   2545  N   ASN   325      36.977 -27.596   9.229  1.00  0.00           N  
ATOM   2546  CA  ASN   325      38.152 -27.340   8.388  1.00  0.00           C  
ATOM   2547  CB  ASN   325      38.063 -28.126   7.060  1.00  0.00           C  
ATOM   2548  CG  ASN   325      38.050 -29.644   7.244  1.00  0.00           C  
ATOM   2549  OD1 ASN   325      37.014 -30.281   7.069  1.00  0.00           O  
ATOM   2550  ND2 ASN   325      39.198 -30.230   7.588  1.00  0.00           N  
ATOM   2551  C   ASN   325      38.321 -25.840   8.100  1.00  0.00           C  
ATOM   2552  O   ASN   325      39.454 -25.366   8.083  1.00  0.00           O  
ATOM   2553  N   TYR   326      37.196 -25.137   7.881  1.00  0.00           N  
ATOM   2554  CA  TYR   326      37.137 -23.720   7.516  1.00  0.00           C  
ATOM   2555  CB  TYR   326      36.937 -23.574   5.990  1.00  0.00           C  
ATOM   2556  CG  TYR   326      37.914 -24.379   5.149  1.00  0.00           C  
ATOM   2557  CD1 TYR   326      39.262 -23.978   5.057  1.00  0.00           C  
ATOM   2558  CE1 TYR   326      40.198 -24.795   4.393  1.00  0.00           C  
ATOM   2559  CZ  TYR   326      39.788 -26.014   3.822  1.00  0.00           C  
ATOM   2560  OH  TYR   326      40.709 -26.832   3.238  1.00  0.00           O  
ATOM   2561  CE2 TYR   326      38.431 -26.391   3.864  1.00  0.00           C  
ATOM   2562  CD2 TYR   326      37.494 -25.572   4.523  1.00  0.00           C  
ATOM   2563  C   TYR   326      35.998 -23.039   8.284  1.00  0.00           C  
ATOM   2564  O   TYR   326      35.076 -23.722   8.733  1.00  0.00           O  
ATOM   2565  N   ASN   327      36.079 -21.704   8.423  1.00  0.00           N  
ATOM   2566  CA  ASN   327      35.085 -20.898   9.144  1.00  0.00           C  
ATOM   2567  CB  ASN   327      35.548 -19.426   9.255  1.00  0.00           C  
ATOM   2568  CG  ASN   327      36.805 -19.188  10.093  1.00  0.00           C  
ATOM   2569  OD1 ASN   327      37.022 -19.832  11.115  1.00  0.00           O  
ATOM   2570  ND2 ASN   327      37.619 -18.217   9.682  1.00  0.00           N  
ATOM   2571  C   ASN   327      33.703 -20.918   8.471  1.00  0.00           C  
ATOM   2572  O   ASN   327      33.595 -21.117   7.259  1.00  0.00           O  
ATOM   2573  N   GLU   328      32.680 -20.650   9.291  1.00  0.00           N  
ATOM   2574  CA  GLU   328      31.333 -20.328   8.838  1.00  0.00           C  
ATOM   2575  CB  GLU   328      30.493 -21.599   8.589  1.00  0.00           C  
ATOM   2576  CG  GLU   328      30.365 -22.559   9.789  1.00  0.00           C  
ATOM   2577  CD  GLU   328      29.631 -23.838   9.390  1.00  0.00           C  
ATOM   2578  OE1 GLU   328      30.282 -24.675   8.727  1.00  0.00           O  
ATOM   2579  OE2 GLU   328      28.434 -23.949   9.733  1.00  0.00           O1-
ATOM   2580  C   GLU   328      30.694 -19.343   9.817  1.00  0.00           C  
ATOM   2581  O   GLU   328      30.883 -19.471  11.025  1.00  0.00           O  
ATOM   2582  N   TYR   329      29.977 -18.362   9.256  1.00  0.00           N  
ATOM   2583  CA  TYR   329      29.427 -17.213   9.971  1.00  0.00           C  
ATOM   2584  CB  TYR   329      29.990 -15.920   9.352  1.00  0.00           C  
ATOM   2585  CG  TYR   329      31.505 -15.808   9.328  1.00  0.00           C  
ATOM   2586  CD1 TYR   329      32.234 -16.333   8.240  1.00  0.00           C  
ATOM   2587  CE1 TYR   329      33.635 -16.208   8.200  1.00  0.00           C  
ATOM   2588  CZ  TYR   329      34.314 -15.545   9.241  1.00  0.00           C  
ATOM   2589  OH  TYR   329      35.672 -15.412   9.203  1.00  0.00           O  
ATOM   2590  CE2 TYR   329      33.588 -15.017  10.326  1.00  0.00           C  
ATOM   2591  CD2 TYR   329      32.187 -15.158  10.377  1.00  0.00           C  
ATOM   2592  C   TYR   329      27.902 -17.243   9.847  1.00  0.00           C  
ATOM   2593  O   TYR   329      27.395 -17.403   8.738  1.00  0.00           O  
ATOM   2594  N   ILE   330      27.206 -17.106  10.985  1.00  0.00           N  
ATOM   2595  CA  ILE   330      25.763 -17.302  11.086  1.00  0.00           C  
ATOM   2596  CB  ILE   330      25.417 -18.587  11.906  1.00  0.00           C  
ATOM   2597  CG2 ILE   330      23.896 -18.835  11.964  1.00  0.00           C  
ATOM   2598  CG1 ILE   330      26.108 -19.852  11.340  1.00  0.00           C  
ATOM   2599  CD1 ILE   330      27.449 -20.196  12.006  1.00  0.00           C  
ATOM   2600  C   ILE   330      25.133 -16.076  11.774  1.00  0.00           C  
ATOM   2601  O   ILE   330      25.359 -15.869  12.967  1.00  0.00           O  
ATOM   2602  N   VAL   331      24.338 -15.310  11.008  1.00  0.00           N  
ATOM   2603  CA  VAL   331      23.500 -14.214  11.508  1.00  0.00           C  
ATOM   2604  CB  VAL   331      23.639 -12.922  10.651  1.00  0.00           C  
ATOM   2605  CG1 VAL   331      25.069 -12.361  10.706  1.00  0.00           C  
ATOM   2606  CG2 VAL   331      23.148 -13.026   9.194  1.00  0.00           C  
ATOM   2607  C   VAL   331      22.028 -14.662  11.490  1.00  0.00           C  
ATOM   2608  O   VAL   331      21.611 -15.362  10.568  1.00  0.00           O  
ATOM   2609  N   TYR   332      21.275 -14.267  12.526  1.00  0.00           N  
ATOM   2610  CA  TYR   332      19.944 -14.808  12.830  1.00  0.00           C  
ATOM   2611  CB  TYR   332      19.901 -15.161  14.330  1.00  0.00           C  
ATOM   2612  CG  TYR   332      20.957 -16.178  14.720  1.00  0.00           C  
ATOM   2613  CD1 TYR   332      20.741 -17.543  14.445  1.00  0.00           C  
ATOM   2614  CE1 TYR   332      21.726 -18.493  14.768  1.00  0.00           C  
ATOM   2615  CZ  TYR   332      22.927 -18.080  15.375  1.00  0.00           C  
ATOM   2616  OH  TYR   332      23.874 -19.000  15.705  1.00  0.00           O  
ATOM   2617  CE2 TYR   332      23.152 -16.716  15.641  1.00  0.00           C  
ATOM   2618  CD2 TYR   332      22.168 -15.765  15.312  1.00  0.00           C  
ATOM   2619  C   TYR   332      18.785 -13.888  12.411  1.00  0.00           C  
ATOM   2620  O   TYR   332      17.643 -14.158  12.781  1.00  0.00           O  
ATOM   2621  N   ASN   333      19.085 -12.834  11.637  1.00  0.00           N  
ATOM   2622  CA  ASN   333      18.113 -11.855  11.162  1.00  0.00           C  
ATOM   2623  CB  ASN   333      18.001 -10.735  12.229  1.00  0.00           C  
ATOM   2624  CG  ASN   333      16.765  -9.836  12.080  1.00  0.00           C  
ATOM   2625  OD1 ASN   333      16.377  -9.463  10.975  1.00  0.00           O  
ATOM   2626  ND2 ASN   333      16.160  -9.444  13.203  1.00  0.00           N  
ATOM   2627  C   ASN   333      18.626 -11.316   9.808  1.00  0.00           C  
ATOM   2628  O   ASN   333      19.790 -10.912   9.751  1.00  0.00           O  
ATOM   2629  N   PRO   334      17.783 -11.308   8.744  1.00  0.00           N  
ATOM   2630  CD  PRO   334      16.408 -11.818   8.701  1.00  0.00           C  
ATOM   2631  CG  PRO   334      15.822 -11.271   7.407  1.00  0.00           C  
ATOM   2632  CB  PRO   334      17.030 -11.211   6.493  1.00  0.00           C  
ATOM   2633  CA  PRO   334      18.191 -10.809   7.415  1.00  0.00           C  
ATOM   2634  C   PRO   334      18.526  -9.305   7.310  1.00  0.00           C  
ATOM   2635  O   PRO   334      19.060  -8.915   6.274  1.00  0.00           O  
ATOM   2636  N   ASN   335      18.282  -8.497   8.363  1.00  0.00           N  
ATOM   2637  CA  ASN   335      18.790  -7.118   8.451  1.00  0.00           C  
ATOM   2638  CB  ASN   335      18.004  -6.269   9.487  1.00  0.00           C  
ATOM   2639  CG  ASN   335      18.048  -6.641  10.979  1.00  0.00           C  
ATOM   2640  OD1 ASN   335      17.193  -6.191  11.737  1.00  0.00           O  
ATOM   2641  ND2 ASN   335      19.023  -7.426  11.440  1.00  0.00           N  
ATOM   2642  C   ASN   335      20.322  -7.031   8.630  1.00  0.00           C  
ATOM   2643  O   ASN   335      20.889  -5.973   8.385  1.00  0.00           O  
ATOM   2644  N   GLN   336      20.974  -8.135   9.029  1.00  0.00           N  
ATOM   2645  CA  GLN   336      22.431  -8.258   9.086  1.00  0.00           C  
ATOM   2646  CB  GLN   336      22.816  -9.171  10.262  1.00  0.00           C  
ATOM   2647  CG  GLN   336      22.604  -8.502  11.628  1.00  0.00           C  
ATOM   2648  CD  GLN   336      22.879  -9.480  12.762  1.00  0.00           C  
ATOM   2649  OE1 GLN   336      21.963 -10.126  13.265  1.00  0.00           O  
ATOM   2650  NE2 GLN   336      24.147  -9.603  13.154  1.00  0.00           N  
ATOM   2651  C   GLN   336      23.045  -8.740   7.758  1.00  0.00           C  
ATOM   2652  O   GLN   336      24.238  -9.026   7.738  1.00  0.00           O  
ATOM   2653  N   VAL   337      22.240  -8.819   6.686  1.00  0.00           N  
ATOM   2654  CA  VAL   337      22.650  -9.234   5.347  1.00  0.00           C  
ATOM   2655  CB  VAL   337      21.934 -10.557   4.933  1.00  0.00           C  
ATOM   2656  CG1 VAL   337      22.271 -11.045   3.508  1.00  0.00           C  
ATOM   2657  CG2 VAL   337      22.218 -11.685   5.940  1.00  0.00           C  
ATOM   2658  C   VAL   337      22.255  -8.132   4.348  1.00  0.00           C  
ATOM   2659  O   VAL   337      21.181  -7.542   4.473  1.00  0.00           O  
ATOM   2660  N   ARG   338      23.129  -7.901   3.359  1.00  0.00           N  
ATOM   2661  CA  ARG   338      22.890  -7.000   2.239  1.00  0.00           C  
ATOM   2662  CB  ARG   338      23.311  -5.561   2.622  1.00  0.00           C  
ATOM   2663  CG  ARG   338      23.148  -4.525   1.496  1.00  0.00           C  
ATOM   2664  CD  ARG   338      23.717  -3.145   1.864  1.00  0.00           C  
ATOM   2665  NE  ARG   338      23.381  -2.139   0.844  1.00  0.00           N  
ATOM   2666  CZ  ARG   338      23.838  -2.099  -0.421  1.00  0.00           C  
ATOM   2667  NH1 ARG   338      24.761  -2.963  -0.867  1.00  0.00           N1+
ATOM   2668  NH2 ARG   338      23.359  -1.173  -1.260  1.00  0.00           N  
ATOM   2669  C   ARG   338      23.639  -7.568   1.029  1.00  0.00           C  
ATOM   2670  O   ARG   338      24.861  -7.438   0.967  1.00  0.00           O  
ATOM   2671  N   MET   339      22.894  -8.192   0.101  1.00  0.00           N  
ATOM   2672  CA  MET   339      23.407  -8.788  -1.137  1.00  0.00           C  
ATOM   2673  CB  MET   339      22.271  -9.519  -1.880  1.00  0.00           C  
ATOM   2674  CG  MET   339      21.538 -10.579  -1.035  1.00  0.00           C  
ATOM   2675  SD  MET   339      20.382 -11.641  -1.949  1.00  0.00           S  
ATOM   2676  CE  MET   339      19.233 -10.403  -2.601  1.00  0.00           C  
ATOM   2677  C   MET   339      24.072  -7.726  -2.031  1.00  0.00           C  
ATOM   2678  O   MET   339      23.463  -6.682  -2.270  1.00  0.00           O  
ATOM   2679  N   ARG   340      25.317  -7.999  -2.457  1.00  0.00           N  
ATOM   2680  CA  ARG   340      26.214  -6.990  -3.026  1.00  0.00           C  
ATOM   2681  CB  ARG   340      27.227  -6.575  -1.937  1.00  0.00           C  
ATOM   2682  CG  ARG   340      28.319  -5.580  -2.371  1.00  0.00           C  
ATOM   2683  CD  ARG   340      27.786  -4.187  -2.734  1.00  0.00           C  
ATOM   2684  NE  ARG   340      28.827  -3.373  -3.374  1.00  0.00           N  
ATOM   2685  CZ  ARG   340      28.612  -2.367  -4.238  1.00  0.00           C  
ATOM   2686  NH1 ARG   340      27.371  -2.003  -4.592  1.00  0.00           N1+
ATOM   2687  NH2 ARG   340      29.658  -1.725  -4.772  1.00  0.00           N  
ATOM   2688  C   ARG   340      26.869  -7.412  -4.352  1.00  0.00           C  
ATOM   2689  O   ARG   340      27.082  -6.535  -5.188  1.00  0.00           O  
ATOM   2690  N   TYR   341      27.139  -8.712  -4.553  1.00  0.00           N  
ATOM   2691  CA  TYR   341      27.586  -9.254  -5.840  1.00  0.00           C  
ATOM   2692  CB  TYR   341      29.128  -9.298  -5.959  1.00  0.00           C  
ATOM   2693  CG  TYR   341      29.868  -7.980  -5.843  1.00  0.00           C  
ATOM   2694  CD1 TYR   341      29.864  -7.066  -6.916  1.00  0.00           C  
ATOM   2695  CE1 TYR   341      30.512  -5.823  -6.786  1.00  0.00           C  
ATOM   2696  CZ  TYR   341      31.190  -5.501  -5.595  1.00  0.00           C  
ATOM   2697  OH  TYR   341      31.809  -4.291  -5.468  1.00  0.00           O  
ATOM   2698  CE2 TYR   341      31.225  -6.428  -4.534  1.00  0.00           C  
ATOM   2699  CD2 TYR   341      30.563  -7.665  -4.657  1.00  0.00           C  
ATOM   2700  C   TYR   341      27.014 -10.660  -6.052  1.00  0.00           C  
ATOM   2701  O   TYR   341      26.805 -11.388  -5.085  1.00  0.00           O  
ATOM   2702  N   LEU   342      26.817 -11.021  -7.326  1.00  0.00           N  
ATOM   2703  CA  LEU   342      26.450 -12.356  -7.779  1.00  0.00           C  
ATOM   2704  CB  LEU   342      24.965 -12.377  -8.220  1.00  0.00           C  
ATOM   2705  CG  LEU   342      24.431 -13.756  -8.680  1.00  0.00           C  
ATOM   2706  CD1 LEU   342      24.511 -14.815  -7.560  1.00  0.00           C  
ATOM   2707  CD2 LEU   342      23.004 -13.636  -9.258  1.00  0.00           C  
ATOM   2708  C   LEU   342      27.418 -12.735  -8.904  1.00  0.00           C  
ATOM   2709  O   LEU   342      27.427 -12.088  -9.951  1.00  0.00           O  
ATOM   2710  N   LEU   343      28.218 -13.778  -8.651  1.00  0.00           N  
ATOM   2711  CA  LEU   343      29.138 -14.387  -9.601  1.00  0.00           C  
ATOM   2712  CB  LEU   343      30.318 -15.041  -8.843  1.00  0.00           C  
ATOM   2713  CG  LEU   343      31.362 -14.071  -8.251  1.00  0.00           C  
ATOM   2714  CD1 LEU   343      30.859 -13.353  -6.978  1.00  0.00           C  
ATOM   2715  CD2 LEU   343      32.696 -14.808  -8.012  1.00  0.00           C  
ATOM   2716  C   LEU   343      28.396 -15.472 -10.392  1.00  0.00           C  
ATOM   2717  O   LEU   343      27.655 -16.254  -9.799  1.00  0.00           O  
ATOM   2718  N   LYS   344      28.674 -15.528 -11.700  1.00  0.00           N  
ATOM   2719  CA  LYS   344      28.280 -16.602 -12.605  1.00  0.00           C  
ATOM   2720  CB  LYS   344      27.694 -15.959 -13.879  1.00  0.00           C  
ATOM   2721  CG  LYS   344      27.158 -16.944 -14.930  1.00  0.00           C  
ATOM   2722  CD  LYS   344      26.660 -16.200 -16.179  1.00  0.00           C  
ATOM   2723  CE  LYS   344      26.068 -17.127 -17.247  1.00  0.00           C  
ATOM   2724  NZ  LYS   344      25.646 -16.359 -18.431  1.00  0.00           N1+
ATOM   2725  C   LYS   344      29.542 -17.432 -12.864  1.00  0.00           C  
ATOM   2726  O   LYS   344      30.448 -16.944 -13.534  1.00  0.00           O  
ATOM   2727  N   VAL   345      29.609 -18.630 -12.265  1.00  0.00           N  
ATOM   2728  CA  VAL   345      30.830 -19.429 -12.174  1.00  0.00           C  
ATOM   2729  CB  VAL   345      31.128 -19.813 -10.694  1.00  0.00           C  
ATOM   2730  CG1 VAL   345      32.350 -20.738 -10.524  1.00  0.00           C  
ATOM   2731  CG2 VAL   345      31.305 -18.565  -9.810  1.00  0.00           C  
ATOM   2732  C   VAL   345      30.689 -20.727 -12.983  1.00  0.00           C  
ATOM   2733  O   VAL   345      29.756 -21.492 -12.744  1.00  0.00           O  
ATOM   2734  N   GLN   346      31.665 -20.978 -13.868  1.00  0.00           N  
ATOM   2735  CA  GLN   346      31.860 -22.253 -14.550  1.00  0.00           C  
ATOM   2736  CB  GLN   346      32.462 -21.992 -15.944  1.00  0.00           C  
ATOM   2737  CG  GLN   346      32.684 -23.259 -16.794  1.00  0.00           C  
ATOM   2738  CD  GLN   346      33.440 -22.940 -18.082  1.00  0.00           C  
ATOM   2739  OE1 GLN   346      34.642 -22.685 -18.049  1.00  0.00           O  
ATOM   2740  NE2 GLN   346      32.746 -22.964 -19.221  1.00  0.00           N  
ATOM   2741  C   GLN   346      32.783 -23.134 -13.698  1.00  0.00           C  
ATOM   2742  O   GLN   346      33.929 -22.761 -13.453  1.00  0.00           O  
ATOM   2743  N   PHE   347      32.262 -24.299 -13.295  1.00  0.00           N  
ATOM   2744  CA  PHE   347      32.994 -25.355 -12.606  1.00  0.00           C  
ATOM   2745  CB  PHE   347      32.023 -26.180 -11.736  1.00  0.00           C  
ATOM   2746  CG  PHE   347      31.428 -25.471 -10.527  1.00  0.00           C  
ATOM   2747  CD1 PHE   347      30.533 -24.387 -10.678  1.00  0.00           C  
ATOM   2748  CE1 PHE   347      30.016 -23.749  -9.560  1.00  0.00           C  
ATOM   2749  CZ  PHE   347      30.358 -24.184  -8.288  1.00  0.00           C  
ATOM   2750  CE2 PHE   347      31.239 -25.245  -8.120  1.00  0.00           C  
ATOM   2751  CD2 PHE   347      31.783 -25.884  -9.226  1.00  0.00           C  
ATOM   2752  C   PHE   347      33.676 -26.250 -13.651  1.00  0.00           C  
ATOM   2753  O   PHE   347      33.054 -26.608 -14.652  1.00  0.00           O  
ATOM   2754  N   ASN   348      34.946 -26.587 -13.399  1.00  0.00           N  
ATOM   2755  CA  ASN   348      35.801 -27.340 -14.315  1.00  0.00           C  
ATOM   2756  CB  ASN   348      37.007 -26.472 -14.763  1.00  0.00           C  
ATOM   2757  CG  ASN   348      36.623 -25.102 -15.338  1.00  0.00           C  
ATOM   2758  OD1 ASN   348      36.723 -24.087 -14.649  1.00  0.00           O  
ATOM   2759  ND2 ASN   348      36.185 -25.066 -16.598  1.00  0.00           N  
ATOM   2760  C   ASN   348      36.239 -28.623 -13.594  1.00  0.00           C  
ATOM   2761  O   ASN   348      37.325 -28.662 -13.017  1.00  0.00           O  
ATOM   2762  N   PHE   349      35.343 -29.626 -13.590  1.00  0.00           N  
ATOM   2763  CA  PHE   349      35.504 -30.892 -12.870  1.00  0.00           C  
ATOM   2764  CB  PHE   349      34.176 -31.673 -12.867  1.00  0.00           C  
ATOM   2765  CG  PHE   349      33.084 -31.025 -12.040  1.00  0.00           C  
ATOM   2766  CD1 PHE   349      32.136 -30.170 -12.640  1.00  0.00           C  
ATOM   2767  CE1 PHE   349      31.221 -29.490 -11.848  1.00  0.00           C  
ATOM   2768  CZ  PHE   349      31.261 -29.616 -10.466  1.00  0.00           C  
ATOM   2769  CE2 PHE   349      32.204 -30.434  -9.859  1.00  0.00           C  
ATOM   2770  CD2 PHE   349      33.118 -31.135 -10.633  1.00  0.00           C  
ATOM   2771  C   PHE   349      36.654 -31.760 -13.404  1.00  0.00           C  
ATOM   2772  O   PHE   349      36.725 -32.017 -14.606  1.00  0.00           O  
ATOM   2773  N   LEU   350      37.511 -32.204 -12.473  1.00  0.00           N  
ATOM   2774  CA  LEU   350      38.719 -32.984 -12.725  1.00  0.00           C  
ATOM   2775  CB  LEU   350      39.870 -32.401 -11.869  1.00  0.00           C  
ATOM   2776  CG  LEU   350      40.163 -30.898 -12.097  1.00  0.00           C  
ATOM   2777  CD1 LEU   350      41.232 -30.384 -11.110  1.00  0.00           C  
ATOM   2778  CD2 LEU   350      40.511 -30.576 -13.565  1.00  0.00           C  
ATOM   2779  C   LEU   350      38.476 -34.460 -12.367  1.00  0.00           C  
ATOM   2780  O   LEU   350      37.686 -34.753 -11.468  1.00  0.00           O  
ATOM   2781  N   GLN   351      39.178 -35.356 -13.076  1.00  0.00           N  
ATOM   2782  CA  GLN   351      39.107 -36.809 -12.904  1.00  0.00           C  
ATOM   2783  CB  GLN   351      38.766 -37.462 -14.262  1.00  0.00           C  
ATOM   2784  CG  GLN   351      37.307 -37.206 -14.685  1.00  0.00           C  
ATOM   2785  CD  GLN   351      37.023 -37.677 -16.110  1.00  0.00           C  
ATOM   2786  OE1 GLN   351      37.503 -37.076 -17.068  1.00  0.00           O  
ATOM   2787  NE2 GLN   351      36.221 -38.732 -16.259  1.00  0.00           N  
ATOM   2788  C   GLN   351      40.421 -37.314 -12.290  1.00  0.00           C  
ATOM   2789  O   GLN   351      41.246 -37.910 -12.983  1.00  0.00           O  
ATOM   2790  N   LEU   352      40.590 -37.019 -10.992  1.00  0.00           N  
ATOM   2791  CA  LEU   352      41.782 -37.332 -10.204  1.00  0.00           C  
ATOM   2792  CB  LEU   352      41.988 -36.219  -9.151  1.00  0.00           C  
ATOM   2793  CG  LEU   352      42.155 -34.797  -9.736  1.00  0.00           C  
ATOM   2794  CD1 LEU   352      42.172 -33.738  -8.616  1.00  0.00           C  
ATOM   2795  CD2 LEU   352      43.370 -34.682 -10.681  1.00  0.00           C  
ATOM   2796  C   LEU   352      41.640 -38.699  -9.515  1.00  0.00           C  
ATOM   2797  O   LEU   352      40.527 -39.113  -9.189  1.00  0.00           O  
ATOM   2798  N   TRP   353      42.785 -39.365  -9.291  1.00  0.00           N  
ATOM   2799  CA  TRP   353      42.870 -40.702  -8.684  1.00  0.00           C  
ATOM   2800  CB  TRP   353      42.526 -41.810  -9.717  1.00  0.00           C  
ATOM   2801  CG  TRP   353      43.392 -41.928 -10.943  1.00  0.00           C  
ATOM   2802  CD1 TRP   353      43.331 -41.120 -12.026  1.00  0.00           C  
ATOM   2803  NE1 TRP   353      44.298 -41.491 -12.936  1.00  0.00           N  
ATOM   2804  CE2 TRP   353      45.043 -42.559 -12.483  1.00  0.00           C  
ATOM   2805  CZ2 TRP   353      46.117 -43.286 -13.027  1.00  0.00           C  
ATOM   2806  CH2 TRP   353      46.672 -44.347 -12.289  1.00  0.00           C  
ATOM   2807  CZ3 TRP   353      46.152 -44.666 -11.019  1.00  0.00           C  
ATOM   2808  CE3 TRP   353      45.076 -43.929 -10.483  1.00  0.00           C  
ATOM   2809  CD2 TRP   353      44.490 -42.858 -11.200  1.00  0.00           C  
ATOM   2810  C   TRP   353      44.274 -40.877  -8.121  1.00  0.00           C  
ATOM   2811  O   TRP   353      45.139 -40.000  -8.087  1.00  0.00           O  
ATOM   2812  OXT TRP   353      44.624 -41.953  -7.641  1.00  0.00           O1-
ATOM   2813  CAM LIG   354      20.538 -28.755   6.961  1.00  0.00           C  
ATOM   2814  CAK LIG   354      19.294 -29.648   6.799  1.00  0.00           C  
ATOM   2815  CAL LIG   354      18.027 -28.984   7.340  1.00  0.00           C  
ATOM   2816  NAP LIG   354      17.737 -27.697   6.538  1.00  0.00           N  
ATOM   2817  CAN LIG   354      18.975 -26.916   6.035  1.00  0.00           C  
ATOM   2818  CAW LIG   354      20.227 -27.237   6.890  1.00  0.00           C  
ATOM   2819  CAR LIG   354      21.463 -26.436   6.480  1.00  0.00           C  
ATOM   2820  CAF LIG   354      22.224 -25.786   7.456  1.00  0.00           C  
ATOM   2821  CAH LIG   354      23.380 -25.104   7.096  1.00  0.00           C  
ATOM   2822  CAE LIG   354      21.865 -26.388   5.141  1.00  0.00           C  
ATOM   2823  CAG LIG   354      23.019 -25.700   4.777  1.00  0.00           C  
ATOM   2824  CAS LIG   354      23.784 -25.060   5.758  1.00  0.00           C  
ATOM   2825  NAX LIG   354      24.974 -24.383   5.414  1.00  0.00           N  
ATOM   2826  CAJ LIG   354      26.125 -24.332   6.165  1.00  0.00           C  
ATOM   2827  NAO LIG   354      25.055 -23.694   4.256  1.00  0.00           N  
ATOM   2828  CAV LIG   354      26.311 -23.140   4.266  1.00  0.00           C  
ATOM   2829  CAU LIG   354      27.022 -23.506   5.454  1.00  0.00           C  
ATOM   2830  CAI LIG   354      28.316 -23.033   5.681  1.00  0.00           C  
ATOM   2831  CAC LIG   354      28.889 -22.203   4.729  1.00  0.00           C  
ATOM   2832  CAD LIG   354      28.212 -21.858   3.565  1.00  0.00           C  
ATOM   2833  CAT LIG   354      26.913 -22.312   3.283  1.00  0.00           C  
ATOM   2834  CAQ LIG   354      26.286 -21.905   1.969  1.00  0.00           C  
ATOM   2835  OAB LIG   354      26.967 -21.555   1.009  1.00  0.00           O  
ATOM   2836  NAA LIG   354      24.954 -21.922   1.903  1.00  0.00           N  
END
