# Supplementary material for: Revealing the selective mechanisms of inhibitors to PARP-1 and PARP-2 via multiple computational methods
Source: PeerJ. 2020 May 25;8:e9241. doi: 10.7717/peerj.9241 (PMC7255342; doi:10.7717/peerj.9241)
Supplement: Data S1 [file peerj-08-9241-s001.zip › Raw_data/Figure 3/(A) PARP-1-NMS-P118.csv]

Frame	PARP-1	NMS-P118
1	0	0
2	0.6922	0.301461538
3	0.6685	0.270538462
4	0.8075	0.344692308
5	0.8289	0.355923077
6	0.8514	0.333769231
7	0.8316	0.360615385
8	0.9351	0.314
9	0.9174	0.314615385
10	0.9936	0.371230769
11	0.8816	0.283307692
12	0.9011	0.242461538
13	0.973	0.270307692
14	0.9861	0.395615385
15	0.9783	0.394307692
16	0.9521	0.297615385
17	0.9678	0.305692308
18	0.9867	0.361461538
19	0.9098	0.388
20	0.8799	0.338230769
21	0.9274	0.399153846
22	0.8675	0.378538462
23	0.8487	0.449692308
24	0.8849	0.435230769
25	0.9909	0.327307692
26	0.9163	0.306538462
27	0.9567	0.269461538
28	0.9261	0.372230769
29	0.9734	0.332846154
30	1.0585	0.256
31	1.0161	0.225153846
32	0.9222	0.299153846
33	0.9551	0.497923077
34	1.0171	0.236846154
35	1.0209	0.391846154
36	0.9281	0.380692308
37	0.9708	0.465
38	1.1135	0.440846154
39	1.1001	0.439846154
40	0.9734	0.340384615
41	0.9232	0.315846154
42	0.9604	0.295153846
43	0.913	0.267846154
44	0.9151	0.386769231
45	0.9141	0.422
46	0.9934	0.311846154
47	0.9742	0.434615385
48	0.9643	0.364769231
49	0.8923	0.451923077
50	0.861	0.418307692
51	0.8752	0.452692308
52	0.9939	0.375769231
53	0.8929	0.490307692
54	0.9533	0.385846154
55	1.0929	0.351076923
56	1.1907	0.327461538
57	1.136	0.309307692
58	1.0997	0.444153846
59	1.185	0.374230769
60	1.1721	0.356461538
61	1.1646	0.381923077
62	1.2136	0.364615385
63	1.1946	0.310538462
64	1.1762	0.468538462
65	1.4043	0.356461538
66	1.4701	0.313769231
67	1.3791	0.447461538
68	1.39	0.426384615
69	1.2143	0.457615385
70	1.306	0.443923077
71	1.1751	0.419615385
72	1.3905	0.443
73	1.1795	0.443153846
74	1.2846	0.459846154
75	1.3754	0.453692308
76	1.4482	0.308230769
77	1.3497	0.366307692
78	1.4478	0.439230769
79	1.5155	0.309538462
80	1.445	0.251538462
81	1.4375	0.418846154
82	1.3936	0.391615385
83	1.2555	0.377153846
84	1.3633	0.414538462
85	1.4187	0.348307692
86	1.4042	0.318307692
87	1.3168	0.349076923
88	1.4436	0.395846154
89	1.406	0.445384615
90	1.54	0.334461538
91	1.4601	0.352615385
92	1.5254	0.461307692
93	1.3346	0.408692308
94	1.3468	0.392769231
95	1.2501	0.434384615
96	1.2338	0.155615385
97	1.2067	0.259615385
98	1.3696	0.329769231
99	1.2832	0.448538462
100	1.2592	0.327923077
101	1.2638	0.493615385
102	1.293	0.464769231
103	1.0937	0.324
104	1.1377	0.314461538
105	1.1697	0.449923077
106	1.1999	0.425153846
107	1.0907	0.379076923
108	1.1038	0.393692308
109	1.1358	0.381384615
110	1.175	0.349846154
111	1.1756	0.394461538
112	1.1225	0.369923077
113	1.1707	0.369769231
114	1.0934	0.305615385
115	1.038	0.342384615
116	0.9737	0.379538462
117	0.9353	0.309230769
118	1.0097	0.341307692
119	0.9998	0.368692308
120	0.9872	0.410230769
121	1.1013	0.394923077
122	1.1674	0.297461538
123	1.1096	0.371384615
124	1.2373	0.374
125	1.2861	0.392692308
126	1.2564	0.384076923
127	1.0845	0.484076923
128	1.0948	0.383923077
129	1.1314	0.372
130	1.1181	0.313692308
131	1.1185	0.381769231
132	1.1357	0.425692308
133	1.1615	0.426
134	1.0871	0.425538462
135	1.2245	0.356615385
136	1.3037	0.376615385
137	1.3275	0.565846154
138	1.3851	0.472153846
139	1.4051	0.363384615
140	1.3214	0.442384615
141	1.3252	0.340307692
142	1.2171	0.457
143	1.1781	0.356153846
144	1.2918	0.408615385
145	1.3479	0.451076923
146	1.3384	0.518
147	1.2006	0.339461538
148	1.2648	0.424692308
149	1.0097	0.384076923
150	1.0297	0.337692308
151	1.1178	0.306923077
152	1.0658	0.313846154
153	1.0929	0.386615385
154	1.0804	0.497769231
155	1.148	0.378923077
156	1.0225	0.414153846
157	0.9963	0.481
158	1.037	0.336153846
159	1.2628	0.370230769
160	1.1688	0.298846154
161	1.2726	0.400230769
162	1.3875	0.421307692
163	1.2862	0.361
164	1.4353	0.442692308
165	1.4557	0.520384615
166	1.2606	0.397307692
167	1.3655	0.433538462
168	1.3188	0.392076923
169	1.2228	0.380307692
170	1.1688	0.453230769
171	1.1756	0.456461538
172	1.338	0.506846154
173	1.1456	0.357615385
174	1.1775	0.414076923
175	1.1843	0.384076923
176	1.3419	0.356769231
177	1.1984	0.374846154
178	1.2387	0.352769231
179	1.3254	0.337384615
180	1.2963	0.274230769
181	1.2077	0.36
182	1.3357	0.389615385
183	1.289	0.425461538
184	1.2585	0.295615385
185	1.1469	0.438461538
186	1.2177	0.392923077
187	1.2105	0.500692308
188	1.3076	0.597615385
189	1.2844	0.600307692
190	1.2743	0.463538462
191	1.2522	0.556538462
192	1.2683	0.398846154
193	1.3864	0.463076923
194	1.3421	0.335615385
195	1.29	0.377692308
196	1.3036	0.371076923
197	1.1263	0.403384615
198	1.2573	0.429076923
199	1.2206	0.441384615
200	1.2782	0.400384615
201	1.3606	0.480076923
202	1.3624	0.345307692
203	1.2842	0.487538462
204	1.2737	0.395230769
205	1.16	0.526384615
206	1.1965	0.388538462
207	1.2055	0.302230769
208	1.1872	0.267923077
209	1.1515	0.404846154
210	1.2212	0.447076923
211	1.3428	0.493307692
212	1.2539	0.395615385
213	1.3027	0.388230769
214	1.3556	0.493769231
215	1.3774	0.384153846
216	1.2825	0.532076923
217	1.3676	0.369
218	1.4176	0.455384615
219	1.4	0.503
220	1.5068	0.478307692
221	1.5076	0.358461538
222	1.4986	0.445923077
223	1.5341	0.415846154
224	1.4166	0.405615385
225	1.5148	0.334538462
226	1.5728	0.400615385
227	1.3964	0.454769231
228	1.4386	0.638076923
229	1.3764	0.289461538
230	1.3751	0.465384615
231	1.442	0.540692308
232	1.3473	0.442769231
233	1.3909	0.443461538
234	1.3532	0.355846154
235	1.4238	0.397615385
236	1.2906	0.385461538
237	1.23	0.379307692
238	1.1355	0.349153846
239	1.2296	0.435153846
240	1.2518	0.369384615
241	1.0279	0.361230769
242	1.1544	0.402230769
243	1.0904	0.414384615
244	1.154	0.345461538
245	1.0873	0.397076923
246	1.1094	0.377846154
247	1.1543	0.340307692
248	1.1585	0.436846154
249	1.2037	0.455846154
250	1.1873	0.378615385
251	1.256	0.381615385
252	1.2725	0.303384615
253	1.2177	0.425538462
254	1.1685	0.355615385
255	1.1715	0.395384615
256	1.1228	0.415769231
257	1.1	0.559
258	1.1298	0.511076923
259	1.1627	0.664384615
260	1.1715	0.853769231
261	1.2376	0.594076923
262	1.2837	0.384846154
263	1.1413	0.528307692
264	1.261	0.436769231
265	1.2988	0.527538462
266	1.1611	0.492076923
267	1.264	0.441538462
268	1.1942	0.444615385
269	1.1417	0.518153846
270	1.1727	0.471692308
271	1.1833	0.533153846
272	1.1381	0.319384615
273	1.1883	0.432
274	1.1344	0.391538462
275	1.0883	0.491384615
276	1.1008	0.383615385
277	1.0261	0.464461538
278	1.0551	0.416538462
279	1.0136	0.454461538
280	1.018	0.478230769
281	0.8957	0.444769231
282	0.9488	0.42
283	0.9737	0.475769231
284	1.0596	0.391461538
285	1.0395	0.419307692
286	1.0749	0.317
287	1.0453	0.283153846
288	1.0284	0.397230769
289	1.1593	0.367846154
290	1.096	0.326
291	1.1453	0.382
292	1.0308	0.346538462
293	1.1178	0.322307692
294	1.0582	0.206230769
295	1.0624	0.319153846
296	1.0778	0.203615385
297	1.0648	0.238538462
298	1.1986	0.374
299	1.0533	0.207
300	1.0706	0.335307692
301	1.1256	0.277615385
302	1.2304	0.349153846
303	1.2475	0.433384615
304	1.2917	0.349230769
305	1.32	0.395307692
306	1.2685	0.404384615
307	1.201	0.375307692
308	1.2544	0.322
309	1.2596	0.484153846
310	1.437	0.405384615
311	1.3089	0.413307692
312	1.2859	0.494384615
313	1.1684	0.425384615
314	1.2974	0.454769231
315	1.2393	0.304538462
316	1.1672	0.390153846
317	1.1895	0.378
318	1.2178	0.420461538
319	1.0966	0.380076923
320	1.1065	0.312307692
321	1.0608	0.256538462
322	1.1069	0.337153846
323	1.0663	0.410307692
324	0.992	0.340846154
325	1.0448	0.337384615
326	0.9808	0.350615385
327	1.032	0.365230769
328	1.289	0.349
329	1.1971	0.359692308
330	1.1449	0.479461538
331	1.1911	0.305923077
332	1.245	0.353692308
333	1.1666	0.234230769
334	1.2203	0.401769231
335	1.1535	0.334
336	1.1259	0.301
337	1.0086	0.436230769
338	1.099	0.211384615
339	1.1179	0.375769231
340	1.1676	0.386615385
341	1.1411	0.301384615
342	1.0882	0.417
343	1.0056	0.323307692
344	1.1284	0.355846154
345	1.1094	0.294307692
346	1.3057	0.491230769
347	1.2246	0.352615385
348	1.2238	0.433692308
349	1.1693	0.433
350	1.1933	0.391230769
351	1.2988	0.294461538
352	1.1642	0.416230769
353	1.2353	0.392769231
354	1.2243	0.380153846
355	1.197	0.446846154
356	1.3124	0.488230769
357	1.3027	0.342307692
358	1.3863	0.473461538
359	1.2652	0.283923077
360	1.1799	0.285538462
361	1.2002	0.299846154
362	1.1869	0.248307692
363	1.2991	0.333076923
364	1.1846	0.403384615
365	1.16	0.389076923
366	1.2892	0.301846154
367	1.3221	0.344461538
368	1.1952	0.385538462
369	1.2378	0.297307692
370	1.4108	0.259692308
371	1.3051	0.401615385
372	1.287	0.347
373	1.4096	0.458230769
374	1.2458	0.589076923
375	1.2605	0.449230769
376	1.2958	0.398538462
377	1.3596	0.390384615
378	1.3492	0.314846154
379	1.2539	0.449846154
380	1.1836	0.398692308
381	1.324	0.335769231
382	1.1893	0.367615385
383	1.3021	0.421538462
384	1.2544	0.423615385
385	1.1213	0.378384615
386	1.1999	0.340846154
387	1.142	0.335384615
388	1.1894	0.402769231
389	1.297	0.374153846
390	1.2543	0.416769231
391	1.1187	0.337615385
392	1.1749	0.443692308
393	1.3175	0.398769231
394	1.0937	0.323846154
395	1.1451	0.294153846
396	1.085	0.367076923
397	1.0867	0.37
398	1.243	0.431461538
399	1.1717	0.292
400	1.1651	0.392384615
401	1.2122	0.456538462
402	1.1971	0.451
403	1.2229	0.512538462
404	1.1446	0.323615385
405	1.1425	0.364692308
406	1.134	0.421615385
407	1.2164	0.282461538
408	1.1965	0.414230769
409	1.1402	0.388076923
410	1.2137	0.561384615
411	1.2047	0.400076923
412	1.25	0.375846154
413	1.2369	0.458769231
414	1.3056	0.350076923
415	1.371	0.307230769
416	1.2307	0.296384615
417	1.2211	0.484538462
418	1.1958	0.424615385
419	1.2946	0.430461538
420	1.4929	0.495769231
421	1.4109	0.363692308
422	1.3709	0.320846154
423	1.2971	0.353384615
424	1.2705	0.289538462
425	1.3308	0.308461538
426	1.2773	0.238076923
427	1.2	0.310846154
428	1.2245	0.355615385
429	1.2146	0.325538462
430	1.3331	0.434
431	1.2547	0.423384615
432	1.1427	0.445384615
433	1.2717	0.262153846
434	1.2113	0.395461538
435	1.1639	0.517615385
436	1.1902	0.296
437	1.1489	0.343153846
438	1.1521	0.401153846
439	1.2451	0.323
440	1.1559	0.253538462
441	1.1396	0.333
442	1.1362	0.393538462
443	1.0309	0.403846154
444	1.0942	0.367923077
445	1.1177	0.555230769
446	1.0386	0.447923077
447	1.1809	0.556692308
448	1.1271	0.406
449	1.2046	0.352461538
450	1.0325	0.406615385
451	1.1766	0.451
452	1.1387	0.464923077
453	1.2938	0.485384615
454	1.2145	0.373692308
455	1.2619	0.432307692
456	1.1322	0.389769231
457	1.1885	0.365692308
458	1.1975	0.619769231
459	1.1993	0.506461538
460	1.2917	0.488461538
461	1.217	0.309538462
462	1.2892	0.468076923
463	1.0626	0.341769231
464	1.1889	0.464923077
465	1.1647	0.319692308
466	1.198	0.481307692
467	1.1792	0.336615385
468	1.1805	0.474
469	1.2534	0.411384615
470	1.2957	0.390615385
471	1.3054	0.456923077
472	1.3896	0.359153846
473	1.2373	0.393923077
474	1.2625	0.460461538
475	1.2167	0.393153846
476	1.2355	0.371307692
477	1.2003	0.403461538
478	1.1757	0.492769231
479	1.218	0.406230769
480	1.2889	0.422538462
481	1.3899	0.445615385
482	1.2106	0.426153846
483	1.1535	0.381153846
484	1.1477	0.394461538
485	1.1548	0.431230769
486	1.1685	0.330692308
487	1.173	0.781538462
488	1.2022	0.797692308
489	1.3478	0.866461538
490	1.282	0.982384615
491	1.3084	0.887307692
492	1.2662	0.766384615
493	1.2101	0.874076923
494	1.3056	0.476230769
495	1.2772	0.427461538
496	1.3094	0.433307692
497	1.1997	0.387769231
498	1.2614	0.522230769
499	1.1869	0.459846154
500	1.2758	0.320230769
501	1.3536	0.418923077
502	1.372	0.444076923
503	1.457	0.432923077
504	1.6079	0.445307692
505	1.5443	0.504076923
506	1.6539	0.428538462
507	1.6051	0.329384615
508	1.5294	0.475769231
509	1.3582	0.393230769
510	1.3325	0.398461538
511	1.2475	0.451846154
512	1.2228	0.335230769
513	1.3327	0.487538462
514	1.271	0.436769231
515	1.3555	0.489538462
516	1.3434	0.506153846
517	1.3141	0.422230769
518	1.4299	0.466769231
519	1.3952	0.439769231
520	1.4092	0.457461538
521	1.3962	0.281615385
522	1.4676	0.454769231
523	1.3728	0.301076923
524	1.3435	0.461692308
525	1.3417	0.468230769
526	1.3301	0.362230769
527	1.3728	0.451923077
528	1.4858	0.379384615
529	1.4109	0.366076923
530	1.3238	0.423461538
531	1.3498	0.488384615
532	1.3164	0.409230769
533	1.3092	0.446307692
534	1.416	0.396307692
535	1.2539	0.942461538
536	1.1946	0.913615385
537	1.2734	0.771923077
538	1.2573	0.827153846
539	1.2784	0.923538462
540	1.3453	0.721615385
541	1.2934	0.904230769
542	1.2414	0.906615385
543	1.1214	0.330538462
544	1.112	0.460692308
545	1.2283	0.408846154
546	1.2785	0.450076923
547	1.3527	0.353
548	1.2875	0.47
549	1.2565	0.350307692
550	1.3423	0.401
551	1.2967	0.424615385
552	1.2106	0.539461538
553	1.288	0.485923077
554	1.2958	0.534076923
555	1.0906	0.316384615
556	1.1827	0.434307692
557	1.2224	0.328153846
558	1.1538	0.376769231
559	1.2036	0.281615385
560	1.2381	0.33
561	1.2703	0.322307692
562	1.2334	0.378769231
563	1.233	0.366230769
564	1.1337	0.392
565	1.0732	0.391
566	1.1268	0.360076923
567	1.2942	0.400538462
568	1.166	0.437230769
569	1.2754	0.377846154
570	1.2599	0.477307692
571	1.2195	0.344307692
572	1.312	0.481923077
573	1.132	0.488384615
574	1.1734	0.337
575	1.2262	0.396769231
576	1.1286	0.359076923
577	1.1443	0.439384615
578	1.2458	0.251692308
579	1.2196	0.340076923
580	1.246	0.251076923
581	1.3222	0.402769231
582	1.2155	0.394538462
583	1.219	0.27
584	1.3036	0.483923077
585	1.2612	0.273307692
586	1.269	0.399692308
587	1.182	0.506076923
588	1.2069	0.305846154
589	1.2555	0.279307692
590	1.3089	0.348923077
591	1.3289	0.397461538
592	1.3429	0.453307692
593	1.239	0.352461538
594	1.311	0.386538462
595	1.2447	0.416538462
596	1.177	0.398538462
597	1.2693	0.313384615
598	1.2608	0.267615385
599	1.2223	0.302692308
600	1.2076	0.343923077
601	1.2356	0.366
602	1.2252	0.353692308
603	1.1415	0.520153846
604	1.2285	0.404384615
605	1.2318	0.438384615
606	1.1692	0.267923077
607	1.2644	0.354153846
608	1.2583	0.333
609	1.2266	0.333846154
610	1.1565	0.341538462
611	1.1837	0.307538462
612	1.2236	0.529307692
613	1.1683	0.409307692
614	1.1766	0.454307692
615	1.2255	0.354846154
616	1.2313	0.467307692
617	1.3105	0.427384615
618	1.2318	0.515307692
619	1.3581	0.495769231
620	1.3582	0.374461538
621	1.3721	0.438307692
622	1.6197	0.389846154
623	1.5743	0.373846154
624	1.3653	0.527230769
625	1.4795	0.465538462
626	1.4994	0.396384615
627	1.6532	0.600461538
628	1.57	0.341384615
629	1.3978	0.476692308
630	1.5169	0.483
631	1.451	0.480769231
632	1.4566	0.506461538
633	1.475	0.416153846
634	1.4049	0.471692308
635	1.4225	0.393
636	1.5047	0.815692308
637	1.5681	0.862923077
638	1.5806	0.979538462
639	1.6105	0.913769231
640	1.5414	0.878923077
641	1.5951	0.855
642	1.6682	0.877
643	1.5994	0.885538462
644	1.4204	0.667769231
645	1.4365	0.740153846
646	1.3725	0.760307692
647	1.4156	0.853923077
648	1.3391	0.930615385
649	1.3832	0.834692308
650	1.3356	0.703846154
651	1.3097	0.380923077
652	1.4978	0.401307692
653	1.6311	0.380230769
654	1.4898	0.486923077
655	1.4404	0.464769231
656	1.4083	0.452769231
657	1.4451	0.235923077
658	1.2819	0.515307692
659	1.2772	0.369692308
660	1.2136	0.329461538
661	1.1408	0.361923077
662	1.2823	0.444923077
663	1.1763	0.216230769
664	1.1503	0.197153846
665	1.2299	0.417538462
666	1.3431	0.458461538
667	1.3766	0.574384615
668	1.3033	0.475
669	1.3369	0.471
670	1.3395	0.410923077
671	1.1954	0.373692308
672	1.1802	0.316076923
673	1.2049	0.511076923
674	1.2411	0.364923077
675	1.2693	0.360846154
676	1.2105	0.376076923
677	1.2517	0.583384615
678	1.1781	0.385769231
679	1.3498	0.609461538
680	1.4928	0.388076923
681	1.5364	0.333846154
682	1.4876	0.335076923
683	1.4443	0.404538462
684	1.3543	0.370461538
685	1.4358	0.420538462
686	1.5075	0.340384615
687	1.3787	0.344538462
688	1.4656	0.337846154
689	1.4115	0.413769231
690	1.3622	0.343615385
691	1.4102	0.382
692	1.358	0.531307692
693	1.4555	0.250846154
694	1.3513	0.440769231
695	1.3697	0.533615385
696	1.4781	0.481307692
697	1.4325	0.390615385
698	1.4444	0.492769231
699	1.396	0.396230769
700	1.401	0.334153846
701	1.5089	0.404153846
702	1.3591	0.493538462
703	1.2814	0.544846154
704	1.2573	0.315
705	1.297	0.356923077
706	1.3491	0.485384615
707	1.3552	0.439538462
708	1.3392	0.312615385
709	1.4269	0.217923077
710	1.348	0.445461538
711	1.298	0.525538462
712	1.4532	0.433846154
713	1.4405	0.495153846
714	1.4498	0.293538462
715	1.2317	0.405384615
716	1.4102	0.298615385
717	1.4144	0.300846154
718	1.3735	0.357
719	1.3231	0.391538462
720	1.4147	0.404
721	1.3383	0.294769231
722	1.3456	0.259846154
723	1.3871	0.383461538
724	1.2498	0.472769231
725	1.3533	0.471538462
726	1.7463	0.577
727	1.6307	0.708
728	1.6356	0.459538462
729	1.7042	0.413307692
730	1.6058	0.443307692
731	1.7209	0.492
732	1.6062	0.475307692
733	1.5991	0.256538462
734	1.454	0.340846154
735	1.5033	0.476153846
736	1.4028	0.461307692
737	1.3575	0.459
738	1.3415	0.275615385
739	1.3963	0.495384615
740	1.358	0.551076923
741	1.3697	0.514538462
742	1.4039	0.455538462
743	1.3913	0.442692308
744	1.3456	0.307230769
745	1.2644	0.449846154
746	1.3151	0.413538462
747	1.25	0.224538462
748	1.3427	0.426692308
749	1.196	0.413230769
750	1.1329	0.401923077
751	1.2902	0.458538462
752	1.1874	0.369461538
753	1.3517	0.297384615
754	1.236	0.489615385
755	1.1593	0.205076923
756	1.2642	0.289846154
757	1.3052	0.438076923
758	1.1609	0.326
759	1.315	0.208230769
760	1.27	0.403846154
761	1.2578	0.348230769
762	1.2061	0.356538462
763	1.1462	0.401307692
764	1.1935	0.279153846
765	1.2668	0.358615385
766	1.196	0.457692308
767	1.2907	0.513153846
768	1.3795	0.417461538
769	1.2702	0.341307692
770	1.3975	0.358538462
771	1.4234	0.343538462
772	1.2773	0.423
773	1.4952	0.451769231
774	1.3725	0.506
775	1.3004	0.430923077
776	1.4177	0.370153846
777	1.3815	0.534769231
778	1.346	0.489769231
779	1.4791	0.417846154
780	1.3557	0.493384615
781	1.508	0.419769231
782	1.5197	0.435538462
783	1.5607	0.385846154
784	1.3784	0.415307692
785	1.3505	0.343769231
786	1.3543	0.217153846
787	1.2869	0.423153846
788	1.3735	0.378538462
789	1.4981	0.428923077
790	1.4478	0.697538462
791	1.3737	0.378230769
792	1.3393	0.494307692
793	1.3873	0.473769231
794	1.5234	0.390615385
795	1.4814	0.401615385
796	1.3578	0.271230769
797	1.4716	0.341692308
798	1.2411	0.412
799	1.3017	0.467538462
800	1.4436	0.422846154
801	1.4184	0.492692308
802	1.3691	0.356461538
803	1.3908	0.414230769
804	1.4003	0.363769231
805	1.5699	0.476153846
806	1.3844	0.387692308
807	1.3593	0.381153846
808	1.3818	0.333923077
809	1.3053	0.394230769
810	1.3808	0.477230769
811	1.3924	0.383615385
812	1.33	0.377461538
813	1.2367	0.446923077
814	1.28	0.495769231
815	1.3283	0.375461538
816	1.3034	0.336461538
817	1.2116	0.319769231
818	1.286	0.365923077
819	1.3994	0.385461538
820	1.2868	0.332923077
821	1.3825	0.459
822	1.3498	0.539692308
823	1.4596	0.441615385
824	1.3555	0.392384615
825	1.4886	0.479153846
826	1.4399	0.402538462
827	1.5205	0.326
828	1.5628	0.432076923
829	1.5053	0.352846154
830	1.4328	0.305230769
831	1.332	0.337692308
832	1.3773	0.407461538
833	1.3267	0.349692308
834	1.2964	0.497846154
835	1.3547	0.322692308
836	1.4913	0.454307692
837	1.47	0.38
838	1.4418	0.286923077
839	1.3378	0.465153846
840	1.441	0.387615385
841	1.3714	0.422461538
842	1.4702	0.386384615
843	1.2666	0.365076923
844	1.3673	0.507923077
845	1.4283	0.525923077
846	1.4978	0.493615385
847	1.3928	0.455
848	1.394	0.406615385
849	1.4358	0.536230769
850	1.3315	0.562076923
851	1.248	0.541461538
852	1.2535	0.413846154
853	1.2956	0.326153846
854	1.2947	0.451923077
855	1.3097	0.623538462
856	1.2932	0.456307692
857	1.3831	0.493461538
858	1.2461	0.398076923
859	1.2525	0.528692308
860	1.269	0.409923077
861	1.2392	0.533384615
862	1.1227	0.420923077
863	1.141	0.479692308
864	1.2584	0.483
865	1.2672	0.408153846
866	1.2775	0.435538462
867	1.2769	0.403769231
868	1.1916	0.415538462
869	1.1905	0.465769231
870	1.2113	0.403153846
871	1.305	0.423846154
872	1.2381	0.436461538
873	1.2571	0.324076923
874	1.135	0.403153846
875	1.222	0.338769231
876	1.168	0.527923077
877	1.2768	0.415769231
878	1.2191	0.502923077
879	1.4398	0.305846154
880	1.2211	0.448538462
881	1.3398	0.456692308
882	1.2947	0.399846154
883	1.3625	0.393461538
884	1.3526	0.386769231
885	1.3225	0.329615385
886	1.4008	0.317846154
887	1.3683	0.396615385
888	1.3654	0.336076923
889	1.3655	0.411692308
890	1.2262	0.340461538
891	1.1959	0.440846154
892	1.0884	0.386384615
893	1.175	0.412
894	1.1513	0.385
895	1.1871	0.430307692
896	1.1326	0.383
897	1.2542	0.430769231
898	1.1591	0.511769231
899	1.4145	0.316
900	1.322	0.354769231
901	1.1735	0.260384615
902	1.1719	0.424230769
903	1.1974	0.334461538
904	1.2043	0.392923077
905	1.1745	0.527538462
906	1.2378	0.348923077
907	1.2622	0.369076923
908	1.1536	0.382384615
909	1.2338	0.421461538
910	1.2678	0.419384615
911	1.3763	0.476384615
912	1.4162	0.481615385
913	1.3873	0.466307692
914	1.2759	0.356230769
915	1.4484	0.480538462
916	1.4097	0.420692308
917	1.2165	0.407076923
918	1.2085	0.404
919	1.1713	0.446615385
920	1.2102	0.364846154
921	1.3034	0.376076923
922	1.4635	0.504846154
923	1.3765	0.436
924	1.2909	0.411769231
925	1.433	0.544307692
926	1.2686	0.370076923
927	1.2654	0.300153846
928	1.2035	0.387384615
929	1.1297	0.361
930	1.1019	0.409230769
931	1.159	0.382
932	1.0464	0.409076923
933	1.2235	0.276615385
934	1.1014	0.414538462
935	1.1347	0.359
936	1.0375	0.412
937	1.2149	0.429846154
938	1.2079	0.370769231
939	1.2369	0.325692308
940	1.2382	0.347846154
941	1.1833	0.348307692
942	1.1587	0.444692308
943	1.2279	0.347538462
944	1.2267	0.414307692
945	1.1716	0.410923077
946	1.1829	0.398692308
947	1.1353	0.217307692
948	1.0908	0.481846154
949	1.037	0.291846154
950	1.113	0.446153846
951	1.0853	0.397076923
952	1.1358	0.369153846
953	1.0603	0.412538462
954	1.1032	0.425076923
955	1.1256	0.302384615
956	1.2349	0.473307692
957	1.281	0.488230769
958	1.3401	0.429076923
959	1.3386	0.531769231
960	1.317	0.353923077
961	1.4288	0.596384615
962	1.1573	0.402230769
963	1.1794	0.458461538
964	1.1883	0.568692308
965	1.2179	0.312384615
966	1.3617	0.273538462
967	1.3976	0.375230769
968	1.4121	0.381384615
969	1.2714	0.422538462
970	1.1141	0.573461538
971	1.0877	0.564153846
972	1.086	0.446923077
973	1.0948	0.352461538
974	1.2152	0.463615385
975	1.1119	0.492307692
976	1.116	0.385769231
977	1.2224	0.468461538
978	1.2537	0.451769231
979	1.2168	0.469615385
980	1.2398	0.659769231
981	1.2859	0.422230769
982	1.1665	0.457384615
983	1.1487	0.288230769
984	1.3307	0.361307692
985	1.3438	0.445461538
986	1.3212	0.379
987	1.4142	0.460384615
988	1.2898	0.451
989	1.3019	0.466076923
990	1.3028	0.408692308
991	1.1067	0.383692308
992	1.2311	0.480076923
993	1.1937	0.437230769
994	1.2456	0.279076923
995	1.2779	0.397692308
996	1.4565	0.534692308
997	1.245	0.312153846
998	1.3947	0.431153846
999	1.2029	0.360384615
1000	1.2067	0.368923077
1001	1.2572	0.376307692
1002	1.2744	0.406923077
1003	1.2458	0.334
1004	1.1852	0.401153846
1005	1.2513	0.560461538
1006	1.3603	0.353230769
1007	1.276	0.286692308
1008	1.2443	0.353461538
1009	1.5534	0.299384615
1010	1.4583	0.409153846
1011	1.5091	0.402692308
1012	1.3194	0.491076923
1013	1.3517	0.509230769
1014	1.2181	0.479615385
1015	1.1712	0.279307692
1016	1.2134	0.317923077
1017	1.27	0.467307692
1018	1.3019	0.373384615
1019	1.4488	0.401923077
1020	1.343	0.452384615
1021	1.2539	0.313769231
1022	1.4361	0.393923077
1023	1.4345	0.488307692
1024	1.3739	0.473461538
1025	1.2198	0.497692308
1026	1.2014	0.366307692
1027	1.225	0.352692308
1028	1.221	0.497153846
1029	1.2974	0.332153846
1030	1.2899	0.439230769
1031	1.4367	0.359692308
1032	1.432	0.219384615
1033	1.3091	0.242
1034	1.2201	0.263461538
1035	1.1815	0.321692308
1036	1.0389	0.393615385
1037	1.1508	0.388615385
1038	1.2533	0.603846154
1039	1.0963	0.405307692
1040	1.1955	0.341615385
1041	1.3081	0.397076923
1042	1.314	0.556846154
1043	1.4869	0.455384615
1044	1.3532	0.430846154
1045	1.1425	0.374923077
1046	1.2079	0.463076923
1047	1.1733	0.409692308
1048	1.066	0.449384615
1049	1.0709	0.400692308
1050	1.1918	0.402307692
1051	1.1669	0.389769231
1052	1.1398	0.412692308
1053	1.152	0.369692308
1054	0.9586	0.361692308
1055	1.0256	0.345538462
1056	1.1296	0.348
1057	1.1108	0.325307692
1058	1.165	0.341384615
1059	1.1177	0.315923077
1060	1.1861	0.400615385
1061	1.1274	0.364461538
1062	1.0538	0.307769231
1063	1.0846	0.330153846
1064	1.186	0.340923077
1065	1.2479	0.362923077
1066	1.2128	0.232384615
1067	1.1525	0.367692308
1068	1.1664	0.348692308
1069	1.2129	0.236769231
1070	1.2045	0.279076923
1071	1.1506	0.332384615
1072	1.3606	0.561230769
1073	1.725	0.172384615
1074	1.5643	0.356615385
1075	1.4154	0.406923077
1076	1.4565	0.382461538
1077	1.5009	0.295538462
1078	1.4497	0.376076923
1079	1.3563	0.414153846
1080	1.3266	0.308769231
1081	1.3777	0.295461538
1082	1.4221	0.337153846
1083	1.475	0.472923077
1084	1.5447	0.371307692
1085	1.4532	0.438692308
1086	1.4713	0.341076923
1087	1.4578	0.467076923
1088	1.3422	0.510076923
1089	1.2412	0.373461538
1090	1.29	0.477
1091	1.249	0.386461538
1092	1.2538	0.478461538
1093	1.3456	0.416076923
1094	1.3836	0.408384615
1095	1.3031	0.413923077
1096	1.2338	0.331923077
1097	1.1883	0.311769231
1098	1.3031	0.384153846
1099	1.3804	0.273461538
1100	1.2598	0.227461538
1101	1.3654	0.446538462
1102	1.4297	0.285153846
1103	1.4194	0.345
1104	1.3958	0.469923077
1105	1.3198	0.405846154
1106	1.2612	0.380307692
1107	1.2853	0.379153846
1108	1.2563	0.309307692
1109	1.2007	0.494615385
1110	1.2737	0.387846154
1111	1.2944	0.628307692
1112	1.2952	0.487692308
1113	1.3664	0.460153846
1114	1.3648	0.336
1115	1.2667	0.476384615
1116	1.4793	0.400615385
1117	1.4736	0.331923077
1118	1.4663	0.429461538
1119	1.413	0.341153846
1120	1.2291	0.382615385
1121	1.3508	0.494230769
1122	1.4107	0.425461538
1123	1.3301	0.442461538
1124	1.3068	0.296384615
1125	1.1594	0.444846154
1126	1.1667	0.411076923
1127	1.2458	0.323384615
1128	1.2892	0.528923077
1129	1.3136	0.493692308
1130	1.4579	0.339153846
1131	1.5229	0.370615385
1132	1.4675	0.422846154
1133	1.4086	0.476692308
1134	1.3895	0.343846154
1135	1.5089	0.362846154
1136	1.5789	0.284769231
1137	1.4604	0.383692308
1138	1.4636	0.526923077
1139	1.5086	0.438538462
1140	1.6378	0.403769231
1141	1.5528	0.367538462
1142	1.5548	0.473846154
1143	1.5056	0.294692308
1144	1.5588	0.29
1145	1.6083	0.288384615
1146	1.6591	0.376692308
1147	1.4424	0.526153846
1148	1.4964	0.339846154
1149	1.4832	0.344307692
1150	1.5811	0.396538462
1151	1.5713	0.403384615
1152	1.431	0.306923077
1153	1.3956	0.371384615
1154	1.3546	0.474692308
1155	1.2625	0.436538462
1156	1.2804	0.369692308
1157	1.2483	0.216307692
1158	1.157	0.432076923
1159	1.2115	0.293615385
1160	1.2798	0.339076923
1161	1.1998	0.312923077
1162	1.2064	0.410846154
1163	1.1964	0.359846154
1164	1.1336	0.306538462
1165	1.1863	0.511
1166	1.1539	0.438384615
1167	1.432	0.410230769
1168	1.252	0.420846154
1169	1.2457	0.463769231
1170	1.1407	0.333461538
1171	1.2872	0.380615385
1172	1.2917	0.407692308
1173	1.1911	0.412076923
1174	1.1541	0.408153846
1175	1.2943	0.352615385
1176	1.416	0.357076923
1177	1.4844	0.409461538
1178	1.581	0.314923077
1179	1.4893	0.408461538
1180	1.484	0.379
1181	1.4775	0.395153846
1182	1.5057	0.386307692
1183	1.4092	0.360923077
1184	1.4126	0.539769231
1185	1.4206	0.389230769
1186	1.3216	0.473769231
1187	1.2962	0.454846154
1188	1.3721	0.406
1189	1.314	0.392384615
1190	1.2845	0.457461538
1191	1.342	0.349153846
1192	1.4376	0.399230769
1193	1.5962	0.341846154
1194	1.3924	0.262615385
1195	1.3636	0.404769231
1196	1.3322	0.400538462
1197	1.5049	0.382076923
1198	1.453	0.349384615
1199	1.4407	0.396769231
1200	1.5621	0.354307692
1201	1.5321	0.377538462
1202	1.431	0.401615385
1203	1.4552	0.335
1204	1.4709	0.331384615
1205	1.5937	0.334538462
1206	1.5676	0.387769231
1207	1.6422	0.397769231
1208	1.6877	0.430769231
1209	1.6373	0.379769231
1210	1.703	0.365153846
1211	1.5872	0.366923077
1212	1.6755	0.373538462
1213	1.552	0.373538462
1214	1.4368	0.344461538
1215	1.5043	0.462846154
1216	1.4547	0.437230769
1217	1.4781	0.328461538
1218	1.4271	0.361076923
1219	1.5383	0.368769231
1220	1.5917	0.397538462
1221	1.5972	0.472307692
1222	1.5002	0.327461538
1223	1.4158	0.403615385
1224	1.3336	0.436384615
1225	1.2539	0.303230769
1226	1.3926	0.252538462
1227	1.3636	0.454538462
1228	1.4658	0.3
1229	1.3588	0.431
1230	1.3336	0.409846154
1231	1.442	0.283692308
1232	1.4152	0.402461538
1233	1.4251	0.503307692
1234	1.4292	0.432846154
1235	1.5582	0.389307692
1236	1.5718	0.441538462
1237	1.5141	0.379230769
1238	1.5302	0.525384615
1239	1.5772	0.273538462
1240	1.6565	0.365307692
1241	1.6684	0.392923077
1242	1.5924	0.330692308
1243	1.4395	0.455923077
1244	1.4036	0.328
1245	1.3405	0.385230769
1246	1.3862	0.374769231
1247	1.445	0.375923077
1248	1.3873	0.405769231
1249	1.3943	0.345
1250	1.416	0.399769231
1251	1.4013	0.456076923
1252	1.3714	0.334153846
1253	1.4971	0.378769231
1254	1.4927	0.484230769
1255	1.5261	0.496846154
1256	1.516	0.330692308
1257	1.6184	0.463
1258	1.6816	0.416076923
1259	1.7362	0.388
1260	1.5852	0.327
1261	1.5784	0.353923077
1262	1.63	0.444692308
1263	1.7123	0.427692308
1264	1.8625	0.399384615
1265	1.7313	0.253692308
1266	1.7354	0.357230769
1267	1.6761	0.413461538
1268	1.8227	0.379846154
1269	1.8335	0.385615385
1270	1.76	0.402538462
1271	1.6136	0.255923077
1272	1.6625	0.323923077
1273	1.5455	0.466692308
1274	1.6299	0.415615385
1275	1.6201	0.318846154
1276	1.644	0.329461538
1277	1.7796	0.361153846
1278	1.8211	0.372923077
1279	1.8494	0.373307692
1280	1.7947	0.448538462
1281	1.7925	0.441230769
1282	1.851	0.478230769
1283	1.7759	0.504307692
1284	1.6615	0.435538462
1285	1.6597	0.473615385
1286	1.7205	0.333153846
1287	1.6946	0.419461538
1288	1.6437	0.345384615
1289	1.6868	0.476
1290	1.5938	0.551846154
1291	1.7145	0.419153846
1292	1.769	0.439
1293	1.7292	0.331538462
1294	1.6293	0.433384615
1295	1.4791	0.452846154
1296	1.5741	0.373846154
1297	1.4728	0.371923077
1298	1.4846	0.461153846
1299	1.4353	0.353307692
1300	1.3761	0.390153846
1301	1.4202	0.342230769
1302	1.3672	0.374538462
1303	1.3423	0.435769231
1304	1.3929	0.378076923
1305	1.4618	0.331769231
1306	1.493	0.273076923
1307	1.4633	0.346461538
1308	1.5925	0.439153846
1309	1.5115	0.329307692
1310	1.5306	0.365153846
1311	1.5288	0.390769231
1312	1.7735	0.408153846
1313	1.6609	0.505384615
1314	1.6997	0.364384615
1315	1.6768	0.465769231
1316	1.4418	0.477153846
1317	1.518	0.429
1318	1.4591	0.281307692
1319	1.3288	0.261461538
1320	1.4152	0.362538462
1321	1.4765	0.431
1322	1.4604	0.351307692
1323	1.4933	0.316153846
1324	1.4804	0.481461538
1325	1.3764	0.461230769
1326	1.4895	0.284846154
1327	1.4359	0.360692308
1328	1.4846	0.480384615
1329	1.4489	0.434615385
1330	1.4733	0.431384615
1331	1.4712	0.358076923
1332	1.5645	0.286846154
1333	1.5078	0.458076923
1334	1.4146	0.299461538
1335	1.2901	0.475076923
1336	1.2569	0.488076923
1337	1.2814	0.491846154
1338	1.3343	0.343692308
1339	1.3994	0.440230769
1340	1.3199	0.420461538
1341	1.2942	0.364538462
1342	1.3007	0.416461538
1343	1.2299	0.515538462
1344	1.3064	0.403615385
1345	1.2932	0.355461538
1346	1.3674	0.391846154
1347	1.3526	0.350230769
1348	1.4836	0.52
1349	1.4199	0.336923077
1350	1.4142	0.446923077
1351	1.4693	0.423538462
1352	1.4581	0.356384615
1353	1.5501	0.564846154
1354	1.6217	0.431692308
1355	1.4929	0.367769231
1356	1.5168	0.428846154
1357	1.5476	0.457461538
1358	1.5629	0.416076923
1359	1.5712	0.421153846
1360	1.5428	0.451307692
1361	1.4956	0.338846154
1362	1.4262	0.396615385
1363	1.4632	0.353923077
1364	1.375	0.394846154
1365	1.3427	0.313846154
1366	1.4062	0.304538462
1367	1.3843	0.405384615
1368	1.526	0.412538462
1369	1.3777	0.312769231
1370	1.4892	0.306384615
1371	1.5285	0.466923077
1372	1.4525	0.340153846
1373	1.4307	0.402615385
1374	1.427	0.400461538
1375	1.3833	0.464692308
1376	1.4257	0.463
1377	1.5325	0.481615385
1378	1.5179	0.452384615
1379	1.5911	0.419384615
1380	1.6279	0.386
1381	1.7525	0.518461538
1382	1.7102	0.390461538
1383	1.7059	0.350538462
1384	1.5739	0.405076923
1385	1.5083	0.345846154
1386	1.4149	0.375230769
1387	1.4992	0.442076923
1388	1.5009	0.422615385
1389	1.5147	0.384923077
1390	1.4973	0.378
1391	1.5917	0.463846154
1392	1.4557	0.408076923
1393	1.4325	0.553
1394	1.4617	0.376692308
1395	1.3368	0.291692308
1396	1.3444	0.304307692
1397	1.3786	0.351923077
1398	1.4031	0.409
1399	1.4653	0.283923077
1400	1.4331	0.454538462
1401	1.4322	0.417230769
1402	1.4627	0.361769231
1403	1.5385	0.319230769
1404	1.5278	0.360692308
1405	1.5449	0.437538462
1406	1.4315	0.431153846
1407	1.6363	0.377692308
1408	1.655	0.378846154
1409	1.4517	0.420692308
1410	1.3959	0.291
1411	1.3668	0.202153846
1412	1.4758	0.450461538
1413	1.4714	0.352384615
1414	1.4205	0.347692308
1415	1.5	0.441615385
1416	1.4972	0.342692308
1417	1.4571	0.502
1418	1.4791	0.533769231
1419	1.4092	0.326
1420	1.5382	0.238923077
1421	1.436	0.204769231
1422	1.3229	0.238153846
1423	1.4125	0.121769231
1424	1.4263	0.555153846
1425	1.473	0.190230769
1426	1.5054	0.382538462
1427	1.4614	0.318538462
1428	1.4587	0.319384615
1429	1.3532	0.227615385
1430	1.3867	0.317461538
1431	1.3265	0.270076923
1432	1.3606	0.323846154
1433	1.4309	0.292538462
1434	1.3923	0.307769231
1435	1.4938	0.256769231
1436	1.3808	0.594615385
1437	1.3342	0.374923077
1438	1.234	0.468076923
1439	1.2176	0.322076923
1440	1.3277	0.284461538
1441	1.3054	0.384076923
1442	1.2574	0.398076923
1443	1.3207	0.508076923
1444	1.2835	0.371692308
1445	1.276	0.378846154
1446	1.3225	0.370769231
1447	1.3783	0.305846154
1448	1.3439	0.151846154
1449	1.2462	0.372230769
1450	1.2936	0.310615385
1451	1.2615	0.264692308
1452	1.4852	0.352538462
1453	1.4446	0.468769231
1454	1.4583	0.469615385
1455	1.5119	0.458615385
1456	1.5252	0.352461538
1457	1.5072	0.429384615
1458	1.3148	0.473076923
1459	1.3042	0.576
1460	1.246	0.308076923
1461	1.3528	0.468384615
1462	1.4211	0.463307692
1463	1.5072	0.456307692
1464	1.5082	0.548
1465	1.4166	0.472615385
1466	1.4739	0.488538462
1467	1.5133	0.417538462
1468	1.3923	0.485461538
1469	1.4434	0.517615385
1470	1.4818	0.439692308
1471	1.4548	0.485923077
1472	1.4624	0.375307692
1473	1.5011	0.564153846
1474	1.4654	0.382384615
1475	1.5561	0.519692308
1476	1.4936	0.454615385
1477	1.4968	0.416230769
1478	1.3706	0.503
1479	1.295	0.561538462
1480	1.5507	0.443307692
1481	1.6429	0.436153846
1482	1.5748	0.493076923
1483	1.4133	0.537923077
1484	1.3913	0.438923077
1485	1.4839	0.486230769
1486	1.4998	0.436615385
1487	1.4824	0.552769231
1488	1.4406	0.417
1489	1.6044	0.476
1490	1.6449	0.425076923
1491	1.5099	0.486846154
1492	1.542	0.375615385
1493	1.4982	0.385615385
1494	1.3934	0.428461538
1495	1.5217	0.473846154
1496	1.5427	0.511384615
1497	1.4631	0.456307692
1498	1.3125	0.439230769
1499	1.3331	0.397461538
1500	1.3969	0.378769231
1501	1.3123	0.436769231
1502	1.3747	0.398846154
1503	1.2782	0.354153846
1504	1.2653	0.414846154
1505	1.2997	0.436923077
1506	1.2627	0.451076923
1507	1.3016	0.426153846
1508	1.3166	0.479
1509	1.3046	0.397846154
1510	1.3607	0.423230769
1511	1.4324	0.426615385
1512	1.453	0.460153846
1513	1.464	0.500615385
1514	1.3972	0.448769231
1515	1.405	0.367230769
1516	1.4375	0.474230769
1517	1.4055	0.373230769
1518	1.4398	0.505923077
1519	1.4897	0.349307692
1520	1.4955	0.550615385
1521	1.526	0.361769231
1522	1.519	0.379230769
1523	1.6299	0.331769231
1524	1.6173	0.408230769
1525	1.6515	0.420153846
1526	1.5021	0.386153846
1527	1.5064	0.470307692
1528	1.4464	0.429692308
1529	1.5037	0.508
1530	1.4611	0.539923077
1531	1.4127	0.445692308
1532	1.5717	0.440538462
1533	1.4748	0.388692308
1534	1.5643	0.468307692
1535	1.5715	0.354
1536	1.4753	0.402461538
1537	1.4658	0.358
1538	1.4493	0.497153846
1539	1.467	0.478846154
1540	1.3912	0.364769231
1541	1.4709	0.402230769
1542	1.4294	0.443923077
1543	1.456	0.446076923
1544	1.3992	0.448230769
1545	1.4766	0.409538462
1546	1.2806	0.326230769
1547	1.4656	0.476230769
1548	1.4608	0.292153846
1549	1.3967	0.219692308
1550	1.4185	0.367769231
1551	1.4947	0.426692308
1552	1.4614	0.368153846
1553	1.413	0.430538462
1554	1.4096	0.421153846
1555	1.4187	0.499
1556	1.3892	0.511153846
1557	1.2971	0.459923077
1558	1.2789	0.454538462
1559	1.3372	0.422461538
1560	1.282	0.479692308
1561	1.2228	0.377538462
1562	1.2568	0.517307692
1563	1.2353	0.281692308
1564	1.2007	0.369846154
1565	1.2965	0.364153846
1566	1.2747	0.338692308
1567	1.3374	0.298076923
1568	1.3595	0.331692308
1569	1.4211	0.324615385
1570	1.5257	0.322692308
1571	1.5206	0.326846154
1572	1.5503	0.403076923
1573	1.5474	0.317769231
1574	1.3977	0.308538462
1575	1.295	0.359
1576	1.3371	0.458
1577	1.2737	0.299
1578	1.287	0.285
1579	1.1435	0.254461538
1580	1.1841	0.295076923
1581	1.2759	0.417
1582	1.2444	0.460076923
1583	1.3578	0.428769231
1584	1.281	0.367307692
1585	1.4283	0.378846154
1586	1.3955	0.394076923
1587	1.4455	0.587384615
1588	1.4516	0.760307692
1589	1.3759	0.453846154
1590	1.2668	0.522153846
1591	1.4043	0.363461538
1592	1.5021	0.440923077
1593	1.4801	0.438538462
1594	1.4933	0.313538462
1595	1.5133	0.655153846
1596	1.4861	0.719153846
1597	1.4065	0.850769231
1598	1.4788	0.817076923
1599	1.3702	0.920769231
1600	1.3825	0.671615385
1601	1.3618	0.692384615
1602	1.4365	0.708615385
1603	1.4467	0.769153846
1604	1.3806	0.737538462
1605	1.3266	0.900076923
1606	1.2915	0.878230769
1607	1.2201	0.497538462
1608	1.2977	0.417
1609	1.3104	0.367769231
1610	1.3327	0.381538462
1611	1.3203	0.435692308
1612	1.4173	0.369923077
1613	1.4471	0.342153846
1614	1.4053	0.310846154
1615	1.3119	0.298
1616	1.3021	0.342538462
1617	1.4047	0.371461538
1618	1.3967	0.467769231
1619	1.3247	0.492076923
1620	1.5001	0.410230769
1621	1.4225	0.336692308
1622	1.4543	0.357769231
1623	1.4997	0.358307692
1624	1.5046	0.332153846
1625	1.5172	0.323153846
1626	1.5199	0.278692308
1627	1.4928	0.372538462
1628	1.5444	0.381230769
1629	1.5878	0.444692308
1630	1.598	0.402076923
1631	1.5229	0.521384615
1632	1.5735	0.329230769
1633	1.6029	0.350615385
1634	1.624	0.409384615
1635	1.6723	0.426
1636	1.6346	0.257153846
1637	1.4817	0.425
1638	1.4568	0.499461538
1639	1.3885	0.322615385
1640	1.274	0.348307692
1641	1.4135	0.368846154
1642	1.433	0.374923077
1643	1.2383	0.379
1644	1.1981	0.404153846
1645	1.2129	0.287769231
1646	1.2115	0.447615385
1647	1.2782	0.347538462
1648	1.2445	0.313384615
1649	1.3813	0.409076923
1650	1.4007	0.344615385
1651	1.3596	0.455076923
1652	1.2425	0.411230769
1653	1.3059	0.315538462
1654	1.3489	0.238153846
1655	1.405	0.331692308
1656	1.4109	0.500230769
1657	1.3135	0.448538462
1658	1.3134	0.301615385
1659	1.4663	0.385846154
1660	1.3317	0.317461538
1661	1.2541	0.417846154
1662	1.2709	0.346538462
1663	1.2931	0.330615385
1664	1.3292	0.454769231
1665	1.3194	0.372076923
1666	1.2913	0.297230769
1667	1.2883	0.400307692
1668	1.2777	0.267076923
1669	1.3438	0.476
1670	1.2355	0.387384615
1671	1.2499	0.427076923
1672	1.2715	0.331692308
1673	1.1971	0.540615385
1674	1.1486	0.361153846
1675	1.1916	0.381307692
1676	1.2899	0.480538462
1677	1.3194	0.428692308
1678	1.398	0.323615385
1679	1.3065	0.422076923
1680	1.3571	0.480538462
1681	1.4626	0.391846154
1682	1.4448	0.350384615
1683	1.4363	0.44
1684	1.476	0.405538462
1685	1.4207	0.389615385
1686	1.3629	0.462692308
1687	1.337	0.412615385
1688	1.4086	0.499307692
1689	1.5578	0.448230769
1690	1.6573	0.510384615
1691	1.4543	0.411769231
1692	1.3917	0.525307692
1693	1.4999	0.481
1694	1.5142	0.530307692
1695	1.4685	0.409615385
1696	1.3725	0.385076923
1697	1.3687	0.278153846
1698	1.3249	0.491769231
1699	1.3104	0.367615385
1700	1.3303	0.220769231
1701	1.3892	0.398076923
1702	1.3437	0.327
1703	1.3316	0.368384615
1704	1.2729	0.319
1705	1.2772	0.390692308
1706	1.369	0.325307692
1707	1.3802	0.317
1708	1.3567	0.310923077
1709	1.3298	0.372307692
1710	1.2995	0.384384615
1711	1.278	0.458769231
1712	1.3334	0.394923077
1713	1.3343	0.381923077
1714	1.4452	0.430230769
1715	1.3689	0.424307692
1716	1.4159	0.474230769
1717	1.5008	0.335923077
1718	1.5172	0.480846154
1719	1.6303	0.479692308
1720	1.5556	0.490230769
1721	1.606	0.399769231
1722	1.4744	0.428615385
1723	1.3538	0.356076923
1724	1.4067	0.406
1725	1.5096	0.359076923
1726	1.5508	0.412769231
1727	1.6059	0.433230769
1728	1.6598	0.480846154
1729	1.5977	0.301307692
1730	1.602	0.449846154
1731	1.6026	0.359
1732	1.5821	0.535076923
1733	1.6104	0.558769231
1734	1.7445	0.563384615
1735	1.639	0.436615385
1736	1.695	0.503538462
1737	1.536	0.272153846
1738	1.6409	0.538461538
1739	1.7002	0.370769231
1740	1.511	0.360769231
1741	1.559	0.304307692
1742	1.5242	0.389538462
1743	1.5222	0.381
1744	1.5403	0.374538462
1745	1.5646	0.390538462
1746	1.5716	0.389692308
1747	1.5529	0.333230769
1748	1.5648	0.403307692
1749	1.6711	0.319384615
1750	1.6031	0.425384615
1751	1.5636	0.502307692
1752	1.5941	0.363076923
1753	1.5087	0.383923077
1754	1.4872	0.302692308
1755	1.5417	0.420307692
1756	1.5515	0.404538462
1757	1.551	0.445846154
1758	1.5916	0.380538462
1759	1.4993	0.384461538
1760	1.5714	0.372461538
1761	1.6453	0.347153846
1762	1.5967	0.395538462
1763	1.5169	0.248692308
1764	1.4346	0.381615385
1765	1.4658	0.335307692
1766	1.3093	0.441230769
1767	1.315	0.334076923
1768	1.3512	0.451153846
1769	1.3561	0.397076923
1770	1.355	0.264538462
1771	1.4546	0.377615385
1772	1.4461	0.321307692
1773	1.3728	0.344615385
1774	1.436	0.192615385
1775	1.3918	0.397076923
1776	1.4989	0.315
1777	1.4702	0.404076923
1778	1.3606	0.269923077
1779	1.4649	0.374692308
1780	1.515	0.428
1781	1.4714	0.341769231
1782	1.4578	0.393153846
1783	1.5914	0.415384615
1784	1.5708	0.299615385
1785	1.565	0.445384615
1786	1.4951	0.348153846
1787	1.5294	0.308230769
1788	1.5739	0.303153846
1789	1.6718	0.357230769
1790	1.5698	0.450923077
1791	1.5441	0.361769231
1792	1.5618	0.253846154
1793	1.4474	0.337769231
1794	1.4017	0.349692308
1795	1.4326	0.310615385
1796	1.4231	0.263615385
1797	1.5043	0.431846154
1798	1.491	0.292846154
1799	1.5985	0.288461538
1800	1.516	0.336230769
1801	1.4582	0.405384615
1802	1.4438	0.239384615
1803	1.5012	0.381153846
1804	1.4029	0.329615385
1805	1.3729	0.318307692
1806	1.3466	0.378076923
1807	1.3204	0.407076923
1808	1.4144	0.366769231
1809	1.3846	0.382615385
1810	1.3876	0.322538462
1811	1.3335	0.267769231
1812	1.4517	0.178615385
1813	1.3931	0.467692308
1814	1.4391	0.424923077
1815	1.4614	0.518692308
1816	1.4407	0.360615385
1817	1.4617	0.352538462
1818	1.4549	0.301076923
1819	1.4861	0.303153846
1820	1.4258	0.313153846
1821	1.4571	0.257692308
1822	1.4217	0.356153846
1823	1.4283	0.341538462
1824	1.502	0.287384615
1825	1.5101	0.270692308
1826	1.5121	0.355
1827	1.5159	0.356384615
1828	1.435	0.504615385
1829	1.478	0.374538462
1830	1.3881	0.351307692
1831	1.3756	0.214692308
1832	1.4192	0.236769231
1833	1.3954	0.254
1834	1.4023	0.305692308
1835	1.3598	0.235923077
1836	1.4033	0.279
1837	1.4379	0.409153846
1838	1.5417	0.413461538
1839	1.6314	0.356307692
1840	1.546	0.399615385
1841	1.5889	0.460538462
1842	1.6782	0.277538462
1843	1.6438	0.345076923
1844	1.5953	0.330692308
1845	1.7118	0.306076923
1846	1.6846	0.312846154
1847	1.4971	0.373692308
1848	1.4768	0.368923077
1849	1.3907	0.434846154
1850	1.3963	0.457846154
1851	1.2796	0.333307692
1852	1.2875	0.379230769
1853	1.2934	0.347615385
1854	1.4724	0.238615385
1855	1.4439	0.348692308
1856	1.5929	0.424230769
1857	1.5557	0.372
1858	1.5561	0.460846154
1859	1.6158	0.418230769
1860	1.5305	0.361076923
1861	1.4789	0.350076923
1862	1.4328	0.204384615
1863	1.3452	0.352692308
1864	1.53	0.241692308
1865	1.602	0.318846154
1866	1.4644	0.467615385
1867	1.4839	0.291307692
1868	1.5217	0.370461538
1869	1.5286	0.389
1870	1.514	0.383461538
1871	1.5829	0.408307692
1872	1.6516	0.421307692
1873	1.5141	0.426692308
1874	1.5058	0.402076923
1875	1.394	0.330307692
1876	1.3563	0.279461538
1877	1.4551	0.312307692
1878	1.4348	0.324
1879	1.4215	0.329230769
1880	1.3741	0.372923077
1881	1.506	0.354076923
1882	1.5673	0.306461538
1883	1.5378	0.337
1884	1.4532	0.390846154
1885	1.5155	0.365153846
1886	1.479	0.369230769
1887	1.5497	0.408
1888	1.4648	0.393692308
1889	1.436	0.370538462
1890	1.387	0.383769231
1891	1.4287	0.281538462
1892	1.3566	0.255846154
1893	1.3684	0.335692308
1894	1.3258	0.290692308
1895	1.4214	0.251615385
1896	1.3919	0.284307692
1897	1.4563	0.328461538
1898	1.4197	0.265230769
1899	1.391	0.424692308
1900	1.3567	0.230307692
1901	1.3552	0.358
1902	1.3478	0.357
1903	1.3906	0.337461538
1904	1.4056	0.392
1905	1.3629	0.359846154
1906	1.4539	0.356615385
1907	1.4956	0.290692308
1908	1.3905	0.406923077
1909	1.4705	0.410538462
1910	1.44	0.365230769
1911	1.4586	0.456538462
1912	1.5252	0.449
1913	1.5908	0.426538462
1914	1.4896	0.311384615
1915	1.4857	0.273
1916	1.4063	0.418692308
1917	1.3942	0.335461538
1918	1.5551	0.367076923
1919	1.5818	0.489692308
1920	1.6443	0.486538462
1921	1.6623	0.415461538
1922	1.7081	0.463153846
1923	1.7388	0.486307692
1924	1.5503	0.366153846
1925	1.662	0.352846154
1926	1.8027	0.394923077
1927	1.6888	0.324230769
1928	1.5209	0.292615385
1929	1.5973	0.368923077
1930	1.5991	0.331076923
1931	1.547	0.278923077
1932	1.5113	0.152
1933	1.5099	0.235076923
1934	1.5438	0.310384615
1935	1.3807	0.423153846
1936	1.4398	0.386692308
1937	1.4546	0.250923077
1938	1.5008	0.414076923
1939	1.503	0.334923077
1940	1.5858	0.431615385
1941	1.6278	0.308153846
1942	1.7031	0.495692308
1943	1.5685	0.317153846
1944	1.488	0.376076923
1945	1.3485	0.341
1946	1.4012	0.345846154
1947	1.4229	0.324846154
1948	1.4033	0.363307692
1949	1.4914	0.361076923
1950	1.4664	0.424
1951	1.4481	0.270692308
1952	1.4139	0.242846154
1953	1.4119	0.355615385
1954	1.4411	0.349230769
1955	1.4265	0.272
1956	1.426	0.269846154
1957	1.4415	0.386769231
1958	1.4132	0.230153846
1959	1.3907	0.266307692
1960	1.4007	0.401230769
1961	1.369	0.298307692
1962	1.3194	0.349153846
1963	1.3798	0.426153846
1964	1.444	0.266538462
1965	1.3828	0.384769231
1966	1.3851	0.341461538
1967	1.3965	0.301846154
1968	1.4439	0.351692308
1969	1.5014	0.361846154
1970	1.379	0.352076923
1971	1.3143	0.404538462
1972	1.3734	0.300230769
1973	1.382	0.418923077
1974	1.4348	0.388
1975	1.476	0.400153846
1976	1.5225	0.323461538
1977	1.4206	0.393076923
1978	1.3308	0.243846154
1979	1.3628	0.342769231
1980	1.4089	0.341153846
1981	1.4192	0.492923077
1982	1.4856	0.541230769
1983	1.4703	0.538076923
1984	1.5251	0.600153846
1985	1.5395	0.590230769
1986	1.4187	0.602153846
1987	1.4891	0.588
1988	1.5199	0.610923077
1989	1.5506	0.560076923
1990	1.5539	0.568
1991	1.4863	0.530923077
1992	1.5718	0.615
1993	1.6131	0.622076923
1994	1.5138	0.527230769
1995	1.5548	0.582692308
1996	1.5236	0.586384615
1997	1.5038	0.491461538
1998	1.4808	0.570153846
1999	1.62	0.582153846
[truncated: 38,001 more rows]
