# Supplementary material for: Revealing the selective mechanisms of inhibitors to PARP-1 and PARP-2 via multiple computational methods
Source: PeerJ. 2020 May 25;8:e9241. doi: 10.7717/peerj.9241 (PMC7255342; doi:10.7717/peerj.9241)
Supplement: Data S1 [file peerj-08-9241-s001.zip › Raw_data/Figure 3/(B) PARP-2-NMS-P118.csv]

Frame	PARP-2	NMS-P118
1	0	0
2	0.84672	0.4878
3	0.83388	0.2666
4	0.9666	0.4375
5	0.9714	0.3803
6	1.1868	0.5107
7	1.14984	0.7184
8	1.32852	0.4928
9	1.07676	0.4616
10	1.1898	0.5079
11	1.31184	0.4379
12	1.37472	0.6902
13	1.45068	0.4854
14	1.47732	0.6386
15	1.57176	0.6746
16	1.65288	0.7398
17	1.54356	0.6109
18	1.54224	0.4444
19	1.56744	0.7142
20	1.56984	0.6258
21	1.65732	0.4077
22	1.58388	0.5702
23	1.54536	0.6031
24	1.49976	0.5228
25	1.56888	0.5536
26	1.7082	0.5307
27	1.62396	0.4971
28	1.68708	0.3969
29	1.59684	0.5339
30	1.58076	0.3456
31	1.61808	0.473
32	1.43388	0.5554
33	1.45356	0.5596
34	1.34676	0.3879
35	1.3794	0.5449
36	1.34736	0.5887
37	1.47048	0.3432
38	1.51656	0.3348
39	1.43592	0.4483
40	1.64496	0.6542
41	1.61772	0.5362
42	1.73868	0.342
43	1.71996	0.5076
44	1.61088	0.4541
45	1.5768	0.433
46	1.81908	0.4171
47	1.8222	0.5622
48	1.62264	0.2688
49	1.70148	0.6276
50	1.719	0.6855
51	1.77336	0.5705
52	1.68492	0.4095
53	1.65132	0.6328
54	1.72728	0.4459
55	1.76424	0.2863
56	1.7082	0.6102
57	1.76076	0.5187
58	1.81788	0.5359
59	1.75932	0.464
60	1.61652	0.381
61	1.58064	0.323
62	1.5906	0.252
63	1.6026	0.3884
64	1.48632	0.546
65	1.58508	0.5342
66	1.57008	0.514
67	1.67868	0.5039
68	1.53732	0.5115
69	1.53576	0.5763
70	1.644	0.4377
71	1.59744	0.6529
72	1.69428	0.501
73	1.76424	0.6319
74	1.7238	0.3929
75	1.66944	0.7208
76	1.64256	0.6207
77	1.61976	0.4539
78	1.704	0.4946
79	1.56564	0.5468
80	1.52808	0.3523
81	1.6338	0.2782
82	1.63368	0.4018
83	1.66776	0.4792
84	1.72872	0.4983
85	1.84284	0.563
86	1.96416	0.6519
87	2.004	0.7424
88	2.11956	0.6846
89	1.87812	0.7909
90	1.88232	0.8171
91	1.848	0.7498
92	1.73376	0.7224
93	1.76976	0.5708
94	1.80468	0.6528
95	1.72704	0.7113
96	1.71072	0.7901
97	1.737	0.7058
98	1.76676	0.6801
99	1.806	0.7759
100	1.89768	0.709
101	1.87944	0.5892
102	1.90044	0.6928
103	1.75584	0.6906
104	1.54236	0.6635
105	1.66884	0.8601
106	1.63956	0.815
107	1.65564	0.7959
108	1.6164	0.8186
109	1.64928	0.8836
110	1.62468	0.8677
111	1.63068	0.7231
112	1.69428	0.8296
113	1.75872	0.7276
114	1.78548	0.9073
115	1.96092	0.8287
116	1.95588	0.7242
117	1.84428	0.8778
118	1.93596	0.6935
119	1.86504	0.7996
120	1.88916	0.8369
121	2.0004	0.8294
122	1.944	0.2893
123	2.00592	0.3598
124	2.0472	0.3673
125	1.80708	0.4016
126	1.71864	0.294
127	1.66392	0.2895
128	1.65792	0.367
129	1.67076	0.29
130	1.7418	0.3546
131	1.90536	0.5012
132	1.80204	0.4715
133	1.60788	0.6218
134	1.62072	0.693
135	1.66284	0.5867
136	1.70988	0.4431
137	1.64832	0.4442
138	1.71036	0.6509
139	1.7364	0.6527
140	1.60752	0.6116
141	1.63764	0.554
142	1.69224	0.5703
143	1.69464	0.4721
144	1.85424	0.6218
145	1.6644	0.4715
146	1.62396	0.5326
147	1.6398	0.609
148	1.67772	0.7622
149	1.7466	0.6395
150	1.82736	0.4555
151	1.87692	0.5481
152	1.85184	0.6067
153	1.83804	0.5987
154	1.78668	0.5729
155	1.64088	0.6374
156	1.4922	0.571
157	1.63548	0.6489
158	1.66584	0.6328
159	1.48416	0.5149
160	1.5318	0.5701
161	1.57068	0.6144
162	1.52124	0.5724
163	1.5018	0.5609
164	1.59324	0.6463
165	1.50036	0.615
166	1.48596	0.4723
167	1.70556	0.7063
168	1.57872	0.6344
169	1.46412	0.719
170	1.53084	0.568
171	1.5504	0.487
172	1.59804	0.6693
173	1.68804	0.4882
174	1.58676	0.5961
175	1.68792	0.297
176	1.65336	0.5112
177	1.86876	0.5781
178	1.94196	0.5881
179	1.88664	0.5199
180	1.70076	0.4641
181	1.74432	0.6427
182	1.72512	0.4974
183	1.64568	0.5816
184	1.83324	0.4479
185	1.65348	0.5427
186	1.725	0.5079
187	1.72788	0.5057
188	1.71132	0.5793
189	1.72572	0.4838
190	1.69224	0.5619
191	1.77648	0.432
192	1.73208	0.4969
193	1.7988	0.5052
194	1.70736	0.5067
195	1.84704	0.5894
196	1.88544	0.4805
197	1.827	0.6001
198	1.908	0.6406
199	1.83072	0.598
200	1.84788	0.6948
201	1.74048	0.6019
202	1.76844	0.6742
203	1.75296	0.5368
204	1.71828	0.5236
205	1.668	0.6181
206	1.815	0.6049
207	1.76268	0.5641
208	1.62204	0.6393
209	1.74564	0.6355
210	1.76328	0.7021
211	1.74408	0.602
212	1.71552	0.6912
213	1.77492	0.7563
214	1.88076	0.6555
215	1.74936	0.5927
216	1.71264	0.6348
217	1.82424	0.6302
218	1.94004	0.6028
219	1.9314	0.5805
220	1.90668	0.4606
221	1.8864	0.7669
222	1.80564	0.6034
223	1.71684	0.6496
224	1.6044	0.6025
225	1.69692	0.6687
226	1.70568	0.5742
227	1.695	0.5224
228	1.81968	0.622
229	1.89732	0.6524
230	1.83396	0.5951
231	1.92108	0.7122
232	1.82772	0.6096
233	1.90152	0.5959
234	1.85412	0.606
235	1.93164	0.4987
236	2.00112	0.5314
237	1.989	0.5814
238	1.79892	0.5203
239	1.9026	0.5027
240	1.91244	0.6714
241	2.02524	0.6711
242	1.7328	0.5569
243	1.9812	0.5599
244	1.96416	0.6542
245	1.90428	0.6099
246	2.01	0.5561
247	1.98576	0.4874
248	1.97556	0.5593
249	1.88748	0.5253
250	1.83612	0.6622
251	1.73028	0.5523
252	1.8276	0.5409
253	1.81764	0.5864
254	1.91568	0.4458
255	1.78152	0.5753
256	1.71732	0.575
257	1.92588	0.6082
258	1.83132	0.4829
259	1.8522	0.6271
260	1.77312	0.6488
261	1.91628	0.6697
262	2.00172	0.4893
263	1.94892	0.6274
264	1.85376	0.478
265	2.04276	0.5906
266	2.01408	0.6841
267	1.89456	0.6135
268	1.98336	0.6574
269	1.96008	0.6074
270	1.99668	0.5007
271	2.2536	0.56
272	2.06688	0.6447
273	2.04096	0.5544
274	1.93176	0.6082
275	1.8228	0.6179
276	1.81056	0.6415
277	1.76712	0.5582
278	1.66116	0.5899
279	1.73208	0.6145
280	1.74612	0.5605
281	1.74408	0.5758
282	1.81524	0.6719
283	1.78968	0.6026
284	1.74624	0.7094
285	1.64868	0.519
286	1.66788	0.664
287	1.64052	0.5515
288	1.6668	0.6193
289	1.73016	0.5645
290	1.74048	0.6223
291	1.77204	0.6699
292	1.75956	0.5801
293	1.7868	0.6623
294	1.77528	0.5676
295	1.7466	0.5913
296	1.8312	0.6055
297	1.6182	0.6136
298	1.64424	0.5808
299	1.83768	0.5567
300	1.86036	0.649
301	1.76724	0.6341
302	1.89024	0.498
303	1.93884	0.6016
304	1.827	0.6056
305	1.80612	0.5328
306	1.8474	0.5632
307	1.74408	0.6663
308	1.7256	0.6264
309	1.74048	0.578
310	1.68156	0.618
311	1.7562	0.6132
312	1.71516	0.5072
313	1.74336	0.6169
314	1.86888	0.5493
315	1.90668	0.5664
316	1.85112	0.576
317	1.89564	0.4651
318	1.77552	0.4672
319	1.80456	0.413
320	1.93824	0.405
321	2.02296	0.5622
322	2.1024	0.513
323	2.10108	0.4473
324	2.11188	0.4409
325	1.99716	0.5248
326	2.06148	0.6614
327	1.98288	0.4967
328	1.81416	0.5021
329	1.87356	0.5094
330	1.88088	0.6007
331	1.96344	0.5833
332	1.94124	0.5462
333	1.85832	0.5027
334	1.86516	0.5922
335	1.91736	0.6325
336	1.89816	0.5001
337	1.89132	0.6134
338	1.932	0.4831
339	1.86912	0.4457
340	1.70796	0.5728
341	1.66236	0.5202
342	1.86288	0.5783
343	1.80108	0.5739
344	1.76004	0.4754
345	1.78368	0.5187
346	1.84572	0.5875
347	1.79292	0.5017
348	1.66836	0.4618
349	1.68408	0.5596
350	1.79424	0.5448
351	1.85208	0.5078
352	1.76352	0.5311
353	1.86684	0.5489
354	2.0106	0.5529
355	1.93584	0.4614
356	1.92684	0.4323
357	1.95156	0.4877
358	1.7106	0.4192
359	2.06136	0.4246
360	2.13096	0.5263
361	1.96368	0.4544
362	1.86264	0.5257
363	1.905	0.4963
364	1.88124	0.5897
365	1.95996	0.5736
366	2.03568	0.5137
367	1.8858	0.5151
368	1.98432	0.5607
369	2.01996	0.6466
370	1.90968	0.5242
371	1.89228	0.5188
372	1.90116	0.4697
373	1.88604	0.5256
374	1.82772	0.4298
375	1.91088	0.4752
376	1.97052	0.4884
377	1.98216	0.6333
378	2.19564	0.4468
379	2.0352	0.4992
380	2.1228	0.536
381	2.01516	0.4578
382	2.0262	0.2328
383	2.0346	0.4053
384	1.86312	0.4047
385	1.8822	0.4937
386	1.89792	0.5579
387	1.86216	0.5139
388	1.82352	0.6012
389	1.8162	0.6131
390	1.80204	0.6786
391	1.67976	0.6746
392	1.66836	0.6509
393	1.51872	0.5397
394	1.52232	0.4978
395	1.67424	0.5041
396	1.72272	0.5941
397	1.86036	0.6654
398	1.97064	0.5283
399	2.02104	0.5483
400	1.97484	0.5468
401	1.88064	0.4085
402	1.73028	0.5313
403	1.91532	0.5239
404	1.79016	0.475
405	1.87236	0.5843
406	1.96236	0.5109
407	1.8552	0.5256
408	1.73304	0.6314
409	1.80576	0.4718
410	1.8378	0.5186
411	1.86672	0.5763
412	1.88004	0.726
413	1.86744	0.6396
414	2.01132	0.5662
415	1.98804	0.4989
416	2.04192	0.6046
417	1.96356	0.6601
418	2.00436	0.6897
419	1.83636	0.5725
420	1.91856	0.4613
421	1.73472	0.5499
422	1.86024	0.6472
423	1.81512	0.5987
424	1.96044	0.509
425	1.95984	0.5742
426	1.97256	0.6724
427	1.79892	0.5646
428	1.9362	0.5029
429	1.89684	0.6293
430	1.90284	0.5196
431	1.84956	0.5103
432	1.83852	0.5154
433	1.72824	0.549
434	1.81536	0.5219
435	1.78536	0.6999
436	1.81512	0.5341
437	1.6416	0.5905
438	1.66956	0.5201
439	1.69416	0.5486
440	1.64724	0.6008
441	1.84404	0.6628
442	1.83156	0.631
443	1.73976	0.6043
444	1.77372	0.4695
445	1.78476	0.5788
446	1.66572	0.48
447	1.66692	0.5136
448	1.7712	0.5354
449	1.88736	0.553
450	1.76184	0.6819
451	1.87044	0.4662
452	1.75536	0.6072
453	1.79088	0.7487
454	1.61796	0.5385
455	1.87164	0.5014
456	1.77348	0.4775
457	1.77132	0.5314
458	1.75908	0.6534
459	1.70088	0.4774
460	1.5018	0.678
461	1.63416	0.6155
462	1.63464	0.5359
463	1.64016	0.6484
464	1.75044	0.4862
465	1.57812	0.5053
466	1.69212	0.5302
467	1.72536	0.5589
468	1.77216	0.4809
469	1.84152	0.5678
470	2.04384	0.4812
471	1.99992	0.5754
472	1.93272	0.5148
473	1.97424	0.5027
474	1.7556	0.5331
475	1.7118	0.5329
476	1.70388	0.8751
477	1.75644	0.6991
478	1.65036	0.5137
479	1.82328	0.4859
480	2.02452	0.5696
481	1.89096	0.5711
482	1.797	0.6346
483	1.72116	0.6089
484	1.69668	0.4767
485	1.6356	0.571
486	1.74324	0.6635
487	1.74588	0.4297
488	1.75332	0.3795
489	1.51032	0.6065
490	1.64304	0.5302
491	1.59048	0.6099
492	1.6938	0.6421
493	1.67724	0.4074
494	1.55868	0.4925
495	1.68828	0.4797
496	1.81764	0.6607
497	1.6704	0.5527
498	1.77444	0.6285
499	1.80264	0.5123
500	1.72104	0.5957
501	1.7664	0.4702
502	1.66008	0.5106
503	1.6548	0.5975
504	1.62144	0.5974
505	1.71792	0.4948
506	1.6506	0.4259
507	1.641	0.8041
508	1.7184	0.5747
509	1.77768	0.5204
510	1.83396	0.4672
511	2.01744	0.4805
512	2.07024	0.4912
513	2.00844	0.5391
514	2.02488	0.5907
515	1.87572	0.691
516	2.0148	0.5907
517	2.0016	0.6309
518	2.16324	0.6107
519	1.962	0.5505
520	2.10324	0.6544
521	2.1282	0.661
522	2.06868	0.5745
523	2.01984	0.7045
524	1.98336	0.5576
525	2.03064	0.6562
526	1.9758	0.6607
527	2.05056	0.5398
528	1.93092	0.6945
529	2.09808	0.612
530	2.00952	0.5299
531	2.00388	0.5012
532	2.02908	0.5698
533	2.07312	0.6616
534	1.85016	0.5193
535	1.90044	0.6645
536	1.89456	0.5091
537	2.06028	0.6086
538	2.007	0.701
539	2.1084	0.5513
540	2.09436	0.6193
541	2.028	0.4583
542	2.1126	0.5186
543	2.07144	0.4529
544	1.97604	0.5749
545	1.87596	0.4847
546	1.97208	0.5594
547	2.03352	0.3413
548	2.14008	0.5524
549	2.04888	0.5851
550	2.00796	0.4628
551	2.17764	0.6004
552	2.14068	0.6486
553	1.90644	0.6964
554	1.87836	0.5077
555	1.8936	0.7015
556	1.84356	0.6359
557	1.932	0.6304
558	1.94652	0.6018
559	1.93596	0.4683
560	1.8858	0.5075
561	1.93488	0.5857
562	2.02608	0.5998
563	2.13048	0.5759
564	2.03436	0.6952
565	2.12712	0.6835
566	2.15172	0.6929
567	2.06328	0.6774
568	1.91724	0.5683
569	2.02572	0.4443
570	2.09496	0.4966
571	2.1042	0.4681
572	2.06328	0.3472
573	2.07408	0.5698
574	1.95552	0.5666
575	1.84656	0.5002
576	1.9296	0.5224
577	2.0052	0.6052
578	1.99188	0.6028
579	1.84116	0.5581
580	1.90776	0.6011
581	1.935	0.539
582	1.78116	0.5814
583	1.54872	0.6394
584	1.41492	0.6584
585	1.473	0.6479
586	1.6428	0.5498
587	1.52772	0.5332
588	1.65252	0.6079
589	1.56804	0.7602
590	1.53456	0.7009
591	1.66452	0.5408
592	1.69536	0.7713
593	1.80624	0.6305
594	1.65864	0.768
595	1.82412	0.9148
596	1.70196	0.8986
597	1.761	0.897
598	1.67136	0.7867
599	1.71792	0.6086
600	1.6566	0.5672
601	1.8468	0.5968
602	1.90392	0.6167
603	1.80276	0.6618
604	1.69728	0.7128
605	1.75368	0.6175
606	1.8666	0.4877
607	1.8858	0.5033
608	2.03604	0.5915
609	2.08344	0.5746
610	2.10816	0.6949
611	2.00352	0.9487
612	1.91136	0.884
613	1.92372	0.8526
614	1.93896	0.8014
615	1.9194	0.8952
616	1.68084	0.8105
617	1.77888	0.831
618	1.8492	0.6623
619	1.66824	0.6957
620	1.65204	0.6931
621	1.84116	0.4937
622	1.83648	0.5787
623	1.72596	0.5267
624	1.59132	0.6345
625	1.79928	0.5036
626	1.73676	0.7237
627	1.85856	0.5847
628	1.7814	0.5946
629	1.68144	0.5217
630	1.8078	0.6188
631	1.74408	0.5862
632	1.77816	0.6614
633	1.70676	0.5522
634	1.70784	0.5577
635	1.764	0.5499
636	1.87308	0.54
637	2.00748	0.599
638	2.10444	0.519
639	2.10144	0.3963
640	2.15964	0.5206
641	2.04468	0.506
642	2.04204	0.5566
643	1.98084	0.637
644	1.91328	0.5972
645	1.82508	0.5497
646	1.87524	0.6045
647	1.82424	0.5991
648	1.7844	0.6237
649	1.8804	0.4965
650	1.97472	0.574
651	2.00304	0.5027
652	1.98888	0.6464
653	1.87776	0.7414
654	2.00268	0.6175
655	2.02068	0.6588
656	1.82016	0.7177
657	1.87992	0.5335
658	1.89336	0.5331
659	1.91004	0.5889
660	2.01756	0.7393
661	1.96008	0.7157
662	1.72236	0.6425
663	1.70796	0.5263
664	1.71324	0.6192
665	1.76412	0.6843
666	1.86444	0.6815
667	1.7394	0.5768
668	1.57896	0.6886
669	1.7712	0.6366
670	1.7178	0.6459
671	1.81584	0.9548
672	1.79604	1.0167
673	1.95	0.9172
674	1.76832	0.9284
675	1.64808	0.9437
676	1.74336	0.9765
677	1.75572	0.9162
678	1.797	0.9024
679	1.70928	1.0935
680	1.68564	0.803
681	1.76976	0.9657
682	1.64052	0.985
683	1.79928	0.8599
684	1.86744	0.8562
685	1.87752	0.9366
686	1.85532	0.8396
687	1.90956	0.9631
688	1.87176	0.8512
689	1.78596	0.8582
690	1.67616	0.8347
691	1.79604	0.7868
692	1.698	0.8488
693	1.79784	1.0201
694	1.8264	1.0082
695	1.9116	0.7562
696	1.94172	0.8778
697	1.91868	1.0081
698	1.77576	0.8715
699	1.7658	0.9686
700	1.6404	0.7952
701	1.6014	0.8147
702	1.57824	0.8808
703	1.6782	0.949
704	1.785	0.8626
705	1.88124	0.9204
706	1.91124	0.838
707	1.89612	0.8592
708	1.90824	0.9595
709	1.91748	0.8796
710	2.02044	1.019
711	2.07156	0.8909
712	1.93224	0.8966
713	1.93404	0.9646
714	2.01432	0.8573
715	2.03688	0.9062
716	2.2212	0.89
717	2.03436	0.8655
718	2.11536	0.9398
719	1.95732	0.8849
720	1.9638	0.9506
721	1.82976	0.7059
722	2.00484	0.9613
723	1.90632	1.0093
724	1.86408	0.9923
725	2.11272	1.0861
726	2.0676	0.8417
727	2.07264	0.9982
728	1.8972	0.8328
729	1.923	0.7998
730	1.96992	0.9321
731	1.90512	0.8381
732	2.03976	0.7141
733	2.06196	0.8636
734	2.15844	0.8832
735	2.17356	0.8692
736	2.20776	0.96
737	2.268	0.9685
738	2.0844	0.938
739	1.96644	1.0623
740	1.93044	0.9232
741	1.75956	0.9267
742	1.79832	0.8739
743	1.91628	0.9444
744	2.157	0.9183
745	2.04972	0.7317
746	2.06136	0.7562
747	2.04108	0.9922
748	2.08092	0.9582
749	1.85976	0.9712
750	1.87236	1.046
751	1.80348	0.8945
752	1.93524	0.903
753	1.81584	0.872
754	1.9632	0.8889
755	1.98156	0.9129
756	2.04252	0.8647
757	2.0622	0.9749
758	1.9218	0.8562
759	1.953	0.8482
760	2.00904	0.8313
761	2.14452	0.8245
762	2.17944	0.9199
763	2.16192	0.8528
764	1.98828	0.8749
765	2.0682	0.8775
766	2.1546	0.9007
767	2.11656	0.9532
768	2.21712	0.8412
769	2.04312	0.9786
770	2.0466	1.0246
771	1.99608	0.9657
772	2.04432	0.9307
773	2.2584	1.101
774	2.1408	1.0096
775	2.1018	0.8446
776	1.96524	0.9316
777	2.02752	1.0106
778	1.96536	0.857
779	1.99356	1.0229
780	2.127	0.9222
781	1.986	0.9217
782	2.14908	0.9237
783	2.02704	0.9202
784	1.90872	0.9352
785	1.91892	0.7952
786	2.15184	0.8656
787	2.03376	0.8333
788	2.02884	0.8251
789	2.0322	0.8812
790	2.16624	0.93
791	2.097	0.8908
792	1.94412	0.9467
793	1.92024	0.8818
794	2.07012	0.931
795	2.02488	0.9394
796	1.8558	0.9248
797	2.03928	1.1092
798	2.07012	1.0493
799	2.03652	0.905
800	2.18904	0.84
801	2.0046	0.9797
802	2.23128	0.9128
803	2.046	0.8582
804	2.04996	0.751
805	2.14248	0.8486
806	2.13696	0.9041
807	2.18316	0.9724
808	2.25168	0.8659
809	2.06328	0.9889
810	2.0106	0.8545
811	1.97232	0.8314
812	2.00988	1.0904
813	1.91556	0.9018
814	2.01228	0.8488
815	1.97364	0.7915
816	1.95624	0.9176
817	2.08728	0.8948
818	2.184	0.9155
819	2.10888	0.8754
820	2.12508	0.8172
821	2.12604	0.8269
822	1.98	0.8012
823	2.01456	0.8486
824	2.05404	0.9021
825	1.97544	0.8504
826	1.84824	0.8958
827	1.87548	0.9253
828	1.89516	1.0053
829	1.84284	0.9209
830	1.96368	0.9815
831	1.81104	0.9385
832	1.9812	0.9957
833	1.87824	0.8558
834	1.93608	0.9183
835	1.89792	0.9647
836	1.98108	0.8369
837	1.93428	0.9826
838	1.85328	1.104
839	1.85112	0.8069
840	1.76592	0.8768
841	1.887	0.898
842	1.79064	0.8851
843	2.0448	0.9205
844	2.11428	0.7926
845	2.028	0.7873
846	2.07108	0.8862
847	2.2476	0.8574
848	2.29428	0.8528
849	2.20764	0.9596
850	2.28612	0.8868
851	1.99608	0.88
852	1.99164	0.9418
853	2.0832	0.8065
854	2.10708	1.0118
855	1.94808	0.8198
856	1.80636	1.001
857	1.83144	0.9508
858	1.90632	0.6125
859	1.99476	0.5822
860	2.04228	0.6131
861	1.9806	0.4382
862	2.01696	0.5172
863	2.05596	0.6903
864	2.0226	0.4964
865	1.95528	0.57
866	1.94604	0.6273
867	2.01144	0.5587
868	1.9494	0.9024
869	1.96272	0.983
870	1.90476	0.9305
871	1.80396	0.8884
872	1.8168	0.8867
873	1.95072	0.9149
874	2.11428	0.8518
875	1.96524	1.0275
876	2.0154	1.0104
877	1.869	0.9956
878	2.00004	0.8654
879	2.18112	0.8364
880	2.31468	1.0186
881	2.06004	0.8981
882	1.97868	0.9771
883	1.85508	0.9446
884	1.79916	0.9575
885	2.05512	1.0518
886	2.112	0.878
887	2.21508	0.8936
888	2.0274	0.9234
889	2.03112	0.8634
890	1.96524	0.9665
891	2.08716	0.8518
892	2.0298	0.9822
893	1.99764	0.8983
894	1.97628	1.007
895	2.07888	1.111
896	2.29116	0.9685
897	2.36052	0.854
898	2.4444	1.0531
899	2.3358	0.9264
900	2.47152	1.0024
901	2.47848	0.9519
902	2.41428	0.9644
903	2.5494	0.9726
904	2.57652	1.1605
905	2.38968	0.8353
906	2.26716	1.0002
907	2.42508	0.8651
908	2.4726	0.9707
909	2.39532	1.0109
910	2.35848	0.9444
911	2.364	0.9021
912	2.32572	0.9281
913	2.20368	0.9598
914	2.24424	0.9558
915	2.26308	0.9288
916	2.21376	0.9881
917	2.0022	0.999
918	2.01228	0.9143
919	2.14932	0.4339
920	2.26872	1.0639
921	2.42724	0.948
922	2.3544	0.7961
923	2.34816	0.865
924	2.57088	0.7055
925	2.32128	0.8718
926	2.23236	1.0594
927	2.18352	0.8005
928	2.14464	0.9607
929	2.16288	0.9645
930	2.11848	1.0085
931	2.19432	0.8402
932	2.18376	0.9145
933	2.09448	0.836
934	2.13036	0.9728
935	2.21028	0.9696
936	2.03544	0.9877
937	2.09868	0.8819
938	2.03736	0.8068
939	2.01324	0.7965
940	2.08344	0.8887
941	2.18352	1.0296
942	2.40816	0.8129
943	2.41032	0.9035
944	2.35776	0.9102
945	2.16624	0.978
946	2.30388	0.8466
947	2.3616	1.013
948	2.40924	0.938
949	2.37	1.0104
950	2.4186	0.9122
951	2.31744	0.8997
952	2.3244	0.8985
953	2.3712	0.9065
954	2.367	0.9253
955	2.36376	0.8384
956	2.31468	1.1062
957	2.17764	0.8643
958	2.15688	0.959
959	2.17908	0.8572
960	2.19216	0.9604
961	2.17428	0.9237
962	2.22648	0.791
963	2.17344	0.7539
964	2.26632	0.8431
965	2.4108	0.944
966	2.41944	0.9445
967	2.4462	0.7698
968	2.4504	0.7838
969	2.52252	0.8354
970	2.51604	0.8913
971	2.48832	0.8786
972	2.30556	0.9158
973	2.38656	1.0135
974	2.21088	1.0183
975	2.32572	0.928
976	2.2878	0.9427
977	2.1072	0.9575
978	1.97484	0.9814
979	2.12736	0.877
980	2.0544	0.8821
981	2.11416	0.9584
982	2.20236	0.9288
983	2.21628	0.9005
984	2.16588	1.0681
985	2.23272	0.8556
986	2.36544	0.8185
987	2.4078	1.0067
988	2.39784	0.9593
989	2.22624	1.0882
990	2.20896	0.8447
991	2.2812	0.9935
992	2.05368	0.8656
993	2.17968	0.9208
994	2.12604	0.8719
995	2.04444	0.9097
996	2.1714	0.8812
997	2.32908	0.908
998	2.33304	1.0262
999	2.44452	0.8478
1000	2.3268	0.8917
1001	2.23524	1.0781
1002	2.22636	0.8326
1003	2.2416	0.9423
1004	2.33124	0.9567
1005	2.45784	0.9894
1006	2.31192	0.9238
1007	2.42892	0.892
1008	2.47092	0.9603
1009	2.427	0.9769
1010	2.457	0.9695
1011	2.38956	0.8805
1012	2.51148	0.7886
1013	2.47512	0.9461
1014	2.4972	0.8809
1015	2.51304	0.933
1016	2.52084	0.8315
1017	2.41824	0.9076
1018	2.22456	0.8733
1019	2.41068	0.9386
1020	2.48556	0.9947
1021	2.52924	0.9093
1022	2.55768	0.9859
1023	2.5152	0.9867
1024	2.27172	0.8955
1025	2.2032	1.0123
1026	2.2218	1.0283
1027	2.37888	0.979
1028	2.35896	0.9766
1029	2.30028	0.9444
1030	2.39892	0.7662
1031	2.41536	0.8643
1032	2.39316	0.9165
1033	2.46132	0.9366
1034	2.34888	0.8903
1035	2.1852	1.0564
1036	2.26428	0.777
1037	2.067	0.8925
1038	2.3118	1.1319
1039	2.2698	0.9476
1040	2.32464	1.0067
1041	2.29212	0.9185
1042	2.38692	0.8983
1043	2.41608	0.9658
1044	2.17248	0.7908
1045	2.15772	0.9107
1046	2.18232	0.9058
1047	2.39568	1.0135
1048	2.15892	0.9284
1049	2.05944	0.8916
1050	2.13552	0.8689
1051	2.06508	1.0201
1052	2.03244	0.9924
1053	2.00844	0.8767
1054	1.97484	0.8247
1055	1.95528	0.7974
1056	1.9056	0.7748
1057	1.89612	0.8402
1058	1.84044	0.9823
1059	1.98696	0.8999
1060	1.90572	0.8775
1061	1.93116	0.8538
1062	1.88184	1.0409
1063	2.07432	0.9928
1064	2.08068	0.9606
1065	2.0016	1.0579
1066	1.99104	0.8648
1067	1.99296	0.9102
1068	2.01624	0.9806
1069	2.01696	0.9147
1070	2.13048	0.9464
1071	2.01792	0.989
1072	2.09784	0.8458
1073	1.97928	0.8255
1074	2.0106	0.9175
1075	2.07528	0.9307
1076	2.13012	0.9704
1077	2.08572	0.8419
1078	2.1216	0.8546
1079	1.98924	0.9549
1080	1.92516	0.9588
1081	2.00232	1.0264
1082	2.11404	0.9855
1083	2.01816	1.0154
1084	2.10516	0.8903
1085	2.08044	0.7531
1086	2.0046	1.0676
1087	1.92924	1.057
1088	1.99056	0.9256
1089	1.76568	1.0228
1090	1.60596	0.9718
1091	1.8018	0.9952
1092	1.86936	0.8481
1093	1.8	0.9945
1094	1.85844	0.9205
1095	1.79736	0.9703
1096	1.64964	0.9624
1097	1.758	0.9907
1098	1.95264	0.9333
1099	1.9236	1.004
1100	2.06268	0.9969
1101	2.03328	1.0213
1102	1.90428	1.2287
1103	1.70364	0.9226
1104	1.6776	0.8907
1105	1.76808	0.9054
1106	1.8816	0.9602
1107	1.78608	0.9708
1108	1.68696	0.9609
1109	1.91412	0.9497
1110	1.89648	1.0303
1111	1.98132	1.0731
1112	1.92024	0.9577
1113	1.81272	0.9045
1114	1.86264	0.9255
1115	1.95468	1.017
1116	2.05692	0.9335
1117	1.89708	0.9358
1118	1.94628	0.832
1119	1.82892	0.8317
1120	1.845	0.8947
1121	2.03244	0.8903
1122	1.87092	0.9188
1123	1.96068	0.9002
1124	1.91352	0.9413
1125	1.90596	0.9838
1126	1.91628	0.9029
1127	1.911	0.8393
1128	1.9908	0.8645
1129	1.85256	0.8624
1130	1.9794	0.8783
1131	2.11212	0.938
1132	1.96728	0.8885
1133	2.1876	0.7861
1134	2.21424	0.872
1135	2.01516	0.8492
1136	2.016	0.955
1137	2.08428	0.8509
1138	2.07192	0.8422
1139	2.05404	1.0103
1140	2.18916	1.049
1141	2.08044	0.8864
1142	2.13264	0.9519
1143	2.23344	1.0575
1144	2.07768	0.8804
1145	2.1288	0.867
1146	2.12304	0.659
1147	2.03904	0.9031
1148	2.03712	0.8933
1149	1.87152	0.7448
1150	1.89864	1.0118
1151	1.93224	1.083
1152	2.03736	0.9288
1153	1.95732	0.9636
1154	1.95552	0.9121
1155	1.88424	0.9838
1156	1.89072	1.0113
1157	1.90344	0.9666
1158	1.88436	0.8442
1159	1.96764	0.9483
1160	1.83528	1.0574
1161	1.9488	0.8892
1162	1.95264	0.9443
1163	1.98228	0.9342
1164	2.07648	0.8583
1165	2.04792	0.9215
1166	2.07492	0.863
1167	1.85832	0.9123
1168	1.85868	0.8737
1169	1.88952	0.8237
1170	2.02008	0.9118
1171	2.04624	0.9758
1172	1.93128	0.9392
1173	1.92144	0.8466
1174	1.9968	0.8687
1175	1.94004	1.0134
1176	1.93428	0.8478
1177	2.23848	1.0473
1178	2.12916	0.9159
1179	2.12436	0.9174
1180	2.11896	0.9654
1181	2.20632	0.9618
1182	2.14176	0.8483
1183	2.13384	0.8306
1184	2.2146	0.9277
1185	2.13288	0.9706
1186	2.09136	0.8384
1187	2.04864	1.151
1188	1.81992	0.951
1189	1.82928	0.8125
1190	2.03616	0.9951
1191	2.08152	0.9841
1192	1.9998	0.9747
1193	1.99404	1.0318
1194	1.9662	0.9574
1195	2.05452	0.9308
1196	2.1768	1.0099
1197	2.2782	0.9775
1198	2.24076	1.0012
1199	2.23248	0.9102
1200	2.30184	0.9455
1201	2.23464	0.9021
1202	2.27172	0.9932
1203	2.27904	0.8635
1204	2.16312	0.9101
1205	2.10048	0.9445
1206	2.16132	1.0335
1207	2.04744	1.0441
1208	2.03592	1.1294
1209	2.07408	0.9892
1210	2.23308	0.9226
1211	2.24136	0.9389
1212	2.22924	0.9148
1213	2.31888	1.0248
1214	2.29272	1.0089
1215	2.09328	0.9192
1216	2.25408	0.8908
1217	2.13528	0.9506
1218	2.08788	0.9516
1219	2.14656	1.1232
1220	2.02524	0.9144
1221	2.02356	0.9356
1222	2.10996	0.9253
1223	2.09748	1.0521
1224	1.98924	1.0448
1225	2.1762	0.9694
1226	2.067	0.9633
1227	2.01084	0.7785
1228	1.94016	1.0332
1229	2.03496	0.8612
1230	1.96368	1.0721
1231	2.0472	1.0879
1232	2.1426	1.0464
1233	2.07804	1.0031
1234	2.18532	0.8922
1235	2.30388	0.9308
1236	2.26632	1.1426
1237	2.24448	0.9132
1238	2.24796	0.907
1239	2.30436	0.9683
1240	2.09976	0.9707
1241	2.20512	0.8494
1242	2.0928	0.7216
1243	2.02524	0.682
1244	2.1474	0.6181
1245	2.21424	0.4705
1246	2.22036	0.614
1247	2.229	0.5596
1248	2.39556	0.6055
1249	2.3952	0.6271
1250	2.26212	0.6066
1251	2.23992	0.625
1252	2.3598	0.6498
1253	2.38752	0.4845
1254	2.33652	0.6267
1255	2.23416	0.6407
1256	2.09844	0.6551
1257	2.079	0.6364
1258	2.07048	0.5381
1259	1.94976	0.6342
1260	1.99236	0.518
1261	1.968	0.6057
1262	2.19504	0.7028
1263	1.98792	0.6505
1264	1.99776	0.5899
1265	2.09964	0.5807
1266	2.12316	0.5825
1267	2.0208	0.6901
1268	2.00988	0.6821
1269	2.16276	0.7722
1270	2.36688	0.8881
1271	2.53932	0.8118
1272	2.5104	0.8895
1273	2.43156	0.7757
1274	2.59776	0.8489
1275	2.2812	0.9115
1276	2.22744	0.8906
1277	2.24676	0.9416
1278	2.3124	0.9503
1279	2.17152	0.9073
1280	2.1024	0.8785
1281	2.2152	0.9772
1282	2.15244	0.8958
1283	2.2368	0.9642
1284	2.22288	0.9644
1285	2.20128	0.9214
1286	2.24076	0.8865
1287	2.03652	0.9513
1288	2.14956	0.8687
1289	2.14716	0.8249
1290	2.18076	0.93
1291	2.33652	1.0268
1292	2.34732	0.8918
1293	2.12124	0.923
1294	2.18316	0.9829
1295	2.181	0.9051
1296	2.30268	0.9445
1297	2.32632	0.9235
1298	2.32584	0.9705
1299	2.23692	0.8651
1300	2.33688	0.908
1301	2.35212	0.8216
1302	2.31036	0.8592
1303	2.43216	0.8608
1304	2.18652	0.822
1305	2.07696	0.9848
1306	2.09976	0.8258
1307	2.16024	0.9401
1308	2.0706	0.8813
1309	2.20404	0.8742
1310	2.21784	0.8344
1311	2.21196	0.8434
1312	2.02464	0.7723
1313	2.09124	0.999
1314	1.91532	0.8444
1315	2.02812	0.8275
1316	2.20668	0.8934
1317	2.13528	0.8958
1318	2.09124	0.7716
1319	2.12448	0.8926
1320	2.06316	0.8917
1321	2.22816	0.7527
1322	2.26368	0.7784
1323	2.20692	0.7677
1324	2.14128	0.8524
1325	2.19828	0.6386
1326	2.22264	0.8652
1327	2.23416	0.8567
1328	2.3844	0.8657
1329	2.51208	0.9225
1330	2.4786	0.8985
1331	2.53632	0.9763
1332	2.4306	0.8702
1333	2.37876	1.1105
1334	2.304	0.8629
1335	2.25276	0.8646
1336	2.27364	0.8679
1337	2.26356	0.8638
1338	2.1888	0.7522
1339	2.22648	0.9563
1340	2.27772	0.8365
1341	2.32236	0.9038
1342	2.23908	0.9138
1343	2.187	1.0218
1344	2.17344	0.9088
1345	2.11872	0.859
1346	2.13732	0.9546
1347	2.30772	0.8956
1348	2.10576	0.8286
1349	2.03112	0.8973
1350	1.98624	0.8527
1351	1.95756	0.9488
1352	1.9968	0.9442
1353	2.12916	0.8985
1354	1.91868	0.7781
1355	2.12256	0.9891
1356	2.12376	0.8558
1357	2.09148	0.9256
1358	2.19372	0.9907
1359	2.229	0.9164
1360	2.05368	0.8525
1361	2.25588	0.9973
1362	2.20464	1.0281
1363	2.40048	1.0251
1364	2.34996	0.9037
1365	2.2482	0.8454
1366	2.06016	0.9105
1367	1.96236	0.8762
1368	1.97964	0.8347
1369	2.07504	0.9311
1370	2.06496	0.9809
1371	2.13492	0.9136
1372	2.09028	0.8647
1373	2.2716	0.91
1374	2.30376	0.8758
1375	2.30472	0.9005
1376	2.30976	0.8541
1377	2.26728	0.8898
1378	2.40144	0.9977
1379	2.26104	0.9427
1380	2.16864	0.8532
1381	2.23248	0.9367
1382	2.20512	0.9379
1383	2.07948	0.9134
1384	2.16684	0.8734
1385	2.22504	0.9816
1386	2.40168	0.8461
1387	2.39436	0.9836
1388	2.36988	0.9544
1389	2.1672	0.9257
1390	2.09244	0.8647
1391	2.11992	0.999
1392	2.16012	0.8549
1393	2.2152	0.9338
1394	2.0358	0.958
1395	2.11656	0.885
1396	2.19204	0.8711
1397	2.09904	0.9516
1398	2.2902	0.8765
1399	2.42208	0.8138
1400	2.23356	0.8528
1401	2.27352	0.8371
1402	2.172	0.8895
1403	2.23224	0.8835
1404	2.463	0.7897
1405	2.4624	0.85
1406	2.36196	0.8567
1407	2.45448	0.8522
1408	2.29884	0.9689
1409	2.39256	0.8702
1410	2.39688	0.7677
1411	2.49636	0.9446
1412	2.3928	0.8668
1413	2.4432	0.974
1414	2.25372	0.8928
1415	2.12136	0.8709
1416	2.23464	0.835
1417	2.08896	0.9013
1418	2.232	0.8926
1419	2.23188	0.9651
1420	2.2794	0.8403
1421	2.23704	0.7892
1422	2.32656	0.8428
1423	2.24736	0.9874
1424	2.26596	0.8515
1425	2.19924	0.9479
1426	2.382	0.8712
1427	2.3046	0.8298
1428	2.29536	0.8782
1429	2.2218	0.9734
1430	2.35956	0.9461
1431	2.31816	0.9192
1432	2.1972	0.9547
1433	2.22828	1.0188
1434	2.22204	0.8988
1435	2.15052	0.924
1436	2.043	0.8829
1437	2.09268	0.9165
1438	2.26632	0.8417
1439	2.24244	0.8697
1440	2.1768	0.8476
1441	2.50872	0.8663
1442	2.49876	0.8843
1443	2.42448	0.7835
1444	2.4324	0.8855
1445	2.56188	0.8967
1446	2.31648	1.3069
1447	2.32356	1.3756
1448	2.19768	1.3099
1449	2.2368	1.2892
1450	2.18736	1.3263
1451	2.19084	1.3438
1452	2.2914	1.3634
1453	2.25	1.3832
1454	2.23656	1.2999
1455	2.20032	1.4181
1456	2.2326	1.388
1457	2.21436	1.3081
1458	2.1852	1.3604
1459	2.18904	1.3027
1460	2.16876	1.3981
1461	2.21964	1.4342
1462	2.2002	1.3846
1463	2.04828	1.4324
1464	1.995	1.2047
1465	1.97916	1.3157
1466	2.0226	1.392
1467	1.96032	1.4341
1468	1.98804	1.3523
1469	2.00964	1.3916
1470	2.05272	1.4212
1471	2.22324	1.4113
1472	2.10744	1.3758
1473	1.98432	1.4211
1474	2.1072	1.3791
1475	2.07912	1.4113
1476	1.99788	1.3844
1477	1.9524	1.3553
1478	1.84032	1.3466
1479	1.74516	1.416
1480	1.86132	1.3098
1481	1.84272	1.3568
1482	1.92816	1.3974
1483	1.86036	1.3707
1484	1.81428	1.3088
1485	1.83072	1.3497
1486	1.77888	1.3904
1487	1.84692	1.324
1488	1.8222	1.444
1489	1.9836	1.4083
1490	1.98384	1.4628
1491	1.99788	1.3936
1492	1.986	1.342
1493	1.91712	1.4545
1494	2.04192	0.9658
1495	2.17812	0.8127
1496	2.07504	0.845
1497	2.14548	0.8955
1498	2.3046	0.8645
1499	2.25588	0.8795
1500	2.0724	0.9516
1501	2.22036	0.9005
1502	2.22348	0.9166
1503	1.99668	0.9099
1504	2.02824	0.8211
1505	2.07888	0.9886
1506	2.16168	0.9546
1507	2.12136	0.9435
1508	2.05272	0.8507
1509	2.28072	0.9319
1510	2.10312	0.9023
1511	2.19036	0.8589
1512	2.36568	0.871
1513	2.28396	0.9305
1514	2.15472	0.9407
1515	2.22852	1.37
1516	2.18568	1.3936
1517	2.23272	1.2615
1518	2.103	1.3795
1519	1.97784	1.3454
1520	2.13468	1.3622
1521	2.16528	1.4049
1522	2.18952	1.294
1523	2.35704	1.463
1524	2.18844	1.3714
1525	2.2896	1.3495
1526	2.31876	1.3944
1527	2.10852	1.3332
1528	2.3082	1.3101
1529	2.36496	1.3831
1530	2.71392	1.4271
1531	2.7042	1.4502
1532	2.62368	1.4355
1533	2.6946	1.3813
1534	2.70876	1.4268
1535	2.48304	1.4022
1536	2.51832	1.502
1537	2.47044	1.2503
1538	2.43876	1.4122
1539	2.50152	1.364
1540	2.37012	1.3496
1541	2.31384	1.3356
1542	2.50752	1.4474
1543	2.38764	1.3296
1544	2.28852	1.4362
1545	2.28336	0.9274
1546	2.36568	0.9069
1547	2.31912	0.9397
1548	2.23044	0.9743
1549	2.26872	0.8232
1550	2.31312	0.8321
1551	2.39448	0.896
1552	2.43468	0.9325
1553	2.565	0.9533
1554	2.45508	0.8669
1555	2.30268	0.9196
1556	2.39604	0.9341
1557	2.33352	0.8407
1558	2.25828	0.9381
1559	2.38092	0.882
1560	2.38776	0.8167
1561	2.35236	0.8534
1562	2.2746	0.9191
1563	2.29308	0.9756
1564	2.34216	0.892
1565	2.48364	0.8747
1566	2.26212	0.9337
1567	2.45112	0.8355
1568	2.55696	0.9005
1569	2.56956	0.9094
1570	2.60448	0.8765
1571	2.45316	0.9113
1572	2.34924	0.9403
1573	2.41488	0.9505
1574	2.31732	0.8946
1575	2.23416	0.9367
1576	2.3352	0.938
1577	2.45772	0.9212
1578	2.44212	1.0301
1579	2.45016	0.8744
1580	2.35452	0.9067
1581	2.39064	0.831
1582	2.31876	0.809
1583	2.51976	0.9862
1584	2.41656	0.9316
1585	2.35956	0.8749
1586	2.23392	0.9711
1587	2.41188	0.9227
1588	2.4714	0.8765
1589	2.50584	0.8689
1590	2.51784	0.9064
1591	2.37924	0.7822
1592	2.41056	0.8663
1593	2.3862	0.8793
1594	2.2266	0.9264
1595	2.22816	0.9605
1596	2.32608	0.8611
1597	2.18568	0.9004
1598	2.29644	0.8001
1599	2.30208	0.8483
1600	2.15928	0.8625
1601	2.29188	0.812
1602	2.37036	0.8633
1603	2.39184	0.9359
1604	2.4576	0.9375
1605	2.51244	0.906
1606	2.53692	0.9254
1607	2.38788	0.8541
1608	2.27952	0.8919
1609	2.11884	0.888
1610	2.2434	0.94
1611	2.19804	0.8317
1612	2.2146	0.8926
1613	2.22816	0.8121
1614	2.27436	0.8868
1615	2.39112	0.8912
1616	2.27424	0.8969
1617	2.24268	0.936
1618	2.35656	0.9127
1619	2.14752	0.9039
1620	2.23068	0.8303
1621	2.23296	0.9085
1622	2.1978	0.9211
1623	2.17884	0.8885
1624	2.30664	0.9145
1625	2.55108	0.9582
1626	2.3472	0.8299
1627	2.33748	0.892
1628	2.33016	0.9437
1629	2.44392	0.8227
1630	2.42424	0.8805
1631	2.2446	0.8654
1632	2.1846	0.7833
1633	2.14788	0.8007
1634	2.26128	0.8013
1635	2.26908	0.8169
1636	2.15652	0.8559
1637	2.10756	0.9773
1638	2.04876	0.7746
1639	2.18436	0.8348
1640	2.20284	0.8526
1641	2.18844	0.9194
1642	2.45148	0.8276
1643	2.28864	0.7799
1644	2.34	0.8426
1645	2.23368	0.854
1646	2.11428	0.8316
1647	2.34576	0.9276
1648	2.33052	0.8912
1649	2.45292	0.8956
1650	2.62536	0.8805
1651	2.42592	0.9024
1652	2.32896	0.9152
1653	2.20932	0.8905
1654	2.39928	0.8124
1655	2.39856	0.8007
1656	2.2206	0.7473
1657	2.0616	0.8612
1658	2.1456	0.8093
1659	2.20464	0.8667
1660	2.2152	0.913
1661	2.07048	0.892
1662	2.11368	0.9515
1663	2.17248	0.8529
1664	2.25084	0.8676
1665	2.21892	0.8104
1666	2.15568	0.884
1667	2.43048	0.9944
1668	2.18832	0.9393
1669	2.27196	0.9748
1670	2.16708	0.8255
1671	2.22744	0.8825
1672	1.97664	0.8734
1673	1.97292	0.759
1674	2.17056	0.7145
1675	2.238	0.8372
1676	1.96404	0.8351
1677	2.13696	0.8709
1678	2.11896	0.9053
1679	2.01192	0.8377
1680	2.23332	0.9213
1681	2.328	0.7805
1682	2.26884	0.8601
1683	2.33676	0.8326
1684	2.25312	0.8251
1685	2.30364	0.9645
1686	2.37912	0.773
1687	2.43696	0.8478
1688	2.31144	1.0618
1689	2.34756	0.7423
1690	2.2056	0.7546
1691	2.3466	0.8208
1692	2.26176	0.6664
1693	2.33232	0.6943
1694	2.35512	0.8455
1695	2.59764	0.9754
1696	2.37132	0.8009
1697	2.37648	0.908
1698	2.50812	0.8496
1699	2.42448	0.8676
1700	2.2902	0.9275
1701	2.50392	0.8989
1702	2.55456	0.9983
1703	2.4558	0.843
1704	2.34636	0.9391
1705	2.42052	0.8027
1706	2.3364	0.8812
1707	2.2914	0.8747
1708	2.19804	0.9056
1709	2.15256	0.8429
1710	2.1216	0.9023
1711	2.2398	0.86
1712	2.25492	0.9629
1713	2.22048	1.123
1714	2.2554	0.8753
1715	2.2776	1.0617
1716	2.22156	0.9119
1717	2.34264	0.9596
1718	2.41344	0.8773
1719	2.46144	0.8714
1720	2.6346	0.8682
1721	2.55588	0.8871
1722	2.59428	0.8968
1723	2.5716	0.8546
1724	2.72292	0.9109
1725	2.69592	0.8545
1726	2.80308	0.8807
1727	2.64948	0.9331
1728	2.45736	0.8048
1729	2.37336	0.8897
1730	2.316	1.0551
1731	2.31948	0.8746
1732	2.18472	0.9022
1733	2.39868	0.7796
1734	2.5164	0.9646
1735	2.5854	0.8918
1736	2.51952	0.8059
1737	2.44032	0.8769
1738	2.42784	0.9995
1739	2.54796	1.0201
1740	2.57868	0.8285
1741	2.4468	1.0464
1742	2.46396	0.9013
1743	2.49336	0.9381
1744	2.42376	1.4552
1745	2.40468	1.4009
1746	2.36748	1.32
1747	2.29692	1.333
1748	2.20572	1.2831
1749	2.2176	1.3862
1750	2.30652	1.4229
1751	2.2608	1.3465
1752	2.25372	1.3804
1753	2.1618	1.4628
1754	2.20764	1.4093
1755	2.13576	1.4109
1756	2.20284	1.3831
1757	2.23188	1.396
1758	2.21676	1.3588
1759	2.26464	1.432
1760	2.28168	1.427
1761	2.37132	1.4506
1762	2.10456	1.4884
1763	1.94988	1.4079
1764	2.06328	1.4521
1765	2.1954	1.3992
1766	2.23236	1.3527
1767	2.2494	1.4319
1768	2.26764	1.3842
1769	2.21844	1.4397
1770	2.25132	1.4425
1771	2.29404	1.4043
1772	2.31744	1.3566
1773	2.37804	1.4391
1774	2.43888	1.3906
1775	2.38788	1.3988
1776	2.50308	1.3712
1777	2.39616	1.3285
1778	2.4162	1.3906
1779	2.5182	1.4698
1780	2.42532	1.2996
1781	2.47548	1.4244
1782	2.5608	1.3836
1783	2.65056	1.3798
1784	2.45124	1.3324
1785	2.35848	1.2971
1786	2.34816	1.3272
1787	2.32668	1.3726
1788	2.17596	1.3228
1789	2.367	1.3629
1790	2.33184	1.3636
1791	2.36664	1.3663
1792	2.20992	1.4059
1793	2.2254	1.3494
1794	2.19192	1.2951
1795	2.25276	1.1475
1796	2.45208	1.1214
1797	2.30208	1.2127
1798	2.19384	1.0969
1799	2.13588	1.2151
1800	2.02284	1.1005
1801	2.00772	1.1379
1802	2.10144	1.2266
1803	2.17416	1.1257
1804	2.18988	1.0859
1805	2.259	1.3457
1806	2.2344	1.4093
1807	2.28072	1.3499
1808	2.268	1.4148
1809	2.26356	1.3618
1810	2.24076	1.3423
1811	2.26608	1.3039
1812	2.24328	1.3348
1813	2.29632	1.369
1814	2.19612	1.3902
1815	2.15616	1.361
1816	2.10228	1.3452
1817	2.10504	1.4519
1818	2.13744	1.3778
1819	2.13288	1.4122
1820	2.205	1.3848
1821	2.13	1.3926
1822	2.36256	1.4029
1823	2.24916	1.2074
1824	2.11776	1.3766
1825	2.32536	1.3254
1826	2.2326	1.3525
1827	2.14068	1.3697
1828	2.2506	1.3918
1829	2.11248	1.3486
1830	2.0838	1.3702
1831	2.04864	1.3468
1832	2.0112	1.3236
1833	2.19048	1.3875
1834	2.06412	1.2852
1835	2.0916	1.3669
1836	2.1816	1.3171
1837	2.12016	1.3399
1838	2.031	1.3183
1839	2.20752	1.3646
1840	2.22012	1.3497
1841	2.01852	1.3479
1842	2.08104	1.3469
1843	2.1222	1.3787
1844	1.98864	1.3742
1845	1.93704	1.3565
1846	2.05392	1.4098
1847	2.0466	1.417
1848	2.01096	1.3437
1849	2.15988	1.3542
1850	2.1486	1.4425
1851	2.17224	1.3414
1852	2.26116	1.3922
1853	2.29944	1.4361
1854	2.13036	1.3843
1855	2.16852	1.3692
1856	2.15316	1.3364
1857	2.26584	1.3654
1858	2.27844	1.2882
1859	2.29356	1.3616
1860	2.18016	1.4092
1861	2.0826	1.354
1862	2.17668	1.3803
1863	2.26824	1.4009
1864	2.15268	1.417
1865	2.16348	1.4294
1866	2.07432	1.3644
1867	2.02512	1.3747
1868	1.97208	1.3925
1869	1.87032	1.3611
1870	2.0694	1.1007
1871	2.08704	1.1154
1872	2.1546	0.8387
1873	2.1348	1.1617
1874	2.08152	1.1283
1875	2.10624	0.9191
1876	2.09556	0.9053
1877	2.09928	0.961
1878	2.16324	0.7905
1879	2.22612	0.9349
1880	2.2338	0.8093
1881	2.19108	0.8152
1882	2.12436	0.8454
1883	2.07924	0.8752
1884	2.08068	0.8718
1885	2.08776	1.2967
1886	2.082	1.4463
1887	2.15568	1.2708
1888	2.02344	1.332
1889	1.93548	1.2872
1890	2.09628	1.3568
1891	2.16012	0.9159
1892	2.13624	0.8939
1893	2.28216	0.9265
1894	2.24772	0.7892
1895	2.1708	1.0558
1896	2.0856	0.9601
1897	2.06784	0.8124
1898	2.06568	0.8953
1899	2.0538	0.9286
1900	2.07336	0.9054
1901	2.10888	1.4386
1902	2.23764	1.4022
1903	2.36928	1.2957
1904	2.4834	0.8402
1905	2.45184	1.3672
1906	2.43132	1.4061
1907	2.26404	1.3964
1908	2.19228	1.4306
1909	2.09868	1.4072
1910	2.2188	1.3824
1911	2.18448	1.3788
1912	2.13624	1.3505
1913	2.20044	1.3697
1914	2.22576	1.4327
1915	2.31192	1.3267
1916	2.44584	1.315
1917	2.48676	1.355
1918	2.38524	1.3329
1919	2.36304	1.3673
1920	2.24004	1.4345
1921	2.415	1.4322
1922	2.25264	1.3204
1923	2.28312	1.4233
1924	2.271	1.3423
1925	2.21172	1.3928
1926	2.2932	1.1665
1927	2.29872	1.2637
1928	2.24712	1.3354
1929	2.35332	1.4179
1930	2.31276	1.3028
1931	2.27208	1.3665
1932	2.23824	1.3132
1933	2.27568	1.3944
1934	2.28624	1.3789
1935	2.29128	1.3682
1936	2.40684	1.402
1937	2.3694	1.4222
1938	2.49792	1.3899
1939	2.4054	1.4203
1940	2.29356	1.3952
1941	2.21856	1.4021
1942	2.0574	1.4008
1943	2.05524	1.3762
1944	2.07528	1.1837
1945	2.04624	1.1561
1946	1.96152	1.3797
1947	2.08416	1.4282
1948	2.0088	1.3055
1949	2.13528	1.3333
1950	2.07828	1.3685
1951	2.13624	1.422
1952	2.2344	1.2684
1953	2.14596	1.35
1954	2.21844	1.3514
1955	2.1732	1.3864
1956	2.06496	1.3749
1957	2.14488	1.3501
1958	2.08836	1.4089
1959	2.05908	1.4114
1960	2.03532	1.4023
1961	2.2248	1.3644
1962	2.34276	1.4145
1963	2.23956	1.299
1964	2.23572	1.309
1965	2.38812	1.2541
1966	2.29608	1.2845
1967	2.21364	1.3525
1968	2.25144	1.3476
1969	2.31324	1.3282
1970	2.28204	1.3702
1971	2.29092	1.2528
1972	2.4438	1.2986
1973	2.31948	1.3453
1974	2.34504	1.3669
1975	2.23512	1.3774
1976	2.22252	1.4009
1977	2.18412	1.4029
1978	2.11188	1.3395
1979	2.16468	1.3524
1980	2.19912	1.3948
1981	2.10948	1.1104
1982	2.05416	1.188
1983	2.12916	1.1126
1984	2.27592	1.0821
1985	2.30652	1.4365
1986	2.15172	1.4408
1987	2.14608	1.3704
1988	2.05224	1.4242
1989	1.95552	1.3745
1990	2.09952	1.3829
1991	2.17368	1.3742
1992	2.19132	1.3734
1993	2.15136	1.3691
1994	2.17152	1.4399
1995	2.20092	1.3852
1996	2.27376	1.3507
1997	2.24448	1.3817
1998	2.09028	1.3982
1999	2.17236	1.3656
[truncated: 38,001 more rows]
