# Supplementary material for: Revealing the selective mechanisms of inhibitors to PARP-1 and PARP-2 via multiple computational methods
Source: PeerJ. 2020 May 25;8:e9241. doi: 10.7717/peerj.9241 (PMC7255342; doi:10.7717/peerj.9241)
Supplement: Data S1 [file peerj-08-9241-s001.zip › Raw_data/Figure 3/(C) PARP-1-Niraparib.csv]

Frame	PARP-1	Niraparib
1	0	0
2	0.6656	0.198538461538462
3	0.7289	0.207461538461538
4	0.6713	0.179076923076923
5	0.8126	0.194615384615385
6	0.7167	0.273076923076923
7	0.7948	0.240615384615385
8	0.7825	0.141153846153846
9	0.8224	0.344769230769231
10	0.8463	0.270307692307692
11	0.9073	0.245307692307692
12	0.9744	0.219615384615385
13	0.9538	0.14
14	0.9584	0.163153846153846
15	0.8252	0.134
16	0.9074	0.276615384615385
17	0.9872	0.342615384615385
18	1.0147	0.250153846153846
19	0.8138	0.264615384615385
20	0.8049	0.277230769230769
21	0.8158	0.155538461538462
22	0.8697	0.221307692307692
23	0.9216	0.136846153846154
24	0.9581	0.224846153846154
25	0.9221	0.283615384615385
26	0.96	0.156153846153846
27	1.0323	0.198846153846154
28	0.867	0.218692307692308
29	0.9189	0.317615384615385
30	0.8525	0.235461538461538
31	0.9201	0.215307692307692
32	0.9583	0.112692307692308
33	1.0741	0.194153846153846
34	1.0685	0.284384615384615
35	1.0653	0.110769230769231
36	1.163	0.347461538461538
37	1.0673	0.190384615384615
38	1.0483	0.290076923076923
39	1.012	0.416076923076923
40	0.9299	0.150384615384615
41	1.071	0.264230769230769
42	0.9761	0.185692307692308
43	1.1235	0.167230769230769
44	0.9215	0.196384615384615
45	1.0576	0.192769230769231
46	1.2232	0.174769230769231
47	1.3123	0.197307692307692
48	1.1876	0.202153846153846
49	1.1069	0.140307692307692
50	1.1854	0.154307692307692
51	1.2476	0.227769230769231
52	1.3093	0.195538461538462
53	1.2617	0.150307692307692
54	1.2265	0.199307692307692
55	1.2695	0.164230769230769
56	1.1552	0.256692307692308
57	1.1049	0.152307692307692
58	1.1449	0.155692307692308
59	1.0679	0.214076923076923
60	1.1208	0.192384615384615
61	1.0355	0.150076923076923
62	1.0382	0.292461538461538
63	1.1082	0.146461538461538
64	1.0116	0.191923076923077
65	1.0248	0.275
66	0.9909	0.339076923076923
67	0.973	0.218923076923077
68	0.9641	0.190615384615385
69	1.0386	0.265615384615385
70	1.0927	0.167153846153846
71	1.146	0.256923076923077
72	0.949	0.211461538461538
73	1.0533	0.269538461538462
74	1.0368	0.155615384615385
75	1.2039	0.239153846153846
76	1.1838	0.194692307692308
77	1.1201	0.199846153846154
78	1.1241	0.284230769230769
79	0.9643	0.146615384615385
80	1.0252	0.203846153846154
81	0.9704	0.200538461538462
82	0.9856	0.261384615384615
83	1.0348	0.153923076923077
84	1.0408	0.174230769230769
85	1.0598	0.136384615384615
86	1.1271	0.186384615384615
87	1.0259	0.217538461538462
88	1.2242	0.134538461538462
89	1.2201	0.214538461538462
90	1.2022	0.184
91	1.1731	0.206
92	1.1712	0.201769230769231
93	1.2115	0.258076923076923
94	1.1642	0.213615384615385
95	1.1974	0.176692307692308
96	1.2515	0.232538461538462
97	1.1223	0.220307692307692
98	1.0334	0.261076923076923
99	1.1301	0.190230769230769
100	1.1531	0.408
101	1.1746	0.340538461538462
102	1.1152	0.195153846153846
103	1.1505	0.151769230769231
104	1.183	0.286923076923077
105	1.1654	0.167307692307692
106	1.1361	0.209461538461538
107	1.2197	0.208307692307692
108	1.219	0.237153846153846
109	1.2265	0.297615384615385
110	1.145	0.326384615384615
111	1.1835	0.222153846153846
112	1.2691	0.171692307692308
113	1.2595	0.233384615384615
114	1.3159	0.378846153846154
115	1.1672	0.378230769230769
116	1.2026	0.194461538461538
117	1.1515	0.188692307692308
118	1.2462	0.288923076923077
119	1.3128	0.183461538461538
120	1.4342	0.243461538461538
121	1.391	0.313076923076923
122	1.4535	0.277230769230769
123	1.5349	0.276461538461538
124	1.5074	0.219153846153846
125	1.4167	0.195153846153846
126	1.4065	0.231923076923077
127	1.4308	0.150153846153846
128	1.3846	0.190692307692308
129	1.2852	0.206
130	1.2912	0.229230769230769
131	1.2203	0.296076923076923
132	1.2661	0.215307692307692
133	1.2714	0.260846153846154
134	1.177	0.137538461538462
135	1.1242	0.179461538461538
136	1.095	0.115769230769231
137	1.3475	0.154461538461538
138	1.3583	0.310461538461538
139	1.3441	0.197923076923077
140	1.3493	0.141076923076923
141	1.3134	0.237692307692308
142	1.3231	0.261076923076923
143	1.5048	0.172538461538462
144	1.3984	0.126538461538462
145	1.2843	0.206615384615385
146	1.2878	0.192615384615385
147	1.1607	0.278923076923077
148	1.3049	0.111923076923077
149	1.3225	0.178
150	1.3009	0.110230769230769
151	1.2685	0.258
152	1.3888	0.127307692307692
153	1.2238	0.260153846153846
154	1.2855	0.146923076923077
155	1.1748	0.283230769230769
156	1.1557	0.250846153846154
157	1.199	0.201153846153846
158	1.0981	0.195461538461538
159	1.2163	0.236
160	1.1755	0.252076923076923
161	1.0679	0.177538461538462
162	1.2482	0.182692307692308
163	1.2644	0.233230769230769
164	1.1333	0.206307692307692
165	1.1153	0.299538461538462
166	1.0403	0.257
167	1.0557	0.203
168	1.0212	0.305923076923077
169	1.0666	0.237461538461538
170	1.0823	0.138153846153846
171	1.1389	0.170692307692308
172	1.2752	0.310384615384615
173	1.2138	0.165
174	1.1732	0.109384615384615
175	1.346	0.106384615384615
176	1.3342	0.238615384615385
177	1.2442	0.177076923076923
178	1.1885	0.217307692307692
179	1.2403	0.183384615384615
180	1.1986	0.228153846153846
181	1.1182	0.216846153846154
182	1.1199	0.184307692307692
183	1.0989	0.236461538461538
184	0.9876	0.204307692307692
185	1.0757	0.190692307692308
186	1.1399	0.254769230769231
187	1.0499	0.236846153846154
188	1.0668	0.337615384615385
189	1.0882	0.304384615384615
190	1.1562	0.249538461538462
191	1.2152	0.212692307692308
192	1.2391	0.204461538461538
193	1.1364	0.208384615384615
194	1.2417	0.202153846153846
195	1.1757	0.349076923076923
196	1.1121	0.167923076923077
197	1.1798	0.204461538461538
198	1.2236	0.240307692307692
199	1.1688	0.124076923076923
200	1.2515	0.168615384615385
201	1.3216	0.120384615384615
202	1.2448	0.186384615384615
203	1.3191	0.162846153846154
204	1.2622	0.247846153846154
205	1.2568	0.253
206	1.2166	0.152
207	1.2573	0.250153846153846
208	1.269	0.210461538461538
209	1.1564	0.173153846153846
210	1.171	0.172153846153846
211	1.1838	0.27
212	1.2025	0.279538461538462
213	1.1382	0.256
214	1.2721	0.287538461538462
215	1.1991	0.171
216	1.2097	0.342615384615385
217	1.1683	0.404769230769231
218	1.1216	0.321538461538462
219	1.1605	0.154692307692308
220	1.1811	0.235384615384615
221	1.0478	0.134
222	1.2118	0.179692307692308
223	1.262	0.219846153846154
224	1.1621	0.31
225	1.1641	0.207307692307692
226	1.1706	0.159615384615385
227	1.289	0.262692307692308
228	1.131	0.186230769230769
229	1.2077	0.185307692307692
230	1.2732	0.257538461538461
231	1.2608	0.144692307692308
232	1.267	0.223769230769231
233	1.4173	0.160846153846154
234	1.329	0.198538461538462
235	1.2488	0.153615384615385
236	1.3254	0.178769230769231
237	1.3126	0.141615384615385
238	1.2666	0.363692307692308
239	1.3473	0.177307692307692
240	1.1922	0.142230769230769
241	1.2525	0.141307692307692
242	1.181	0.239153846153846
243	1.2095	0.146846153846154
244	0.9755	0.113615384615385
245	1.007	0.184692307692308
246	1.0224	0.123615384615385
247	1.0565	0.199384615384615
248	1.0267	0.193615384615385
249	1.0997	0.291923076923077
250	1.0778	0.378923076923077
251	1.1526	0.249615384615385
252	1.1284	0.282153846153846
253	1.0587	0.179230769230769
254	1.017	0.457692307692308
255	1.008	0.588615384615385
256	1.103	0.193384615384615
257	1.1576	0.171307692307692
258	1.2493	0.131923076923077
259	1.0876	0.165230769230769
260	1.1336	0.219384615384615
261	1.3169	0.164384615384615
262	1.233	0.219769230769231
263	1.1739	0.141076923076923
264	1.2003	0.268
265	1.1847	0.185923076923077
266	1.134	0.239
267	1.0887	0.248692307692308
268	1.2716	0.200461538461538
269	1.2273	0.212692307692308
270	1.3086	0.183461538461538
271	1.1778	0.165538461538462
272	1.2714	0.184692307692308
273	1.311	0.215076923076923
274	1.3307	0.243692307692308
275	1.3311	0.129692307692308
276	1.2263	0.149846153846154
277	1.1302	0.395692307692308
278	1.0475	0.178615384615385
279	1.0065	0.127307692307692
280	1.006	0.321769230769231
281	0.9042	0.258153846153846
282	1.0112	0.198538461538462
283	1.0462	0.273692307692308
284	1.0914	0.272230769230769
285	1.0541	0.243076923076923
286	1.1035	0.268923076923077
287	1.0148	0.281307692307692
288	0.9994	0.162230769230769
289	0.9858	0.209692307692308
290	1.0547	0.233384615384615
291	0.994	0.203
292	0.9473	0.236153846153846
293	1.0299	0.154615384615385
294	1.0454	0.181230769230769
295	1.026	0.185769230769231
296	1.0212	0.162692307692308
297	1.0273	0.216
298	0.9597	0.297153846153846
299	1.0006	0.246
300	0.9929	0.156769230769231
301	1.0006	0.287076923076923
302	0.9838	0.269307692307692
303	0.9523	0.227
304	1.0831	0.111692307692308
305	0.9939	0.126
306	0.9737	0.175
307	0.9394	0.174923076923077
308	1.01	0.268076923076923
309	0.9869	0.124538461538462
310	0.9942	0.198384615384615
311	1.0021	0.284153846153846
312	1.0781	0.226230769230769
313	1.0814	0.204538461538462
314	1.0869	0.203615384615385
315	1.0967	0.161230769230769
316	1.2904	0.284153846153846
317	1.2139	0.269846153846154
318	1.1769	0.282769230769231
319	1.0385	0.148230769230769
320	1.1778	0.193461538461538
321	1.1152	0.195538461538462
322	1.2025	0.219923076923077
323	1.234	0.230923076923077
324	1.2497	0.138615384615385
325	1.2571	0.216076923076923
326	1.2264	0.203230769230769
327	1.1504	0.159153846153846
328	1.148	0.183307692307692
329	1.1671	0.203
330	1.2591	0.0960769230769231
331	1.3639	0.250923076923077
332	1.434	0.167538461538462
333	1.4313	0.258923076923077
334	1.3733	0.248692307692308
335	1.4321	0.595
336	1.4705	0.597230769230769
337	1.3412	0.576846153846154
338	1.312	0.641461538461538
339	1.3328	0.639769230769231
340	1.2992	0.304846153846154
341	1.3478	0.151923076923077
342	1.3332	0.259153846153846
343	1.3579	0.235615384615385
344	1.4063	0.171153846153846
345	1.4321	0.226
346	1.4848	0.127461538461538
347	1.6055	0.239384615384615
348	1.6269	0.239538461538462
349	1.5313	0.207076923076923
350	1.4655	0.283
351	1.4412	0.155153846153846
352	1.3875	0.137846153846154
353	1.5225	0.246384615384615
354	1.5108	0.169692307692308
355	1.4978	0.170769230769231
356	1.5135	0.117846153846154
357	1.4707	0.228230769230769
358	1.3488	0.296307692307692
359	1.4435	0.286384615384615
360	1.5616	0.325769230769231
361	1.3849	0.236846153846154
362	1.3739	0.252076923076923
363	1.5653	0.204153846153846
364	1.5247	0.172538461538462
365	1.365	0.272923076923077
366	1.3287	0.155923076923077
367	1.5145	0.189538461538462
368	1.3461	0.345384615384615
369	1.308	0.228384615384615
370	1.3966	0.171153846153846
371	1.2901	0.216307692307692
372	1.3223	0.278923076923077
373	1.3487	0.161230769230769
374	1.3013	0.252384615384615
375	1.3423	0.190692307692308
376	1.3016	0.132076923076923
377	1.3422	0.212
378	1.356	0.147
379	1.3893	0.303076923076923
380	1.2388	0.0976923076923077
381	1.3573	0.158538461538462
382	1.2558	0.229538461538462
383	1.3091	0.121230769230769
384	1.1356	0.201
385	1.1161	0.163846153846154
386	1.2947	0.178615384615385
387	1.2798	0.141846153846154
388	1.2305	0.336923076923077
389	1.2317	0.201076923076923
390	1.2098	0.214076923076923
391	1.2529	0.196153846153846
392	1.2208	0.232307692307692
393	1.1377	0.149
394	1.001	0.136615384615385
395	1.2168	0.244846153846154
396	1.2501	0.190846153846154
397	1.2204	0.193769230769231
398	1.2302	0.254076923076923
399	1.2918	0.197769230769231
400	1.3154	0.178846153846154
401	1.3061	0.129461538461538
402	1.4624	0.161769230769231
403	1.3533	0.199307692307692
404	1.2758	0.175461538461538
405	1.3012	0.126384615384615
406	1.224	0.185230769230769
407	1.2411	0.141538461538462
408	1.1943	0.143615384615385
409	1.1672	0.230230769230769
410	1.1354	0.153384615384615
411	1.3075	0.581076923076923
412	1.2855	0.554307692307692
413	1.3091	0.610923076923077
414	1.2661	0.138923076923077
415	1.2101	0.289846153846154
416	1.2554	0.188923076923077
417	1.2063	0.15
418	1.4335	0.231230769230769
419	1.4397	0.183230769230769
420	1.3927	0.227769230769231
421	1.3805	0.170384615384615
422	1.4213	0.262846153846154
423	1.3296	0.149846153846154
424	1.5077	0.140461538461538
425	1.4307	0.108307692307692
426	1.4138	0.175076923076923
427	1.439	0.165615384615385
428	1.4466	0.141846153846154
429	1.3718	0.178153846153846
430	1.2177	0.153076923076923
431	1.1377	0.310846153846154
432	1.2008	0.319
433	1.3077	0.237461538461538
434	1.2922	0.227846153846154
435	1.3677	0.269692307692308
436	1.3354	0.305615384615385
437	1.3858	0.227461538461538
438	1.3334	0.398846153846154
439	1.3302	0.196076923076923
440	1.2715	0.217692307692308
441	1.3621	0.192923076923077
442	1.2974	0.310076923076923
443	1.3116	0.225461538461538
444	1.3888	0.226230769230769
445	1.2844	0.159769230769231
446	1.3253	0.198384615384615
447	1.2061	0.175307692307692
448	1.1158	0.259615384615385
449	1.2337	0.275076923076923
450	1.2148	0.276076923076923
451	1.1964	0.273615384615385
452	1.305	0.181615384615385
453	1.3076	0.169846153846154
454	1.3366	0.245692307692308
455	1.3042	0.170076923076923
456	1.2605	0.217846153846154
457	1.3417	0.337076923076923
458	1.2736	0.228692307692308
459	1.2417	0.252384615384615
460	1.2937	0.336307692307692
461	1.3454	0.188307692307692
462	1.2176	0.363153846153846
463	1.2195	0.229461538461538
464	1.3199	0.201923076923077
465	1.2829	0.246692307692308
466	1.2908	0.316
467	1.3039	0.172769230769231
468	1.0913	0.240538461538462
469	1.1818	0.182307692307692
470	1.2644	0.266461538461538
471	1.2677	0.299923076923077
472	1.2764	0.126692307692308
473	1.3016	0.321615384615385
474	1.3027	0.169692307692308
475	1.2261	0.138230769230769
476	1.1119	0.193384615384615
477	1.1243	0.184
478	1.1061	0.179230769230769
479	1.0863	0.156538461538462
480	1.2767	0.157846153846154
481	1.2873	0.115692307692308
482	1.238	0.210230769230769
483	1.1087	0.196
484	1.1341	0.117461538461538
485	1.1752	0.273615384615385
486	1.137	0.176076923076923
487	1.2046	0.137846153846154
488	1.1745	0.141307692307692
489	1.2507	0.202
490	1.145	0.148692307692308
491	1.1049	0.286230769230769
492	1.2085	0.230615384615385
493	1.1824	0.203076923076923
494	1.1524	0.116692307692308
495	1.2074	0.196461538461538
496	1.2544	0.210846153846154
497	1.3047	0.186769230769231
498	1.159	0.183153846153846
499	1.1565	0.225538461538462
500	1.2251	0.193230769230769
501	1.2948	0.319615384615385
502	1.2764	0.256307692307692
503	1.2841	0.262923076923077
504	1.2595	0.197538461538462
505	1.3068	0.170846153846154
506	1.2649	0.0845384615384615
507	1.339	0.203923076923077
508	1.3168	0.183384615384615
509	1.2503	0.136076923076923
510	1.2368	0.203153846153846
511	1.3069	0.158
512	1.2873	0.110769230769231
513	1.306	0.170692307692308
514	1.1995	0.0934615384615385
515	1.2176	0.191307692307692
516	1.1527	0.119
517	1.1683	0.193769230769231
518	1.2655	0.270307692307692
519	1.3244	0.159846153846154
520	1.2422	0.157692307692308
521	1.3239	0.228153846153846
522	1.3457	0.102076923076923
523	1.3828	0.191153846153846
524	1.3818	0.175307692307692
525	1.3382	0.170923076923077
526	1.3987	0.132769230769231
527	1.3394	0.263230769230769
528	1.3334	0.206076923076923
529	1.2951	0.281923076923077
530	1.2356	0.244769230769231
531	1.221	0.247384615384615
532	1.266	0.283615384615385
533	1.2698	0.157923076923077
534	1.2475	0.200230769230769
535	1.3039	0.404615384615385
536	1.432	0.302846153846154
537	1.3195	0.258538461538462
538	1.3291	0.153923076923077
539	1.3731	0.182769230769231
540	1.3898	0.125384615384615
541	1.4535	0.262461538461538
542	1.271	0.196153846153846
543	1.2795	0.267307692307692
544	1.2274	0.232846153846154
545	1.2787	0.11
546	1.3695	0.126615384615385
547	1.3917	0.242615384615385
548	1.4231	0.166
549	1.3272	0.296923076923077
550	1.275	0.307230769230769
551	1.2628	0.324923076923077
552	1.3639	0.172307692307692
553	1.3238	0.392307692307692
554	1.2673	0.253769230769231
555	1.2593	0.321230769230769
556	1.4002	0.157076923076923
557	1.3192	0.197384615384615
558	1.1899	0.160615384615385
559	1.11	0.220153846153846
560	1.2364	0.162076923076923
561	1.2454	0.142
562	1.2022	0.134538461538462
563	1.3218	0.203076923076923
564	1.3383	0.277692307692308
565	1.2709	0.184615384615385
566	1.4261	0.267
567	1.4569	0.175538461538462
568	1.399	0.209846153846154
569	1.4587	0.199384615384615
570	1.3678	0.187153846153846
571	1.4073	0.194461538461538
572	1.3803	0.228615384615385
573	1.2738	0.115461538461538
574	1.4715	0.164846153846154
575	1.4736	0.209230769230769
576	1.4351	0.120461538461538
577	1.3786	0.282615384615385
578	1.4352	0.145307692307692
579	1.5024	0.265461538461538
580	1.461	0.228692307692308
581	1.4483	0.151538461538462
582	1.3387	0.281461538461538
583	1.3676	0.203230769230769
584	1.339	0.169538461538462
585	1.4231	0.322923076923077
586	1.4123	0.160615384615385
587	1.4194	0.185692307692308
588	1.431	0.177230769230769
589	1.3494	0.202076923076923
590	1.3944	0.204076923076923
591	1.3822	0.437230769230769
592	1.4249	0.139692307692308
593	1.395	0.150153846153846
594	1.3286	0.351230769230769
595	1.4331	0.113769230769231
596	1.331	0.188
597	1.2796	0.294307692307692
598	1.4715	0.180846153846154
599	1.2787	0.185153846153846
600	1.234	0.215538461538462
601	1.2081	0.186461538461538
602	1.1597	0.181846153846154
603	1.2258	0.181615384615385
604	1.2844	0.146076923076923
605	1.3996	0.167461538461538
606	1.3974	0.287692307692308
607	1.3326	0.154153846153846
608	1.3263	0.206
609	1.2041	0.233846153846154
610	1.2601	0.186
611	1.3098	0.174
612	1.2614	0.211384615384615
613	1.1964	0.137538461538462
614	1.2241	0.217923076923077
615	1.1854	0.179769230769231
616	1.2057	0.212461538461538
617	1.3344	0.341923076923077
618	1.1917	0.220846153846154
619	1.2569	0.147769230769231
620	1.2947	0.111538461538462
621	1.2541	0.182076923076923
622	1.2837	0.152769230769231
623	1.2999	0.245230769230769
624	1.2523	0.200230769230769
625	1.2963	0.201230769230769
626	1.2997	0.203230769230769
627	1.3859	0.0900769230769231
628	1.3744	0.203615384615385
629	1.2562	0.151461538461538
630	1.1375	0.207307692307692
631	1.123	0.159692307692308
632	1.2677	0.213923076923077
633	1.1517	0.241461538461538
634	1.0157	0.219384615384615
635	1.1386	0.222076923076923
636	1.2049	0.161615384615385
637	1.1916	0.287923076923077
638	1.1826	0.184307692307692
639	1.2893	0.260384615384615
640	1.355	0.343538461538462
641	1.2353	0.171384615384615
642	1.3286	0.161230769230769
643	1.293	0.239153846153846
644	1.2761	0.199
645	1.2301	0.108615384615385
646	1.1495	0.187538461538462
647	1.2188	0.238230769230769
648	1.1774	0.182538461538462
649	1.1208	0.150153846153846
650	1.2363	0.247692307692308
651	1.2674	0.170076923076923
652	1.2455	0.266846153846154
653	1.2079	0.179615384615385
654	1.1247	0.137076923076923
655	1.1358	0.171307692307692
656	1.1925	0.140384615384615
657	1.1145	0.127769230769231
658	1.1844	0.197538461538462
659	1.163	0.206538461538462
660	1.2127	0.251307692307692
661	1.1133	0.351384615384615
662	1.1873	0.273230769230769
663	1.0449	0.395538461538462
664	1.0626	0.176230769230769
665	1.2269	0.159692307692308
666	1.3788	0.252307692307692
667	1.3214	0.307
668	1.3557	0.268769230769231
669	1.29	0.357230769230769
670	1.2186	0.170461538461538
671	1.1063	0.192538461538462
672	1.2045	0.346923076923077
673	1.1769	0.314076923076923
674	1.258	0.250153846153846
675	1.2904	0.494384615384615
676	1.356	0.208692307692308
677	1.233	0.197384615384615
678	1.2503	0.203769230769231
679	1.1497	0.228307692307692
680	1.1708	0.187615384615385
681	1.2895	0.236538461538462
682	1.2113	0.250384615384615
683	1.1867	0.252461538461538
684	1.202	0.198461538461538
685	1.1401	0.160615384615385
686	1.2149	0.206615384615385
687	1.1747	0.241692307692308
688	1.245	0.179384615384615
689	1.1797	0.219923076923077
690	1.1612	0.234461538461538
691	1.1606	0.225384615384615
692	1.1276	0.254230769230769
693	1.1564	0.209538461538462
694	1.168	0.252153846153846
695	1.1805	0.146615384615385
696	1.1124	0.205769230769231
697	1.27	0.134230769230769
698	1.2132	0.251615384615385
699	1.229	0.221461538461538
700	1.2323	0.169076923076923
701	1.2931	0.158769230769231
702	1.2768	0.227846153846154
703	1.1617	0.305692307692308
704	1.18	0.393230769230769
705	1.266	0.232076923076923
706	1.1784	0.244846153846154
707	1.1285	0.103692307692308
708	1.1845	0.283846153846154
709	1.2191	0.135538461538462
710	1.1796	0.259
711	1.1469	0.307538461538462
712	1.1686	0.222
713	1.2311	0.337384615384615
714	1.2341	0.344692307692308
715	1.2572	0.172923076923077
716	1.3061	0.279923076923077
717	1.3726	0.125
718	1.2371	0.267461538461538
719	1.0996	0.242923076923077
720	1.0589	0.315692307692308
721	1.1188	0.124692307692308
722	1.1365	0.255307692307692
723	1.1315	0.262076923076923
724	1.2551	0.142538461538462
725	1.2896	0.325
726	1.1993	0.311
727	1.1599	0.196846153846154
728	1.0831	0.156
729	1.1072	0.250307692307692
730	1.1266	0.113230769230769
731	1.1112	0.384461538461538
732	1.1584	0.151846153846154
733	1.1177	0.119384615384615
734	1.1006	0.157153846153846
735	1.1611	0.155461538461538
736	1.1639	0.153230769230769
737	1.1016	0.210923076923077
738	1.2088	0.342076923076923
739	1.1937	0.180461538461538
740	1.1997	0.173076923076923
741	1.1911	0.215
742	1.1483	0.249076923076923
743	1.173	0.264538461538462
744	1.1466	0.219230769230769
745	1.1673	0.248
746	1.2298	0.198
747	1.2514	0.203692307692308
748	1.182	0.253076923076923
749	1.2427	0.241307692307692
750	1.2795	0.219769230769231
751	1.1623	0.247
752	1.3214	0.216
753	1.2301	0.414923076923077
754	1.151	0.235769230769231
755	1.0901	0.199384615384615
756	1.1115	0.175
757	1.1217	0.188307692307692
758	1.1553	0.297923076923077
759	1.147	0.147384615384615
760	1.2193	0.278230769230769
761	1.1393	0.321
762	1.1179	0.288846153846154
763	1.1905	0.239538461538462
764	1.1157	0.136461538461538
765	1.1584	0.253846153846154
766	1.1668	0.404153846153846
767	1.085	0.273846153846154
768	1.1672	0.387307692307692
769	1.2003	0.505923076923077
770	1.1806	0.315615384615385
771	1.1137	0.429461538461538
772	1.2894	0.141461538461538
773	1.3027	0.173384615384615
774	1.2054	0.208153846153846
775	1.1809	0.194846153846154
776	1.1419	0.180923076923077
777	1.2268	0.422692307692308
778	1.2033	0.421461538461539
779	1.2435	0.161384615384615
780	1.1794	0.259769230769231
781	1.2334	0.259153846153846
782	1.3005	0.242615384615385
783	1.1733	0.263153846153846
784	1.1607	0.222846153846154
785	1.1841	0.345384615384615
786	1.1659	0.129846153846154
787	1.2256	0.257769230769231
788	1.2671	0.383923076923077
789	1.2498	0.125230769230769
790	1.1717	0.169923076923077
791	1.1331	0.154153846153846
792	1.3156	0.234923076923077
793	1.363	0.148307692307692
794	1.2413	0.291
795	1.2326	0.183076923076923
796	1.165	0.108307692307692
797	1.2198	0.171
798	1.1602	0.0975384615384615
799	1.2126	0.103846153846154
800	1.1153	0.118076923076923
801	1.1972	0.117076923076923
802	1.1789	0.156230769230769
803	1.1248	0.296923076923077
804	1.1232	0.241461538461538
805	1.1694	0.138307692307692
806	1.1347	0.128307692307692
807	1.2191	0.221769230769231
808	1.1557	0.267846153846154
809	1.2191	0.139692307692308
810	1.2195	0.178615384615385
811	1.2454	0.188153846153846
812	1.2713	0.228384615384615
813	1.2865	0.181538461538462
814	1.2521	0.160384615384615
815	1.3128	0.228307692307692
816	1.1301	0.157615384615385
817	1.023	0.248538461538462
818	1.1449	0.298769230769231
819	1.0406	0.160153846153846
820	1.1239	0.219615384615385
821	1.067	0.114538461538462
822	1.1	0.197615384615385
823	1.0977	0.400076923076923
824	1.1737	0.196461538461538
825	1.1975	0.105538461538462
826	1.1831	0.183846153846154
827	1.1123	0.222692307692308
828	1.1577	0.199692307692308
829	1.1426	0.495153846153846
830	1.2552	0.260769230769231
831	1.2313	0.170615384615385
832	1.2494	0.145615384615385
833	1.2454	0.177076923076923
834	1.2327	0.125153846153846
835	1.1814	0.192846153846154
836	1.1081	0.117153846153846
837	1.2322	0.201692307692308
838	1.1593	0.126538461538462
839	1.1899	0.151153846153846
840	1.1151	0.182769230769231
841	1.1669	0.244538461538462
842	1.1631	0.201461538461538
843	1.2058	0.187153846153846
844	1.081	0.221461538461538
845	1.1289	0.212
846	1.1791	0.203692307692308
847	1.127	0.388230769230769
848	1.1808	0.136923076923077
849	1.2587	0.279692307692308
850	1.2887	0.278461538461538
851	1.2212	0.113538461538462
852	1.1865	0.135846153846154
853	1.1947	0.125
854	1.2966	0.177846153846154
855	1.261	0.190846153846154
856	1.2363	0.123846153846154
857	1.3573	0.118307692307692
858	1.2605	0.192153846153846
859	1.2042	0.222615384615385
860	1.1653	0.152230769230769
861	1.2434	0.114153846153846
862	1.3214	0.149923076923077
863	1.1672	0.178615384615385
864	1.2139	0.196846153846154
865	1.1665	0.183307692307692
866	1.1193	0.216923076923077
867	1.1599	0.198923076923077
868	1.1292	0.342769230769231
869	1.107	0.136153846153846
870	1.1033	0.230846153846154
871	1.1706	0.132615384615385
872	1.1004	0.196769230769231
873	1.1171	0.274384615384615
874	1.174	0.168384615384615
875	1.1972	0.341923076923077
876	1.2089	0.221923076923077
877	1.1265	0.237461538461538
878	1.1032	0.223153846153846
879	1.1302	0.201769230769231
880	1.0855	0.153923076923077
881	1.0337	0.188153846153846
882	1.2365	0.115461538461538
883	1.0939	0.174230769230769
884	1.0641	0.103076923076923
885	1.0346	0.139153846153846
886	1.0235	0.444769230769231
887	1.0237	0.165461538461538
888	1.1177	0.271769230769231
889	1.241	0.204615384615385
890	1.2344	0.148615384615385
891	1.2373	0.155384615384615
892	1.1151	0.213846153846154
893	1.122	0.152769230769231
894	1.1232	0.194384615384615
895	1.1304	0.162384615384615
896	1.1313	0.203769230769231
897	1.0554	0.257076923076923
898	1.1713	0.184615384615385
899	1.1989	0.171230769230769
900	1.2136	0.163230769230769
901	1.188	0.315076923076923
902	1.2464	0.191923076923077
903	1.1645	0.247846153846154
904	1.1121	0.201769230769231
905	1.1154	0.305923076923077
906	1.1915	0.122538461538462
907	1.2437	0.259153846153846
908	1.151	0.405
909	1.1441	0.198307692307692
910	1.168	0.158923076923077
911	1.1781	0.274230769230769
912	1.0933	0.258538461538462
913	1.109	0.159692307692308
914	1.149	0.138769230769231
915	1.2053	0.0894615384615385
916	1.2317	0.297076923076923
917	1.2515	0.141230769230769
918	1.23	0.225769230769231
919	1.216	0.160076923076923
920	1.2865	0.169923076923077
921	1.2113	0.244153846153846
922	1.1502	0.218538461538462
923	1.1769	0.149307692307692
924	1.1437	0.173076923076923
925	1.1939	0.276769230769231
926	1.2069	0.199615384615385
927	1.1643	0.109076923076923
928	1.061	0.146
929	1.0732	0.169538461538462
930	1.1179	0.254153846153846
931	1.0873	0.141923076923077
932	1.3252	0.189230769230769
933	1.1705	0.156
934	1.1359	0.264076923076923
935	1.133	0.132153846153846
936	1.0416	0.247538461538462
937	1.1012	0.0920769230769231
938	1.093	0.210846153846154
939	1.0563	0.141615384615385
940	1.0871	0.213615384615385
941	1.1493	0.129923076923077
942	1.1356	0.184923076923077
943	1.1755	0.187923076923077
944	1.2248	0.119461538461538
945	1.1218	0.299846153846154
946	1.3035	0.265230769230769
947	1.1769	0.137692307692308
948	1.229	0.153
949	1.1456	0.168615384615385
950	1.087	0.146538461538462
951	1.1682	0.16
952	1.1707	0.515384615384615
953	1.0393	0.393923076923077
954	1.1362	0.253230769230769
955	1.1939	0.206
956	1.1343	0.109384615384615
957	1.121	0.219230769230769
958	1.0754	0.206076923076923
959	1.1171	0.163076923076923
960	1.171	0.279230769230769
961	1.2321	0.260615384615385
962	1.0974	0.170769230769231
963	1.0887	0.191538461538462
964	1.1155	0.179769230769231
965	1.0999	0.134384615384615
966	1.068	0.289153846153846
967	1.2243	0.146384615384615
968	1.2184	0.135230769230769
969	1.231	0.221461538461538
970	1.2971	0.209615384615385
971	1.3444	0.109384615384615
972	1.249	0.211076923076923
973	1.3558	0.208153846153846
974	1.3136	0.203
975	1.2305	0.175846153846154
976	1.2392	0.303615384615385
977	1.3753	0.224076923076923
978	1.1945	0.210384615384615
979	1.3591	0.180076923076923
980	1.2951	0.175384615384615
981	1.347	0.243307692307692
982	1.291	0.273384615384615
983	1.2378	0.172384615384615
984	1.2919	0.220846153846154
985	1.2287	0.214
986	1.2907	0.136461538461538
987	1.3718	0.216846153846154
988	1.3289	0.212307692307692
989	1.2927	0.143153846153846
990	1.2263	0.117153846153846
991	1.1982	0.184615384615385
992	1.2614	0.163461538461538
993	1.2678	0.199384615384615
994	1.1714	0.211769230769231
995	1.2038	0.133153846153846
996	1.2702	0.204923076923077
997	1.2519	0.149846153846154
998	1.3559	0.316615384615385
999	1.287	0.207769230769231
1000	1.1396	0.231538461538462
1001	1.2478	0.297153846153846
1002	1.2808	0.173538461538462
1003	1.2516	0.150615384615385
1004	1.2451	0.202692307692308
1005	1.2688	0.201923076923077
1006	1.2894	0.275846153846154
1007	1.3247	0.231923076923077
1008	1.325	0.239307692307692
1009	1.1922	0.135769230769231
1010	1.2119	0.180923076923077
1011	1.284	0.133769230769231
1012	1.3837	0.151923076923077
1013	1.3134	0.202538461538462
1014	1.304	0.130692307692308
1015	1.2348	0.244384615384615
1016	1.3175	0.232230769230769
1017	1.2873	0.218692307692308
1018	1.1826	0.239769230769231
1019	1.2433	0.224923076923077
1020	1.2047	0.244384615384615
1021	1.1777	0.208846153846154
1022	1.2167	0.178153846153846
1023	1.1898	0.139461538461538
1024	1.2902	0.181692307692308
1025	1.2049	0.103538461538462
1026	1.2113	0.267076923076923
1027	1.2067	0.218
1028	1.2812	0.117538461538462
1029	1.2581	0.207076923076923
1030	1.3327	0.138846153846154
1031	1.251	0.140538461538462
1032	1.1618	0.274615384615385
1033	1.0357	0.134769230769231
1034	1.1393	0.152615384615385
1035	1.1323	0.210846153846154
1036	1.2973	0.165769230769231
1037	1.3094	0.193692307692308
1038	1.232	0.161
1039	1.2502	0.251076923076923
1040	1.3768	0.144923076923077
1041	1.5152	0.204153846153846
1042	1.4361	0.207461538461538
1043	1.3509	0.203923076923077
1044	1.2918	0.199769230769231
1045	1.2752	0.146307692307692
1046	1.24	0.224461538461538
1047	1.3738	0.206615384615385
1048	1.3232	0.283461538461538
1049	1.2694	0.160153846153846
1050	1.3849	0.185846153846154
1051	1.3803	0.204230769230769
1052	1.2567	0.186461538461538
1053	1.2311	0.232076923076923
1054	1.2183	0.153461538461538
1055	1.3196	0.133615384615385
1056	1.2883	0.120307692307692
1057	1.2805	0.140153846153846
1058	1.2842	0.167
1059	1.2472	0.224538461538462
1060	1.2879	0.0933846153846154
1061	1.3381	0.197076923076923
1062	1.2489	0.216769230769231
1063	1.2698	0.161230769230769
1064	1.3229	0.177692307692308
1065	1.2513	0.327461538461538
1066	1.2896	0.224923076923077
1067	1.2907	0.202846153846154
1068	1.2997	0.263307692307692
1069	1.2372	0.103769230769231
1070	1.2162	0.200692307692308
1071	1.2803	0.225615384615385
1072	1.2701	0.221692307692308
1073	1.2809	0.17
1074	1.2945	0.213
1075	1.3017	0.199538461538462
1076	1.3506	0.190846153846154
1077	1.3645	0.240384615384615
1078	1.4142	0.265076923076923
1079	1.3502	0.238769230769231
1080	1.3318	0.219615384615385
1081	1.1906	0.160923076923077
1082	1.2723	0.321538461538462
1083	1.3607	0.334384615384615
1084	1.3595	0.236615384615385
1085	1.3105	0.198615384615385
1086	1.2823	0.224307692307692
1087	1.2992	0.266153846153846
1088	1.2919	0.266846153846154
1089	1.3077	0.182461538461538
1090	1.3417	0.223615384615385
1091	1.296	0.336
1092	1.3299	0.295769230769231
1093	1.3832	0.234153846153846
1094	1.3427	0.215384615384615
1095	1.3452	0.148692307692308
1096	1.3827	0.251307692307692
1097	1.3544	0.135153846153846
1098	1.3405	0.220615384615385
1099	1.313	0.245230769230769
1100	1.3897	0.148
1101	1.3769	0.435846153846154
1102	1.4017	0.256307692307692
1103	1.3359	0.307692307692308
1104	1.4282	0.198615384615385
1105	1.351	0.245384615384615
1106	1.4382	0.288384615384615
1107	1.3077	0.200846153846154
1108	1.2914	0.182923076923077
1109	1.2162	0.132153846153846
1110	1.1769	0.203923076923077
1111	1.2121	0.300769230769231
1112	1.3752	0.238153846153846
1113	1.1816	0.219230769230769
1114	1.2923	0.154923076923077
1115	1.3551	0.153461538461538
1116	1.2652	0.168153846153846
1117	1.3226	0.23
1118	1.3564	0.191153846153846
1119	1.3193	0.242615384615385
1120	1.4206	0.178615384615385
1121	1.5334	0.142153846153846
1122	1.4428	0.258153846153846
1123	1.292	0.179230769230769
1124	1.2159	0.370769230769231
1125	1.3359	0.189076923076923
1126	1.3363	0.182923076923077
1127	1.1986	0.185153846153846
1128	1.2331	0.162384615384615
1129	1.2635	0.190076923076923
1130	1.2843	0.306153846153846
1131	1.2757	0.219307692307692
1132	1.2682	0.195692307692308
1133	1.2194	0.273384615384615
1134	1.2087	0.172846153846154
1135	1.375	0.248153846153846
1136	1.4628	0.328769230769231
1137	1.3707	0.270076923076923
1138	1.4546	0.161461538461538
1139	1.412	0.166692307692308
1140	1.4701	0.231230769230769
1141	1.4016	0.326384615384615
1142	1.4689	0.180153846153846
1143	1.4504	0.305538461538462
1144	1.5354	0.186923076923077
1145	1.4493	0.295538461538462
1146	1.5267	0.273769230769231
1147	1.4633	0.206230769230769
1148	1.5478	0.233230769230769
1149	1.5132	0.371769230769231
1150	1.4184	0.334153846153846
1151	1.2907	0.152307692307692
1152	1.311	0.137153846153846
1153	1.2353	0.116692307692308
1154	1.3502	0.139384615384615
1155	1.2563	0.238384615384615
1156	1.3297	0.187923076923077
1157	1.3325	0.188461538461538
1158	1.2837	0.236153846153846
1159	1.2325	0.264153846153846
1160	1.2834	0.360769230769231
1161	1.4669	0.335846153846154
1162	1.3785	0.284076923076923
1163	1.3978	0.314923076923077
1164	1.3638	0.324307692307692
1165	1.2057	0.174
1166	1.2521	0.284307692307692
1167	1.1826	0.317230769230769
1168	1.2257	0.147076923076923
1169	1.2189	0.331461538461538
1170	1.1635	0.198230769230769
1171	1.2058	0.157769230769231
1172	1.2183	0.136307692307692
1173	1.2676	0.144307692307692
1174	1.1784	0.173
1175	1.2915	0.154
1176	1.4119	0.125846153846154
1177	1.4408	0.200307692307692
1178	1.4685	0.181615384615385
1179	1.3786	0.230153846153846
1180	1.3146	0.150153846153846
1181	1.3843	0.162076923076923
1182	1.4342	0.207230769230769
1183	1.3586	0.158538461538462
1184	1.3497	0.196769230769231
1185	1.3414	0.203461538461538
1186	1.4427	0.207769230769231
1187	1.3471	0.145461538461538
1188	1.3315	0.174076923076923
1189	1.4295	0.207846153846154
1190	1.3778	0.171846153846154
1191	1.3723	0.131769230769231
1192	1.4539	0.139615384615385
1193	1.5059	0.165692307692308
1194	1.2573	0.160846153846154
1195	1.3398	0.167615384615385
1196	1.3286	0.205538461538462
1197	1.3628	0.146923076923077
1198	1.4531	0.172846153846154
1199	1.4107	0.297
1200	1.3241	0.313769230769231
1201	1.4945	0.249769230769231
1202	1.5723	0.246
1203	1.6018	0.242153846153846
1204	1.4357	0.222846153846154
1205	1.445	0.158615384615385
1206	1.275	0.227692307692308
1207	1.2814	0.139692307692308
1208	1.3174	0.312307692307692
1209	1.3162	0.230538461538462
1210	1.36	0.246307692307692
1211	1.3305	0.128846153846154
1212	1.2774	0.143769230769231
1213	1.2188	0.220384615384615
1214	1.2128	0.200153846153846
1215	1.2049	0.191076923076923
1216	1.2686	0.102230769230769
1217	1.1759	0.155769230769231
1218	1.2698	0.312153846153846
1219	1.3081	0.343692307692308
1220	1.2139	0.298538461538462
1221	1.3303	0.200153846153846
1222	1.3232	0.413230769230769
1223	1.2427	0.207769230769231
1224	1.2406	0.156461538461538
1225	1.2325	0.234076923076923
1226	1.2361	0.190538461538462
1227	1.2714	0.230461538461538
1228	1.2253	0.271076923076923
1229	1.2873	0.122923076923077
1230	1.2993	0.140076923076923
1231	1.1889	0.165538461538462
1232	1.2228	0.152769230769231
1233	1.2116	0.265461538461538
1234	1.222	0.147615384615385
1235	1.0909	0.128615384615385
1236	1.1711	0.194
1237	1.125	0.172538461538462
1238	1.2299	0.346923076923077
1239	1.3155	0.188846153846154
1240	1.205	0.172153846153846
1241	1.0789	0.180384615384615
1242	1.177	0.161923076923077
1243	1.276	0.178153846153846
1244	1.2184	0.188692307692308
1245	1.0557	0.164307692307692
1246	1.0833	0.133307692307692
1247	1.1039	0.223615384615385
1248	1.0349	0.246846153846154
1249	1.1529	0.293384615384615
1250	1.1125	0.118
1251	1.1172	0.238769230769231
1252	1.1428	0.213923076923077
1253	1.1082	0.158307692307692
1254	1.0887	0.164846153846154
1255	1.2364	0.296846153846154
1256	1.2242	0.150615384615385
1257	1.239	0.698769230769231
1258	1.3108	0.627615384615385
1259	1.2938	0.520923076923077
1260	1.2745	0.662846153846154
1261	1.3361	0.160615384615385
1262	1.3516	0.389230769230769
1263	1.4009	0.247769230769231
1264	1.3571	0.220153846153846
1265	1.3267	0.261923076923077
1266	1.3452	0.172769230769231
1267	1.3283	0.183076923076923
1268	1.3135	0.161384615384615
1269	1.3682	0.172461538461538
1270	1.5494	0.329538461538462
1271	1.4904	0.207307692307692
1272	1.4473	0.145692307692308
1273	1.529	0.261538461538462
1274	1.4512	0.278307692307692
1275	1.3918	0.372153846153846
1276	1.4815	0.297384615384615
1277	1.3279	0.295769230769231
1278	1.4724	0.236153846153846
1279	1.4144	0.198846153846154
1280	1.238	0.215769230769231
1281	1.3307	0.184461538461538
1282	1.3363	0.180846153846154
1283	1.3525	0.178
1284	1.33	0.258846153846154
1285	1.3864	0.303615384615385
1286	1.4705	0.288153846153846
1287	1.5852	0.234153846153846
1288	1.5812	0.224
1289	1.5053	0.542076923076923
1290	1.4691	0.237769230769231
1291	1.5695	0.193230769230769
1292	1.4266	0.147076923076923
1293	1.3195	0.217
1294	1.4167	0.117153846153846
1295	1.4019	0.172692307692308
1296	1.5607	0.188769230769231
1297	1.4778	0.158923076923077
1298	1.3084	0.202153846153846
1299	1.3517	0.124
1300	1.3519	0.21
1301	1.2584	0.182230769230769
1302	1.2888	0.171769230769231
1303	1.4433	0.166
1304	1.3518	0.268
1305	1.372	0.152384615384615
1306	1.3431	0.152384615384615
1307	1.322	0.275538461538462
1308	1.4061	0.170846153846154
1309	1.3619	0.183
1310	1.3602	0.125538461538462
1311	1.3812	0.219461538461538
1312	1.3362	0.216538461538462
1313	1.3908	0.150230769230769
1314	1.4029	0.217384615384615
1315	1.4556	0.317538461538462
1316	1.3737	0.208153846153846
1317	1.3558	0.172384615384615
1318	1.3098	0.127230769230769
1319	1.2551	0.202538461538462
1320	1.2558	0.203461538461538
1321	1.3116	0.384384615384615
1322	1.3284	0.171
1323	1.2456	0.155461538461538
1324	1.233	0.223538461538462
1325	1.3199	0.163846153846154
1326	1.3322	0.276076923076923
1327	1.324	0.376384615384615
1328	1.3011	0.235
1329	1.282	0.203923076923077
1330	1.2479	0.236923076923077
1331	1.3853	0.244
1332	1.4079	0.301615384615385
1333	1.3794	0.164307692307692
1334	1.345	0.234538461538462
1335	1.3461	0.252307692307692
1336	1.3746	0.208461538461538
1337	1.5016	0.169769230769231
1338	1.4624	0.198461538461538
1339	1.4162	0.163846153846154
1340	1.3537	0.177307692307692
1341	1.3473	0.213538461538462
1342	1.3383	0.208615384615385
1343	1.2562	0.111230769230769
1344	1.2733	0.254230769230769
1345	1.4782	0.202769230769231
1346	1.3793	0.240692307692308
1347	1.398	0.244846153846154
1348	1.4436	0.274153846153846
1349	1.3855	0.335461538461538
1350	1.3281	0.317538461538462
1351	1.3602	0.207846153846154
1352	1.3035	0.160615384615385
1353	1.3164	0.203692307692308
1354	1.3972	0.153461538461538
1355	1.3354	0.163076923076923
1356	1.2468	0.217076923076923
1357	1.3303	0.168307692307692
1358	1.4096	0.136230769230769
1359	1.4413	0.218846153846154
1360	1.4213	0.177153846153846
1361	1.3964	0.203153846153846
1362	1.4285	0.185615384615385
1363	1.3778	0.221153846153846
1364	1.3868	0.149
1365	1.3245	0.284307692307692
1366	1.3562	0.139
1367	1.3179	0.243307692307692
1368	1.3803	0.205538461538462
1369	1.3729	0.162923076923077
1370	1.4216	0.196230769230769
1371	1.4405	0.232461538461538
1372	1.4524	0.219461538461538
1373	1.4203	0.214769230769231
1374	1.4449	0.165538461538462
1375	1.3559	0.142
1376	1.4759	0.347384615384615
1377	1.3335	0.248923076923077
1378	1.475	0.218307692307692
1379	1.4	0.234461538461538
1380	1.3709	0.182538461538462
1381	1.3336	0.212153846153846
1382	1.362	0.200384615384615
1383	1.3313	0.259307692307692
1384	1.3294	0.308230769230769
1385	1.4532	0.219769230769231
1386	1.4818	0.128769230769231
1387	1.4545	0.158461538461538
1388	1.4335	0.2
1389	1.3499	0.132307692307692
1390	1.3152	0.221846153846154
1391	1.3395	0.113076923076923
1392	1.3479	0.259538461538462
1393	1.3081	0.203153846153846
1394	1.3419	0.250076923076923
1395	1.3413	0.141769230769231
1396	1.4697	0.241692307692308
1397	1.2628	0.162846153846154
1398	1.3089	0.208923076923077
1399	1.3445	0.206846153846154
1400	1.43	0.139384615384615
1401	1.3419	0.209769230769231
1402	1.3376	0.215307692307692
1403	1.3779	0.296
1404	1.2557	0.154230769230769
1405	1.2547	0.114076923076923
1406	1.2952	0.154923076923077
1407	1.2426	0.214076923076923
1408	1.1915	0.160615384615385
1409	1.2089	0.238615384615385
1410	1.2268	0.174
1411	1.2715	0.122153846153846
1412	1.203	0.260923076923077
1413	1.1603	0.301692307692308
1414	1.2489	0.215846153846154
1415	1.1655	0.725153846153846
1416	1.1827	0.782461538461539
1417	1.2415	0.807769230769231
1418	1.1459	0.781923076923077
1419	1.2894	0.767230769230769
1420	1.1899	0.790923076923077
1421	1.2873	0.793307692307692
1422	1.2798	0.795076923076923
1423	1.3109	0.787384615384615
1424	1.3891	0.780153846153846
1425	1.3749	0.778923076923077
1426	1.3084	0.762461538461538
1427	1.2724	0.810769230769231
1428	1.3088	0.775461538461538
1429	1.3969	0.621846153846154
1430	1.3635	0.735230769230769
1431	1.2723	0.770076923076923
1432	1.2924	0.772923076923077
1433	1.2331	0.796230769230769
1434	1.3316	0.805769230769231
1435	1.266	0.769923076923077
1436	1.1303	0.783923076923077
1437	1.1364	0.783384615384615
1438	1.1926	0.771384615384615
1439	1.1345	0.756461538461539
1440	1.2404	0.779384615384615
1441	1.1748	0.772615384615385
1442	1.15	0.769846153846154
1443	1.2576	0.789076923076923
1444	1.3067	0.784769230769231
1445	1.2467	0.775307692307692
1446	1.3478	0.785384615384615
1447	1.352	0.794692307692308
1448	1.3332	0.761769230769231
1449	1.2845	0.766153846153846
1450	1.272	0.504615384615385
1451	1.2347	0.526769230769231
1452	1.2713	0.663153846153846
1453	1.2608	0.582230769230769
1454	1.2796	0.627076923076923
1455	1.2879	0.556846153846154
1456	1.2778	0.556692307692308
1457	1.3661	0.621538461538462
1458	1.3219	0.594923076923077
1459	1.3562	0.615461538461539
1460	1.3753	0.674307692307692
1461	1.4306	0.587
1462	1.3741	0.739230769230769
1463	1.3085	0.768692307692308
1464	1.2525	0.772307692307692
1465	1.1716	0.786615384615385
1466	1.2653	0.775153846153846
1467	1.316	0.772615384615385
1468	1.2752	0.759615384615385
1469	1.2879	0.777461538461538
1470	1.1892	0.768153846153846
1471	1.1896	0.774461538461538
1472	1.2177	0.789461538461538
1473	1.2703	0.795230769230769
1474	1.3032	0.766307692307692
1475	1.2453	0.772538461538462
1476	1.3437	0.786615384615385
1477	1.427	0.778692307692308
1478	1.312	0.780769230769231
1479	1.3431	0.779923076923077
1480	1.3532	0.825153846153846
1481	1.375	0.785692307692308
1482	1.4253	0.768230769230769
1483	1.3982	0.770923076923077
1484	1.5306	0.786538461538462
1485	1.4676	0.790230769230769
1486	1.3047	0.782307692307692
1487	1.25	0.776307692307692
1488	1.3967	0.786153846153846
1489	1.2867	0.859615384615385
1490	1.2374	0.792692307692308
1491	1.2276	0.771923076923077
1492	1.1728	0.786384615384615
1493	1.2406	0.779692307692308
1494	1.2144	0.798461538461538
1495	1.2813	0.814923076923077
1496	1.2472	0.773076923076923
1497	1.1934	0.809076923076923
1498	1.3464	0.809923076923077
1499	1.3508	0.797153846153846
1500	1.3587	0.793384615384615
1501	1.4638	0.771692307692308
1502	1.4082	0.844153846153846
1503	1.3343	0.790307692307692
1504	1.3337	0.782307692307692
1505	1.267	0.771230769230769
1506	1.2655	0.788307692307692
1507	1.2315	0.784384615384615
1508	1.344	0.784538461538462
1509	1.4329	0.777846153846154
1510	1.3976	0.803307692307692
1511	1.3775	0.809076923076923
1512	1.4479	0.772384615384615
1513	1.2653	0.775076923076923
1514	1.2667	0.785153846153846
1515	1.3336	0.759615384615385
1516	1.3132	0.787846153846154
1517	1.3582	0.794615384615385
1518	1.4755	0.839615384615385
1519	1.3911	0.822923076923077
1520	1.2912	0.784076923076923
1521	1.2499	0.770923076923077
1522	1.335	0.762923076923077
1523	1.2793	0.810615384615385
1524	1.2671	0.792153846153846
1525	1.2833	0.785769230769231
1526	1.1857	0.782769230769231
1527	1.2067	0.762769230769231
1528	1.2459	0.780615384615384
1529	1.2198	0.786846153846154
1530	1.1992	0.776923076923077
1531	1.2136	0.784615384615385
1532	1.2205	0.797384615384615
1533	1.2226	0.777384615384615
1534	1.2447	0.808846153846154
1535	1.1752	0.773307692307692
1536	1.222	0.755076923076923
1537	1.1669	0.772384615384615
1538	1.2525	0.763153846153846
1539	1.3729	0.781538461538462
1540	1.3457	0.800153846153846
1541	1.2355	0.787076923076923
1542	1.1912	0.764615384615385
1543	1.174	0.764307692307692
1544	1.256	0.781923076923077
1545	1.2264	0.761769230769231
1546	1.2197	0.783230769230769
1547	1.3206	0.772307692307692
1548	1.3569	0.775
1549	1.4781	0.763692307692308
1550	1.2389	0.766076923076923
1551	1.2752	0.784230769230769
1552	1.2687	0.804384615384615
1553	1.3696	0.780846153846154
1554	1.277	0.820384615384615
1555	1.2893	0.786692307692308
1556	1.1722	0.772076923076923
1557	1.1408	0.769307692307692
1558	1.3478	0.791538461538461
1559	1.2549	0.792384615384615
1560	1.2101	0.787923076923077
1561	1.2907	0.768461538461538
1562	1.2435	0.778307692307692
1563	1.2292	0.810307692307692
1564	1.2386	0.790384615384615
1565	1.3154	0.782538461538462
1566	1.1903	0.776923076923077
1567	1.2301	0.792153846153846
1568	1.192	0.793769230769231
1569	1.1816	0.784307692307692
1570	1.1534	0.786923076923077
1571	1.2369	0.775461538461538
1572	1.2641	0.775692307692308
1573	1.3418	0.777307692307692
1574	1.29	0.806615384615385
1575	1.2952	0.800538461538462
1576	1.3328	0.776230769230769
1577	1.3341	0.770384615384615
1578	1.3617	0.784769230769231
1579	1.3163	0.799461538461538
1580	1.4026	0.760538461538462
1581	1.2547	0.787538461538462
1582	1.1339	0.772846153846154
1583	1.1613	0.778230769230769
1584	1.1213	0.776692307692308
1585	1.2131	0.788692307692308
1586	1.3392	0.776384615384615
1587	1.2423	0.778461538461538
1588	1.3114	0.772153846153846
1589	1.2548	0.796538461538462
1590	1.1354	0.815615384615385
1591	1.1976	0.856384615384615
1592	1.1517	0.841153846153846
1593	1.2177	0.789153846153846
1594	1.3943	0.768692307692308
1595	1.2731	0.781384615384615
1596	1.218	0.775384615384615
1597	1.2401	0.771615384615385
1598	1.1606	0.785384615384615
1599	1.1735	0.799230769230769
1600	1.2052	0.784384615384615
1601	1.1747	0.750230769230769
1602	1.1328	0.780769230769231
1603	1.2223	0.773307692307692
1604	1.1798	0.806230769230769
1605	1.1928	0.775
1606	1.1569	0.785076923076923
1607	1.1747	0.842230769230769
1608	1.2268	0.763307692307692
1609	1.2846	0.782538461538462
1610	1.2715	0.779
1611	1.2474	0.761769230769231
1612	1.2422	0.765153846153846
1613	1.1879	0.781538461538462
1614	1.2735	0.755615384615385
1615	1.1921	0.776230769230769
1616	1.2848	0.785615384615385
1617	1.1491	0.768153846153846
1618	1.1849	0.761769230769231
1619	1.2121	0.795615384615385
1620	1.2353	0.819846153846154
1621	1.1816	0.836384615384615
1622	1.1499	0.805769230769231
1623	1.0975	0.756384615384615
1624	1.1736	0.797923076923077
1625	1.1109	0.780615384615384
1626	1.2987	0.769384615384615
1627	1.2723	0.791230769230769
1628	1.1952	0.789384615384615
1629	1.3159	0.813307692307692
1630	1.282	0.763923076923077
1631	1.2316	0.782153846153846
1632	1.1944	0.784461538461538
1633	1.1949	0.771230769230769
1634	1.0859	0.782
1635	1.1076	0.781615384615385
1636	1.1354	0.782692307692308
1637	1.0757	0.796923076923077
1638	1.1569	0.839461538461538
1639	1.1563	0.772615384615385
1640	1.1291	0.789923076923077
1641	1.142	0.803076923076923
1642	1.1	0.775692307692308
1643	1.1133	0.781615384615385
1644	1.1354	0.760461538461538
1645	1.1554	0.818076923076923
1646	1.299	0.806461538461538
1647	1.0946	0.776230769230769
1648	1.2161	0.781
1649	1.1813	0.782923076923077
1650	1.1589	0.767769230769231
1651	1.1375	0.795153846153846
1652	1.0799	0.764692307692308
1653	1.1612	0.783923076923077
1654	1.0992	0.792538461538462
1655	1.145	0.794615384615385
1656	1.1404	0.776307692307692
1657	1.1315	0.770769230769231
1658	1.1628	0.810692307692308
1659	1.1505	0.831615384615385
1660	1.1741	0.783615384615384
1661	1.0967	0.781153846153846
1662	1.1825	0.833846153846154
1663	1.1943	0.810230769230769
1664	1.205	0.798307692307692
1665	1.1511	0.780615384615384
1666	1.1865	0.786692307692308
1667	1.1235	0.793923076923077
1668	1.1321	0.778846153846154
1669	1.2624	0.781923076923077
1670	1.2205	0.772384615384615
1671	1.2291	0.782692307692308
1672	1.1624	0.788230769230769
1673	1.2559	0.770384615384615
1674	1.2746	0.783230769230769
1675	1.2574	0.781615384615385
1676	1.2051	0.786538461538462
1677	1.21	0.776923076923077
1678	1.2317	0.798692307692308
1679	1.2129	0.781153846153846
1680	1.2455	0.778769230769231
1681	1.3367	0.798538461538462
1682	1.2989	0.778230769230769
1683	1.2296	0.791538461538461
1684	1.2542	0.771076923076923
1685	1.2033	0.791307692307692
1686	1.1791	0.805230769230769
1687	1.2365	0.767
1688	1.1421	0.746769230769231
1689	1.2019	0.818692307692308
1690	1.1634	0.773538461538462
1691	1.1504	0.811923076923077
1692	1.1435	0.783769230769231
1693	1.216	0.779538461538462
1694	1.2335	0.774769230769231
1695	1.2507	0.785769230769231
1696	1.2169	0.815769230769231
1697	1.1655	0.804692307692308
1698	1.2067	0.767538461538462
1699	1.2672	0.770461538461538
1700	1.323	0.773846153846154
1701	1.1993	0.758230769230769
1702	1.2644	0.849769230769231
1703	1.1046	0.821615384615385
1704	1.1437	0.773846153846154
1705	1.1856	0.768153846153846
1706	1.1941	0.790230769230769
1707	1.1223	0.775230769230769
1708	1.1679	0.801846153846154
1709	1.0463	0.774615384615384
1710	1.2076	0.790384615384615
1711	1.2429	0.789307692307692
1712	1.2441	0.774615384615384
1713	1.2969	0.784307692307692
1714	1.2674	0.773615384615385
1715	1.2784	0.774769230769231
1716	1.2632	0.758076923076923
1717	1.2014	0.771769230769231
1718	1.1652	0.802230769230769
1719	1.2989	0.769230769230769
1720	1.2278	0.775
1721	1.1021	0.798307692307692
1722	1.1554	0.781307692307692
1723	1.1343	0.783538461538462
1724	1.2184	0.789
1725	1.223	0.784153846153846
1726	1.2756	0.796461538461539
1727	1.3279	0.771769230769231
1728	1.2026	0.761923076923077
1729	1.2226	0.767615384615385
1730	1.2098	0.826153846153846
1731	1.2491	0.775615384615385
1732	1.2071	0.790230769230769
1733	1.2658	0.812846153846154
1734	1.1994	0.763307692307692
1735	1.2402	0.769230769230769
1736	1.1337	0.763615384615385
1737	1.198	0.764769230769231
1738	1.3026	0.783153846153846
1739	1.2499	0.778692307692308
1740	1.2469	0.774538461538461
1741	1.1798	0.776384615384615
1742	1.1662	0.750307692307692
1743	1.2236	0.804846153846154
1744	1.2201	0.781
1745	1.1985	0.775
1746	1.1179	0.780307692307692
1747	1.1805	0.762615384615385
1748	1.193	0.769076923076923
1749	1.3362	0.781307692307692
1750	1.3552	0.786846153846154
1751	1.2311	0.779769230769231
1752	1.3575	0.789230769230769
1753	1.2762	0.813230769230769
1754	1.2187	0.791461538461538
1755	1.1777	0.797846153846154
1756	1.174	0.783076923076923
1757	1.1295	0.781769230769231
1758	1.1946	0.777076923076923
1759	1.2621	0.776846153846154
1760	1.2368	0.798538461538462
1761	1.1142	0.786615384615385
1762	1.1502	0.766538461538462
1763	1.2551	0.778384615384615
1764	1.2266	0.744461538461538
1765	1.2279	0.786153846153846
1766	1.2433	0.798615384615385
1767	1.2893	0.775769230769231
1768	1.292	0.795538461538462
1769	1.2279	0.783230769230769
1770	1.2816	0.767692307692308
1771	1.2933	0.840307692307692
1772	1.2146	0.772692307692308
1773	1.2336	0.810615384615385
1774	1.2112	0.772769230769231
1775	1.1054	0.802384615384615
1776	1.1021	0.776846153846154
1777	1.1935	0.772
1778	1.0713	0.801153846153846
1779	1.0761	0.782846153846154
1780	1.03	0.779153846153846
1781	1.1505	0.778307692307692
1782	1.2286	0.773230769230769
1783	1.1268	0.779230769230769
1784	1.1193	0.776153846153846
1785	1.1405	0.801923076923077
1786	1.2162	0.782153846153846
1787	1.1603	0.773538461538462
1788	1.229	0.769384615384615
1789	1.168	0.797153846153846
1790	1.1708	0.765538461538462
1791	1.2388	0.786307692307692
1792	1.3148	0.771769230769231
1793	1.1703	0.762307692307692
1794	1.1228	0.770384615384615
1795	1.151	0.775769230769231
1796	1.1407	0.796538461538462
1797	1.1099	0.783692307692308
1798	1.1778	0.761384615384615
1799	1.1475	0.767461538461538
1800	1.1964	0.783230769230769
1801	1.1508	0.812692307692308
1802	1.2183	0.796923076923077
1803	1.3005	0.795538461538462
1804	1.3457	0.805153846153846
1805	1.2506	0.807076923076923
1806	1.1419	0.785230769230769
1807	1.2133	0.769153846153846
1808	1.2104	0.771153846153846
1809	1.2469	0.767307692307692
1810	1.2244	0.776538461538462
1811	1.2961	0.780076923076923
1812	1.2431	0.762307692307692
1813	1.2509	0.771
1814	1.2673	0.781461538461538
1815	1.2693	0.775923076923077
1816	1.232	0.810615384615385
1817	1.2668	0.772615384615385
1818	1.1731	0.797538461538461
1819	1.1856	0.782076923076923
1820	1.1987	0.819076923076923
1821	1.1908	0.774
1822	1.1864	0.767230769230769
1823	1.2974	0.749384615384615
1824	1.2779	0.797
1825	1.1998	0.767230769230769
1826	1.1803	0.788846153846154
1827	1.23	0.772615384615385
1828	1.339	0.780538461538462
1829	1.2469	0.812769230769231
1830	1.3627	0.806230769230769
1831	1.1904	0.771692307692308
1832	1.2056	0.760846153846154
1833	1.2576	0.776923076923077
1834	1.3068	0.784538461538462
1835	1.364	0.790692307692308
1836	1.3267	0.783923076923077
1837	1.3499	0.769538461538462
1838	1.3738	0.779230769230769
1839	1.4124	0.795230769230769
1840	1.3801	0.773384615384615
1841	1.3117	0.796
1842	1.3147	0.769153846153846
1843	1.2602	0.788384615384615
1844	1.3566	0.786692307692308
1845	1.3193	0.812692307692308
1846	1.2884	0.776923076923077
1847	1.3573	0.777615384615384
1848	1.2469	0.756769230769231
1849	1.3128	0.797846153846154
1850	1.2728	0.775769230769231
1851	1.3229	0.784538461538462
1852	1.1501	0.787769230769231
1853	1.2601	0.777923076923077
1854	1.3725	0.805076923076923
1855	1.3254	0.796384615384615
1856	1.1764	0.771153846153846
1857	1.3845	0.777538461538461
1858	1.3199	0.807153846153846
1859	1.2071	0.771461538461538
1860	1.3116	0.796461538461539
1861	1.3488	0.778538461538462
1862	1.3339	0.775846153846154
1863	1.3207	0.768769230769231
1864	1.2873	0.780769230769231
1865	1.3511	0.779538461538462
1866	1.3477	0.777153846153846
1867	1.2817	0.772230769230769
1868	1.2045	0.764461538461538
1869	1.1736	0.764
1870	1.1698	0.776384615384615
1871	1.2498	0.774076923076923
1872	1.2853	0.768923076923077
1873	1.2743	0.801692307692308
1874	1.3159	0.792692307692308
1875	1.4138	0.777538461538461
1876	1.4254	0.786692307692308
1877	1.3772	0.777615384615384
1878	1.3593	0.782461538461539
1879	1.2939	0.767538461538462
1880	1.3225	0.783923076923077
1881	1.2048	0.759384615384615
1882	1.2242	0.766846153846154
1883	1.2059	0.781846153846154
1884	1.2522	0.788769230769231
1885	1.2951	0.727692307692308
1886	1.292	0.790923076923077
1887	1.3387	0.849076923076923
1888	1.3017	0.771692307692308
1889	1.2238	0.76
1890	1.2085	0.771153846153846
1891	1.3232	0.841538461538462
1892	1.3229	0.777923076923077
1893	1.3379	0.774461538461538
1894	1.2835	0.795
1895	1.2672	0.808461538461538
1896	1.2683	0.786461538461538
1897	1.1962	0.795307692307692
1898	1.3205	0.778692307692308
1899	1.2414	0.784076923076923
1900	1.4543	0.801769230769231
1901	1.3447	0.816615384615385
1902	1.3002	0.783230769230769
1903	1.2923	0.778461538461538
1904	1.2125	0.785692307692308
1905	1.2983	0.792769230769231
1906	1.1353	0.821538461538462
1907	1.1607	0.776538461538462
1908	1.1585	0.771538461538461
1909	1.1078	0.773
1910	1.1205	0.839153846153846
1911	1.1234	0.798923076923077
1912	1.2371	0.763307692307692
1913	1.298	0.777769230769231
1914	1.2041	0.752461538461538
1915	1.2532	0.791923076923077
1916	1.2455	0.779076923076923
1917	1.3271	0.776153846153846
1918	1.3554	0.806692307692308
1919	1.254	0.797692307692308
1920	1.2942	0.777769230769231
1921	1.2782	0.791153846153846
1922	1.326	0.648153846153846
1923	1.4054	0.818
1924	1.4168	0.774538461538461
1925	1.3696	0.798846153846154
1926	1.376	0.779846153846154
1927	1.2843	0.763769230769231
1928	1.2957	0.779923076923077
1929	1.389	0.779384615384615
1930	1.3274	0.771538461538461
1931	1.3253	0.776461538461539
1932	1.4281	0.787692307692308
1933	1.3484	0.769230769230769
1934	1.2589	0.783846153846154
1935	1.2713	0.770923076923077
1936	1.3789	0.787153846153846
1937	1.3884	0.770692307692308
1938	1.4415	0.763307692307692
1939	1.4296	0.786538461538462
1940	1.4424	0.767923076923077
1941	1.4702	0.772230769230769
1942	1.4802	0.784923076923077
1943	1.3209	0.799769230769231
1944	1.3086	0.780692307692308
1945	1.2697	0.813153846153846
1946	1.31	0.769692307692308
1947	1.3227	0.786923076923077
1948	1.3093	0.787461538461538
1949	1.2544	0.767769230769231
1950	1.3697	0.771153846153846
1951	1.37	0.763461538461539
1952	1.3349	0.781384615384615
1953	1.332	0.784769230769231
1954	1.23	0.775230769230769
1955	1.2601	0.766769230769231
1956	1.2634	0.776923076923077
1957	1.2228	0.779769230769231
1958	1.2863	0.779923076923077
1959	1.3134	0.789461538461538
1960	1.3414	0.780307692307692
1961	1.2769	0.662384615384615
1962	1.3047	0.791153846153846
1963	1.1972	0.789538461538462
1964	1.2442	0.801461538461538
1965	1.3311	0.780384615384615
1966	1.2503	0.797307692307692
1967	1.161	0.800538461538462
1968	1.1794	0.797
1969	1.2806	0.787692307692308
1970	1.2195	0.779846153846154
1971	1.2375	0.771538461538461
1972	1.2856	0.781461538461538
1973	1.28	0.771
1974	1.2768	0.819307692307692
1975	1.3165	0.793769230769231
1976	1.2685	0.781384615384615
1977	1.2489	0.806461538461538
1978	1.1296	0.796
1979	1.1901	0.776461538461539
1980	1.193	0.782923076923077
1981	1.2202	0.765846153846154
1982	1.2512	0.776769230769231
1983	1.2493	0.778153846153846
1984	1.1617	0.779230769230769
1985	1.2128	0.770538461538462
1986	1.1903	0.775076923076923
1987	1.3307	0.785230769230769
1988	1.2651	0.782384615384615
1989	1.2094	0.805076923076923
1990	1.2064	0.781076923076923
1991	1.1879	0.787846153846154
1992	1.1782	0.792076923076923
1993	1.1697	0.789384615384615
1994	1.0714	0.790230769230769
1995	1.1213	0.771153846153846
1996	1.15	0.794230769230769
1997	1.1589	0.785846153846154
1998	1.2861	0.772461538461538
1999	1.3259	0.788153846153846
[truncated: 38,001 more rows]
