# Supplementary material for: Revealing the selective mechanisms of inhibitors to PARP-1 and PARP-2 via multiple computational methods
Source: PeerJ. 2020 May 25;8:e9241. doi: 10.7717/peerj.9241 (PMC7255342; doi:10.7717/peerj.9241)
Supplement: Data S1 [file peerj-08-9241-s001.zip › Raw_data/Figure 3/(D) PARP-2-Niraparib.csv]

Frame	PARP-2	Niraparib
1	0	0
2	0.484	0.313288889
3	0.496133333	0.095955556
4	0.584333333	0.128577778
5	0.5374	0.154888889
6	0.5322	0.164844444
7	0.549333333	0.187466667
8	0.568666667	0.188
9	0.605066667	0.158355556
10	0.647733333	0.210044444
11	0.652733333	0.142622222
12	0.614133333	0.1344
13	0.716466667	0.132577778
14	0.6966	0.310088889
15	0.730133333	0.298888889
16	0.741066667	0.204177778
17	0.763066667	0.197688889
18	0.743666667	0.144666667
19	0.7606	0.292755556
20	0.776266667	0.215066667
21	0.7992	0.172355556
22	0.758733333	0.207022222
23	0.768733333	0.2328
24	0.8348	0.320622222
25	0.8596	0.3048
26	0.9116	0.264355556
27	0.816133333	0.260977778
28	0.847866667	0.273466667
29	0.8304	0.137333333
30	0.971	0.272488889
31	0.935333333	0.269066667
32	0.886466667	0.144755556
33	0.887333333	0.224977778
34	0.976866667	0.158755556
35	0.8794	0.160444444
36	0.921266667	0.1448
37	0.87	0.170977778
38	0.9098	0.253422222
39	0.9032	0.304755556
40	1.002733333	0.359555556
41	0.878933333	0.331955556
42	0.959466667	0.279244444
43	1.010466667	0.244044444
44	1.080733333	0.231111111
45	0.9902	0.2916
46	0.9434	0.321466667
47	0.9784	0.221288889
48	1.013	0.315333333
49	1.063	0.3972
50	1.049066667	0.382533333
51	0.978733333	0.347111111
52	0.9088	0.309377778
53	0.950133333	0.361911111
54	1.109466667	0.306088889
55	0.987733333	0.345644444
56	0.959866667	0.311288889
57	0.852933333	0.158933333
58	0.8684	0.138355556
59	0.878133333	0.275333333
60	0.9136	0.169866667
61	0.969466667	0.282622222
62	0.925266667	0.232533333
63	0.993866667	0.209022222
64	0.957133333	0.236488889
65	1.0082	0.298311111
66	0.950866667	0.131244444
67	1.0192	0.166266667
68	0.930866667	0.222177778
69	1.0386	0.254044444
70	1.023	0.256133333
71	0.985266667	0.1552
72	1.063466667	0.249511111
73	1.005933333	0.244977778
74	0.957333333	0.260755556
75	1.0298	0.269422222
76	1.072266667	0.235866667
77	1.047466667	0.258488889
78	1.0314	0.204
79	1.044933333	0.170977778
80	1.008333333	0.123066667
81	1.005533333	0.178666667
82	0.9968	0.153511111
83	1.025533333	0.1888
84	1.0132	0.201733333
85	1.005466667	0.223155556
86	1.082266667	0.229911111
87	1.077666667	0.1688
88	1.088	0.161288889
89	1.031133333	0.225066667
90	1.0104	0.223422222
91	1.0304	0.313155556
92	0.9904	0.247822222
93	0.963866667	0.400488889
94	0.934933333	0.342711111
95	0.961	0.282666667
96	1.0392	0.235155556
97	1.081866667	0.262488889
98	1.080333333	0.259733333
99	1.079866667	0.266444444
100	1.101866667	0.155644444
101	1.064066667	0.2608
102	1.056066667	0.120577778
103	1.0948	0.246977778
104	1.1182	0.224
105	1.094066667	0.299377778
106	1.107733333	0.333866667
107	1.077133333	0.158977778
108	1.1612	0.250355556
109	1.1702	0.187733333
110	1.157933333	0.161288889
111	1.2206	0.214622222
112	1.166466667	0.164533333
113	1.116866667	0.183555556
114	1.0838	0.195022222
115	1.008533333	0.269066667
116	1.0004	0.254533333
117	0.913466667	0.2604
118	0.8504	0.247688889
119	0.839666667	0.317244444
120	0.878933333	0.105244444
121	0.923333333	0.189644444
122	0.873533333	0.171377778
123	0.910666667	0.121777778
124	0.872466667	0.180266667
125	0.854	0.198311111
126	0.838666667	0.201777778
127	0.8432	0.332666667
128	0.811333333	0.184977778
129	0.8328	0.202088889
130	0.8032	0.221333333
131	0.783066667	0.209022222
132	0.775133333	0.243244444
133	0.763733333	0.245244444
134	0.798333333	0.171066667
135	0.7944	0.180266667
136	0.8226	0.2692
137	0.795666667	0.287822222
138	0.860933333	0.182666667
139	0.850266667	0.192844444
140	0.867933333	0.163733333
141	0.850733333	0.179777778
142	0.8566	0.203866667
143	0.873733333	0.235333333
144	0.889666667	0.226844444
145	0.883666667	0.226177778
146	0.8994	0.188533333
147	0.846	0.352711111
148	0.912466667	0.327911111
149	0.9968	0.295644444
150	1.028666667	0.265466667
151	0.945866667	0.218133333
152	0.9868	0.140533333
153	1.056866667	0.245288889
154	1.016333333	0.249866667
155	1.001733333	0.128133333
156	0.9814	0.208177778
157	0.9724	0.260088889
158	0.8754	0.225155556
159	1.020866667	0.243955556
160	1.061266667	0.271155556
161	1.0374	0.351066667
162	0.984866667	0.191733333
163	0.9916	0.200977778
164	0.979733333	0.240355556
165	1.076866667	0.208088889
166	0.993066667	0.193955556
167	1.0152	0.189111111
168	1.138266667	0.109777778
169	1.033333333	0.139155556
170	0.9634	0.139688889
171	1.000533333	0.285777778
172	0.9748	0.2084
173	0.927266667	0.137777778
174	0.979666667	0.192711111
175	0.938266667	0.203777778
176	1.042333333	0.214488889
177	1.1064	0.252666667
178	1.037266667	0.118622222
179	1.036533333	0.257911111
180	0.968666667	0.3056
181	0.986866667	0.242577778
182	0.974733333	0.215288889
183	1.022666667	0.2792
184	1.0388	0.297911111
185	0.9866	0.157066667
186	0.994533333	0.245911111
187	1.068466667	0.2568
188	1.042533333	0.212755556
189	0.984666667	0.211911111
190	0.959133333	0.246933333
191	1.019066667	0.257511111
192	1.025933333	0.202
193	1.049333333	0.264177778
194	0.9976	0.198977778
195	1.0816	0.147511111
196	1.172533333	0.210666667
197	1.0334	0.205866667
198	0.993466667	0.179155556
199	1.027133333	0.090088889
200	1.009933333	0.229288889
201	0.9978	0.225377778
202	0.997866667	0.269244444
203	1.010133333	0.216044444
204	1.052333333	0.261555556
205	1.075066667	0.268577778
206	1.082133333	0.190711111
207	1.1144	0.200977778
208	1.087133333	0.231111111
209	1.047066667	0.1644
210	1.083533333	0.230177778
211	1.054	0.302755556
212	1.034466667	0.320888889
213	0.999266667	0.281733333
214	1.062866667	0.318133333
215	0.984133333	0.367066667
216	1.0296	0.296488889
217	1.004666667	0.282222222
218	1.072133333	0.306577778
219	1.0066	0.279911111
220	1.0128	0.328266667
221	1.149666667	0.280311111
222	1.1424	0.230711111
223	1.149933333	0.267333333
224	1.029333333	0.201377778
225	1.057133333	0.280755556
226	1.088266667	0.254933333
227	1.048066667	0.236355556
228	1.1108	0.251866667
229	1.0844	0.253511111
230	1.054733333	0.212622222
231	1.168133333	0.256755556
232	1.189866667	0.331822222
233	1.2438	0.240088889
234	1.122733333	0.242266667
235	1.159066667	0.184355556
236	1.125133333	0.223244444
237	1.000933333	0.180355556
238	1.020066667	0.184444444
239	1.015466667	0.221866667
240	1.106666667	0.213022222
241	1.1376	0.202177778
242	1.193733333	0.190133333
243	1.178866667	0.262533333
244	1.132	0.243866667
245	1.052733333	0.194488889
246	1.009933333	0.238888889
247	1.019266667	0.214444444
248	1.109	0.207555556
249	1.063533333	0.289244444
250	1.068	0.220133333
251	1.157466667	0.259288889
252	1.216066667	0.176044444
253	1.1538	0.261244444
254	1.221933333	0.203466667
255	1.185066667	0.260266667
256	1.0762	0.1988
257	1.1998	0.234
258	1.141066667	0.2768
259	1.132933333	0.248755556
260	1.214666667	0.239288889
261	1.123133333	0.253422222
262	1.147466667	0.199066667
263	1.2094	0.251688889
264	1.106133333	0.202177778
265	1.077666667	0.253244444
266	1.003933333	0.183777778
267	1.035	0.292177778
268	1.036866667	0.249777778
269	1.0546	0.184088889
270	1.028666667	0.2052
271	0.998533333	0.210711111
272	1.0064	0.219022222
273	1.011466667	0.244044444
274	1.049066667	0.24
275	1.035933333	0.1824
276	1.0758	0.205777778
277	1.032733333	0.258222222
278	1.003733333	0.177733333
279	1.024533333	0.190177778
280	0.989666667	0.238533333
281	1.002533333	0.295644444
282	1.108066667	0.241733333
283	1.147666667	0.257955556
284	1.256	0.291333333
285	1.169666667	0.233511111
286	1.180866667	0.217644444
287	1.114866667	0.244977778
288	1.191133333	0.246622222
289	1.229133333	0.279066667
290	1.196933333	0.264488889
291	1.192933333	0.279333333
292	1.1206	0.198488889
293	1.218933333	0.293733333
294	1.181533333	0.221511111
295	1.19	0.227822222
296	1.182733333	0.256577778
297	1.165933333	0.261911111
298	1.1276	0.313333333
299	1.143733333	0.190133333
300	1.106866667	0.252133333
301	1.139666667	0.218933333
302	1.129	0.242355556
303	1.122666667	0.253288889
304	1.2082	0.174088889
305	1.1162	0.284977778
306	1.026333333	0.239288889
307	1.066866667	0.2824
308	1.166266667	0.301111111
309	1.0544	0.226755556
310	1.0596	0.271555556
311	1.1076	0.266933333
312	1.183133333	0.257155556
313	1.127333333	0.207866667
314	1.136333333	0.245066667
315	1.1064	0.258177778
316	1.148133333	0.263066667
317	1.1548	0.2424
318	1.074666667	0.264977778
319	1.178866667	0.201422222
320	1.183066667	0.2348
321	1.129	0.237288889
322	1.076333333	0.232177778
323	1.090466667	0.277911111
324	1.0498	0.247066667
325	1.069266667	0.288177778
326	1.088533333	0.2832
327	1.1772	0.222488889
328	1.112733333	0.283688889
329	1.078266667	0.184933333
330	1.2026	0.249911111
331	1.226333333	0.317288889
332	1.165133333	0.235555556
333	1.074333333	0.270311111
334	1.127133333	0.207422222
335	1.1556	0.2368
336	1.199933333	0.247288889
337	1.2324	0.258666667
338	1.14	0.237155556
339	1.220666667	0.223155556
340	1.186266667	0.218844444
341	1.140133333	0.317911111
342	1.130533333	0.251866667
343	1.120866667	0.2424
344	1.198266667	0.256844444
345	1.1126	0.319555556
346	1.1378	0.301688889
347	1.103	0.353333333
348	1.1374	0.352533333
349	1.156666667	0.252666667
350	1.1656	0.302488889
351	1.152	0.246711111
352	1.104866667	0.223111111
353	1.071	0.234488889
354	1.087933333	0.201155556
355	1.13	0.287377778
356	1.1318	0.213111111
357	1.1366	0.213688889
358	1.172933333	0.202488889
359	1.0724	0.216888889
360	1.096866667	0.183733333
361	1.143466667	0.194711111
362	1.067133333	0.3136
363	1.011133333	0.242266667
364	1.069066667	0.25
365	1.117666667	0.305244444
366	1.178733333	0.207866667
367	1.109266667	0.162577778
368	1.117066667	0.260844444
369	1.106	0.209955556
370	1.115133333	0.167466667
371	1.1826	0.251466667
372	1.1924	0.3908
373	1.185666667	0.279688889
374	1.228	0.263244444
375	1.1722	0.228044444
376	1.075533333	0.121911111
377	1.093333333	0.196488889
378	1.0816	0.138977778
379	1.0354	0.219822222
380	1.0418	0.153422222
381	0.9226	0.221288889
382	0.906	0.235244444
383	0.9936	0.222622222
384	1.0366	0.2196
385	1.0712	0.1952
386	1.027733333	0.272266667
387	1.0054	0.254177778
388	1.040866667	0.175022222
389	0.993533333	0.199244444
390	1.124133333	0.292977778
391	1.061533333	0.261022222
392	1.1948	0.225866667
393	1.054333333	0.176533333
394	1.097533333	0.139022222
395	1.044333333	0.161911111
396	0.9528	0.205555556
397	0.915	0.289244444
398	0.924666667	0.299822222
399	0.972533333	0.279466667
400	0.977666667	0.250933333
401	0.910666667	0.233066667
402	1.063733333	0.287866667
403	1.029	0.299733333
404	0.9934	0.279333333
405	1.039466667	0.2972
406	1.038333333	0.289644444
407	0.992266667	0.204266667
408	1.048666667	0.375733333
409	1.110066667	0.318533333
410	0.974666667	0.243377778
411	0.994133333	0.294
412	1.122	0.324844444
413	1.0308	0.18
414	1.0096	0.2812
415	0.999466667	0.320666667
416	1.013266667	0.342177778
417	0.951066667	0.299733333
418	0.9924	0.290577778
419	0.997133333	0.326533333
420	1.0398	0.294355556
421	1.041866667	0.309511111
422	1.022666667	0.291555556
423	1.046133333	0.286533333
424	1.026533333	0.310222222
425	1.061133333	0.319688889
426	1.063133333	0.268044444
427	0.9438	0.289422222
428	1.004066667	0.289955556
429	0.956466667	0.297111111
430	0.9386	0.328977778
431	0.946333333	0.299111111
432	1.033266667	0.347911111
433	0.992666667	0.352177778
434	1.029733333	0.323955556
435	1.0176	0.332044444
436	1.035466667	0.278266667
437	0.999	0.348933333
438	1.001333333	0.300044444
439	1.056666667	0.348044444
440	0.951333333	0.339244444
441	0.9984	0.307377778
442	0.932866667	0.340666667
443	0.948133333	0.358711111
444	0.958733333	0.323511111
445	0.995	0.308222222
446	0.941	0.343511111
447	1.029066667	0.290177778
448	0.977333333	0.254755556
449	0.986866667	0.307066667
450	1.025066667	0.251511111
451	1.053733333	0.299155556
452	1.052466667	0.275822222
453	0.991466667	0.350888889
454	1.025333333	0.321511111
455	0.9482	0.327777778
456	0.9852	0.309555556
457	0.987333333	0.378488889
458	0.9524	0.346133333
459	0.9198	0.399155556
460	0.9702	0.2572
461	0.928133333	0.330977778
462	0.926066667	0.305911111
463	1.006466667	0.273155556
464	0.983266667	0.280844444
465	0.969466667	0.308666667
466	0.9964	0.270177778
467	1.013	0.277422222
468	0.968066667	0.263777778
469	1.036266667	0.321244444
470	1.044466667	0.193111111
471	1.0718	0.264266667
472	1.027066667	0.278755556
473	1.040333333	0.221955556
474	1.055	0.206755556
475	1.0746	0.170711111
476	1.055866667	0.222755556
477	1.052733333	0.248622222
478	1.035466667	0.288755556
479	1.124	0.211244444
480	1.078133333	0.231288889
481	1.032866667	0.239288889
482	1.096533333	0.276177778
483	1.048466667	0.268133333
484	1.017866667	0.209422222
485	1.0148	0.189377778
486	1.015133333	0.237022222
487	1.002066667	0.213333333
488	0.960133333	0.239022222
489	0.904466667	0.2036
490	0.933133333	0.213466667
491	0.990066667	0.274844444
492	0.981	0.254977778
493	1.0004	0.175555556
494	0.9396	0.264711111
495	0.907533333	0.275733333
496	0.963066667	0.291288889
497	0.998866667	0.258622222
498	0.990666667	0.377777778
499	0.987333333	0.354088889
500	0.9734	0.2364
501	0.938066667	0.316177778
502	1.0184	0.244133333
503	0.972466667	0.222933333
504	1.004333333	0.242844444
505	1.025	0.301555556
506	1.028	0.218622222
507	1.0074	0.177022222
508	0.978866667	0.181644444
509	0.979866667	0.1684
510	0.978466667	0.188044444
511	1.0188	0.2688
512	1.004533333	0.143377778
513	1.004133333	0.161288889
514	1.005466667	0.228933333
515	1.025133333	0.218577778
516	1.010866667	0.154222222
517	0.906533333	0.28
518	0.947133333	0.3024
519	0.995333333	0.220844444
520	0.9792	0.206711111
521	1.0248	0.193644444
522	1.0552	0.198355556
523	0.9876	0.221911111
524	0.971133333	0.089733333
525	1.006333333	0.199511111
526	1.052	0.206355556
527	1.150466667	0.164844444
528	1.0666	0.244977778
529	1.121733333	0.2716
530	1.161133333	0.253511111
531	1.153333333	0.098355556
532	1.1472	0.121822222
533	1.159266667	0.201244444
534	1.104533333	0.194044444
535	1.181933333	0.127955556
536	1.074466667	0.131155556
537	1.126066667	0.128311111
538	1.059866667	0.186755556
539	1.0766	0.071866667
540	1.056133333	0.155333333
541	1.076866667	0.127333333
542	1.061733333	0.205022222
543	1.031466667	0.241422222
544	1.083533333	0.180622222
545	1.057066667	0.188444444
546	1.098	0.120711111
547	1.077333333	0.144755556
548	1.138733333	0.278577778
549	1.167733333	0.238266667
550	1.145066667	0.1796
551	1.116933333	0.1952
552	1.052066667	0.1344
553	1.068533333	0.150622222
554	1.025666667	0.113377778
555	1.067733333	0.3296
556	1.213733333	0.234888889
557	1.187333333	0.1892
558	1.243333333	0.1812
559	1.126266667	0.158666667
560	1.1268	0.134933333
561	1.1382	0.171244444
562	1.095466667	0.144444444
563	1.091266667	0.280888889
564	1.106866667	0.172711111
565	1.188733333	0.258088889
566	1.119066667	0.320088889
567	1.1294	0.204311111
568	1.118533333	0.204622222
569	1.092333333	0.165066667
570	1.068066667	0.170088889
571	1.0528	0.223022222
572	1.071466667	0.200133333
573	1.044266667	0.245555556
574	0.9834	0.267466667
575	1.0656	0.218622222
576	1.118066667	0.1868
577	1.061266667	0.238044444
578	1.114	0.2516
579	1.122933333	0.155555556
580	1.116733333	0.181777778
581	1.1858	0.2784
582	1.177666667	0.211866667
583	1.124666667	0.186266667
584	1.1578	0.218844444
585	1.066733333	0.199955556
586	1.062466667	0.271822222
587	1.1206	0.1928
588	1.1364	0.207066667
589	1.150266667	0.2288
590	1.066066667	0.168533333
591	1.029	0.2752
592	1.013333333	0.390844444
593	0.991933333	0.380844444
594	0.995933333	0.404577778
595	1.079266667	0.427066667
596	1.040933333	0.264844444
597	1.1256	0.383377778
598	1.103	0.282044444
599	1.0972	0.163866667
600	1.110733333	0.150933333
601	1.1246	0.247466667
602	1.1428	0.159066667
603	1.2142	0.311733333
604	1.223066667	0.213111111
605	1.238933333	0.249777778
606	1.1744	0.216666667
607	1.136133333	0.182177778
608	1.1202	0.250444444
609	1.0766	0.227866667
610	1.190066667	0.179688889
611	1.137733333	0.203866667
612	1.2024	0.236977778
613	1.094066667	0.204666667
614	1.13	0.291466667
615	1.1638	0.326222222
616	1.2012	0.204355556
617	1.1228	0.203288889
618	1.083666667	0.247866667
619	1.0886	0.2612
620	1.076	0.279822222
621	1.099533333	0.309244444
622	1.0934	0.207822222
623	1.216933333	0.234666667
624	1.2118	0.1932
625	1.2402	0.391822222
626	1.194866667	0.353111111
627	1.1734	0.159288889
628	1.187333333	0.220444444
629	1.043866667	0.207422222
630	1.0476	0.194577778
631	1.1036	0.1508
632	0.978866667	0.217866667
633	1.0308	0.2856
634	0.992466667	0.340622222
635	1.030533333	0.214222222
636	1.065333333	0.212933333
637	1.0632	0.247511111
638	1.072466667	0.265333333
639	1.038266667	0.182044444
640	1.013333333	0.230222222
641	1.075133333	0.298622222
642	1.089666667	0.232933333
643	1.137066667	0.213511111
644	1.164066667	0.255466667
645	1.172066667	0.233955556
646	1.1326	0.277822222
647	1.199466667	0.233688889
648	1.0966	0.132577778
649	1.115066667	0.142666667
650	0.955933333	0.187822222
651	1.0024	0.252622222
652	0.9542	0.207244444
653	0.961066667	0.239333333
654	1.031133333	0.222311111
655	0.997	0.166977778
656	1.0066	0.198444444
657	0.989466667	0.249555556
658	1.017333333	0.268355556
659	1.122733333	0.272533333
660	1.122333333	0.223155556
661	1.070466667	0.2868
662	1.094	0.2684
663	1.0438	0.277333333
664	1.1124	0.266266667
665	1.0872	0.251022222
666	1.0898	0.166044444
667	1.031533333	0.247777778
668	1.0624	0.2792
669	1.134133333	0.262977778
670	1.054	0.351822222
671	1.1086	0.2536
672	1.025533333	0.293377778
673	1.0618	0.325377778
674	1.0564	0.327822222
675	1.137533333	0.279866667
676	1.171066667	0.272088889
677	1.204	0.280222222
678	1.234066667	0.280844444
679	1.193933333	0.213377778
680	1.121933333	0.305466667
681	1.158266667	0.2864
682	1.2904	0.299955556
683	1.1606	0.184
684	1.1822	0.175066667
685	1.097066667	0.217066667
686	1.0714	0.242488889
687	0.995066667	0.1752
688	1.131066667	0.291911111
689	1.135533333	0.227066667
690	1.150666667	0.331377778
691	1.1014	0.315911111
692	1.130866667	0.272666667
693	1.145933333	0.277466667
694	1.178666667	0.1252
695	1.1954	0.265955556
696	1.1762	0.241244444
697	1.1678	0.341955556
698	1.149866667	0.298444444
699	1.083533333	0.231066667
700	1.166733333	0.208577778
701	1.187533333	0.2128
702	1.310533333	0.295066667
703	1.3504	0.179866667
704	1.161866667	0.220666667
705	1.202266667	0.248177778
706	1.156533333	0.292177778
707	1.178866667	0.289244444
708	1.190533333	0.212844444
709	1.207933333	0.271911111
710	1.194466667	0.279511111
711	1.146133333	0.199866667
712	1.166333333	0.282355556
713	1.133066667	0.247333333
714	1.203	0.224133333
715	1.161066667	0.245777778
716	1.137333333	0.301377778
717	1.197066667	0.3252
718	1.160933333	0.296933333
719	1.105266667	0.281733333
720	1.105866667	0.2568
721	1.166466667	0.338844444
722	1.064866667	0.269822222
723	1.075133333	0.306177778
724	1.002866667	0.264444444
725	1.056533333	0.273022222
726	1.065	0.259955556
727	1.145666667	0.279822222
728	1.155466667	0.308711111
729	1.182333333	0.291022222
730	1.171466667	0.241244444
731	1.248733333	0.2752
732	1.1264	0.276488889
733	1.158266667	0.238222222
734	1.181	0.286088889
735	1.158533333	0.292311111
736	1.122466667	0.259911111
737	1.1402	0.224222222
738	1.155733333	0.345066667
739	1.212466667	0.295377778
740	1.150066667	0.335244444
741	1.133466667	0.255244444
742	1.152666667	0.289022222
743	1.1406	0.312088889
744	1.1622	0.210622222
745	1.162933333	0.330888889
746	1.1574	0.281466667
747	1.080933333	0.321422222
748	1.102933333	0.274577778
749	1.0626	0.352
750	1.041	0.248755556
751	1.136933333	0.239911111
752	1.114666667	0.194133333
753	1.080666667	0.1976
754	1.1288	0.204666667
755	1.082066667	0.243555556
756	1.154466667	0.245066667
757	1.192266667	0.200755556
758	1.116	0.165511111
759	1.109666667	0.2808
760	1.1798	0.216088889
761	1.1032	0.190533333
762	1.1978	0.223111111
763	1.1386	0.228888889
764	1.1338	0.174577778
765	1.072666667	0.152577778
766	1.056	0.235155556
767	1.011666667	0.170311111
768	1.0714	0.214355556
769	1.109666667	0.181822222
770	1.074	0.224177778
771	1.139533333	0.275244444
772	1.1642	0.370311111
773	1.1454	0.216888889
774	1.1098	0.188488889
775	1.0488	0.219555556
776	1.085	0.221022222
777	1.011066667	0.252444444
778	1.086866667	0.233466667
779	1.026266667	0.239377778
780	1.1096	0.247022222
781	1.074933333	0.274133333
782	1.0758	0.245733333
783	1.1128	0.251288889
784	1.077333333	0.194222222
785	1.069666667	0.195555556
786	1.064866667	0.157911111
787	1.1278	0.289111111
788	1.155533333	0.254355556
789	1.0484	0.278933333
790	1.139933333	0.160933333
791	1.1198	0.196266667
792	1.126733333	0.198088889
793	1.1622	0.248222222
794	1.195466667	0.339244444
795	1.1396	0.234088889
796	1.147466667	0.337822222
797	1.061533333	0.334755556
798	1.073066667	0.521422222
799	1.1352	0.270266667
800	1.197533333	0.351288889
801	1.146466667	0.402355556
802	1.1056	0.297511111
803	1.208733333	0.354666667
804	1.152	0.460044444
805	1.1326	0.325955556
806	1.113	0.417022222
807	1.101666667	0.247955556
808	1.1254	0.330488889
809	1.188333333	0.304355556
810	1.205733333	0.299422222
811	1.168066667	0.344533333
812	1.063	0.298
813	1.1558	0.318622222
814	1.169266667	0.360711111
815	1.1742	0.299644444
816	1.159466667	0.355333333
817	1.162	0.298977778
818	1.107666667	0.302177778
819	1.079133333	0.2928
820	1.139733333	0.295644444
821	1.152733333	0.2784
822	1.106666667	0.331822222
823	1.099533333	0.291422222
824	1.183866667	0.338044444
825	1.149	0.311555556
826	1.158	0.259377778
827	1.235	0.303066667
828	1.174533333	0.379733333
829	1.135266667	0.347111111
830	1.1266	0.374888889
831	1.2114	0.362
832	1.294133333	0.345777778
833	1.218333333	0.2968
834	1.228533333	0.347066667
835	1.185733333	0.390311111
836	1.181533333	0.410711111
837	1.160733333	0.395688889
838	1.253133333	0.315377778
839	1.2348	0.3452
840	1.180933333	0.3824
841	1.2924	0.4096
842	1.258933333	0.374444444
843	1.200666667	0.313422222
844	1.207133333	0.315733333
845	1.284266667	0.288266667
846	1.219866667	0.404222222
847	1.201466667	0.452711111
848	1.284933333	0.396355556
849	1.2844	0.417422222
850	1.266466667	0.421777778
851	1.2026	0.394711111
852	1.297733333	0.417955556
853	1.362266667	0.378666667
854	1.314866667	0.423333333
855	1.3666	0.427733333
856	1.3788	0.397777778
857	1.3032	0.385866667
858	1.320866667	0.4252
859	1.2734	0.352222222
860	1.2488	0.429777778
861	1.266533333	0.448133333
862	1.3032	0.419066667
863	1.309466667	0.398711111
864	1.312133333	0.402933333
865	1.292266667	0.390488889
866	1.3274	0.413822222
867	1.320666667	0.361911111
868	1.300466667	0.399155556
869	1.219866667	0.397822222
870	1.368866667	0.479422222
871	1.367466667	0.445955556
872	1.385066667	0.337688889
873	1.3804	0.390844444
874	1.367533333	0.406622222
875	1.3206	0.405155556
876	1.359533333	0.420711111
877	1.3518	0.387911111
878	1.356866667	0.425511111
879	1.451266667	0.416177778
880	1.394133333	0.425866667
881	1.3524	0.381511111
882	1.3888	0.425688889
883	1.345866667	0.361155556
884	1.382733333	0.3688
885	1.385333333	0.3428
886	1.330933333	0.407244444
887	1.417933333	0.357822222
888	1.3978	0.373288889
889	1.407866667	0.361422222
890	1.414466667	0.442
891	1.356133333	0.4388
892	1.3422	0.474844444
893	1.446466667	0.386488889
894	1.4132	0.455111111
895	1.3652	0.4116
896	1.386866667	0.379822222
897	1.254533333	0.462133333
898	1.2554	0.463866667
899	1.373066667	0.406533333
900	1.3644	0.400666667
901	1.419733333	0.3176
902	1.380133333	0.4448
903	1.343866667	0.422711111
904	1.420666667	0.458133333
905	1.392066667	0.446222222
906	1.3762	0.386844444
907	1.361066667	0.340222222
908	1.440066667	0.333733333
909	1.3768	0.334133333
910	1.408066667	0.333511111
911	1.352866667	0.355688889
912	1.447866667	0.332977778
913	1.3944	0.367066667
914	1.448666667	0.341511111
915	1.405	0.3212
916	1.321	0.300133333
917	1.289333333	0.311022222
918	1.3426	0.328533333
919	1.382333333	0.3432
920	1.444	0.288711111
921	1.478533333	0.414222222
922	1.536333333	0.4108
923	1.510133333	0.397111111
924	1.526133333	0.321111111
925	1.6172	0.382844444
926	1.552866667	0.442622222
927	1.445066667	0.4576
928	1.494066667	0.4548
929	1.461133333	0.493511111
930	1.421133333	0.454355556
931	1.371533333	0.422533333
932	1.404666667	0.489333333
933	1.531933333	0.488755556
934	1.525066667	0.515511111
935	1.5082	0.543466667
936	1.358933333	0.533244444
937	1.458866667	0.527644444
938	1.465	0.511066667
939	1.4364	0.565911111
940	1.274333333	0.587022222
941	1.346	0.572711111
942	1.301733333	0.582177778
943	1.339733333	0.567511111
944	1.3494	0.5804
945	1.406933333	0.608044444
946	1.3676	0.587955556
947	1.338666667	0.540444444
948	1.389533333	0.564355556
949	1.314733333	0.593066667
950	1.256466667	0.566133333
951	1.262933333	0.608266667
952	1.258866667	0.590577778
953	1.2944	0.622533333
954	1.280266667	0.589155556
955	1.396933333	0.5632
956	1.3622	0.566533333
957	1.373066667	0.521422222
958	1.403133333	0.551822222
959	1.304066667	0.576266667
960	1.3986	0.651511111
961	1.339266667	0.5736
962	1.3462	0.606488889
963	1.373066667	0.546266667
964	1.3514	0.495644444
965	1.287666667	0.5236
966	1.2606	0.566844444
967	1.181666667	0.610888889
968	1.321266667	0.537111111
969	1.214066667	0.595555556
970	1.313	0.584577778
971	1.257333333	0.5688
972	1.2534	0.543688889
973	1.2456	0.475866667
974	1.277066667	0.622488889
975	1.281533333	0.628755556
976	1.299066667	0.554933333
977	1.410866667	0.603066667
978	1.339733333	0.588
979	1.431133333	0.587866667
980	1.397866667	0.628355556
981	1.3476	0.588933333
982	1.311333333	0.5824
983	1.346733333	0.624844444
984	1.268066667	0.635422222
985	1.337066667	0.620311111
986	1.372266667	0.600044444
987	1.382133333	0.605022222
988	1.282533333	0.590133333
989	1.344866667	0.6172
990	1.3002	0.623911111
991	1.385933333	0.553466667
992	1.297	0.557333333
993	1.360733333	0.570933333
994	1.393533333	0.616
995	1.4168	0.600666667
996	1.3776	0.625066667
997	1.344	0.574711111
998	1.416666667	0.583244444
999	1.381266667	0.531688889
1000	1.344266667	0.574977778
1001	1.358533333	0.574577778
1002	1.322133333	0.555955556
1003	1.2812	0.629111111
1004	1.297333333	0.623244444
1005	1.342733333	0.613333333
1006	1.348266667	0.617955556
1007	1.3218	0.609244444
1008	1.343266667	0.612488889
1009	1.321	0.617644444
1010	1.369866667	0.575777778
1011	1.309533333	0.604266667
1012	1.296933333	0.606044444
1013	1.2974	0.569644444
1014	1.2106	0.605022222
1015	1.225466667	0.591377778
1016	1.279333333	0.609022222
1017	1.3284	0.604222222
1018	1.2404	0.572888889
1019	1.263	0.572488889
1020	1.2838	0.552266667
1021	1.329333333	0.585733333
1022	1.354533333	0.591422222
1023	1.375333333	0.588666667
1024	1.3968	0.581555556
1025	1.407	0.579244444
1026	1.465333333	0.608
1027	1.4562	0.624933333
1028	1.4356	0.592088889
1029	1.4004	0.598666667
1030	1.398333333	0.573777778
1031	1.4594	0.602044444
1032	1.3868	0.592666667
1033	1.3458	0.5744
1034	1.447733333	0.600266667
1035	1.4164	0.616577778
1036	1.402333333	0.569555556
1037	1.380066667	0.607422222
1038	1.390933333	0.5724
1039	1.4232	0.615466667
1040	1.435	0.633555556
1041	1.397733333	0.603111111
1042	1.391333333	0.598444444
1043	1.358	0.598266667
1044	1.296533333	0.602266667
1045	1.328266667	0.606222222
1046	1.399	0.635866667
1047	1.3962	0.622533333
1048	1.387866667	0.635822222
1049	1.411533333	0.587555556
1050	1.4704	0.560355556
1051	1.442733333	0.607644444
1052	1.440666667	0.580755556
1053	1.4586	0.564755556
1054	1.371733333	0.606133333
1055	1.419533333	0.622844444
1056	1.356533333	0.593866667
1057	1.331466667	0.598177778
1058	1.296733333	0.569066667
1059	1.3186	0.554311111
1060	1.452466667	0.570133333
1061	1.476666667	0.589822222
1062	1.455466667	0.614044444
1063	1.463866667	0.554755556
1064	1.390733333	0.583244444
1065	1.449	0.571911111
1066	1.4378	0.610044444
1067	1.482466667	0.592266667
1068	1.4894	0.620577778
1069	1.4356	0.594711111
1070	1.4208	0.604622222
1071	1.353333333	0.588755556
1072	1.437333333	0.590622222
1073	1.410733333	0.587466667
1074	1.452466667	0.461777778
1075	1.453666667	0.605955556
1076	1.401	0.574755556
1077	1.389	0.518666667
1078	1.323533333	0.626311111
1079	1.3428	0.474133333
1080	1.392866667	0.576666667
1081	1.424	0.591733333
1082	1.414933333	0.601644444
1083	1.439933333	0.598444444
1084	1.394733333	0.6332
1085	1.3764	0.542533333
1086	1.361266667	0.578
1087	1.365066667	0.557644444
1088	1.303866667	0.607955556
1089	1.2598	0.596088889
1090	1.366133333	0.508266667
1091	1.3528	0.473955556
1092	1.384133333	0.484488889
1093	1.392333333	0.474666667
1094	1.439133333	0.494488889
1095	1.4648	0.399288889
1096	1.475466667	0.5648
1097	1.3928	0.4536
1098	1.3924	0.431866667
1099	1.454266667	0.376444444
1100	1.387066667	0.417866667
1101	1.364	0.422133333
1102	1.452266667	0.456533333
1103	1.398466667	0.331244444
1104	1.474266667	0.299066667
1105	1.431866667	0.325955556
1106	1.376733333	0.385955556
1107	1.371133333	0.366444444
1108	1.297866667	0.414844444
1109	1.3568	0.421422222
1110	1.380266667	0.343511111
1111	1.3772	0.4384
1112	1.326733333	0.418533333
1113	1.2614	0.487777778
1114	1.262733333	0.534044444
1115	1.327466667	0.577688889
1116	1.323133333	0.563688889
1117	1.289466667	0.617288889
1118	1.281	0.589333333
1119	1.268066667	0.5456
1120	1.300866667	0.572266667
1121	1.2636	0.608311111
1122	1.289466667	0.558177778
1123	1.2706	0.580222222
1124	1.216733333	0.594933333
1125	1.3068	0.602666667
1126	1.4484	0.541422222
1127	1.317266667	0.554977778
1128	1.3532	0.572977778
1129	1.279866667	0.598266667
1130	1.2626	0.585422222
1131	1.172133333	0.626088889
1132	1.2314	0.570088889
1133	1.235333333	0.627111111
1134	1.338933333	0.598888889
1135	1.367866667	0.6052
1136	1.3466	0.605111111
1137	1.322066667	0.6276
1138	1.349	0.635466667
1139	1.331533333	0.575911111
1140	1.2796	0.616622222
1141	1.273133333	0.609377778
1142	1.2428	0.594977778
1143	1.225733333	0.568755556
1144	1.2516	0.541111111
1145	1.302266667	0.550266667
1146	1.2958	0.594577778
1147	1.227133333	0.600088889
1148	1.217866667	0.605555556
1149	1.262266667	0.640488889
1150	1.2494	0.611288889
1151	1.2824	0.630577778
1152	1.1296	0.617422222
1153	1.230466667	0.628444444
1154	1.2736	0.593911111
1155	1.279533333	0.616266667
1156	1.2456	0.571022222
1157	1.255066667	0.610088889
1158	1.202866667	0.6208
1159	1.168866667	0.608266667
1160	1.085866667	0.549733333
1161	1.068666667	0.566444444
1162	1.104	0.5552
1163	1.120666667	0.5612
1164	1.190133333	0.550177778
1165	1.242866667	0.563511111
1166	1.159133333	0.5356
1167	1.163933333	0.563022222
1168	1.154466667	0.549777778
1169	1.165466667	0.582222222
1170	1.149933333	0.549244444
1171	1.105733333	0.563511111
1172	1.112066667	0.552666667
1173	1.213933333	0.5552
1174	1.2438	0.535688889
1175	1.216666667	0.565466667
1176	1.254866667	0.588622222
1177	1.230533333	0.586177778
1178	1.214866667	0.596266667
1179	1.191666667	0.5784
1180	1.199266667	0.531244444
1181	1.22	0.582
1182	1.211866667	0.5692
1183	1.2332	0.551644444
1184	1.237	0.559777778
1185	1.239133333	0.552977778
1186	1.2186	0.5344
1187	1.183666667	0.615644444
1188	1.188	0.604311111
1189	1.142533333	0.550755556
1190	1.163466667	0.575022222
1191	1.1814	0.611333333
1192	1.226	0.563066667
1193	1.2526	0.548177778
1194	1.173666667	0.517466667
1195	1.224	0.568622222
1196	1.185666667	0.531066667
1197	1.2132	0.532222222
1198	1.1896	0.597822222
1199	1.229133333	0.646577778
1200	1.262133333	0.699333333
1201	1.312	0.662977778
1202	1.336	0.632222222
1203	1.305933333	0.628444444
1204	1.279466667	0.6232
1205	1.274733333	0.608622222
1206	1.229133333	0.617244444
1207	1.292466667	0.595466667
1208	1.2644	0.628133333
1209	1.276	0.632044444
1210	1.385266667	0.617333333
1211	1.400866667	0.5992
1212	1.378933333	0.5864
1213	1.450866667	0.646844444
1214	1.445533333	0.632177778
1215	1.459733333	0.622533333
1216	1.4144	0.600177778
1217	1.365333333	0.604355556
1218	1.3686	0.6088
1219	1.389533333	0.600977778
1220	1.329533333	0.587688889
1221	1.303133333	0.652266667
1222	1.300066667	0.596844444
1223	1.344	0.593466667
1224	1.264133333	0.466488889
1225	1.341266667	0.533777778
1226	1.319333333	0.525155556
1227	1.275866667	0.535422222
1228	1.2518	0.503733333
1229	1.395333333	0.506355556
1230	1.366	0.478355556
1231	1.334133333	0.560711111
1232	1.3916	0.596266667
1233	1.227533333	0.569688889
1234	1.287333333	0.543733333
1235	1.341866667	0.532222222
1236	1.272	0.5632
1237	1.234466667	0.524533333
1238	1.314533333	0.521644444
1239	1.352466667	0.543511111
1240	1.259533333	0.548133333
1241	1.219666667	0.557422222
1242	1.189866667	0.524
1243	1.251266667	0.547111111
1244	1.2434	0.5952
1245	1.268	0.543511111
1246	1.2792	0.5664
1247	1.2626	0.564933333
1248	1.3246	0.610666667
1249	1.3442	0.629288889
1250	1.329066667	0.575466667
1251	1.271466667	0.562
1252	1.248533333	0.585688889
1253	1.2126	0.553377778
1254	1.2772	0.582311111
1255	1.295933333	0.566
1256	1.303666667	0.539111111
1257	1.265666667	0.5676
1258	1.2452	0.5796
1259	1.2328	0.509466667
1260	1.295933333	0.552755556
1261	1.270133333	0.561066667
1262	1.321866667	0.561777778
1263	1.281933333	0.569333333
1264	1.231333333	0.565377778
1265	1.255133333	0.603422222
1266	1.2954	0.555066667
1267	1.303466667	0.545333333
1268	1.223466667	0.562177778
1269	1.312933333	0.600133333
1270	1.266266667	0.575822222
1271	1.257333333	0.584044444
1272	1.313133333	0.557777778
1273	1.3862	0.573066667
1274	1.349533333	0.391422222
1275	1.380866667	0.447422222
1276	1.3146	0.433911111
1277	1.3624	0.378088889
1278	1.3862	0.558222222
1279	1.3232	0.457733333
1280	1.281	0.479511111
1281	1.259333333	0.549066667
1282	1.2946	0.5408
1283	1.243666667	0.471155556
1284	1.241333333	0.4632
1285	1.254666667	0.472311111
1286	1.306533333	0.535822222
1287	1.270933333	0.544933333
1288	1.196066667	0.569244444
1289	1.262266667	0.598977778
1290	1.361533333	0.585466667
1291	1.273933333	0.529466667
1292	1.3748	0.612444444
1293	1.324533333	0.621377778
1294	1.3028	0.598266667
1295	1.322733333	0.567288889
1296	1.293933333	0.558711111
1297	1.309	0.582666667
1298	1.411066667	0.570488889
1299	1.3512	0.573288889
1300	1.3574	0.624044444
1301	1.3242	0.604666667
1302	1.323266667	0.561822222
1303	1.255266667	0.6088
1304	1.307866667	0.556133333
1305	1.291533333	0.615066667
1306	1.239466667	0.617955556
1307	1.1726	0.581911111
1308	1.2762	0.568977778
1309	1.238066667	0.604977778
1310	1.2682	0.629111111
1311	1.327466667	0.582088889
1312	1.299466667	0.611466667
1313	1.216133333	0.579688889
1314	1.267533333	0.591822222
1315	1.2752	0.595644444
1316	1.185866667	0.571733333
1317	1.337333333	0.602888889
1318	1.269333333	0.593111111
1319	1.244866667	0.622755556
1320	1.307866667	0.5876
1321	1.3418	0.5904
1322	1.341733333	0.583422222
1323	1.414066667	0.613333333
1324	1.3616	0.5724
1325	1.370866667	0.61
1326	1.3492	0.591288889
1327	1.3496	0.608266667
1328	1.298133333	0.599644444
1329	1.273733333	0.592
1330	1.2392	0.631777778
1331	1.280066667	0.582088889
1332	1.225666667	0.592177778
1333	1.1738	0.594133333
1334	1.185333333	0.610977778
1335	1.334	0.614133333
1336	1.1784	0.590444444
1337	1.208866667	0.558
1338	1.316466667	0.581911111
1339	1.4052	0.586888889
1340	1.3476	0.548888889
1341	1.4952	0.483288889
1342	1.432	0.442355556
1343	1.371733333	0.485866667
1344	1.3924	0.319155556
1345	1.467133333	0.334488889
1346	1.4338	0.372844444
1347	1.348933333	0.402177778
1348	1.452133333	0.363422222
1349	1.412266667	0.311822222
1350	1.449466667	0.354666667
1351	1.582866667	0.366622222
1352	1.482866667	0.377555556
1353	1.5152	0.377866667
1354	1.5228	0.357288889
1355	1.5152	0.405333333
1356	1.4526	0.301644444
1357	1.482	0.418711111
1358	1.4892	0.359111111
1359	1.4796	0.319377778
1360	1.495466667	0.312044444
1361	1.387866667	0.393555556
1362	1.498133333	0.372
1363	1.413066667	0.312711111
1364	1.475533333	0.3684
1365	1.464533333	0.399644444
1366	1.346133333	0.369333333
1367	1.344866667	0.448844444
1368	1.3764	0.444266667
1369	1.3948	0.4532
1370	1.416533333	0.394711111
1371	1.4068	0.354622222
1372	1.408266667	0.395022222
1373	1.286866667	0.412
1374	1.362866667	0.393822222
1375	1.372333333	0.405377778
1376	1.288733333	0.359955556
1377	1.4148	0.421066667
1378	1.398133333	0.380977778
1379	1.382333333	0.350666667
1380	1.3066	0.3548
1381	1.397133333	0.373511111
1382	1.335933333	0.4184
1383	1.322333333	0.342666667
1384	1.303466667	0.362488889
1385	1.290866667	0.3444
1386	1.318533333	0.434311111
1387	1.340066667	0.469911111
1388	1.2742	0.425511111
1389	1.270133333	0.432666667
1390	1.205533333	0.413644444
1391	1.210933333	0.375111111
1392	1.250533333	0.454177778
1393	1.331066667	0.368533333
1394	1.340666667	0.413022222
1395	1.3024	0.336711111
1396	1.235933333	0.335688889
1397	1.301466667	0.457244444
1398	1.318133333	0.423822222
1399	1.355066667	0.480622222
1400	1.356	0.368355556
1401	1.313466667	0.308666667
1402	1.3366	0.392488889
1403	1.308666667	0.363911111
1404	1.269266667	0.351466667
1405	1.293333333	0.384666667
1406	1.278733333	0.350577778
1407	1.231666667	0.349466667
1408	1.240466667	0.355911111
1409	1.291533333	0.357155556
1410	1.2848	0.354088889
1411	1.349533333	0.377777778
1412	1.307933333	0.4636
1413	1.394333333	0.469866667
1414	1.3038	0.410177778
1415	1.3618	0.450488889
1416	1.388466667	0.413288889
1417	1.474066667	0.4448
1418	1.4452	0.343822222
1419	1.428266667	0.450844444
1420	1.387733333	0.415333333
1421	1.4064	0.427911111
1422	1.393733333	0.407777778
1423	1.2622	0.454133333
1424	1.377133333	0.428222222
1425	1.415333333	0.459822222
1426	1.373066667	0.430044444
1427	1.398666667	0.425777778
1428	1.435666667	0.409955556
1429	1.3334	0.409555556
1430	1.305933333	0.425644444
1431	1.281933333	0.4232
1432	1.283933333	0.416044444
1433	1.2292	0.3912
1434	1.3214	0.406177778
1435	1.334	0.386533333
1436	1.379733333	0.401911111
1437	1.388666667	0.3568
1438	1.479733333	0.408577778
1439	1.479733333	0.385333333
1440	1.486866667	0.3768
1441	1.495933333	0.512977778
1442	1.427933333	0.579466667
1443	1.331133333	0.546755556
1444	1.320933333	0.5576
1445	1.418466667	0.456933333
1446	1.413533333	0.358488889
1447	1.397466667	0.390488889
1448	1.367666667	0.3604
1449	1.357	0.346844444
1450	1.359733333	0.3068
1451	1.347	0.329866667
1452	1.313266667	0.337866667
1453	1.344	0.305466667
1454	1.364266667	0.340088889
1455	1.387	0.409377778
1456	1.380933333	0.348711111
1457	1.331666667	0.371022222
1458	1.422	0.297911111
1459	1.452	0.362622222
1460	1.389733333	0.413688889
1461	1.476	0.414222222
1462	1.476933333	0.380088889
1463	1.3962	0.385155556
1464	1.519	0.336533333
1465	1.556866667	0.351066667
1466	1.4768	0.475644444
1467	1.492	0.450088889
1468	1.373933333	0.383244444
1469	1.4064	0.402577778
1470	1.471933333	0.4516
1471	1.348133333	0.4744
1472	1.2904	0.372933333
1473	1.314333333	0.459866667
1474	1.4116	0.508044444
1475	1.501066667	0.512533333
1476	1.502533333	0.483111111
1477	1.513333333	0.506488889
1478	1.4578	0.491333333
1479	1.3682	0.442666667
1480	1.3754	0.535466667
1481	1.3202	0.504577778
1482	1.351733333	0.445688889
1483	1.370733333	0.4708
1484	1.375333333	0.455466667
1485	1.398133333	0.465288889
1486	1.416466667	0.517777778
1487	1.369866667	0.511377778
1488	1.358066667	0.425644444
1489	1.439333333	0.350977778
1490	1.484066667	0.333688889
1491	1.443133333	0.304666667
1492	1.443533333	0.394
1493	1.458466667	0.4148
1494	1.4312	0.431733333
1495	1.4346	0.399644444
1496	1.3762	0.430711111
1497	1.462533333	0.453066667
1498	1.489	0.380311111
1499	1.4884	0.383866667
1500	1.415666667	0.3668
1501	1.354066667	0.335866667
1502	1.4312	0.353377778
1503	1.333266667	0.344844444
1504	1.3744	0.3956
1505	1.294066667	0.400488889
1506	1.2466	0.343644444
1507	1.3444	0.453866667
1508	1.290533333	0.426755556
1509	1.433666667	0.431066667
1510	1.4156	0.479422222
1511	1.45	0.388488889
1512	1.362866667	0.448044444
1513	1.411333333	0.404177778
1514	1.272666667	0.393244444
1515	1.2382	0.389466667
1516	1.351666667	0.329288889
1517	1.343133333	0.364088889
1518	1.4574	0.435244444
1519	1.4524	0.396933333
1520	1.311733333	0.422444444
1521	1.396933333	0.3908
1522	1.4792	0.362888889
1523	1.475466667	0.458488889
1524	1.445133333	0.398222222
1525	1.4466	0.392355556
1526	1.4884	0.343955556
1527	1.4816	0.366444444
1528	1.401866667	0.426888889
1529	1.3124	0.547022222
1530	1.355733333	0.514977778
1531	1.364466667	0.537288889
1532	1.380266667	0.520888889
1533	1.4346	0.478844444
1534	1.4254	0.499155556
1535	1.434933333	0.515688889
1536	1.440066667	0.604133333
1537	1.613666667	0.668133333
1538	1.510933333	0.626622222
1539	1.564866667	0.6152
1540	1.507333333	0.550311111
1541	1.467266667	0.604
1542	1.534133333	0.637377778
1543	1.474733333	0.638266667
1544	1.480066667	0.570622222
1545	1.538	0.592622222
1546	1.529733333	0.579777778
1547	1.4926	0.565111111
1548	1.456733333	0.578177778
1549	1.529733333	0.6024
1550	1.4168	0.604844444
1551	1.4086	0.547333333
1552	1.383466667	0.592355556
1553	1.395	0.565555556
1554	1.2998	0.5964
1555	1.3056	0.656666667
1556	1.230933333	0.627111111
1557	1.166933333	0.604444444
1558	1.211133333	0.604533333
1559	1.192666667	0.583377778
1560	1.243133333	0.634044444
1561	1.185266667	0.595955556
1562	1.180266667	0.6276
1563	1.267733333	0.603911111
1564	1.344266667	0.609288889
1565	1.327933333	0.574533333
1566	1.335066667	0.6044
1567	1.302666667	0.573244444
1568	1.360733333	0.539688889
1569	1.429933333	0.621511111
1570	1.417733333	0.596844444
1571	1.349133333	0.628133333
1572	1.247333333	0.577822222
1573	1.267066667	0.585466667
1574	1.292866667	0.563111111
1575	1.297866667	0.622
1576	1.349866667	0.576711111
1577	1.316733333	0.58
1578	1.329733333	0.629288889
1579	1.370266667	0.557911111
1580	1.3822	0.5736
1581	1.3366	0.598933333
1582	1.326933333	0.453111111
1583	1.295733333	0.528888889
1584	1.258733333	0.566888889
1585	1.304666667	0.562755556
1586	1.3122	0.608711111
1587	1.353666667	0.5864
1588	1.3908	0.579822222
1589	1.4504	0.586933333
1590	1.401866667	0.566222222
1591	1.431	0.480888889
1592	1.3442	0.465555556
1593	1.421466667	0.486311111
1594	1.426866667	0.502888889
1595	1.403733333	0.618
1596	1.327333333	0.606622222
1597	1.378333333	0.585288889
1598	1.364133333	0.576933333
1599	1.337266667	0.551733333
1600	1.3284	0.601377778
1601	1.369666667	0.556
1602	1.411133333	0.578
1603	1.338466667	0.537155556
1604	1.3394	0.584622222
1605	1.3452	0.603644444
1606	1.361533333	0.527688889
1607	1.344066667	0.589866667
1608	1.259	0.587955556
1609	1.285133333	0.6024
1610	1.3184	0.6124
1611	1.336333333	0.6116
1612	1.3354	0.540355556
1613	1.287533333	0.569244444
1614	1.324933333	0.632844444
1615	1.347066667	0.600444444
1616	1.330933333	0.582222222
1617	1.356066667	0.592977778
1618	1.324466667	0.587466667
1619	1.348066667	0.574977778
1620	1.304866667	0.564577778
1621	1.3576	0.6124
1622	1.377333333	0.589911111
1623	1.343	0.585866667
1624	1.316533333	0.605911111
1625	1.3748	0.5772
1626	1.3946	0.588177778
1627	1.317266667	0.578888889
1628	1.306466667	0.561644444
1629	1.3138	0.554577778
1630	1.2558	0.562088889
1631	1.339733333	0.603733333
1632	1.347266667	0.549955556
1633	1.343533333	0.597777778
1634	1.406133333	0.576844444
1635	1.391533333	0.569777778
1636	1.3114	0.616533333
1637	1.244933333	0.524666667
1638	1.330466667	0.459333333
1639	1.282066667	0.503866667
1640	1.240333333	0.457244444
1641	1.223933333	0.455288889
1642	1.358066667	0.374355556
1643	1.2512	0.429644444
1644	1.352733333	0.442711111
1645	1.395666667	0.415244444
1646	1.409	0.410133333
1647	1.3866	0.496533333
1648	1.351733333	0.401955556
1649	1.452466667	0.473733333
1650	1.397933333	0.406755556
1651	1.379866667	0.437511111
1652	1.405	0.564711111
1653	1.398466667	0.521022222
1654	1.317466667	0.517066667
1655	1.302466667	0.5304
1656	1.276266667	0.541911111
1657	1.302266667	0.497155556
1658	1.3152	0.464666667
1659	1.341266667	0.3912
1660	1.3098	0.4172
1661	1.362866667	0.4036
1662	1.368133333	0.405955556
1663	1.4008	0.415333333
1664	1.464266667	0.395022222
1665	1.354466667	0.361466667
1666	1.337533333	0.339466667
1667	1.4504	0.4436
1668	1.461266667	0.346177778
1669	1.4384	0.350533333
1670	1.5024	0.372
1671	1.523933333	0.346222222
1672	1.4674	0.454755556
1673	1.433133333	0.390088889
1674	1.4314	0.429111111
1675	1.3936	0.395733333
1676	1.443533333	0.369866667
1677	1.438666667	0.424
1678	1.404733333	0.364888889
1679	1.412466667	0.352444444
1680	1.470666667	0.403288889
1681	1.5284	0.4084
1682	1.456	0.474533333
1683	1.631666667	0.394355556
1684	1.622866667	0.409377778
1685	1.662266667	0.420888889
1686	1.562066667	0.392222222
1687	1.5406	0.439422222
1688	1.582	0.442755556
1689	1.564733333	0.438933333
1690	1.47	0.526266667
1691	1.521333333	0.526533333
1692	1.563866667	0.492222222
1693	1.493933333	0.4868
1694	1.4	0.442
1695	1.442666667	0.486266667
1696	1.459866667	0.495511111
1697	1.477333333	0.518888889
1698	1.4768	0.493244444
1699	1.3782	0.5932
1700	1.427866667	0.568488889
1701	1.463133333	0.5596
1702	1.41	0.575422222
1703	1.372266667	0.610533333
1704	1.391666667	0.619955556
1705	1.374666667	0.610577778
1706	1.3782	0.557333333
1707	1.3998	0.589511111
1708	1.5092	0.611155556
1709	1.465	0.5604
1710	1.318733333	0.618666667
1711	1.378266667	0.4792
1712	1.362733333	0.595555556
1713	1.369	0.554222222
1714	1.406066667	0.573911111
1715	1.439533333	0.552666667
1716	1.441466667	0.534488889
1717	1.354866667	0.523555556
1718	1.4034	0.534355556
1719	1.398933333	0.524444444
1720	1.3526	0.480266667
1721	1.493666667	0.479466667
1722	1.464	0.451511111
1723	1.3798	0.460755556
1724	1.311666667	0.603644444
1725	1.432666667	0.607688889
1726	1.4512	0.576888889
1727	1.503933333	0.578622222
1728	1.4964	0.638044444
1729	1.4492	0.593955556
1730	1.467066667	0.582755556
1731	1.425333333	0.637866667
1732	1.382533333	0.624933333
1733	1.4624	0.552266667
1734	1.4758	0.575111111
1735	1.442	0.518133333
1736	1.4212	0.570622222
1737	1.432	0.636044444
1738	1.374266667	0.613644444
1739	1.369	0.582666667
1740	1.446133333	0.594977778
1741	1.426466667	0.638888889
1742	1.349266667	0.614088889
1743	1.325933333	0.593822222
1744	1.358866667	0.647022222
1745	1.457266667	0.6276
1746	1.405666667	0.642311111
1747	1.394866667	0.573777778
1748	1.427866667	0.605911111
1749	1.361933333	0.599066667
1750	1.457933333	0.595466667
1751	1.415066667	0.588266667
1752	1.450333333	0.605733333
1753	1.382266667	0.597822222
1754	1.3436	0.594444444
1755	1.371066667	0.599022222
1756	1.309466667	0.590088889
1757	1.3682	0.601822222
1758	1.364333333	0.636044444
1759	1.3192	0.555244444
1760	1.370466667	0.595244444
1761	1.384466667	0.611466667
1762	1.4442	0.6196
1763	1.375933333	0.5712
1764	1.320733333	0.565511111
1765	1.204666667	0.588222222
1766	1.2492	0.602088889
1767	1.260533333	0.613111111
1768	1.409333333	0.569688889
1769	1.344933333	0.574533333
1770	1.3982	0.577555556
1771	1.2966	0.613866667
1772	1.391866667	0.541555556
1773	1.4618	0.606311111
1774	1.454466667	0.642133333
1775	1.410733333	0.609422222
1776	1.376666667	0.668088889
1777	1.441	0.643822222
1778	1.518266667	0.576711111
1779	1.5766	0.499955556
1780	1.5182	0.594444444
1781	1.421466667	0.589333333
1782	1.442866667	0.5484
1783	1.4518	0.559466667
1784	1.3984	0.597511111
1785	1.444733333	0.520755556
1786	1.418133333	0.540755556
1787	1.3366	0.564222222
1788	1.346866667	0.526755556
1789	1.344666667	0.555733333
1790	1.305266667	0.583466667
1791	1.268133333	0.557155556
1792	1.277333333	0.527822222
1793	1.247	0.554044444
1794	1.233	0.516933333
1795	1.2836	0.562133333
1796	1.377666667	0.555822222
1797	1.368733333	0.566755556
1798	1.308333333	0.540977778
1799	1.3546	0.534888889
1800	1.3322	0.5432
1801	1.315733333	0.544533333
1802	1.249533333	0.530177778
1803	1.342733333	0.548666667
1804	1.331733333	0.553466667
1805	1.3748	0.559511111
1806	1.4022	0.552355556
1807	1.367266667	0.535111111
1808	1.375333333	0.534222222
1809	1.3068	0.539466667
1810	1.281133333	0.546088889
1811	1.282866667	0.540844444
1812	1.2676	0.542844444
1813	1.338333333	0.568133333
1814	1.250666667	0.6192
1815	1.311	0.577866667
1816	1.214066667	0.610488889
1817	1.2402	0.586133333
1818	1.2984	0.561155556
1819	1.253066667	0.702
1820	1.306666667	0.665733333
1821	1.247066667	0.6828
1822	1.294	0.670222222
1823	1.319133333	0.692666667
1824	1.370466667	0.673466667
1825	1.3946	0.670533333
1826	1.363266667	0.662
1827	1.365133333	0.592355556
1828	1.278933333	0.543822222
1829	1.374333333	0.558666667
1830	1.273133333	0.572044444
1831	1.354	0.585822222
1832	1.375266667	0.588933333
1833	1.334666667	0.588666667
1834	1.2934	0.552044444
1835	1.3634	0.547955556
1836	1.291866667	0.551822222
1837	1.344133333	0.549733333
1838	1.2864	0.550488889
1839	1.379066667	0.527377778
1840	1.358466667	0.538222222
1841	1.276666667	0.542622222
1842	1.3566	0.553866667
1843	1.331866667	0.566
1844	1.317866667	0.561422222
1845	1.350933333	0.5416
1846	1.3676	0.570888889
1847	1.279733333	0.590977778
1848	1.1858	0.574933333
1849	1.261	0.570133333
1850	1.307333333	0.553066667
1851	1.262866667	0.574444444
1852	1.292466667	0.558088889
1853	1.297	0.566622222
1854	1.4366	0.550044444
1855	1.427733333	0.560266667
1856	1.3534	0.5328
1857	1.289466667	0.569022222
1858	1.323333333	0.509866667
1859	1.3758	0.5812
1860	1.373066667	0.544711111
1861	1.353733333	0.529466667
1862	1.402733333	0.571955556
1863	1.433	0.555911111
1864	1.425933333	0.567911111
1865	1.431933333	0.563155556
1866	1.348	0.541466667
1867	1.430066667	0.536577778
1868	1.468266667	0.547066667
1869	1.421066667	0.581822222
1870	1.4672	0.619911111
1871	1.491533333	0.6308
1872	1.43	0.589955556
1873	1.482333333	0.617733333
1874	1.476733333	0.436088889
1875	1.503533333	0.571333333
1876	1.504733333	0.585688889
1877	1.4506	0.5872
1878	1.460866667	0.566222222
1879	1.423466667	0.588044444
1880	1.412333333	0.554444444
1881	1.447133333	0.546711111
1882	1.473333333	0.567466667
1883	1.421133333	0.544
1884	1.449066667	0.540133333
1885	1.465533333	0.561333333
1886	1.418133333	0.605644444
1887	1.4168	0.522222222
1888	1.385733333	0.549777778
1889	1.4764	0.561555556
1890	1.378333333	0.566533333
1891	1.3128	0.569777778
1892	1.334466667	0.551111111
1893	1.338666667	0.564355556
1894	1.3912	0.538977778
1895	1.4554	0.591288889
1896	1.469666667	0.649022222
1897	1.442666667	0.564355556
1898	1.368333333	0.590622222
1899	1.3926	0.623911111
1900	1.3048	0.567155556
1901	1.445933333	0.542755556
1902	1.4526	0.588666667
1903	1.407866667	0.559555556
1904	1.3656	0.576844444
1905	1.308133333	0.584177778
1906	1.327733333	0.617333333
1907	1.387333333	0.606222222
1908	1.434533333	0.603066667
1909	1.4644	0.6016
1910	1.449333333	0.555111111
1911	1.4922	0.599333333
1912	1.478866667	0.595022222
1913	1.3866	0.568177778
1914	1.379933333	0.587022222
1915	1.327333333	0.583333333
1916	1.3776	0.572755556
1917	1.479866667	0.571511111
1918	1.4594	0.591066667
1919	1.383133333	0.552577778
1920	1.4098	0.466133333
1921	1.388066667	0.444355556
1922	1.3696	0.439955556
1923	1.5044	0.488355556
1924	1.503133333	0.581733333
1925	1.520133333	0.555777778
1926	1.407	0.590711111
1927	1.462333333	0.5696
1928	1.504266667	0.542
1929	1.4468	0.5476
1930	1.3914	0.540666667
1931	1.413133333	0.5648
1932	1.429933333	0.594888889
1933	1.423466667	0.514266667
1934	1.445	0.573644444
1935	1.3818	0.591111111
1936	1.410533333	0.539733333
1937	1.422533333	0.579111111
1938	1.2734	0.504666667
1939	1.384933333	0.397955556
1940	1.295133333	0.4088
1941	1.2606	0.419911111
1942	1.2908	0.529377778
1943	1.2978	0.537644444
1944	1.233666667	0.562177778
1945	1.2202	0.568133333
1946	1.267266667	0.551644444
1947	1.145333333	0.583022222
1948	1.1816	0.614177778
1949	1.188466667	0.541111111
1950	1.174666667	0.526977778
1951	1.234466667	0.533422222
1952	1.318066667	0.555866667
1953	1.267066667	0.544533333
1954	1.214733333	0.553111111
1955	1.254333333	0.567866667
1956	1.309	0.530133333
1957	1.407066667	0.559333333
1958	1.3638	0.598266667
1959	1.373266667	0.583822222
1960	1.415666667	0.588
1961	1.327866667	0.592177778
1962	1.408333333	0.615022222
1963	1.444066667	0.571511111
1964	1.454133333	0.561955556
1965	1.361466667	0.546222222
1966	1.3078	0.570577778
1967	1.228333333	0.575777778
1968	1.236266667	0.538
1969	1.328933333	0.568977778
1970	1.290466667	0.563155556
1971	1.326133333	0.540622222
1972	1.310733333	0.537155556
1973	1.453133333	0.51
1974	1.347333333	0.580533333
1975	1.4194	0.558622222
1976	1.476333333	0.577422222
1977	1.436	0.569644444
1978	1.427533333	0.568133333
1979	1.464266667	0.537066667
1980	1.3866	0.553911111
1981	1.376066667	0.4784
1982	1.350733333	0.4404
1983	1.335333333	0.460844444
1984	1.428733333	0.443822222
1985	1.4616	0.409866667
1986	1.328933333	0.421511111
1987	1.284	0.429288889
1988	1.345733333	0.436266667
1989	1.342066667	0.389377778
1990	1.359866667	0.404
1991	1.3364	0.4012
1992	1.387	0.463511111
1993	1.316333333	0.3972
1994	1.344666667	0.422444444
1995	1.343533333	0.4008
1996	1.434533333	0.399244444
1997	1.470866667	0.528
1998	1.415733333	0.513466667
1999	1.373266667	0.326355556
[truncated: 38,001 more rows]
