# Supplementary material for: Revealing the selective mechanisms of inhibitors to PARP-1 and PARP-2 via multiple computational methods
Source: PeerJ. 2020 May 25;8:e9241. doi: 10.7717/peerj.9241 (PMC7255342; doi:10.7717/peerj.9241)
Supplement: Data S1 [file peerj-08-9241-s001.zip › Raw_data/Figure 4/(A) PARP-1-NMS-P118.csv]

PC1	PC2	Frame
-8.14583333333333	-1.24666666666667	1
-6.735	0.0333333333333333	2
-7.435	-2.58083333333333	3
-8.08916666666667	-2.255	4
-6.81416666666667	-0.621666666666667	5
-6.74916666666667	-2.20583333333333	6
-8.53916666666667	-2.83916666666667	7
-6.5225	-1.37	8
-5.3675	-2.08333333333333	9
-6.01333333333333	-0.7475	10
-8.2675	-2.06916666666667	11
-7.725	-3.49166666666667	12
-4.16916666666667	-2.90166666666667	13
-5.84333333333333	-3.08333333333333	14
-6.765	-2.40666666666667	15
-7.435	-1.73583333333333	16
-8.25166666666667	-0.671666666666667	17
-6.90083333333333	-0.831666666666667	18
-8.02666666666667	0.205	19
-10.0158333333333	0.518333333333333	20
-11.9575	-1.12916666666667	21
-9.80416666666667	-0.599166666666667	22
-11.2216666666667	-1.84	23
-10.5691666666667	-3.3125	24
-12.8091666666667	-4.2425	25
-10.415	-2.0825	26
-10.5041666666667	-0.7275	27
-11.0225	-1.16833333333333	28
-8.2025	-1.71	29
-10.6591666666667	-0.6425	30
-8.87416666666667	0.42	31
-7.8775	-0.689166666666667	32
-9.83333333333333	-0.9	33
-7.82666666666667	-1.4125	34
-10.3541666666667	0.169166666666667	35
-10.66	-0.260833333333333	36
-11.3425	-0.500833333333333	37
-11.71	1.05666666666667	38
-12.1966666666667	-0.1975	39
-10.1	-0.7125	40
-8.29166666666667	-1.63916666666667	41
-6.27833333333333	-1.41416666666667	42
-7.0625	-1.16333333333333	43
-9.71333333333333	-2.51083333333333	44
-10.2683333333333	-0.575833333333333	45
-11.1875	-1.66583333333333	46
-10.0208333333333	-1.9525	47
-10.2266666666667	-3.40666666666667	48
-10.45	-2.99	49
-10.3841666666667	-1.10083333333333	50
-7.7875	-0.439166666666667	51
-8.89916666666667	-3.95833333333333	52
-7.415	-2.46333333333333	53
-6.79333333333333	0.0841666666666667	54
-7.62583333333333	-0.385833333333333	55
-8.38916666666667	-1.58083333333333	56
-8.16583333333333	-0.03	57
-9.145	0.676666666666667	58
-8.11666666666667	1.16416666666667	59
-5.74666666666667	-1.32416666666667	60
-5.25	-0.309166666666667	61
-5.76416666666667	-1.64	62
-7.78916666666667	-3.12	63
-6.15833333333333	-0.499166666666667	64
-5.57166666666667	-0.3	65
-5.50666666666667	0.0358333333333333	66
-3.36666666666667	-0.439166666666667	67
-3.89583333333333	-0.7125	68
-4.40583333333333	-3.04333333333333	69
-3.84083333333333	-1.3025	70
-6.52416666666667	-1.00583333333333	71
-3.77666666666667	-2.29833333333333	72
-5.75916666666667	-0.0633333333333333	73
-4.88666666666667	-1.22583333333333	74
-4.55333333333333	-0.486666666666667	75
-4.64666666666667	0.974166666666667	76
-4.4225	-2.66083333333333	77
-1.29	-0.3025	78
0.294166666666667	-2.025	79
-2.2275	-2.71333333333333	80
-1.23416666666667	0.183333333333333	81
0.0308333333333333	-0.609166666666667	82
0.854166666666667	-0.570833333333333	83
0.5275	-0.515	84
1.15666666666667	-0.215	85
-0.141666666666667	-0.1375	86
-3.21	0.3575	87
-1.3625	-0.526666666666667	88
-1.41916666666667	-0.42	89
2.11416666666667	2.42416666666667	90
2.12916666666667	1.5025	91
2.26333333333333	1.7175	92
0.540833333333333	1.21666666666667	93
0.861666666666667	0.015	94
-0.8025	-0.415	95
-1.16416666666667	-0.725833333333333	96
-0.261666666666667	0.671666666666667	97
1.56666666666667	1.6825	98
-1.19083333333333	0.476666666666667	99
-1.86166666666667	0.471666666666667	100
-2.67916666666667	0.794166666666667	101
-3.6175	-1.55833333333333	102
-5.4125	0.46	103
-4.275	-0.141666666666667	104
-3.97583333333333	-0.47	105
-4.53833333333333	0.475	106
-4.81166666666667	-1.14583333333333	107
-4.0475	-0.679166666666667	108
-4.70916666666667	-1.51583333333333	109
-2.79083333333333	-0.3625	110
-3.63416666666667	0.718333333333333	111
-5.1125	-0.325	112
-3.415	0.73	113
-4.44333333333333	-1.07166666666667	114
-4.36833333333333	-1.24416666666667	115
-6.57083333333333	-1.59583333333333	116
-5.92333333333333	-1.45083333333333	117
-6.9075	-3.90916666666667	118
-5.94166666666667	-3.38583333333333	119
-6.59666666666667	-1.55083333333333	120
-6.96166666666667	-1.82916666666667	121
-7.9425	-0.928333333333333	122
-7.80416666666667	-0.775833333333333	123
-10.4533333333333	-3.10666666666667	124
-9.97916666666667	-4.47	125
-8.81666666666667	-2.65	126
-8.56916666666667	-3.15333333333333	127
-7.41916666666667	-3.43583333333333	128
-9.215	-3.9325	129
-11.6166666666667	-2.56083333333333	130
-13.3675	-4.6575	131
-12.615	-4.24416666666667	132
-12.5758333333333	-4.285	133
-11.9033333333333	-2.3375	134
-9.1125	-3.1775	135
-9.71083333333333	-2.10666666666667	136
-9.89833333333333	-3.425	137
-10.5016666666667	-0.9025	138
-10.6341666666667	-2.9675	139
-9.14	-2.17916666666667	140
-7.87333333333333	-1.86916666666667	141
-8.45	0.0925	142
-8.20916666666667	-1.88916666666667	143
-7.6275	-0.579166666666667	144
-7.2275	-0.356666666666667	145
-4.71	-0.819166666666667	146
-5.96916666666667	-1.74166666666667	147
-6.975	-1.01416666666667	148
-7.3775	-0.305	149
-10.1633333333333	-1.59583333333333	150
-9.12416666666667	-2.31416666666667	151
-8.12333333333333	0.700833333333333	152
-6.46	-1.12916666666667	153
-7.35	-1.24166666666667	154
-7.43333333333333	-2.215	155
-7.275	-2.74	156
-6.85666666666667	-1.8325	157
-6.29166666666667	-1.7475	158
-7.335	0.314166666666667	159
-7.84166666666667	-1.0975	160
-5.67666666666667	-0.655	161
-5.0325	-0.256666666666667	162
-6.66333333333333	0.655833333333333	163
-5.0775	1.78333333333333	164
-6.67416666666667	-0.716666666666667	165
-5.04583333333333	0.940833333333333	166
-5.1425	1.69	167
-5.85583333333333	0.0341666666666667	168
-4.78583333333333	-0.55	169
-5.1525	-0.150833333333333	170
-6.585	-0.591666666666667	171
-5.29833333333333	-3.52583333333333	172
-6.015	-1.57416666666667	173
-8.09416666666667	-1.6175	174
-5.35083333333333	-1.11666666666667	175
-6.23916666666667	-0.9225	176
-7.13833333333333	-0.0383333333333333	177
-4.22333333333333	0.6525	178
-2.86166666666667	0.260833333333333	179
-2.87	-0.51	180
-6.96666666666667	-3.65083333333333	181
-6.67666666666667	0.0891666666666667	182
-7.06166666666667	-0.279166666666667	183
-5.55	1.29916666666667	184
-8.91833333333333	-0.00166666666666667	185
-9.93083333333333	1.6225	186
-9.2825	1.52083333333333	187
-5.4875	1.81833333333333	188
-6.79333333333333	1.31416666666667	189
-6.89833333333333	2.305	190
-5.55416666666667	1.89583333333333	191
-3.90416666666667	1.33333333333333	192
-3.10083333333333	0.648333333333333	193
-3.1925	-0.333333333333333	194
-1.82666666666667	0.5	195
-3.83333333333333	-1.58583333333333	196
-5.9275	-1.225	197
-3.36166666666667	-2.26083333333333	198
-2.46	-0.956666666666667	199
-3.26833333333333	2.73333333333333	200
-2.955	2.53666666666667	201
-3.54416666666667	1.98666666666667	202
-3.525	0.176666666666667	203
-5.81833333333333	-0.593333333333333	204
-3.94166666666667	1.20083333333333	205
-4.45416666666667	0.993333333333333	206
-2.5875	1.15916666666667	207
-3.40416666666667	1.17083333333333	208
-2.995	-1.07	209
-2.05833333333333	0.3925	210
-1.76166666666667	3.02666666666667	211
-2.275	1.01	212
-1.95	0.974166666666667	213
0.815833333333333	-0.396666666666667	214
-1.78583333333333	0.0766666666666667	215
-0.925	-0.415	216
-1.345	-3.11416666666667	217
-1.07	-1.4125	218
0.3875	-2.21833333333333	219
1.38	-1.18083333333333	220
4.45666666666667	-2.175	221
1.46666666666667	-0.995	222
1.31916666666667	-0.685	223
-0.394166666666667	-1.18083333333333	224
0.834166666666667	0.406666666666667	225
1.91916666666667	1.52416666666667	226
0.0483333333333333	0.173333333333333	227
-2.3275	1.30583333333333	228
-1.54333333333333	-0.1975	229
-1.09333333333333	-1.47333333333333	230
-0.133333333333333	-1.22666666666667	231
-2.18666666666667	-0.665833333333333	232
-1.16166666666667	0.148333333333333	233
-2.98	0.235833333333333	234
-0.968333333333333	-0.4725	235
-2.49083333333333	-1.1825	236
-3.15083333333333	-2.3875	237
-3.45083333333333	-2.405	238
-2.4725	0.0425	239
-2.77916666666667	-0.368333333333333	240
-5.97333333333333	-0.9775	241
-4.32083333333333	0.355833333333333	242
-4.51583333333333	0.1775	243
-5.395	-0.295	244
-6.54583333333333	-0.749166666666667	245
-7.72166666666667	-1.16166666666667	246
-5.46	-1.50666666666667	247
-4.05833333333333	-0.0441666666666667	248
-5.71083333333333	-0.210833333333333	249
-5.77416666666667	0.0291666666666667	250
-6.5675	-0.6425	251
-8.26333333333333	0.624166666666667	252
-7.41333333333333	-0.336666666666667	253
-6.42916666666667	0.750833333333333	254
-6.39833333333333	2.2525	255
-7.00166666666667	0.5325	256
-7.58916666666667	0.810833333333333	257
-7.245	1.14666666666667	258
-8.5	2.08166666666667	259
-7.7975	0.951666666666667	260
-7.09166666666667	3.20666666666667	261
-8.36583333333333	2.80583333333333	262
-8.78166666666667	0.916666666666667	263
-5.3	0.143333333333333	264
-6.35166666666667	-0.0166666666666667	265
-4.245	0.671666666666667	266
-2.83083333333333	2.01833333333333	267
-4.29	1.6575	268
-4.4075	0.5575	269
-6.295	0.295	270
-6.0375	0.441666666666667	271
-6.17	0.321666666666667	272
-2.64333333333333	-0.48	273
-5.1375	-0.455	274
-4.86083333333333	-0.730833333333333	275
-4.26833333333333	0.4225	276
-5.29666666666667	0.5675	277
-6.66166666666667	0.3825	278
-7.18833333333333	0.724166666666667	279
-5.19333333333333	-2.63333333333333	280
-7.43833333333333	-1.545	281
-8.23	-0.564166666666667	282
-7.19666666666667	0.973333333333333	283
-7.8375	1.27583333333333	284
-7.845	2.03333333333333	285
-8.32916666666667	-0.269166666666667	286
-7.9325	-0.2525	287
-7.75833333333333	-0.0583333333333333	288
-6.44833333333333	0.601666666666667	289
-4.03833333333333	0.908333333333333	290
-4.56833333333333	0.106666666666667	291
-5.74833333333333	-1.71416666666667	292
-5.84666666666667	-1.66333333333333	293
-7.46833333333333	-2.1325	294
-5.46833333333333	-2.3225	295
-4.8825	-0.690833333333333	296
-4.73833333333333	1.82166666666667	297
-3.75416666666667	2.04916666666667	298
-5.0625	1.58416666666667	299
-6.3225	0.211666666666667	300
-6.04666666666667	-0.674166666666667	301
-2.70583333333333	-0.00916666666666667	302
-4.39916666666667	0.528333333333333	303
-3.50833333333333	3.00916666666667	304
-1.87333333333333	1.06833333333333	305
-2.69583333333333	1.4275	306
-3.40083333333333	3.10833333333333	307
-1.10333333333333	0.404166666666667	308
-1.45416666666667	1.77	309
0.3925	2.06416666666667	310
-0.274166666666667	1.97666666666667	311
-0.1725	1.7	312
-3.005	1.445	313
-1.44833333333333	3.37083333333333	314
-1.5325	0.170833333333333	315
-2.57666666666667	1.57	316
-4.02333333333333	2.72083333333333	317
-4.55166666666667	1.81583333333333	318
-4.41166666666667	1.75916666666667	319
-5.67333333333333	3.35583333333333	320
-6.20916666666667	-0.315	321
-5.04166666666667	1.85166666666667	322
-6.85583333333333	-0.3775	323
-7.40916666666667	-1.41666666666667	324
-6.28583333333333	0.475	325
-6.46583333333333	-0.520833333333333	326
-8.93916666666667	-1.24916666666667	327
-5.82916666666667	-0.975833333333333	328
-3.49	-0.315833333333333	329
-3.31833333333333	-1.005	330
-6.65583333333333	0.119166666666667	331
-2.4925	-1.12583333333333	332
-3.18416666666667	-1.21916666666667	333
-3.88	-0.0975	334
-4.60666666666667	-2.06583333333333	335
-6.35833333333333	-2.00333333333333	336
-8.1525	-0.718333333333333	337
-7.12166666666667	1.30083333333333	338
-4.97333333333333	-0.446666666666667	339
-4.57666666666667	-0.135	340
-3.18333333333333	-1.24333333333333	341
-5.13	-0.5825	342
-5.20083333333333	-0.93	343
-5.7475	0.268333333333333	344
-4.35416666666667	-0.474166666666667	345
-5.19333333333333	1.08416666666667	346
-2.2375	-0.850833333333333	347
-2.65916666666667	0.2275	348
-6.95916666666667	-2.32166666666667	349
-6.215	-0.629166666666667	350
-4.83583333333333	2.07	351
-5.96333333333333	0.6475	352
-5.32333333333333	0.531666666666667	353
-3.955	1.12333333333333	354
-3.95333333333333	0.545833333333333	355
-3.7975	-0.295	356
-2.4725	-0.371666666666667	357
-4.35916666666667	1.31666666666667	358
-7.25166666666667	4.18083333333333	359
-5.77	0.74	360
-5.41083333333333	2.605	361
-5.47666666666667	0.36	362
-5.49166666666667	1.4725	363
-5.83583333333333	0.889166666666667	364
-6.53083333333333	-0.933333333333333	365
-7.01833333333333	-0.775	366
-6.17583333333333	0.374166666666667	367
-6.25666666666667	-1.81916666666667	368
-4.74083333333333	-0.9325	369
-2.1525	2.575	370
-2.97583333333333	1.01166666666667	371
-4.235	1.3525	372
-4.67166666666667	1.8	373
-4.35083333333333	0.173333333333333	374
-4.58333333333333	-0.0641666666666667	375
-3.71833333333333	-1.39833333333333	376
-2.9625	-2.24166666666667	377
-2.47166666666667	-2.9725	378
-5.15416666666667	-1.53666666666667	379
-6.83333333333333	-1.27833333333333	380
-8.06833333333333	2.825	381
-6.42916666666667	2.515	382
-6.69083333333333	0.713333333333333	383
-5.95	1.62583333333333	384
-5.74333333333333	0.475	385
-6.76166666666667	0.175833333333333	386
-8.30916666666667	-0.550833333333333	387
-8.07166666666667	0.576666666666667	388
-10.7091666666667	0.0258333333333333	389
-7.5325	1.65583333333333	390
-8.56166666666667	1.3	391
-7.62	1.0525	392
-7.1325	1.905	393
-7.86166666666667	-0.1425	394
-6.54583333333333	-1.03916666666667	395
-7.60333333333333	0.243333333333333	396
-6.12083333333333	1.245	397
-7.29333333333333	1.1925	398
-6.45083333333333	0.1025	399
-10.6933333333333	0.951666666666667	400
-8.97916666666667	0.9275	401
-8.50916666666667	3.44583333333333	402
-10.2333333333333	-0.325833333333333	403
-9.18416666666667	0.308333333333333	404
-9.08	0.3525	405
-8.145	0.423333333333333	406
-6.86666666666667	0.2975	407
-7.50583333333333	-0.919166666666667	408
-7.33583333333333	0.413333333333333	409
-7.7675	1.54916666666667	410
-8.67083333333333	2.49583333333333	411
-7.76416666666667	2.79166666666667	412
-7.19666666666667	1.66333333333333	413
-6.6525	0.7775	414
-7.4875	2.33833333333333	415
-5.885	0.709166666666667	416
-6.17833333333333	0.27	417
-5.0275	1.13833333333333	418
-5.8075	0.045	419
-3.5875	0.261666666666667	420
-1.325	-1.33666666666667	421
-1.08666666666667	-2.42083333333333	422
-1.46166666666667	-2.145	423
-1.53666666666667	0.3075	424
-3	-2.20666666666667	425
-3.6675	-1.9525	426
-4.0525	-0.115	427
-1.94	-1.4275	428
-3.23833333333333	-0.715833333333333	429
-3.50666666666667	0.22	430
-4.27916666666667	2.17416666666667	431
-5.70333333333333	0.894166666666667	432
-4.68666666666667	1.99416666666667	433
-4.01083333333333	1.46166666666667	434
-3.67583333333333	0.7875	435
-3.9975	0.0633333333333333	436
-4.61333333333333	-1.82	437
-4.37666666666667	-0.7675	438
-3.88833333333333	1.73416666666667	439
-5.685	1.02333333333333	440
-5.17666666666667	-0.539166666666667	441
-7.0575	-0.4075	442
-5.74166666666667	-0.559166666666667	443
-7.4325	-0.449166666666667	444
-7.38166666666667	-1.1175	445
-7.1425	-2.0525	446
-5.19666666666667	0.0841666666666667	447
-5.49083333333333	0.235	448
-4.65583333333333	-0.94	449
-5.69666666666667	-1.11833333333333	450
-4.10333333333333	-1.0675	451
-3.80916666666667	-1.26083333333333	452
-1.16166666666667	-0.541666666666667	453
0.401666666666667	-0.12	454
1.0025	1.385	455
-3.12833333333333	1.01333333333333	456
-0.0983333333333333	0.509166666666667	457
-1.9325	1.20083333333333	458
-0.775833333333333	-0.6725	459
-1.17666666666667	1.10916666666667	460
-2.58333333333333	0.585833333333333	461
-4.21583333333333	1.18416666666667	462
-4.68083333333333	0.464166666666667	463
-4.14916666666667	1.47083333333333	464
-4.69083333333333	0.841666666666667	465
-3.115	0.146666666666667	466
-2.42166666666667	-0.139166666666667	467
-0.751666666666667	1.18916666666667	468
-1.97666666666667	1.97416666666667	469
-1.07083333333333	0.825	470
-1.04166666666667	2.03416666666667	471
0.193333333333333	0.895833333333333	472
-5.04666666666667	-1.9	473
-3.03916666666667	-0.845	474
-1.48833333333333	-0.266666666666667	475
-3.005	-1.59666666666667	476
-3.78	-1.21666666666667	477
-3.00166666666667	-1.16166666666667	478
-3.625	-0.185	479
-2.34166666666667	0.463333333333333	480
1.00666666666667	1.49833333333333	481
-2.10916666666667	-0.161666666666667	482
-4.25	-0.353333333333333	483
-3.67583333333333	-0.925	484
-2.86583333333333	1.10333333333333	485
-2.30083333333333	-0.883333333333333	486
-3.62916666666667	-0.509166666666667	487
-2.17083333333333	2.91583333333333	488
0.956666666666667	3.52916666666667	489
-0.419166666666667	0.8475	490
-1.82333333333333	0.538333333333333	491
-0.398333333333333	0.198333333333333	492
-3.36083333333333	0.256666666666667	493
-3.77916666666667	0.67	494
-2.87416666666667	1.3175	495
-3.4075	1.88416666666667	496
-2.68166666666667	-0.00583333333333333	497
-3.64166666666667	2.57416666666667	498
-3.67	-0.426666666666667	499
-2.59166666666667	1.2475	500
-1.08916666666667	0.723333333333333	501
-1.07083333333333	1.3975	502
0.0525	0.9125	503
1.84083333333333	1.56833333333333	504
1.11083333333333	1.34333333333333	505
2.37083333333333	1.16833333333333	506
3.52	0.148333333333333	507
4.39666666666667	0.299166666666667	508
-0.235833333333333	-0.208333333333333	509
-3.69583333333333	0.6125	510
-4.40333333333333	1.60583333333333	511
-4.86416666666667	0.829166666666667	512
-1.925	1.05916666666667	513
-2.27083333333333	0.363333333333333	514
-1.035	0.0883333333333333	515
-0.740833333333333	1.595	516
-2.43833333333333	-0.161666666666667	517
-0.66	1.11583333333333	518
-1.37833333333333	0.950833333333333	519
-3.1125	3.42333333333333	520
-1.64333333333333	1.81666666666667	521
-0.998333333333333	1.20083333333333	522
-1.78416666666667	0.233333333333333	523
-1.18083333333333	0.48	524
-3.135	1.76666666666667	525
-3.65583333333333	0.309166666666667	526
-4.93	0.3125	527
-2.1925	0.776666666666667	528
-1.0175	1.52666666666667	529
0.2525	0.645833333333333	530
-1.16583333333333	-0.526666666666667	531
-4.24916666666667	1.12916666666667	532
-2.94666666666667	-1.07583333333333	533
-3.39416666666667	-0.251666666666667	534
-2.48916666666667	0.205833333333333	535
-2.44583333333333	0.875833333333333	536
-3.09666666666667	0.851666666666667	537
-2.8875	2.4225	538
-4.52666666666667	2.05333333333333	539
-4.68333333333333	2.46416666666667	540
-5.72166666666667	0.370833333333333	541
-6.08583333333333	0.678333333333333	542
-6.85666666666667	-1.3525	543
-5.67666666666667	0.1425	544
-5.80666666666667	0.494166666666667	545
-4.59666666666667	-1.01583333333333	546
-5.31416666666667	-1.80916666666667	547
-5.50916666666667	-2.49166666666667	548
-7.68333333333333	-0.295	549
-9.12166666666667	0.115833333333333	550
-7.73666666666667	0.225833333333333	551
-7.52166666666667	-1.21333333333333	552
-5.46083333333333	-0.5575	553
-6.71083333333333	0.174166666666667	554
-7.28166666666667	-0.575833333333333	555
-5.50083333333333	1.73916666666667	556
-7.41	-0.594166666666667	557
-7.60833333333333	0.846666666666667	558
-7.03166666666667	0.651666666666667	559
-4.35	1.82833333333333	560
-4.835	0.393333333333333	561
-6.76916666666667	0.778333333333333	562
-4.88166666666667	0.903333333333333	563
-7.505	0.0125	564
-7.38916666666667	0.255	565
-6.74833333333333	0.0316666666666667	566
-7.24	-1.20666666666667	567
-5.3425	-0.185	568
-4.29333333333333	-1.33833333333333	569
-5.81583333333333	-1.98833333333333	570
-7.24666666666667	-1.285	571
-7.1175	0.984166666666667	572
-6.825	-1.56583333333333	573
-5.10916666666667	-1.53666666666667	574
-6.93416666666667	-1.90083333333333	575
-7.55333333333333	-1.13833333333333	576
-6.29666666666667	-1.99916666666667	577
-5.54333333333333	-0.304166666666667	578
-4.85583333333333	-1.0175	579
-5.115	0.611666666666667	580
-4.17583333333333	-0.0858333333333333	581
-5.50166666666667	1.0125	582
-5.2375	-1.03083333333333	583
-4.95666666666667	0.276666666666667	584
-7.73083333333333	0.633333333333333	585
-6.38333333333333	-0.486666666666667	586
-5.43916666666667	-0.861666666666667	587
-4.05916666666667	-0.718333333333333	588
-2.16416666666667	0.159166666666667	589
-0.338333333333333	1.67333333333333	590
-1.79416666666667	-0.0833333333333333	591
-2.33916666666667	0.911666666666667	592
-3.2275	-0.460833333333333	593
0.4825	-0.116666666666667	594
-2.86083333333333	0.391666666666667	595
-1.75916666666667	-0.5225	596
-0.153333333333333	1.8675	597
-4.5275	2.24583333333333	598
-3.88666666666667	0.405833333333333	599
-3.85416666666667	-0.8675	600
-4.41	-1.03833333333333	601
-2.88583333333333	1.59833333333333	602
-4.91583333333333	1.15416666666667	603
-4.1825	-0.369166666666667	604
-4.50166666666667	-0.0108333333333333	605
-4.04416666666667	0.384166666666667	606
-2.24833333333333	1.5175	607
-1.20333333333333	2.23666666666667	608
-1.7	0.8875	609
-2.11083333333333	-0.653333333333333	610
-5.47	-1.395	611
-0.8825	-1.54333333333333	612
-3.55416666666667	-2.6525	613
-2.6625	-1.59333333333333	614
-2.88416666666667	-2.16416666666667	615
-3.275	-3.0325	616
-0.868333333333333	-1.12666666666667	617
-2.34166666666667	-0.845833333333333	618
-0.175	0.104166666666667	619
0.625	-0.313333333333333	620
1.02083333333333	-3.07833333333333	621
3.2025	-1.1575	622
1.8875	-0.500833333333333	623
0.663333333333333	-0.884166666666667	624
-1.2375	0.239166666666667	625
-0.8375	1.61333333333333	626
3.0375	1.54916666666667	627
3.46666666666667	0.1075	628
0.176666666666667	1.85166666666667	629
2.21416666666667	2.0175	630
1.37583333333333	1.57583333333333	631
1.27083333333333	0.206666666666667	632
1.08333333333333	-0.423333333333333	633
-1.6775	1.18666666666667	634
0.97	1.46083333333333	635
1.4675	0.230833333333333	636
1.94583333333333	-1.3675	637
0.015	-0.0641666666666667	638
1.09833333333333	-1.67583333333333	639
0.743333333333333	-1.93916666666667	640
0.755833333333333	-0.966666666666667	641
2.08166666666667	-1.235	642
0.770833333333333	-0.494166666666667	643
-0.236666666666667	-0.924166666666667	644
-1.17583333333333	-1.61583333333333	645
-0.7725	-1.56833333333333	646
-1.04166666666667	-2.4	647
-0.5925	-1.34166666666667	648
-0.123333333333333	-1.50583333333333	649
-0.795	-2.77416666666667	650
-1.22833333333333	-0.985	651
0.398333333333333	-1.6075	652
2.57333333333333	-0.334166666666667	653
0.578333333333333	-1.2125	654
1.69083333333333	-1.57416666666667	655
1.77333333333333	-0.356666666666667	656
1.50583333333333	-1.99916666666667	657
0.8075	0.0308333333333333	658
0.663333333333333	-0.355833333333333	659
-0.554166666666667	-0.911666666666667	660
-3.0275	0.47	661
-3.6975	-0.0183333333333333	662
-5.02916666666667	-1.78583333333333	663
-3.52416666666667	-0.324166666666667	664
-2.14416666666667	-2.095	665
-1.09	-2.26583333333333	666
-2.40666666666667	-2.05916666666667	667
-1.30916666666667	-2.5325	668
-3.37666666666667	-1.86333333333333	669
-2.67833333333333	-2.625	670
-3.77333333333333	-2.2475	671
-3.915	-2.54	672
-4.30833333333333	-1.0475	673
-4.2	-0.200833333333333	674
-1.43833333333333	-1.96	675
-1.79833333333333	-1.15583333333333	676
-4.73416666666667	-2.1175	677
-3.10333333333333	-1.22916666666667	678
-1.49916666666667	-0.973333333333333	679
0.503333333333333	-1.09916666666667	680
1.49	-0.263333333333333	681
0.925	0.0141666666666667	682
-1.04416666666667	0.543333333333333	683
0.180833333333333	-0.890833333333333	684
-0.376666666666667	-0.884166666666667	685
-1.14083333333333	-2.1	686
-1.92083333333333	-2.6325	687
-0.489166666666667	-0.0175	688
0.5425	-1.06416666666667	689
0.338333333333333	-1.96583333333333	690
0.806666666666667	-2.3675	691
-0.3975	-3.04	692
1.51	-2.00583333333333	693
0.381666666666667	-3.09083333333333	694
-0.43	-3.15666666666667	695
2.44333333333333	-2.4425	696
1.3725	-2.79333333333333	697
0.2325	-1.98416666666667	698
-0.738333333333333	-2.62166666666667	699
-1.25083333333333	-2.84333333333333	700
-1.115	-3.135	701
-0.375833333333333	-2.49583333333333	702
-0.0916666666666667	-1	703
-1.14416666666667	-3.46916666666667	704
-1.36333333333333	-3.40833333333333	705
-2.6775	-6.30583333333333	706
-2.2175	-3.3525	707
-3.53583333333333	-2.73333333333333	708
-0.59	-0.864166666666667	709
-2.08083333333333	-3.00583333333333	710
-3.685	-1.395	711
-4.68083333333333	-1.0175	712
-1.6325	-3.1975	713
-0.503333333333333	-2.69583333333333	714
-2.09083333333333	-2.92333333333333	715
-0.381666666666667	-2.2525	716
-2.71666666666667	-2.29416666666667	717
-1.51083333333333	-1.79916666666667	718
-1.41333333333333	-3.1375	719
-1.39	-1.85416666666667	720
-3.695	-2.965	721
-1.01833333333333	-3.22666666666667	722
-3.8475	-1.95166666666667	723
-4.58583333333333	-2.34333333333333	724
-4.64	-0.925833333333333	725
-5.38833333333333	1.55666666666667	726
-3.56333333333333	2.1575	727
-3.39666666666667	0.485833333333333	728
-2.92333333333333	1.07166666666667	729
-2.34666666666667	0.0575	730
-3.21583333333333	-1.03416666666667	731
-3.7675	-2.41583333333333	732
-4.27416666666667	-1.29833333333333	733
-6.34916666666667	-1.1525	734
-3.32	-0.931666666666667	735
-3.39416666666667	-1.37166666666667	736
-4.87583333333333	-1.26583333333333	737
-4.2625	-2.49333333333333	738
-2.68333333333333	-2.87	739
-4.8825	-2.37416666666667	740
-4.06	-0.7125	741
-3.2825	-1.035	742
-3.72416666666667	-1.73083333333333	743
-3.33166666666667	-0.71	744
-5.36083333333333	-0.678333333333333	745
-6.27333333333333	0.281666666666667	746
-5.64583333333333	-0.173333333333333	747
-2.25	-0.139166666666667	748
-3.21416666666667	-1.3675	749
-5.05416666666667	-0.940833333333333	750
-2.62416666666667	-1.38833333333333	751
-3.18833333333333	-1.10333333333333	752
-4.01083333333333	-1.03333333333333	753
-4.4775	-0.28	754
-5.38416666666667	0.06	755
-4.57666666666667	-0.2175	756
-1.3825	0.391666666666667	757
-1.23	-0.431666666666667	758
1.60583333333333	0.403333333333333	759
1.39416666666667	1.41916666666667	760
1.84333333333333	0.164166666666667	761
-0.00583333333333333	-1.04166666666667	762
-1.43333333333333	-0.128333333333333	763
-1.45333333333333	-0.731666666666667	764
0.143333333333333	-0.0591666666666667	765
-1.675	-1.53916666666667	766
0.676666666666667	-2.30833333333333	767
1.25416666666667	-2.79916666666667	768
-1.85333333333333	-2.4575	769
-0.420833333333333	-2.43833333333333	770
-2.08166666666667	-1.57666666666667	771
-0.239166666666667	-3.19833333333333	772
0.309166666666667	-1.5725	773
-1.78166666666667	-1.79083333333333	774
-2.505	-2.49583333333333	775
0.420833333333333	-0.441666666666667	776
-1.7375	-3.685	777
-2.02416666666667	-1.82583333333333	778
2.14166666666667	-1.97083333333333	779
0.3725	-1.32333333333333	780
1.33416666666667	-2.5675	781
1.04833333333333	0.998333333333333	782
-0.6675	1.0825	783
-0.37	-2.20083333333333	784
-2.80333333333333	-0.691666666666667	785
-3.30416666666667	-0.185833333333333	786
-1.82166666666667	-1.395	787
-0.644166666666667	0.375	788
-0.01	-0.225833333333333	789
-0.271666666666667	-1.11583333333333	790
-0.665833333333333	-1.5475	791
-0.4925	-0.206666666666667	792
2.40166666666667	-2.74583333333333	793
2.94333333333333	-1.96833333333333	794
2.4125	-2.0225	795
0.814166666666667	-3.87	796
1.495	-2.84416666666667	797
-1.08083333333333	-1.13416666666667	798
-0.961666666666667	-0.3475	799
-0.7775	-1.5425	800
-2.61166666666667	-1.34	801
-2.43916666666667	-3.4525	802
-3.16583333333333	-0.198333333333333	803
-3.45	-1.95083333333333	804
-1.60333333333333	-1.03	805
-1.4725	-0.224166666666667	806
-0.3325	-2.22083333333333	807
-0.645	-1.98666666666667	808
-2.34416666666667	-1.59083333333333	809
-0.075	-2.23333333333333	810
-2.12583333333333	-1.23166666666667	811
-4.8225	-1.76	812
-4.45583333333333	-3.935	813
-6.0825	-4.98333333333333	814
-2.7825	-4.20666666666667	815
-2.43	-2.23	816
-3.24416666666667	1.555	817
-5.075	1.4025	818
-3.13083333333333	0.800833333333333	819
-3.68583333333333	-0.229166666666667	820
-2.915	1.095	821
-1.49333333333333	-1.23666666666667	822
-1.01166666666667	1.31333333333333	823
-1.095	-0.4225	824
-2.06583333333333	2.25416666666667	825
-2.83833333333333	0.63	826
-2.04166666666667	1.2725	827
-1.39583333333333	0.620833333333333	828
-3.15833333333333	-0.475	829
-1.43416666666667	1.89333333333333	830
-2.85583333333333	1.10083333333333	831
-2.97416666666667	2.18666666666667	832
-3.08833333333333	0.304166666666667	833
-3.79	0.180833333333333	834
-1.3175	-0.0666666666666667	835
-0.395833333333333	0.190833333333333	836
0.551666666666667	1.55833333333333	837
-1.55083333333333	-1.87916666666667	838
-3.30666666666667	-2.06333333333333	839
0.270833333333333	-0.221666666666667	840
-1.43416666666667	1.0075	841
-0.565	1.86916666666667	842
-3.08833333333333	1.34666666666667	843
-2.2725	-1.28416666666667	844
-0.471666666666667	-1.34333333333333	845
1.28333333333333	-0.445833333333333	846
-0.7275	-1.115	847
-3.20416666666667	-2.08416666666667	848
-2.06833333333333	-0.825833333333333	849
-0.8725	-1.01	850
-2.98916666666667	-0.875	851
-3.16166666666667	-0.994166666666667	852
-5.1575	-1.13	853
-6.64833333333333	-1.91416666666667	854
-2.22666666666667	-0.826666666666667	855
-4.19416666666667	-0.355833333333333	856
-0.284166666666667	0.988333333333333	857
-1.79416666666667	-0.874166666666667	858
-2.38833333333333	-2.39333333333333	859
-4.11666666666667	-0.38	860
-5.05833333333333	1.2625	861
-6.98	1.1275	862
-6.50833333333333	-0.0183333333333333	863
-4.54666666666667	2.705	864
-2.1725	0.536666666666667	865
-0.1775	1.17333333333333	866
-1.14333333333333	0.413333333333333	867
-2.71166666666667	1.125	868
-2.99833333333333	0.6025	869
-2.61666666666667	1.805	870
-3.13083333333333	0.67	871
-2.61166666666667	0.611666666666667	872
-3.13166666666667	-0.330833333333333	873
-3.08083333333333	0.395833333333333	874
-2.685	1.83916666666667	875
-3.46666666666667	1.15166666666667	876
-0.804166666666667	1.48333333333333	877
-0.314166666666667	2.20916666666667	878
1.26916666666667	2.005	879
-1.7525	1.45583333333333	880
-0.685	1.75333333333333	881
-2.425	0.600833333333333	882
-1.95	0.464166666666667	883
-1.505	1.92916666666667	884
-3.73666666666667	-0.385	885
-2.90666666666667	0.0416666666666667	886
-2.33666666666667	1.2875	887
-2.55416666666667	1.36833333333333	888
-3.46083333333333	1.9625	889
-2.6	0.555833333333333	890
-0.76	0.486666666666667	891
-1.82666666666667	-1.77083333333333	892
-2.94666666666667	-0.770833333333333	893
-3.1775	-0.216666666666667	894
-1.395	-1.58333333333333	895
-3.30916666666667	-0.315833333333333	896
-1.73333333333333	0.7525	897
-4.3625	0.34	898
-3.4675	2.885	899
-1.925	1.71833333333333	900
-3.3025	0.5475	901
-4.93833333333333	-0.8475	902
-4.22583333333333	0.3275	903
-4.21833333333333	-0.538333333333333	904
-2.16083333333333	1.25166666666667	905
-3.35166666666667	0.475833333333333	906
-4.19916666666667	1.71833333333333	907
-6.67	0.738333333333333	908
-5.765	1.135	909
-5.01	2.55666666666667	910
-3.45833333333333	0.085	911
-5.49166666666667	2.045	912
-4.37666666666667	2.99333333333333	913
-3.9975	1.79666666666667	914
-2.59	2.43416666666667	915
-3.56416666666667	2.8925	916
-4.955	2.79416666666667	917
-2.67166666666667	2.305	918
-2.49833333333333	1.43083333333333	919
-2.56666666666667	1.015	920
-4.59	0.7625	921
-0.658333333333333	1.37333333333333	922
-0.2075	0.348333333333333	923
-2.50583333333333	-0.619166666666667	924
-1.3425	-0.738333333333333	925
0.515833333333333	0.278333333333333	926
0.526666666666667	1.19	927
-1.725	0.588333333333333	928
-2.10666666666667	-1.2075	929
-4.36916666666667	-0.3575	930
-5.5975	-0.625	931
-5.55083333333333	0.406666666666667	932
-5.93333333333333	2.6275	933
-7.16	0.684166666666667	934
-5.665	2.22666666666667	935
-6.43083333333333	0.9575	936
-1.30916666666667	0.0475	937
-4.4525	0.483333333333333	938
-3.895	-0.3375	939
-4.77916666666667	2.18416666666667	940
-4.1175	-1.265	941
-6.11916666666667	-1.41916666666667	942
-2.0325	-2.1375	943
-1.40916666666667	-0.625833333333333	944
-2.77583333333333	-1.33166666666667	945
-4.575	-0.308333333333333	946
-4.33	-1.99	947
-5.88583333333333	-0.8225	948
-3.8725	0.345	949
-4.2575	0.155	950
-5.14916666666667	-1.78	951
-4.99416666666667	-2.18583333333333	952
-4.84583333333333	-2.51166666666667	953
-3.76833333333333	-3.9225	954
-6.56416666666667	-2.25333333333333	955
-4.8125	-0.186666666666667	956
-1.38	-0.81	957
-2.695	-0.8075	958
-2.53416666666667	0.845833333333333	959
-2.875	0.79	960
-0.470833333333333	-0.165833333333333	961
-4.3725	1.32583333333333	962
-3.68833333333333	2.98166666666667	963
-3.83083333333333	0.911666666666667	964
-2.61666666666667	-1.08833333333333	965
-1.05	1.625	966
-1.02	2.445	967
-1.4175	0.853333333333333	968
-1.28666666666667	-1.015	969
-2.365	-1.54583333333333	970
-1.90083333333333	-1.3625	971
-3.14916666666667	-2.34583333333333	972
-2.425	-3.08666666666667	973
-3.71083333333333	-3.29416666666667	974
-4.3075	-1.55416666666667	975
-3.61166666666667	-0.161666666666667	976
-1.96583333333333	0.756666666666667	977
-1.45166666666667	-0.82	978
-2.865	-2.1975	979
-0.410833333333333	-0.211666666666667	980
-1.13666666666667	-1.13416666666667	981
-2.185	0.2275	982
-2.29583333333333	-2.45833333333333	983
0.21	-2.835	984
1.07583333333333	-2.21	985
1.28083333333333	-0.8525	986
3.03416666666667	-1.77083333333333	987
1.37416666666667	-0.183333333333333	988
-0.54	-2.54916666666667	989
-0.398333333333333	-2.1475	990
-2.41	-1.31916666666667	991
-0.3175	-4.03166666666667	992
-2.25166666666667	-0.4825	993
-1.90833333333333	-0.563333333333333	994
-0.5675	-0.435833333333333	995
2.48666666666667	-1.44583333333333	996
-1.68166666666667	-2.45833333333333	997
1.105	-1.79583333333333	998
-1.9	-0.968333333333333	999
-1.86166666666667	-1.38916666666667	1000
-1.935	-2.53	1001
-0.675	-1.7225	1002
-2.73166666666667	-0.315	1003
-4.99583333333333	-1.1	1004
-3.26083333333333	-0.911666666666667	1005
-2.88666666666667	-2.63333333333333	1006
-2.88083333333333	-1.93166666666667	1007
-1.60083333333333	-1.70666666666667	1008
1.58833333333333	-1.7125	1009
1.33916666666667	-2.6975	1010
0.608333333333333	-1.83916666666667	1011
-1.8025	-2.4	1012
-1.47666666666667	-2.51916666666667	1013
-1.37916666666667	-3.47916666666667	1014
-2.78083333333333	-2.385	1015
-2.34333333333333	-0.0783333333333333	1016
-2.90083333333333	0.45	1017
-2.70416666666667	0.545	1018
-2.01	-1.615	1019
-1.45083333333333	-0.3225	1020
-3.24333333333333	-0.115833333333333	1021
-1.10916666666667	-3.26083333333333	1022
0.443333333333333	-1.56	1023
-0.2375	-1.48833333333333	1024
-1.43333333333333	-0.861666666666667	1025
-3.2425	-1.55	1026
-0.2675	-2.16166666666667	1027
-1.06666666666667	-1.5175	1028
1.63833333333333	0.550833333333333	1029
1.91083333333333	-0.1675	1030
3.72416666666667	-1.28083333333333	1031
3.13	-1.28	1032
2.215	-0.584166666666667	1033
0.519166666666667	-1.9025	1034
-0.7025	-3.55666666666667	1035
-0.305833333333333	-1.17583333333333	1036
-1.08666666666667	0.949166666666667	1037
0.0875	0.0291666666666667	1038
-2.74583333333333	-0.318333333333333	1039
-0.96	-1.94	1040
-0.578333333333333	-1.85416666666667	1041
-1.01833333333333	-2.93666666666667	1042
-0.0075	-2.46333333333333	1043
-2.1425	-1.23416666666667	1044
-3.065	-0.1725	1045
-2.295	0.280833333333333	1046
-3.39916666666667	-0.991666666666667	1047
-3.77916666666667	-0.2725	1048
-5.3925	-1.73916666666667	1049
-5.03583333333333	-1.6175	1050
-5.61333333333333	-0.396666666666667	1051
-3.41166666666667	-1.64333333333333	1052
-3.72083333333333	-0.9525	1053
-4.87666666666667	-1.68916666666667	1054
-8.78	-0.684166666666667	1055
-7.01	-0.63	1056
-6.20333333333333	-0.0116666666666667	1057
-5.625	0.1525	1058
-6.59083333333333	-0.364166666666667	1059
-7.27	-1.6675	1060
-6.54083333333333	-0.5	1061
-9.18833333333333	-0.773333333333333	1062
-10.6466666666667	-0.495833333333333	1063
-5.40416666666667	0.453333333333333	1064
-7.61	-0.933333333333333	1065
-5.65	-1.56083333333333	1066
-6.94833333333333	-1.6225	1067
-6.08666666666667	-0.3475	1068
-4.305	-0.0625	1069
-4.4225	0.403333333333333	1070
-4.7075	0.413333333333333	1071
-3.3325	-0.941666666666667	1072
-1.43833333333333	0.954166666666667	1073
-1.3325	0.0375	1074
-0.434166666666667	-2.06166666666667	1075
-1.0925	-1.59916666666667	1076
-2.6	-0.0741666666666667	1077
-3.9925	-0.675833333333333	1078
-4.01	-1.72583333333333	1079
-4.93333333333333	-1.575	1080
-2.5675	-2.495	1081
-2.33833333333333	-3.30333333333333	1082
-4.1625	-1.17333333333333	1083
-5.11083333333333	-1.13083333333333	1084
-2.75583333333333	-0.0225	1085
-1.22666666666667	-1.42916666666667	1086
-2.2025	-0.976666666666667	1087
-5.49666666666667	-0.67	1088
-3.47583333333333	-2.1375	1089
-5.25	-1.405	1090
-5.365	-0.505833333333333	1091
-7.69333333333333	0.625	1092
-6.24833333333333	0.401666666666667	1093
-3.0525	0.308333333333333	1094
-2.56166666666667	-1.78	1095
-2.66416666666667	-1.85583333333333	1096
-5.38333333333333	-1.08166666666667	1097
-1.135	0.305833333333333	1098
-1.75666666666667	-1.0775	1099
-1.01583333333333	0.580833333333333	1100
-1.09583333333333	1.75083333333333	1101
-2.1425	-1.08916666666667	1102
-3.81583333333333	1.38083333333333	1103
-5.32833333333333	2.07666666666667	1104
-7.0575	2.50083333333333	1105
-7.60333333333333	3.07416666666667	1106
-7.71333333333333	0.984166666666667	1107
-11.5958333333333	-0.103333333333333	1108
-11.3725	1.71083333333333	1109
-11.6416666666667	0.0483333333333333	1110
-9.18	-0.296666666666667	1111
-8.7475	-0.396666666666667	1112
-10.3641666666667	0.5675	1113
-9.0625	1.66333333333333	1114
-7.86	3.25083333333333	1115
-11.4725	3.1675	1116
-11.6933333333333	3.4175	1117
-11.0208333333333	1.3125	1118
-9.19	1.55583333333333	1119
-8.71416666666667	1.29416666666667	1120
-7.61583333333333	-0.0391666666666667	1121
-6.05333333333333	2.79333333333333	1122
-6.73083333333333	0.4425	1123
-5.47416666666667	-0.438333333333333	1124
-6.735	-0.83	1125
-5.11166666666667	-0.221666666666667	1126
-2.40166666666667	-0.0833333333333333	1127
-3.66833333333333	-0.773333333333333	1128
-1.36666666666667	-0.911666666666667	1129
0.308333333333333	0.370833333333333	1130
-1.71416666666667	1.26666666666667	1131
-1.57416666666667	-0.373333333333333	1132
-3.58833333333333	-0.685833333333333	1133
-2.90416666666667	-1.07333333333333	1134
-2.41833333333333	-3.09083333333333	1135
-2.75916666666667	-3.69083333333333	1136
-0.6975	-1.1775	1137
-1.00583333333333	-0.909166666666667	1138
-1.2525	-1.26833333333333	1139
1.61	-0.875	1140
-0.415833333333333	1.39666666666667	1141
-0.828333333333333	0.415	1142
-1.18416666666667	-1.4325	1143
1.56833333333333	-2.34166666666667	1144
0.200833333333333	1.07416666666667	1145
-1.22083333333333	-1.27416666666667	1146
-1.725	1.5325	1147
-1.885	0.231666666666667	1148
0.78	-0.0233333333333333	1149
1.74833333333333	-0.246666666666667	1150
1.33833333333333	0.236666666666667	1151
-0.76	1.13	1152
-2.21416666666667	0.809166666666667	1153
-2.985	0.669166666666667	1154
-1.945	0.428333333333333	1155
-1.1325	0.501666666666667	1156
-1.54333333333333	-0.893333333333333	1157
-6.08416666666667	-0.760833333333333	1158
-6.98916666666667	0.015	1159
-2.99333333333333	-0.640833333333333	1160
-6.41416666666667	0.0883333333333333	1161
-6.16416666666667	-1.33416666666667	1162
-5.04083333333333	-2.74333333333333	1163
-6.90583333333333	-1.1125	1164
-7.1	-3.31083333333333	1165
-6.40666666666667	-3.13083333333333	1166
-3.99083333333333	0.2675	1167
-5.3425	-1.95666666666667	1168
-5.7225	-2.315	1169
-5.39666666666667	-1.4225	1170
-4.635	-0.924166666666667	1171
-5.03166666666667	-1.86166666666667	1172
-5.29416666666667	-1.37916666666667	1173
-6.38833333333333	-0.614166666666667	1174
-2.85416666666667	-3.2725	1175
-1.74666666666667	-4.75916666666667	1176
-1.05	-3.69333333333333	1177
-1.38833333333333	-7.59666666666667	1178
-0.77	-5.0225	1179
-2.07583333333333	-5.635	1180
-2.82416666666667	-4.7925	1181
-0.643333333333333	-5.15083333333333	1182
-0.153333333333333	-5.17333333333333	1183
-1.915	-5.56916666666667	1184
-5.96416666666667	-5.22	1185
-6.1175	-4.8475	1186
-5.24583333333333	-4.845	1187
-3.19083333333333	-3.0325	1188
-3.83083333333333	-2.90666666666667	1189
-2.32833333333333	-3.79333333333333	1190
-0.553333333333333	-5.91583333333333	1191
-0.375833333333333	-5.31166666666667	1192
1.94666666666667	-7.10833333333333	1193
-1.29083333333333	-6.6125	1194
-0.585	-4.3425	1195
-0.511666666666667	-3.9425	1196
1.58666666666667	-6.165	1197
0.754166666666667	-6.50666666666667	1198
-0.310833333333333	-6.7375	1199
0.853333333333333	-6.9525	1200
1.11833333333333	-5.28666666666667	1201
1.51083333333333	-5.02	1202
0.986666666666667	-6.10416666666667	1203
0.495833333333333	-5.4525	1204
0.358333333333333	-5.44666666666667	1205
0.46	-4.13666666666667	1206
3.12916666666667	-4.18916666666667	1207
2.29	-2.90416666666667	1208
2.535	-3.6325	1209
5.47916666666667	-2.00666666666667	1210
4.69416666666667	-3.32666666666667	1211
6.48083333333333	-3.99333333333333	1212
4.30416666666667	-2.08666666666667	1213
3.245	-3.36083333333333	1214
3.10083333333333	-1.99	1215
3.0125	-1.13416666666667	1216
3.32	-0.690833333333333	1217
1.79666666666667	-0.729166666666667	1218
3.53	-0.860833333333333	1219
4.54416666666667	-1.64416666666667	1220
1.40583333333333	-0.365	1221
-0.133333333333333	-0.603333333333333	1222
-0.190833333333333	-2.1175	1223
2.01083333333333	-1.7925	1224
-0.663333333333333	-3.26166666666667	1225
-1.9725	-1.21083333333333	1226
0.635	-2.4575	1227
1.72833333333333	-1.81083333333333	1228
-1.8275	-1.5	1229
-0.239166666666667	-1.35166666666667	1230
0.848333333333333	-0.1875	1231
-0.596666666666667	-0.963333333333333	1232
1.8075	-2.07166666666667	1233
-0.5625	-2.8475	1234
0.225	-3.14833333333333	1235
0.449166666666667	-5.03666666666667	1236
-1.3475	-3.2075	1237
-2.24666666666667	-0.8925	1238
0.615	-1.9375	1239
-0.853333333333333	-0.591666666666667	1240
-0.906666666666667	-2.45833333333333	1241
-0.288333333333333	-2.07583333333333	1242
-0.434166666666667	-2.3875	1243
-0.68	-1.77666666666667	1244
-3.14333333333333	-4.19583333333333	1245
-0.303333333333333	-1.96083333333333	1246
-0.5625	-0.595833333333333	1247
-0.845833333333333	-3.11	1248
-2.23666666666667	-3.95416666666667	1249
-3.03583333333333	-1.81583333333333	1250
-1.785	-2.38083333333333	1251
-3.7875	-1.44916666666667	1252
-2.995	-2.17333333333333	1253
-4.2175	-1.55083333333333	1254
-3.025	-0.193333333333333	1255
-2.27833333333333	-1.81666666666667	1256
0.28	-3.23583333333333	1257
-0.01	-2.69833333333333	1258
0.9225	-3.16583333333333	1259
0.925	-3.95583333333333	1260
1.23083333333333	-3.08416666666667	1261
1.7675	-2.2625	1262
3.36916666666667	-3.53416666666667	1263
2.49083333333333	-2.69833333333333	1264
1.75083333333333	-2.49333333333333	1265
1.77916666666667	-2.15666666666667	1266
1.83833333333333	-4.35666666666667	1267
2.64583333333333	-4.51416666666667	1268
1.66833333333333	-5.7325	1269
-0.224166666666667	-4.36666666666667	1270
-0.6	-4.95416666666667	1271
-0.4475	-4.58416666666667	1272
-0.0975	-5.41416666666667	1273
-1.15083333333333	-2.99083333333333	1274
0.12	-5.46833333333333	1275
1.23	-2.52666666666667	1276
2.865	-2.71	1277
2.1325	-3.63083333333333	1278
1.9975	-1.83	1279
0.405833333333333	-3.13083333333333	1280
3.07333333333333	-3.12666666666667	1281
2.58166666666667	-3.27666666666667	1282
1.2225	-3.91916666666667	1283
1.98166666666667	-3.76666666666667	1284
1.165	-4.71916666666667	1285
4.09333333333333	-5.9575	1286
3.09166666666667	-5.4225	1287
2.01666666666667	-6.4225	1288
-0.5575	-6.25833333333333	1289
-0.3425	-3.845	1290
0.74	-4.075	1291
2.66083333333333	-5.84916666666667	1292
1.05083333333333	-2.57833333333333	1293
0.0758333333333333	-3.73916666666667	1294
-1.45833333333333	-4.42833333333333	1295
-0.278333333333333	-4.36416666666667	1296
-0.8725	-2.45166666666667	1297
-0.441666666666667	-3.13	1298
-5.56166666666667	-2.3	1299
-3.4175	-3.7625	1300
-4.11583333333333	-3.75166666666667	1301
-2.6675	-2.79916666666667	1302
-3.53166666666667	-3.58833333333333	1303
-0.86	-4.00166666666667	1304
2.34583333333333	-3.98083333333333	1305
3.45	-4.1175	1306
0.735833333333333	-2.925	1307
2.02833333333333	-1.08083333333333	1308
1.17333333333333	-1.285	1309
0.5875	-2.605	1310
1.01833333333333	-1.9025	1311
3.59166666666667	-4.93916666666667	1312
2.86833333333333	-5.15333333333333	1313
4.37416666666667	-4.26416666666667	1314
3.90333333333333	-3.10833333333333	1315
0.831666666666667	-3.45333333333333	1316
1.51416666666667	-2.19916666666667	1317
-1.62083333333333	-2.9575	1318
-1.27583333333333	-2.58666666666667	1319
-0.623333333333333	-2.97583333333333	1320
-1.08166666666667	-4.62416666666667	1321
-1.6	-4.5875	1322
-2.245	-2.89833333333333	1323
-2.2075	-2.825	1324
-5.1075	-2.5675	1325
-4.94	0.333333333333333	1326
-4.8175	-0.763333333333333	1327
-5.47333333333333	-1.37	1328
-3.435	-1.95166666666667	1329
-4.30916666666667	-2.91083333333333	1330
-4.29666666666667	-3.465	1331
-3.28583333333333	-2.13	1332
-6.0475	-2.785	1333
-7.48166666666667	-0.8175	1334
-4.52666666666667	-1.095	1335
-5.03	-2.32916666666667	1336
-6.09	-2.27	1337
-3.70666666666667	-2.62083333333333	1338
-2.5	-1.59083333333333	1339
-4.235	-0.9475	1340
-3.93666666666667	-0.763333333333333	1341
-4.51916666666667	-2.87583333333333	1342
-2.1075	-2.805	1343
-1.91916666666667	-2.15916666666667	1344
-2.77583333333333	-3.09166666666667	1345
-3.06	-3.65833333333333	1346
-2.6625	-2.1125	1347
0.821666666666667	-1.775	1348
-1.31916666666667	-0.911666666666667	1349
-1.6875	0.3575	1350
-0.8225	-1.94	1351
-2.24083333333333	-2.31	1352
-3.0775	-3.2725	1353
-1.85166666666667	-2.70166666666667	1354
-2.30083333333333	-1.89833333333333	1355
-2.0825	-1.66	1356
-0.251666666666667	-2.74166666666667	1357
-0.665	-3.12916666666667	1358
-1.59833333333333	-3.64416666666667	1359
-0.84	-1.46083333333333	1360
-0.483333333333333	-3.72583333333333	1361
-0.941666666666667	-3.20833333333333	1362
-1.42916666666667	-2.505	1363
-1.325	-3.4875	1364
-0.313333333333333	-2.21166666666667	1365
0.236666666666667	-1.54166666666667	1366
2.24	-1.42416666666667	1367
1.60583333333333	-1.0025	1368
-1.3525	-1.7125	1369
-0.648333333333333	-0.953333333333333	1370
-0.2775	-1.725	1371
-0.345833333333333	-2.31	1372
-0.51	-2.94916666666667	1373
0.115	-2.61583333333333	1374
0.155	-2.475	1375
0.599166666666667	-2.10166666666667	1376
0.0966666666666667	-3.46166666666667	1377
-0.985	-2.09166666666667	1378
-1.56916666666667	-2.64833333333333	1379
-1.24083333333333	-3.5275	1380
1.75833333333333	1.18583333333333	1381
2.92833333333333	0.09	1382
5.02083333333333	-4.49583333333333	1383
2.36	-4.18583333333333	1384
0.9025	-2.575	1385
-0.848333333333333	-2.41916666666667	1386
-1.68333333333333	-1.54083333333333	1387
-0.68	-1.63916666666667	1388
-1.7575	-1.03333333333333	1389
0.423333333333333	-1.34666666666667	1390
-1.07083333333333	-1.9425	1391
0.535	-2.94583333333333	1392
-0.3175	-2.04666666666667	1393
-1.40666666666667	-0.93	1394
-1.9425	-1.82166666666667	1395
-1.34083333333333	-0.1325	1396
-2.85166666666667	0.396666666666667	1397
-2.31	1.41083333333333	1398
-1.71416666666667	-0.876666666666667	1399
-3.4875	0.0175	1400
-2.3475	-0.405	1401
-0.375833333333333	-2.0675	1402
-0.101666666666667	-1.24166666666667	1403
-0.806666666666667	-1.27583333333333	1404
2.00666666666667	-1.12916666666667	1405
0.73	-2.44666666666667	1406
4.86333333333333	-1.43833333333333	1407
2.6725	-1.46333333333333	1408
-1.28666666666667	-1.85083333333333	1409
-0.315	-3.68333333333333	1410
-0.02	-1.92916666666667	1411
-1.395	-2.90583333333333	1412
-0.9375	-1.12083333333333	1413
-0.915833333333333	-2.76583333333333	1414
-1.98916666666667	0.29	1415
-2.38916666666667	-1.08333333333333	1416
-4.13333333333333	-3.2525	1417
-2.7325	-0.905833333333333	1418
-3.48916666666667	-1.38166666666667	1419
-1.21916666666667	-0.8375	1420
0.641666666666667	0.440833333333333	1421
-1.21166666666667	-2.0025	1422
-0.5	-2.71333333333333	1423
-1.26166666666667	-3.43916666666667	1424
1.55916666666667	-3.69916666666667	1425
0.923333333333333	-4.54083333333333	1426
0.889166666666667	-6.47916666666667	1427
-0.0491666666666667	-5.93666666666667	1428
-0.834166666666667	-3.7575	1429
-1.92166666666667	-3.34166666666667	1430
-2.955	-3.07916666666667	1431
-2.35666666666667	-1.2425	1432
0.8	-3.31416666666667	1433
0.206666666666667	-1.32916666666667	1434
0.95	-1.74833333333333	1435
0.64	-1.99166666666667	1436
-1.40833333333333	-0.345	1437
-1.97083333333333	-1.12333333333333	1438
-2.58583333333333	-1.4625	1439
-1.6075	-1.02166666666667	1440
-3.09083333333333	1.02333333333333	1441
-3.83583333333333	0.703333333333333	1442
-2.88416666666667	0.408333333333333	1443
-1.84416666666667	-0.878333333333333	1444
-2.14583333333333	-1.19	1445
0.659166666666667	1.24333333333333	1446
0.9425	-1.30333333333333	1447
2.08083333333333	-1.21333333333333	1448
-0.110833333333333	-2.54083333333333	1449
0.951666666666667	-4.915	1450
1.00916666666667	-4.99583333333333	1451
1.84	-5.80083333333333	1452
2.57833333333333	-4.39	1453
2.57833333333333	-2.26	1454
1.00583333333333	-3.65833333333333	1455
1.94833333333333	-3.79166666666667	1456
1.32916666666667	-0.806666666666667	1457
-1.07583333333333	-2.47416666666667	1458
-1.11	-1.74833333333333	1459
-2.735	-2.09	1460
-2.22916666666667	-3.58416666666667	1461
-0.7325	-2.7475	1462
0.720833333333333	-4.22666666666667	1463
-0.596666666666667	-4.03	1464
-2.44916666666667	-3.815	1465
-0.6425	-4.99916666666667	1466
2.00416666666667	-4.26916666666667	1467
-0.879166666666667	-4.19083333333333	1468
-1.72333333333333	-3.25333333333333	1469
-0.904166666666667	-1.68416666666667	1470
0.64	-0.461666666666667	1471
0.0625	1.5575	1472
2.07666666666667	-1.67916666666667	1473
4.69916666666667	-2.95083333333333	1474
4.86	-3.72583333333333	1475
2.92	-1.23916666666667	1476
4.61666666666667	-3.36583333333333	1477
2.24666666666667	-2.60583333333333	1478
1.60166666666667	-0.465833333333333	1479
3.68833333333333	-0.0658333333333333	1480
4.6725	-0.120833333333333	1481
3.125	-0.535833333333333	1482
0.931666666666667	0.791666666666667	1483
-0.1425	-0.135833333333333	1484
3.56333333333333	-1.9225	1485
2.34333333333333	-0.488333333333333	1486
1.37083333333333	-0.903333333333333	1487
1.55416666666667	-3.245	1488
4.12	-5.00916666666667	1489
4.8375	-2.91833333333333	1490
2.43833333333333	-3.85166666666667	1491
3.26916666666667	-4.71	1492
2.785	-2.86583333333333	1493
2.39583333333333	-2.25583333333333	1494
2.15416666666667	-2.88166666666667	1495
3.57	-3.02833333333333	1496
2.1825	-0.0966666666666667	1497
-0.904166666666667	-0.709166666666667	1498
0.241666666666667	-1.07416666666667	1499
-0.894166666666667	0.5075	1500
-1.81166666666667	-0.214166666666667	1501
-1.61666666666667	-0.628333333333333	1502
-0.06	-1.00833333333333	1503
-1.84083333333333	-2.25166666666667	1504
-1.98666666666667	-0.468333333333333	1505
-4.01416666666667	-0.359166666666667	1506
-3.26083333333333	-0.488333333333333	1507
-3.45	-2.04	1508
-2.67166666666667	-2.62	1509
-2.93416666666667	-3.47583333333333	1510
-0.404166666666667	-1.92	1511
0.0458333333333333	0.0391666666666667	1512
0.6175	-2.45916666666667	1513
2.69833333333333	-2.66916666666667	1514
2.27916666666667	-1.0875	1515
1.04833333333333	-1.11083333333333	1516
1.905	-0.72	1517
1.54666666666667	-0.496666666666667	1518
2.80333333333333	-0.515	1519
1.71166666666667	-1.53166666666667	1520
2.225	-1.34833333333333	1521
0.864166666666667	-1.4225	1522
2.29333333333333	-1.1075	1523
0.876666666666667	-1.35833333333333	1524
-0.0925	-2.305	1525
0.640833333333333	-2.62583333333333	1526
-0.931666666666667	-1.58333333333333	1527
-1.535	-1.38833333333333	1528
0.0583333333333333	-2.88083333333333	1529
-0.57	-1.69	1530
-3.00833333333333	-1.10583333333333	1531
1.545	-2.19083333333333	1532
0.345	-3.39416666666667	1533
2.1925	-2.92	1534
1.65916666666667	-2.31833333333333	1535
1.18	-1.95416666666667	1536
0.969166666666667	-0.784166666666667	1537
1.53916666666667	0.0558333333333333	1538
1.09083333333333	0.729166666666667	1539
-0.92	-1.40333333333333	1540
-0.8175	-1.16583333333333	1541
1.43416666666667	-1.38333333333333	1542
0.7825	0.510833333333333	1543
-0.78	-0.854166666666667	1544
1.145	-0.6275	1545
-0.726666666666667	-1.12166666666667	1546
0.0566666666666667	0.7375	1547
2.4575	-1.84166666666667	1548
1.21583333333333	-1.55416666666667	1549
0.673333333333333	-0.48	1550
0.8025	1.09333333333333	1551
0.661666666666667	1.40333333333333	1552
-1.19416666666667	1.19	1553
-0.734166666666667	0.308333333333333	1554
1.13666666666667	-0.674166666666667	1555
-0.4625	-0.380833333333333	1556
-1.57083333333333	-1.4175	1557
0.421666666666667	-0.268333333333333	1558
-1.60083333333333	-0.678333333333333	1559
-4.32583333333333	-2.31833333333333	1560
-2.16833333333333	-2.4325	1561
-2.22083333333333	-1.935	1562
-1.36583333333333	-2.8375	1563
-3.36166666666667	-0.754166666666667	1564
-2.90583333333333	-2.39416666666667	1565
-4.68666666666667	-3.7775	1566
-1.93833333333333	-1.48166666666667	1567
-0.284166666666667	-3.9525	1568
-1.3825	-2.64333333333333	1569
0.440833333333333	0.481666666666667	1570
1.9375	-2.09333333333333	1571
0.385	-2.27666666666667	1572
-0.335833333333333	-1.49083333333333	1573
-1.60083333333333	-1.3975	1574
-3.025	-1.78333333333333	1575
-3.555	-1.02166666666667	1576
-3.04333333333333	-0.1125	1577
-3.2675	-0.980833333333333	1578
-3.94166666666667	-3.20166666666667	1579
-3.92583333333333	-3.335	1580
-3.70583333333333	-1.8075	1581
-3.6875	-2.20083333333333	1582
-2.73166666666667	-1.53833333333333	1583
-3.9	-0.729166666666667	1584
-0.0233333333333333	-1.66416666666667	1585
0.769166666666667	-1.55083333333333	1586
2.16583333333333	-2.54833333333333	1587
1.3475	-1.32416666666667	1588
0.1525	0.01	1589
-1.4625	0.00666666666666667	1590
-1.07333333333333	-1.28166666666667	1591
-0.75	-1.76916666666667	1592
0.109166666666667	-0.98	1593
-3.205	-2.10166666666667	1594
-2.58833333333333	-1.91916666666667	1595
-1.34	-0.784166666666667	1596
-2.33833333333333	0.4575	1597
-0.375	-1.98333333333333	1598
-1.54083333333333	-2.30166666666667	1599
-0.915833333333333	-2.47333333333333	1600
-0.666666666666667	-2.38083333333333	1601
1.895	-0.693333333333333	1602
0.129166666666667	0.0483333333333333	1603
-0.904166666666667	-0.145	1604
-2.9325	-0.195	1605
-1.3	-0.1425	1606
-4.76916666666667	-0.853333333333333	1607
-3.87583333333333	-3.74416666666667	1608
-1.36333333333333	-1.72416666666667	1609
-1.20416666666667	-2.14333333333333	1610
-1.72333333333333	0.455	1611
1.39	-0.651666666666667	1612
1.21916666666667	1.935	1613
0.958333333333333	-1.03166666666667	1614
-0.0883333333333333	-1.065	1615
1.33083333333333	-1.59	1616
1.07083333333333	-3.14	1617
0.744166666666667	-2.76083333333333	1618
-2.36166666666667	-3.52916666666667	1619
1.1375	-2.36833333333333	1620
1.6675	-3.36333333333333	1621
1.07333333333333	-2.73083333333333	1622
2.36916666666667	-2.2725	1623
3.5825	-1.74583333333333	1624
5.01666666666667	-1.46416666666667	1625
3.51583333333333	-3.67666666666667	1626
2.75666666666667	-2.63	1627
3.63833333333333	-0.795833333333333	1628
3.5675	-1.0875	1629
4.44416666666667	-2.36833333333333	1630
3.57666666666667	-4.36166666666667	1631
5.41333333333333	-2.635	1632
4.4275	-2.695	1633
3.025	-2.83833333333333	1634
4.04666666666667	-4.06083333333333	1635
2.3325	-3.81	1636
1.42166666666667	-3.0325	1637
1.625	-2.26666666666667	1638
1.18416666666667	-2.97333333333333	1639
0.2125	-1.99833333333333	1640
3.01166666666667	-1.71416666666667	1641
3.40333333333333	-1.97416666666667	1642
-0.485	-2.3625	1643
-2.13666666666667	-3.06	1644
-2.92416666666667	-2.495	1645
-3.57916666666667	-0.0566666666666667	1646
-1.52583333333333	-2.65416666666667	1647
-2.68666666666667	-2.5275	1648
-4.18166666666667	-1.79333333333333	1649
-3.22666666666667	-1.95	1650
-4.5125	-1.0475	1651
-4.33083333333333	-3.0625	1652
-4.56166666666667	-2.74666666666667	1653
-5.63666666666667	-1.43083333333333	1654
-4.41166666666667	-1.19	1655
-3.01666666666667	-3.65666666666667	1656
-3.2225	-2.67833333333333	1657
-6.32833333333333	-1.38916666666667	1658
-3.64916666666667	-1.2525	1659
-6.8575	-2.46666666666667	1660
-6.865	-1.56166666666667	1661
-8.0325	-1.35416666666667	1662
-5.6825	-3.615	1663
-9.95666666666667	-1.90416666666667	1664
-7.93666666666667	-1.8875	1665
-6.11666666666667	-4.29166666666667	1666
-5.34083333333333	-2.29083333333333	1667
-5.09	-3.59416666666667	1668
-5.7275	-1.09833333333333	1669
-7.34583333333333	-0.795	1670
-4.9	-1.64583333333333	1671
-5.5825	-2.99833333333333	1672
-6.29333333333333	-2.39	1673
-7.8025	-0.551666666666667	1674
-4.865	-0.3025	1675
-4.09666666666667	0.0141666666666667	1676
-3.78	-1.3975	1677
-5.52583333333333	-2.73	1678
-6.08166666666667	-2.33166666666667	1679
-4.16833333333333	-2.64	1680
-3.315	-3.13083333333333	1681
-3.87416666666667	-2.56	1682
-3.52916666666667	-3.06583333333333	1683
-2.49666666666667	-4.20833333333333	1684
-2.03333333333333	-5.04416666666667	1685
-3.26166666666667	-4.39166666666667	1686
-3.85416666666667	-3.5675	1687
-2.21416666666667	-3.44416666666667	1688
-0.7375	-1.95833333333333	1689
2.35166666666667	-1.28583333333333	1690
0.714166666666667	-1.61583333333333	1691
-1.22416666666667	-3.8825	1692
-2.1675	-4.4225	1693
-0.0541666666666667	-4.25416666666667	1694
-2.26166666666667	-4.17333333333333	1695
-2.28833333333333	-2.33166666666667	1696
-0.341666666666667	-1.47083333333333	1697
-2.72416666666667	-1.17166666666667	1698
-2.895	-1.895	1699
-1.79916666666667	-1.99833333333333	1700
-2.315	-1.95333333333333	1701
-1.065	-1.76833333333333	1702
-1.6075	-1.81	1703
-2.88083333333333	-2.12	1704
-4.3975	-2.49	1705
-2.92083333333333	0.445833333333333	1706
-5.06166666666667	-0.605	1707
-7.03333333333333	-1.34	1708
-4.71083333333333	-0.538333333333333	1709
-6.40833333333333	-1.04916666666667	1710
-3.95333333333333	-0.825	1711
-0.403333333333333	-2.1775	1712
-1.095	-2.15833333333333	1713
-0.0941666666666667	-3.59333333333333	1714
-2.92666666666667	-2.35833333333333	1715
-0.674166666666667	-3.07583333333333	1716
-1.4025	-4.32	1717
-2.81083333333333	-3.58416666666667	1718
-3.04583333333333	-4.16166666666667	1719
-3.25833333333333	-2.46416666666667	1720
-3.09333333333333	-3.31416666666667	1721
-1.3275	-2.75333333333333	1722
-3.6775	-1.79416666666667	1723
-4.15416666666667	-3.5375	1724
-1.3475	-3.15	1725
-3.03833333333333	-1.365	1726
-1.25666666666667	-1.95	1727
-0.8775	-5.05083333333333	1728
0.165	-5.47666666666667	1729
-0.746666666666667	-4.59833333333333	1730
0.279166666666667	-3.2075	1731
-2.67	-3.29416666666667	1732
-0.7675	-1.90916666666667	1733
0.636666666666667	-3.46833333333333	1734
0.139166666666667	-3.90833333333333	1735
-0.120833333333333	-5.43416666666667	1736
1.01083333333333	-4.3475	1737
1.48916666666667	-2.83916666666667	1738
3.37416666666667	-1.775	1739
-1.2825	-3.475	1740
0.7925	-2.675	1741
-0.851666666666667	-2.66583333333333	1742
0.0291666666666667	-3.0225	1743
0.629166666666667	-2.90416666666667	1744
-1.02333333333333	-2.35166666666667	1745
-2.905	-4.4825	1746
-5.75166666666667	-3.9375	1747
-1.96916666666667	-3.55583333333333	1748
-3.67583333333333	-5.9875	1749
-2.51916666666667	-4.865	1750
-1.13583333333333	-6.0325	1751
-0.455	-5.84833333333333	1752
-1.28833333333333	-5.025	1753
-0.2425	-5.05333333333333	1754
0.6275	-3.77583333333333	1755
2.34166666666667	-3.17416666666667	1756
1.89083333333333	-4.33083333333333	1757
0.4	-3.3	1758
0.3975	-3.20416666666667	1759
1.92583333333333	-3.53833333333333	1760
1.50916666666667	-4.71416666666667	1761
-0.225	-5.86	1762
-0.7675	-3.34833333333333	1763
-0.578333333333333	-2.9075	1764
-0.539166666666667	-2.34833333333333	1765
-2.9025	-1.245	1766
-2.7175	-3.0625	1767
-3.19833333333333	-2.29083333333333	1768
-3.77416666666667	-3.7925	1769
-4.57666666666667	-4.34666666666667	1770
-3.1225	-3.14416666666667	1771
-3.08166666666667	-4.555	1772
-2.06833333333333	-4.09416666666667	1773
-2.13166666666667	-3.8275	1774
-0.993333333333333	-3.65166666666667	1775
0.203333333333333	-4.07416666666667	1776
-0.6075	-3.85916666666667	1777
-3.83	-2.49083333333333	1778
-3.43583333333333	-2.63333333333333	1779
-4.2025	-1.325	1780
-0.975833333333333	-2.36583333333333	1781
-2.8425	-3.1275	1782
-3.96916666666667	-2.16333333333333	1783
-2.79	-0.898333333333333	1784
-0.691666666666667	-0.6175	1785
-0.428333333333333	-1.88416666666667	1786
-0.779166666666667	-2.29	1787
0.675	-2.95416666666667	1788
2.36416666666667	-1.32666666666667	1789
2.415	-1.2075	1790
1.07666666666667	-1.2225	1791
1.65583333333333	-1.885	1792
-0.745	-3.57833333333333	1793
-0.101666666666667	-2.695	1794
1.13166666666667	-3.06083333333333	1795
1.1975	-4.13333333333333	1796
-0.423333333333333	-4.905	1797
2.36416666666667	-5.41333333333333	1798
1.32916666666667	-5.0775	1799
0.385	-4.98333333333333	1800
0.6325	-3.72666666666667	1801
0.0441666666666667	-2.495	1802
1.70416666666667	-1.425	1803
1.6775	-0.0916666666666667	1804
0.685833333333333	-1.12083333333333	1805
0.126666666666667	-2.24416666666667	1806
-1.745	-1.31833333333333	1807
-1.78083333333333	-1.09583333333333	1808
-1.3125	-3.26916666666667	1809
-2.66083333333333	-2.5425	1810
0.239166666666667	-1.85083333333333	1811
0.903333333333333	-1.68333333333333	1812
-0.631666666666667	-3.1175	1813
1.87333333333333	-3.245	1814
2.11583333333333	-3.46833333333333	1815
1.82416666666667	-2.98166666666667	1816
0.845833333333333	-2.21333333333333	1817
1.31583333333333	-2.695	1818
-0.435833333333333	-2.44833333333333	1819
-1.40166666666667	-3.61333333333333	1820
-2.9625	-3.19416666666667	1821
-2.8125	-3.61166666666667	1822
-1.82666666666667	-2.25333333333333	1823
0.150833333333333	-3.73083333333333	1824
-0.921666666666667	-3.1525	1825
0.823333333333333	-2.74333333333333	1826
0.795833333333333	-3.5875	1827
-0.330833333333333	-2.4825	1828
-0.258333333333333	-3.98083333333333	1829
-1.23166666666667	-4.48	1830
1.44666666666667	-3.65833333333333	1831
2.61	-3.1475	1832
-3.485	-3.0525	1833
-1.1225	-3.79083333333333	1834
-0.479166666666667	-4.38583333333333	1835
-0.4775	-4.415	1836
0.0341666666666667	-1.935	1837
-2.02083333333333	-1.51083333333333	1838
-0.58	0.584166666666667	1839
-1.35333333333333	-0.330833333333333	1840
1.1825	0.301666666666667	1841
0.293333333333333	1.7675	1842
1.30833333333333	1.04333333333333	1843
0.265	1.945	1844
3.015	1.99083333333333	1845
4.72166666666667	-0.2625	1846
1.66833333333333	-0.625	1847
0.94	-0.353333333333333	1848
-0.705833333333333	-0.703333333333333	1849
-0.991666666666667	-3.045	1850
-2.295	-3.0925	1851
-1.78583333333333	-3.13833333333333	1852
-1.26416666666667	-1.275	1853
0.9675	-3.35833333333333	1854
1.7725	-3.53583333333333	1855
4.70833333333333	-2.04666666666667	1856
3.57833333333333	-2.37166666666667	1857
2.425	-2.48833333333333	1858
3.46333333333333	-5.9	1859
0.711666666666667	-5.45666666666667	1860
-0.775833333333333	-4.21416666666667	1861
-1.28833333333333	-3.205	1862
-3.00083333333333	-1.28833333333333	1863
-1.13916666666667	-3.245	1864
0.235	-3.42	1865
-0.9275	-3.33916666666667	1866
-0.0225	-5.89916666666667	1867
0.409166666666667	-5.22666666666667	1868
0.489166666666667	-5.05583333333333	1869
0.693333333333333	-6.01333333333333	1870
1.44833333333333	-5.13583333333333	1871
2.37416666666667	-4.23416666666667	1872
0.526666666666667	-2.48833333333333	1873
0.04	-2.33583333333333	1874
-1.46083333333333	-3.26416666666667	1875
-3.00583333333333	-5.34916666666667	1876
-4.22333333333333	-7.02	1877
-5.15	-5.42333333333333	1878
-5.5725	-4.75333333333333	1879
-3.46916666666667	-5.71833333333333	1880
1.56083333333333	-3.58833333333333	1881
3.0975	-5.2325	1882
1.7875	-4.83416666666667	1883
-0.343333333333333	-6.005	1884
0.56	-5.78083333333333	1885
1.56	-3.41	1886
1.415	-4.1425	1887
-0.0358333333333333	-3.56333333333333	1888
-1.35083333333333	-4.36333333333333	1889
-1.5225	-2.62333333333333	1890
-0.0433333333333333	-1.77333333333333	1891
-3.07416666666667	-3.445	1892
-3.87416666666667	-4.425	1893
-4.455	-4.89666666666667	1894
-5.90583333333333	-5.6725	1895
-5.64083333333333	-5.12	1896
-6.43583333333333	-5.2775	1897
-4.0225	-5.94416666666667	1898
-2.60083333333333	-6.10916666666667	1899
-2.76916666666667	-7.04833333333333	1900
-4.26166666666667	-4.26333333333333	1901
-4.47333333333333	-5.8175	1902
-5.28666666666667	-6.69	1903
-3.77833333333333	-5.70333333333333	1904
-4.73583333333333	-4.8175	1905
-3.64583333333333	-6.88416666666667	1906
-4.26833333333333	-6.85416666666667	1907
-5.435	-5.34083333333333	1908
-3.49666666666667	-5.26833333333333	1909
-5.37166666666667	-3.875	1910
-5.90083333333333	-3.28583333333333	1911
-3.92416666666667	-4.94333333333333	1912
-4.20916666666667	-4.65583333333333	1913
-2.07583333333333	-4.12166666666667	1914
-2.3325	-3.76583333333333	1915
-2.9275	-3.22333333333333	1916
-4.39666666666667	-5.10083333333333	1917
-1.90916666666667	-3.81333333333333	1918
-1.02666666666667	-4.12333333333333	1919
0.425833333333333	-3.30916666666667	1920
2.61	-3.19583333333333	1921
3.71583333333333	-1.99583333333333	1922
1.00166666666667	-2.2025	1923
0.266666666666667	-0.6225	1924
0.584166666666667	-2.38666666666667	1925
3.56333333333333	-3.87	1926
2.40833333333333	-5.44166666666667	1927
0.388333333333333	-4.58833333333333	1928
2.105	-3.0725	1929
3.39166666666667	-3.88833333333333	1930
0.885833333333333	-3.5575	1931
2.3025	-3.88833333333333	1932
1.925	-3.09333333333333	1933
0.605	-3.47416666666667	1934
-0.875833333333333	-5.26166666666667	1935
0.785	-4.01083333333333	1936
0.735833333333333	-4.27833333333333	1937
-0.5825	-1.86333333333333	1938
-0.799166666666667	-3.56916666666667	1939
2.045	-3.875	1940
0.991666666666667	-3.805	1941
2.6975	-3.3475	1942
1.32083333333333	-3.56	1943
-1.09	-5.15	1944
-2.1075	-3.34166666666667	1945
-4.26583333333333	-2.8725	1946
-6.47583333333333	-1.80333333333333	1947
-5.58666666666667	-2.18	1948
-5.86166666666667	-1.18666666666667	1949
-7.09	-2.7175	1950
-5.45333333333333	-3.38416666666667	1951
-2.14583333333333	-3.23416666666667	1952
-1.90666666666667	-3.37916666666667	1953
-3.1775	-5.8575	1954
0.0941666666666667	-4.6675	1955
-1.26916666666667	-4.1	1956
-0.9925	-4.9275	1957
0.398333333333333	-6.16416666666667	1958
1.11833333333333	-4.88916666666667	1959
-0.0266666666666667	-2.42583333333333	1960
-1.07166666666667	-3.42916666666667	1961
-2.4175	-4.1775	1962
-2.7375	-4.6975	1963
-2.58916666666667	-7.02916666666667	1964
-3.78416666666667	-5.78416666666667	1965
-1.97583333333333	-5.85	1966
-1.85333333333333	-4.45416666666667	1967
-2.4225	-6.88833333333333	1968
-3.69333333333333	-7.08083333333333	1969
-3.59833333333333	-4.72666666666667	1970
-5.57583333333333	-4.84083333333333	1971
-2.37	-3.965	1972
-2.925	-3.44916666666667	1973
0.3625	-6.74666666666667	1974
1.62666666666667	-2.56083333333333	1975
0.909166666666667	-4.69416666666667	1976
-2.51833333333333	-6.22166666666667	1977
-3.8075	-6.37166666666667	1978
-3.36666666666667	-5.86833333333333	1979
-2.09083333333333	-5.675	1980
-3.73083333333333	-7.405	1981
-1.62166666666667	-6.28583333333333	1982
-2.78833333333333	-7.83083333333333	1983
-2.8525	-7.9025	1984
-2.07416666666667	-5.015	1985
-3.14666666666667	-6.04333333333333	1986
-1.28916666666667	-5.83666666666667	1987
-3.2475	-5.97583333333333	1988
-2.3475	-7.00333333333333	1989
0.4425	-6.20333333333333	1990
0.5775	-5.66833333333333	1991
2.24583333333333	-4.85416666666667	1992
3.41583333333333	-6.13666666666667	1993
-1.305	-4.08916666666667	1994
-0.384166666666667	-5.39333333333333	1995
-3.3575	-5.78916666666667	1996
-2.4425	-5.16333333333333	1997
-1.86833333333333	-4.54666666666667	1998
0.445	-4.2725	1999
[truncated: 38,001 more rows]
