# Supplementary material for: Revealing the selective mechanisms of inhibitors to PARP-1 and PARP-2 via multiple computational methods
Source: PeerJ. 2020 May 25;8:e9241. doi: 10.7717/peerj.9241 (PMC7255342; doi:10.7717/peerj.9241)
Supplement: Data S1 [file peerj-08-9241-s001.zip › Raw_data/Figure 4/(B) PARP-2-NMS-P118.csv]

PC1	PC2	Frame
4.342	0.732	1
-0.026	-0.196	2
-1.628	-2.302	3
4.928	-1.498	4
0.14	0.494	5
1.544	1.268	6
2.662	4.502	7
3.474	4.2	8
3.026	5.098	9
6.244	8.804	10
3.586	7.71	11
1.886	8.23	12
5.774	7.918	13
4.292	9.776	14
9.048	7.534	15
10.976	8.14	16
9.646	5.53	17
10.27	11.93	18
7.58	4.246	19
6.666	4.136	20
4.726	4.344	21
7.046	4.598	22
4.908	4.57	23
4.278	5.374	24
4.26	5.73	25
5.742	4.062	26
5.914	8.534	27
6.502	3.29	28
3.278	4.328	29
7.196	0.392	30
8.076	3.508	31
4.584	3.098	32
10.6	3.786	33
12.022	3.768	34
8.814	4.982	35
8.992	3.3	36
8.136	5.9	37
7.944	2.282	38
10.696	-1.964	39
9.052	2.5	40
6.82	1.262	41
6.91	0.078	42
6.03	-3.506	43
8.55	-0.832	44
7.682	4.998	45
7.986	7.916	46
8.256	5.546	47
10.52	2.652	48
10.028	2.924	49
8.222	3.748	50
10.89	5.534	51
6.722	4.654	52
4.012	7.002	53
4.124	8.564	54
7.292	8.264	55
4.204	10.278	56
8.618	5.71	57
8.742	6.154	58
10.994	6.06	59
8.076	5.372	60
7.148	4.444	61
8.736	5.068	62
4.592	7.56	63
11.158	4.69	64
8.3	10.374	65
6.622	2.054	66
4.172	2.468	67
6.812	2.482	68
9.232	0.496	69
10.4	-2.356	70
13.096	1.162	71
8.964	2.276	72
9.794	-1.44	73
11.072	-4.07	74
12.434	-4.912	75
7.508	-0.556	76
7.596	-3.762	77
3.684	-3.766	78
3.464	-3.764	79
5.27	-3.864	80
4.914	-1.928	81
3.55	-1.472	82
2.534	2.172	83
8.354	0.17	84
11.922	-1.06	85
13.714	4.286	86
11.864	2.868	87
13.232	2.596	88
9.104	0.904	89
4.506	1.79	90
4.934	4.256	91
4.272	6.464	92
7.51	3.776	93
7.782	3.422	94
7.84	2.32	95
7.656	7.418	96
6.878	6.514	97
8.754	0.836	98
4.84	0.108	99
6.378	4.094	100
6.564	4	101
7.808	1.178	102
8.826	-0.484	103
4.45	-2.398	104
5.188	-3.82	105
5.134	-0.444	106
8.69	-0.902	107
13.368	0.194	108
14.586	-1.464	109
16.27	-7.23	110
11.97	-0.984	111
12.046	-2.27	112
10.108	-4.102	113
11.556	-4.636	114
11.37	-3.77	115
9.966	-2.634	116
8.884	-5.342	117
10.718	0.882	118
11.044	5.24	119
11.154	1.97	120
10.602	3.714	121
6.116	3.224	122
11.298	6.518	123
9.31	4.78	124
7.376	1.45	125
6.09	-1.708	126
9.048	-0.634	127
10.684	1.502	128
11.142	-0.674	129
10.774	-0.64	130
9.688	-2.064	131
8.26	-2.41	132
8.98	3.032	133
8.866	4.566	134
9.07	-0.118	135
9.958	2.348	136
12.186	4.454	137
11.54	1.506	138
13.582	1.722	139
12.258	2.63	140
8.314	5.6	141
8.828	3.99	142
11.316	5.744	143
6.68	3.614	144
8.544	6.722	145
9.31	2.274	146
9.138	0.542	147
5.986	0.292	148
3.398	0.086	149
7.626	-3.77	150
12.148	-2.05	151
13.712	-1.16	152
13.166	-2.01	153
12.084	2.788	154
10.772	2.08	155
7.77	4.16	156
7.456	1.344	157
8.434	4.214	158
13.48	-1.794	159
8.984	-5.48	160
8.862	-2.412	161
10.89	-7.312	162
7.886	-7.91	163
10.208	-7.72	164
10.154	0.276	165
9.464	-3.068	166
9.124	1.112	167
5.498	1.356	168
4.606	-5.462	169
3.338	0.724	170
3.362	-2.156	171
6.204	-3.242	172
11.334	-2.512	173
11.71	-2.822	174
11.44	-2.52	175
10.618	-3.732	176
5.516	-0.536	177
5.5	-0.414	178
9.07	2.12	179
5.926	2.528	180
7.442	1.814	181
8.358	3.364	182
6.192	4.696	183
8.722	1.832	184
7.514	0.95	185
6.374	-0.74	186
8.892	-2.066	187
12.004	-2.524	188
10.372	-2.88	189
6.928	-0.928	190
7.568	0.072	191
7.314	1.05	192
7.818	-2.458	193
8.282	-9.74	194
7.786	-6.996	195
5.648	-3.002	196
6.612	-8.68	197
9.438	-5.534	198
8.326	-6.638	199
14.43	-6.41	200
15.324	-6.054	201
11.228	-4.04	202
13.14	-2.942	203
9.916	-4.748	204
11.296	-3.22	205
11.64	-6.49	206
10.104	-6.982	207
10.35	-4.986	208
8.686	-5.174	209
7.958	-5.732	210
7.598	-7.822	211
12.614	-4.306	212
8.168	1.032	213
9.062	4.728	214
8.584	2.384	215
10.484	-0.308	216
10.012	-2.688	217
8.762	1.276	218
6.702	3.564	219
8.096	5.36	220
3.404	1.654	221
6.008	3.006	222
3.946	7.634	223
0.914	-0.516	224
6.804	0.87	225
6.628	1.334	226
4.798	3.09	227
4.388	-2.076	228
3.232	-1.534	229
7.814	2.578	230
8.412	5.342	231
7.274	5.114	232
5.422	8.574	233
9.108	8.15	234
5.866	10.096	235
7.568	9.436	236
8.14	12.306	237
6.334	8.626	238
7.212	7.534	239
10.124	11.722	240
4.57	9.068	241
2.894	4.902	242
0.596	7.618	243
5.354	2.962	244
8.494	4.846	245
4.144	8.832	246
5.158	3.918	247
7.756	2.922	248
4.658	5.068	249
4.762	3.978	250
4.144	8.458	251
2.278	8.668	252
7.958	6.218	253
6.686	10.244	254
6.16	4.058	255
4.9	7.832	256
7.782	7.332	257
11.39	7.564	258
9.982	6.692	259
8.442	5.97	260
4.068	8.376	261
6.092	5.446	262
5.484	10.42	263
2.766	11.946	264
3.726	5.916	265
6.348	6.112	266
7.926	3.394	267
9.406	11.486	268
8.826	7.152	269
4.56	10.51	270
4.642	9.306	271
6.854	7.834	272
3.902	9.654	273
1.03	13.862	274
2.518	14.784	275
2.198	9.068	276
6.222	5.088	277
6.13	8.052	278
7.462	6.084	279
4.084	7.322	280
7.052	7.524	281
7.55	7.364	282
11.294	4.846	283
11.89	5.656	284
11.164	9.25	285
9.026	10.174	286
5.864	2.386	287
7.336	4.354	288
5.554	1.164	289
8.812	1.478	290
5.474	-1.49	291
2.94	-3.474	292
7.17	3.576	293
6.302	-4.55	294
6.498	-6.484	295
9.028	-2.396	296
4.928	-0.984	297
4.448	-1.556	298
-0.364	-1.348	299
3.68	-4.362	300
4.24	-4.99	301
5.958	-3.856	302
6.262	-3.242	303
8.33	-2.736	304
5.142	-1.614	305
6.686	1.438	306
4.12	3.398	307
6.01	-0.55	308
6.796	-2.918	309
6.886	-3.634	310
5.582	-1.428	311
6.536	-3.978	312
7.36	-3.108	313
8.7	-1.942	314
8.054	-4.532	315
6.526	-6.73	316
6.316	-2.438	317
6.954	-4.912	318
6.102	-7.024	319
8.784	-7.6	320
5.682	-1.954	321
7.406	-3.364	322
6.124	-0.646	323
9.166	-1.292	324
8.674	-0.106	325
9.468	1.448	326
6.528	5.292	327
3.344	3.282	328
4.77	6.568	329
8.866	3.738	330
8.166	8.74	331
7.998	12.94	332
5.122	9.874	333
2.2	10.158	334
3.922	11.064	335
0.992	12.776	336
-0.46	13.898	337
0.508	13.716	338
-0.88	12.498	339
-3.174	14.166	340
-1.356	15.246	341
-2.326	15.796	342
-1.148	16.69	343
-1.336	14.436	344
-0.966	15.934	345
-0.28	17.71	346
1.294	20.036	347
1.894	20.456	348
0.5	19.374	349
-0.64	22.314	350
-0.208	22.686	351
-0.03	18.992	352
0.254	18.636	353
4.302	18.716	354
1.134	19.55	355
4.482	21.908	356
1.182	20.784	357
4.356	15.248	358
-1.344	21.198	359
0.108	18.344	360
4.688	18.654	361
1.094	23.932	362
1.402	21.886	363
1.356	21.59	364
0.378	17.922	365
-1.23	14.8	366
-6.228	16.176	367
-1.122	11.814	368
-1.928	10.626	369
-0.05	8.592	370
0.26	9.232	371
-3.082	11.336	372
-1.264	9.348	373
1.376	10.442	374
1.886	8.592	375
2.4	4.582	376
3.738	8.54	377
4.202	8.984	378
7.734	9.838	379
6.484	7.216	380
9.098	11.546	381
8.592	8.914	382
11.84	7.972	383
8.538	6.582	384
7.766	7.212	385
10.508	9.788	386
6.128	8.232	387
6.396	10.584	388
9.162	9.068	389
7.302	6.18	390
3.344	9.596	391
4.356	12.866	392
2.284	10.97	393
0.682	7.312	394
-1.216	11.05	395
2.176	11.426	396
3.626	7.884	397
11.066	3.94	398
9.378	5.822	399
10.214	5.13	400
9.188	6.822	401
7.818	10.07	402
5.332	10.542	403
2.12	8.402	404
3.992	7.06	405
1.014	5.776	406
4.24	6.92	407
2.024	6.642	408
5.2	8.518	409
5.706	4.892	410
5.496	-0.05	411
1.672	-2.31	412
1.95	4.714	413
-0.784	0.698	414
2.006	0.678	415
-2.492	3.982	416
1.416	2.38	417
1.47	1.78	418
0.69	1.182	419
2.168	4.264	420
2.206	3.588	421
5.264	5.704	422
8.272	3.284	423
5.394	6.474	424
8.46	5.998	425
2.888	4.5	426
6.468	-3.17	427
4.868	6.232	428
8.766	3.606	429
6.91	1.7	430
7.282	5.232	431
5.604	9.544	432
5.41	6.89	433
3.86	2.012	434
7.532	7.78	435
8.368	5.534	436
7.502	5.286	437
10.688	3.716	438
8.428	1.13	439
5.566	8.066	440
10.784	5.614	441
10.174	6.942	442
7.376	5.102	443
9.794	0.258	444
8.732	5.918	445
10.862	6.72	446
10.82	6.382	447
5.052	3.564	448
7.446	0.158	449
6.622	-2.674	450
11.572	-1.586	451
14.886	0.75	452
7.99	-3.362	453
8.856	-2.374	454
8.438	-1.18	455
8.158	-6.51	456
10.062	-2.184	457
10.274	-4.522	458
9.822	0.572	459
6.102	-3.468	460
8.298	0.362	461
5.81	2.586	462
6.836	0.906	463
2.932	1.804	464
7.96	4.522	465
7.968	1.6	466
6.196	0.346	467
5.866	-0.82	468
-0.332	-1.402	469
-2.192	-2.366	470
-0.032	1.16	471
-0.336	1.632	472
0.52	2.092	473
-0.434	0.924	474
-0.386	3.784	475
3.394	3.816	476
4.136	3.158	477
6.55	-1.048	478
3.724	-0.474	479
4.578	3.426	480
3.016	-0.794	481
7.848	0.668	482
7.988	0.252	483
10.31	-0.564	484
9.208	-2.944	485
6.96	3.094	486
9.986	1.658	487
10.414	2.026	488
12.116	1.114	489
11.588	2.916	490
11.912	3.276	491
11.194	3.18	492
4.818	2.294	493
6.462	3.194	494
3.146	2.012	495
2.33	3.1	496
1.848	6.092	497
5.544	6.732	498
0.97	2.502	499
5.612	3.014	500
4.164	0.452	501
5.1	0.242	502
7.542	-1.452	503
7.508	3.956	504
8.456	5.756	505
1.47	5.88	506
4.198	7.888	507
6.026	10.778	508
3.408	6.85	509
6.056	6.076	510
6.728	5.272	511
7.284	9.774	512
4.466	9.602	513
4.98	8.312	514
1.93	9.166	515
-0.208	5.56	516
3.014	6.458	517
0.626	8.324	518
1.654	9.012	519
3.592	8.76	520
2.918	8.028	521
5.274	7.992	522
3.782	9.628	523
0.23	8.366	524
-0.02	7.048	525
2.856	7.674	526
5.58	7.66	527
7.9	5.34	528
10.036	10.234	529
5.198	5.35	530
6.962	7.306	531
9.02	5.292	532
9.816	5.778	533
8.096	5.784	534
6.884	5.862	535
3.156	4.55	536
5.41	5.776	537
7.124	3.19	538
11.56	1.252	539
9.366	-1.702	540
8.102	-2.43	541
4.784	0.12	542
4.688	3.51	543
3.392	-1.118	544
4.714	7.464	545
4.502	2.198	546
6.71	-0.08	547
4.716	-1.774	548
7.714	-2.912	549
8.86	-3.832	550
9.784	-8.046	551
13.026	-5.3	552
13.154	-3.51	553
10.48	0.304	554
11.77	0.218	555
10.25	0.746	556
8.798	-1.026	557
4.85	2.61	558
4.388	-0.216	559
5.372	2.992	560
6.52	0.148	561
9.176	-2.436	562
10.932	-5.964	563
11.302	-3.616	564
10.95	-2.77	565
12.042	-0.934	566
10.528	-3.646	567
6.548	-1.924	568
6.038	-5.358	569
11.234	-4.758	570
4.574	-6.664	571
7.19	-4.17	572
7.282	-1.332	573
9.81	-1.914	574
6.98	-4.018	575
3.07	-8.47	576
6.266	-4.452	577
4.666	-9.354	578
7.402	-9.64	579
6.328	-6.636	580
3.498	-4.282	581
4.144	1.374	582
4.472	3.908	583
5.948	-2.918	584
3.05	-4.616	585
5.076	-4.752	586
5.884	-4.316	587
3.812	-6.268	588
6.356	-4.94	589
6.214	-6.904	590
6.44	-10.98	591
3.878	-11.024	592
6.264	-11.636	593
4.928	-11.148	594
5.752	-11.86	595
3.858	-3.282	596
5.626	-1.29	597
6.86	-4.454	598
7.38	2.066	599
7.798	2.6	600
3.302	1.488	601
6.906	1.764	602
5.194	1.476	603
-0.402	4.438	604
-2.354	3.252	605
-2.902	4.204	606
1.356	3.358	607
0.416	5.56	608
0.486	2.69	609
-0.34	3.824	610
-2.532	2.332	611
-3.22	2.206	612
-4.6	-1.106	613
-2.082	-1.416	614
-1.278	-1.426	615
-2.366	-0.448	616
-7.354	3.964	617
-2.626	4.482	618
-3.376	0.998	619
-2.518	4.216	620
-3.046	5.968	621
-0.656	5.436	622
-5.476	6.344	623
-3.454	4.408	624
-2.878	5.1	625
-1.642	7.274	626
-5.002	8.99	627
-4.908	6.572	628
-3.716	1.708	629
-0.484	-0.326	630
-2.76	2.316	631
-7.48	6.168	632
-3.878	4.93	633
-0.21	0.494	634
1.898	0.586	635
-4.06	1.306	636
-1.786	2.126	637
1.47	2.638	638
2.2	2.908	639
0.594	1.96	640
0.858	2.288	641
-1.42	-0.456	642
2.108	0.664	643
4.036	-2.016	644
2.33	2.45	645
3.072	5.196	646
3.936	5.72	647
5.248	2.94	648
4.542	7.758	649
8.214	6.656	650
4.484	9.568	651
8.824	11.25	652
8.818	7.354	653
8.548	8.54	654
8.846	6.48	655
6.232	0.494	656
3.756	4.156	657
3.404	1.032	658
2.828	7.808	659
4.652	5.23	660
4.644	3.062	661
1.706	3.59	662
5.534	2.75	663
7.154	7.724	664
5.852	3.6	665
0.718	9.376	666
2.426	6.93	667
1.478	5.672	668
-0.888	6.632	669
-0.604	4.044	670
5.686	3.448	671
6.922	5.18	672
9.374	6.944	673
8.95	9.52	674
11.416	14.42	675
11.624	11.318	676
11.73	5.206	677
9.712	10.242	678
10.764	6.724	679
8.866	6.68	680
8.712	9.096	681
10.958	11.526	682
10.144	9.664	683
7.808	9.61	684
6.53	7.79	685
7.566	8.82	686
5.142	8.382	687
5.718	11.334	688
5.586	2.45	689
3.856	1.17	690
2.712	1.818	691
-0.322	3.406	692
0.354	6.24	693
4.028	6.836	694
0.944	7.316	695
5.106	3.208	696
3.482	14.694	697
2.552	8.38	698
1.464	11.078	699
5.712	8.55	700
3.576	10.056	701
4.764	9.63	702
5.18	7.242	703
4.246	5.518	704
3.41	3.728	705
5.348	6.716	706
6.818	4.812	707
6.088	6.042	708
5.662	7.638	709
0.664	6.898	710
3.512	3.594	711
3.928	5.228	712
2.172	2.842	713
3.196	3.644	714
2.08	1.732	715
-0.77	1.638	716
0.982	-1.054	717
-0.728	-1.078	718
-0.062	2.67	719
-1.67	1.896	720
3.036	2.404	721
3.196	0.806	722
1.184	-0.95	723
0.46	-4.476	724
4.206	-2.11	725
1.818	-3.016	726
5.51	-1.966	727
8.1	1.52	728
5.436	2.428	729
4.402	0.428	730
3.152	1.572	731
6.094	2.976	732
6.006	3.312	733
5.508	0.708	734
6.772	-1.622	735
4.806	-0.822	736
5.584	0.62	737
6.178	-1.346	738
6.062	-2.168	739
5.814	-1.692	740
7.398	-2.492	741
6.898	-4.154	742
9.64	-1.92	743
4.992	-1.08	744
13.512	-7.01	745
13.55	-4.608	746
13.132	-7.972	747
11.236	-2.83	748
13.586	-1.03	749
14.372	-0.948	750
10.064	1.556	751
8.366	1.222	752
8.932	1.002	753
6.336	-0.878	754
4.982	-2.874	755
3.606	-0.704	756
2.204	-1.716	757
2.58	3.156	758
5.35	3.112	759
4.162	3.3	760
3.99	4.544	761
3.886	4.758	762
2.826	3.094	763
0.028	2.714	764
1.116	-2.518	765
4.336	-7.452	766
0.482	-7.88	767
-0.184	-8.888	768
-0.424	-6.308	769
3.372	-11.292	770
3.896	-8.834	771
3.018	-9.42	772
1.426	-9.236	773
3.77	-9.406	774
5.688	-6.638	775
6.882	-10.308	776
4.374	-5.376	777
5.808	-7.104	778
6.968	-2.454	779
10.876	-1.404	780
7.852	-6.044	781
7.464	-4.846	782
4.514	-3.234	783
6.31	-3.282	784
9.558	-5.592	785
11.798	-0.716	786
9.572	-0.022	787
12.184	-3.846	788
10.446	5.806	789
5.184	9.894	790
8.13	9.09	791
11.142	14.442	792
9.48	12.372	793
8.46	7.89	794
9.958	2.346	795
11.202	4.91	796
10.428	5.128	797
12.138	4.51	798
14.05	7.506	799
9.366	3.644	800
7.026	7.752	801
8.412	4.486	802
5.778	6.454	803
3.212	5.438	804
5.836	6.322	805
3.222	5.876	806
2.07	8.824	807
1.14	6.026	808
2.966	6.302	809
-0.822	7.606	810
4.45	6.424	811
1.664	9.914	812
6.702	5.36	813
4.066	5.078	814
5.704	-0.35	815
3.346	-1.58	816
1.876	2.472	817
3.764	1.536	818
1.73	-0.446	819
3.258	4.03	820
3.188	-4.914	821
3.432	-5.47	822
6.308	-6.776	823
5.394	-4.614	824
2.82	-1.686	825
1.69	-4.032	826
3.224	-3.098	827
3.39	-3.892	828
4.416	1.382	829
5.094	2.648	830
0.184	0.966	831
2.418	4.652	832
3.108	-0.318	833
6.828	1.194	834
4.81	4.81	835
9.774	2.19	836
9.622	2.53	837
10.18	3.67	838
9.142	0.308	839
5.036	-0.962	840
6.448	2.814	841
2.802	-1.852	842
2.468	1.952	843
3.328	-1.046	844
2.936	3.01	845
3.294	1.236	846
4.46	4.474	847
5.722	2.542	848
5.086	4.748	849
9.166	6.728	850
5.712	3.508	851
4.43	3.392	852
1.938	5.442	853
-1.088	7.562	854
0.818	9.612	855
2.638	7.958	856
0.938	5.48	857
4.84	6.802	858
1.55	5.938	859
5.48	4.182	860
2.996	4.426	861
4.844	11.786	862
4.21	13.104	863
1.758	13.746	864
6.576	8.262	865
6.808	7.818	866
5.562	6.752	867
2.672	5.74	868
4.626	5.964	869
5.932	3.464	870
3.184	6.938	871
-1.124	2.752	872
0.552	7.938	873
-1.06	5.804	874
-0.754	7.506	875
1.734	5.318	876
1.222	6.1	877
0.342	4.578	878
3.582	2.608	879
1.796	6.98	880
1.568	8.466	881
0.318	13.424	882
5.412	9.134	883
7.948	6.454	884
8.212	4.586	885
6.628	0.73	886
8.064	-2.498	887
9.888	-0.484	888
4.562	3.83	889
7.256	1.486	890
7.834	2.226	891
2.378	2.414	892
4.788	3.224	893
3.544	3.78	894
7.532	-2.66	895
6.894	0.384	896
7.298	0.186	897
6.588	1.234	898
5.058	3.664	899
6.726	1.616	900
6.716	2.528	901
3.604	1.228	902
6.982	9.342	903
6.486	4.532	904
4.044	6.768	905
0.92	7.108	906
3.014	7.014	907
6.282	5.002	908
1.386	6.742	909
3.6	5.574	910
6.842	3.606	911
4.296	-1.534	912
8.868	-1.234	913
7.758	-5.462	914
10.626	-4.25	915
10.134	-5.11	916
10.732	-3.942	917
5.936	-4.82	918
7.26	-3.972	919
8.266	0.214	920
0.912	-0.166	921
4.156	-2.094	922
5.462	-0.604	923
5.876	-3.992	924
0.836	1.202	925
4.632	1.038	926
2.41	-0.122	927
0.694	0.824	928
2.188	-0.592	929
2.732	-2.054	930
-2.46	-1.558	931
-0.564	-0.118	932
0.56	-0.742	933
2.346	-1.586	934
4.328	-6.798	935
1.464	-3.856	936
2.64	-1.27	937
2.574	3.5	938
8.328	3.766	939
7.24	2.12	940
5.874	2.776	941
5.17	0.396	942
3.396	-3.482	943
1.612	-1.12	944
0.702	3.274	945
5.276	1.136	946
5.6	3.164	947
6.086	6.352	948
6.242	5.988	949
7.986	6.828	950
4.564	4.568	951
3.374	5.538	952
4.04	5.414	953
3.224	2.568	954
2.074	-3.248	955
3.412	1.828	956
1.582	-2.718	957
1.524	-0.126	958
2.28	2.982	959
1.272	2.978	960
1.956	1.612	961
2.282	4.244	962
1.706	3.406	963
3.038	0.008	964
2.036	1.246	965
1.764	2.662	966
1.586	0.582	967
-4.898	0.072	968
-7.728	4.632	969
-5.55	0.842	970
-8.156	4.85	971
-9.564	1.414	972
-8.504	1.18	973
-3.368	1.102	974
-2.876	0.218	975
2.444	-4.932	976
7.06	-0.272	977
6.082	1.558	978
7	-2.13	979
3.994	-2.806	980
6.162	-5.228	981
7.79	-0.384	982
6.998	-3.076	983
12.802	-3.62	984
10.93	-8.152	985
10.254	-0.534	986
12.108	0.578	987
10.224	-1.428	988
8.468	-1.23	989
7.068	-1.632	990
5.112	3.994	991
8.044	3.672	992
8.758	-2.03	993
5.382	-2.368	994
8.95	-4.61	995
10.602	1.788	996
4.206	3.9	997
8.488	1.942	998
4.372	2.368	999
3.374	4.274	1000
2.558	6.41	1001
1.196	6.614	1002
-2.552	8.208	1003
-4.098	7.402	1004
0.074	7.182	1005
-0.38	3.236	1006
-1.15	5.544	1007
-0.154	4.948	1008
0.762	5.764	1009
1.082	8.832	1010
2.018	5.6	1011
8.922	9.388	1012
7.172	10.896	1013
5.952	13.282	1014
2.454	9.4	1015
3.808	6.082	1016
5.648	6.92	1017
3.712	3.684	1018
4.436	7.414	1019
3.178	7.3	1020
4.266	2.58	1021
0.46	3.18	1022
7.372	1.47	1023
5.966	1.504	1024
6.55	0.514	1025
7.314	1.146	1026
8.98	4.694	1027
10.08	6.1	1028
7.956	9.334	1029
12.044	5.7	1030
14.172	4.176	1031
12.088	2.336	1032
8.09	0.204	1033
8.104	-0.814	1034
9.576	0.9	1035
4.786	3.476	1036
1.464	1.832	1037
6.606	0.174	1038
0.544	-4.54	1039
5.074	-7.728	1040
2.604	-6.862	1041
1.96	-6.66	1042
4.086	-8.268	1043
7.174	-8.518	1044
7.116	-8.412	1045
7.15	-7.93	1046
6.08	-7.378	1047
5.52	-5.458	1048
5.766	-5.126	1049
3.222	-4.074	1050
1.444	-2.606	1051
1.9	-1.012	1052
4.992	1.082	1053
3.574	-1.78	1054
3.734	-0.472	1055
6.656	1.162	1056
9.132	0.404	1057
7.98	-3.886	1058
6.112	-4.096	1059
3.924	-1.476	1060
6.742	-0.838	1061
3.564	0.312	1062
1.62	1.626	1063
2.61	2.804	1064
2.284	0.504	1065
3.026	1.248	1066
4.168	-0.55	1067
4.692	-3.114	1068
4.624	-3.072	1069
1.416	-5.798	1070
4.37	-11.276	1071
-1.126	-10.47	1072
-1.926	-6.574	1073
0.4	-8.076	1074
-0.938	-7.158	1075
-1.422	-8.922	1076
1.266	-7.216	1077
2.522	-13.456	1078
5.868	-10.704	1079
8.15	-10.426	1080
9.23	-11.612	1081
9.114	-10.424	1082
6.09	-12.878	1083
5.29	-11.884	1084
2.724	-12.228	1085
6.938	-6.69	1086
4.226	-7.094	1087
5.066	-3.188	1088
4.162	-5.9	1089
2.03	-2.298	1090
2.442	-1.612	1091
3.218	-0.564	1092
1.13	-2.968	1093
2.286	-2.628	1094
-0.388	-3.708	1095
1.086	-1.918	1096
2.728	-0.038	1097
2.162	-1.45	1098
-0.632	-5.224	1099
-2.582	-2.388	1100
-2.5	-2.118	1101
-3.924	1.992	1102
-3.032	1.308	1103
-4.118	3.462	1104
-5.994	3.456	1105
-2.716	3.77	1106
-0.572	-1.042	1107
-2.45	-6.208	1108
0.856	-3.456	1109
2.798	0.202	1110
2.218	1.002	1111
0.162	-4.002	1112
3.882	-1.72	1113
4.246	-4.908	1114
4.664	-4.798	1115
3.426	-5.092	1116
3.378	-5.192	1117
2.112	-7.178	1118
3.012	-4.918	1119
0.524	-6.236	1120
3.38	-6.864	1121
0.382	-5.818	1122
4.416	-5.886	1123
6.558	-0.548	1124
0.868	-0.072	1125
0.29	-5.002	1126
2.104	-1.422	1127
8.05	-5.076	1128
6.102	-5.184	1129
9.478	-6.062	1130
6.756	-9.91	1131
6.104	-13.68	1132
5.014	-4.918	1133
2.94	-4.572	1134
1.668	-5.862	1135
-0.476	-7.11	1136
-2.362	-8.278	1137
-1.422	-2.452	1138
-1.66	-2.022	1139
1.66	-3.646	1140
-0.276	-1.592	1141
-2.532	1.912	1142
-1.488	0.608	1143
-3.5	-0.562	1144
-3.396	3.186	1145
-2.468	3.534	1146
-5.232	-0.2	1147
-3.356	-0.612	1148
0.266	-0.044	1149
3.154	0.006	1150
4.344	0.034	1151
3.054	-2.65	1152
3.998	0.45	1153
1.144	3.448	1154
0.486	2.808	1155
0.968	8.686	1156
2.764	1.618	1157
-0.406	2.294	1158
2.894	4.712	1159
0.274	6.814	1160
-1.758	12.89	1161
2.26	10.778	1162
3.43	6.33	1163
1.524	3.256	1164
1.314	2.748	1165
1.626	4.912	1166
2.246	2.546	1167
0.272	2.902	1168
-2.852	2.764	1169
-0.038	1.83	1170
-0.846	1.178	1171
0.478	-0.304	1172
1.668	5.034	1173
-0.148	2.936	1174
-5.004	6.576	1175
-2.932	7.456	1176
-3.49	4.738	1177
2.334	1.974	1178
-0.91	4.022	1179
-2.198	0.856	1180
-1.748	4.25	1181
-0.784	4.292	1182
-2.576	3.922	1183
-1.776	2.098	1184
-3.11	1.472	1185
-0.622	1.83	1186
0.86	0.706	1187
2.408	0.608	1188
5.668	0.13	1189
0.268	1.154	1190
0.14	1.842	1191
-0.168	2.764	1192
0.91	3.224	1193
1.324	0.624	1194
4.67	-0.346	1195
4.558	-1.54	1196
2.872	-0.008	1197
6.352	3.85	1198
3.17	4.73	1199
-1.052	4.27	1200
-1.764	7.11	1201
-4.346	6.118	1202
-3.136	3.246	1203
-2.42	6.728	1204
-3.164	8.024	1205
1.472	10.208	1206
0.62	10.484	1207
-0.05	10.098	1208
2.296	5.01	1209
-0.364	7.994	1210
1.356	2.408	1211
1.93	1.914	1212
3.978	-0.006	1213
3.84	6.822	1214
3.83	8.794	1215
7.988	0.128	1216
5.104	3.286	1217
6.072	11.436	1218
7.16	7.536	1219
8.318	6.618	1220
3.3	7.716	1221
5.044	4.542	1222
3.092	3.176	1223
5.26	-1.966	1224
8.05	2.244	1225
9.952	0.856	1226
5.31	-0.054	1227
6.246	-1.776	1228
7.478	-3.026	1229
7.824	-0.246	1230
4.74	-0.544	1231
4.792	1.312	1232
7.174	-1.9	1233
7.458	-7.806	1234
8.068	-2.756	1235
5.772	-0.892	1236
8.684	-2.568	1237
9.936	-0.342	1238
9.65	-2.378	1239
4.442	-3.902	1240
7.47	-5.926	1241
8.462	-6.77	1242
5.568	-6.36	1243
7.926	-4.934	1244
6.966	-0.176	1245
10.38	0.568	1246
9.7	-0.784	1247
11.226	-2.974	1248
9.326	-1.934	1249
7.23	1.456	1250
2.838	-2.17	1251
2.234	-2.358	1252
3.144	0.936	1253
4.038	-0.334	1254
5.006	0.004	1255
4.97	4.018	1256
4.512	2.424	1257
9.508	3.764	1258
9.206	2.244	1259
10.216	-0.548	1260
10.436	8.112	1261
8.646	9.826	1262
11.14	7.104	1263
9	6.654	1264
7.168	2.252	1265
10.694	3.862	1266
12.846	3.012	1267
10.214	6.922	1268
13.738	10.328	1269
16.688	16.13	1270
16.708	14.482	1271
16.844	5.31	1272
16.368	8.752	1273
15.38	6.604	1274
16.878	10.416	1275
15.022	5.558	1276
15.984	5.308	1277
17.042	5.968	1278
16.322	4.348	1279
10.518	7.038	1280
10.698	10.118	1281
10.42	9.632	1282
10.118	16	1283
6.808	12.16	1284
10.298	7.016	1285
8.854	12.494	1286
9.724	13.502	1287
10.29	9.094	1288
11.98	9.126	1289
15.81	13.688	1290
13.412	13.116	1291
14.354	8.976	1292
13.642	10.082	1293
12.218	9.398	1294
12.966	9.604	1295
15.764	7.142	1296
15.376	11.154	1297
10.356	8.794	1298
14.032	6.624	1299
11.2	9.766	1300
11.356	5.864	1301
12.066	1.036	1302
16.006	2.96	1303
12.914	6.302	1304
14.244	14.582	1305
11.66	18.064	1306
13.15	15.458	1307
12.872	15.274	1308
8.372	11.144	1309
11.094	11.896	1310
11.136	11.754	1311
11.478	14.316	1312
13.138	12.39	1313
8.498	15.812	1314
7.95	16.674	1315
5.676	16.074	1316
10.894	15.622	1317
8.902	13.186	1318
8.394	12.368	1319
10.234	13.008	1320
8.558	17.51	1321
7.724	12.212	1322
7.516	12.334	1323
7.238	9.168	1324
6.576	12.828	1325
10.578	10.802	1326
8.018	8.226	1327
8.504	10.16	1328
8.808	8.786	1329
4.412	9.736	1330
7.258	9.472	1331
5.486	10.11	1332
10.942	12.38	1333
8.02	12.664	1334
9.564	11.952	1335
13.668	12.934	1336
13.508	16.9	1337
11.362	16.626	1338
11.612	16.132	1339
10.868	15	1340
11.476	13.012	1341
7.804	13.844	1342
10.68	13.158	1343
6.502	12.196	1344
5.34	12.864	1345
5.052	17.384	1346
4.684	14.5	1347
10.212	17.026	1348
8.002	13.954	1349
6.538	13.466	1350
6.068	14.436	1351
5.276	13.624	1352
5.976	19.106	1353
7.438	20.572	1354
7.984	20.842	1355
9.742	14.568	1356
5.642	16.838	1357
2.402	17.346	1358
4.51	20.228	1359
5.228	19.614	1360
6.602	18.182	1361
7.324	14.924	1362
4.062	13.366	1363
5.318	14.406	1364
7.76	10.552	1365
5.856	11.576	1366
3.146	9.212	1367
3.01	17.412	1368
4.484	13.33	1369
4.258	15.336	1370
4.91	11.144	1371
5.488	9.912	1372
9.686	7.398	1373
5.828	11.666	1374
7.598	13.364	1375
9.188	15.844	1376
3.55	14.542	1377
6.362	16.076	1378
5.058	13.396	1379
6.93	15.898	1380
8.234	15.436	1381
9.232	12.54	1382
8.442	13.25	1383
8.576	15.866	1384
5.432	18.73	1385
5.814	18.888	1386
7.164	21.466	1387
9.954	20.5	1388
10.026	17.724	1389
10.46	15.44	1390
8.194	17.98	1391
10.082	14.454	1392
6.73	13.45	1393
5.592	13.684	1394
8.872	13.762	1395
14.402	16.176	1396
9.972	11.418	1397
8.66	16.13	1398
12.266	15.724	1399
10.79	13.804	1400
6.49	10.008	1401
6.592	9.236	1402
8.25	9.526	1403
5.952	11.578	1404
3.404	12.084	1405
3.76	8.18	1406
4.976	9.564	1407
3.386	7.624	1408
4.472	6.248	1409
1.896	6.666	1410
0.608	4.124	1411
0.514	5.104	1412
-1.476	6.92	1413
-4.374	7.23	1414
1.152	4.132	1415
5.454	6.338	1416
4.194	12.02	1417
1.308	6.772	1418
5.844	14.174	1419
3.894	8.964	1420
7.33	7.582	1421
0.904	8.988	1422
-2.826	7.636	1423
-3.232	10.088	1424
-1.758	13.286	1425
-0.292	11.344	1426
1.578	13.986	1427
1.708	11.646	1428
1.37	13.446	1429
-0.62	6.842	1430
-2.502	9.584	1431
0.474	6.384	1432
-0.062	6.598	1433
2.286	6.19	1434
-1.188	7.758	1435
0.532	4.842	1436
0.334	3.674	1437
1.538	8.944	1438
5.362	7.672	1439
5.268	6.604	1440
5.922	3.376	1441
9.476	7.826	1442
11.408	8.168	1443
11.356	5.924	1444
7.856	8.076	1445
7.222	11.126	1446
10.622	8.586	1447
7.876	6.962	1448
6.536	8.374	1449
8.594	7.926	1450
5.852	8.802	1451
9.276	13.828	1452
7.52	10.706	1453
10.516	6.406	1454
5.76	9.15	1455
9.768	9.744	1456
6.716	9.946	1457
7.784	9.64	1458
6.044	13.52	1459
6.004	12.964	1460
9.024	14.924	1461
6.93	12.65	1462
6.336	4.52	1463
4.69	9.782	1464
5.516	9.062	1465
1.53	8.974	1466
2.876	9.94	1467
9.146	8.68	1468
10.39	7.556	1469
12.222	5.792	1470
7.148	7.264	1471
8.396	9.654	1472
4.874	14.174	1473
7.102	19.354	1474
7.406	17.53	1475
8.758	18.26	1476
4.72	16.276	1477
7.29	16.398	1478
11.506	14.522	1479
11.774	14.956	1480
11.114	16.16	1481
13.776	13.266	1482
12.434	15.794	1483
14.76	19.7	1484
13.96	20.996	1485
12.75	16.202	1486
10.898	12.338	1487
10.198	11.56	1488
10.626	9.27	1489
10.786	13.702	1490
10.124	12.35	1491
10.2	8.538	1492
7.528	12.866	1493
9.856	14.096	1494
7.424	8.46	1495
8.662	8.856	1496
11.972	6.852	1497
11.886	7.768	1498
8.686	9.356	1499
5.162	7.702	1500
7.128	9.82	1501
6.384	8.436	1502
6.546	10.688	1503
7.964	11.66	1504
9.38	14.108	1505
11.292	14.18	1506
10.59	13.664	1507
12.976	16.622	1508
13.134	11.326	1509
14.684	10.622	1510
16.35	14.674	1511
18.612	11.72	1512
16.46	10.126	1513
12.866	8.49	1514
17.436	10.234	1515
13.958	9.488	1516
11.372	9.458	1517
11.92	13.112	1518
8.652	12.642	1519
7.41	10.094	1520
13.1	9.148	1521
10.182	12.462	1522
12.334	8.952	1523
13.578	13.704	1524
12.594	7.488	1525
13.704	8.456	1526
10.524	8.05	1527
9.52	7.68	1528
8.044	5.76	1529
9.42	6.894	1530
9.702	4.306	1531
5.744	7.548	1532
8.77	4.854	1533
11.724	4.534	1534
14.506	4.938	1535
15.084	2.658	1536
14.82	4.472	1537
7.268	1.82	1538
10.188	4.462	1539
9.642	1.612	1540
7.58	6.274	1541
8.822	1.68	1542
9.86	5.032	1543
13.75	4.924	1544
10.308	3.382	1545
4.934	9.324	1546
8.04	12.98	1547
6.95	13.108	1548
10.598	10.14	1549
6.79	5.884	1550
6.184	2.898	1551
8.95	9.32	1552
7.04	6.848	1553
10.32	3.742	1554
12.212	5.31	1555
8.692	4.556	1556
12.108	4.332	1557
8.992	4.862	1558
11.312	5.444	1559
10.694	4.744	1560
10.916	5.828	1561
11.44	3.898	1562
10.758	0.834	1563
8.92	6.536	1564
10.962	6.174	1565
7.464	3.968	1566
10.236	5.19	1567
7.598	1.588	1568
12.15	0.772	1569
14.202	3.368	1570
12.794	3.518	1571
12.358	-4.538	1572
11.042	4.2	1573
12.672	2.818	1574
6.182	5.66	1575
11.22	-1.58	1576
13.04	1.748	1577
16.052	1.948	1578
14.018	2.404	1579
14.934	4.884	1580
13.948	10.788	1581
10.546	5.97	1582
11.444	4.37	1583
6.39	3.812	1584
6.022	5.198	1585
8.826	0.924	1586
9.378	-1.626	1587
7.784	4.732	1588
6.09	3.414	1589
6.93	3.692	1590
5.068	0.076	1591
9.85	3.326	1592
6.21	0.276	1593
5.58	-3.516	1594
3.848	2.774	1595
7.368	7.08	1596
8.404	5.794	1597
8.11	7.618	1598
7.764	7.01	1599
4.624	4.896	1600
3.412	7.154	1601
2.454	5.922	1602
4.022	7.822	1603
1.998	7.094	1604
3.954	9.14	1605
3.192	6.434	1606
6.722	4.928	1607
9.578	7.96	1608
8.916	4.602	1609
7.178	3.626	1610
8.47	8.34	1611
7.896	7.136	1612
11.2	1.958	1613
9.556	9.844	1614
10.3	2.614	1615
12.104	2.872	1616
11.072	1.42	1617
9.446	-0.026	1618
7.87	0.45	1619
11.528	2.902	1620
10.556	3.434	1621
6.798	5.782	1622
6.482	0.982	1623
9.708	3.018	1624
11.902	1.99	1625
13.072	6.064	1626
10.624	6.82	1627
7.042	6.532	1628
11.242	9.192	1629
12.194	8.798	1630
9.966	5.022	1631
10.978	3.256	1632
10.932	3.422	1633
8.752	-0.004	1634
9.718	-2.46	1635
7.56	0.398	1636
10.334	1.432	1637
10.5	-4.444	1638
9.04	-0.224	1639
11.318	-1.266	1640
7.944	-2.546	1641
12.31	-2.69	1642
8.308	-3.442	1643
2.092	-0.906	1644
6.934	-1.22	1645
6.272	-1.68	1646
10.518	-0.542	1647
7.978	0.582	1648
6.394	-2.55	1649
7.078	-3.742	1650
8.192	-0.144	1651
9.738	1.856	1652
8.872	2.718	1653
9.358	2.638	1654
12.668	2.53	1655
10.488	5.346	1656
10.1	-0.416	1657
11.198	-5.01	1658
9.1	-1.784	1659
9.108	1.862	1660
6.822	3.112	1661
7.764	7.824	1662
10.856	5.826	1663
13.39	1.65	1664
14.496	0.198	1665
10.378	2.7	1666
10.166	2.054	1667
7.542	5.05	1668
9.788	0.522	1669
9.106	9.872	1670
7.45	6.292	1671
6.772	7.926	1672
10.594	7.866	1673
6.938	7.746	1674
8.966	6.378	1675
5.994	4.424	1676
10.396	2.292	1677
9.96	2.092	1678
10.646	-0.856	1679
8.162	-1.976	1680
7.648	0.76	1681
12.462	-0.492	1682
13.238	3.31	1683
8.89	3.178	1684
7.938	6.188	1685
2.786	5.78	1686
3.81	5.488	1687
3.052	2.836	1688
5.85	4.116	1689
6.378	-0.706	1690
9.566	4.294	1691
8.706	-3.732	1692
9.434	2.988	1693
7.734	5.828	1694
0.808	7.1	1695
3.596	8.288	1696
9.338	7.85	1697
6.548	10.084	1698
10.166	9.504	1699
11.346	13.146	1700
11.236	8.194	1701
9.168	8.486	1702
10.354	7.1	1703
6.222	9.206	1704
6.032	8.704	1705
7.74	6.936	1706
7.44	2.32	1707
6.524	2.028	1708
7.024	1.15	1709
9.246	-0.274	1710
9.806	0.524	1711
6.052	1.262	1712
9.974	2.314	1713
11.136	1.54	1714
12.086	0.236	1715
8.228	-3.374	1716
9.592	-2.674	1717
10.14	-2.662	1718
10.356	-2.564	1719
8.46	-0.566	1720
10.158	5.848	1721
5.3	8.83	1722
5.716	2.876	1723
7.752	0.816	1724
8.95	-2.292	1725
9.388	-3.41	1726
10.9	0.332	1727
8.194	2.238	1728
8.604	6.146	1729
6.626	8.526	1730
5.212	8.084	1731
8.236	5.712	1732
5.804	9.304	1733
6.758	9.834	1734
7.968	6.932	1735
3.884	5.752	1736
6.362	5.072	1737
4.926	4.72	1738
8.478	6.716	1739
10.752	5.962	1740
13.542	8.416	1741
11.642	6.64	1742
13.86	11.066	1743
8.428	12.33	1744
6.306	8.474	1745
8.81	10.996	1746
6.814	9.974	1747
11.246	11.55	1748
10.56	17.104	1749
11.28	20.294	1750
9.168	18.71	1751
12.746	20.942	1752
7.048	18.482	1753
8.806	12.522	1754
11.974	7.832	1755
13.33	8.758	1756
15.898	9.302	1757
11.762	12.238	1758
12.126	9.7	1759
12.686	9.428	1760
11.432	4.266	1761
6.618	8.546	1762
9.086	4.406	1763
11.408	6.8	1764
10.504	3.392	1765
9.97	5.65	1766
12.866	11.092	1767
10.12	15.36	1768
12.726	10.658	1769
13.864	12.408	1770
15.01	13.046	1771
15.404	8.694	1772
13.176	10.208	1773
12.758	8.848	1774
14.87	5.014	1775
11.036	3.272	1776
15.948	8.83	1777
14.542	3.96	1778
9.644	3.232	1779
7.282	7.408	1780
7.446	7.138	1781
8.794	11.556	1782
6.972	3.736	1783
8.786	6.29	1784
12.084	7.268	1785
14.446	5.198	1786
13.546	-0.914	1787
15.608	2.216	1788
12.814	2.592	1789
12.578	5.236	1790
11.772	4.98	1791
14.362	5.664	1792
12.126	5.964	1793
13.772	0.234	1794
11.56	8.2	1795
8.736	4.782	1796
4.068	6.164	1797
3.026	5.68	1798
5.522	6.33	1799
5.568	10.67	1800
6.658	6.444	1801
6.244	13.266	1802
6.71	15.08	1803
5.346	16.434	1804
5.888	13.614	1805
5.168	15.76	1806
3.972	13.874	1807
7.68	12.094	1808
7.522	14.956	1809
7.644	17.612	1810
5.742	16.122	1811
8.336	15.426	1812
6.206	16.702	1813
6.748	17.252	1814
5.31	16.302	1815
8.874	14.976	1816
6.932	12.612	1817
5.9	13.738	1818
4.886	13.248	1819
6.892	15.23	1820
6.458	13.722	1821
8.602	15.214	1822
5.158	19.226	1823
5.994	19.054	1824
11.062	15.846	1825
8.488	12.878	1826
8.594	13.98	1827
11.172	17.816	1828
8.924	16.048	1829
3.114	18.968	1830
5.282	11.36	1831
2.884	10.29	1832
6.214	15.536	1833
6.508	13.262	1834
3.176	14.93	1835
3.048	15.674	1836
5.946	13.442	1837
3.936	16.094	1838
8.666	14.224	1839
8.766	14.848	1840
3.302	11.782	1841
6.304	13.796	1842
7.65	9.57	1843
13.37	14.39	1844
8.504	13.91	1845
7.248	16.412	1846
5.414	14.172	1847
8.582	14.208	1848
10.578	14.468	1849
10.634	13.122	1850
8.162	14.74	1851
8.306	13.718	1852
5.936	15.858	1853
9.822	14.972	1854
10.7	15.49	1855
11.324	14.698	1856
10.918	16.556	1857
16.49	15.434	1858
13.686	18.336	1859
13.944	18.12	1860
15.938	18.236	1861
14.61	14.306	1862
9.93	19.74	1863
7.642	17.648	1864
9.67	20.286	1865
10.17	16.912	1866
8.658	14.398	1867
7.88	14.916	1868
9.944	11.612	1869
6.702	10.61	1870
9.042	13.268	1871
8.944	13.81	1872
5.886	13.378	1873
10.948	14.034	1874
9.162	19.43	1875
8.662	17.852	1876
7.65	16.598	1877
9.422	17.326	1878
9.792	14.182	1879
10.132	13.404	1880
5.796	15.316	1881
11.024	14.566	1882
9.524	16.086	1883
8.74	10.908	1884
5.164	16.962	1885
7.118	22.032	1886
10.09	20.142	1887
10.21	16	1888
8.806	15.018	1889
6.7	15.004	1890
7.878	13.154	1891
5.98	16.584	1892
8.872	15.942	1893
10.39	14.084	1894
11.13	11.374	1895
8.184	12.194	1896
8.502	10.64	1897
10.836	14.796	1898
8.478	17.54	1899
5.54	23.07	1900
3.984	18.108	1901
6.166	18.416	1902
5.63	17.378	1903
4.354	15.846	1904
6.684	16.714	1905
8.952	14.632	1906
7.568	10.81	1907
9.582	7.076	1908
7.518	6.688	1909
9.544	7.714	1910
6.948	10.146	1911
7.426	12.828	1912
2.622	14.012	1913
3.22	15.408	1914
7.43	15.234	1915
8.768	16.988	1916
8.638	16.008	1917
11.526	13.246	1918
8.594	12.914	1919
6.828	15.95	1920
6.326	17.366	1921
11.898	16.092	1922
13.94	14.576	1923
16.066	16.062	1924
15.558	16.188	1925
13.846	17.422	1926
13.682	12.562	1927
14.02	12.622	1928
16.376	8.842	1929
12.364	11.892	1930
12.796	6.46	1931
13.538	7.352	1932
8.038	7.322	1933
10.74	7.522	1934
11.236	9.812	1935
11.052	6.798	1936
12.054	6.76	1937
14.508	5.51	1938
14.716	9.418	1939
12.534	10.61	1940
10.448	11.032	1941
12.72	5.052	1942
6.996	6.588	1943
5.588	7.564	1944
7.17	7.3	1945
7.234	8.622	1946
7.758	9.102	1947
6.074	10.404	1948
9.804	10.168	1949
11.598	14.494	1950
14.304	13.452	1951
10.706	13.468	1952
11.018	12.718	1953
4.094	9.808	1954
5.764	13.186	1955
6.4	16.074	1956
7.95	19.528	1957
2.952	18.618	1958
7.524	18.076	1959
11.502	18.64	1960
8.154	13.524	1961
6.908	13.632	1962
5.938	9.352	1963
7.496	10.47	1964
12.3	9.344	1965
10.298	11.474	1966
9.92	6.322	1967
10.984	7.674	1968
5.914	11.484	1969
7.428	12.218	1970
9.138	12.828	1971
6.428	17.014	1972
8.926	15.35	1973
13.032	13.564	1974
11.112	16.946	1975
9.42	14.592	1976
10.078	15.582	1977
8.45	13.514	1978
8.592	17.114	1979
10.598	15.752	1980
7.198	15.618	1981
9.748	17.902	1982
9.684	17.638	1983
6.838	15.77	1984
8.2	18.856	1985
6.312	19.086	1986
7.212	17.644	1987
8.484	14.846	1988
11.48	13.932	1989
9.17	12.164	1990
8.458	15.548	1991
4.34	13.32	1992
2.32	14.798	1993
5.638	8.258	1994
7.34	9.34	1995
8.494	7.146	1996
6.786	2.268	1997
10.078	4.848	1998
8.734	7.168	1999
[truncated: 38,001 more rows]
