# Supplementary material for: Revealing the selective mechanisms of inhibitors to PARP-1 and PARP-2 via multiple computational methods
Source: PeerJ. 2020 May 25;8:e9241. doi: 10.7717/peerj.9241 (PMC7255342; doi:10.7717/peerj.9241)
Supplement: Data S1 [file peerj-08-9241-s001.zip › Raw_data/Figure 4/(C) PAPR-1-Niraparib.csv]

PC1	PC2	Frame
-6.84769230769231	5.62461538461538	1
-7.15307692307692	4.79	2
-6.63769230769231	4.76692307692308	3
-5.16384615384615	6.20769230769231	4
-5.02	5.39076923076923	5
-4.78307692307692	5.38461538461538	6
-5.39076923076923	4.68615384615385	7
-5.05230769230769	4.71692307692308	8
-4.50769230769231	4.18461538461538	9
-3.81692307692308	3.22538461538461	10
-2.76461538461538	3.70769230769231	11
-4.46230769230769	3.88384615384615	12
-7.82923076923077	1.86076923076923	13
-5.67692307692308	3.86384615384615	14
-6.76076923076923	3.16307692307692	15
-6.87615384615385	3.96307692307692	16
-6.53615384615385	5.08615384615385	17
-7.69153846153846	6.12538461538462	18
-5.67923076923077	5.42307692307692	19
-6.49384615384615	4.79846153846154	20
-5.10692307692308	5.30461538461538	21
-6.01307692307692	5.07	22
-7.53307692307692	6.39230769230769	23
-7.43846153846154	5.75769230769231	24
-8.59230769230769	6.46307692307692	25
-8.89923076923077	5.91153846153846	26
-5.62230769230769	7.99461538461538	27
-5.42692307692308	7.85846153846154	28
-6.41153846153846	8.88615384615385	29
-4.36461538461538	8.19692307692308	30
-3.68538461538462	6.86615384615385	31
-3.52923076923077	8.07615384615385	32
-3.75230769230769	8.39769230769231	33
-1.60307692307692	8.00461538461538	34
-3.01384615384615	10.3715384615385	35
-3.29307692307692	9.65307692307692	36
-4.37538461538461	9.59153846153846	37
-3.27615384615385	9.56846153846154	38
-3.08538461538462	7.99538461538461	39
-2.95692307692308	9.47	40
-5.28615384615385	8.41384615384615	41
-3.98153846153846	7.74692307692308	42
-2.97615384615385	6.70384615384615	43
-1.68230769230769	8.21846153846154	44
-3.67461538461538	9.97923076923077	45
-4.83076923076923	8.50230769230769	46
-2.21230769230769	8.36692307692308	47
-2.73230769230769	8.44846153846154	48
-1.77615384615385	8.10461538461538	49
-2.46	9.47384615384615	50
-2.11384615384615	10.4476923076923	51
-4.56846153846154	9.67153846153846	52
-2.11461538461538	10.2453846153846	53
0.458461538461538	9.83769230769231	54
0.703846153846154	9.38923076923077	55
-1.28692307692308	8.45538461538462	56
-4.12	8.33923076923077	57
-3.22307692307692	7.77923076923077	58
-0.825384615384615	8.47692307692308	59
0.00384615384615385	8.76230769230769	60
1.65923076923077	8.60692307692308	61
-0.289230769230769	9.41384615384615	62
0.713846153846154	7.65692307692308	63
1.55076923076923	8.72769230769231	64
-0.213846153846154	9.61076923076923	65
-2.10615384615385	9.13923076923077	66
1.84769230769231	10.6038461538462	67
0.196923076923077	9.61615384615385	68
2.82769230769231	10.6830769230769	69
2.24692307692308	8.28076923076923	70
1.32692307692308	8.52	71
2.62923076923077	11.41	72
0.39	9.65076923076923	73
0.875384615384615	8.90615384615385	74
2.10384615384615	8.03461538461539	75
1.92846153846154	9.07153846153846	76
2.28153846153846	9.52230769230769	77
2.16615384615385	10.8315384615385	78
1.91153846153846	10.1215384615385	79
1.45307692307692	9.78	80
0.67	9.44	81
0.353846153846154	8.54769230769231	82
0.913076923076923	9.91384615384615	83
-0.938461538461538	9.20076923076923	84
-0.9	10.5876923076923	85
-0.279230769230769	9.95461538461539	86
1.88076923076923	9.54	87
2.23384615384615	9.94692307692308	88
1.75153846153846	9.98384615384615	89
-1.21692307692308	10.5884615384615	90
-0.210769230769231	10.0530769230769	91
-0.286153846153846	10.2869230769231	92
0.681538461538462	9.96692307692308	93
0.169230769230769	11.0284615384615	94
-1.51153846153846	10.1853846153846	95
1.25461538461538	12.1384615384615	96
1.53692307692308	14.0538461538462	97
1.28	14.0807692307692	98
1.64153846153846	12.7961538461538	99
1.01692307692308	12.6446153846154	100
-1.31384615384615	12.8384615384615	101
0.772307692307692	12.3330769230769	102
2.41692307692308	11.2246153846154	103
1.85307692307692	10.8738461538462	104
1.50076923076923	9.57923076923077	105
-0.563846153846154	12.1584615384615	106
-0.778461538461538	9.65846153846154	107
-0.0792307692307692	9.32076923076923	108
3.38230769230769	9.17	109
3.66384615384615	9.03461538461538	110
4.20769230769231	9.01769230769231	111
5.02769230769231	8.08769230769231	112
4.58307692307692	8.70153846153846	113
2.81615384615385	9.96923076923077	114
2.70461538461538	8.08692307692308	115
-0.368461538461538	7.79769230769231	116
-0.852307692307692	8.74923076923077	117
-2.37153846153846	8.76461538461538	118
-2.49384615384615	7.97	119
-2.71384615384615	7.83538461538461	120
-0.793846153846154	5.51153846153846	121
-0.495384615384615	7.46230769230769	122
-0.282307692307692	5.86307692307692	123
-1.69076923076923	5.12076923076923	124
-2.69846153846154	5.03230769230769	125
-2.25923076923077	5.70846153846154	126
-1.91076923076923	5.28153846153846	127
-1.05538461538462	5.94692307692308	128
-1.57076923076923	6.61538461538462	129
-1.76769230769231	6.97538461538462	130
-3.19	6.96923076923077	131
-3.71923076923077	6.72461538461538	132
-2.04153846153846	6.47461538461538	133
-1.39846153846154	6.64615384615385	134
-1.25461538461538	7.03384615384615	135
-3.12769230769231	8.23	136
-4.36307692307692	8.59384615384615	137
-2.59538461538462	7.21	138
0.151538461538462	7.24615384615385	139
-0.844615384615385	7.27076923076923	140
-1.03615384615385	7.24769230769231	141
-1.58769230769231	4.92538461538461	142
-3.78692307692308	6.59923076923077	143
-2.53769230769231	5.54230769230769	144
-2.99615384615385	5.33153846153846	145
-4.47076923076923	6.47769230769231	146
-3.88923076923077	4.66846153846154	147
-1.40923076923077	7.05153846153846	148
0.39	6.91307692307692	149
-0.114615384615385	7.62461538461539	150
0.360769230769231	4.99692307692308	151
0.523846153846154	7.88461538461538	152
0.474615384615385	7.27692307692308	153
0.856923076923077	8.49769230769231	154
0.716153846153846	4.59461538461538	155
1.82692307692308	5.15384615384615	156
1.48230769230769	5.83769230769231	157
-0.677692307692308	7.30923076923077	158
3.94307692307692	6.81615384615385	159
2.52384615384615	5.97769230769231	160
1.86461538461538	5.43615384615385	161
0.477692307692308	7.15230769230769	162
1.38307692307692	6.74846153846154	163
2.89461538461538	6.13538461538462	164
1.39615384615385	4.89384615384615	165
-0.401538461538462	5.95692307692308	166
0.976153846153846	8.62923076923077	167
1.09384615384615	9.57076923076923	168
-0.158461538461538	9.10230769230769	169
0.346153846153846	7.86307692307692	170
-0.383076923076923	11.2284615384615	171
-1.59153846153846	9.45384615384615	172
-2.99923076923077	8.43230769230769	173
-0.139230769230769	8.21846153846154	174
-1.31153846153846	8.14076923076923	175
-0.342307692307692	7.71769230769231	176
-0.452307692307692	9.37846153846154	177
-0.153076923076923	8.31923076923077	178
0.928461538461538	8.01923076923077	179
-1.10384615384615	8.59076923076923	180
0.51	7.22076923076923	181
-0.421538461538462	6.62307692307692	182
-1.5	6.61846153846154	183
-2.99153846153846	6.28923076923077	184
-3.71461538461538	5.25769230769231	185
-2.00538461538462	6.11076923076923	186
-2.52153846153846	5.65153846153846	187
-2.02	3.82384615384615	188
-1.80538461538462	4.88307692307692	189
-1.56538461538462	5.41307692307692	190
-3.75692307692308	2.75538461538462	191
-3.41615384615385	2.04076923076923	192
-3.40076923076923	3.35615384615385	193
-1.91230769230769	2.86076923076923	194
-2.96615384615385	1.64923076923077	195
-2.31076923076923	1.78384615384615	196
-2.95692307692308	5.12769230769231	197
-4.41461538461538	4.82384615384615	198
-6.76384615384615	2.64923076923077	199
-5.81846153846154	3.03076923076923	200
-7.66538461538461	2.95	201
-6.37923076923077	4.27615384615385	202
-4.15384615384615	4.29769230769231	203
-5.77384615384615	3.98384615384615	204
-5.59230769230769	3.54692307692308	205
-5.30230769230769	5.23	206
-3.86923076923077	5.91923076923077	207
-6.44692307692308	6.47230769230769	208
-7.30615384615385	5.55461538461538	209
-7.58692307692308	5.58307692307692	210
-5.50538461538462	5.21923076923077	211
-4.84461538461538	6.88846153846154	212
-4.24923076923077	6.95461538461538	213
-2.63	7.71769230769231	214
-2.47461538461538	9.00076923076923	215
-4.51153846153846	8.19461538461539	216
-2.82769230769231	8.32076923076923	217
-1.65461538461538	10.25	218
-2.61692307692308	9.89692307692308	219
-3.07538461538462	9.33538461538461	220
-0.859230769230769	8.79230769230769	221
-1.28076923076923	9.32846153846154	222
-1.01846153846154	7.64846153846154	223
-2.59307692307692	5.60615384615385	224
-2.59384615384615	7.82307692307692	225
-4.52615384615385	5.80153846153846	226
-3.35461538461538	5.45769230769231	227
-4.16769230769231	4.93692307692308	228
-5.06307692307692	4.84153846153846	229
-3.72461538461538	3.35153846153846	230
-4.78846153846154	1.14538461538462	231
-4.86230769230769	1.41538461538462	232
-3.74307692307692	3.06153846153846	233
-3.29384615384615	3.09846153846154	234
-1.39538461538462	4.80692307692308	235
-1.04384615384615	6.83076923076923	236
-4.93230769230769	4.69153846153846	237
-3.08692307692308	4.21230769230769	238
-2.16153846153846	5.01384615384615	239
-0.327692307692308	6.94384615384615	240
-0.54	7.04076923076923	241
1.44846153846154	7.65615384615385	242
-1.23692307692308	8.26615384615385	243
-1.48461538461538	6.54692307692308	244
-3.12230769230769	8.13538461538462	245
-2.88153846153846	6.46769230769231	246
-4.02769230769231	8.00230769230769	247
-4.18923076923077	5.64692307692308	248
-3.18538461538462	6.42538461538461	249
-2.48384615384615	6.21692307692308	250
-0.642307692307692	6.16846153846154	251
-0.676153846153846	6.25307692307692	252
-3.01923076923077	7.53307692307692	253
-2.97769230769231	6.98384615384615	254
-2.42692307692308	7.09692307692308	255
-1.39461538461538	7.46	256
-3.11230769230769	6.99153846153846	257
-3.74846153846154	5.04615384615385	258
-3.81230769230769	6.09153846153846	259
-1.65538461538462	6.81153846153846	260
-3.85307692307692	7.00076923076923	261
-2.54153846153846	5.95	262
-3.69153846153846	2.39153846153846	263
-5.21615384615385	2.18538461538462	264
-4.54230769230769	2.54615384615385	265
-4.06307692307692	5.51692307692308	266
-3.93076923076923	3.45	267
-1.58923076923077	3.78307692307692	268
-3.22153846153846	3.57846153846154	269
-2.75615384615385	3.35384615384615	270
-2.76769230769231	3.78769230769231	271
-2.81384615384615	4.99307692307692	272
-3.28076923076923	4.45923076923077	273
-6.31076923076923	4.49230769230769	274
-6.53	4.83076923076923	275
-4.55153846153846	3.41769230769231	276
-3.72384615384615	4.13	277
-3.90384615384615	3.30769230769231	278
-6.43846153846154	2.54846153846154	279
-6.45538461538461	1.85615384615385	280
-8.06692307692308	3.04615384615385	281
-8.28	0.885384615384615	282
-7.02923076923077	0.518461538461539	283
-8.41	-1.20230769230769	284
-7.63230769230769	1.91076923076923	285
-7.42384615384615	2.56846153846154	286
-8.91384615384615	2.48615384615385	287
-9.15769230769231	1.10923076923077	288
-8.22846153846154	0.805384615384615	289
-9.93153846153846	2.35538461538462	290
-7.82153846153846	4.10153846153846	291
-9.30538461538461	3.54846153846154	292
-10.0061538461538	1.30076923076923	293
-7.73615384615385	1.76692307692308	294
-8.29384615384615	2.94538461538462	295
-7.48384615384615	1.94384615384615	296
-6.61461538461538	4.01692307692308	297
-6.44384615384615	4.54461538461539	298
-5.74846153846154	4.62923076923077	299
-6.03	6.05461538461539	300
-7.17769230769231	6.01461538461538	301
-6.08153846153846	5.01846153846154	302
-5.53769230769231	3.54615384615385	303
-4.51	5.75846153846154	304
-4.28692307692308	5.09	305
-2.79769230769231	5.16307692307692	306
-3.28384615384615	4.06230769230769	307
0.453076923076923	5.43307692307692	308
-0.684615384615385	6.04230769230769	309
-0.25	5.66230769230769	310
0.825384615384615	4.48384615384615	311
1.71615384615385	5.15307692307692	312
0.383076923076923	4.24615384615385	313
0.493846153846154	4.11769230769231	314
-0.196923076923077	5.71923076923077	315
-1.94461538461538	6.74230769230769	316
-2.64307692307692	7.97615384615385	317
-3.44923076923077	6.93307692307692	318
-2.24307692307692	9.44384615384615	319
-0.539230769230769	8.45615384615385	320
-2.25230769230769	9.43615384615384	321
-4.05692307692308	8.02384615384615	322
-3.45384615384615	5.64307692307692	323
-1.80384615384615	5.46	324
-4.58153846153846	4.24076923076923	325
-1.25307692307692	4.77461538461538	326
-1.69076923076923	2.70692307692308	327
-5.5	4.34846153846154	328
-5.83615384615385	3.60230769230769	329
-5.35461538461538	5.22384615384615	330
-3.63	6.46692307692308	331
-2.00384615384615	6.24307692307692	332
-1.97461538461538	6.38615384615385	333
-2.51153846153846	5.46384615384615	334
-4.31076923076923	4.68615384615385	335
-3.49384615384615	4.37769230769231	336
-4.53769230769231	4.16076923076923	337
-5.97153846153846	2.59076923076923	338
-4.86538461538462	3.36615384615385	339
-4.98538461538462	3.32846153846154	340
-4.56153846153846	4.30692307692308	341
-3.95076923076923	3.26153846153846	342
-4.32769230769231	4.24384615384615	343
-0.492307692307692	3.89461538461538	344
-0.322307692307692	5.29538461538462	345
-2.61692307692308	4.75	346
-1.97461538461538	4.12076923076923	347
-1.48615384615385	4.87846153846154	348
-1.94538461538462	3.88384615384615	349
-0.166923076923077	4.47692307692308	350
-1.56923076923077	4.06230769230769	351
0.500769230769231	3.98076923076923	352
-1.23692307692308	3.39846153846154	353
-0.111538461538462	5.10153846153846	354
1.06923076923077	5.79846153846154	355
-0.231538461538462	4.42076923076923	356
1.06769230769231	4.94230769230769	357
0.554615384615385	3.04307692307692	358
-0.311538461538462	4.43076923076923	359
-0.366923076923077	5.11	360
0.821538461538462	4.94846153846154	361
-1.63923076923077	4.09230769230769	362
-2.60846153846154	3.80615384615385	363
-0.523076923076923	4.92	364
-0.310769230769231	4.06076923076923	365
0.363076923076923	4.33461538461538	366
-3.46923076923077	4.12153846153846	367
-1.41846153846154	7.18	368
-2.32769230769231	5.69	369
0.549230769230769	4.48153846153846	370
-1.54846153846154	5.50846153846154	371
-2.11153846153846	5.10769230769231	372
-1.81538461538462	4.73846153846154	373
-1.30692307692308	4.22307692307692	374
0.250769230769231	3.99538461538462	375
-1.51538461538462	2.66769230769231	376
0.9	4.56538461538462	377
-1.03615384615385	4.24153846153846	378
-1.04538461538462	4.78615384615385	379
-1.49307692307692	4.61538461538462	380
-5.29230769230769	4.68923076923077	381
-4.06923076923077	5.68	382
-2.07692307692308	3.48692307692308	383
-2.68461538461538	6.18846153846154	384
-4.03384615384615	7.22384615384615	385
-3.72923076923077	6.03	386
-2.84538461538462	6.04538461538462	387
-1.86923076923077	5.19692307692308	388
1.21307692307692	5.34	389
2.68538461538462	4.44461538461538	390
1.17846153846154	6.42230769230769	391
5.24307692307692	5.85153846153846	392
0.803846153846154	6.96769230769231	393
3.51461538461538	6.50538461538462	394
3.34230769230769	7.14076923076923	395
2.09846153846154	8.39230769230769	396
0.554615384615385	7.32	397
-1.15461538461538	6.51307692307692	398
0.0607692307692308	5.96769230769231	399
1.88846153846154	6.34615384615385	400
0.829230769230769	7.31076923076923	401
2.72076923076923	6.66384615384615	402
1.87769230769231	6.73692307692308	403
2.60769230769231	6.81615384615385	404
3.47307692307692	4.20076923076923	405
3.99307692307692	4.39307692307692	406
3.35153846153846	6.02615384615385	407
4.66923076923077	7.53	408
4.26538461538462	8.95307692307692	409
0.274615384615385	9.08307692307692	410
2.80461538461538	9.00307692307692	411
5.33538461538461	8.58692307692308	412
3.80230769230769	9.65230769230769	413
3.12307692307692	8.94076923076923	414
1.75	10.0653846153846	415
1.06153846153846	9.89153846153846	416
-2.49538461538462	9.53846153846154	417
-2.02923076923077	6.39307692307692	418
-1.37	5.47076923076923	419
-1.93153846153846	7.37076923076923	420
0.166923076923077	5.88461538461539	421
-1.02384615384615	6.64461538461538	422
-0.859230769230769	5.79923076923077	423
-1.09846153846154	6.73538461538462	424
0.0346153846153846	5.71076923076923	425
0.344615384615385	6.69461538461538	426
-2.07076923076923	6.23846153846154	427
-0.902307692307692	3.04846153846154	428
-3.01692307692308	4.54846153846154	429
-4.14384615384615	3.71769230769231	430
-2.69384615384615	3.81076923076923	431
-2.14692307692308	3.60769230769231	432
-2.67230769230769	4.38307692307692	433
-2.32230769230769	3.94230769230769	434
-3.24307692307692	6.02230769230769	435
-4.09692307692308	3.48615384615385	436
-3.92769230769231	4.67076923076923	437
-2.55615384615385	6.9	438
-3.24846153846154	6.09	439
-2.15846153846154	6.18230769230769	440
-2.57769230769231	5.80692307692308	441
-0.838461538461538	6.57	442
-2.55692307692308	5.99153846153846	443
-2.45	5.53923076923077	444
-4.13538461538462	4.76769230769231	445
-4.30230769230769	4.35461538461538	446
-4.35923076923077	6.63	447
-4.30230769230769	4.86076923076923	448
-5.65307692307692	4.50076923076923	449
-4.50923076923077	3.91923076923077	450
-7.00076923076923	3.59923076923077	451
-3.55	6.25923076923077	452
-4.72769230769231	5.67461538461538	453
-2.57846153846154	6.72538461538462	454
-3.33	5.85461538461538	455
-0.507692307692308	6.15538461538462	456
-0.51	5.83923076923077	457
-0.235384615384615	7.07692307692308	458
-0.984615384615385	7.21461538461538	459
-0.923846153846154	8.53692307692308	460
-2.61769230769231	6.91307692307692	461
-2.70615384615385	7.16692307692308	462
-2.19923076923077	6.48769230769231	463
-2.87692307692308	4.04307692307692	464
-1.86	4.83	465
-2.70307692307692	6.35769230769231	466
-0.623846153846154	6.72923076923077	467
-4.00384615384615	5.83	468
-0.523846153846154	6.42	469
-2.63846153846154	3.47692307692308	470
-2.02769230769231	2.72	471
-2.86538461538462	1.95769230769231	472
-0.601538461538462	4.76538461538462	473
-2.49846153846154	3.72692307692308	474
-5.36615384615385	4.46692307692308	475
-4.96384615384615	5.22538461538462	476
-2.78230769230769	5.30461538461538	477
-5.10384615384615	6.07230769230769	478
-4.00923076923077	7.72615384615385	479
-5.25307692307692	8.07615384615385	480
-4.27923076923077	5.43307692307692	481
-2.09153846153846	6.27384615384615	482
-0.872307692307692	6.66076923076923	483
-1.45846153846154	7.37307692307692	484
-0.246153846153846	6.79769230769231	485
-1.22769230769231	8.08692307692308	486
-1.34461538461538	9.24846153846154	487
-1.13307692307692	6.94692307692308	488
-3.53076923076923	7.61076923076923	489
-3.84076923076923	8.18538461538462	490
-1.65076923076923	8.75923076923077	491
-2.48769230769231	7.06	492
-0.153076923076923	7.77461538461538	493
-1.48384615384615	6.92615384615385	494
-3.29384615384615	5.53307692307692	495
-2.41230769230769	7.17923076923077	496
-4.19	6.79692307692308	497
-2.97307692307692	5.12692307692308	498
-2.62230769230769	6.77846153846154	499
-1.22846153846154	5.93384615384615	500
-2.07692307692308	5.83384615384615	501
-3.05307692307692	5.12923076923077	502
-3.97076923076923	6.31230769230769	503
-2.67461538461538	3.31461538461538	504
-2.58461538461538	4.50923076923077	505
-5.38307692307692	6.90461538461539	506
-3.38076923076923	7.61	507
-3.16076923076923	6.93692307692308	508
-1.94153846153846	5.35538461538462	509
-1.05230769230769	5.87384615384615	510
-1.90769230769231	6.48384615384615	511
-3.13692307692308	4.21692307692308	512
-2.29153846153846	4.48384615384615	513
-4.55923076923077	3.99923076923077	514
-5.24692307692308	2.9	515
-6.69923076923077	3.92692307692308	516
-3.19307692307692	6.05230769230769	517
-5.02923076923077	5.97692307692308	518
-2.46384615384615	6.06769230769231	519
-2.83769230769231	4.99538461538461	520
-0.426923076923077	6.39923076923077	521
-1.76692307692308	6.97153846153846	522
-3.90461538461538	6.57769230769231	523
-3.97769230769231	8.21692307692308	524
-4.52538461538462	7.02	525
-2.14153846153846	5.73692307692308	526
-0.347692307692308	7.91230769230769	527
-2.98307692307692	7.51076923076923	528
-0.0769230769230769	6.57923076923077	529
0.217692307692308	6.74230769230769	530
-0.433846153846154	4.81923076923077	531
-3.06846153846154	4.94	532
-3.15615384615385	3.40076923076923	533
-2.57846153846154	2.31230769230769	534
-0.190769230769231	4.64461538461538	535
-1.13538461538462	3.21	536
-2.19538461538462	3.25846153846154	537
-2.99384615384615	5.27384615384615	538
-2.19615384615385	5.77769230769231	539
-1.75307692307692	4.73769230769231	540
-2.06615384615385	5.86461538461538	541
-2.87307692307692	3.50076923076923	542
-2.45538461538462	4.29615384615385	543
-1.09384615384615	4.90230769230769	544
-0.528461538461539	5.37384615384615	545
-1.31692307692308	8.29153846153846	546
-0.750769230769231	7.23076923076923	547
-1.08923076923077	6.09076923076923	548
0.583076923076923	7.32538461538461	549
0.867692307692308	6.97923076923077	550
0.0369230769230769	7.73923076923077	551
-1.28230769230769	7.80461538461539	552
-1.6	6.68846153846154	553
-1.22153846153846	7.39384615384615	554
-1.79461538461538	7.06692307692308	555
1.41692307692308	5.52461538461538	556
0.850769230769231	4.67076923076923	557
2.42461538461538	4.49692307692308	558
0.783076923076923	4.47384615384615	559
0.72	3.09692307692308	560
1.02384615384615	4.85461538461538	561
-1.78	4.59153846153846	562
-3.90692307692308	4.83461538461538	563
-5.01769230769231	4.56615384615385	564
-3.59076923076923	3.37230769230769	565
-4.23923076923077	4.04	566
-3.68384615384615	3.70615384615385	567
-1.54	3.88923076923077	568
-2.07307692307692	4.72538461538462	569
-0.831538461538461	5.63692307692308	570
-3.16307692307692	4.50692307692308	571
-0.180769230769231	5.45846153846154	572
-0.223076923076923	5.69538461538462	573
0.696923076923077	7.24769230769231	574
0.297692307692308	5.21923076923077	575
1.81692307692308	4.69461538461538	576
2.51076923076923	6.20923076923077	577
3.28076923076923	5.86	578
4.07692307692308	6.99769230769231	579
5.03384615384615	5.00076923076923	580
3.25692307692308	5.15846153846154	581
2.72538461538462	5.14538461538462	582
2.03769230769231	5.96615384615385	583
3.01461538461538	5.67769230769231	584
0.836153846153846	5.95	585
1.42153846153846	5.83461538461538	586
0.199230769230769	6.15076923076923	587
0.282307692307692	5.23076923076923	588
-2.05923076923077	4.51769230769231	589
-4.76	5.26	590
-5.95538461538461	3.98076923076923	591
-6.62384615384615	4.98846153846154	592
-5.66692307692308	5.57538461538461	593
-4.66	3.55153846153846	594
-4.95076923076923	1.21230769230769	595
-3.73923076923077	1.88615384615385	596
-5.04538461538462	3.52923076923077	597
-5.35	1.95307692307692	598
-4.06076923076923	1.83384615384615	599
-3.92461538461538	1.38230769230769	600
-6.42384615384615	1.23615384615385	601
-5.90384615384615	0.751538461538461	602
-7.34538461538461	0.289230769230769	603
-6.20307692307692	-0.726153846153846	604
-5.46769230769231	1.00153846153846	605
-5.77461538461538	0.785384615384615	606
-3.72230769230769	0.0153846153846154	607
-2.99	0.878461538461538	608
-1.46153846153846	1.26769230769231	609
0.336923076923077	1.41692307692308	610
1.06153846153846	3.16846153846154	611
1.07538461538462	3.38307692307692	612
-0.381538461538462	3.21384615384615	613
-0.157692307692308	4.38	614
1.47846153846154	4.35538461538462	615
1.74692307692308	3.38384615384615	616
2.26923076923077	4.53846153846154	617
2.26307692307692	5.28153846153846	618
-0.0669230769230769	5.11615384615385	619
0.818461538461538	5.79	620
0.641538461538462	5.49923076923077	621
0.957692307692308	5.68461538461538	622
2.70538461538462	5.77230769230769	623
2.4	7.12153846153846	624
2.16230769230769	6.46846153846154	625
2.10615384615385	7.65692307692308	626
1.30461538461538	5.42153846153846	627
1.97153846153846	5.55538461538462	628
0.453076923076923	4.33307692307692	629
-2.54230769230769	4.77230769230769	630
0.398461538461538	3.99	631
-1.47461538461538	4.24538461538462	632
-1.58384615384615	6.05307692307692	633
-1.00153846153846	6.43923076923077	634
0.00769230769230769	7.39307692307692	635
-0.423846153846154	6.46769230769231	636
0.36	4.13076923076923	637
-0.14	5.06	638
-0.731538461538461	6.19923076923077	639
-0.742307692307692	6.68230769230769	640
-0.358461538461538	8.22538461538461	641
0.482307692307692	6.73615384615385	642
0.106923076923077	6.31538461538462	643
-0.446923076923077	5.99307692307692	644
-2.92076923076923	4.38769230769231	645
-2.43846153846154	5.19230769230769	646
-2.25	6.90384615384615	647
-1.03076923076923	7.60384615384615	648
-1.19692307692308	5.12307692307692	649
-3.22846153846154	5.75153846153846	650
-2.19230769230769	5.96461538461538	651
-1.95	5.13692307692308	652
-1.69076923076923	7.20384615384615	653
-4.22846153846154	6.20461538461539	654
-1.97153846153846	7.35923076923077	655
-0.797692307692308	5.81461538461538	656
-1.35384615384615	5.87461538461538	657
-0.731538461538461	5.48384615384615	658
-1.63153846153846	4.80692307692308	659
-0.456153846153846	6.03307692307692	660
-0.743846153846154	4.15	661
-0.156923076923077	3.77923076923077	662
0.124615384615385	4.33076923076923	663
-0.519230769230769	4.11	664
-0.128461538461538	5.40538461538462	665
0.771538461538461	6.12615384615385	666
-0.481538461538462	5.70230769230769	667
-3.60461538461538	7.11076923076923	668
-3.53153846153846	6.22	669
-1.02153846153846	5.35692307692308	670
0.515384615384615	3.42076923076923	671
-1.23153846153846	5.35615384615385	672
-3.72	5.72384615384615	673
-0.751538461538461	6.00615384615385	674
-0.952307692307692	4.98153846153846	675
-1.22615384615385	5.75307692307692	676
-2.31846153846154	3.30153846153846	677
-0.909230769230769	3.38461538461538	678
-2.10230769230769	4.14384615384615	679
0.953846153846154	3.02615384615385	680
0.945384615384615	3.75	681
1.37461538461538	2.33769230769231	682
-1.23461538461538	2.60692307692308	683
-2.21846153846154	4.14076923076923	684
-2.00692307692308	2.98307692307692	685
-3.74230769230769	2.99615384615385	686
-5.11230769230769	3.21615384615385	687
-1.56692307692308	2.58307692307692	688
0.602307692307692	5.26076923076923	689
-1.12615384615385	7.80846153846154	690
0.202307692307692	7.00307692307692	691
3.63615384615385	6.68923076923077	692
3.85769230769231	5.98076923076923	693
3.97153846153846	5.34615384615385	694
2.26846153846154	5.26923076923077	695
0.712307692307692	7.06923076923077	696
0.736923076923077	6.05538461538462	697
2.32769230769231	5.83	698
-0.391538461538462	5.74	699
-0.120769230769231	5.05692307692308	700
-0.661538461538462	4.57230769230769	701
2.31615384615385	6.32769230769231	702
3.50076923076923	5.08538461538461	703
0.677692307692308	5.75692307692308	704
1.11	5.43153846153846	705
-2.74230769230769	3.79615384615385	706
-3.21230769230769	4.40461538461538	707
-3.20230769230769	5.56692307692308	708
-3.40307692307692	5.53538461538461	709
0.987692307692308	3.49384615384615	710
0.477692307692308	3.62384615384615	711
-1.94307692307692	2.63461538461538	712
-1.45769230769231	3.70923076923077	713
-2.83923076923077	5.61230769230769	714
-3.58538461538461	5.36153846153846	715
-3.37307692307692	3.82923076923077	716
-2.83615384615385	3.75076923076923	717
-3.08538461538462	5.12538461538462	718
-4.74538461538461	6.20615384615385	719
-1.55384615384615	5.66384615384615	720
-1.51307692307692	4.76230769230769	721
-3.62615384615385	5.04307692307692	722
-3.08846153846154	5.37076923076923	723
-2.40384615384615	4.71769230769231	724
-4.52230769230769	6.72692307692308	725
-2.22692307692308	5.09384615384615	726
-1.42230769230769	3.56923076923077	727
-2.51307692307692	3.41384615384615	728
-1.73153846153846	3.98538461538462	729
-3.35615384615385	5.13307692307692	730
-1.78692307692308	2.88307692307692	731
-3.18230769230769	3.53692307692308	732
-2.10615384615385	3.95076923076923	733
-1.28615384615385	2.96615384615385	734
-4.72692307692308	1.52076923076923	735
-2.90846153846154	2.05923076923077	736
-5.96846153846154	1.59384615384615	737
-6.48769230769231	2.57307692307692	738
-7.17923076923077	2.55692307692308	739
-3.17846153846154	3.77769230769231	740
-4.59153846153846	6.27	741
-2.94538461538462	2.87307692307692	742
0.0946153846153846	5.23461538461538	743
0.610769230769231	7.15846153846154	744
-0.296153846153846	7.06461538461538	745
-0.440769230769231	6.82153846153846	746
-1.43923076923077	6.43153846153846	747
-2.42846153846154	7.11230769230769	748
-2.14538461538462	6.71076923076923	749
-3.39769230769231	6.42076923076923	750
-2.55307692307692	6.13615384615385	751
-1.87846153846154	6.00153846153846	752
-3.10384615384615	5.22153846153846	753
-2.43538461538462	6.41461538461538	754
-3.59	5.93230769230769	755
-1.81769230769231	5.68	756
-4.01538461538462	5.22538461538462	757
-1.34923076923077	6.39538461538462	758
-1.19615384615385	4.55153846153846	759
-0.97	5.16615384615385	760
-2.84461538461538	4.29461538461538	761
-1.37153846153846	6.83692307692308	762
-1.89846153846154	5.45153846153846	763
-0.973076923076923	7.67846153846154	764
-1.13769230769231	9.26384615384615	765
-2.79153846153846	7.79846153846154	766
-3.10307692307692	7.83307692307692	767
-1.86384615384615	8.73307692307692	768
-1.29692307692308	7.36307692307692	769
-1.08384615384615	9.16076923076923	770
-2.14076923076923	7.28230769230769	771
-4.42384615384615	7.87846153846154	772
-4.25153846153846	8.75076923076923	773
-3.33384615384615	6.63846153846154	774
-4.71076923076923	9.35846153846154	775
-3.79230769230769	8.31307692307692	776
-4.94076923076923	7.07692307692308	777
-5.31461538461538	7.41923076923077	778
-5.51384615384615	6.70384615384615	779
-5.35384615384615	6.89153846153846	780
-5.75769230769231	5.69076923076923	781
-7.12538461538461	6.05307692307692	782
-4.31615384615385	9.00923076923077	783
-3.66615384615385	6.21	784
-4.68615384615385	6.92769230769231	785
-2.45230769230769	8.07384615384615	786
-5.24153846153846	5.76692307692308	787
-6.84615384615385	5.43153846153846	788
-4.41461538461538	5.96769230769231	789
-7.20307692307692	6.15846153846154	790
-7.62307692307692	5.01615384615385	791
-7.56692307692308	5.52153846153846	792
-6.5	5.70384615384615	793
-4.39538461538462	6.36230769230769	794
-4.64615384615385	6.87076923076923	795
-3.56	6.26538461538461	796
-5.19	6.06153846153846	797
-3.42153846153846	5.72615384615385	798
-4.00692307692308	4.24	799
-2.69230769230769	5.09461538461539	800
-2.86923076923077	4.01846153846154	801
-4.05923076923077	3.65461538461538	802
-2.18076923076923	5.98923076923077	803
-0.995384615384615	4.68307692307692	804
-1.92307692307692	4.16307692307692	805
-2.91692307692308	3.62230769230769	806
-2.31538461538462	4.55230769230769	807
-1.43846153846154	3.55692307692308	808
0.971538461538461	5.16230769230769	809
1.3	5.94153846153846	810
1.39384615384615	7.80461538461539	811
-1.54692307692308	6.63846153846154	812
-1.77769230769231	6.90615384615385	813
0.998461538461539	7.12769230769231	814
1.35384615384615	7.15615384615385	815
0.883846153846154	5.23769230769231	816
0.227692307692308	5.73538461538462	817
-0.387692307692308	4.42	818
-0.269230769230769	7.19384615384615	819
-2.98615384615385	6.46769230769231	820
-2.71461538461538	5.11384615384615	821
-3.31615384615385	4.86	822
-4.32307692307692	6.09230769230769	823
-4.02	6.73923076923077	824
-3.44615384615385	6.07846153846154	825
-4.15153846153846	5.19	826
-4.01615384615385	5.19923076923077	827
-4.98	4.54923076923077	828
-2.24846153846154	4.88	829
-3.39307692307692	2.60076923076923	830
-1.56384615384615	1.44384615384615	831
-2.19	0.377692307692308	832
-2.14153846153846	3.50615384615385	833
-1.94538461538462	4.38076923076923	834
-1.15923076923077	4.80923076923077	835
-1.02692307692308	3.76769230769231	836
-2.46384615384615	6.18	837
-1.03076923076923	4.01	838
-2.65538461538462	2.30769230769231	839
-4.38769230769231	2.61461538461538	840
-3.14615384615385	4.33538461538462	841
-5.19846153846154	3.16230769230769	842
-7.23538461538462	4.44923076923077	843
-5.62307692307692	3.42230769230769	844
-5.15153846153846	1.64692307692308	845
-7.09923076923077	3.15769230769231	846
-6.50923076923077	2.85846153846154	847
-4.30538461538462	2.85	848
-3.88538461538462	2.99	849
-4.29307692307692	3.09384615384615	850
-4.66923076923077	4.41384615384615	851
-5.43230769230769	3.31153846153846	852
-4.80461538461539	2.48615384615385	853
-5.14461538461538	3.39307692307692	854
-2.84307692307692	3.01923076923077	855
-5.35846153846154	1.88692307692308	856
-7.32923076923077	3.39538461538462	857
-5.69923076923077	2.51230769230769	858
-6.47461538461538	1.97	859
-4.62384615384615	3.70384615384615	860
-5.26307692307692	2.93923076923077	861
-2.35153846153846	5.1	862
-1.47	3.11615384615385	863
-3.18538461538462	2.77	864
-3.57153846153846	3.81923076923077	865
-2.45076923076923	6.32846153846154	866
-2.3	7.02076923076923	867
-2.05692307692308	5.30461538461538	868
-2.44461538461538	3.23076923076923	869
-0.786153846153846	3.15153846153846	870
0.606923076923077	4.65230769230769	871
-1.32538461538462	3.84615384615385	872
0.569230769230769	2.76769230769231	873
-0.29	3.18538461538462	874
-1.53230769230769	2.90307692307692	875
-2.48769230769231	2.09692307692308	876
-3.12153846153846	2.89076923076923	877
-1.09307692307692	3.44615384615385	878
-0.326923076923077	2.34307692307692	879
-1.12153846153846	4.41384615384615	880
-1.84	5.72384615384615	881
-0.935384615384615	4.09384615384615	882
-0.329230769230769	5.31153846153846	883
2.30153846153846	7.44076923076923	884
2.33615384615385	7.63384615384615	885
1.74769230769231	8.70615384615385	886
2.35153846153846	9.32615384615385	887
0.323846153846154	10.2453846153846	888
0.94	7.63615384615385	889
2.20076923076923	7.72230769230769	890
1.82538461538462	6.56230769230769	891
0.77	6.27	892
0.233076923076923	5.77461538461538	893
1.68384615384615	5.75615384615385	894
0.246153846153846	7.05923076923077	895
-0.636923076923077	7.75	896
-2.33615384615385	5.73	897
-1.48230769230769	5.25230769230769	898
0.316153846153846	6.62	899
-1.60153846153846	6.79307692307692	900
-0.896153846153846	7.33769230769231	901
0.110769230769231	6.23923076923077	902
0.552307692307692	6.24076923076923	903
-0.964615384615385	8.38384615384615	904
-2.33692307692308	6.86230769230769	905
-3.70230769230769	5.83692307692308	906
-1.48	6.16153846153846	907
-0.630769230769231	4.93615384615385	908
-0.374615384615385	6.73846153846154	909
0.188461538461538	5.76538461538462	910
0.699230769230769	8.10230769230769	911
1.34538461538462	8.58769230769231	912
2.58384615384615	8.45615384615385	913
4.11076923076923	9.20769230769231	914
3.32	9.14	915
2.91923076923077	8.08769230769231	916
1.28769230769231	6.47769230769231	917
2.07692307692308	7.19230769230769	918
2.15230769230769	6.05846153846154	919
1.13076923076923	5.04307692307692	920
0.936153846153846	5.77461538461538	921
-1.04230769230769	6.77307692307692	922
0.962307692307692	7.07923076923077	923
-0.261538461538462	7.37	924
2.07461538461538	7.89307692307692	925
0.961538461538461	7.30307692307692	926
-0.376923076923077	7.62769230769231	927
1.93076923076923	7.99538461538461	928
0.790769230769231	7.65230769230769	929
-0.626923076923077	7.07	930
-0.108461538461538	7.83769230769231	931
7.69230769230769E-4	7.53769230769231	932
1.32923076923077	8.23615384615385	933
-0.351538461538462	7.31923076923077	934
1.46230769230769	6.43538461538462	935
0.322307692307692	6.11692307692308	936
0.478461538461538	6.02461538461538	937
2.07	9.69307692307692	938
0.128461538461538	8.62307692307692	939
-3.16230769230769	4.55307692307692	940
-2.27846153846154	5.76692307692308	941
-2.84538461538462	7.05461538461538	942
-3.30692307692308	7.50461538461538	943
-1.52923076923077	6.84923076923077	944
-1.08615384615385	7.79076923076923	945
-1.56692307692308	5.69230769230769	946
-0.0730769230769231	5.88307692307692	947
-1.12692307692308	6.10384615384615	948
-1.18153846153846	6.01230769230769	949
-2.73	5.93230769230769	950
-1.16461538461538	5.26692307692308	951
0.670769230769231	5.23461538461538	952
-0.288461538461538	5.36153846153846	953
0.04	4.54153846153846	954
0.903076923076923	4.46923076923077	955
0.651538461538462	3.28692307692308	956
-0.145384615384615	0.949230769230769	957
-1.30461538461538	1.61769230769231	958
-4.07461538461538	0.296923076923077	959
-3.49461538461538	0.701538461538462	960
-5.58	3.46846153846154	961
-4.90076923076923	2.51076923076923	962
-1.81076923076923	2.68461538461538	963
-2.52	1.10615384615385	964
-2.56230769230769	3.85923076923077	965
-3.88307692307692	4.46692307692308	966
-3.16461538461538	4.99461538461538	967
-0.913076923076923	5.76307692307692	968
-4.34692307692308	5.74923076923077	969
-1.79846153846154	6.06615384615385	970
-2.54307692307692	5.37769230769231	971
-3.14153846153846	5.87307692307692	972
-3.10230769230769	7.13230769230769	973
-3.41076923076923	6.79846153846154	974
-1.06230769230769	5.81538461538462	975
-2.57076923076923	4.32384615384615	976
0.785384615384615	3.24923076923077	977
-0.948461538461538	2.04076923076923	978
0.161538461538462	4.52846153846154	979
0.628461538461538	5.19230769230769	980
1.47692307692308	8.41230769230769	981
-1.04692307692308	5.81538461538462	982
-2.43538461538462	1.98692307692308	983
-2.52153846153846	2.82076923076923	984
-1.17846153846154	4.06769230769231	985
-1.84615384615385	2.99076923076923	986
-1.51615384615385	1.69461538461538	987
0.592307692307692	2.23461538461538	988
0.419230769230769	2.97153846153846	989
-3.01230769230769	2.82384615384615	990
-4.31538461538462	2.66461538461538	991
-3.23384615384615	2.69230769230769	992
-3.12846153846154	4.20615384615385	993
-1.55076923076923	4.78615384615385	994
-2.59153846153846	5.21846153846154	995
-2.14153846153846	6.44153846153846	996
-0.87	6.46	997
-0.00846153846153846	4.97153846153846	998
0.614615384615385	2.98384615384615	999
-0.464615384615385	1.06461538461538	1000
0.0215384615384615	1.87076923076923	1001
-1.79538461538462	4.36384615384615	1002
-1.81307692307692	0.463076923076923	1003
-3.29538461538462	2.24153846153846	1004
-3.28769230769231	2.58923076923077	1005
-3.53307692307692	3.38461538461538	1006
-1.25461538461538	4.20230769230769	1007
-1.33769230769231	2.38461538461538	1008
-2.77692307692308	3.17538461538462	1009
-0.800769230769231	3.35	1010
-1.19076923076923	2.58384615384615	1011
-2.23	2.24846153846154	1012
-2.83769230769231	3.79538461538462	1013
-2.38461538461538	1.70615384615385	1014
-2.28307692307692	3.66692307692308	1015
-2.69692307692308	2.58153846153846	1016
-0.339230769230769	3.71538461538462	1017
-2.22769230769231	3.69076923076923	1018
-2.55076923076923	6.24615384615385	1019
-1.99846153846154	5.74	1020
-1.00076923076923	4.63461538461539	1021
-2.71923076923077	4.17384615384615	1022
-2.82538461538462	3.70538461538462	1023
-1.77153846153846	3.28692307692308	1024
-0.178461538461538	4.43307692307692	1025
1.17	3.67846153846154	1026
-0.36	3.82153846153846	1027
-0.896923076923077	5.11769230769231	1028
-1.43076923076923	6.89615384615385	1029
-2.65538461538462	5.79230769230769	1030
-1.77461538461538	5.50230769230769	1031
-1.49307692307692	5.14076923076923	1032
-2.55923076923077	5.09846153846154	1033
-1.82307692307692	4.59769230769231	1034
-3.33615384615385	4.14076923076923	1035
-3.51538461538462	5.55846153846154	1036
-4.39923076923077	5.12230769230769	1037
-5.35153846153846	6.02692307692308	1038
-3.09461538461538	6.38769230769231	1039
-2.23692307692308	6.55307692307692	1040
-3.04230769230769	6.04461538461538	1041
-2.40384615384615	6.17538461538462	1042
-0.661538461538462	7.67384615384615	1043
-4.19384615384615	7.01	1044
-2.98230769230769	5.02923076923077	1045
-3.94307692307692	6.29846153846154	1046
-2.93307692307692	4.87615384615385	1047
-2.28	3.57153846153846	1048
-2.94230769230769	3.64230769230769	1049
-1.82538461538462	3.35384615384615	1050
0.268461538461538	2.55230769230769	1051
-1.92461538461538	1.32230769230769	1052
-3.22230769230769	2.46538461538462	1053
-2.91076923076923	2.24076923076923	1054
-4.22	1.94153846153846	1055
-5.13076923076923	2.42076923076923	1056
-2.91615384615385	3.90769230769231	1057
-2.10692307692308	4.47153846153846	1058
-2.17692307692308	2.23538461538462	1059
-2.77615384615385	3.12076923076923	1060
-3.13692307692308	3.44615384615385	1061
-1.55307692307692	1.19384615384615	1062
-0.7	1.34692307692308	1063
-2.09076923076923	1.69230769230769	1064
-4.12769230769231	0.524615384615385	1065
-4.76384615384615	0.928461538461538	1066
-3.21538461538462	-0.553076923076923	1067
-3.72230769230769	0.350769230769231	1068
-4.59461538461538	-0.494615384615385	1069
-4.38307692307692	0.883076923076923	1070
-3.51615384615385	1.18769230769231	1071
-2.94153846153846	2.52769230769231	1072
-2.45538461538462	3.11230769230769	1073
-0.826153846153846	1.99307692307692	1074
1.17769230769231	4.83076923076923	1075
-0.0946153846153846	3.41769230769231	1076
-1.07615384615385	4.54769230769231	1077
0.827692307692308	3.73615384615385	1078
1.29846153846154	5.13384615384615	1079
1.92692307692308	5.93230769230769	1080
2.67230769230769	6.10923076923077	1081
1.27692307692308	6.86692307692308	1082
2.75076923076923	6.21615384615385	1083
1.25230769230769	5.31307692307692	1084
0.882307692307692	3.48076923076923	1085
1.19923076923077	4.45	1086
0.28	6.52538461538462	1087
-0.650769230769231	4.62076923076923	1088
-1.84615384615385	5.29769230769231	1089
1.12307692307692	8.04384615384615	1090
1.97692307692308	6.92076923076923	1091
-1.12153846153846	7.00461538461538	1092
0.725384615384615	5.28384615384615	1093
0.651538461538462	7.17923076923077	1094
2.72846153846154	6.72	1095
2.85846153846154	7.35692307692308	1096
2.39846153846154	8.50230769230769	1097
1.95076923076923	6.99076923076923	1098
2.04307692307692	7.46153846153846	1099
-1.45461538461538	6.51923076923077	1100
0.633076923076923	4.71	1101
1.90615384615385	4.00230769230769	1102
0.00307692307692308	5.30230769230769	1103
0.553846153846154	3.88153846153846	1104
2.25769230769231	4.51153846153846	1105
-0.158461538461538	4.26153846153846	1106
0.220769230769231	3.83461538461538	1107
0.386153846153846	3.51692307692308	1108
0.0746153846153846	4.83	1109
-0.739230769230769	3.54846153846154	1110
-1.42538461538462	3.55307692307692	1111
-0.645384615384615	2.69384615384615	1112
-0.542307692307692	4.12230769230769	1113
-2.34923076923077	5.26846153846154	1114
-1.99461538461538	5.69923076923077	1115
0.898461538461538	7.02615384615385	1116
-0.393076923076923	7.63461538461539	1117
-1.72076923076923	5.89769230769231	1118
-2.03846153846154	4.22153846153846	1119
-3.90230769230769	3.57076923076923	1120
-2.25615384615385	3.37461538461538	1121
-1.66153846153846	5.75	1122
-2.32384615384615	5.42	1123
-1.51	5.27769230769231	1124
-1.58230769230769	5.27461538461538	1125
-0.100769230769231	6.4	1126
-2.29307692307692	8.11	1127
-0.894615384615385	8.15769230769231	1128
-2.48769230769231	8.46	1129
-2.78076923076923	8.04769230769231	1130
-5.40769230769231	8.02230769230769	1131
-5.23153846153846	7.42615384615385	1132
-4.76846153846154	8.04846153846154	1133
-3.50846153846154	6.97230769230769	1134
-4.55846153846154	5.12076923076923	1135
-4.26538461538462	5.54230769230769	1136
-7.77692307692308	3.15076923076923	1137
-7.59615384615385	3.36846153846154	1138
-5.55	2.95692307692308	1139
-3.98307692307692	3.23307692307692	1140
-3.58846153846154	2.19384615384615	1141
-3.10615384615385	1.75538461538462	1142
-2.76692307692308	1.52846153846154	1143
-2.52846153846154	3.20461538461538	1144
-3.22307692307692	2.61692307692308	1145
-2.27	3.57230769230769	1146
-3.36846153846154	4.94153846153846	1147
-4.84538461538462	2.39692307692308	1148
-4.88153846153846	2.61	1149
-6.96307692307692	2.23461538461538	1150
-5.35615384615385	2.30384615384615	1151
-5.46692307692308	3.87230769230769	1152
-6.56384615384615	2.29	1153
-7.42692307692308	2.03692307692308	1154
-6.23923076923077	1.26846153846154	1155
-4.59538461538462	2.16538461538462	1156
-3.72076923076923	0.176153846153846	1157
-2.83692307692308	0.713846153846154	1158
-3.38538461538462	4.30153846153846	1159
-2.60615384615385	4.86	1160
-2.56	7.23923076923077	1161
-5.31	4.91384615384615	1162
-4.02076923076923	7.38846153846154	1163
-4.60769230769231	6.43846153846154	1164
-1.99153846153846	7.26076923076923	1165
-3.55	6.99153846153846	1166
-6.12692307692308	7.57923076923077	1167
-3.32153846153846	5.80153846153846	1168
-4.94769230769231	6.08384615384615	1169
-5.97846153846154	5.64769230769231	1170
-3.85461538461538	5.26615384615385	1171
-4.16538461538462	5.38230769230769	1172
-5.07307692307692	4.89615384615385	1173
-5.32461538461538	5.04	1174
-5.11692307692308	5.11461538461538	1175
-5.35230769230769	5.15692307692308	1176
-3.00846153846154	5.93	1177
-3.83230769230769	4.98615384615385	1178
-4.03153846153846	4.79846153846154	1179
-5.83538461538462	4.91076923076923	1180
-5.41923076923077	3.30461538461538	1181
-3.85461538461538	4.40076923076923	1182
-2.39615384615385	4.42	1183
-3.82692307692308	3.40076923076923	1184
-3.15538461538462	3.14307692307692	1185
-3.47461538461538	4.19769230769231	1186
-3.94384615384615	5.30230769230769	1187
-0.900769230769231	6.21	1188
-3.89769230769231	7.07153846153846	1189
-3.22923076923077	8.09846153846154	1190
-2.06846153846154	7.97846153846154	1191
-2.32	5.56692307692308	1192
-1.01461538461538	7.06230769230769	1193
-1.34307692307692	5.09692307692308	1194
-4.68538461538462	5.35846153846154	1195
-3.19461538461538	6.73307692307692	1196
-2.33461538461538	7.61307692307692	1197
-3.55307692307692	6.12538461538462	1198
-1.66	7.04307692307692	1199
-1.93692307692308	6.29153846153846	1200
-2.02	4.85230769230769	1201
-3.90769230769231	5.97538461538462	1202
-3.83153846153846	3.10307692307692	1203
-5.45153846153846	5.03846153846154	1204
-4.74538461538461	4.07076923076923	1205
-6.44538461538462	5.71538461538461	1206
-3.95769230769231	5.93846153846154	1207
-4.37769230769231	6.68769230769231	1208
-3.63076923076923	6.95	1209
-7.11153846153846	6.69461538461538	1210
-6.35461538461538	5.37769230769231	1211
-6.36076923076923	4.41076923076923	1212
-3.78230769230769	5.93615384615385	1213
-5.27846153846154	5.39615384615385	1214
-7.77	4.86846153846154	1215
-5.05923076923077	3.92076923076923	1216
-4.80076923076923	5.09538461538461	1217
-7.19384615384615	5.38384615384615	1218
-5.95153846153846	4.67538461538462	1219
-5.25153846153846	4.81153846153846	1220
-4.48307692307692	5.77384615384615	1221
-3.83	6.09846153846154	1222
-5.93076923076923	5.55692307692308	1223
-5.43076923076923	5.19615384615385	1224
-6.45461538461538	5.29538461538462	1225
-3.81461538461538	4.62307692307692	1226
-2.75	3.67230769230769	1227
-0.919230769230769	5.60769230769231	1228
-0.0253846153846154	5.75076923076923	1229
1.05230769230769	5.44846153846154	1230
0.517692307692308	4.03230769230769	1231
1.39153846153846	3.24923076923077	1232
-0.163076923076923	4.61384615384615	1233
0.376923076923077	5.40153846153846	1234
0.766153846153846	6.20846153846154	1235
0.385384615384615	6.14923076923077	1236
0.0138461538461538	5.89076923076923	1237
1.58230769230769	6.50615384615385	1238
0.834615384615385	7.29923076923077	1239
0.0669230769230769	7.45538461538461	1240
-1.65769230769231	6.23769230769231	1241
-1.51923076923077	5.15846153846154	1242
0.387692307692308	4.86230769230769	1243
2.75307692307692	5.48384615384615	1244
0.576153846153846	4.24769230769231	1245
-0.03	5.14461538461538	1246
-0.353846153846154	5.35692307692308	1247
-0.563076923076923	4.84307692307692	1248
-3.03538461538462	3.09615384615385	1249
-4.15384615384615	3.94769230769231	1250
-2.81692307692308	6.83846153846154	1251
-6.01846153846154	6.63153846153846	1252
-5.14230769230769	7.64923076923077	1253
-5.21615384615385	7.64	1254
-4.55307692307692	6.36307692307692	1255
-4.78692307692308	6.09076923076923	1256
-6.49692307692308	4.63153846153846	1257
-7.16	4.41846153846154	1258
-7.39538461538462	5.39846153846154	1259
-5.20538461538462	5.57615384615385	1260
-6.20692307692308	5.60615384615385	1261
-5.80769230769231	6.02692307692308	1262
-5.94846153846154	5.98076923076923	1263
-5.90769230769231	4.99923076923077	1264
-3.35076923076923	5.57307692307692	1265
-3.48923076923077	7.13846153846154	1266
-5.16615384615385	7.15	1267
-6.33538461538462	7.03692307692308	1268
-2.90538461538462	4.80692307692308	1269
-3.70615384615385	5.08538461538461	1270
-5.19769230769231	5.08538461538461	1271
-4.22153846153846	6.10153846153846	1272
-4.25923076923077	5.90692307692308	1273
-5.59230769230769	3.79	1274
-2.92	4.78230769230769	1275
-3.17692307692308	4.97153846153846	1276
-2.28615384615385	5.19923076923077	1277
-3.47076923076923	4.48461538461538	1278
-5.42153846153846	7.13538461538461	1279
-5.57	4.41538461538462	1280
-7.13846153846154	5.60615384615385	1281
-5.16153846153846	6.01230769230769	1282
-5.86	6.71769230769231	1283
-6.99307692307692	5.88230769230769	1284
-5.95230769230769	6.16923076923077	1285
-4.92307692307692	6.41692307692308	1286
-6.24	6.15230769230769	1287
-4.93769230769231	7.00384615384615	1288
-3.36153846153846	6.02	1289
-2.94923076923077	7.24923076923077	1290
-5.98230769230769	5.65230769230769	1291
-5.69153846153846	5.95538461538461	1292
-5.52230769230769	5.21461538461538	1293
-6.53461538461538	4.89153846153846	1294
-7.15230769230769	5.08769230769231	1295
-6.84538461538461	4.71384615384615	1296
-6.31615384615385	4.35384615384615	1297
-6.02538461538462	4.10384615384615	1298
-6.25923076923077	3.52923076923077	1299
-4.20538461538461	5.40384615384615	1300
-5.27076923076923	4.90230769230769	1301
-4.18153846153846	6.00153846153846	1302
-3.28461538461538	5.76769230769231	1303
-4.3	7.71076923076923	1304
-2.56307692307692	6.74461538461539	1305
-3.29846153846154	3.54076923076923	1306
-6.26769230769231	3.71538461538462	1307
-5.14461538461538	4.13846153846154	1308
-6.59692307692308	5.15923076923077	1309
-3.60461538461538	5.10923076923077	1310
-7.52923076923077	5.60923076923077	1311
-6.90307692307692	6.23461538461538	1312
-6.15307692307692	6.76461538461538	1313
-5.23076923076923	6.07538461538461	1314
-3.11846153846154	5.99153846153846	1315
-5.30230769230769	6.59923076923077	1316
-2.25769230769231	5.49153846153846	1317
-3.41769230769231	5.88153846153846	1318
-5.00384615384615	5.70615384615385	1319
-5.18307692307692	4.26	1320
-4.23769230769231	4.25076923076923	1321
-5.80538461538462	4.51461538461538	1322
-4.05076923076923	4.98384615384615	1323
-3.74692307692308	6.20076923076923	1324
-5.92153846153846	5.00307692307692	1325
-5.03230769230769	4.67461538461538	1326
-6.26076923076923	5.73769230769231	1327
-6.06384615384615	6.96153846153846	1328
-5.05692307692308	5.25615384615385	1329
-5.42769230769231	6.33538461538462	1330
-6.33615384615385	5.19692307692308	1331
-5.69538461538462	4.31769230769231	1332
-3.84307692307692	4.76846153846154	1333
-4.84538461538462	3.91	1334
-4.99076923076923	4.08615384615385	1335
-6.45076923076923	3.53923076923077	1336
-6.99538461538461	3.31	1337
-5.67538461538462	4.74923076923077	1338
-4.32923076923077	1.95076923076923	1339
-5.10307692307692	2.90923076923077	1340
-3.72076923076923	4.33461538461538	1341
-3.03769230769231	5.00307692307692	1342
-2.52	4.21384615384615	1343
-3.05615384615385	2.13461538461538	1344
-5.01230769230769	1.55461538461538	1345
-5.36384615384615	0.754615384615385	1346
-5.78769230769231	2.01307692307692	1347
-4.84769230769231	2.49923076923077	1348
-3.84076923076923	4.35538461538462	1349
-2.67615384615385	3.10692307692308	1350
-0.327692307692308	1.01846153846154	1351
-0.642307692307692	3.00076923076923	1352
-1.24846153846154	1.42692307692308	1353
-1.21692307692308	0.623846153846154	1354
-1.63307692307692	-0.813076923076923	1355
-2.49384615384615	1.62769230769231	1356
-1.84923076923077	2.47076923076923	1357
-1.85538461538462	4.68230769230769	1358
-2.36	5.02153846153846	1359
-0.628461538461538	5.06538461538462	1360
-1.60846153846154	4.28	1361
-0.556153846153846	2.91	1362
1.98846153846154	4.37846153846154	1363
0.806923076923077	4.40153846153846	1364
0.150769230769231	2.47846153846154	1365
-3.62846153846154	2.85461538461538	1366
-5.07692307692308	0.527692307692308	1367
-4.11846153846154	2.12923076923077	1368
-1.08615384615385	1.65846153846154	1369
-1.61923076923077	1.54538461538462	1370
0.418461538461539	2.04307692307692	1371
0.27	1.54307692307692	1372
-1.58153846153846	1.91692307692308	1373
-2.42153846153846	1.99461538461538	1374
-1.74538461538462	1.99846153846154	1375
-2.16307692307692	2.11384615384615	1376
-1	1.61923076923077	1377
-2.14692307692308	3.42538461538462	1378
-1.79076923076923	3.62846153846154	1379
-4.53	2.21538461538462	1380
-1.41153846153846	4.98538461538462	1381
-2.67307692307692	3.74	1382
-4.33307692307692	3.66538461538461	1383
-3.41769230769231	3.28538461538462	1384
-5.54846153846154	0.98	1385
-6.99153846153846	4.67461538461538	1386
-8.53615384615385	2.70846153846154	1387
-9.00076923076923	4.12615384615385	1388
-9.35692307692308	4.32	1389
-7.47	4.28846153846154	1390
-5.94153846153846	3.42461538461538	1391
-5.38230769230769	5.14846153846154	1392
-5.58153846153846	6.37384615384615	1393
-6.54384615384615	6.45615384615385	1394
-6.62	8.44384615384615	1395
-5.51538461538462	6.18307692307692	1396
-5.07923076923077	4.42307692307692	1397
-3.25769230769231	5.33769230769231	1398
-2.83461538461538	4.08692307692308	1399
-3.58153846153846	2.9	1400
-6.18384615384615	4.47230769230769	1401
-5.94461538461538	4.11	1402
-5.80384615384615	4.53076923076923	1403
-4.44692307692308	4.85076923076923	1404
-6.11307692307692	6.19769230769231	1405
-5.43384615384615	5.21538461538462	1406
-5.79846153846154	4.33230769230769	1407
-8.11692307692308	2.55230769230769	1408
-7.97	3.00615384615385	1409
-8.01	2.45153846153846	1410
-5.50615384615385	4.16230769230769	1411
-3.50538461538462	3.76	1412
-2.13076923076923	3.93846153846154	1413
-4.53692307692308	3.67307692307692	1414
-3.82769230769231	4.26846153846154	1415
-5.97615384615385	4.51923076923077	1416
-2.88076923076923	4.50769230769231	1417
-4.98692307692308	5.11538461538462	1418
-1.37846153846154	3.42615384615385	1419
-1.37692307692308	3.56153846153846	1420
0.263076923076923	4.14615384615385	1421
0.892307692307692	2.71846153846154	1422
-4.13230769230769	2.12307692307692	1423
-4.64076923076923	1.57230769230769	1424
-4.15384615384615	1.77307692307692	1425
-5.37384615384615	0.983846153846154	1426
-4.02692307692308	1.35	1427
-2.62538461538462	3.77384615384615	1428
-4.18538461538462	6.11230769230769	1429
-5.24692307692308	5.72	1430
-5.11846153846154	5.92615384615385	1431
-7.08538461538462	3.75	1432
-5.26692307692308	3.64769230769231	1433
-1.45769230769231	6.08692307692308	1434
-1.84769230769231	5.40307692307692	1435
-2.80230769230769	8.17307692307692	1436
-2.90461538461538	7.62076923076923	1437
-3.16615384615385	8.97923076923077	1438
-2.33846153846154	8.86538461538462	1439
-2.97230769230769	8.29615384615385	1440
-3.10384615384615	9.50923076923077	1441
-2.49076923076923	9.26384615384615	1442
-2.84384615384615	6.74384615384615	1443
-2.44076923076923	5.74384615384615	1444
-3.82923076923077	5.68923076923077	1445
-5.74461538461538	3.49076923076923	1446
-9.26153846153846	5.33923076923077	1447
-9.12230769230769	4.79615384615385	1448
-5.76769230769231	5.04692307692308	1449
-6.03615384615385	5.30538461538462	1450
-6.67384615384615	6.18538461538462	1451
-6.28615384615385	5.49538461538461	1452
-5.64538461538462	8.59769230769231	1453
-6.12538461538462	6.89	1454
-2.29692307692308	6.27384615384615	1455
-6.36076923076923	4.98461538461538	1456
-5.41769230769231	4.68	1457
-6.67230769230769	5.89384615384615	1458
-8.43	4.81230769230769	1459
-6.60923076923077	4.14923076923077	1460
-6.01923076923077	4.37461538461538	1461
-5.91692307692308	4.23538461538462	1462
-7.27461538461538	5.25307692307692	1463
-7.65076923076923	4.79615384615385	1464
-4.75307692307692	5.98	1465
-6.50923076923077	4.94615384615385	1466
-5.86538461538462	6.25307692307692	1467
-3.75615384615385	5.88769230769231	1468
-2.66846153846154	6.14769230769231	1469
-3.92846153846154	5.46461538461538	1470
-3.67	7.41153846153846	1471
-4.83846153846154	6.35692307692308	1472
-4.97153846153846	5.49	1473
-5.17307692307692	4.62	1474
-5.72076923076923	5.94769230769231	1475
-3.90923076923077	5.82769230769231	1476
-5.11153846153846	5.16076923076923	1477
-5.58230769230769	3.29538461538462	1478
-5.07692307692308	2.65384615384615	1479
-7.76076923076923	2.80538461538461	1480
-7.50384615384615	5.18384615384615	1481
-6.61615384615385	4.83615384615385	1482
-7.04307692307692	5.43076923076923	1483
-3.16769230769231	7.03923076923077	1484
-3.79538461538462	7.30307692307692	1485
-5.47923076923077	6.33692307692308	1486
-5.64615384615385	6.46076923076923	1487
-6.10384615384615	7.96923076923077	1488
-5.26692307692308	7.71153846153846	1489
-3.32	8.12923076923077	1490
-5.67615384615385	5.07846153846154	1491
-6.51846153846154	6.64	1492
-7.10153846153846	6.64769230769231	1493
-3.87692307692308	5.81615384615385	1494
-3.96461538461538	7.43384615384615	1495
-3.26615384615385	5.59846153846154	1496
-3.38923076923077	6.42076923076923	1497
-4.57153846153846	5.72230769230769	1498
-4.90846153846154	5.20923076923077	1499
-4.05538461538462	4.68153846153846	1500
-3.77384615384615	6.33384615384615	1501
-4.03076923076923	5.40153846153846	1502
-5.06538461538462	5.53307692307692	1503
-4.87153846153846	2.90769230769231	1504
-4.33076923076923	3.59076923076923	1505
-3.57538461538461	4.97153846153846	1506
-4.58846153846154	4.58384615384615	1507
-4.14461538461538	4.32769230769231	1508
-2.81615384615385	4.99615384615385	1509
-0.747692307692308	6.63384615384615	1510
0.420769230769231	7.40538461538462	1511
2.03	7.12846153846154	1512
-1.56076923076923	6.38769230769231	1513
-3.54307692307692	7.19846153846154	1514
-1.72076923076923	8.90923076923077	1515
-0.02	9.24461538461538	1516
0.08	9.98076923076923	1517
1.11615384615385	11.1023076923077	1518
0.966923076923077	9.57538461538462	1519
-3.19384615384615	7.98076923076923	1520
-2.95538461538462	9.14076923076923	1521
-1.10769230769231	10.8092307692308	1522
-0.893846153846154	9.16923076923077	1523
-2.16307692307692	9.66923076923077	1524
-2.52692307692308	6.96692307692308	1525
-3.02076923076923	7.05692307692308	1526
-2.61230769230769	7.81923076923077	1527
-2.97769230769231	8.83846153846154	1528
-4.35846153846154	7.72615384615385	1529
-5.03615384615385	7.21692307692308	1530
-4.70307692307692	7.12692307692308	1531
-3.46615384615385	8.01	1532
-2.36076923076923	8.52538461538462	1533
-1.81384615384615	6.71	1534
-0.595384615384615	5.08692307692308	1535
-1.74076923076923	7.99846153846154	1536
-0.591538461538462	9.38461538461538	1537
-0.97	9.02923076923077	1538
0.930769230769231	7.82076923076923	1539
-0.543076923076923	7.37692307692308	1540
-5.22307692307692	6.59692307692308	1541
-3.29	5.32615384615385	1542
-5.08692307692308	4.56692307692308	1543
-3.35076923076923	4.41692307692308	1544
-2.08	5.28076923076923	1545
-2.36461538461538	6.21615384615385	1546
-1.79461538461538	6.58076923076923	1547
-0.64	5.70307692307692	1548
-0.442307692307692	5.74153846153846	1549
0.640769230769231	7.46153846153846	1550
-1.30923076923077	7.03153846153846	1551
0.362307692307692	7.87461538461538	1552
0.432307692307692	9.56153846153846	1553
-1.40846153846154	7.67307692307692	1554
-2.20307692307692	7.70692307692308	1555
-3.19461538461538	7.52461538461538	1556
-2.52538461538462	7.86846153846154	1557
-1.05307692307692	10.1738461538462	1558
-2.50461538461538	8.13230769230769	1559
-1.65076923076923	5.56384615384615	1560
-1.83307692307692	6.73461538461538	1561
-2.51076923076923	7.87846153846154	1562
-4.04230769230769	6.97923076923077	1563
-4.07769230769231	6.44307692307692	1564
-3.25923076923077	7.26384615384615	1565
-2.47461538461538	6.75461538461539	1566
-2.98076923076923	7.09230769230769	1567
-2.80538461538461	5.94307692307692	1568
-0.82	6.21769230769231	1569
-1.79	8.43461538461538	1570
-2.97153846153846	5.58923076923077	1571
-3.77076923076923	5.21615384615385	1572
-4.62769230769231	6.32615384615385	1573
-2.63461538461538	6.64846153846154	1574
-4.03846153846154	4.71307692307692	1575
-4.21615384615385	5.79615384615385	1576
-4.89	3.86769230769231	1577
-4.74692307692308	3.94538461538462	1578
-5.48692307692308	4.52230769230769	1579
-4.86384615384615	6.74538461538461	1580
-4.14307692307692	6.23230769230769	1581
-4.22923076923077	6.46461538461538	1582
-4.73923076923077	5.64538461538462	1583
-5.43384615384615	4.94153846153846	1584
-3.85769230769231	4.67230769230769	1585
-4.34538461538462	4.05076923076923	1586
-3.69153846153846	4.81538461538462	1587
1.23384615384615	3.53846153846154	1588
1.44692307692308	4.45923076923077	1589
0.790769230769231	5.02692307692308	1590
0.953846153846154	3.42538461538462	1591
-0.886923076923077	3.83692307692308	1592
0.798461538461538	5.44153846153846	1593
2.59538461538462	5.49846153846154	1594
-1.65	4.44538461538462	1595
-3.85230769230769	3.28230769230769	1596
-2.46	5.59384615384615	1597
-3.40769230769231	3.32153846153846	1598
-5.28	4.16	1599
-3.75846153846154	4.67153846153846	1600
-4.25307692307692	4.20076923076923	1601
-1.36	3.32076923076923	1602
0.0315384615384615	3.73153846153846	1603
-1.02846153846154	2.74307692307692	1604
-1.20230769230769	4.62230769230769	1605
-1.31076923076923	6.66153846153846	1606
-1.90769230769231	6.22461538461538	1607
-2.26384615384615	5.26692307692308	1608
-0.525384615384615	5.19538461538462	1609
-0.996153846153846	2.82923076923077	1610
-2.78384615384615	3.67384615384615	1611
-5.79923076923077	2.82076923076923	1612
-4.46692307692308	4.36769230769231	1613
-5.57307692307692	2.59769230769231	1614
-4.88538461538462	3.88461538461538	1615
-4.57692307692308	3.30769230769231	1616
-5.08769230769231	1.83153846153846	1617
-3.22692307692308	0.957692307692308	1618
-6.53153846153846	1.46230769230769	1619
-5.18923076923077	2.72076923076923	1620
-1.58153846153846	2.13923076923077	1621
-3.88307692307692	2.37538461538462	1622
-3.16230769230769	5.57692307692308	1623
-1.88538461538462	5.46076923076923	1624
-2.49692307692308	5.12	1625
-1.46769230769231	5.06538461538462	1626
-2.21846153846154	3.97153846153846	1627
-1.65538461538462	4.18384615384615	1628
-0.444615384615385	2.84	1629
-4.11538461538462	3.58307692307692	1630
-3.78692307692308	2.41538461538462	1631
-5.29461538461538	4.24538461538462	1632
-7.32538461538461	5.50307692307692	1633
-5.52615384615385	3.37923076923077	1634
-5.35384615384615	3.40538461538462	1635
-3.58615384615385	3.44230769230769	1636
-4.57769230769231	2.74769230769231	1637
-3.50307692307692	3.04923076923077	1638
-2.76538461538462	6.04538461538462	1639
-2.86461538461538	4.48076923076923	1640
-2.90769230769231	4.33384615384615	1641
-2.51153846153846	3.86230769230769	1642
-3.65307692307692	4.97692307692308	1643
-4.35384615384615	3.11230769230769	1644
-2.23769230769231	4.11615384615385	1645
-0.666153846153846	2.17307692307692	1646
-2.14307692307692	1.33769230769231	1647
-1.00615384615385	2.39230769230769	1648
-2.36307692307692	0.07	1649
-2.00153846153846	1.36153846153846	1650
-2.78	1.57538461538462	1651
-2.07307692307692	1.29384615384615	1652
-2.62769230769231	1.64923076923077	1653
-3.82615384615385	3.65615384615385	1654
-1.69923076923077	3.02615384615385	1655
-1.23538461538462	6.08153846153846	1656
-2.46153846153846	2.93230769230769	1657
-3.54538461538462	2.56384615384615	1658
-2.01	3.45076923076923	1659
-3.06538461538462	4.89230769230769	1660
0.3	4.50923076923077	1661
0.358461538461538	3.25153846153846	1662
-0.78	2.21076923076923	1663
1.57	1.13076923076923	1664
2.85153846153846	3.52076923076923	1665
2.38769230769231	3.74538461538461	1666
1.21384615384615	4.56076923076923	1667
0.446153846153846	4.14461538461538	1668
1.09076923076923	4.68923076923077	1669
0.946153846153846	5.75846153846154	1670
2.62384615384615	4.60384615384615	1671
3.11923076923077	4.82153846153846	1672
3.94384615384615	3.35615384615385	1673
2.82384615384615	4.73846153846154	1674
3.63230769230769	4.69307692307692	1675
2.43384615384615	4.57615384615385	1676
4.78461538461538	5.06692307692308	1677
3.80538461538462	8.38	1678
3.67384615384615	6.72769230769231	1679
3.35769230769231	5.98230769230769	1680
5.15307692307692	5.46615384615385	1681
4.45615384615385	6.65769230769231	1682
6.37384615384615	7.00615384615385	1683
5.61538461538462	6.42769230769231	1684
4.64692307692308	6.00461538461538	1685
7.08076923076923	7.00153846153846	1686
4.55461538461539	8.57692307692308	1687
1.56769230769231	7.92923076923077	1688
3.49769230769231	9.38769230769231	1689
2.62692307692308	7.04461538461538	1690
3.14538461538462	6.05307692307692	1691
4.38923076923077	6.16461538461538	1692
3.52538461538462	6.45307692307692	1693
3.18461538461538	5.57769230769231	1694
1.71384615384615	7.21769230769231	1695
0.468461538461538	8.59230769230769	1696
1.00076923076923	8.11769230769231	1697
1.97615384615385	5.72461538461538	1698
1.88923076923077	4.99076923076923	1699
1.97615384615385	4.42076923076923	1700
4.65923076923077	5.20384615384615	1701
3.02538461538462	5.13	1702
1.04615384615385	5.05076923076923	1703
0.542307692307692	7.98692307692308	1704
0.615384615384615	8.28384615384615	1705
0.647692307692308	8.10461538461538	1706
2.12692307692308	9.62615384615385	1707
2.01538461538462	12.0138461538462	1708
2.96230769230769	10.0838461538462	1709
0.0807692307692308	9.80923076923077	1710
1.55461538461538	8.64461538461538	1711
2.84307692307692	7.11153846153846	1712
3.92846153846154	8.99923076923077	1713
3.59307692307692	7.40230769230769	1714
2.18538461538462	6.77615384615385	1715
2.55692307692308	7.81230769230769	1716
0.734615384615385	4.85923076923077	1717
3.28384615384615	5.49	1718
1.20076923076923	6.58384615384615	1719
2.54538461538462	6.58769230769231	1720
3.77	5.24538461538461	1721
4.12923076923077	5.24461538461538	1722
2.59384615384615	6.38846153846154	1723
3.41153846153846	7.47384615384615	1724
6.67230769230769	7.03153846153846	1725
5.59692307692308	8.19615384615384	1726
3.87153846153846	6.98230769230769	1727
5.44076923076923	5.92461538461538	1728
6.33	4.96384615384615	1729
7.55	4.58538461538462	1730
6.37153846153846	5.38615384615385	1731
5.79307692307692	6.69153846153846	1732
7.94	7.32076923076923	1733
8.73	9.21230769230769	1734
5.94076923076923	9.34846153846154	1735
6.75307692307692	8.90384615384615	1736
4.92769230769231	10.0053846153846	1737
4.01769230769231	7.74384615384615	1738
2.05769230769231	8.14	1739
2.54846153846154	9.48461538461538	1740
1.38692307692308	8.19076923076923	1741
-0.241538461538462	5.56923076923077	1742
-0.676153846153846	5.83153846153846	1743
0.186923076923077	7.39384615384615	1744
2.22615384615385	4.75615384615385	1745
1.87846153846154	4.82923076923077	1746
1.36230769230769	5.53846153846154	1747
-0.189230769230769	3.83538461538462	1748
-1.46461538461538	4.22153846153846	1749
0.163076923076923	4.99461538461538	1750
0.705384615384615	4.64461538461538	1751
3.21615384615385	6.75384615384615	1752
1.7	5.19615384615385	1753
1.19923076923077	5.42307692307692	1754
-0.173846153846154	4.71307692307692	1755
-0.596923076923077	3.85384615384615	1756
-0.603076923076923	1.61384615384615	1757
0.611538461538462	1.28923076923077	1758
-0.666923076923077	1.86230769230769	1759
-0.673076923076923	2.72153846153846	1760
2.05153846153846	3.7	1761
0.81	3.88692307692308	1762
-0.246153846153846	6.43076923076923	1763
-1.3	7.25692307692308	1764
-4.17846153846154	5.92923076923077	1765
-1.96615384615385	7.01692307692308	1766
-0.198461538461538	5.95076923076923	1767
-0.990769230769231	5.08461538461538	1768
-1.67153846153846	3.53692307692308	1769
-2.33	4.58846153846154	1770
-2.89538461538462	5.91538461538462	1771
-0.802307692307692	6.59769230769231	1772
-1.20923076923077	5.87461538461538	1773
-1.85230769230769	4.84384615384615	1774
0.726923076923077	3.94	1775
-0.396923076923077	4.78769230769231	1776
-0.767692307692308	5.39230769230769	1777
-0.291538461538462	6.27153846153846	1778
0.51	7.43615384615385	1779
-2.06923076923077	5.97769230769231	1780
1.18230769230769	8.03	1781
2.20230769230769	5.61153846153846	1782
1.46	6.01076923076923	1783
1.68076923076923	5.29	1784
1.56	6.31076923076923	1785
1.07615384615385	7.01230769230769	1786
-0.706923076923077	6.79	1787
-0.768461538461538	6.88384615384615	1788
0.460769230769231	6.96692307692308	1789
-0.907692307692308	6.25538461538461	1790
-1.31153846153846	6.37307692307692	1791
-2.10769230769231	5.78307692307692	1792
-2.25384615384615	5.29615384615385	1793
-2.85153846153846	5.82384615384615	1794
-1.59615384615385	7.67076923076923	1795
-0.730769230769231	8.61615384615385	1796
-1.95538461538462	7.68076923076923	1797
-3.05384615384615	8.50230769230769	1798
0.0469230769230769	7.47307692307692	1799
-1.27153846153846	8.42769230769231	1800
-0.233846153846154	7.85384615384615	1801
-0.856923076923077	6.82307692307692	1802
-3.43461538461538	8.39923076923077	1803
-2.25230769230769	5.66384615384615	1804
-2.06153846153846	5.53769230769231	1805
-1.89923076923077	5.09153846153846	1806
-0.726153846153846	4.83307692307692	1807
-0.869230769230769	5.16923076923077	1808
-2.69076923076923	5.90692307692308	1809
-1.59153846153846	5.00461538461538	1810
0.109230769230769	5.30307692307692	1811
0.349230769230769	4.59307692307692	1812
1.29	4.92384615384615	1813
-0.745384615384615	4.55384615384615	1814
0.176923076923077	3.60923076923077	1815
-4.49307692307692	3.11307692307692	1816
-1.79923076923077	0.682307692307692	1817
-1.77307692307692	0.414615384615385	1818
-2.69384615384615	0.985384615384615	1819
-3.07846153846154	1.86076923076923	1820
-2.18692307692308	3.45923076923077	1821
-1.50153846153846	3.45230769230769	1822
0.284615384615385	3.92538461538462	1823
0.296923076923077	6.03846153846154	1824
0.720769230769231	4.86307692307692	1825
0.690769230769231	4.11461538461538	1826
1.01153846153846	3.61692307692308	1827
-1.86461538461538	3.99076923076923	1828
-0.477692307692308	4.79230769230769	1829
-3.68846153846154	5.75769230769231	1830
-2.96538461538462	4.82384615384615	1831
-1.55923076923077	2.01615384615385	1832
-1.63307692307692	2.10538461538462	1833
-3.94153846153846	0.721538461538461	1834
-4.49153846153846	-0.815384615384615	1835
-5.77615384615385	-1.02615384615385	1836
-4.02923076923077	-0.51	1837
-6.25076923076923	0.684615384615385	1838
-6.24307692307692	-0.0576923076923077	1839
-3.95230769230769	0.953846153846154	1840
-4.55230769230769	1.31	1841
-3.21	1.63692307692308	1842
-0.393076923076923	1.62692307692308	1843
0.252307692307692	2.68384615384615	1844
0.534615384615385	4.19615384615385	1845
1.10076923076923	5.50307692307692	1846
-0.640769230769231	6.72923076923077	1847
-0.645384615384615	4.72307692307692	1848
-0.868461538461538	4.96615384615385	1849
-0.473846153846154	5.73153846153846	1850
-1.10153846153846	6.56538461538462	1851
-2.03846153846154	4.72384615384615	1852
-0.315384615384615	4.62538461538461	1853
2.17384615384615	4.84230769230769	1854
1.87615384615385	6.67	1855
-0.586923076923077	6.44538461538462	1856
-1.60461538461538	7.64384615384615	1857
-1.35384615384615	4.96923076923077	1858
-0.0976923076923077	3.07461538461538	1859
-2.29615384615385	2.61230769230769	1860
-0.867692307692308	3.54461538461538	1861
-4.18461538461538	2.57076923076923	1862
-0.520769230769231	1.88384615384615	1863
-0.719230769230769	3.79307692307692	1864
-3.00538461538462	4.06230769230769	1865
-3.52384615384615	7.17307692307692	1866
-0.36	6.07	1867
-0.725384615384615	7.24230769230769	1868
-0.298461538461538	7.07692307692308	1869
-1.94538461538462	6.63692307692308	1870
-1.58	7.22230769230769	1871
-1.77769230769231	8.43384615384615	1872
0.107692307692308	5.89538461538462	1873
-1.26307692307692	4.45307692307692	1874
-1.57538461538462	4.06307692307692	1875
-3.50153846153846	2.47846153846154	1876
-2.79384615384615	1.11846153846154	1877
-4.55384615384615	1.70769230769231	1878
-5.20769230769231	2.51615384615385	1879
-5.46153846153846	3.38384615384615	1880
-7.52307692307692	4.79615384615385	1881
-5.74461538461538	4.92307692307692	1882
-5.91615384615385	3.78461538461538	1883
-5.52153846153846	4.81076923076923	1884
-3.11692307692308	2.47384615384615	1885
-4.85769230769231	4.95615384615385	1886
-4.48153846153846	4.49461538461538	1887
-2.82846153846154	6.07461538461538	1888
-2.20846153846154	5.00769230769231	1889
-1.12615384615385	5.04538461538462	1890
-3.20076923076923	4.38769230769231	1891
-3.67230769230769	4.10307692307692	1892
-3.41076923076923	5.04153846153846	1893
-3.09923076923077	3.96153846153846	1894
-3.89	5.22076923076923	1895
-4.25230769230769	4.73846153846154	1896
-3.05076923076923	4.88384615384615	1897
-4.38615384615385	4.82384615384615	1898
-4.57461538461538	6.10923076923077	1899
-6.50461538461538	6.48538461538461	1900
-4.13307692307692	7.73846153846154	1901
-1.46153846153846	7.88615384615385	1902
-0.629230769230769	9.27	1903
0.279230769230769	9.14615384615385	1904
-1.33	7.97846153846154	1905
-2.16	8.60615384615385	1906
-2.19692307692308	7.51	1907
-0.644615384615385	8.16692307692308	1908
0.628461538461538	8.2	1909
-1.14153846153846	6.03076923076923	1910
-0.294615384615385	5.25769230769231	1911
-3.03153846153846	5.40461538461538	1912
-4.40538461538462	4.96615384615385	1913
-4.67846153846154	6.00384615384615	1914
-6.26615384615385	5.53538461538461	1915
-3.26	5.76692307692308	1916
-3.79307692307692	5.96153846153846	1917
-2.82307692307692	4.62692307692308	1918
-3.09307692307692	4.25923076923077	1919
-2.32692307692308	2.75692307692308	1920
-3.93461538461538	1.48384615384615	1921
-1.58692307692308	1.26076923076923	1922
-0.0907692307692308	3.64	1923
-2.80076923076923	1.98230769230769	1924
-1.26307692307692	2.43153846153846	1925
-0.310769230769231	2.96769230769231	1926
1.51384615384615	5.50230769230769	1927
-1.07692307692308	5.10846153846154	1928
-2.16538461538462	4.16923076923077	1929
-3.73461538461538	2.36615384615385	1930
-3.69461538461538	2.82	1931
-2.06461538461538	3.38846153846154	1932
-1.28384615384615	5.53692307692308	1933
-2.35769230769231	6.05076923076923	1934
-1.05923076923077	5.14923076923077	1935
-0.843076923076923	2.96384615384615	1936
-0.734615384615385	4.47153846153846	1937
-2.68769230769231	5.55307692307692	1938
-3.33307692307692	4.98692307692308	1939
-5.22230769230769	6.16384615384615	1940
-4.57923076923077	8.29769230769231	1941
-6.91	6.10153846153846	1942
-6.41692307692308	7.72923076923077	1943
-7.81307692307692	6.30307692307692	1944
-6.38846153846154	7.02	1945
-5.15846153846154	7.52846153846154	1946
-3.90153846153846	6.18538461538462	1947
-2.90923076923077	8.74461538461538	1948
-3.50846153846154	9.26153846153846	1949
-2.31615384615385	7.39	1950
-0.265384615384615	8.48230769230769	1951
-0.762307692307692	7.30384615384615	1952
-1.30307692307692	4.89153846153846	1953
-2.60230769230769	5.41461538461538	1954
-2.89461538461538	7.23692307692308	1955
-3.73923076923077	5.74692307692308	1956
-6.74307692307692	5.54692307692308	1957
-4.97846153846154	6.45692307692308	1958
-2.53461538461538	6.35461538461538	1959
-1.48846153846154	5.74384615384615	1960
-4.16153846153846	7.37692307692308	1961
-5.49538461538461	7.34923076923077	1962
-2.34615384615385	7.64769230769231	1963
-1.54538461538462	6.74230769230769	1964
-1.32153846153846	6.40384615384615	1965
-2.45153846153846	5.66846153846154	1966
-4.52153846153846	6.75153846153846	1967
-4.70076923076923	6.27615384615385	1968
-3.79384615384615	5.68	1969
-2.86153846153846	4.96153846153846	1970
-2.17307692307692	4.09384615384615	1971
-2.79923076923077	5.61692307692308	1972
-2.40692307692308	5.06461538461538	1973
-3.14769230769231	4.47538461538462	1974
-5.76153846153846	3.94461538461538	1975
-4.56538461538462	5.01153846153846	1976
-8.12076923076923	3.54615384615385	1977
-5.46846153846154	2.89076923076923	1978
-5.23923076923077	3.68076923076923	1979
-4.57230769230769	3.37153846153846	1980
-4.90923076923077	4.93153846153846	1981
-6.07615384615385	6.18307692307692	1982
-5.60076923076923	6.54615384615385	1983
-4.12076923076923	7.08230769230769	1984
-2.43461538461538	7.73076923076923	1985
-3.87538461538462	8.31615384615385	1986
-1.99538461538462	9.54230769230769	1987
-1.63153846153846	8.53461538461539	1988
0.298461538461538	10.0230769230769	1989
1.23615384615385	9.60923076923077	1990
1.82769230769231	7.86615384615385	1991
1.80769230769231	6.93846153846154	1992
-1.81923076923077	6.94384615384615	1993
-1.76153846153846	7.61076923076923	1994
-2.00384615384615	6.99538461538461	1995
-1.20461538461538	4.84076923076923	1996
-1.21	7.82615384615385	1997
-0.120769230769231	6.46615384615385	1998
-0.188461538461538	6.38	1999
[truncated: 38,001 more rows]
