# Supplementary material for: Revealing the selective mechanisms of inhibitors to PARP-1 and PARP-2 via multiple computational methods
Source: PeerJ. 2020 May 25;8:e9241. doi: 10.7717/peerj.9241 (PMC7255342; doi:10.7717/peerj.9241)
Supplement: Data S1 [file peerj-08-9241-s001.zip › Raw_data/Figure 4/(D) PAPR-2-Nirparib.csv]

PC1	PC2	Frame
-5.38357142857143	-6.82928571428571	1
-5.26	-7.16785714285714	2
-6.55785714285714	-6.71714285714286	3
-7.09285714285714	-5.83428571428571	4
-5.28714285714286	-7.05214285714286	5
-3.61142857142857	-6.21785714285714	6
-3.85142857142857	-5.82142857142857	7
-0.247857142857143	-6.22785714285714	8
-1.13071428571429	-5.54857142857143	9
0.445	-7.97928571428571	10
2.505	-9.94785714285714	11
-1.75642857142857	-9.67642857142857	12
-0.250714285714286	-9.87071428571429	13
-2.30428571428571	-8.86571428571429	14
-3.57428571428571	-9.46	15
-3.25857142857143	-9.37214285714286	16
-6.71857142857143	-8.79571428571429	17
-5.39	-5.81428571428571	18
-2.2	-7.20428571428571	19
-5.30142857142857	-6.13571428571429	20
-3.74214285714286	-3.50071428571429	21
-3.24	-3.71428571428571	22
-2.99928571428571	-4.95357142857143	23
-4.04428571428571	-6.24785714285714	24
-3.47928571428572	-6.74571428571429	25
-5.35	-4.42785714285714	26
-2.54214285714286	-6.55785714285714	27
-4.12214285714286	-8.42785714285714	28
-3.63571428571429	-7.01785714285714	29
-1.51428571428571	-8.26571428571429	30
-2.20928571428571	-5.09071428571429	31
-2.20714285714286	-5.02071428571429	32
-1.55214285714286	-4.64928571428571	33
-0.657857142857143	-5.64214285714286	34
-2.46642857142857	-5.09428571428571	35
-3.87142857142857	-5.06571428571429	36
-5.56571428571429	-3.07285714285714	37
-4.18714285714286	-5.51	38
-2.76	-3.12071428571429	39
-2.44714285714286	-2.81785714285714	40
-3.81	-5.32642857142857	41
-2.69428571428571	-7.88142857142857	42
-2.75428571428571	-6.91785714285714	43
-2.72285714285714	-7.57714285714286	44
-4.03357142857143	-7.19428571428571	45
-6.10214285714286	-7.81	46
-4.39428571428572	-6.51642857142857	47
-2.07428571428571	-7.52428571428571	48
-0.713571428571429	-9.32642857142857	49
-1.205	-9.78285714285714	50
-2.56428571428571	-10.8264285714286	51
-3.14642857142857	-10.2507142857143	52
-1.79714285714286	-10.8642857142857	53
-0.399285714285714	-11.7535714285714	54
-0.912857142857143	-11.7292857142857	55
-3.025	-11.4978571428571	56
-1.34142857142857	-12.1592857142857	57
-1.19285714285714	-12.3857142857143	58
-0.134285714285714	-11.0385714285714	59
-0.441428571428571	-8.61285714285714	60
-3.59571428571429	-10.59	61
-3.69714285714286	-8.72571428571429	62
-2.26142857142857	-8.00642857142857	63
-0.783571428571429	-7.12785714285714	64
1.85	-8.22142857142857	65
1.07571428571429	-8.115	66
1.34928571428571	-9.86357142857143	67
1.06214285714286	-9.08285714285714	68
-0.350714285714286	-10.7385714285714	69
-1.85928571428571	-11.2757142857143	70
-3.79214285714286	-9.40357142857143	71
-1.03785714285714	-9.175	72
-2.75642857142857	-9.07857142857143	73
-4.25785714285714	-7.60714285714286	74
-2.39785714285714	-7.75071428571429	75
-2.735	-7.79571428571429	76
-2.46142857142857	-5.495	77
-1.185	-5.32214285714286	78
-1.99642857142857	-4.39642857142857	79
-1.47285714285714	-7.23642857142857	80
-1.97642857142857	-6.39642857142857	81
-1.09928571428571	-8.74785714285714	82
-1.20785714285714	-8.32785714285714	83
-0.670714285714286	-6.47071428571429	84
-0.302142857142857	-6.525	85
-0.317857142857143	-7.81928571428571	86
1.08928571428571	-7.73357142857143	87
2.39285714285714	-4.76285714285714	88
2.36857142857143	-5.11071428571429	89
0.961428571428572	-7.07357142857143	90
0.58	-9.33571428571429	91
-2.07714285714286	-6.72928571428571	92
-3.35214285714286	-4.11642857142857	93
0.862142857142857	-4.57214285714286	94
2.68285714285714	-4.08071428571429	95
4.58142857142857	-2.795	96
1.03571428571429	-4.57928571428571	97
-1.78642857142857	-6.73285714285714	98
-2.10928571428571	-5.18071428571429	99
0.375	-5.72	100
-0.267142857142857	-6.56214285714286	101
-3.40857142857143	-3.72785714285714	102
-2.56357142857143	-5.43214285714286	103
-1.55571428571429	-3.80428571428571	104
-2.26928571428571	-2.32071428571429	105
-0.692857142857143	-2.69714285714286	106
-1.46714285714286	-0.137142857142857	107
-1.32928571428571	-3.26857142857143	108
-0.545714285714286	0.185714285714286	109
-0.872142857142857	-0.508571428571429	110
-2.89142857142857	-1.63642857142857	111
-0.865	-1.86428571428571	112
-3.22785714285714	-1.33357142857143	113
-3.23214285714286	-1.26785714285714	114
-1.77857142857143	-1.78214285714286	115
-2.88785714285714	-1.17857142857143	116
-3.36928571428571	-1.50857142857143	117
-1.48857142857143	-1.25857142857143	118
-3.01785714285714	-4.85285714285714	119
-3.36571428571429	-5.87142857142857	120
-4.99142857142857	-5.53	121
-3.53642857142857	-6.08857142857143	122
-4.89285714285714	-7.14571428571429	123
-3.89214285714286	-4.97857142857143	124
-5.03642857142857	-1.90714285714286	125
-3.785	-1.89928571428571	126
-3.53071428571429	-4.49642857142857	127
-3.72785714285714	-3.79642857142857	128
-2.11714285714286	-3.27	129
-1.64142857142857	-3.49642857142857	130
-3.43142857142857	-2.86214285714286	131
-2.15571428571429	-3.035	132
-1.67285714285714	-1.58214285714286	133
-2.08142857142857	-0.647857142857143	134
-1.10428571428571	-2.53357142857143	135
-2.85571428571429	-1.63214285714286	136
-2.24642857142857	-0.417142857142857	137
2.07428571428571	-0.622857142857143	138
4.545	-0.952142857142857	139
4.86	0.306428571428571	140
3.86	0.703571428571429	141
1.06714285714286	0.0428571428571429	142
0.268571428571429	-0.776428571428571	143
-0.723571428571429	-1.92571428571429	144
-1.425	-4.31071428571429	145
-0.499285714285714	-2.89357142857143	146
-3.12571428571429	-2.16928571428571	147
0.306428571428571	-4.01	148
-1.365	-3.05428571428571	149
-0.0621428571428571	-2.525	150
-1.865	-2.05714285714286	151
-3.49571428571429	-5.46357142857143	152
-1.36	-3.03214285714286	153
-2.30857142857143	-3.23642857142857	154
-5.34357142857143	-1.34071428571429	155
-4.47571428571429	-2.57357142857143	156
-4.91714285714286	-3.23857142857143	157
-2.07	-5.54071428571429	158
-1.14142857142857	-1.80214285714286	159
-1.97714285714286	-3.745	160
-3.83	-2.58071428571429	161
-4.07357142857143	-0.862142857142857	162
-3.625	-2.33428571428571	163
-3.48428571428571	-4.245	164
-2.31928571428571	-5.95714285714286	165
-3.58357142857143	-5.82142857142857	166
-4.87642857142857	-4.23857142857143	167
-4.56071428571429	-4.81571428571429	168
-3.52214285714286	-2.40571428571429	169
-2.24928571428571	-2.10857142857143	170
-3.48142857142857	-2.11357142857143	171
-4.07071428571429	-3.37142857142857	172
-6.66571428571429	-5.09428571428571	173
-8.59571428571429	-4.76785714285714	174
-9.35571428571429	-4.99142857142857	175
-8.57071428571429	-4.96857142857143	176
-7.30142857142857	-6.62357142857143	177
-6.29857142857143	-8.27142857142857	178
-7.03357142857143	-8.91	179
-8.43928571428571	-11.2735714285714	180
-8.66214285714286	-8.565	181
-8.26285714285714	-8.40928571428571	182
-9.05642857142857	-7.49642857142857	183
-6.50642857142857	-6.69642857142857	184
-2.45571428571429	-7.505	185
-3.59857142857143	-5.80642857142857	186
-3.53214285714286	-8.165	187
-1.34928571428571	-10.1521428571429	188
-0.787857142857143	-8.32785714285714	189
-2.54428571428571	-6.76357142857143	190
-3.07071428571429	-5.14357142857143	191
-5.43571428571429	-4.23214285714286	192
-5.915	-5.76928571428572	193
-3.86071428571429	-6.94857142857143	194
-1.18285714285714	-6.76714285714286	195
-1.63785714285714	-7.945	196
-3.75928571428571	-7.21428571428571	197
-4.73142857142857	-7.32285714285714	198
-6.34214285714286	-6.77142857142857	199
-6.06642857142857	-7.35142857142857	200
-5.48857142857143	-6.04285714285714	201
-4.75428571428571	-7.81357142857143	202
-2.51571428571429	-9.51857142857143	203
-6.365	-6.36285714285714	204
-6.70785714285714	-6.40357142857143	205
-6.58214285714286	-4.35	206
-7.08785714285714	-5.51571428571429	207
-6.03928571428571	-6.23357142857143	208
-4.38214285714286	-6.205	209
-5.61857142857143	-5.82142857142857	210
-8.375	-6.70142857142857	211
-9.90142857142857	-2.95	212
-7.79785714285714	-3.83214285714286	213
-7.7	-5.72714285714286	214
-6.65071428571429	-6.15714285714286	215
-6.445	-5.49285714285714	216
-8.15571428571429	-7.6	217
-6.25357142857143	-7.56428571428571	218
-5.38928571428571	-7.08071428571429	219
-6.68214285714286	-5.86642857142857	220
-9.19857142857143	-7.65071428571429	221
-7.37571428571429	-7.15357142857143	222
-3.94642857142857	-7.09857142857143	223
-4.76	-8.20714285714286	224
-6.24357142857143	-9.63785714285714	225
-5.62285714285714	-7.79	226
-6.32214285714286	-7.40714285714286	227
-6.84928571428572	-7.97285714285714	228
-7.12714285714286	-8.19785714285714	229
-7.21571428571429	-7.22642857142857	230
-5.525	-8.62571428571429	231
-4.64214285714286	-6.80714285714286	232
-3.17071428571429	-6.04714285714286	233
-4.07714285714286	-5.36785714285714	234
-7.27928571428572	-6.02714285714286	235
-7.25428571428572	-6.94642857142857	236
-6.60785714285714	-8.39285714285714	237
-7.54928571428572	-8.94785714285714	238
-9.25571428571429	-9.34928571428572	239
-10.855	-5.76714285714286	240
-10.5564285714286	-8.30714285714286	241
-7.58928571428571	-9.08285714285714	242
-6.61142857142857	-10.8378571428571	243
-4.31857142857143	-13.7264285714286	244
-4.09928571428571	-11.5485714285714	245
-6.52142857142857	-10.1271428571429	246
-6.69071428571429	-9.94785714285714	247
-3.95214285714286	-9.52357142857143	248
-4.13071428571429	-7.80214285714286	249
-2.41071428571429	-6.82	250
-1.73214285714286	-7.565	251
-2.16642857142857	-6.66571428571429	252
-2.00214285714286	-5.54428571428571	253
-0.695	-8.06642857142857	254
-1.57	-8.375	255
-2.12071428571429	-8.75357142857143	256
-2.425	-8.46	257
-4.40214285714286	-6.04642857142857	258
-3.00642857142857	-6.94	259
-2.82857142857143	-9.80214285714286	260
-3.36	-9.32142857142857	261
-5.47285714285714	-7.12357142857143	262
-4.88857142857143	-7.19571428571429	263
-5.83	-8.54357142857143	264
-4.77071428571429	-8.69642857142857	265
-8.91357142857143	-6.95785714285714	266
-6.81714285714286	-5.605	267
-8.04571428571429	-3.00642857142857	268
-9.83428571428571	-2.66357142857143	269
-11.1864285714286	-1.04285714285714	270
-10.6685714285714	-2.905	271
-11.5642857142857	-2.37857142857143	272
-9.05928571428571	-2.70928571428571	273
-11.5564285714286	-2.32642857142857	274
-13.7485714285714	-4.59642857142857	275
-12.6357142857143	-5.30071428571429	276
-12.8385714285714	-4.53642857142857	277
-13.8992857142857	-3.99428571428571	278
-13.5478571428571	-4.90928571428571	279
-12.015	-5.72357142857143	280
-10.9314285714286	-6.78285714285714	281
-12.3357142857143	-7.13071428571429	282
-11.09	-8.36071428571429	283
-10.8264285714286	-7.99071428571429	284
-9.66142857142857	-6.92285714285714	285
-8.06357142857143	-5.68714285714286	286
-10.0385714285714	-6.06714285714286	287
-11.7692857142857	-4.00214285714286	288
-12.1971428571429	-3.25214285714286	289
-8.58428571428571	-1.03714285714286	290
-8.94	-1.36214285714286	291
-10.0692857142857	-2.52642857142857	292
-10.3157142857143	-3.015	293
-12.6535714285714	-3.23428571428571	294
-12.4321428571429	-3.85785714285714	295
-15.0821428571429	-3.99142857142857	296
-13.115	-4.17642857142857	297
-14.2614285714286	-5.485	298
-13.4171428571429	-6.31071428571429	299
-11.855	-6.93214285714286	300
-12.9378571428571	-6.84785714285714	301
-9.65357142857143	-6.00857142857143	302
-9.66142857142857	-5.43214285714286	303
-9.46714285714286	-6.85285714285714	304
-9.65571428571429	-5.81071428571429	305
-9.17571428571429	-5.19642857142857	306
-9.84	-2.87285714285714	307
-7.935	-3.38071428571429	308
-8.93071428571429	-6.08428571428572	309
-7.72785714285714	-5.32928571428571	310
-7.355	-3.38285714285714	311
-6.76928571428572	-4.01571428571429	312
-5.93928571428571	-2.18	313
-6.34428571428571	-2.29285714285714	314
-5.72357142857143	-2.27285714285714	315
-6.11857142857143	-1.81785714285714	316
-3.73	-0.289285714285714	317
-5.00214285714286	-0.384285714285714	318
-6.98285714285714	-1.84071428571429	319
-6.605	-0.681428571428571	320
-8.66428571428571	-1.55357142857143	321
-5.29714285714286	-3.57285714285714	322
-5.51357142857143	-3.66571428571429	323
-7.70428571428571	-0.971428571428572	324
-4.51285714285714	-3.93571428571429	325
-3.42714285714286	-5.45071428571429	326
-4.95714285714286	-3.86642857142857	327
-4.09857142857143	-4.94642857142857	328
-2.43142857142857	-4.24142857142857	329
-2.49928571428571	-4.85571428571429	330
-2.945	-7.04142857142857	331
-4.68071428571429	-5.51071428571429	332
-4.70714285714286	-5.14357142857143	333
-2.94142857142857	-6.61928571428571	334
-3.46785714285714	-5.89642857142857	335
-6.85	-6.61571428571429	336
-6.88214285714286	-7.225	337
-8.06785714285714	-5.26285714285714	338
-7.01285714285714	-3.56714285714286	339
-4.715	-6.945	340
-5.25285714285714	-6.45928571428571	341
-3.37714285714286	-6.83642857142857	342
-4.65	-7.37285714285714	343
-3.65214285714286	-7.75428571428571	344
-3.47428571428571	-7.98571428571429	345
-3.66142857142857	-10.2614285714286	346
-4.82928571428571	-7.70785714285714	347
-4.15142857142857	-9.46571428571429	348
-2.74	-9.05214285714286	349
-3.16357142857143	-8.68642857142857	350
-4.92357142857143	-6.86928571428572	351
-4.11285714285714	-5.65857142857143	352
-2.88428571428571	-5.12428571428571	353
-3.44857142857143	-5.73928571428571	354
-3.03571428571429	-5.72142857142857	355
-3.11857142857143	-3.165	356
-2.99642857142857	-4.11214285714286	357
-4.59785714285714	-4.53785714285714	358
-5.74714285714286	-2.54285714285714	359
-6.63214285714286	-5.39571428571429	360
-5.55857142857143	-4.24214285714286	361
-6.69357142857143	-5.22928571428571	362
-6.29	-6.775	363
-5.11142857142857	-6.70785714285714	364
-2.68571428571429	-6.56928571428571	365
-2.84857142857143	-5.50857142857143	366
-3.17857142857143	-6.18285714285714	367
-4.00214285714286	-5.51428571428571	368
-4.77928571428571	-7.15142857142857	369
-2.99714285714286	-6.57285714285714	370
-3.965	-5.715	371
-3.04071428571429	-7.89428571428571	372
-6.46	-8.25142857142857	373
-8.255	-7.66642857142857	374
-7.47285714285714	-8.01071428571429	375
-6.37214285714286	-6.53642857142857	376
-8.15928571428572	-6.68857142857143	377
-9.21285714285714	-7.20071428571429	378
-11.2357142857143	-3.27571428571429	379
-9.53214285714286	-4.60714285714286	380
-11.7257142857143	-2.48357142857143	381
-9.57714285714286	-7.46071428571429	382
-10.7628571428571	-9.14571428571429	383
-8.00071428571429	-8.06571428571429	384
-8.57642857142857	-9.49785714285714	385
-9.63857142857143	-5.81571428571429	386
-9.50785714285714	-5.05	387
-10.4128571428571	-5.74214285714286	388
-9.75928571428572	-4.20428571428571	389
-9.63571428571429	-5.21357142857143	390
-9.83428571428571	-4.30214285714286	391
-10.83	-3.865	392
-7.76428571428571	-2.24285714285714	393
-10.2628571428571	-4.11857142857143	394
-8.82857142857143	-4.01285714285714	395
-6.44571428571429	-6.055	396
-6.88785714285714	-3.72571428571429	397
-8.96928571428571	-5.655	398
-8.79785714285714	-5.45214285714286	399
-6.81142857142857	-5.51071428571429	400
-6.34142857142857	-6.305	401
-7.04214285714286	-7.60357142857143	402
-4.89	-6.23785714285714	403
-2.07714285714286	-8.85714285714286	404
0.237857142857143	-9.30857142857143	405
-2.08285714285714	-6.32428571428571	406
-5.13928571428572	-7.53214285714286	407
-8.47857142857143	-8.675	408
-5.61142857142857	-8.77428571428572	409
-7.12285714285714	-5.56928571428571	410
-6.62357142857143	-3.94571428571429	411
-5.66571428571429	-4.84428571428571	412
-4.10428571428572	-5.30142857142857	413
-4.84357142857143	-2.78714285714286	414
-6.175	-5.085	415
-7.61357142857143	-4.895	416
-7.52214285714286	-4.99214285714286	417
-7.93428571428572	-5.15857142857143	418
-5.895	-5.26857142857143	419
-4.96785714285714	-5.12	420
-4.28071428571429	-7.48071428571429	421
-5.94785714285714	-6.56285714285714	422
-5.98357142857143	-5.38285714285714	423
-5.53571428571429	-5.13	424
-4.59857142857143	-4.98785714285714	425
-2.70857142857143	-6.39071428571429	426
-3.57214285714286	-7.77857142857143	427
-5.7	-4.33071428571429	428
-6.56428571428571	-7.18642857142857	429
-5.91428571428571	-5.88	430
-4.75571428571429	-5.00071428571429	431
-4.21	-4.83357142857143	432
-7.25928571428572	-5.63571428571429	433
-4.11214285714286	-7.41071428571429	434
-3.915	-6.54928571428572	435
-2.63428571428571	-8.30357142857143	436
-3.81857142857143	-4.29571428571429	437
-4.935	-4.99	438
-5.27642857142857	-5.71857142857143	439
-7.36714285714286	-4.48	440
-5.17928571428572	-4.99142857142857	441
-5.47357142857143	-7.33142857142857	442
-3.38571428571429	-4.39928571428571	443
-3.01642857142857	-3.00785714285714	444
-3.44142857142857	-3.04642857142857	445
-4.51785714285714	-1.63571428571429	446
-3.74642857142857	-3.5	447
-6.58357142857143	-2.88571428571429	448
-6.28642857142857	-2.86214285714286	449
-4.77285714285714	-1.26357142857143	450
-0.577142857142857	-1.36928571428571	451
-0.167857142857143	-2.46785714285714	452
1.71	-1.19	453
2.215	-1.64714285714286	454
2.58428571428571	-1.65214285714286	455
-0.955	-2.15785714285714	456
-1.57928571428571	-5.45642857142857	457
-1.015	-1.4	458
-3.30785714285714	-3.48928571428571	459
-4.33428571428571	-0.332142857142857	460
-4.47571428571429	-1.24714285714286	461
-4.06428571428571	-1.23928571428571	462
-3.19714285714286	-2.57571428571429	463
-4.74714285714286	-3.42857142857143	464
-3.50357142857143	-4.08928571428571	465
-4.315	-3.92928571428571	466
-6.06142857142857	-4.64285714285714	467
-4.14714285714286	-3.415	468
-4.29571428571429	-5.69642857142857	469
-4.14285714285714	-5.34214285714286	470
-2.75714285714286	-3.10714285714286	471
-2.75714285714286	-4.21642857142857	472
-3.21214285714286	-4.35071428571429	473
-1.315	-5.21142857142857	474
-4.97857142857143	-4.155	475
-5.51428571428571	-1.89857142857143	476
-5.29	-3.14428571428571	477
-5.67	-2.34214285714286	478
-3.57857142857143	-2.935	479
-5.81714285714286	-4.45642857142857	480
-4.43071428571429	-2.54285714285714	481
-4.74285714285714	-5.29785714285714	482
-4.17214285714286	-5.10571428571429	483
-3.99	-4.50571428571429	484
-4.51142857142857	-2.89714285714286	485
-3.17785714285714	-3.85	486
-2.005	-6.33642857142857	487
0.232857142857143	-7.11785714285714	488
0.222857142857143	-6.62214285714286	489
-0.256428571428571	-4.78071428571429	490
-3.31214285714286	-3.22857142857143	491
-4.09357142857143	-2.72142857142857	492
-5.08071428571429	-0.978571428571429	493
-4.66785714285714	-0.905	494
-3.835	-2.23	495
-2.40857142857143	-3.13142857142857	496
-3.16071428571429	-3.20857142857143	497
-1.82857142857143	-2.60714285714286	498
-2.48285714285714	-2.03714285714286	499
-3.93785714285714	-0.866428571428572	500
-4.87785714285714	-1.65428571428571	501
-4.31071428571429	-2.26357142857143	502
-2.27	-2.47642857142857	503
-0.349285714285714	-2.60357142857143	504
-3.37	-2.81571428571429	505
-1.68928571428571	-1.89857142857143	506
-1.60642857142857	-2.595	507
0.966428571428572	-4.05571428571429	508
-0.78	-4.12	509
-1.12357142857143	-7.09642857142857	510
-2.53357142857143	-5.55142857142857	511
-1.60357142857143	-5.315	512
0.0128571428571429	-6.43857142857143	513
-0.295	-5.26714285714286	514
0.340714285714286	-4.98	515
0.867142857142857	-3.09928571428571	516
1.29714285714286	-2.36	517
-1.11571428571429	-2.35857142857143	518
-0.0435714285714286	-5.23571428571429	519
0.494285714285714	-5.15785714285714	520
-2.05	-4.28214285714286	521
-2.745	-4.32714285714286	522
-3.19285714285714	-5.35785714285714	523
-1.10285714285714	-5.04071428571429	524
-2.915	-7.03928571428572	525
-2.74785714285714	-5.96071428571429	526
-3.505	-5.37214285714286	527
-4.57428571428571	-4.47928571428571	528
-2.12857142857143	-4.35214285714286	529
-2.44571428571429	-4.12642857142857	530
-1.58714285714286	-4.20714285714286	531
-2.48928571428571	-4.89071428571429	532
-1.62285714285714	-4.86	533
-2.41642857142857	-5.26	534
-3.87928571428571	-6.09428571428571	535
-3.82142857142857	-5.52142857142857	536
-2.83071428571429	-8.35785714285714	537
-3.78857142857143	-8.25285714285714	538
-3.15071428571429	-7.68857142857143	539
-1.57928571428571	-9.34857142857143	540
-2.83428571428571	-7.96428571428572	541
-1.77857142857143	-9.65928571428571	542
-0.545714285714286	-9.52785714285714	543
-0.688571428571429	-9.19928571428571	544
-0.755714285714286	-10.8764285714286	545
-0.416428571428571	-11.9028571428571	546
-1.33214285714286	-11.5592857142857	547
-0.486428571428571	-9.71857142857143	548
0.15	-7.95071428571429	549
-3.52785714285714	-8.645	550
-4.37	-8.11428571428571	551
-5.06642857142857	-6.14142857142857	552
-7.53428571428571	-6.45142857142857	553
-7.91428571428571	-6.88857142857143	554
-5.44642857142857	-7.16714285714286	555
-5.01428571428571	-6.57285714285714	556
-3.63214285714286	-6.13785714285714	557
-2.50857142857143	-6.84071428571429	558
-5.715	-5.26428571428572	559
-7.86642857142857	-4.30428571428571	560
-5.39	-5.73428571428571	561
-5.515	-5.63928571428571	562
-4.20071428571429	-3.66285714285714	563
-4.05785714285714	-6.92857142857143	564
-3.93	-8.7	565
-4.225	-6.615	566
-5.03357142857143	-6.895	567
-3.31357142857143	-8.01285714285714	568
-2.88785714285714	-7.7	569
-1.35642857142857	-7.41071428571429	570
-2.14714285714286	-5.26714285714286	571
-3.22	-5.47214285714286	572
-4.61714285714286	-6.80214285714286	573
-4.85785714285714	-7.32642857142857	574
-1.48571428571429	-6.73857142857143	575
-3.86357142857143	-6.42214285714286	576
-4.20785714285714	-4.64	577
-4.44285714285714	-6.975	578
-3.56571428571429	-7.97142857142857	579
-4.97571428571429	-6.945	580
-4.775	-6.69214285714286	581
-1.93142857142857	-6.82357142857143	582
-3.45571428571429	-5.20785714285714	583
-3.59357142857143	-8.22214285714286	584
-4.23928571428571	-6.79928571428571	585
-2.61071428571429	-5.89428571428572	586
-2.28285714285714	-8.35357142857143	587
-4.47142857142857	-8.45071428571429	588
-2.79857142857143	-7.99571428571429	589
-4.83285714285714	-6.13642857142857	590
-3.16428571428571	-7.09214285714286	591
-3.72428571428571	-9.06785714285714	592
-5.79071428571429	-8.65	593
-6.60857142857143	-8.815	594
-7.05642857142857	-9.69357142857143	595
-6.62	-9.53142857142857	596
-5.43071428571429	-9.27571428571429	597
-4.28642857142857	-9.25357142857143	598
-4.89071428571429	-6.95571428571429	599
-5.19785714285714	-8.08785714285714	600
-2.48071428571429	-8.27214285714286	601
-1.84071428571429	-7.07142857142857	602
-2.02	-8.21857142857143	603
-6.30428571428572	-7.20571428571429	604
-6.79857142857143	-6.08857142857143	605
-7.09142857142857	-7.17285714285714	606
-3.07357142857143	-4.24642857142857	607
-1.77928571428571	-6.01428571428571	608
-5.63785714285714	-7.57928571428572	609
-6.87642857142857	-6.44	610
-8.02142857142857	-6.40785714285714	611
-8.29857142857143	-5.99142857142857	612
-8.81714285714286	-5.52071428571429	613
-7.86785714285714	-4.44428571428571	614
-8.11	-3.35	615
-8.15142857142857	-2.92285714285714	616
-7.11285714285714	-3.18357142857143	617
-7.36714285714286	-1.84285714285714	618
-6.23071428571429	-3.42857142857143	619
-9.60857142857143	-2.47785714285714	620
-8.735	-0.902857142857143	621
-7.93857142857143	0.33	622
-9.34714285714286	-1.965	623
-7.23642857142857	-0.431428571428571	624
-6.31928571428571	-0.926428571428571	625
-7.02428571428571	-1.67285714285714	626
-6.40928571428572	-3.95071428571429	627
-5.91928571428572	-4.20285714285714	628
-6.21	-5.46714285714286	629
-6.05785714285714	-6.64071428571429	630
-4.51571428571429	-7.135	631
-4.21714285714286	-5.61	632
-5.4	-6.93642857142857	633
-7.415	-5.35642857142857	634
-7.31642857142857	-6.04642857142857	635
-6.34071428571429	-6.35714285714286	636
-7.25928571428572	-6.00571428571429	637
-6.75285714285714	-6.48	638
-5.88214285714286	-6.83	639
-9.45285714285714	-7.08142857142857	640
-9.78928571428571	-6.69928571428571	641
-8.36142857142857	-7.055	642
-8.53142857142857	-7.63	643
-6.98357142857143	-7.17071428571429	644
-4.85	-5.18071428571429	645
-5.325	-6.63428571428572	646
-4.75642857142857	-5.11428571428571	647
-7.35285714285714	-3.87071428571429	648
-5.04142857142857	-5.49714285714286	649
-6.75571428571429	-5.28428571428571	650
-7.08428571428571	-7.21357142857143	651
-5.33785714285714	-7.18071428571429	652
-3.865	-5.95642857142857	653
-1.08857142857143	-8.12142857142857	654
-1.14571428571429	-9.32285714285714	655
0.376428571428571	-8.45857142857143	656
-2.04071428571429	-8.10571428571429	657
-4.81857142857143	-6.75571428571429	658
-6.25	-6.29714285714286	659
-7.57071428571429	-6.13785714285714	660
-7.88857142857143	-5.96642857142857	661
-9.46357142857143	-5.39357142857143	662
-10.555	-4.87642857142857	663
-9.72	-3.38642857142857	664
-13.5485714285714	-1.54214285714286	665
-10.3335714285714	-2.78142857142857	666
-7.96785714285714	-1.55428571428571	667
-8.45	-2.98428571428571	668
-8.58	-3.51714285714286	669
-8.65928571428571	-2.07857142857143	670
-7.68857142857143	-2.34071428571429	671
-7.76285714285714	-2.94214285714286	672
-5.40642857142857	-4.085	673
-6.93214285714286	-4.015	674
-7.79571428571429	-4.41214285714286	675
-9.815	-2.65214285714286	676
-6.12071428571429	-0.502857142857143	677
-5.555	-3.18357142857143	678
-7.71357142857143	-2.85571428571429	679
-7.83928571428571	-3.30142857142857	680
-8.52142857142857	-4.24785714285714	681
-10.3321428571429	-3.46357142857143	682
-10.2778571428571	-2.96357142857143	683
-9.44428571428571	-2.27928571428571	684
-11.4542857142857	-3.33285714285714	685
-8.92071428571429	-5.78571428571429	686
-5.58214285714286	-8.12642857142857	687
-7.21642857142857	-4.94214285714286	688
-4.8	-4.66071428571429	689
-5.01071428571429	-6.76571428571429	690
-6.07571428571429	-4.82714285714286	691
-6.28571428571429	-4.20428571428571	692
-4.89357142857143	-3.26571428571429	693
-4.8	-5.75714285714286	694
-7.9	-6.01357142857143	695
-2.78857142857143	-5.88714285714286	696
-4.57928571428571	-5.02142857142857	697
-4.46928571428571	-7.235	698
-4.03071428571429	-6.42142857142857	699
-2.74714285714286	-7.30714285714286	700
-2.61785714285714	-7.255	701
-2.29	-6.60928571428571	702
-2.60928571428571	-5.45785714285714	703
-1.4	-6.19714285714286	704
-3.06071428571429	-6.86357142857143	705
-3.59071428571429	-8.72928571428571	706
-4.84857142857143	-7.25714285714286	707
-4.69428571428571	-9.03071428571429	708
-4.39785714285714	-9.69928571428571	709
-5.08571428571429	-8.55214285714286	710
-2.01357142857143	-8.73285714285714	711
-5.18714285714286	-9.095	712
-5.145	-9.71214285714286	713
-6.63571428571429	-11.5378571428571	714
-5.60571428571429	-10.5435714285714	715
-6.34	-8.33714285714286	716
-8.085	-8.88	717
-8.54714285714286	-6.65071428571429	718
-7.27714285714286	-8.10428571428571	719
-7.48785714285714	-6.26571428571429	720
-8.99285714285714	-4.67142857142857	721
-7.04214285714286	-6.65214285714286	722
-8.19928571428571	-7.62071428571429	723
-8.01428571428572	-10.4357142857143	724
-8.56928571428571	-6.57357142857143	725
-8.58285714285714	-5.91642857142857	726
-7.18214285714286	-6.555	727
-7.63214285714286	-9.90357142857143	728
-6.96642857142857	-10.7714285714286	729
-5.56285714285714	-9.74	730
-6.90142857142857	-7.00285714285714	731
-6.63071428571429	-8.34571428571429	732
-6.80928571428571	-8.85642857142857	733
-6.30642857142857	-9.03357142857143	734
-4.69428571428571	-10.07	735
-5.72214285714286	-8.51142857142857	736
-8.52285714285714	-7.775	737
-8.88285714285714	-5.86785714285714	738
-4.76428571428571	-5.44142857142857	739
-4.69928571428571	-6.28071428571429	740
-4.74428571428571	-7.23642857142857	741
-1.16357142857143	-6.38214285714286	742
-1.38142857142857	-7.27214285714286	743
-0.00142857142857143	-8.05	744
0.19	-8.04571428571429	745
-0.875	-8.505	746
-0.412142857142857	-7.99285714285714	747
-2.26428571428571	-7.31142857142857	748
-0.0228571428571429	-7.09928571428572	749
0.38	-9.01142857142857	750
-0.806428571428571	-7.35071428571429	751
-2.26285714285714	-7.06928571428571	752
-5.245	-6.69857142857143	753
-6.11571428571429	-4.87214285714286	754
-2.14214285714286	-5.48714285714286	755
-2.62214285714286	-6.93785714285714	756
0.234285714285714	-7.22642857142857	757
-0.298571428571429	-9.90142857142857	758
3.29571428571429	-10.315	759
2.11714285714286	-13.5542857142857	760
0.741428571428572	-12.0035714285714	761
0.136428571428571	-12.6042857142857	762
0.591428571428571	-9.88428571428571	763
0.498571428571429	-9.87214285714286	764
-0.509285714285714	-8.50571428571429	765
-0.576428571428572	-10.0907142857143	766
0.0657142857142857	-8.58642857142857	767
0.553571428571429	-8.715	768
1.03	-7.425	769
-0.432142857142857	-8.45142857142857	770
0.465714285714286	-6.27857142857143	771
0.318571428571429	-7.00285714285714	772
-0.277857142857143	-8.06642857142857	773
-0.159285714285714	-8.10428571428571	774
-0.272142857142857	-8.46214285714286	775
0.23	-11.6821428571429	776
-3.04357142857143	-10.5592857142857	777
-3.155	-11.5221428571429	778
-1.06571428571429	-9.22571428571429	779
-2.72642857142857	-7.38785714285714	780
-2.88214285714286	-10.4242857142857	781
-1.70214285714286	-8.27642857142857	782
-2.31285714285714	-8.18428571428571	783
-1.05142857142857	-9.08285714285714	784
-2.29214285714286	-11.2635714285714	785
-1.13285714285714	-9.99714285714286	786
-1.42785714285714	-11.2528571428571	787
-0.295714285714286	-9.14428571428572	788
-2.685	-8.99428571428571	789
-2.54571428571429	-10.15	790
-2.92285714285714	-11.0078571428571	791
-3.06357142857143	-8.60285714285714	792
-4.85785714285714	-9.61	793
-4.81785714285714	-8.38142857142857	794
-4.47428571428572	-9.50214285714286	795
-3.03785714285714	-9.02071428571429	796
-2.62785714285714	-8.38	797
-1.44142857142857	-10.0535714285714	798
-4.09571428571429	-8.61285714285714	799
-3.44071428571429	-9.47571428571429	800
-3.88357142857143	-8.54642857142857	801
-5.06285714285714	-9.415	802
-3.87928571428571	-9.77785714285714	803
-4.65142857142857	-10.1757142857143	804
-2.17	-7.66285714285714	805
-2.81571428571429	-8.75357142857143	806
-3.80071428571429	-7.97785714285714	807
-2.69357142857143	-9.97285714285714	808
-1.17857142857143	-11.8807142857143	809
-0.616428571428571	-11.7921428571429	810
-1.23428571428571	-11.1071428571429	811
-1.68642857142857	-11.3614285714286	812
-2.15214285714286	-10.005	813
-2.24428571428571	-8.78285714285714	814
-3.32357142857143	-7.80857142857143	815
-3.58857142857143	-7.71	816
-3.12285714285714	-9.36714285714286	817
-3.92857142857143	-7.78428571428571	818
-3.80714285714286	-9.67142857142857	819
-3.26928571428571	-6.56571428571429	820
-2.62142857142857	-6.48142857142857	821
-0.559285714285714	-6.67071428571429	822
-3.36857142857143	-6.91142857142857	823
-3.42642857142857	-7.14357142857143	824
-0.333571428571429	-5.69071428571429	825
-0.772142857142857	-6.57928571428571	826
-1.22571428571429	-6.07785714285714	827
-2.31571428571429	-8.14642857142857	828
-3.57928571428571	-6.11571428571429	829
-1.74428571428571	-6.10714285714286	830
-4.38714285714286	-4.76642857142857	831
-4.23142857142857	-5.81571428571429	832
-2.61428571428571	-7.91785714285714	833
-2.38571428571429	-9.45928571428571	834
-3.44642857142857	-8.24642857142857	835
-1.61285714285714	-7.96142857142857	836
-0.222142857142857	-7.88214285714286	837
-1.16214285714286	-8.30642857142857	838
-1.88785714285714	-7.03714285714286	839
-3.11285714285714	-8.215	840
-3.89928571428571	-12.9785714285714	841
-4.31214285714286	-11.9621428571429	842
-2.94785714285714	-11.355	843
-3.86857142857143	-10.9428571428571	844
-3.70071428571429	-8.64214285714286	845
-5.20714285714286	-10.0921428571429	846
-3.38	-7.87071428571429	847
-2.84714285714286	-6.97857142857143	848
-1.43357142857143	-7.49571428571429	849
-0.12	-8.35214285714286	850
-1.18285714285714	-9.88928571428572	851
-0.0485714285714286	-8.76714285714286	852
-0.783571428571429	-8.61785714285714	853
-0.883571428571429	-10.4628571428571	854
-0.406428571428571	-8.50928571428572	855
-0.0507142857142857	-9.02642857142857	856
-1.24714285714286	-9.21642857142857	857
-3.18857142857143	-6.35071428571429	858
-2.91785714285714	-4.71071428571429	859
-3.33071428571429	-3.56071428571429	860
-3.575	-5.71428571428571	861
-1.71	-5.195	862
-1.425	-7.85	863
-3.23	-7.92642857142857	864
-0.461428571428571	-5.835	865
0.0407142857142857	-7.4	866
2.63571428571429	-6.79857142857143	867
1.67	-6.65357142857143	868
1.71071428571429	-8.38071428571429	869
2.22142857142857	-8.92214285714286	870
2.25357142857143	-10.7807142857143	871
2.45857142857143	-10.9742857142857	872
2.41214285714286	-10.0114285714286	873
1.005	-7.67928571428571	874
0.612142857142857	-10.1442857142857	875
1.74142857142857	-11.315	876
2.60142857142857	-11.805	877
3.375	-13.8171428571429	878
0.110714285714286	-11.5507142857143	879
-0.412142857142857	-12.8857142857143	880
0.877142857142857	-14.4857142857143	881
2.11928571428571	-15.1328571428571	882
-1.025	-15.5578571428571	883
-0.0778571428571429	-15.7928571428571	884
-0.613571428571429	-15.6135714285714	885
-2.70714285714286	-14.4785714285714	886
-0.971428571428572	-13.9428571428571	887
-1.84071428571429	-13.7357142857143	888
-2.07428571428571	-13.7064285714286	889
-1.43928571428571	-13.0021428571429	890
-1.04214285714286	-13.5628571428571	891
-0.151428571428571	-14.0592857142857	892
2.19357142857143	-14.7364285714286	893
0.37	-13.5957142857143	894
0.953571428571429	-13.1792857142857	895
0.659285714285714	-14.5385714285714	896
1.825	-14.7942857142857	897
0.934285714285714	-11.4507142857143	898
-1.96642857142857	-13.0364285714286	899
-1.61	-13.1914285714286	900
0.998571428571429	-14.1878571428571	901
-1.70857142857143	-13.8978571428571	902
-4.98285714285714	-13.9571428571429	903
-1.60714285714286	-15.0292857142857	904
-0.945	-13.8628571428571	905
0.202857142857143	-15.4342857142857	906
-1.055	-14.7957142857143	907
-2.74428571428571	-14.6285714285714	908
-5.09928571428572	-14.9571428571429	909
-2.67642857142857	-14.2692857142857	910
-7.68285714285714	-12.7307142857143	911
-6.74071428571429	-15.52	912
-5.16357142857143	-13.2378571428571	913
-5.27142857142857	-10.8592857142857	914
-5.32785714285714	-12.7007142857143	915
-4.29357142857143	-10.2785714285714	916
-3.56642857142857	-9.13857142857143	917
-3.82571428571429	-11.4728571428571	918
-1.62642857142857	-10.5185714285714	919
-3.26142857142857	-9.28357142857143	920
-3.77785714285714	-9.51142857142857	921
-5.53785714285714	-10.6878571428571	922
-3.82714285714286	-12.56	923
-4.51928571428571	-14.5771428571429	924
-4.52928571428571	-14.7535714285714	925
-4.52642857142857	-14.805	926
-4.40714285714286	-14.31	927
-3.68857142857143	-12.9578571428571	928
-2.16785714285714	-15.0592857142857	929
-2.39071428571429	-13.1621428571429	930
-2.84857142857143	-13.3371428571429	931
-2.64	-12.2771428571429	932
-3.38928571428571	-13.1171428571429	933
-0.999285714285714	-12.2435714285714	934
-0.275714285714286	-11.1528571428571	935
0.993571428571429	-13.1642857142857	936
1.27571428571429	-9.77928571428571	937
1.89428571428571	-11.0142857142857	938
1.10071428571429	-12.0421428571429	939
2.03	-13.2885714285714	940
0.0135714285714286	-14.5607142857143	941
-1.67357142857143	-15.3064285714286	942
-0.187142857142857	-16.4614285714286	943
-1.88785714285714	-15.0157142857143	944
-0.42	-18.2285714285714	945
1.08785714285714	-17.5485714285714	946
-1.11928571428571	-17.8707142857143	947
0.307142857142857	-16.3964285714286	948
-2.57785714285714	-17.6785714285714	949
-0.768571428571429	-17.63	950
-0.164285714285714	-15.9721428571429	951
0.0728571428571429	-13.3471428571429	952
1.29785714285714	-15.5235714285714	953
-0.330714285714286	-13.4171428571429	954
-0.141428571428571	-14.0142857142857	955
-1.64642857142857	-14.6242857142857	956
0.602857142857143	-14.0092857142857	957
-2.42357142857143	-14.4157142857143	958
-0.806428571428571	-14.3928571428571	959
-2.16428571428571	-14.4728571428571	960
-2.70571428571429	-12.3442857142857	961
-3.14642857142857	-10.3428571428571	962
-1.34428571428571	-12.0457142857143	963
-0.677142857142857	-13.5514285714286	964
-3.49857142857143	-14.555	965
-2.59357142857143	-13.335	966
-1.28	-14.7471428571429	967
-1.265	-12.61	968
-4.03714285714286	-12.005	969
-2.54357142857143	-12.0892857142857	970
-1.28285714285714	-12.2342857142857	971
-1.43714285714286	-12.8592857142857	972
-1.38928571428571	-13.4057142857143	973
-0.560714285714286	-13.2228571428571	974
-3.06571428571429	-12.4114285714286	975
-3.93214285714286	-13.1514285714286	976
-4.47357142857143	-10.6121428571429	977
-1.55071428571429	-10.8114285714286	978
-1.74857142857143	-10.2121428571429	979
-1.56214285714286	-9.51	980
-0.441428571428571	-12.0771428571429	981
-1.67285714285714	-12.9507142857143	982
-0.390714285714286	-10.5557142857143	983
-2.53714285714286	-10.16	984
-3.86428571428571	-10.8735714285714	985
-4.87	-11.1921428571429	986
-2.95071428571429	-10.3242857142857	987
-2.95071428571429	-8.01428571428572	988
-4.90642857142857	-11.7828571428571	989
-5.61642857142857	-12.185	990
-3.27357142857143	-11.8321428571429	991
-3.69714285714286	-10.2185714285714	992
-4.035	-9.69714285714286	993
-2.40071428571429	-9.885	994
-3.14214285714286	-9.11642857142857	995
-3.80785714285714	-12.2978571428571	996
-3.19785714285714	-11.6871428571429	997
-3.29928571428571	-9.395	998
-3.67071428571429	-11.0542857142857	999
-3.21857142857143	-8.97714285714286	1000
-4.59857142857143	-9.65357142857143	1001
-4.90071428571429	-8.25428571428571	1002
-3.36357142857143	-9.67357142857143	1003
-0.914285714285714	-8.53857142857143	1004
-2.22642857142857	-7.46928571428572	1005
-0.577857142857143	-7.14142857142857	1006
-1.18928571428571	-9.61357142857143	1007
-3.09642857142857	-10.4535714285714	1008
-3.26214285714286	-11.3678571428571	1009
-4.50785714285714	-12.1242857142857	1010
-2.70142857142857	-10.2628571428571	1011
-4.95428571428571	-9.86642857142857	1012
-6.18071428571429	-8.82857142857143	1013
-6.50357142857143	-10.4657142857143	1014
-5.68071428571429	-10.5657142857143	1015
-2.18428571428571	-10.9878571428571	1016
-1.81214285714286	-10.505	1017
-3.50357142857143	-8.97214285714286	1018
-5.1	-10.065	1019
-1.35285714285714	-10.6178571428571	1020
-1.82071428571429	-12.6785714285714	1021
-2.21714285714286	-9.74357142857143	1022
-2.515	-9.865	1023
-2.91214285714286	-12.3492857142857	1024
-4.45714285714286	-10.0085714285714	1025
-1.50357142857143	-13.1635714285714	1026
-1.55857142857143	-12.835	1027
-0.897857142857143	-11.0814285714286	1028
-0.743571428571429	-10.705	1029
0.859285714285714	-13.3214285714286	1030
0.750714285714286	-11.9871428571429	1031
0.272857142857143	-10.1914285714286	1032
0.689285714285714	-10.2457142857143	1033
-0.465714285714286	-11.5364285714286	1034
-1.91285714285714	-12.89	1035
-3.99	-10.3278571428571	1036
-4.195	-11.1042857142857	1037
-3.07571428571429	-10.4164285714286	1038
-5.16714285714286	-11.8242857142857	1039
-6.86571428571429	-8.55	1040
-5.02	-9.73	1041
-7.34214285714286	-8.95857142857143	1042
-3.36642857142857	-8.945	1043
-4.94214285714286	-10.2392857142857	1044
-0.165	-8.06785714285714	1045
0.667142857142857	-9.59857142857143	1046
0.731428571428572	-12.0357142857143	1047
2.71928571428571	-10.4907142857143	1048
2.07071428571429	-11.8035714285714	1049
1.47071428571429	-12.4235714285714	1050
0.37	-14.2107142857143	1051
0.954285714285714	-12.7478571428571	1052
-2.195	-10.7421428571429	1053
-3.91	-11.1514285714286	1054
-2.41785714285714	-14.0642857142857	1055
-2.90642857142857	-12.9214285714286	1056
-4.86785714285714	-13.2457142857143	1057
-1.69785714285714	-11.8564285714286	1058
-2.38285714285714	-11.9664285714286	1059
-4.045	-11.8464285714286	1060
-6.48785714285714	-10.0192857142857	1061
-3.30928571428571	-9.83357142857143	1062
-7.50928571428571	-10.435	1063
-5.83285714285714	-13.2564285714286	1064
-5.83785714285714	-12.6014285714286	1065
-4.78	-13.7628571428571	1066
-7.13	-13.4914285714286	1067
-8.65214285714286	-11.735	1068
-10.5942857142857	-12.1571428571429	1069
-9.15571428571429	-11.6942857142857	1070
-5.88	-11.7364285714286	1071
-7.88928571428572	-10.8935714285714	1072
-5.625	-10.0321428571429	1073
-5.14071428571429	-11.2292857142857	1074
-4.58642857142857	-10.3014285714286	1075
-6.875	-14.3607142857143	1076
-7.69571428571429	-11.4621428571429	1077
-5.185	-13.0871428571429	1078
-6.14214285714286	-11.555	1079
-5.74357142857143	-11.78	1080
-5.17142857142857	-11.1964285714286	1081
-5.07	-10.45	1082
-3.77071428571429	-8.65857142857143	1083
-3.95071428571429	-9.53857142857143	1084
-3.56428571428571	-10.0742857142857	1085
-4.25714285714286	-9.90785714285714	1086
-3.49142857142857	-10.1771428571429	1087
-2.57714285714286	-9.12142857142857	1088
-1.74928571428571	-10.0492857142857	1089
-2.945	-12.0364285714286	1090
-1.42285714285714	-13.5071428571429	1091
-2.42357142857143	-11.9007142857143	1092
-3.04857142857143	-10.475	1093
-3.11214285714286	-10.285	1094
-3.01857142857143	-9.84571428571429	1095
-2.18928571428571	-8.74928571428572	1096
-1.20357142857143	-9.95	1097
-1.17	-9.27214285714286	1098
-4.06428571428571	-5.71785714285714	1099
-5.03285714285714	-6.33071428571429	1100
-3.11428571428571	-4.31214285714286	1101
-1.96714285714286	-5.79142857142857	1102
-1.58357142857143	-7.23571428571429	1103
-1.14642857142857	-7.5	1104
-1.79642857142857	-7.27785714285714	1105
-1.40785714285714	-7.27642857142857	1106
-0.223571428571429	-8.00142857142857	1107
-0.640714285714286	-8.95214285714286	1108
0.388571428571429	-7.56714285714286	1109
0.109285714285714	-6.79857142857143	1110
0.785714285714286	-5.67285714285714	1111
0.672142857142857	-7.40928571428571	1112
-2.175	-8.88714285714286	1113
-0.43	-8.09714285714286	1114
-1.69571428571429	-8.25357142857143	1115
-1.43642857142857	-7.72214285714286	1116
-0.611428571428571	-9.375	1117
-2.03357142857143	-7.47642857142857	1118
-2.725	-5.48857142857143	1119
-3.06428571428571	-5.62571428571429	1120
-2.805	-8.39571428571429	1121
-1.50428571428571	-8.17	1122
1.755	-6.96285714285714	1123
3.67428571428571	-7.06071428571429	1124
6.99642857142857	-7.10928571428571	1125
8.75285714285714	-9.07357142857143	1126
8.53285714285714	-8.11285714285714	1127
6.93714285714286	-6.405	1128
5.965	-9.32571428571429	1129
7.66642857142857	-10.805	1130
5.02857142857143	-8.55857142857143	1131
6.67214285714286	-6.05285714285714	1132
4.59428571428572	-7.55	1133
3.86428571428571	-7.40857142857143	1134
4.06142857142857	-9.10357142857143	1135
3.99714285714286	-8.24	1136
3.98428571428571	-7.54071428571429	1137
3.37214285714286	-6.13071428571429	1138
2.64357142857143	-8.48857142857143	1139
2.97785714285714	-7.03142857142857	1140
0.581428571428571	-7.60785714285714	1141
0.335714285714286	-7.93285714285714	1142
-0.0342857142857143	-7.62214285714286	1143
-1.30142857142857	-5.86714285714286	1144
-4.35571428571429	-4.09285714285714	1145
-1.27642857142857	-4.10785714285714	1146
-1.14857142857143	-4.515	1147
3.33928571428571	-4.31785714285714	1148
4.34928571428572	-3.81142857142857	1149
2.67571428571429	-4.39071428571429	1150
7.14285714285714E-4	-5.00571428571429	1151
3.33	-4.00857142857143	1152
1.36642857142857	-4.17142857142857	1153
1.90928571428571	-6.50071428571429	1154
0.838571428571429	-7.11857142857143	1155
0.156428571428571	-7.295	1156
-0.200714285714286	-7.04785714285714	1157
-4.58928571428571	-6.79	1158
-2.59928571428571	-6.31714285714286	1159
-3.88	-4.66357142857143	1160
-1.65357142857143	-3.66714285714286	1161
0.470714285714286	-4.23	1162
0.678571428571429	-2.03571428571429	1163
2.72142857142857	-1.93571428571429	1164
3.56071428571429	-1.805	1165
3.65071428571429	-4.66142857142857	1166
6.80214285714286	-7.07214285714286	1167
4.64214285714286	-5.445	1168
7.79357142857143	-5.82714285714286	1169
5.93357142857143	-6.22357142857143	1170
6.71357142857143	-8.28571428571429	1171
5.90071428571429	-7.29857142857143	1172
5.255	-1.57928571428571	1173
4.61928571428571	-4.70928571428571	1174
4.59571428571429	-1.54571428571429	1175
5.70142857142857	-0.988571428571429	1176
5.36571428571429	-1.85714285714286	1177
3.585	-1.00714285714286	1178
7.51714285714286	-1.24428571428571	1179
6.58428571428571	-1.84571428571429	1180
7.42428571428572	-1.32214285714286	1181
8.24642857142857	-1.16357142857143	1182
6.29142857142857	-1.81857142857143	1183
1.64357142857143	-3.64714285714286	1184
1.46428571428571	-3.34428571428571	1185
2.70357142857143	-2.90357142857143	1186
3.83428571428572	-3.42428571428571	1187
1.87285714285714	-1.54714285714286	1188
-0.847142857142857	-1.23071428571429	1189
-1.34928571428571	1.32714285714286	1190
-0.212142857142857	1.25428571428571	1191
1.76357142857143	0.464285714285714	1192
1.24857142857143	0.662142857142857	1193
4.06071428571429	0.682142857142857	1194
4.03785714285714	1.75142857142857	1195
7.45642857142857	1.41857142857143	1196
6.81928571428571	0.417142857142857	1197
3.41285714285714	0.449285714285714	1198
5.37785714285714	-0.422142857142857	1199
6.96	0.297142857142857	1200
5.47785714285714	0.647857142857143	1201
8.51357142857143	1.96642857142857	1202
6.87428571428572	-1.475	1203
8.35928571428571	-2.98714285714286	1204
8.42071428571429	-1.05571428571429	1205
8.15857142857143	-0.724285714285714	1206
12.435	1.55642857142857	1207
12.6314285714286	1.12571428571429	1208
9.99214285714286	-2.18571428571429	1209
9.31428571428571	0.636428571428571	1210
10.0035714285714	-1.21071428571429	1211
8.58785714285714	-0.913571428571429	1212
11.1835714285714	-0.841428571428571	1213
11.0692857142857	-0.387857142857143	1214
10.0371428571429	1.63357142857143	1215
13.3207142857143	2.81714285714286	1216
13.5842857142857	1.90285714285714	1217
10.7407142857143	1.32928571428571	1218
8.80928571428571	-0.399285714285714	1219
7.98857142857143	-1.48214285714286	1220
7.98142857142857	0.270714285714286	1221
7.27285714285714	-1.33928571428571	1222
7.21071428571429	-0.785714285714286	1223
6.57714285714286	-0.551428571428571	1224
7.43857142857143	0.655	1225
9.84785714285714	0.0107142857142857	1226
11.6985714285714	-0.913571428571429	1227
7.04928571428571	1.05357142857143	1228
10.5564285714286	0.379285714285714	1229
11.3128571428571	-0.675714285714286	1230
9.31428571428571	-2.89642857142857	1231
8.81357142857143	-1.11714285714286	1232
8.01214285714286	0.257857142857143	1233
6.83285714285714	0.173571428571429	1234
6.85214285714286	0.297857142857143	1235
10.0392857142857	-0.875	1236
9.62714285714286	-0.43	1237
12.6978571428571	-3.00785714285714	1238
10.6107142857143	-2.23285714285714	1239
9.13071428571429	-2.79285714285714	1240
7.06357142857143	-3.36071428571429	1241
8.09714285714286	-2.98785714285714	1242
8.78357142857143	-3.30071428571429	1243
9.65071428571428	-1.77	1244
11.42	-1.48071428571429	1245
9.15142857142857	-1.69571428571429	1246
11.2628571428571	-4.37428571428571	1247
11.8071428571429	-5.30857142857143	1248
10.3078571428571	-3.965	1249
11.5107142857143	-3.315	1250
9.035	-2.60857142857143	1251
9.47785714285714	-0.0935714285714286	1252
10.005	-1.73285714285714	1253
10.31	-1.70214285714286	1254
10.3257142857143	-2.33357142857143	1255
10.3485714285714	-2.38285714285714	1256
8.15214285714286	-2.48714285714286	1257
6.64214285714286	-2.68428571428571	1258
5.68428571428572	-3.955	1259
10.1571428571429	-3.51357142857143	1260
9.26571428571429	-3.87	1261
8.82857142857143	-4.02071428571429	1262
9.21714285714286	-1.61285714285714	1263
6.69	-0.17	1264
8.81714285714286	1.33214285714286	1265
6.82357142857143	-2.22857142857143	1266
6.995	-1.54571428571429	1267
6.52428571428571	-0.978571428571429	1268
6.64785714285714	0.304285714285714	1269
6.11642857142857	-0.311428571428571	1270
5.31857142857143	0.637142857142857	1271
6.15214285714286	2.28214285714286	1272
5.31428571428571	3.76928571428571	1273
5.63428571428571	2.82928571428571	1274
5.51714285714286	2.97	1275
5.49857142857143	3.66071428571429	1276
3.77928571428571	2.88142857142857	1277
5.83928571428572	2.16928571428571	1278
5.94785714285714	1.75642857142857	1279
7.275	-0.427142857142857	1280
3.75428571428571	2.38642857142857	1281
3.88928571428571	4.73428571428571	1282
7.48928571428571	1.63785714285714	1283
6.83714285714286	2.63214285714286	1284
7.57857142857143	2.58928571428571	1285
9.03785714285714	0.682857142857143	1286
8.62928571428571	0.822142857142857	1287
7.76428571428571	1.82142857142857	1288
9.00714285714286	3.83071428571429	1289
6.98071428571429	1.31571428571429	1290
7.37357142857143	0.938571428571429	1291
5.975	0.888571428571429	1292
8.22714285714286	0.703571428571429	1293
5.94571428571429	0.451428571428571	1294
6.41357142857143	1.41928571428571	1295
8.31142857142857	-0.382857142857143	1296
7.04	-0.494285714285714	1297
9.83785714285714	1.985	1298
11.1714285714286	3.795	1299
9.01642857142857	0.507142857142857	1300
8.54142857142857	0.932142857142857	1301
10.4792857142857	0.307142857142857	1302
9.32785714285714	0.26	1303
9.43857142857143	0.0314285714285714	1304
7.40428571428571	-0.995	1305
9.75	-0.845	1306
7.74	0.148571428571429	1307
9.74214285714286	-0.685	1308
8.86714285714286	-2.51214285714286	1309
6.75857142857143	2.22571428571429	1310
6.51357142857143	2.42714285714286	1311
4.58785714285714	2.295	1312
5.86	4.44714285714286	1313
6.88285714285714	3.69	1314
9.09928571428572	2.72	1315
10.8971428571429	2.50714285714286	1316
10.6478571428571	2.34214285714286	1317
12.3278571428571	-0.577142857142857	1318
11.8657142857143	1.89714285714286	1319
10.4942857142857	0.696428571428572	1320
12.3414285714286	1.28428571428571	1321
12.4635714285714	2.755	1322
10.9685714285714	3.41214285714286	1323
12.7828571428571	0.911428571428571	1324
13.005	0.187857142857143	1325
13.5721428571429	-1.45928571428571	1326
14.0978571428571	-2.49785714285714	1327
11.6192857142857	-5.18857142857143	1328
10	-2.33785714285714	1329
9.28642857142857	-2.87357142857143	1330
13.5014285714286	-2.51428571428571	1331
12.9414285714286	-0.785714285714286	1332
12.8957142857143	-1.42071428571429	1333
11.605	-2.98785714285714	1334
9.94071428571429	-2.66571428571429	1335
7.80928571428572	-3.55357142857143	1336
8.49857142857143	-1.46071428571429	1337
7.97714285714286	-3.65428571428571	1338
10.6928571428571	-4.80357142857143	1339
10.0121428571429	-5.60928571428571	1340
8.82357142857143	-3.76357142857143	1341
9.37	-2.07357142857143	1342
12.1157142857143	-2.92214285714286	1343
13.1657142857143	-3.13	1344
13.7021428571429	-1.51857142857143	1345
12.0857142857143	-2.05214285714286	1346
10.83	0.17	1347
13.0507142857143	0.345	1348
12.5407142857143	1.47428571428571	1349
9.86428571428572	0.220714285714286	1350
10.2892857142857	1.27214285714286	1351
8.85714285714286	1.51642857142857	1352
10.82	0.194285714285714	1353
12.2628571428571	0.631428571428571	1354
12.4935714285714	2.10214285714286	1355
13.6864285714286	0.121428571428571	1356
13.1107142857143	-1.13714285714286	1357
12.1985714285714	-1.77928571428571	1358
11.1071428571429	0.0914285714285714	1359
15.2721428571429	0.684285714285714	1360
15.4621428571429	-1.48428571428571	1361
17.1492857142857	-2.70571428571429	1362
16.3942857142857	-2.89928571428571	1363
13.1085714285714	-4.39071428571429	1364
12.4421428571429	-2.57571428571429	1365
10.4564285714286	-1.15	1366
10.9057142857143	0.168571428571429	1367
9.65714285714286	-1.96642857142857	1368
12.1492857142857	-1.62	1369
12.3521428571429	-2.58285714285714	1370
13.7585714285714	-3.03428571428571	1371
14.61	-4.11928571428571	1372
16.3428571428571	-5.75214285714286	1373
15.6442857142857	-3.28142857142857	1374
16.4671428571429	-3.37357142857143	1375
13.3707142857143	-4.91	1376
15.0957142857143	-5.385	1377
16.3607142857143	-5.38357142857143	1378
14.215	-5.10357142857143	1379
12.2314285714286	-4.785	1380
12.6171428571429	-5.31428571428571	1381
13.9985714285714	-4.69214285714286	1382
15.165	-3.365	1383
16.8571428571429	-0.133571428571429	1384
16.2442857142857	-0.42	1385
14.4364285714286	-1.64571428571429	1386
14.2871428571429	-2.16571428571429	1387
14.2385714285714	-0.355	1388
14.56	-1.64428571428571	1389
12.5678571428571	-0.0807142857142857	1390
12.9871428571429	-2.33785714285714	1391
13.3528571428571	-1.365	1392
12.9485714285714	-0.671428571428571	1393
11.2921428571429	-2.32785714285714	1394
13.3728571428571	-0.0642857142857143	1395
14.1407142857143	0.195	1396
11.3914285714286	-0.152142857142857	1397
12.2764285714286	1.04357142857143	1398
9.85428571428571	1.135	1399
12.7728571428571	1.48285714285714	1400
11.6921428571429	3.32857142857143	1401
11.5842857142857	3.795	1402
13.3292857142857	5.49642857142857	1403
11.9607142857143	4.24071428571429	1404
15.0785714285714	0.785714285714286	1405
13.9764285714286	0.39	1406
13.1785714285714	3.50428571428571	1407
14.0028571428571	3.185	1408
12.9428571428571	5.41142857142857	1409
14.1492857142857	2.64071428571429	1410
15.82	3.75857142857143	1411
16.325	2.74785714285714	1412
15.17	2.86	1413
15.785	0.327142857142857	1414
13.2885714285714	-2.29214285714286	1415
13.2957142857143	-1.94071428571429	1416
13.8957142857143	-2.62142857142857	1417
15.1364285714286	-2.25071428571429	1418
11.9228571428571	-3.19928571428571	1419
12.8064285714286	-3.48571428571429	1420
10.7128571428571	-3.02571428571429	1421
10.8121428571429	-3.37357142857143	1422
10.2107142857143	-3.35214285714286	1423
12.3	-4.26142857142857	1424
10.8242857142857	-2.875	1425
10.7421428571429	-4.44071428571429	1426
13.3592857142857	-3.455	1427
13.8021428571429	-3.79928571428571	1428
13.4714285714286	-3.36642857142857	1429
13.9928571428571	-4.43285714285714	1430
13.9135714285714	-5.44285714285714	1431
12.7835714285714	-5.67071428571429	1432
14.6064285714286	-3.83642857142857	1433
12.75	-2.76928571428571	1434
10.1885714285714	-3.31428571428571	1435
12.305	-2.95428571428571	1436
9.30285714285714	-4.26642857142857	1437
10.1228571428571	-4.31071428571429	1438
7.92357142857143	-4.31071428571429	1439
8.23428571428571	-6.06071428571429	1440
7.40785714285714	-3.78357142857143	1441
9.67571428571429	-1.79428571428571	1442
9.42928571428572	-3.59142857142857	1443
8.74214285714286	-4.28214285714286	1444
9.78357142857143	-5.74428571428571	1445
8.54428571428572	-4.64428571428571	1446
5.41857142857143	-4.09785714285714	1447
6.80285714285714	-2.29214285714286	1448
8.98928571428572	-4.08	1449
8.43285714285714	-2.46071428571429	1450
9.58428571428571	-2.97571428571429	1451
7.98357142857143	-3.66428571428571	1452
9.80142857142857	-5.26714285714286	1453
10.4764285714286	-4.425	1454
11.0307142857143	-7.53285714285714	1455
11.3328571428571	-7.75285714285714	1456
10.6607142857143	-7.81714285714286	1457
12.31	-9.96285714285714	1458
10.275	-9.17928571428572	1459
10.7535714285714	-8.79428571428571	1460
12.7071428571429	-7.83785714285714	1461
10.6007142857143	-9.57428571428571	1462
12.3264285714286	-9.90428571428571	1463
11.9785714285714	-6.945	1464
10.755	-9.32428571428571	1465
10.9885714285714	-9.96642857142857	1466
8.77928571428571	-9.25285714285714	1467
7.40142857142857	-8.67571428571429	1468
8.88785714285714	-10.0235714285714	1469
8.37428571428572	-11.4985714285714	1470
6.37357142857143	-10.775	1471
4.14214285714286	-9.75785714285714	1472
3.10785714285714	-10.1364285714286	1473
1.70214285714286	-8.75714285714286	1474
1.63642857142857	-9.40642857142857	1475
4.11285714285714	-9.65928571428571	1476
6.88642857142857	-9.74	1477
4.29714285714286	-8.90642857142857	1478
6.69857142857143	-7.92714285714286	1479
9.94857142857143	-5.96642857142857	1480
10.7085714285714	-4.52071428571429	1481
8.28714285714286	-2.77142857142857	1482
8.57714285714286	-4.86285714285714	1483
9.365	-6.71571428571429	1484
9.03	-4.7	1485
8.18928571428571	-6.04142857142857	1486
9.89428571428572	-3.37928571428571	1487
9.34	-3.565	1488
9.79285714285714	-4.80357142857143	1489
10.1257142857143	-5.80714285714286	1490
7.85214285714286	-5.92785714285714	1491
7.57428571428571	-4.11785714285714	1492
7.56357142857143	-3.45785714285714	1493
7.59571428571429	-4.89142857142857	1494
7.73357142857143	-3.47428571428571	1495
5.74785714285714	-4.12	1496
5.745	-5.47428571428571	1497
5.685	-2.65071428571429	1498
2.87142857142857	-1.99	1499
3.89571428571429	-1.12285714285714	1500
5.19857142857143	-3.38928571428571	1501
3.96285714285714	-2.14785714285714	1502
4.89928571428571	-2.49785714285714	1503
3.59071428571429	-2.09357142857143	1504
3.18357142857143	-5.76714285714286	1505
4.65857142857143	-7.03571428571429	1506
2.32071428571429	-4.505	1507
3.15	-5.83285714285714	1508
4.05214285714286	-5.00928571428571	1509
5.36	-4.02	1510
5.53571428571429	-4.72	1511
6.89642857142857	-3.43071428571429	1512
8.94642857142857	-3.64071428571429	1513
10.3521428571429	-5.06571428571429	1514
7.31428571428571	-4.54	1515
11.0392857142857	-8.43642857142857	1516
8.62357142857143	-6.15	1517
8.70214285714286	-6.45785714285714	1518
8.46928571428571	-3.32571428571429	1519
10.61	-4.98928571428571	1520
7.045	-7.97714285714286	1521
6.66428571428571	-7.01642857142857	1522
3.33714285714286	-6.495	1523
8.61142857142857	-7.645	1524
7.50071428571429	-6.78071428571429	1525
7.10142857142857	-3.38071428571429	1526
8.10071428571429	-3.73785714285714	1527
7.495	-5.32928571428571	1528
8.71	-4.26928571428572	1529
7.78857142857143	-5.80714285714286	1530
9.34285714285714	-5.83428571428571	1531
11.4264285714286	-5.63357142857143	1532
10.675	-5.40357142857143	1533
10.2007142857143	-6.77428571428571	1534
11.0607142857143	-4.74714285714286	1535
12.0592857142857	-4.31357142857143	1536
6.42285714285714	-3.985	1537
5.51357142857143	-5.75071428571429	1538
5.73857142857143	-4.53642857142857	1539
6.84642857142857	-4.85142857142857	1540
4.97714285714286	-5.48785714285714	1541
4.50071428571429	-5.29928571428571	1542
1.46071428571429	-4.32142857142857	1543
1.60357142857143	-5.78857142857143	1544
0.597857142857143	-6.14071428571429	1545
0.414285714285714	-5.85857142857143	1546
-1.52428571428571	-6.17357142857143	1547
-2.60642857142857	-4.01785714285714	1548
-1.3	-5.44142857142857	1549
-2.67714285714286	-5.325	1550
-2.20857142857143	-6.84214285714286	1551
-2.09428571428571	-6.42214285714286	1552
-3.68428571428571	-9.69357142857143	1553
-0.334285714285714	-9.04	1554
-0.613571428571429	-6.97214285714286	1555
0.796428571428571	-8.11857142857143	1556
0.658571428571429	-8.54642857142857	1557
1.08214285714286	-7.00785714285714	1558
3.05357142857143	-5.35142857142857	1559
1.00071428571429	-4.445	1560
2.76428571428571	-5.39785714285714	1561
2.84142857142857	-3.25214285714286	1562
3.30214285714286	-4.42428571428571	1563
2.79714285714286	-5.825	1564
4.86642857142857	-6.31785714285714	1565
1.76857142857143	-8.94714285714286	1566
3.145	-5.95	1567
-0.307142857142857	-2.91214285714286	1568
-0.352857142857143	-6.00857142857143	1569
1.04642857142857	-7.69928571428571	1570
4.02857142857143	-6.88071428571429	1571
5.75214285714286	-6.25785714285714	1572
2.55071428571429	-7.45285714285714	1573
-0.801428571428572	-9.72071428571429	1574
0.306428571428571	-9.14214285714286	1575
1.83642857142857	-7.30785714285714	1576
1.60642857142857	-7.09928571428572	1577
4.83785714285714	-5.405	1578
4.095	-6.25571428571429	1579
3.27714285714286	-5.94928571428571	1580
0.377857142857143	-7.93	1581
2.25	-6.84428571428572	1582
3.52714285714286	-6.02142857142857	1583
5.25857142857143	-7.68857142857143	1584
6.13857142857143	-8.625	1585
7.15285714285714	-6.79642857142857	1586
5.71214285714286	-5.00214285714286	1587
3.13	-5.31928571428571	1588
3.87857142857143	-5.41714285714286	1589
6.01214285714286	-2.96714285714286	1590
6.75357142857143	-1.07571428571429	1591
5.74571428571429	-3.10357142857143	1592
4.39571428571429	-6.42785714285714	1593
5.85714285714286	-5.74071428571429	1594
5.09785714285714	-3.51928571428571	1595
7.24714285714286	-5.14142857142857	1596
7.17571428571429	-6.43714285714286	1597
11.1628571428571	-4.79214285714286	1598
10.9942857142857	-5.19285714285714	1599
10.62	-7.88	1600
7.57071428571429	-6.38714285714286	1601
9.59357142857143	-10.415	1602
10.2592857142857	-7.66428571428572	1603
10.095	-7.34071428571429	1604
9.07642857142857	-7.02571428571429	1605
7.96571428571429	-4.89857142857143	1606
7.69	-6.19714285714286	1607
9.97357142857143	-8.32071428571428	1608
9.48357142857143	-8.12857142857143	1609
10.7321428571429	-8.72714285714286	1610
10.4892857142857	-8.705	1611
7.81714285714286	-9.23857142857143	1612
10.3714285714286	-9.64714285714286	1613
9.05	-9.46428571428572	1614
7.36857142857143	-7.30142857142857	1615
7.05214285714286	-9.48571428571429	1616
7.63071428571429	-11.3114285714286	1617
4.29714285714286	-10.0335714285714	1618
2.53142857142857	-9.94714285714286	1619
1.10142857142857	-12.1028571428571	1620
2.13714285714286	-11.9507142857143	1621
2.92785714285714	-10.6607142857143	1622
6.31642857142857	-12.6342857142857	1623
1.83071428571429	-11.1535714285714	1624
2.30714285714286	-12.8428571428571	1625
0.339285714285714	-10.7428571428571	1626
0.732142857142857	-9.53142857142857	1627
1.305	-9.35285714285714	1628
2.49428571428571	-7.3	1629
2.035	-5.80714285714286	1630
0.149285714285714	-7.51714285714286	1631
0.909285714285714	-6.59071428571429	1632
-2.39214285714286	-6.77857142857143	1633
-2.95214285714286	-4.40428571428571	1634
-3.85642857142857	-5.58785714285714	1635
-4.52928571428571	-3.93071428571429	1636
-6.64142857142857	-5.06714285714286	1637
-6.33642857142857	-6.57785714285714	1638
-4.16714285714286	-6.39428571428572	1639
-2.94285714285714	-7.40357142857143	1640
-3.83642857142857	-7.79	1641
-0.871428571428571	-9.41	1642
-1.08928571428571	-7.98428571428572	1643
-1.14285714285714	-6.955	1644
0.319285714285714	-9.17642857142857	1645
0.981428571428572	-10.735	1646
2.83642857142857	-10.6871428571429	1647
2.45071428571429	-10.9892857142857	1648
-0.293571428571429	-10.3292857142857	1649
-1.83857142857143	-10.8207142857143	1650
1.71	-10.3192857142857	1651
-0.246428571428571	-11.2321428571429	1652
-0.58	-11.2871428571429	1653
-0.975	-9.14857142857143	1654
-0.135714285714286	-8.54142857142857	1655
0.647857142857143	-9.68571428571429	1656
-0.847142857142857	-12.245	1657
-1.24714285714286	-12.1257142857143	1658
-4.39285714285714	-11.6764285714286	1659
-2.72071428571429	-13.3721428571429	1660
-3.075	-10.8307142857143	1661
-2.41642857142857	-12.7992857142857	1662
0.871428571428571	-11.5271428571429	1663
0.331428571428571	-12.5414285714286	1664
1.34642857142857	-10.9478571428571	1665
-1.44642857142857	-11.0078571428571	1666
1.11785714285714	-11.5935714285714	1667
1.89785714285714	-10.9835714285714	1668
0.302142857142857	-9.69285714285714	1669
1.635	-10.785	1670
-0.543571428571429	-11.3492857142857	1671
-0.582142857142857	-10.0457142857143	1672
0.515	-8.90428571428571	1673
2.71857142857143	-10.4878571428571	1674
0.0142857142857143	-11.14	1675
2.00857142857143	-13.2321428571429	1676
3.47928571428572	-14.8128571428571	1677
3.68857142857143	-16.4057142857143	1678
5.48142857142857	-15.925	1679
4.51571428571429	-14.0492857142857	1680
4.22785714285714	-13.45	1681
3.90785714285714	-12.115	1682
5.28857142857143	-10.9	1683
4.37642857142857	-11.4914285714286	1684
1.71642857142857	-10.4164285714286	1685
2.025	-10.4442857142857	1686
1.11357142857143	-9.73571428571429	1687
0.106428571428571	-12.665	1688
-0.0935714285714286	-11.9171428571429	1689
4.745	-10.3485714285714	1690
2.28928571428571	-10.0764285714286	1691
1.20285714285714	-9.59	1692
0.687142857142857	-7.79214285714286	1693
1.585	-6.04	1694
1.66642857142857	-7.14	1695
0.272142857142857	-7.24357142857143	1696
-1.07357142857143	-9.22428571428572	1697
1.99714285714286	-7.02785714285714	1698
1.95214285714286	-6.61357142857143	1699
1.56857142857143	-7.98071428571429	1700
1.32928571428571	-8.48214285714286	1701
1.25642857142857	-7.86428571428571	1702
1.53357142857143	-6.22785714285714	1703
1.28285714285714	-3.915	1704
-2.04357142857143	-6.005	1705
-3.49285714285714	-5.23928571428571	1706
-4.63	-3.81	1707
-4.51428571428572	-4.51642857142857	1708
-5.94571428571429	-3.925	1709
-5.42142857142857	-4.62642857142857	1710
-6.46571428571429	-5.13	1711
-2.18	-5.72785714285714	1712
-2.30357142857143	-7.97357142857143	1713
-1.245	-6.38785714285714	1714
0.935	-7.54785714285714	1715
0.841428571428571	-7.69785714285714	1716
-1.03928571428571	-6.46571428571429	1717
-0.382857142857143	-7.38214285714286	1718
1.43214285714286	-10.3121428571429	1719
0.977857142857143	-11.3671428571429	1720
2.1	-14.905	1721
0.945714285714286	-12.7985714285714	1722
-1.65428571428571	-10.3171428571429	1723
-0.69	-12.4128571428571	1724
0.527857142857143	-10.1657142857143	1725
0.534285714285714	-8.8	1726
3.99571428571429	-9.06357142857143	1727
4.30357142857143	-7.745	1728
3.85357142857143	-9.245	1729
3.63642857142857	-10.51	1730
3.88571428571429	-9.41214285714286	1731
2.235	-7.68071428571429	1732
1.66357142857143	-9.43428571428571	1733
1.94357142857143	-7.87142857142857	1734
2.23285714285714	-7.14	1735
1.47285714285714	-7.52214285714286	1736
0.467142857142857	-5.53285714285714	1737
2.14071428571429	-7.79214285714286	1738
2.53071428571429	-6.14785714285714	1739
0.4	-5.39428571428571	1740
-0.359285714285714	-6.05285714285714	1741
-2.21142857142857	-7.10785714285714	1742
-1.01928571428571	-8.825	1743
1.54428571428571	-7.66285714285714	1744
1.07857142857143	-5.65571428571429	1745
1.39357142857143	-7.14142857142857	1746
-0.978571428571429	-7.00428571428571	1747
-1.39428571428571	-6.28142857142857	1748
-1.71142857142857	-6.81642857142857	1749
-2.18214285714286	-7.24714285714286	1750
-0.0207142857142857	-8.71214285714286	1751
-0.700714285714286	-6.36	1752
-1.35714285714286	-7.47214285714286	1753
-1.26428571428571	-8.885	1754
1.95928571428571	-7.895	1755
0.199285714285714	-7.98928571428571	1756
2.98928571428571	-7.32571428571429	1757
2.43285714285714	-6.37285714285714	1758
2.91357142857143	-5.55642857142857	1759
3.62285714285714	-5.55142857142857	1760
6.25857142857143	-8.22857142857143	1761
5.52071428571429	-10.0071428571429	1762
1.88928571428571	-8.255	1763
1.13214285714286	-9.43	1764
1.30285714285714	-11.24	1765
-0.6	-11.4592857142857	1766
1.05785714285714	-10.5971428571429	1767
2.49214285714286	-12.6157142857143	1768
0.107142857142857	-12.1478571428571	1769
3.51571428571429	-9.88785714285714	1770
3.935	-9.03571428571429	1771
1.97214285714286	-9.45928571428571	1772
0.885714285714286	-8.62714285714286	1773
1.03785714285714	-6.90142857142857	1774
3.14928571428571	-8.34785714285714	1775
1.06857142857143	-10.0978571428571	1776
2.62071428571429	-9.51285714285714	1777
4.13285714285714	-9.885	1778
5.44428571428571	-9.85571428571429	1779
5.36928571428571	-8.59071428571429	1780
5.51142857142857	-9.15928571428572	1781
0.672142857142857	-8.79071428571429	1782
2.06357142857143	-8.94357142857143	1783
2.76357142857143	-8.87142857142857	1784
1.09857142857143	-7.94714285714286	1785
1.57857142857143	-6.53	1786
-0.736428571428571	-4.68357142857143	1787
0.374285714285714	-5.53928571428571	1788
-2.74428571428571	-5.29571428571429	1789
-4.52214285714286	-4.98357142857143	1790
0.332857142857143	-5.33142857142857	1791
-0.127142857142857	-8.41357142857143	1792
2.02285714285714	-6.18857142857143	1793
-0.916428571428571	-8.15714285714286	1794
0.855	-11.2185714285714	1795
3.71785714285714	-10.0721428571429	1796
0.876428571428572	-7.71214285714286	1797
2.265	-8.735	1798
2.55214285714286	-9.83928571428572	1799
0.471428571428571	-9.11857142857143	1800
-1.11071428571429	-8.25	1801
-0.424285714285714	-7.66142857142857	1802
-0.642857142857143	-6.46357142857143	1803
0.386428571428571	-6.79071428571429	1804
2.71642857142857	-8.93785714285714	1805
1.41571428571429	-9.58857142857143	1806
2.64785714285714	-8.22	1807
1.88857142857143	-8.75571428571429	1808
0.0328571428571429	-6.10857142857143	1809
1.17357142857143	-6.52357142857143	1810
1.50571428571429	-6.73571428571429	1811
-1.00928571428571	-6.34857142857143	1812
1.17571428571429	-8.23214285714286	1813
0.827142857142857	-7.18642857142857	1814
2.12714285714286	-10.4935714285714	1815
3.75142857142857	-9.50642857142857	1816
3.70928571428571	-8.65714285714286	1817
3.06642857142857	-8.13642857142857	1818
3.65428571428571	-7.27357142857143	1819
3.97785714285714	-5.98928571428571	1820
4.90214285714286	-4.22928571428572	1821
2.64428571428571	-5.68142857142857	1822
3.88428571428571	-8.00642857142857	1823
4.46214285714286	-9.25214285714286	1824
3.31857142857143	-9.05142857142857	1825
2.15214285714286	-6.96857142857143	1826
4.195	-5.78214285714286	1827
4.09642857142857	-5.89285714285714	1828
5.43714285714286	-7.27571428571429	1829
8.31	-10.1464285714286	1830
6.88071428571429	-10.6307142857143	1831
8.06714285714286	-9.73071428571429	1832
8.62357142857143	-11.0085714285714	1833
7.31571428571429	-10.2	1834
6.12357142857143	-8.92357142857143	1835
6.28928571428571	-8.82142857142857	1836
7.55142857142857	-9.28071428571429	1837
6.27714285714286	-7.99428571428571	1838
5.00857142857143	-5.44785714285714	1839
1.87	-5.03642857142857	1840
1.67214285714286	-5.26285714285714	1841
1.34642857142857	-6.27642857142857	1842
0.805	-3.44357142857143	1843
-0.775	-4.64428571428571	1844
-0.0814285714285714	-4.82357142857143	1845
1.70142857142857	-6.26	1846
0.626428571428571	-6.325	1847
1.15785714285714	-6.70142857142857	1848
2.46	-7.985	1849
2.79714285714286	-7.38785714285714	1850
2.50928571428571	-6.99071428571429	1851
2.44785714285714	-6.83285714285714	1852
2.63357142857143	-7.37714285714286	1853
0.0421428571428571	-6.48857142857143	1854
0.805	-7.74642857142857	1855
0.214285714285714	-8.23571428571429	1856
0.839285714285714	-4.63857142857143	1857
0.635	-5.38	1858
0.535714285714286	-5.86	1859
-2.25428571428571	-5.755	1860
-1.67142857142857	-8.16071428571429	1861
-0.915714285714286	-8.97214285714286	1862
1.69285714285714	-9.65142857142857	1863
-1.84142857142857	-9.70071428571429	1864
-0.856428571428572	-9.34285714285714	1865
0.503571428571429	-8.18357142857143	1866
0.0242857142857143	-8.35785714285714	1867
-1.64428571428571	-9.75071428571429	1868
-1.06857142857143	-8.17571428571429	1869
-4.32	-6.05142857142857	1870
-3.39857142857143	-3.38	1871
-2.42142857142857	-4.20357142857143	1872
-1.43571428571429	-3.705	1873
-2.01571428571429	-4.54357142857143	1874
-3.43928571428571	-7.02071428571429	1875
-4.63928571428571	-8.28928571428571	1876
-3.765	-8.41214285714286	1877
-2.72428571428571	-7.23357142857143	1878
-1.95571428571429	-6.05428571428572	1879
0.837142857142857	-5.82714285714286	1880
2.07785714285714	-6.11428571428571	1881
3.71142857142857	-8.62357142857143	1882
2.70428571428571	-7.71357142857143	1883
3.35357142857143	-9.07785714285714	1884
-0.373571428571429	-9.48857142857143	1885
-0.910714285714286	-10.5442857142857	1886
1.90714285714286	-9.04928571428571	1887
0.237142857142857	-11.4414285714286	1888
1.90071428571429	-12.4014285714286	1889
-0.347857142857143	-11.6807142857143	1890
-0.516428571428571	-11.4264285714286	1891
1.66857142857143	-9.28071428571429	1892
0.432857142857143	-8.68428571428571	1893
1.27785714285714	-7.89285714285714	1894
3.68285714285714	-6.77571428571429	1895
2.75285714285714	-7.43357142857143	1896
3.14428571428571	-8.46714285714286	1897
1.27357142857143	-9.39857142857143	1898
3.4	-12.6007142857143	1899
1.29714285714286	-11.3321428571429	1900
-0.610714285714286	-12.125	1901
-2.11071428571429	-11.4507142857143	1902
0.749285714285714	-10.6214285714286	1903
-0.58	-8.39928571428572	1904
2.58142857142857	-7.31928571428571	1905
2.35214285714286	-5.985	1906
-0.0121428571428571	-5.50357142857143	1907
-0.113571428571429	-6.21071428571429	1908
-0.460714285714286	-8.69857142857143	1909
-1.76214285714286	-5.55571428571429	1910
-1.77	-3.08285714285714	1911
-1.51285714285714	-3.88714285714286	1912
-0.802142857142857	-4.70857142857143	1913
-0.273571428571429	-3.65142857142857	1914
-3.51642857142857	-0.872857142857143	1915
-1.27714285714286	-0.122142857142857	1916
-0.338571428571429	0.558571428571429	1917
-3.41285714285714	2.04071428571429	1918
-3.79428571428571	-0.00642857142857143	1919
1.02142857142857	0.455714285714286	1920
-0.517142857142857	1.11214285714286	1921
-0.44	0.197142857142857	1922
-0.171428571428571	0.626428571428571	1923
-1.40357142857143	2.15857142857143	1924
-0.732142857142857	-0.595	1925
-2.09571428571429	-1.05357142857143	1926
-0.883571428571429	-3.22142857142857	1927
1.45285714285714	-4.32571428571429	1928
-2.54571428571429	-1.80928571428571	1929
-5.02142857142857	-1.08142857142857	1930
-3.91428571428572	-1.40357142857143	1931
-2.74642857142857	-1.82642857142857	1932
-3.065	-1.53	1933
-6.28142857142857	0.933571428571429	1934
-4.30071428571429	-1.23714285714286	1935
-2.1	-1.69714285714286	1936
-0.54	-3.425	1937
-3.21785714285714	-3.165	1938
-4.47785714285714	-1.53428571428571	1939
-4.23	-1.94571428571429	1940
-1.59	-0.950714285714286	1941
-2.35214285714286	-0.247142857142857	1942
-3.23071428571429	0.350714285714286	1943
-6.07214285714286	1.68428571428571	1944
-10.2021428571429	0.00142857142857143	1945
-11.875	-0.807857142857143	1946
-10.6492857142857	-0.517857142857143	1947
-10.3414285714286	-2.36642857142857	1948
-9.24428571428571	-1.515	1949
-8.70357142857143	-1.57214285714286	1950
-6.76428571428572	-2.67285714285714	1951
-7.34285714285714	-2.86071428571429	1952
-5.49214285714286	-3.73142857142857	1953
-3.58857142857143	-3.36428571428571	1954
-3.38	-7.17785714285714	1955
-5.35928571428571	-3.31714285714286	1956
-3.39928571428571	-2.93642857142857	1957
-4.20785714285714	-6.76142857142857	1958
-1.66571428571429	-8.43857142857143	1959
-3.51571428571429	-10.9985714285714	1960
-5.625	-11.92	1961
-3.56142857142857	-11.0607142857143	1962
-2.40428571428571	-10.9257142857143	1963
-3.61857142857143	-10.3364285714286	1964
-4.11357142857143	-7.92642857142857	1965
-5.21642857142857	-9.24714285714286	1966
-4.80214285714286	-6.67928571428572	1967
-4.03785714285714	-8.105	1968
-5.28428571428571	-8.93357142857143	1969
-6.43428571428571	-11.2892857142857	1970
-4.78214285714286	-12.2678571428571	1971
-5.65	-12.3921428571429	1972
-6.44	-11.7792857142857	1973
-5.89357142857143	-12.5778571428571	1974
-5.27428571428571	-13.8335714285714	1975
-2.01071428571429	-12.1485714285714	1976
-2.135	-9.49357142857143	1977
-3.25071428571429	-11.5671428571429	1978
-3.47142857142857	-10.8264285714286	1979
-5.89357142857143	-10.0114285714286	1980
-7.99714285714286	-9.17214285714286	1981
-9.935	-7.77571428571429	1982
-8.27	-4.70571428571429	1983
-6.49428571428571	-3.24214285714286	1984
-6.08	-6.205	1985
-4.42	-7.94142857142857	1986
-2.80071428571429	-9.77714285714286	1987
-6.57642857142857	-8.67071428571429	1988
-6.98	-10.1592857142857	1989
-5.51142857142857	-10.2278571428571	1990
-5.62714285714286	-10.6871428571429	1991
-5.01857142857143	-10.1257142857143	1992
-4.91785714285714	-10.2721428571429	1993
-7.01428571428572	-10.4607142857143	1994
-5.175	-12.1592857142857	1995
-4.38214285714286	-13.0414285714286	1996
-3.89642857142857	-13.04	1997
-8.06214285714286	-9.43285714285714	1998
-9.53428571428572	-8.13785714285714	1999
[truncated: 38,001 more rows]
