# Supplementary material for: Revealing the selective mechanisms of inhibitors to PARP-1 and PARP-2 via multiple computational methods
Source: PeerJ. 2020 May 25;8:e9241. doi: 10.7717/peerj.9241 (PMC7255342; doi:10.7717/peerj.9241)
Supplement: Data S1 [file peerj-08-9241-s001.zip › Raw_data/Figure 5/(A) PARP-1-NMS-P118.csv]

1	0.83828241139174	0.487723673814837	0.370595627270081	0.219698531892103	0.200437492371117	0.0688182058327294	0.121003891281805	0.235144887278974	0.137598754954426	0.0520250118169228	0.0648723196535837	0.0565362375099129	0.0166168827302091	-0.040277898335608	-0.10306122474815	-0.0664738057930796	-0.0856458814516601	-0.0874837447489586	-0.0841930752495558	-0.0838661962585757	-0.0851080894339715	-0.114259411394365	-0.0883466867936362	-0.0749775629331552	-0.0982893225605054	-0.071531173478814	-0.0708365386689341	-0.0844762952693043	-0.102917085910095	-0.145089928464322	-0.140901729331603	-0.112371827878945	-0.1229368125565	-0.125482535523174	-0.13877048699975	-0.145833639468981	-0.132543007756839	-0.138501876329386	-0.151611519164463	-0.101711197616917	-0.076612610737534	-0.048185054629426	-0.0794111971010402	-0.0739204410237228	-0.00234502825373172	-0.0163844552182226	-0.0464663133432758	-0.00236175121909068	0.0218650397443977
0.83828241139174	1	0.725911323432359	0.646646891961924	0.39400091948484	0.326976561056138	0.158421891772233	0.285042059679657	0.414538660487386	0.245468864603065	0.140251017835681	0.182594824027967	0.148448855967727	0.084615678843331	0.0343186448191153	-0.0265484498614699	-0.00995933060719665	-0.0447460697764179	-0.0578471315012961	-0.0554612978698306	-0.0670798036286571	-0.0790665555100162	-0.108710504440394	-0.102903313401052	-0.0912343923604956	-0.10915453191055	-0.0874144876776804	-0.0923146321948954	-0.106032491383699	-0.132476333026954	-0.156654007148934	-0.143301318812052	-0.112089457068218	-0.122031395016171	-0.134759024707381	-0.150202845072979	-0.154110744411721	-0.15802277705272	-0.163416295379454	-0.190264748633933	-0.149371198947388	-0.128527128579821	-0.112897228964179	-0.138276349599661	-0.1232551948769	-0.0710463652017656	-0.0873236991321072	-0.0881156158575217	-0.0420229318954267	-0.0428872631296177
0.487723673814837	0.725911323432359	1	0.814409111983481	0.547743647872625	0.382388300560548	0.211610935560889	0.352285761385203	0.391546264931902	0.207655729096156	0.133781381311506	0.153391493882961	0.107912325756295	0.0397087272354943	-0.0108489018481174	-0.0558722619739919	-0.0412433614568991	-0.079671307795348	-0.0817341089829236	-0.0732433235582626	-0.0923224442609284	-0.100776183187329	-0.0983838143859986	-0.0963109867116536	-0.0821367169851304	-0.0738850528037591	-0.0519373781711716	-0.048878156156544	-0.0510511654195077	-0.0797206702532909	-0.0730079937001795	-0.0790532562810227	-0.0759212578542793	-0.0899966795766955	-0.121876751707402	-0.133634883641964	-0.154629592879202	-0.156021436167533	-0.165392657456536	-0.169128597957584	-0.141840530719053	-0.129883292128444	-0.109764418524549	-0.0855970057011624	-0.0849547649068142	-0.0781763157793343	-0.0527828522156289	-0.021636010321353	-0.0197755973128808	-0.0254662026327892
0.370595627270081	0.646646891961924	0.814409111983481	1	0.785502754943148	0.587009346714096	0.429164953951135	0.598552991771628	0.58228941279053	0.383222559078218	0.319580669002147	0.308628471328763	0.23100810946626	0.163066315319325	0.112895826514727	0.0538836381082002	0.0445409420078398	-0.0313424498258039	-0.0354301105504144	3.64759162558445E-4	-0.0342412943940766	-0.0773573232545564	-0.0716365179363738	-0.0693660854562306	-0.0912209699900514	-0.0921353477980891	-0.0614387652078827	-0.072704190348539	-0.0808122990482442	-0.120151392632353	-0.10970205039036	-0.113960320117666	-0.0918244089950716	-0.104889303977194	-0.141432378356092	-0.144090554549049	-0.158980857387571	-0.156022362804502	-0.186491943078038	-0.183869581178655	-0.164271284135697	-0.139459271842259	-0.13058272711269	-0.114564420289967	-0.10868169797034	-0.11335805834985	-0.0898780540072549	-0.0479290539244725	-0.040813544571122	-0.0576626774646192
0.219698531892103	0.39400091948484	0.547743647872625	0.785502754943148	1	0.816486754561638	0.667415661358275	0.687654947920014	0.612481501972579	0.478151551103716	0.375387308635404	0.269921527541233	0.238474223555259	0.175345602641652	0.077683206873312	0.0329896240553305	0.0284501729215967	-0.0556881500295034	-0.0308817919376959	0.00709767724060701	-0.0499924427640452	-0.0834040554431646	-0.0501535681577983	-0.0554068078676186	-0.0968223478024932	-0.0655293238844115	-0.0277768908719345	-0.0446130102922047	-0.0492051061911277	-0.0922961042568897	-0.0923993297482139	-0.105301061539284	-0.1040590825149	-0.11980327854856	-0.150255017127928	-0.155346383717612	-0.152479120224919	-0.116879533762389	-0.150739868198271	-0.135332329615573	-0.132311819155825	-0.101401778797305	-0.0677347438010503	-0.0766928509452319	-0.0912856068588547	-0.0653726409887222	-0.0247823526614829	-0.0196118965736837	-0.0186359039902345	0.00654901799821647
0.200437492371117	0.326976561056138	0.382388300560548	0.587009346714096	0.816486754561638	1	0.825797937277981	0.71415783290193	0.717321003075223	0.676110196579828	0.508875739542826	0.350529600026557	0.365281216282485	0.292021995738511	0.153198388711251	0.0926614087244066	0.0918869113726834	0.00246422033362492	0.0103459282554251	0.0591569192295195	-0.0039530551414294	-0.040728299312784	-0.0143519132413531	-0.0178632102914699	-0.0637359019038616	-0.0312918198479442	0.00460650017094829	-0.0231161851259048	-0.0320663470308397	-0.0781010223089394	-0.104690431095266	-0.116479499305502	-0.117309604816412	-0.135007355716451	-0.149663197807469	-0.164958896551596	-0.14438224113137	-0.118959834827138	-0.148657048543397	-0.121778633278058	-0.115250766732403	-0.0540316813538436	-0.0293445659480456	-0.059079448513299	-0.0587896513480972	-0.00373284678786776	0.016727262631511	0.00730321865329401	0.0301267053366686	0.0614099933607862
0.0688182058327294	0.158421891772233	0.211610935560889	0.429164953951135	0.667415661358275	0.825797937277981	1	0.808817680236908	0.659894935584081	0.705874094324915	0.639771249153046	0.409076007655	0.373142984541359	0.366074445322488	0.250044972080061	0.151887367430998	0.131413269486248	0.0244345431785425	0.0257442075048255	0.0884392000922476	0.0251018371482742	-0.0327067213147724	0.00749152654091025	0.0213624462246652	-0.043007312091347	-0.0195350432391447	0.0341541775887033	0.00593208264089798	-0.0142790000264121	-0.0559886719199218	-0.0946802357393597	-0.118273974726922	-0.139606573741006	-0.150967589446076	-0.150326305458498	-0.148882219689001	-0.127746494123716	-0.106201343022497	-0.132928139674748	-0.0946008865380393	-0.0753024828915296	-0.0179969222197621	-0.0125533030874544	-0.0332656760803581	-0.00923698381363888	0.0209658687855353	0.0452154655317962	0.0466988688672628	0.0562983075699693	0.077579793216327
0.121003891281805	0.285042059679657	0.352285761385203	0.598552991771628	0.687654947920014	0.71415783290193	0.808817680236908	1	0.81203454972745	0.694458675220585	0.718332917662257	0.610391234656872	0.452190551207914	0.393979185911311	0.349783955645248	0.241009813468384	0.166794315510021	0.0505966446962727	0.0177318522896246	0.088647958362302	0.0505978771923279	-0.0364629069387496	-0.0163901373651511	0.0126093155970868	-0.0622687628233604	-0.0645306082123759	-0.00907194169721844	-0.026734976806288	-0.0639391320342301	-0.108373948186722	-0.130155434878357	-0.151612807604456	-0.154633140925812	-0.165887427219669	-0.174614354228921	-0.159862313778956	-0.154692865904534	-0.141224148687179	-0.18521806073911	-0.148993568700041	-0.127131340338871	-0.0655316790077271	-0.0681737550607873	-0.0722220448290603	-0.0362666948866816	-0.036404855557019	-0.0159179124433266	0.0264470830017077	0.0262471679000361	0.00674983360954792
0.235144887278974	0.414538660487386	0.391546264931902	0.58228941279053	0.612481501972579	0.717321003075223	0.659894935584081	0.81203454972745	1	0.821095942323803	0.700533587580529	0.681099019752831	0.617293600861523	0.471015926655605	0.38760432332188	0.306746290366629	0.243745660805469	0.128744243806052	0.0780626137219045	0.134733062355713	0.100583727139467	0.0222779318966264	0.0200444727225778	0.0341527971044311	-0.0345417476540265	-0.034175096439229	-0.00568723796768766	-0.0323154818205822	-0.0699744750828322	-0.120065219293982	-0.150047034548232	-0.143925811713513	-0.134059337626508	-0.144975243280912	-0.156979395979417	-0.144050135725116	-0.13065716239022	-0.140083911531972	-0.181111561893648	-0.170102721011555	-0.153073657572497	-0.0884879510529732	-0.093736550402953	-0.111394801699968	-0.0703923237065161	-0.056504113883102	-0.0680405722222094	-0.0375436880185668	-7.05346320764325E-4	-0.0193675708496555
0.137598754954426	0.245468864603065	0.207655729096156	0.383222559078218	0.478151551103716	0.676110196579828	0.705874094324915	0.694458675220585	0.821095942323803	1	0.821631490158085	0.639796090444189	0.659523145576951	0.596081474280547	0.460518854410973	0.347504862153408	0.310301337388521	0.167973640727898	0.129279475982482	0.196892069755847	0.14445040082901	0.0610188154620225	0.072964503486557	0.093495758242103	0.00871666126645295	0.0111888521574416	0.0616368286914842	0.0250826591604121	-0.0194283332062892	-0.0618207902126226	-0.113925861995026	-0.118818506946023	-0.132705697063522	-0.141517855149204	-0.135088064476604	-0.122651521026113	-0.084911931300747	-0.0767945445409962	-0.1163164429723	-0.0940917316438276	-0.0677156168143251	-8.60445166420981E-4	-0.0120107632405472	-0.0419029412320455	0.00420573635557719	0.035649667570826	0.0143607111679428	0.0118375731901042	0.0619519704540503	0.0596346898953365
0.0520250118169228	0.140251017835681	0.133781381311506	0.319580669002147	0.375387308635404	0.508875739542826	0.639771249153046	0.718332917662257	0.700533587580529	0.821631490158085	1	0.783873140226374	0.612782502691384	0.6404828688676	0.61426439653999	0.422625203235047	0.339428420305735	0.171655867979007	0.122004918189693	0.223097217523982	0.188265871347589	0.0549432913417453	0.0781710183973637	0.133448180944149	0.0156785092057823	-0.00850267088255117	0.0638566733269808	0.0325897423985396	-0.0280958864339455	-0.0728737840241819	-0.122165670725748	-0.136136355892029	-0.150192848139549	-0.15691599250761	-0.14890204592235	-0.113870674745998	-0.0965184746952175	-0.0836357168515848	-0.129711747359124	-0.0744950115758767	-0.0424101551209325	0.0316613329070614	0.00518303771446829	0.00553032188883262	0.0490466535235871	0.0368642435727592	0.0319897038217749	0.0645208504340796	0.0814999059288177	0.047886424140891
0.0648723196535837	0.182594824027967	0.153391493882961	0.308628471328763	0.269921527541233	0.350529600026557	0.409076007655	0.610391234656872	0.681099019752831	0.639796090444189	0.783873140226374	1	0.75269849121288	0.571133493813223	0.645491883019916	0.552566962392747	0.40150798253421	0.256792821844986	0.154293824717215	0.226829053759927	0.225839924566823	0.0907834139317359	0.0718518379490126	0.107366701339839	0.0209600913042897	-0.0305124666627029	0.00128989082332353	-0.0221626086760959	-0.080016511998278	-0.111833595135183	-0.13673911351402	-0.134210884770518	-0.113871374981281	-0.114420882236382	-0.120234816275914	-0.0824315570260276	-0.0680059799342774	-0.0988235934207397	-0.135233590917626	-0.104893575405897	-0.077756590803253	-0.0209455152702356	-0.0605135565647647	-0.0560864354345497	-0.00387736498533607	-0.0347341280119001	-0.059146921436239	-0.00717451038441282	0.0169399653133547	-0.045944809363027
0.0565362375099129	0.148448855967727	0.107912325756295	0.23100810946626	0.238474223555259	0.365281216282485	0.373142984541359	0.452190551207914	0.617293600861523	0.659523145576951	0.612782502691384	0.75269849121288	1	0.7476025900664	0.60670738749025	0.606127127147198	0.553682214971951	0.400281984987533	0.329882032029696	0.371079006782935	0.333750888729373	0.232179598481716	0.212846826201067	0.205171967516592	0.121921191389493	0.106125587239334	0.113021390349895	0.0637274300719941	0.0089367587495145	-0.0147189595119949	-0.051292144413658	-0.0301255039973607	-0.0237714671861901	-0.0431714917577654	-0.0380516372908789	-0.0215713000375268	0.0223894738125848	-0.0231547202181252	-0.0511586480626665	-0.0578530616143383	-0.0543724649117028	-0.013849139626684	-0.0652305529427497	-0.083528971238749	-0.0215317780351296	-0.0291529080147981	-0.0922601225558189	-0.0639801155909384	-0.0125243957840336	-0.0731020621874385
0.0166168827302091	0.084615678843331	0.0397087272354943	0.163066315319325	0.175345602641652	0.292021995738511	0.366074445322488	0.393979185911311	0.471015926655605	0.596081474280547	0.6404828688676	0.571133493813223	0.7476025900664	1	0.784664567764388	0.584494103148023	0.613070483867614	0.398867927799893	0.389027146763885	0.471493878680526	0.381461779936185	0.256647544505517	0.28797534087325	0.290029416798808	0.159108094724186	0.148280942051687	0.194395039108245	0.136052860649925	0.0688611930575476	0.0407032723257199	-0.00608236386390721	-3.97070196271618E-4	-0.0202858376694697	-0.04624819438581	-0.0199982104811203	0.0139029321179524	0.0538459745726744	0.0389132485396603	-0.00114018067388253	0.021396274642916	0.00529950612285436	0.0432698331000616	-0.00768024291541555	-0.0151907749100566	0.0282131045329609	0.0105875999378095	-0.0339069483282506	-0.0123485023715722	0.02255555188577	-0.03010121138435
-0.040277898335608	0.0343186448191153	-0.0108489018481174	0.112895826514727	0.077683206873312	0.153198388711251	0.250044972080061	0.349783955645248	0.38760432332188	0.460518854410973	0.61426439653999	0.645491883019916	0.60670738749025	0.784664567764388	1	0.742515197799332	0.630695054684402	0.424516901389625	0.37998964371836	0.474258290246033	0.405111823013541	0.246825251158967	0.274226600177896	0.299232884336454	0.155275953730907	0.113703635404296	0.173955361437718	0.113530308410398	0.0377329065284119	0.00339048969706954	-0.0358455459942568	-0.0344896872863266	-0.0456129049553618	-0.0615804736890881	-0.0388609750746108	0.00789837021644631	0.0545914935653268	0.0326788372666119	-0.0205938487086986	0.0260787010878663	0.0235906128936977	0.0648414990011937	0.00576160043052029	0.00813238648992394	0.0507044884128016	0.0135491918589065	-0.0331937809660559	-9.57337986386803E-4	0.0219050289729495	-0.048136964651724
-0.10306122474815	-0.0265484498614699	-0.0558722619739919	0.0538836381082002	0.0329896240553305	0.0926614087244066	0.151887367430998	0.241009813468384	0.306746290366629	0.347504862153408	0.422625203235047	0.552566962392747	0.606127127147198	0.584494103148023	0.742515197799332	1	0.795770618752094	0.622575744684841	0.50950016051002	0.530960819100734	0.499550563505501	0.368983045645866	0.334100390377073	0.307224841778458	0.200836397208327	0.172901682249531	0.173713849928833	0.0984325798383951	0.0458046965401469	0.0338364515658725	0.0334823098044429	0.0660287107784901	0.0615404953774965	0.0361614436418373	0.0594122720734581	0.10209188170104	0.173998692897451	0.108842314592654	0.0682569369725638	0.0569761031926615	0.0294894453013494	0.0204958317299044	-0.060985448705211	-0.0696461462821427	-0.021478301080526	-0.0820914401516391	-0.154147121746473	-0.11194294428989	-0.0840233175456772	-0.168213944286517
-0.0664738057930796	-0.00995933060719665	-0.0412433614568991	0.0445409420078398	0.0284501729215967	0.0918869113726834	0.131413269486248	0.166794315510021	0.243745660805469	0.310301337388521	0.339428420305735	0.40150798253421	0.553682214971951	0.613070483867614	0.630695054684402	0.795770618752094	1	0.795278373745921	0.722750364440688	0.717836352084838	0.622543018333746	0.524307670999558	0.496292877938148	0.407134539764324	0.285385798842426	0.301810176521483	0.284215956220892	0.176902306454995	0.144941311517352	0.121004537118035	0.111353223932324	0.157702332641587	0.129249640139069	0.0854148048182263	0.117424012373897	0.172740633686145	0.259280766127166	0.179269495591013	0.141100410009249	0.113827269421236	0.045383573680875	0.0143133667817059	-0.065439100750301	-0.079941407961981	-0.0507279561253611	-0.0913319539823881	-0.161929014706436	-0.152832140504853	-0.116952709207574	-0.177086787224561
-0.0856458814516601	-0.0447460697764179	-0.079671307795348	-0.0313424498258039	-0.0556881500295034	0.00246422033362492	0.0244345431785425	0.0505966446962727	0.128744243806052	0.167973640727898	0.171655867979007	0.256792821844986	0.400281984987533	0.398867927799893	0.424516901389625	0.622575744684841	0.795278373745921	1	0.8165326085213	0.646981044550094	0.717804215606155	0.703168642224763	0.544256242646077	0.410360035533305	0.388856860747326	0.39273146965418	0.301647743875249	0.203782852719088	0.195749596642148	0.198968007180834	0.198169312114029	0.257861558598424	0.228243125041582	0.197881706548041	0.23128494950503	0.271067098157948	0.370118750651925	0.236378445943111	0.216735514836706	0.152521900688145	0.0717779629323802	0.010878612139741	-0.0667766263297579	-0.0789610905156101	-0.0528912985680261	-0.0997929867822532	-0.178404343465649	-0.170142333713767	-0.133285519217073	-0.191627178009941
-0.0874837447489586	-0.0578471315012961	-0.0817341089829236	-0.0354301105504144	-0.0308817919376959	0.0103459282554251	0.0257442075048255	0.0177318522896246	0.0780626137219045	0.129279475982482	0.122004918189693	0.154293824717215	0.329882032029696	0.389027146763885	0.37998964371836	0.50950016051002	0.722750364440688	0.8165326085213	1	0.82808607831277	0.688365780035599	0.763899469815861	0.725463299266196	0.503777816382124	0.437344018345038	0.503024538327805	0.416145159722869	0.263388912006446	0.263627534158942	0.248416030265616	0.230706088937371	0.285291761960393	0.241210738994645	0.193348660509468	0.223147956359808	0.265562482625754	0.356176304886507	0.26020608081332	0.224204948524745	0.154284300379202	0.0360712417920383	-0.0288169724134895	-0.0981911275650839	-0.1181073652425	-0.101972314975173	-0.132017584276138	-0.204450631037189	-0.209189086609843	-0.174022878952606	-0.220754053900085
-0.0841930752495558	-0.0554612978698306	-0.0732433235582626	3.64759162558445E-4	0.00709767724060701	0.0591569192295195	0.0884392000922476	0.088647958362302	0.134733062355713	0.196892069755847	0.223097217523982	0.226829053759927	0.371079006782935	0.471493878680526	0.474258290246033	0.530960819100734	0.717836352084838	0.646981044550094	0.82808607831277	1	0.781149376150058	0.678384423485471	0.773084089307901	0.65519891910908	0.480624290032375	0.519221016918967	0.514380063518461	0.353644823912598	0.311076180175074	0.279146064785762	0.22901604944342	0.253320521975494	0.188297390559618	0.137409455295635	0.175807509103351	0.214308415865151	0.276287873715963	0.203069463537527	0.156711589137261	0.148342888671429	0.0458271221274629	0.0071189710716602	-0.0618730627690003	-0.0655749068317763	-0.046148005487551	-0.0881071641776172	-0.147221072994467	-0.137088677013267	-0.115345003044962	-0.169422172790454
-0.0838661962585757	-0.0670798036286571	-0.0923224442609284	-0.0342412943940766	-0.0499924427640452	-0.0039530551414294	0.0251018371482742	0.0505978771923279	0.100583727139467	0.14445040082901	0.188265871347589	0.225839924566823	0.333750888729373	0.381461779936185	0.405111823013541	0.499550563505501	0.622543018333746	0.717804215606155	0.688365780035599	0.781149376150058	1	0.81680675114015	0.720746951015954	0.70256588752282	0.633543088845385	0.565954653454869	0.512524446810489	0.404939844305789	0.361817586818812	0.354818114848238	0.295064989008612	0.31995958941373	0.250824427372129	0.22583810261462	0.267951648733491	0.287724507056637	0.340613536123857	0.220529804214627	0.198475147486916	0.180597750867677	0.108231422307496	0.0691203238416174	-6.24780601670753E-4	0.00733887227371013	0.0332849590706567	-0.0216856246796145	-0.085177217344574	-0.0605945527030591	-0.0465853279270342	-0.123917128163976
-0.0851080894339715	-0.0790665555100162	-0.100776183187329	-0.0773573232545564	-0.0834040554431646	-0.040728299312784	-0.0327067213147724	-0.0364629069387496	0.0222779318966264	0.0610188154620225	0.0549432913417453	0.0907834139317359	0.232179598481716	0.256647544505517	0.246825251158967	0.368983045645866	0.524307670999558	0.703168642224763	0.763899469815861	0.678384423485471	0.81680675114015	1	0.829843044890746	0.656960774836992	0.685782811322996	0.683402355059464	0.545696981166746	0.416872172849519	0.413806886796748	0.410396043224288	0.360315682632726	0.394652815620928	0.323579834262776	0.286625761818396	0.318622579785756	0.333454361814838	0.388650864981306	0.26843350701217	0.264019844973463	0.190057568117761	0.0698342624707627	5.05571206328336E-4	-0.0578000329489364	-0.0679181146570396	-0.0480114747234527	-0.0883043191388233	-0.152917121002074	-0.147122223676227	-0.125124768607505	-0.179353780464035
-0.114259411394365	-0.108710504440394	-0.0983838143859986	-0.0716365179363738	-0.0501535681577983	-0.0143519132413531	0.00749152654091025	-0.0163901373651511	0.0200444727225778	0.072964503486557	0.0781710183973637	0.0718518379490126	0.212846826201067	0.28797534087325	0.274226600177896	0.334100390377073	0.496292877938148	0.544256242646077	0.725463299266196	0.773084089307901	0.720746951015954	0.829843044890746	1	0.801587832879948	0.66362107472568	0.731691924246094	0.689901704293542	0.507288813681534	0.48200842432327	0.439256115040785	0.361943692277696	0.359870764257584	0.273024002498387	0.22832086768949	0.258488808915766	0.267306538523983	0.300577569757451	0.20844143030179	0.196947294707073	0.180031370777148	0.0471237892894703	-0.0108651508080585	-0.066893947444032	-0.0728400229687235	-0.0571661463764791	-0.0950458778991683	-0.151920060474479	-0.146282069445091	-0.131278110432952	-0.168852794618652
-0.0883466867936362	-0.102903313401052	-0.0963109867116536	-0.0693660854562306	-0.0554068078676186	-0.0178632102914699	0.0213624462246652	0.0126093155970868	0.0341527971044311	0.093495758242103	0.133448180944149	0.107366701339839	0.205171967516592	0.290029416798808	0.299232884336454	0.307224841778458	0.407134539764324	0.410360035533305	0.503777816382124	0.65519891910908	0.70256588752282	0.656960774836992	0.801587832879948	1	0.807924364769646	0.696039037651069	0.770043047530945	0.684431305636384	0.594138189611162	0.545145606494757	0.423115647266424	0.384208508451228	0.277866486267205	0.244624469425345	0.272544604471321	0.230636782208902	0.216700026488676	0.129148142235806	0.137597285730221	0.175177631765289	0.0794928494152629	0.0533643499236746	0.00769117471932527	0.0151484330374214	0.0371063640705782	-0.00920812232658425	-0.0476152497085323	-0.0265468938181979	-0.0253228709622337	-0.0764298305703962
-0.0749775629331552	-0.0912343923604956	-0.0821367169851304	-0.0912209699900514	-0.0968223478024932	-0.0637359019038616	-0.043007312091347	-0.0622687628233604	-0.0345417476540265	0.00871666126645295	0.0156785092057823	0.0209600913042897	0.121921191389493	0.159108094724186	0.155275953730907	0.200836397208327	0.285385798842426	0.388856860747326	0.437344018345038	0.480624290032375	0.633543088845385	0.685782811322996	0.66362107472568	0.807924364769646	1	0.810642711110818	0.726305870798433	0.733491269391309	0.701853436573123	0.673888130540744	0.531063993839277	0.51094203087694	0.381259287162315	0.364180300117233	0.38287844547147	0.310125773516196	0.27389504404255	0.171034156651638	0.210627532492502	0.198049149292065	0.0969774791127193	0.0466279178411631	0.0049491865487978	0.0293834597874323	0.04698975683872	-0.00411164095403877	-0.0318081904474205	-0.00351859745767873	-0.0130470504050134	-0.0558624337668073
-0.0982893225605054	-0.10915453191055	-0.0738850528037591	-0.0921353477980891	-0.0655293238844115	-0.0312918198479442	-0.0195350432391447	-0.0645306082123759	-0.034175096439229	0.0111888521574416	-0.00850267088255117	-0.0305124666627029	0.106125587239334	0.148280942051687	0.113703635404296	0.172901682249531	0.301810176521483	0.39273146965418	0.503024538327805	0.519221016918967	0.565954653454869	0.683402355059464	0.731691924246094	0.696039037651069	0.810642711110818	1	0.835470369883149	0.709923300221887	0.730538438858875	0.654638769002226	0.534796956390885	0.511765603258516	0.391361367482842	0.339118744721504	0.346805375945994	0.304862765784998	0.283822981156859	0.193727339490029	0.212650565654719	0.185088244283438	0.0405849685710889	-0.01728802822516	-0.0592451407642443	-0.0341918274212617	-0.020635281350159	-0.0680005525849163	-0.0938600317356573	-0.0725378185497326	-0.0768220798505777	-0.10408417937055
-0.071531173478814	-0.0874144876776804	-0.0519373781711716	-0.0614387652078827	-0.0277768908719345	0.00460650017094829	0.0341541775887033	-0.00907194169721844	-0.00568723796768766	0.0616368286914842	0.0638566733269808	0.00128989082332353	0.113021390349895	0.194395039108245	0.173955361437718	0.173713849928833	0.284215956220892	0.301647743875249	0.416145159722869	0.514380063518461	0.512524446810489	0.545696981166746	0.689901704293542	0.770043047530945	0.726305870798433	0.835470369883149	1	0.835312763389603	0.77132023478674	0.652984209465733	0.503381635839785	0.430812199742273	0.315160901023984	0.261863502195394	0.269650997561651	0.209002279855433	0.174542152402602	0.0991227289564779	0.125057819344426	0.164471665091005	0.0464201247738464	0.00739995487911742	-0.0222730622393668	0.0101363717193773	0.0241506508495312	-0.0167099327915143	-0.0375436739531067	-0.0171394301052507	-0.0281200786534384	-0.0528084336288798
-0.0708365386689341	-0.0923146321948954	-0.048878156156544	-0.072704190348539	-0.0446130102922047	-0.0231161851259048	0.00593208264089798	-0.026734976806288	-0.0323154818205822	0.0250826591604121	0.0325897423985396	-0.0221626086760959	0.0637274300719941	0.136052860649925	0.113530308410398	0.0984325798383951	0.176902306454995	0.203782852719088	0.263388912006446	0.353644823912598	0.404939844305789	0.416872172849519	0.507288813681534	0.684431305636384	0.733491269391309	0.709923300221887	0.835312763389603	1	0.875228960409562	0.783830465680759	0.594816713730737	0.495036144181895	0.368489625774179	0.336334759314962	0.324055422878964	0.217351007348485	0.166498138272412	0.0972348368133679	0.144214588499258	0.195618831774859	0.0838450038564704	0.0483329614980145	0.0377470910537545	0.0726363547858212	0.0794860423848453	0.0358943768647244	0.0297992024649081	0.0508573660506254	0.0317192118714463	0.00612973507487163
-0.0844762952693043	-0.106032491383699	-0.0510511654195077	-0.0808122990482442	-0.0492051061911277	-0.0320663470308397	-0.0142790000264121	-0.0639391320342301	-0.0699744750828322	-0.0194283332062892	-0.0280958864339455	-0.080016511998278	0.0089367587495145	0.0688611930575476	0.0377329065284119	0.0458046965401469	0.144941311517352	0.195749596642148	0.263627534158942	0.311076180175074	0.361817586818812	0.413806886796748	0.48200842432327	0.594138189611162	0.701853436573123	0.730538438858875	0.77132023478674	0.875228960409562	1	0.863117201188218	0.683985244046414	0.581938670106696	0.439824963278348	0.405494245649946	0.377634973071081	0.276577166144898	0.2019573025057	0.129365859653798	0.18668775120338	0.200341233344452	0.0754651889070477	-0.00214341472110169	-2.52467260525747E-4	0.0582834877740791	0.0330197732166103	-0.0264918021931729	1.45863272590979E-6	0.0256176471848654	-0.0204012988123254	-0.0339722227751743
-0.102917085910095	-0.132476333026954	-0.0797206702532909	-0.120151392632353	-0.0922961042568897	-0.0781010223089394	-0.0559886719199218	-0.108373948186722	-0.120065219293982	-0.0618207902126226	-0.0728737840241819	-0.111833595135183	-0.0147189595119949	0.0407032723257199	0.00339048969706954	0.0338364515658725	0.121004537118035	0.198968007180834	0.248416030265616	0.279146064785762	0.354818114848238	0.410396043224288	0.439256115040785	0.545145606494757	0.673888130540744	0.654638769002226	0.652984209465733	0.783830465680759	0.863117201188218	1	0.854270771261587	0.722392142598512	0.572196821174496	0.567610491525047	0.552540429255817	0.413661422655249	0.318967349021402	0.234254090217145	0.308033028225118	0.281237286228754	0.159739176688053	0.0632036902765754	0.0803744713112227	0.132204763416138	0.0938428214363908	0.035702925398901	0.0690688118955896	0.0734212256379935	0.0131286888266479	0.0105811428747747
-0.145089928464322	-0.156654007148934	-0.0730079937001795	-0.10970205039036	-0.0923993297482139	-0.104690431095266	-0.0946802357393597	-0.130155434878357	-0.150047034548232	-0.113925861995026	-0.122165670725748	-0.13673911351402	-0.051292144413658	-0.00608236386390721	-0.0358455459942568	0.0334823098044429	0.111353223932324	0.198169312114029	0.230706088937371	0.22901604944342	0.295064989008612	0.360315682632726	0.361943692277696	0.423115647266424	0.531063993839277	0.534796956390885	0.503381635839785	0.594816713730737	0.683985244046414	0.854270771261587	1	0.866645034526284	0.764965846292607	0.740759044785222	0.679359908378186	0.537621283427078	0.393045516332221	0.317405917709713	0.405699997244777	0.304087984743565	0.163856300004497	0.0494452816529288	0.0495360300790957	0.110890096922675	0.0544128184965149	-0.0330642043953953	0.00159470946842811	0.0131141372622508	-0.0685701808249253	-0.0780965230967437
-0.140901729331603	-0.143301318812052	-0.0790532562810227	-0.113960320117666	-0.105301061539284	-0.116479499305502	-0.118273974726922	-0.151612807604456	-0.143925811713513	-0.118818506946023	-0.136136355892029	-0.134210884770518	-0.0301255039973607	-3.97070196271618E-4	-0.0344896872863266	0.0660287107784901	0.157702332641587	0.257861558598424	0.285291761960393	0.253320521975494	0.31995958941373	0.394652815620928	0.359870764257584	0.384208508451228	0.51094203087694	0.511765603258516	0.430812199742273	0.495036144181895	0.581938670106696	0.722392142598512	0.866645034526284	1	0.850339447042274	0.721620081198516	0.689631482509278	0.598484668768984	0.4807312194625	0.41557945704868	0.477242998558945	0.338009798784809	0.194031809188405	0.0948765775060889	0.070622041008733	0.0954031802942089	0.0666929025296811	-0.00363148768284463	-0.0168640963680345	-0.0158955463687478	-0.0632809779524918	-0.0956880635456127
-0.112371827878945	-0.112089457068218	-0.0759212578542793	-0.0918244089950716	-0.1040590825149	-0.117309604816412	-0.139606573741006	-0.154633140925812	-0.134059337626508	-0.132705697063522	-0.150192848139549	-0.113871374981281	-0.0237714671861901	-0.0202858376694697	-0.0456129049553618	0.0615404953774965	0.129249640139069	0.228243125041582	0.241210738994645	0.188297390559618	0.250824427372129	0.323579834262776	0.273024002498387	0.277866486267205	0.381259287162315	0.391361367482842	0.315160901023984	0.368489625774179	0.439824963278348	0.572196821174496	0.764965846292607	0.850339447042274	1	0.849322614430605	0.729228134446832	0.617377054717014	0.454150139839417	0.385353308720613	0.465712286098176	0.303577353673407	0.172464568757621	0.0940703934023847	0.0494846437835906	0.0826555840045492	0.0494185792467877	-0.0292872605487335	-0.0539760312221118	-0.04570811714603	-0.0863775311274574	-0.123035349438512
-0.1229368125565	-0.122031395016171	-0.0899966795766955	-0.104889303977194	-0.11980327854856	-0.135007355716451	-0.150967589446076	-0.165887427219669	-0.144975243280912	-0.141517855149204	-0.15691599250761	-0.114420882236382	-0.0431714917577654	-0.04624819438581	-0.0615804736890881	0.0361614436418373	0.0854148048182263	0.197881706548041	0.193348660509468	0.137409455295635	0.22583810261462	0.286625761818396	0.22832086768949	0.244624469425345	0.364180300117233	0.339118744721504	0.261863502195394	0.336334759314962	0.405494245649946	0.567610491525047	0.740759044785222	0.721620081198516	0.849322614430605	1	0.875908642621269	0.662224298164127	0.480543640905816	0.388863533506868	0.515132706960173	0.366848764184186	0.242711646067737	0.150539098933237	0.104269241483177	0.140983823872181	0.108327005946798	0.0221537819817556	0.00133902202092888	0.0077571449172692	-0.0432094837333194	-0.0762454022885833
-0.125482535523174	-0.134759024707381	-0.121876751707402	-0.141432378356092	-0.150255017127928	-0.149663197807469	-0.150326305458498	-0.174614354228921	-0.156979395979417	-0.135088064476604	-0.14890204592235	-0.120234816275914	-0.0380516372908789	-0.0199982104811203	-0.0388609750746108	0.0594122720734581	0.117424012373897	0.23128494950503	0.223147956359808	0.175807509103351	0.267951648733491	0.318622579785756	0.258488808915766	0.272544604471321	0.38287844547147	0.346805375945994	0.269650997561651	0.324055422878964	0.377634973071081	0.552540429255817	0.679359908378186	0.689631482509278	0.729228134446832	0.875908642621269	1	0.786143985444145	0.603292453722993	0.474114270733842	0.595739965969905	0.454477100170727	0.314184417620384	0.213644340446322	0.159390130091687	0.166489691415094	0.153047456061071	0.0822663367832783	0.0290480632323473	0.0194878283517734	-0.00955867828908739	-0.0524960173512355
-0.13877048699975	-0.150202845072979	-0.133634883641964	-0.144090554549049	-0.155346383717612	-0.164958896551596	-0.148882219689001	-0.159862313778956	-0.144050135725116	-0.122651521026113	-0.113870674745998	-0.0824315570260276	-0.0215713000375268	0.0139029321179524	0.00789837021644631	0.10209188170104	0.172740633686145	0.271067098157948	0.265562482625754	0.214308415865151	0.287724507056637	0.333454361814838	0.267306538523983	0.230636782208902	0.310125773516196	0.304862765784998	0.209002279855433	0.217351007348485	0.276577166144898	0.413661422655249	0.537621283427078	0.598484668768984	0.617377054717014	0.662224298164127	0.786143985444145	1	0.791268000312719	0.624768613529981	0.650602537878358	0.501529974174568	0.339028352750831	0.230521852539203	0.160239239703634	0.173967769545346	0.149779493996654	0.0552544000924048	-0.00648836638380822	-0.0164467871283458	-0.0553167822275461	-0.11551998836596
-0.145833639468981	-0.154110744411721	-0.154629592879202	-0.158980857387571	-0.152479120224919	-0.14438224113137	-0.127746494123716	-0.154692865904534	-0.13065716239022	-0.084911931300747	-0.0965184746952175	-0.0680059799342774	0.0223894738125848	0.0538459745726744	0.0545914935653268	0.173998692897451	0.259280766127166	0.370118750651925	0.356176304886507	0.276287873715963	0.340613536123857	0.388650864981306	0.300577569757451	0.216700026488676	0.27389504404255	0.283822981156859	0.174542152402602	0.166498138272412	0.2019573025057	0.318967349021402	0.393045516332221	0.4807312194625	0.454150139839417	0.480543640905816	0.603292453722993	0.791268000312719	1	0.789158854958474	0.723742653247076	0.62199757679911	0.442817801001532	0.314765997388585	0.230006281308681	0.18172309649801	0.191042429570678	0.129276703290439	0.022970005496891	-0.0211318020218978	-0.0156125655990471	-0.0757965402607635
-0.132543007756839	-0.15802277705272	-0.156021436167533	-0.156022362804502	-0.116879533762389	-0.118959834827138	-0.106201343022497	-0.141224148687179	-0.140083911531972	-0.0767945445409962	-0.0836357168515848	-0.0988235934207397	-0.0231547202181252	0.0389132485396603	0.0326788372666119	0.108842314592654	0.179269495591013	0.236378445943111	0.26020608081332	0.203069463537527	0.220529804214627	0.26843350701217	0.20844143030179	0.129148142235806	0.171034156651638	0.193727339490029	0.0991227289564779	0.0972348368133679	0.129365859653798	0.234254090217145	0.317405917709713	0.41557945704868	0.385353308720613	0.388863533506868	0.474114270733842	0.624768613529981	0.789158854958474	1	0.84350438927678	0.696327030859335	0.564598489299474	0.459780439531128	0.387111351015926	0.327743185860351	0.29281390396978	0.243789712903225	0.150456115015213	0.078755139981963	0.0619250536571462	0.022442414045781
-0.138501876329386	-0.163416295379454	-0.165392657456536	-0.186491943078038	-0.150739868198271	-0.148657048543397	-0.132928139674748	-0.18521806073911	-0.181111561893648	-0.1163164429723	-0.129711747359124	-0.135233590917626	-0.0511586480626665	-0.00114018067388253	-0.0205938487086986	0.0682569369725638	0.141100410009249	0.216735514836706	0.224204948524745	0.156711589137261	0.198475147486916	0.264019844973463	0.196947294707073	0.137597285730221	0.210627532492502	0.212650565654719	0.125057819344426	0.144214588499258	0.18668775120338	0.308033028225118	0.405699997244777	0.477242998558945	0.465712286098176	0.515132706960173	0.595739965969905	0.650602537878358	0.723742653247076	0.84350438927678	1	0.807717015402523	0.633088780692244	0.488519803235938	0.404788808105255	0.33677698416696	0.313506802416953	0.267887898464382	0.170253470617876	0.0977217317295709	0.0805245397670931	0.0468761246333544
-0.151611519164463	-0.190264748633933	-0.169128597957584	-0.183869581178655	-0.135332329615573	-0.121778633278058	-0.0946008865380393	-0.148993568700041	-0.170102721011555	-0.0940917316438276	-0.0744950115758767	-0.104893575405897	-0.0578530616143383	0.021396274642916	0.0260787010878663	0.0569761031926615	0.113827269421236	0.152521900688145	0.154284300379202	0.148342888671429	0.180597750867677	0.190057568117761	0.180031370777148	0.175177631765289	0.198049149292065	0.185088244283438	0.164471665091005	0.195618831774859	0.200341233344452	0.281237286228754	0.304087984743565	0.338009798784809	0.303577353673407	0.366848764184186	0.454477100170727	0.501529974174568	0.62199757679911	0.696327030859335	0.807717015402523	1	0.798238103075123	0.639885663878584	0.556357483292203	0.508976321952343	0.443349466552711	0.37473843394943	0.303452871637403	0.225101491799055	0.172352084867138	0.142190857986361
-0.101711197616917	-0.149371198947388	-0.141840530719053	-0.164271284135697	-0.132311819155825	-0.115250766732403	-0.0753024828915296	-0.127131340338871	-0.153073657572497	-0.0677156168143251	-0.0424101551209325	-0.077756590803253	-0.0543724649117028	0.00529950612285436	0.0235906128936977	0.0294894453013494	0.045383573680875	0.0717779629323802	0.0360712417920383	0.0458271221274629	0.108231422307496	0.0698342624707627	0.0471237892894703	0.0794928494152629	0.0969774791127193	0.0405849685710889	0.0464201247738464	0.0838450038564704	0.0754651889070477	0.159739176688053	0.163856300004497	0.194031809188405	0.172464568757621	0.242711646067737	0.314184417620384	0.339028352750831	0.442817801001532	0.564598489299474	0.633088780692244	0.798238103075123	1	0.841589100006696	0.728904362261896	0.700612696421722	0.659069037131708	0.565290369028256	0.483242047100764	0.403873253516867	0.344854559250841	0.302037916349938
-0.076612610737534	-0.128527128579821	-0.129883292128444	-0.139459271842259	-0.101401778797305	-0.0540316813538436	-0.0179969222197621	-0.0655316790077271	-0.0884879510529732	-8.60445166420981E-4	0.0316613329070614	-0.0209455152702356	-0.013849139626684	0.0432698331000616	0.0648414990011937	0.0204958317299044	0.0143133667817059	0.010878612139741	-0.0288169724134895	0.0071189710716602	0.0691203238416174	5.05571206328336E-4	-0.0108651508080585	0.0533643499236746	0.0466279178411631	-0.01728802822516	0.00739995487911742	0.0483329614980145	-0.00214341472110169	0.0632036902765754	0.0494452816529288	0.0948765775060889	0.0940703934023847	0.150539098933237	0.213644340446322	0.230521852539203	0.314765997388585	0.459780439531128	0.488519803235938	0.639885663878584	0.841589100006696	1	0.843525682744681	0.737508742461656	0.747080572629692	0.71451093274527	0.589598658562648	0.489226066371237	0.47680168271784	0.429196519736863
-0.048185054629426	-0.112897228964179	-0.109764418524549	-0.13058272711269	-0.0677347438010503	-0.0293445659480456	-0.0125533030874544	-0.0681737550607873	-0.093736550402953	-0.0120107632405472	0.00518303771446829	-0.0605135565647647	-0.0652305529427497	-0.00768024291541555	0.00576160043052029	-0.060985448705211	-0.065439100750301	-0.0667766263297579	-0.0981911275650839	-0.0618730627690003	-6.24780601670753E-4	-0.0578000329489364	-0.066893947444032	0.00769117471932527	0.0049491865487978	-0.0592451407642443	-0.0222730622393668	0.0377470910537545	-2.52467260525747E-4	0.0803744713112227	0.0495360300790957	0.070622041008733	0.0494846437835906	0.104269241483177	0.159390130091687	0.160239239703634	0.230006281308681	0.387111351015926	0.404788808105255	0.556357483292203	0.728904362261896	0.843525682744681	1	0.841915675751775	0.715462122065302	0.750822359788933	0.703997149619208	0.551796282232725	0.499724158242767	0.516366496511084
-0.0794111971010402	-0.138276349599661	-0.0855970057011624	-0.114564420289967	-0.0766928509452319	-0.059079448513299	-0.0332656760803581	-0.0722220448290603	-0.111394801699968	-0.0419029412320455	0.00553032188883262	-0.0560864354345497	-0.083528971238749	-0.0151907749100566	0.00813238648992394	-0.0696461462821427	-0.079941407961981	-0.0789610905156101	-0.1181073652425	-0.0655749068317763	0.00733887227371013	-0.0679181146570396	-0.0728400229687235	0.0151484330374214	0.0293834597874323	-0.0341918274212617	0.0101363717193773	0.0726363547858212	0.0582834877740791	0.132204763416138	0.110890096922675	0.0954031802942089	0.0826555840045492	0.140983823872181	0.166489691415094	0.173967769545346	0.18172309649801	0.327743185860351	0.33677698416696	0.508976321952343	0.700612696421722	0.737508742461656	0.841915675751775	1	0.824416975006965	0.702552892540308	0.756074487377711	0.700732060318625	0.549476240214817	0.524449823416349
-0.0739204410237228	-0.1232551948769	-0.0849547649068142	-0.10868169797034	-0.0912856068588547	-0.0587896513480972	-0.00923698381363888	-0.0362666948866816	-0.0703923237065161	0.00420573635557719	0.0490466535235871	-0.00387736498533607	-0.0215317780351296	0.0282131045329609	0.0507044884128016	-0.021478301080526	-0.0507279561253611	-0.0528912985680261	-0.101972314975173	-0.046148005487551	0.0332849590706567	-0.0480114747234527	-0.0571661463764791	0.0371063640705782	0.04698975683872	-0.020635281350159	0.0241506508495312	0.0794860423848453	0.0330197732166103	0.0938428214363908	0.0544128184965149	0.0666929025296811	0.0494185792467877	0.108327005946798	0.153047456061071	0.149779493996654	0.191042429570678	0.29281390396978	0.313506802416953	0.443349466552711	0.659069037131708	0.747080572629692	0.715462122065302	0.824416975006965	1	0.843547866671601	0.760145862385111	0.772387244244683	0.73188583917857	0.615644962251224
-0.00234502825373172	-0.0710463652017656	-0.0781763157793343	-0.11335805834985	-0.0653726409887222	-0.00373284678786776	0.0209658687855353	-0.036404855557019	-0.056504113883102	0.035649667570826	0.0368642435727592	-0.0347341280119001	-0.0291529080147981	0.0105875999378095	0.0135491918589065	-0.0820914401516391	-0.0913319539823881	-0.0997929867822532	-0.132017584276138	-0.0881071641776172	-0.0216856246796145	-0.0883043191388233	-0.0950458778991683	-0.00920812232658425	-0.00411164095403877	-0.0680005525849163	-0.0167099327915143	0.0358943768647244	-0.0264918021931729	0.035702925398901	-0.0330642043953953	-0.00363148768284463	-0.0292872605487335	0.0221537819817556	0.0822663367832783	0.0552544000924048	0.129276703290439	0.243789712903225	0.267887898464382	0.37473843394943	0.565290369028256	0.71451093274527	0.750822359788933	0.702552892540308	0.843547866671601	1	0.860372315306851	0.732559534450023	0.785583502553458	0.753102797287079
-0.0163844552182226	-0.0873236991321072	-0.0527828522156289	-0.0898780540072549	-0.0247823526614829	0.016727262631511	0.0452154655317962	-0.0159179124433266	-0.0680405722222094	0.0143607111679428	0.0319897038217749	-0.059146921436239	-0.0922601225558189	-0.0339069483282506	-0.0331937809660559	-0.154147121746473	-0.161929014706436	-0.178404343465649	-0.204450631037189	-0.147221072994467	-0.085177217344574	-0.152917121002074	-0.151920060474479	-0.0476152497085323	-0.0318081904474205	-0.0938600317356573	-0.0375436739531067	0.0297992024649081	1.45863272590979E-6	0.0690688118955896	0.00159470946842811	-0.0168640963680345	-0.0539760312221118	0.00133902202092888	0.0290480632323473	-0.00648836638380822	0.022970005496891	0.150456115015213	0.170253470617876	0.303452871637403	0.483242047100764	0.589598658562648	0.703997149619208	0.756074487377711	0.760145862385111	0.860372315306851	1	0.86149166244309	0.783751096860905	0.8168433227532
-0.0464663133432758	-0.0881156158575217	-0.021636010321353	-0.0479290539244725	-0.0196118965736837	0.00730321865329401	0.0466988688672628	0.0264470830017077	-0.0375436880185668	0.0118375731901042	0.0645208504340796	-0.00717451038441282	-0.0639801155909384	-0.0123485023715722	-9.57337986386803E-4	-0.11194294428989	-0.152832140504853	-0.170142333713767	-0.209189086609843	-0.137088677013267	-0.0605945527030591	-0.147122223676227	-0.146282069445091	-0.0265468938181979	-0.00351859745767873	-0.0725378185497326	-0.0171394301052507	0.0508573660506254	0.0256176471848654	0.0734212256379935	0.0131141372622508	-0.0158955463687478	-0.04570811714603	0.0077571449172692	0.0194878283517734	-0.0164467871283458	-0.0211318020218978	0.078755139981963	0.0977217317295709	0.225101491799055	0.403873253516867	0.489226066371237	0.551796282232725	0.700732060318625	0.772387244244683	0.732559534450023	0.86149166244309	1	0.848528418180037	0.76395314335624
-0.00236175121909068	-0.0420229318954267	-0.0197755973128808	-0.040813544571122	-0.0186359039902345	0.0301267053366686	0.0562983075699693	0.0262471679000361	-7.05346320764325E-4	0.0619519704540503	0.0814999059288177	0.0169399653133547	-0.0125243957840336	0.02255555188577	0.0219050289729495	-0.0840233175456772	-0.116952709207574	-0.133285519217073	-0.174022878952606	-0.115345003044962	-0.0465853279270342	-0.125124768607505	-0.131278110432952	-0.0253228709622337	-0.0130470504050134	-0.0768220798505777	-0.0281200786534384	0.0317192118714463	-0.0204012988123254	0.0131286888266479	-0.0685701808249253	-0.0632809779524918	-0.0863775311274574	-0.0432094837333194	-0.00955867828908739	-0.0553167822275461	-0.0156125655990471	0.0619250536571462	0.0805245397670931	0.172352084867138	0.344854559250841	0.47680168271784	0.499724158242767	0.549476240214817	0.73188583917857	0.785583502553458	0.783751096860905	0.848528418180037	1	0.872358680492198
0.0218650397443977	-0.0428872631296177	-0.0254662026327892	-0.0576626774646192	0.00654901799821647	0.0614099933607862	0.077579793216327	0.00674983360954792	-0.0193675708496555	0.0596346898953365	0.047886424140891	-0.045944809363027	-0.0731020621874385	-0.03010121138435	-0.048136964651724	-0.168213944286517	-0.177086787224561	-0.191627178009941	-0.220754053900085	-0.169422172790454	-0.123917128163976	-0.179353780464035	-0.168852794618652	-0.0764298305703962	-0.0558624337668073	-0.10408417937055	-0.0528084336288798	0.00612973507487163	-0.0339722227751743	0.0105811428747747	-0.0780965230967437	-0.0956880635456127	-0.123035349438512	-0.0762454022885833	-0.0524960173512355	-0.11551998836596	-0.0757965402607635	0.022442414045781	0.0468761246333544	0.142190857986361	0.302037916349938	0.429196519736863	0.516366496511084	0.524449823416349	0.615644962251224	0.753102797287079	0.8168433227532	0.76395314335624	0.872358680492198	1
0.00625058907599804	-0.0507136501302056	0.010588334142073	-0.0253845659321446	0.0319060171347305	0.0464414499747918	0.0636739299688481	0.0104363704405058	-0.0419483427613721	0.0103324679987389	0.016202413065905	-0.0791323126903301	-0.11963247374817	-0.0646426158619346	-0.0742274612867161	-0.200724741688926	-0.220629403913775	-0.227986911995	-0.248320871208862	-0.188562010581628	-0.138653251861495	-0.199523199330054	-0.183335888247877	-0.0846173960360754	-0.0544974976750348	-0.0906415028023359	-0.0442931809074693	0.00806278946671845	-0.00289152685371711	0.0391936788482816	-0.0342948857507121	-0.0861723675518993	-0.120130616835794	-0.0624260859521439	-0.0575342079206534	-0.119384939344892	-0.124381699159282	-0.032916459099007	-0.0100610969884625	0.0946697824399911	0.233934801235663	0.316705076419653	0.423136540366206	0.497757436445503	0.535995539954888	0.604176221458151	0.739908172862816	0.762458323424466	0.753131328213223	0.854111792731705
0.0250781264301268	8.754010459577E-4	0.0452547884970211	0.0329971603735914	0.0437573019021429	0.0595794328034339	0.0898194413139138	0.0653211349853653	0.0212234541004368	0.0441767250082183	0.0602967192518172	-0.0124348334051596	-0.0647553922315744	-0.031097002411127	-0.0335605398740292	-0.139768924308701	-0.181808106997072	-0.204230451926837	-0.228038416194975	-0.162199300557467	-0.114728447746424	-0.191534025763475	-0.185087655623334	-0.0921253575024118	-0.0708759747555884	-0.114415872239476	-0.0690579758695985	-0.0228071776866027	-0.0476675064786294	-0.0513331545417547	-0.11403299270498	-0.127474724851697	-0.163244849875954	-0.141357759653865	-0.128088068202841	-0.163277255489697	-0.14954797783362	-0.091262171830464	-0.090303679974463	-0.013843561273828	0.106657135465059	0.199356859208148	0.250642961481273	0.334450512791116	0.445277355575149	0.465160415172043	0.54857251886976	0.660397708826284	0.714124646527579	0.677389379930635
0.0700246346291424	0.0373602116257649	0.0407678796566828	0.0335345419162662	0.0608925446500955	0.10518999856791	0.120859174745014	0.0795278622413641	0.0596666617624735	0.0907575981486236	0.0818995848100921	0.00742074158663281	-0.0395227961447871	-0.0251797686662867	-0.0535501187419396	-0.149126494349112	-0.1898923205371	-0.221468496713566	-0.252438772947856	-0.191964719476915	-0.152540885352414	-0.209174272704485	-0.200778397672317	-0.12207441015427	-0.113368143531776	-0.151214891788436	-0.108759490424739	-0.0532945146687538	-0.105981545360128	-0.113045789277081	-0.185462471453188	-0.193634233446518	-0.218230229047121	-0.201348107773089	-0.175339717468762	-0.222607885029503	-0.176511797739711	-0.116132381817359	-0.107440220361379	-0.0374837553188582	0.0876469514171342	0.232472586274886	0.265314179842054	0.255357810784105	0.384324772820651	0.492341717184352	0.511491191961633	0.529264526199165	0.687468538503449	0.711014375638685
0.0818337880328752	0.0280648923004937	0.043195594032464	0.0272610715195157	0.0928844182229414	0.114672109990872	0.110669650912091	0.04033021904892	-0.00307817049857746	0.018778544021106	-0.0155905132061071	-0.107246501632611	-0.155150434123733	-0.131626639255028	-0.175508568249924	-0.272952455872244	-0.296904937033347	-0.313360494547247	-0.326754880799257	-0.293821242724217	-0.27670563877474	-0.275605296509123	-0.270005393186971	-0.219305932330319	-0.185970603616009	-0.197593497070196	-0.168949872751273	-0.120889779445996	-0.138243323547992	-0.137965907366605	-0.205093518243235	-0.239262865313524	-0.27137386852374	-0.234001003867185	-0.213708235611357	-0.261113632458394	-0.231038237114073	-0.15608972999362	-0.132183893923673	-0.0736559399979818	0.0294415618834635	0.123761110208912	0.213524036947725	0.205724544981997	0.263544734149684	0.378527321078135	0.462622594319983	0.443949972753532	0.524685881405274	0.639439078857156
0.04137720987249	0.0652258134647971	0.116097523563161	0.11557600809885	0.122352398550894	0.0819139551811886	0.0808887683439848	0.0640967865502974	0.00694076413100479	-0.0324530093248381	-0.0329580145436745	-0.0820825550554935	-0.177842975834744	-0.164615724270831	-0.164717295057959	-0.258086749392679	-0.292989983047393	-0.31608490547048	-0.318121157090329	-0.289755381033587	-0.271486238461908	-0.278186989896538	-0.269886711600261	-0.238339705024212	-0.196211532000667	-0.214725042192807	-0.188616791758305	-0.147934684923419	-0.141057698187094	-0.152936205677308	-0.192075791017304	-0.224819628827758	-0.260130250169032	-0.240091782238397	-0.250845686453231	-0.267226750027257	-0.254959357171416	-0.209193388128954	-0.20861335836216	-0.157467875393555	-0.112935057810305	-0.0723860104281075	0.00273890185640959	0.0678286890131801	0.0918360007182433	0.115470522204364	0.239379732961207	0.296197725106289	0.297599460208587	0.350288159721392
0.0735704152378612	0.111514791986593	0.120092673992288	0.133416997929407	0.108649034861414	0.0893898997169061	0.0889851696078648	0.0940233718788821	0.069344943327499	0.0275667153964559	0.0261940407140889	-2.0156138793855E-4	-0.0828922951435886	-0.0933518564747403	-0.0966835878110287	-0.164238906039908	-0.207630964416294	-0.243045616880506	-0.248424522744781	-0.218064477199657	-0.196539732226801	-0.218042416014618	-0.211242155892721	-0.195073156011686	-0.164903208081408	-0.178347137259334	-0.160002542191935	-0.125709492329407	-0.137119721308269	-0.167289514708377	-0.208433664379849	-0.207380240194188	-0.240924019001016	-0.245094679160645	-0.246907135447591	-0.257557614221827	-0.230648137312361	-0.198554505933501	-0.210498655856265	-0.171344101670274	-0.134778493732866	-0.0574381291827654	-0.0356148866791192	-0.00914170052086717	0.0533873076959054	0.0865961530748326	0.143983392937031	0.199885583662897	0.272938205479324	0.27232430474575
0.108368124870841	0.0928594290811269	0.0804574655659977	0.0802348074817149	0.108646064145056	0.108685332716662	0.0978862731473666	0.0616445838390183	0.0364759188994994	0.018073431289043	-0.02058737065436	-0.0717544130481463	-0.132909119472819	-0.137763989193982	-0.177165427459219	-0.245418903768821	-0.269092902344208	-0.292292425828363	-0.290940677290833	-0.28135851375126	-0.283327499140332	-0.261091865513108	-0.256539706987283	-0.261897227465301	-0.233106527884278	-0.225229892574157	-0.214525642098507	-0.183132067174957	-0.194758899743203	-0.21913123747667	-0.263987174763392	-0.268637463864697	-0.29701990920139	-0.28553359566082	-0.275945268341272	-0.299409124980746	-0.260996516270255	-0.207744940797863	-0.200928372373487	-0.172116939398623	-0.121504594036667	-0.0400580611697469	0.0209138913275968	-0.00912990867737096	0.0344395363854179	0.130613347486899	0.181603495700047	0.167201392248683	0.259621671891334	0.346396022286084
0.0754104118773543	0.0733853911208546	0.0816275697857996	0.0896241304004552	0.116659604452223	0.0884959699237786	0.0817420273963802	0.0497252621152809	-0.00114013781256316	-0.0357097254025464	-0.0631775389105929	-0.107547905577342	-0.181811625413328	-0.180286699906488	-0.207867972015261	-0.275345019259134	-0.300121872029549	-0.313408111579237	-0.298265908409265	-0.299187231842216	-0.319812920988887	-0.273805815283268	-0.261388649457265	-0.271194670150271	-0.240729558420731	-0.224893391776727	-0.216196847736781	-0.19861385619511	-0.190485697176127	-0.208780930233086	-0.231646182524043	-0.259524277722741	-0.287989064022494	-0.275752469087406	-0.275841547909054	-0.293563846756041	-0.275140366286092	-0.227781545654456	-0.213093255933442	-0.191528649249993	-0.175947665768312	-0.149863651793601	-0.0645226766128425	-0.0695388074202649	-0.0765005625855734	-0.0192303685672318	0.0718400741873572	0.0660754763270335	0.078876836308035	0.179332659795121
0.047969031635452	0.0923468051320147	0.10835526923533	0.120231132275206	0.098730866009241	0.0510107044558476	0.0452890370417699	0.0561110150444187	0.0193013485450141	-0.0460194270867316	-0.0517676124683478	-0.0461555159814354	-0.131297002702042	-0.149766388941212	-0.144474714833599	-0.182179721731276	-0.225418410459978	-0.24207549828532	-0.234486564636381	-0.237928091889113	-0.242892845292408	-0.222701844174025	-0.214424617186489	-0.238840670115616	-0.201158601721709	-0.199042816899392	-0.199104039329894	-0.187649094415871	-0.173154501127061	-0.1959783643966	-0.204218876547228	-0.213002471219395	-0.237904315892521	-0.237819540290179	-0.260852668194771	-0.265956965594675	-0.256201993661014	-0.245770506407117	-0.24298618519792	-0.232104956808573	-0.246164215966041	-0.232197787943054	-0.175166766933831	-0.151523172555448	-0.161514880495727	-0.150571312877053	-0.0658400505259357	-0.0300713666127421	-0.0428952541830838	-8.65190282838049E-4
0.0734631289687511	0.100444639179401	0.0843751809314414	0.0936536355809163	0.0827855068261956	0.0542942424604917	0.0424410179585838	0.0377002577987742	0.0232051648813128	-0.0285708029903476	-0.0585312346165222	-0.0559885076952183	-0.116094057368899	-0.14119904734739	-0.152352077910723	-0.181945152810709	-0.208428186298522	-0.22409162278701	-0.214585636475922	-0.2318916756558	-0.239848190735191	-0.202934701276875	-0.20031155192895	-0.239377504040702	-0.206938527532162	-0.201607320724159	-0.207190809886465	-0.197181431167884	-0.193709773486584	-0.224366017316459	-0.235180448280143	-0.227750678838233	-0.249615835600809	-0.252707789337037	-0.261092000646544	-0.269727557181731	-0.238918178154068	-0.230479529330206	-0.224950217240707	-0.225997708622338	-0.236703786891093	-0.206506057211459	-0.161232143384261	-0.178188848808286	-0.169522717318838	-0.125256536630872	-0.0755832206661649	-0.0719171290970861	-0.0386856484193034	0.0132574659545721
0.0695467333211742	0.0766418918962773	0.0598288249707833	0.0696666757560005	0.0858938908607833	0.0616800914700782	0.0515304180716976	0.0217834000507543	-0.0100370341586806	-0.044333718802054	-0.0833483899438096	-0.110402571259792	-0.166064962598109	-0.174216468505034	-0.200115003971346	-0.23631815692303	-0.249395149379895	-0.254913615587366	-0.231111840652719	-0.260759018782925	-0.293828256397433	-0.226901460189792	-0.213562984432612	-0.261456818655277	-0.236235772677177	-0.212643485404247	-0.216052159815517	-0.211597229788895	-0.20121954588866	-0.233213222064499	-0.243471730064715	-0.249158702169612	-0.263925576109724	-0.26437147209859	-0.261624776085237	-0.269217899018788	-0.241323785634094	-0.21935944199993	-0.205250504565308	-0.202282759297324	-0.216673125838361	-0.197475079164997	-0.13540934187134	-0.171236522739202	-0.181972979463057	-0.121814471874978	-0.0702548584097454	-0.0953307831078451	-0.0721737016882629	0.0222705629329973
0.0407476395926273	0.0672226000368438	0.0747872638078736	0.0847895385706936	0.0894485020097088	0.0447307263704833	0.0488545622261766	0.0353902406191092	-0.0161111000964126	-0.0616753523383918	-0.073136319479634	-0.0897038502722081	-0.16513921416692	-0.174494006798654	-0.183000838627703	-0.213119860935115	-0.24117422409303	-0.247759719908004	-0.224920416253624	-0.238944928330726	-0.267799451432212	-0.224415050238475	-0.197956911597815	-0.233193355398622	-0.215366484121686	-0.201803586971333	-0.188192626751243	-0.186518332124013	-0.165705163637796	-0.199090625125782	-0.207168854482643	-0.221711069510268	-0.24590434985711	-0.251127381613994	-0.252337318787667	-0.252287982814101	-0.233362479584393	-0.225751147509888	-0.21509695647717	-0.204802119128738	-0.239875478663838	-0.246003073732361	-0.180983823605664	-0.194369435464886	-0.21974000927403	-0.191188987602496	-0.122751600879972	-0.129164828842931	-0.147161944772244	-0.0714057479733031
0.0396278395886231	0.0528930144146036	0.0720351707414994	0.0888763599638246	0.109806082769706	0.0651111284650024	0.0627198672954143	0.0369786085983816	-0.0257549974865712	-0.0689450003144873	-0.0842226282934362	-0.114901680932859	-0.188204421978654	-0.191349792430777	-0.206515763837927	-0.25283273025182	-0.276486465190163	-0.286870531050804	-0.254651433211639	-0.266338652508075	-0.310135680478273	-0.25105331272165	-0.224156090279402	-0.253782480571812	-0.239105128858356	-0.217376605054261	-0.19728231922709	-0.195352111733681	-0.175952366707024	-0.201802834478718	-0.202613068999883	-0.232722242482467	-0.252316018169048	-0.252106207021326	-0.251822928876157	-0.252500931717529	-0.238293384471296	-0.209842741298977	-0.195184377832545	-0.185470824542958	-0.214819218264312	-0.224305165591423	-0.14824110627682	-0.164834249915746	-0.196657890263389	-0.158893805850738	-0.0752390024600324	-0.0889910236039145	-0.112043272904642	-0.0161024836830971
0.017985072409869	0.0355997948869922	0.0648252702575513	0.0826100412017355	0.10089692889111	0.0486775534868884	0.0457315351949017	0.0294615723560062	-0.0429220647030137	-0.0955148139675346	-0.0948321249494482	-0.122739744331624	-0.199436514901705	-0.195275446962646	-0.202949245295483	-0.251011618013248	-0.280837273475131	-0.29335683072122	-0.264905632899653	-0.266172007564232	-0.306699885963315	-0.255792215390203	-0.227590077139015	-0.246395367764515	-0.232413323915156	-0.216527504424645	-0.190336667157715	-0.187403137239682	-0.167432804904479	-0.187765849599618	-0.179493802453913	-0.220674693637349	-0.231694951712327	-0.22620189654847	-0.234740613147295	-0.2263860776019	-0.237472807753293	-0.210423068373818	-0.195866736680169	-0.184505906908376	-0.212957062886203	-0.232990615294287	-0.156135329601943	-0.152688773180809	-0.196637445592362	-0.17705886319154	-0.0857339264639014	-0.0833964252415208	-0.133005459200872	-0.045434163176836
-0.00162947762363435	0.0323145015241325	0.0842047124239914	0.100171235062861	0.111409729968196	0.0485328485554206	0.0497509547539342	0.0519884258622414	-0.0302829576663631	-0.0908560252528134	-0.0660172512924754	-0.0873173858859987	-0.193553262757099	-0.188298267129568	-0.176240232976157	-0.237706953485645	-0.282552188862352	-0.298519709063376	-0.273193326311275	-0.264204380119834	-0.294985017517412	-0.269538137261262	-0.23546268110013	-0.243027178439342	-0.228606562465721	-0.22059143067938	-0.187063048063561	-0.185759771956184	-0.160369150102257	-0.178790416201489	-0.170193744912921	-0.212152321861499	-0.232997805453598	-0.230226892121587	-0.251627524833205	-0.235802318712421	-0.255554214083898	-0.231500482887444	-0.23504826574941	-0.211102606644081	-0.241527236377986	-0.262136822612095	-0.175597923982294	-0.145596835080837	-0.200768551944165	-0.196270637752376	-0.0825453884676332	-0.0573921276644891	-0.131243600581283	-0.0618423053168875
0.0147492782585333	0.0141677167364696	0.0708616252223597	0.0767210854770883	0.102024574950511	0.0534738245608429	0.0611144141648369	0.0402284107662301	-0.0450304390716793	-0.0851302055548145	-0.0665285553616673	-0.11616815137106	-0.215132762948268	-0.187750106983896	-0.192858739408523	-0.269161700083285	-0.303758204664089	-0.318584829769437	-0.287570965884484	-0.272658081323855	-0.311449025251721	-0.274898792737618	-0.244538886325937	-0.246251688805685	-0.221565493720854	-0.200000629371924	-0.177765602953327	-0.174938149600652	-0.142714524675717	-0.1568208386989	-0.149816688540764	-0.201915718716803	-0.22320888469766	-0.209222199729376	-0.221473178442209	-0.214925968427248	-0.241419499531524	-0.200683419720995	-0.192888839929211	-0.173843320592755	-0.187416723697247	-0.213460978496254	-0.126814713731537	-0.100680446755251	-0.136887858414248	-0.123348247758134	-0.00776228822260912	0.016578321478542	-0.0583986221842434	0.0242299230398961
0.0535540498541155	0.0194643041095576	0.0640376580128712	0.064853074980385	0.108296571769031	0.0689985433935096	0.0826158869681491	0.0447208938454781	-0.0366580947922586	-0.0530040596462772	-0.0533867953198729	-0.129743944131741	-0.210601866748926	-0.171553241431886	-0.195040406259442	-0.285839296592558	-0.310233923313332	-0.326255562429898	-0.298371390528171	-0.276876478401605	-0.314798363206026	-0.271197473860174	-0.242029044354128	-0.235519156749443	-0.216621538915539	-0.181999527406153	-0.169139812651969	-0.157779093317967	-0.13992945713073	-0.146869519446825	-0.148966549983267	-0.205213683187418	-0.229112957019067	-0.206072403276555	-0.203708563398849	-0.209266689411974	-0.230255673177481	-0.173394306811598	-0.15811287877419	-0.1389788074839	-0.137200535806301	-0.146073550334445	-0.0567462007220248	-0.0348984395766615	-0.0529086555900028	-0.0170599284140557	0.0934212455879751	0.110004930389779	0.0635590348365099	0.158665079333852
0.00497486198386128	0.00539080120968866	0.0828283720339777	0.0942835762404152	0.133937197513731	0.0767015371817322	0.0922504668232819	0.0795299634342139	-0.0265305373332079	-0.0602760310750168	-0.0283265861320296	-0.0927721474442028	-0.210676074455115	-0.175256294460277	-0.171497869563647	-0.269985877444441	-0.320773756432214	-0.346786797709099	-0.326131779865393	-0.282369777359909	-0.302917143096829	-0.292536260680372	-0.254014704714155	-0.22997914900505	-0.205512401482607	-0.192406489355468	-0.16900535734656	-0.149321845528841	-0.132658801819975	-0.132236490190086	-0.143055787716501	-0.210162055702636	-0.252115425550313	-0.220304410140087	-0.231701833608876	-0.249033064741066	-0.28031338016826	-0.212809556439464	-0.206390383141278	-0.15594208562551	-0.147686188209985	-0.148068992052451	-0.0342545440660192	0.0287524539076731	-0.0229286992751263	-0.00931846244327907	0.145768558026606	0.183641322105719	0.10148299506811	0.192224419583233
-0.0310513444686748	-0.0294202612980232	0.0707052983826699	0.0739310474990506	0.109683587319538	0.0528267266120366	0.0710117178600385	0.0626825764313073	-0.0508500637679268	-0.0837727862232665	-0.0312784920798907	-0.0903185527977954	-0.229318377828884	-0.182233701728549	-0.159917993771751	-0.263576719976286	-0.325260598640801	-0.347489244256271	-0.332268184808212	-0.275997185457028	-0.289679849681526	-0.295120312828092	-0.247685666673556	-0.20444952091847	-0.181620194878577	-0.183651326201207	-0.142443007624911	-0.12268496377907	-0.10013199525893	-0.0975090434713507	-0.107377357140431	-0.182490600980973	-0.226790982629041	-0.188509514679074	-0.212210667650376	-0.22209935241114	-0.270299196030912	-0.203131728880024	-0.199611678779175	-0.12961682402488	-0.104295536840005	-0.118546300688555	-4.53727802908521E-5	0.0828668461289084	0.0144316779344592	0.00253622124633627	0.176596025165613	0.226296607144875	0.100080198986743	0.177834425511457
0.00167325775192276	-0.0368683666797383	0.0568273197967318	0.0467639750938641	0.101842213871296	0.0659630424705854	0.0883703458954704	0.0568152309644189	-0.0508932855951483	-0.0491858077531721	-0.0146229441281501	-0.106627449192748	-0.215325741490718	-0.155084685717048	-0.155955984057767	-0.275953739362872	-0.3108207546969	-0.338280989386613	-0.321913954710188	-0.258968092081831	-0.275564964440833	-0.275262724198311	-0.229011437047108	-0.172981055393892	-0.153344415796836	-0.153850476101995	-0.104639938324037	-0.0861933814816568	-0.0697414053317262	-0.0534394706566827	-0.0781086506982449	-0.159104139819944	-0.21193435380865	-0.159055726173983	-0.162867669158307	-0.181365504664366	-0.223820592526198	-0.140974862254475	-0.130201074856344	-0.0563586227511872	-0.00832718230679538	-0.0134794537171166	0.100693248979931	0.173775837712717	0.12835844888017	0.13896722841901	0.302920206937289	0.339256121764576	0.231728591790458	0.320883249898185
0.0125163818434578	-0.0328816635739644	0.0559281807716128	0.0423838041958435	0.0963740857213585	0.0727250892928506	0.0937395676776653	0.0575865879086909	-0.0457616886876949	-0.0367668970755081	-0.00536449529904451	-0.102620903714588	-0.203909989870092	-0.14307393774328	-0.144159135953675	-0.270636364146452	-0.302312089640725	-0.327941855255153	-0.320487336351767	-0.247872859912892	-0.253411849851718	-0.265447778243275	-0.220654287145369	-0.151746618462621	-0.129566454825843	-0.133344334249974	-0.085805652726137	-0.0561339967951475	-0.045338557543655	-0.0202864359778424	-0.0585800352090169	-0.148447627128733	-0.200215039235612	-0.138661109004471	-0.137048578403127	-0.172869596902954	-0.213827106713547	-0.125517837877178	-0.108038415343968	-0.0295206771879145	0.0327764822685522	0.0406379461304345	0.160737674690577	0.241265146389253	0.204407868390159	0.21857292006524	0.385739388122353	0.426435329237278	0.335556149253399	0.426858116397283
-0.0663380428200899	-0.0791757671905536	0.0394085712802126	0.0323299202742221	0.07970226979253	0.0300044368138189	0.0659446072322644	0.0567059132808925	-0.0665866661670805	-0.0750747299994601	-0.00655599175718012	-0.0783061706668343	-0.212388542687187	-0.153795063044219	-0.123528524594564	-0.235057899076354	-0.300572252742342	-0.320375273737389	-0.319613615047905	-0.235478253862998	-0.224777001914702	-0.261116830157773	-0.209137845396808	-0.140448372579286	-0.119285708139261	-0.126505354205451	-0.0778102374603032	-0.0397639693869415	-0.0229730850019493	0.00550781180005896	-0.0233959028970373	-0.122198399154375	-0.176765812715368	-0.110030502573483	-0.119853376248547	-0.150381561241757	-0.206661668292865	-0.132899239114463	-0.120011348382418	-0.0321518525361739	0.0225145608485024	0.00991620898038413	0.130431871154962	0.24246092245779	0.183151705423099	0.15395318529351	0.337183120585736	0.399848111520018	0.262243984478862	0.327338834274165
-0.0570385319020563	-0.0902107133245193	0.0300575055632814	0.0127532990921603	0.0601078139323966	0.026076316277407	0.0644376264113589	0.0476398596735435	-0.0700948786679885	-0.064589157468801	0.00310053603943899	-0.0794262188552551	-0.200055248865454	-0.131321492856384	-0.102847276994341	-0.229242761634636	-0.286819724150352	-0.311235052392063	-0.303787578353734	-0.216753754923254	-0.207531360379165	-0.239670352450742	-0.187044756256177	-0.11142490575476	-0.0912537240509351	-0.111476938945289	-0.0487693176978835	-0.0177181302520018	0.00411527011635973	0.0347385838851432	-0.00303977080615227	-0.0972942929014971	-0.157517440587141	-0.0879045405450544	-0.0926243850933337	-0.118732626384843	-0.177838798401988	-0.0988242330449684	-0.0968485649509923	0.00194713153009555	0.076137849368653	0.0644969928882654	0.180022596730011	0.286971089262097	0.225499738462694	0.201398458967432	0.383321830728573	0.435996486704411	0.282980926799206	0.348629099904442
-0.0312917511497405	-0.0986626271024161	0.0130290148935807	-0.0202311258560448	0.0458202296060221	0.0311196799224142	0.0742644761442352	0.0264552570734644	-0.077410728901633	-0.040431353900112	0.00316790224492839	-0.111396360959058	-0.190360570240235	-0.10460713415794	-0.102584004741774	-0.244976159539591	-0.262063547767094	-0.289368656477865	-0.268452423048348	-0.182561026463837	-0.178108647820936	-0.201917184503403	-0.145098247305392	-0.0611299055826332	-0.0412785412911249	-0.0581507986161565	7.08290975079914E-5	0.0312840172802316	0.0400093392571983	0.0851064548974142	0.0346575903919461	-0.0603995708584726	-0.120566265679941	-0.0446433777634825	-0.0355001570550579	-0.0713096785949148	-0.124237853044818	-0.0332554164644993	-0.019899548028703	0.0766117170204533	0.162465792137883	0.174021527120076	0.28572621143198	0.369283769328371	0.331383023431166	0.341657510768332	0.499639897756912	0.524318938675586	0.414378444932898	0.493983634760234
-0.0561417408505432	-0.107735929660072	0.00549737774639091	-0.0240890972984613	0.0208977148202038	-0.00375248402322515	0.0432722989844314	0.017197787391174	-0.0881245681140492	-0.054520422638659	0.00994378411788386	-0.0815745490977205	-0.1691665488195	-0.0917510008898099	-0.0665507587791397	-0.198975735228236	-0.236929503010546	-0.251295669641237	-0.256291007973929	-0.161239501414285	-0.12397416222314	-0.17510142231907	-0.12697755160539	-0.0242539840501172	-0.00275992860113009	-0.0318848942285986	0.0260202922632395	0.0635907423633108	0.0673017812110011	0.124888633460076	0.0746647259013869	-0.0325293045656713	-0.0784269534367661	0.0125026307393429	0.0169128455639429	-0.0377576538120124	-0.112684686399712	-0.0240501176414223	-0.00265191192470306	0.0960043698591831	0.199881524071814	0.212331707185689	0.321627962932688	0.429501923649301	0.385921402889439	0.372894720401815	0.526510175516842	0.571746315987498	0.450297967980566	0.508542529762439
-0.10402116628084	-0.129729453102758	0.0082196404353069	-0.0131265852712093	0.0184702104337291	-0.0165194725401569	0.0323831274523644	0.028761962639621	-0.0859756390849688	-0.0711472567394232	0.0266007724226787	-0.039277630987686	-0.150547038627024	-0.0760738512833718	-0.0232832171302377	-0.139645697479434	-0.189398030282858	-0.198227232192911	-0.20875803238012	-0.110742731933446	-0.0616940252822591	-0.125447022129427	-0.0797280753568765	0.0126714389549844	0.0278110204002041	-0.00397440384625498	0.0539749434700411	0.074654781422431	0.0972592263611404	0.147247181482135	0.111301034287369	0.00673282496743205	-0.0505775603098822	0.0431248432163206	0.0392375666977709	-0.00409402241692084	-0.0880475551106321	-0.021910270120863	-0.0119490845482046	0.0901663393202175	0.169661000323638	0.150001559108003	0.252318627176163	0.383638531040992	0.313110063559484	0.253881192766128	0.417872766877508	0.485002725543705	0.319916156379473	0.348667404038661
-0.0920526535903759	-0.140821953524196	-0.0211038329160821	-0.0524899597106636	-0.00695933495413729	-0.0253695304978097	0.0175225010133274	-0.00412759158729931	-0.110605568180059	-0.0760533670672111	-0.00134781602626213	-0.0836725880399437	-0.166477036146729	-0.0904288904282138	-0.0573801639111214	-0.156648358672191	-0.185970582245311	-0.188296024108206	-0.196737584076813	-0.116045053538307	-0.072534046243251	-0.114583031548993	-0.0793204093969683	6.33392399272167E-4	0.0246356790903513	-0.0075368123937661	0.0295352371219879	0.0589321493664665	0.0790837284766437	0.158212820253457	0.121025225811761	0.0244548127860449	-0.0217246657302763	0.0721823115412439	0.0797487414373852	0.0311755547730186	-0.0460845871749643	0.029754808928637	0.0614597478570341	0.14926929590652	0.241785432938681	0.215923675548542	0.320422873309379	0.429870084074148	0.356300628013659	0.318496280733734	0.47072504974928	0.504476240546496	0.350734296545227	0.400028443943646
-0.0317236158724097	-0.110002334552621	-0.0585892358711299	-0.0953133307780908	-0.0632231122011396	-0.0569396754758884	-0.0209848093658447	-0.0621013271840745	-0.13196962809996	-0.0758948730619986	-0.0326137690102057	-0.0983477803053489	-0.138107771811063	-0.0820386145286305	-0.0525502665022627	-0.15368627441069	-0.163234614002643	-0.13391582660194	-0.162443115849066	-0.101048134308835	-0.0189030431082331	-0.072044847918443	-0.0604138638672733	0.0507093588597924	0.0847415503921921	0.0141614007954426	0.0690511189506591	0.113758646463131	0.120679697569243	0.232018499216256	0.178811194828584	0.0691683574717223	0.0581642094498933	0.183225720297665	0.198318089555639	0.110364962072522	0.0412787369077791	0.107328242232475	0.160121119381857	0.245341337463804	0.352438231789256	0.350474047758174	0.442850557750274	0.509186258428396	0.429831498204141	0.434694261574308	0.542151496783093	0.511652968242169	0.408616255042047	0.46521315178694
-0.0880125725304775	-0.13581145648115	-0.0633786710566831	-0.102471061808853	-0.091998905645685	-0.109854754775377	-0.0729143648824011	-0.0819608800134366	-0.13609290092734	-0.0939102418481359	-0.050226207134396	-0.070382284280551	-0.0879925726097784	-0.057849898390019	-0.0479288110458663	-0.0926894934143136	-0.105617636944823	-0.0520477323671635	-0.0798501359078073	-0.0330858871063588	0.070084432468566	0.0370212676214082	0.0348722181522752	0.143933882519434	0.226607222313713	0.168900184876591	0.189473500851343	0.259653751179316	0.305511031406333	0.425098968488238	0.400227188822014	0.252967219172339	0.242032784366911	0.395893718842633	0.394511802922204	0.257803475694746	0.145236017707063	0.165210607693468	0.234858049948916	0.264183717984157	0.31627249762761	0.268231638407676	0.314853666783104	0.406209069590684	0.371579704826325	0.306559793665978	0.380527830424858	0.416160656786351	0.310281000264833	0.307732406411615
-0.129453667873916	-0.167842109302868	-0.0821750074588494	-0.126196915258712	-0.0895334125222516	-0.0953915474231121	-0.0825034493308538	-0.128578602331782	-0.157206336903314	-0.115065468963887	-0.128971258333492	-0.158965294882329	-0.0822044458011267	-0.0437652948087623	-0.0923049211647578	-0.0589551368460636	-0.00907224893870246	0.0720822067105799	0.0924430420656317	0.0931448884050849	0.155613442184669	0.214220849775219	0.222469166627151	0.285769011477706	0.396143117811544	0.405168497100029	0.391096858601598	0.487220111405662	0.557928601587688	0.706428770225745	0.747795614520785	0.596576521447497	0.559557309121145	0.633031734548161	0.604678179752859	0.442939685164774	0.307224215862056	0.260494025005592	0.366689766008031	0.307262686302531	0.210109579192465	0.106636528941816	0.144612155824213	0.205952649176838	0.150280609799993	0.0961738193249729	0.154286700872595	0.154140226653087	0.0679789752433582	0.0806110548135588
-0.0863743482270014	-0.124146657785634	-0.0273487896764847	-0.0780991586524438	-0.0209235234992313	-0.030365195132555	-0.0193599669377805	-0.086836584512008	-0.117884969142077	-0.0706983620298273	-0.0954215704028947	-0.160010573157298	-0.0603675726866895	0.0142960778587893	-0.0544518018662681	-0.0578899115720361	0.0320110676973943	0.069547071161975	0.137512113050601	0.158935287423656	0.177096355567552	0.244054731385937	0.306435957482676	0.3623724596539	0.445165471669419	0.503897437268967	0.525050750677884	0.602082485643566	0.694343787624438	0.722322128816659	0.700726131235708	0.552235099371582	0.483862705941598	0.493224310384952	0.440523880328203	0.313414436007231	0.193690249953279	0.136797236127032	0.223757820802117	0.206087321727419	0.0814272038884947	-3.82600858950003E-4	0.0473430627566864	0.11207766988165	0.0515940057113097	0.0193804429464676	0.0953492312831415	0.0944233694051592	0.0159532257964293	0.0475726421753241
-0.0401399546705583	-0.06133544824224	0.0131743678716604	-0.0317082926804151	-0.00179684307225957	-0.0164017513846675	-0.0206895426468827	-0.0746975145551043	-0.0878996459371213	-0.0511657950232329	-0.0817531157863583	-0.137657137105096	-0.033296018271125	0.0468981455254535	-0.00846785282931903	-0.0078458829448697	0.0915602207230897	0.12697064965272	0.19651309125938	0.200065892760756	0.20452605117138	0.281874738149097	0.327853182824512	0.34967782047204	0.428663651575875	0.482253416814408	0.486857912712067	0.555785912185757	0.643342084398392	0.660200925576835	0.691859749064183	0.589252751120727	0.539459903842643	0.499067216252318	0.423741807621887	0.321958183483915	0.213091648507726	0.161831588382657	0.231808546638596	0.17964366140534	0.0382520657700401	-0.0492344436013219	-0.0376515695614909	0.0231751493347406	-0.0362865516909135	-0.0800603997028417	-0.0271451300771801	-0.027964764783199	-0.0992008070301611	-0.082059308892327
0.0264269812299529	-0.00409325165529456	0.0272188029878586	-0.0250496604679185	0.0122431032619343	0.0187617227435229	-0.0132173255736219	-0.0869273441346124	-0.0708216794293704	-0.036009221293107	-0.109933321554872	-0.1618710916473	-0.0298531798948993	0.021324618321793	-0.0645604594019368	-0.0594866617332279	0.0686713203886099	0.115311461547922	0.197316568496603	0.157627069813199	0.137584548302569	0.248220919698753	0.285687171360048	0.266643997257671	0.342462835994528	0.421456437795645	0.427818467085375	0.456240279394263	0.546784843338311	0.532591518197922	0.530972855484998	0.4334020909938	0.406809050159381	0.356423641095118	0.28422249818575	0.229316179032454	0.159973028528659	0.095168242917638	0.164317582915892	0.123360171805628	-0.0231696019402508	-0.107299480831894	-0.0974585555646661	-0.0503530721378404	-0.104788861283064	-0.127118258902494	-0.083996840579956	-0.104374172597752	-0.147639151711773	-0.105979385645204
-0.0546677516566477	-0.0473467615671006	-0.107207732390287	-0.0501003886701168	-0.0492880727321499	-0.0282370495837105	-0.0354987290162993	-0.0502728656129626	-0.02597076516012	-0.0129531894193166	-0.0475328373096565	-0.0168564287296728	0.068967781097891	0.0415646689047206	0.0129570818021029	0.0726935135812123	0.128114734005569	0.157125744347576	0.178594127564394	0.168618568953306	0.168735901298028	0.171193726614848	0.176868737269519	0.167760998811067	0.172631826080664	0.176619906241135	0.168795271329531	0.176209164896886	0.231323220791899	0.226635965718384	0.272661851064436	0.242831311564669	0.296310413365736	0.288510360813889	0.263199473604327	0.232699799823129	0.224480540422334	0.165306128801908	0.183863138472317	0.141390635335466	0.0549654691989003	-0.00596275092481424	-0.0617464661848995	-0.0433218901196964	-0.0763077574631689	-0.127554706522221	-0.161266559293877	-0.165695061733586	-0.156494042684477	-0.191851258966572
-0.0256091204128237	0.0127925398371816	-0.0787440101883263	-0.0280153752642219	-0.094298981390666	-0.103179594648165	-0.129327591085027	-0.0641909635981886	-0.0195038325915378	-0.0891262039467305	-0.0985246375400892	0.0318161383528105	0.0340181394346588	-0.0606771114285579	-0.0307050655270584	0.0563445839506274	0.0434500045695788	0.109151872610218	0.0350604118387556	-0.0198794343234641	0.06208190831863	0.026885566820948	-0.0605111826835118	-0.0641168324054238	-0.0224836222432974	-0.0983827278630072	-0.146910509517206	-0.112269255569523	-0.0730395556170742	-0.0373915025421196	0.0268524787951601	0.0355730092573641	0.138387796609896	0.171112308146102	0.127568127169356	0.084186892114219	0.0629853005422139	0.0182200340698287	0.0292068944344914	-0.0203577926393669	-0.0122759539007548	-0.0607537425962817	-0.0606061508791786	-0.0364992272148335	-0.09094611513706	-0.141338594854073	-0.141010853572692	-0.129231586321793	-0.148155722401887	-0.181929243992812
-0.0922226365032637	-0.0450759429332721	-0.0532635276591864	-0.00774170057866063	-0.068317581707621	-0.107857265911711	-0.100402001955153	-0.014600851539402	-0.0299187521821878	-0.103325133233363	-0.062169779616139	0.0539460887731108	-0.0251817457984595	-0.108072201761221	-0.0478746017304056	0.0126256466215666	-0.0652491023333629	-0.0148423346165826	-0.109619006008796	-0.129513036068997	-0.0234936603152535	-0.0872454434771017	-0.168697456036321	-0.13188283479558	-0.0914521775276749	-0.180832120711672	-0.217344045731888	-0.171668739861105	-0.147943013977353	-0.111655024099722	-0.0649478078381253	-0.0702927055856006	-0.00371136950963475	0.0544102370356149	0.0186716700836593	-0.0178890202326916	-0.0623953231914957	-0.0731969649584975	-0.0774706320955473	-0.0944927955794497	-0.0359210424426029	-0.0700999408712407	-0.0274767394457887	0.0385077821123726	-0.00953643996637683	-0.078890528065386	-0.0214110503796386	0.0429367612096664	-0.0253085309876249	-0.0613384136559403
-0.210718495380158	-0.171481791521642	0.00660409018997547	0.0235972102507932	0.0357168261185475	-0.0211325555492802	0.0579974398729367	0.094507742174301	-0.0234260287350242	-0.0221502316151858	0.0788238782606633	0.0628494622989337	-0.0606379860991198	-0.0381090293224127	0.00473579264844026	-0.0134119198952788	-0.113484318667966	-0.138859860147698	-0.164682447720881	-0.0845987336631848	-0.0546450362907535	-0.113270659403549	-0.0826695857340819	-0.0171211281514371	-0.0181711668822452	-0.0288710304172166	-0.0127227923353774	0.00893238706371152	0.0194876874676567	0.0143405499346172	0.0191165860557263	-0.0304442866643708	-0.0891972874242838	-0.0497550087054982	-0.0528456869084552	-0.0647182988215675	-0.130778143394603	-0.0898463172195664	-0.0993187297483662	-0.0697860173362719	-0.0312700366964212	-0.0340168809794307	0.0114326412740286	0.122820938606449	0.125128140749239	0.0393914077112678	0.141565426063484	0.267853084002048	0.166884845251961	0.12954212916854
-0.201594072553833	-0.147369088728702	-7.32803624731144E-4	0.0311183017813216	0.0228036798071633	-0.0364504446155013	0.0341421156594535	0.0959392938997008	-0.010051348536849	-0.0286660511347468	0.0804936475223434	0.101279861154653	-0.0392933586138078	-0.043179870473062	0.0192722659936441	0.021892127629598	-0.0969683903200255	-0.114149686711765	-0.165311267049378	-0.0924659681353965	-0.0320068078477885	-0.108833954442718	-0.105914522407226	-0.0330246678629383	-0.0287416799971914	-0.0736558396477909	-0.0657133230799962	-0.035404554020747	-0.0198582914393532	-0.0143523303271891	0.00144428154323895	-0.0434789957737891	-0.0795789190662742	-0.0263345900144501	-0.0393267415132285	-0.0602997663196363	-0.129894158514073	-0.109164823625598	-0.114700626108806	-0.0946139462821236	-0.0461511355641524	-0.0513248943407885	-0.00759572308400413	0.0997608353157725	0.104222790261484	0.0183756646248586	0.116689388377827	0.243083903143854	0.150318546644476	0.108384576281852
-0.137907656044968	-0.0672679653848607	0.0331599103469692	0.0681406005293225	0.0304170573693472	-0.043953724027852	-0.0113275701015859	0.0764497318240233	-0.00189169234695489	-0.0712732803295023	0.0223027909606679	0.0862559060049871	-0.0677267787423619	-0.0962803778725912	-0.027395896043197	-0.0207011162733199	-0.150479257902437	-0.150313172339829	-0.21342951769551	-0.167576559891348	-0.0910099959226328	-0.152212139790846	-0.180629030548234	-0.126692802179381	-0.0965216607026781	-0.154530288211424	-0.161933752002287	-0.125938244807421	-0.101062688345838	-0.0958629232390622	-0.0722128993295095	-0.100696530381021	-0.115113459084515	-0.0676174915053099	-0.0993445288116214	-0.114951147816155	-0.192913831826597	-0.183711611161445	-0.189486107859829	-0.185038574847532	-0.138209314233994	-0.14271747014978	-0.0871956374577031	0.0036994134213363	0.00553628275075863	-0.0614871643923247	0.0332066461270569	0.149766077050495	0.0663063394800239	0.0293141340502048
-0.075611647600113	-0.02988731477206	0.069329832145649	0.0796649474782092	0.0769136254888969	0.0134276720192632	0.0288649547489448	0.0703679804468012	-0.0195297705447245	-0.083880746933016	-0.0281003351689144	-0.0102679429813568	-0.148944024345718	-0.158402523108034	-0.12012867824174	-0.150251825352752	-0.254794427274328	-0.257982422661138	-0.281578220748699	-0.255164691512196	-0.229601830894058	-0.232367185996246	-0.246655814626475	-0.217855573902376	-0.172634194765116	-0.187122006947149	-0.187241299149719	-0.159414390833991	-0.120957203982376	-0.133533571364865	-0.11524125210703	-0.148945334367724	-0.180165133340965	-0.151211571904939	-0.18774447815648	-0.200392004120687	-0.269390167622943	-0.24364323708131	-0.246349583257164	-0.248565508498868	-0.214370653976414	-0.211212385087818	-0.128362799517371	-0.0672090167293308	-0.0601158816540051	-0.0683173951675679	0.0473682241457104	0.140071493466579	0.0708312061638255	0.0827172355153427
-0.0226331203467307	0.00980579250134492	0.0661996446927799	0.0776595797181725	0.0668198936676585	0.0129396590839254	0.0191187021188525	0.0445095767198828	-0.0308377907564544	-0.109171422293698	-0.0685442305772783	-0.0502278090117976	-0.186642033717325	-0.210729322615719	-0.165113762866215	-0.202958687763968	-0.296350921755602	-0.288801024817338	-0.31417681941137	-0.304246451145732	-0.2771443991661	-0.268994889555052	-0.291846218531681	-0.268240243933201	-0.2128564531763	-0.234996896417849	-0.238136080135633	-0.202379776714384	-0.178470239790526	-0.189113022470338	-0.193525453153751	-0.22408907358912	-0.239705627487441	-0.203902852585735	-0.230641402067577	-0.253472283995857	-0.294797732669463	-0.275820444502375	-0.275135629098293	-0.268364650619385	-0.226212512641859	-0.223972402761432	-0.132698546513258	-0.0873017322012594	-0.0758469643379338	-0.0683564012046527	0.0399823934736779	0.120107967882006	0.0715620576706138	0.0994237231379595
0.00871008929349079	0.039736621137974	0.0737485945565378	0.0924281959372206	0.0842473843865917	0.0325114724087597	0.0386300271014795	0.0610551360076439	-0.00710865530414666	-0.0886275566826634	-0.0571627140431471	-0.0447683522696185	-0.1576785340855	-0.178057609880721	-0.145390118168999	-0.20121311169453	-0.273742149779866	-0.274762695398133	-0.290966096473669	-0.280328648338215	-0.260671919320209	-0.244161543775141	-0.258130737480363	-0.232028629791494	-0.176391932913732	-0.194515761324016	-0.193343362379837	-0.159644532599962	-0.144486318542745	-0.168979581607937	-0.194010636138782	-0.239972442206155	-0.264881623300074	-0.22205766188429	-0.244596823093364	-0.280115397807374	-0.317120280194573	-0.31646239630185	-0.29189978277684	-0.277878111304	-0.259373389822371	-0.252470766963403	-0.156208359456922	-0.115763757714776	-0.109901278210333	-0.0933037953170291	0.0169309475256336	0.0872218927777522	0.0400444892539436	0.0879446319240512
-0.0130486720888214	0.0442790857094611	0.066448900085093	0.106475993459483	0.0752855271723972	0.0325697956222694	0.0312357692425276	0.0715003402813618	0.0401166428816279	-0.0419557253994954	-0.0156600343619021	0.0353702256618952	-0.049202705895331	-0.111222872623842	-0.0665553783809699	-0.0952382994853546	-0.164725633722218	-0.16429101418566	-0.1941995660685	-0.188072202971197	-0.166092463123221	-0.172572492569908	-0.19651944975021	-0.182851084316841	-0.163622263811557	-0.189512837330268	-0.188426960085997	-0.174200647585353	-0.178849220738212	-0.20299875551848	-0.214718662441796	-0.20763975852611	-0.190959315788001	-0.173679879277069	-0.183963571692635	-0.195347856511219	-0.21035801843473	-0.252313411814293	-0.243532758842321	-0.269382703201173	-0.252364919242593	-0.226179314475215	-0.212765551572363	-0.190286662539342	-0.116342456941868	-0.126558372155591	-0.0896405053939106	0.00257033710848127	0.0206390158486286	-0.0171991078215849
-0.0485478531720811	0.0120691562796864	0.0503714365239833	0.0929436016556792	0.0720832271066866	0.0576419518560847	0.0606585956027305	0.0994177741780349	0.0783563307705062	0.0273241504960414	0.0587328854981566	0.0878474054889863	0.0227312362387989	-0.0442926837974494	-0.00473972913418156	-0.0128422006409492	-0.0991679481325194	-0.129734154418907	-0.156202311684673	-0.113725942815472	-0.101038704275422	-0.127547955111624	-0.128778873466789	-0.102147589621273	-0.1126487591576	-0.120390623495939	-0.118899794142718	-0.108153090752187	-0.137156455566654	-0.177038216741275	-0.201181292260017	-0.193768632131803	-0.17869679899302	-0.17971288709981	-0.175581215426817	-0.181284904993922	-0.18442432441994	-0.213020164266971	-0.216323018598081	-0.218964770259242	-0.178959256448264	-0.119311551726828	-0.145148812296912	-0.130191245402791	-0.018680012432533	-0.0281425525399186	-0.0387076259313992	0.0550439127678777	0.117400787420098	0.0410474689345219
-0.0687432280025648	0.0215880614575541	0.071805468663512	0.125655796430966	0.071471097395453	0.0323419234869652	0.0401640219866622	0.122175919316955	0.10061000670336	0.0336329220963196	0.0975277929465029	0.128993029539526	0.0488874296982558	0.00206668293317653	0.0688895083094232	0.0511286232888154	-0.0319231648664825	-0.0784225277227857	-0.0838153108373162	-0.0212068611185337	-0.0145850053578757	-0.0553729722444869	-0.0343445318262714	-0.0117613594377597	-0.0353654457586349	-0.0539608223183797	-0.0489834387382578	-0.032811859142818	-0.0621921944529414	-0.115158262266968	-0.135230747328906	-0.124274669000005	-0.115357899181053	-0.116482612325366	-0.120779674018276	-0.108652681000461	-0.106144327955348	-0.128669788445938	-0.161256147507289	-0.136231190759802	-0.140697280777694	-0.0938373466550965	-0.147490812133781	-0.121153761335857	-0.032032384324515	-0.0921526180628337	-0.12192050349236	-0.00673936466924204	0.0421867546396966	-0.0817683868433531
-0.0359963238380418	0.0374436643888235	0.0792510999167803	0.116821356417051	0.0630620897198342	0.0141463883837064	0.0247373671929693	0.104351573623643	0.0562262236813221	-0.0129027547159748	0.0669026450887057	0.0844865196209518	-0.0250659815744301	-0.0401962486960498	0.032616031974708	-0.0517589757560359	-0.121547199000484	-0.161892590038329	-0.160938089794354	-0.0927972101594556	-0.0832015348991533	-0.124934704961374	-0.096318314488882	-0.050630216307633	-0.0600774536495903	-0.0985888078931181	-0.0628325853738571	-0.0386173041660012	-0.065967065288136	-0.112899355331963	-0.151481149707035	-0.168083216934622	-0.168360161439299	-0.150975644009055	-0.158368579382651	-0.157125312063979	-0.175956897758949	-0.189684296328374	-0.219470725971514	-0.16347169590085	-0.157005092769133	-0.105309180662348	-0.127199493169622	-0.0792035357422856	-0.0221034943119802	-0.0786299609156779	-0.0587244569443697	0.0587999702581473	0.0619566069178071	-0.0272019952344603
-0.0239983098701365	0.0217043030865207	0.0805287379392363	0.102654005396386	0.0805321261008125	0.0720780782074786	0.0899098376349562	0.120393798576193	0.0728657879851628	0.0519256018397692	0.110639713287786	0.0834533218483936	-1.98591410931687E-5	-0.00491140331069301	0.0285551736363308	-0.072161161385648	-0.138586653503606	-0.197576524616259	-0.19174010179308	-0.106259588780751	-0.10835234303897	-0.164152045406402	-0.124450294924864	-0.0595627513085508	-0.0768273180957603	-0.0888964830951842	-0.0382208679716114	-0.0113773906009545	-0.0622647897425829	-0.116733295256618	-0.182161572263895	-0.201874136994881	-0.211560893594501	-0.202603306618078	-0.193509263509449	-0.207523919573819	-0.223413480417051	-0.219545069942387	-0.23997643276764	-0.17221504067904	-0.116045787800627	-0.0262107253548594	-0.042954655482353	-0.00692018884617381	0.0940576974446748	0.0876233854015498	0.101705424369544	0.209501684485739	0.263507325634943	0.189368710156703
-0.0586221707563212	-0.00193824613405239	0.0704122019127392	0.0961037293423047	0.0598200990304226	0.0658060664621284	0.0865902697905352	0.140147612427127	0.116819952475726	0.104386425100226	0.165766052070533	0.157593401635436	0.10908048358796	0.0842747116265978	0.123482394229521	0.0692988996592085	-0.00379637196209983	-0.0755043405114603	-0.0690853425382445	0.0258684509901836	0.0151433224343574	-0.0660482117628536	-0.0108029640655719	0.0415693649612889	-0.00909940719144266	-0.00965389415610142	0.0326456910367241	0.0550810868274295	-0.00138120638709091	-0.0636640289678426	-0.125901908978191	-0.121169408087965	-0.127614691290045	-0.14311403090903	-0.121527760618697	-0.117693845442498	-0.106868601417482	-0.113046685297094	-0.148432008816597	-0.075493400637085	-0.0413725627432245	0.0444669980820126	-0.0251324305095496	0.00640002705750965	0.133662054097096	0.100963872102684	0.0427634655283271	0.156780304142338	0.253602697367731	0.114190126574087
-0.079380602611987	-5.46834555894992E-4	0.0773263246262439	0.108546789761107	0.055260409686265	0.0307869224977776	0.0689540778276635	0.154063538561127	0.106527476811842	0.0753771348274147	0.163487030643689	0.162059706913093	0.080992429278748	0.0818426106505084	0.150735545845786	0.0787557015756455	0.0121706504221089	-0.0621553372701713	-0.0558776262362889	0.049554803454084	0.0399526087213309	-0.0492386530335404	0.0144269140799482	0.0787630545560729	0.0269010080001158	0.00996958687163844	0.0628995637374227	0.0791944411951813	0.0273291525259978	-0.0303418005522667	-0.0894683447873116	-0.0926050201124078	-0.105339470297006	-0.107797166673917	-0.0963082338911513	-0.0826292253209782	-0.0759968490162534	-0.0849101710818758	-0.13131355765182	-0.0400220777314505	-0.0237661233609874	0.0366372391630363	-0.0292979807885077	0.031996673527569	0.133213115586666	0.0527969470696319	0.0153400904265752	0.157643418512764	0.201756474223445	0.0488135200822341
-0.0817584722015984	-0.047403411989108	0.0578850383957533	0.0566310476926916	0.0369458967573118	0.0264120836723359	0.0794806665342175	0.113931060093737	0.0521800014153522	0.0526671506610972	0.140753251119543	0.102167516672494	0.0132609613842344	0.0492338273813636	0.106065984038391	0.00913401038515678	-0.0587164636839955	-0.125806397492578	-0.118117925699455	0.00144662166677392	0.0213896383245625	-0.0702959218201792	-0.00997387506171052	0.0839740190013031	0.0505490362377881	0.0334068882104832	0.100476356975607	0.132394451787266	0.0665638358762294	0.0228305373070934	-0.0614533826336953	-0.0891970675600918	-0.121758310190784	-0.0998991153903471	-0.0871784395892644	-0.0932936861083613	-0.099905321316244	-0.0794704613774153	-0.109314227782928	-0.00973162590838479	0.0617428026098581	0.145038129132688	0.115103125080424	0.187873649521227	0.293565437413603	0.235504444777561	0.24073974564746	0.364740421614962	0.384597088160372	0.27184330809999
-0.0292687062306876	-0.0225895817461604	0.0365476471969363	0.039822820070691	0.0346962302102242	0.062994876165027	0.114761725311815	0.118195654400566	0.0845023439235452	0.130417287709273	0.185199369120022	0.131635321401796	0.102008808239231	0.123814045908396	0.154476187018957	0.0693526095252474	0.00292482363221057	-0.0728997512268583	-0.0608606657377301	0.0503249736672661	0.0623521758098748	-0.0333040027371604	0.0194490221034338	0.113695284634228	0.0613518555213861	0.041101460960474	0.111566334223236	0.140123771785054	0.0616434714062062	0.0162366487743434	-0.0827779772594753	-0.0937834163432561	-0.112488316655549	-0.109992808156377	-0.0807256845180905	-0.0987385240887612	-0.0658155310987687	-0.0337176690995905	-0.05895160810239	0.0434488761637435	0.153550505919757	0.273513180872436	0.216923259922431	0.232093047935838	0.371507248652086	0.376118850263737	0.304607651013663	0.360061224262219	0.466634429246367	0.367682802215128
-0.0713391066681342	-0.0362110437127168	0.0169984583497987	0.0364414983848671	0.00275820408842753	0.0149962153322579	0.0801037607176569	0.132929198791891	0.0991268518728759	0.119622425149754	0.202133539756077	0.184615204779678	0.148038344759449	0.160702352981198	0.217258797662803	0.150588138947905	0.0840981976296613	0.0166751686762324	0.0144771152277638	0.131438102670552	0.140718885912506	0.0278132036913416	0.092432970197516	0.176623854671875	0.105960660896053	0.0844952095186177	0.142396461574237	0.169407165005396	0.0976629315852633	0.0427948738820199	-0.0466847216737806	-0.0480995634380433	-0.0561703993544102	-0.057523889382512	-0.0160767352345559	-0.00930891346212058	0.0158107232168917	0.0209366673579951	-0.0271661461708342	0.0833534152222622	0.148268633222054	0.234114943076445	0.132107801200887	0.171095856770091	0.309526301872223	0.240685417395795	0.145027527576855	0.242208511690005	0.329554875607177	0.18242457886454
-0.122170635333465	-0.0806029686232333	0.02340802321019	0.0395958152093378	0.00897902510576199	-5.10444858501899E-4	0.0678115594555833	0.128342305763965	0.0738876060295462	0.089887148599625	0.194136742955318	0.174821465940099	0.113991498894954	0.150253302414104	0.21670189277933	0.152940643843865	0.0932493901953811	0.0356840807773032	0.0339774346417368	0.15717565308994	0.18242184629423	0.0641686457678041	0.135590972975515	0.232511321188746	0.165316744863278	0.155364084174018	0.216102289456955	0.226936345175179	0.163278550634249	0.123371558931346	0.037984590937076	0.00753193848186862	-0.0324959286116268	-0.00683685799088645	0.0235718765251476	0.0423240723847064	0.0558338476920085	0.0540477511380914	0.0108537597841969	0.137011861371831	0.197038350478491	0.246705285070067	0.156894073190582	0.249227076290033	0.354042993358915	0.226597380860551	0.186464535874769	0.313623447487076	0.317604338665853	0.160516829689064
-0.0790285554205012	-0.0761091996963224	0.00812624436130785	0.00577036422807194	-0.00736216949081606	0.00141315837492288	0.0657449099013866	0.0964086280153642	0.0462384892326976	0.100313049806183	0.184125129218568	0.143964561800854	0.0947016031744159	0.15201265031585	0.200206276378863	0.101399566914865	0.0491862562978007	-0.0106776749512483	-0.0245200807980891	0.0945462450127271	0.147718600095731	0.0258515196468744	0.0685121334616252	0.190616414967514	0.149538561222394	0.104613419619681	0.167169346609588	0.206292053584977	0.119697845812158	0.129841890199866	0.0324022644684491	0.00788211468432503	-0.0298887177831175	-1.53706643733509E-4	0.0356003707339835	0.0292731901642058	0.0482014054488027	0.0742098990868846	0.0525549578832594	0.184803840716634	0.312854387632595	0.397790283492472	0.347880778522728	0.430901765786687	0.544910731384456	0.464616325818614	0.441699352179977	0.531112792869065	0.547588574157677	0.42820778414835
-0.0566171267481303	-0.0497754979684623	0.00392999663196178	0.00734328566054856	-0.0182582114749829	-0.00167261084618869	0.051030341486766	0.0904935893647711	0.0654482452929372	0.120561661656882	0.195653393107781	0.1731774137174	0.152306952677632	0.185767163951318	0.234110482244924	0.159393080493852	0.116542662206584	0.0679038769294875	0.0366249605077945	0.135582870837147	0.192391318239231	0.0654215278505499	0.0922860029530355	0.20843678070983	0.14414788727811	0.0917072222346228	0.155433984237281	0.190427699864535	0.0862560092296073	0.0814104528353235	-0.0184529403064686	-0.0254759273958773	-0.0355348618086901	-0.0227994743459118	0.0184941408493999	0.0140135273797155	0.0542942293627802	0.0582682374904061	0.0281488359184237	0.143892372233342	0.263440093073373	0.365603048506519	0.287187439478202	0.333119056124205	0.468628732753329	0.421855900437453	0.348471817578876	0.422142735044353	0.499060087202667	0.370416994987
-0.103419269733019	-0.0891327381413467	-0.0316405243650463	-0.0242556617691188	-0.0595069030383587	-0.0367631864889528	0.0277014897922671	0.0738348075993132	0.0471771522824597	0.102807606753467	0.196383992595454	0.189000552201853	0.171371061397689	0.202638739982413	0.27181902893589	0.212863411502283	0.1700169936184	0.13124010767976	0.100652452584272	0.203316822403291	0.256644489611949	0.137973727553302	0.178806527193893	0.270909171662096	0.198424607832961	0.170246882085575	0.223726387410336	0.244456487392181	0.154865096018219	0.135995919556419	0.0447349201286047	0.0284690870954718	0.0128754199255654	0.0331806143411711	0.0697514050829914	0.0801956763023225	0.117636386525045	0.0960004878080926	0.0712318398679897	0.170703542669859	0.269549529256041	0.344777450815352	0.23455588782849	0.281478788224975	0.414171618004345	0.321718720658644	0.233991375843148	0.317608305401584	0.370135182222732	0.221586367481141
-0.113514208285992	-0.100482667867819	-0.0390570349926318	-0.0191992036386766	-0.0468602675045712	-0.0272679006824894	0.0475032957979984	0.0898005773340967	0.0605132774973584	0.112755230575463	0.217096945896127	0.199238902806131	0.174306258616706	0.218859040523349	0.278414623149393	0.202520714232099	0.170884021369132	0.142436827728685	0.10379199502398	0.200050179853335	0.274542833746367	0.149939135862599	0.174080095972725	0.26439733844445	0.220433078507508	0.173187833797767	0.201513476388952	0.216725443725488	0.141845447552908	0.157132887488287	0.0851428521474026	0.0831050421681472	0.0587027059381042	0.0880640840578259	0.127685655487096	0.148668952423188	0.170181503303977	0.144670837987188	0.124957020232115	0.237524110061476	0.34174913136649	0.413310995398834	0.313895535619251	0.378198249148561	0.474801306801317	0.355086798549174	0.305012975933893	0.367042711482419	0.362568820451751	0.235015861061647
-0.0259079027981169	-0.0134934711243148	-6.41349464517843E-4	0.017865541588605	-0.0364341459841343	-0.0224291507552635	0.0285389055171389	0.0856761759689476	0.0845471327559244	0.111589979039134	0.197427563784842	0.195264616707746	0.159046390735587	0.201727117894041	0.270084935580834	0.171124224245482	0.131120817789155	0.119999302163711	0.0444063256178784	0.130454214326765	0.236721968729396	0.0858654667421897	0.0817531334314243	0.206574458249403	0.164344915792862	0.0513138880694928	0.112823900865817	0.147902121792716	0.0579805334323511	0.0822456737452316	-0.0143659716577489	-7.18397906087116E-5	-0.00450193713678581	0.0367396260298079	0.0798382271530738	0.0931039772549487	0.151444125025387	0.135453180512471	0.116576293938316	0.248582840003847	0.367165250865999	0.445149186129184	0.365788384990737	0.40299986738498	0.487533875873264	0.39849012984702	0.336060758518518	0.3600463497836	0.368813650180339	0.248898794736418
-0.0322824230142161	-0.00539112196930327	-0.0326052400965931	-0.0054821947066747	-0.07805691184144	-0.0573597265227739	-0.0225528467599729	0.0426135756212943	0.078816026107263	0.088683821687754	0.146219349921043	0.200888930156099	0.198161554235336	0.193635812804811	0.269769091393933	0.250475904443283	0.207987381702926	0.221009281578966	0.126672635719894	0.168488642043924	0.279988413580931	0.148247106812897	0.110764897124627	0.200758172820132	0.15525588371693	0.0449200983019093	0.0751189416079746	0.100153885877923	0.0346324981037722	0.0608656814499416	0.00406530437910687	0.0337453114750516	0.054847068320728	0.0878629274216114	0.131503896478696	0.142153818800212	0.219772767727684	0.141606052784415	0.140356645851692	0.200837603719377	0.303168125543439	0.352736493781278	0.228164588493113	0.241352247783636	0.35203714905423	0.255940191515774	0.150000579299785	0.179332359365182	0.216135334427195	0.0954615237439681
-0.0932947101572168	-0.0742039935619816	-0.0647303581124859	-0.0444764391130234	-0.102008782968563	-0.0965306061652079	-0.0483273943043378	0.0117889629822415	0.0323253418547989	0.0585851522654001	0.119392975067823	0.183999928544032	0.21057093279815	0.206102377529546	0.260165678180366	0.29552165511666	0.277490099677809	0.304810568261796	0.233320692503622	0.254535272273197	0.346002183040978	0.247921200761768	0.209382420990004	0.246184738328783	0.215114725727123	0.156427947718378	0.141387711823547	0.151966978487191	0.102253693378164	0.133901932675391	0.112277219902874	0.13640829291425	0.155609664246874	0.186994057279235	0.222450317053145	0.277980219877249	0.324468484726125	0.224456242364923	0.212922074384837	0.260034316975404	0.332630680049878	0.332413639433893	0.183536088828082	0.240196864215209	0.33741298838049	0.186476160709272	0.0947187808590554	0.152394100884247	0.155408561276068	0.0166094165740528
-0.0803452473969992	-0.0770150897119202	-0.0778313494527473	-0.0644299157727124	-0.126704483055138	-0.121196559087439	-0.0743208531094428	-0.0196364738428459	-0.0010981022359884	0.0200171158134978	0.0861915252570828	0.152202596520697	0.161438067504421	0.159917534930296	0.225577723597695	0.245793367983618	0.232340639402737	0.281802796535522	0.187371656839612	0.19624687913906	0.315254076699538	0.214514750422907	0.156411960191073	0.200396519528759	0.179394755260992	0.101520971573268	0.0944005197938683	0.114227996171686	0.0670236584701903	0.113728887776043	0.100161220467791	0.140011054259407	0.164314663501859	0.213922408584144	0.253770845300935	0.298451957120923	0.34884232224903	0.299191902235583	0.310151226655896	0.373631637554126	0.446971878116159	0.446058185278512	0.307550462875371	0.33416664521544	0.401606199843921	0.26776491311652	0.174634479261681	0.191351939903756	0.184772737346104	0.0673232220088407
-0.0230572798318904	-0.0138196857836056	-0.0710029355187864	-0.0494353602301471	-0.110580339374891	-0.0777608126274517	-0.06464088491505	-0.0118374189109633	0.0467496352244128	0.0512431327290833	0.0883250765398016	0.1790032441623	0.197177756739831	0.152744713993879	0.215311346347526	0.265796063757445	0.249826961784816	0.308727113491312	0.201455071572727	0.167001966498875	0.278335248803991	0.207511853186308	0.116585932869033	0.124317833201704	0.116854708809569	0.0329295079143599	0.00918313720927866	0.0228563254766041	-0.0306459757177485	-0.00133675043895468	-0.00348098763488986	0.0594837203021249	0.099733134951628	0.129400652484273	0.166266183170513	0.210444951821109	0.280857462098504	0.228474434532426	0.235877473631744	0.271173403468652	0.325770383704134	0.337642880722431	0.207950089430378	0.200495560465607	0.257351155239515	0.17634903136015	0.0669104096323647	0.0566797908271291	0.0793935812234683	-0.0187943639134203
-0.0458486006164972	-0.025667075237696	-0.0731197621132805	-0.0351498590747958	-0.103637205485471	-0.0921685191219483	-0.0721807074518293	0.00336185352915934	0.0601632352067957	0.0552778905518832	0.0919065438402461	0.201787608519969	0.218460394003403	0.153822415669739	0.232661073171927	0.331515949162256	0.290663377635417	0.356786640610778	0.242109782491077	0.18718354109335	0.285767090139288	0.214310095768016	0.106608903723622	0.106068540189229	0.110362749522737	0.0262641338367477	-0.0170826161410559	-0.00471992259256096	-0.0513436097844521	-0.0339771651976438	-0.0178818946656855	0.0477155511983902	0.0924681181042389	0.124237469812719	0.157024165660968	0.211194778618148	0.282747538521135	0.192313210995272	0.169872139798809	0.171249455534459	0.22589094601549	0.210428764270188	0.0699021189088617	0.0921949048576607	0.170905378418635	0.0550077438706389	-0.0463753748606933	-0.0136484866359094	0.0091910279612603	-0.103792753761108
-0.0988452436527073	-0.0919231220390746	-0.087649363120331	-0.0633271952322114	-0.118754763833005	-0.120696974580009	-0.0764987680371107	-0.00717771300938327	0.0144088180633646	0.0314462510469844	0.0894172817641453	0.189489880190442	0.191166173850455	0.157829715988275	0.239753357864512	0.331078067290846	0.283377206036174	0.339636862221134	0.231350338806162	0.201954484052695	0.307140824581665	0.222511891631976	0.122021020753834	0.13940463643677	0.144400273153866	0.0737358779735135	0.0303256817926203	0.0416065050449525	0.00788154291194253	0.0508719877428713	0.0757526090039689	0.115247233686639	0.135006881697959	0.181408300106985	0.218018262993773	0.296067989282793	0.384722696800212	0.292373571535851	0.257094166280779	0.265199686897717	0.297374389268507	0.245849827544416	0.126819235395929	0.173618156723753	0.218644953037333	0.0794024888337109	0.0132442068891928	0.0638208849446401	0.0417108875222484	-0.069056107653809
-0.0611250268670506	-0.0497747858111327	-0.0535926502780561	-0.0315903560959272	-0.0832738481861742	-0.0957485339931474	-0.080297841417127	-0.0126790252450248	0.0268346597145183	0.0303549612088874	0.0753789036577652	0.174255476487297	0.184657934569147	0.145463540432224	0.221546473681956	0.299966112363487	0.249525362695115	0.292208660272331	0.184429698450831	0.158068731124278	0.263645004495473	0.194076655307864	0.110024344710926	0.119504327022492	0.127346592417753	0.0568173797011399	0.0205927111700499	0.0412988250544079	0.00957853147008272	0.0403650580452871	0.0483821049358165	0.0976039816326412	0.123680418300216	0.144033957875301	0.169736346407566	0.252109146714189	0.325917683023662	0.260224437128866	0.234743004441019	0.264803101995208	0.277443807457215	0.255531436135158	0.152906854259423	0.168077317335254	0.189742836561755	0.0856573452394549	0.0144276564084966	0.031714485980955	0.0162078498596319	-0.0721949185032629
-0.0422199601106558	-0.0151428646157421	-0.0411011064306673	5.63184176943612E-4	-0.0547259149916557	-0.0631127742065138	-0.0708547122886057	5.16284868400799E-5	0.0695343953084477	0.04707991275586	0.0648447273911636	0.195644484108836	0.221300137047043	0.140945273049596	0.217089509552957	0.314891211070935	0.255507334631569	0.303979695661273	0.190409914960292	0.146220511633821	0.232620548161847	0.16977138179912	0.0744296187213856	0.0638084409935861	0.0685629498929795	-0.00506642287379664	-0.0401294505116341	-0.0371244450686083	-0.056868499392952	-0.0388794725022516	-0.0154951602754207	0.0441585650307363	0.0812929672510477	0.0962558226393833	0.119818060673817	0.181093917170645	0.239752754517048	0.177069467164015	0.148484854012382	0.152723167580649	0.153992548121879	0.128998003868467	0.0384858099227878	0.0497932237294205	0.0690085522382475	-0.0177293633052733	-0.0897328601960862	-0.0758603052492967	-0.0706328031351279	-0.149629594407404
-0.0603043615382181	-0.0568584947514001	-0.0586083698594918	-0.0285336566340668	-0.0448420789664309	-0.0778186247668325	-0.0770107058950314	-0.0435196070448778	0.00255914099445591	-0.0128086933982449	-0.0214030720788299	0.080484466929062	0.155526958002145	0.0942216432045887	0.134692267003969	0.251990589051947	0.227806404342058	0.284069021788208	0.242069492528171	0.166225814794033	0.194135933081834	0.177727137311759	0.0971999709230714	0.0421550213549137	0.0539848463718918	0.0318364169223077	-0.0259978433352135	-0.0408282185442965	-0.0467095471671428	-0.0245577642555519	0.0181627635686924	0.0754618461887904	0.0974507100001296	0.108908792865868	0.121146845594894	0.175495027104112	0.245127841617794	0.183810694087627	0.134432187218193	0.108690086873116	0.0991442927670523	0.0553220614478327	-0.0254831125808052	-0.0108622014819036	4.52950342684019E-4	-0.0846387624995993	-0.13818524981811	-0.120165290857436	-0.132797236222528	-0.18867506512943
-0.0586844910075192	-0.0535155753149088	-0.0273869927110617	0.0111972504972167	-0.0143007277416117	-0.0450702980698183	-0.0412235608299418	0.00711512338286532	0.053068805433974	0.0214930694232008	0.0299315794003856	0.130443285775029	0.180264649177563	0.111597007424425	0.155954199299028	0.226661497543096	0.213102259647088	0.264967930912234	0.207238629302586	0.161011448842812	0.198250589704327	0.171339631803755	0.110463260466307	0.0516436891770102	0.0524274591360186	0.0397458227621035	-0.0174034116597237	-0.0380409300421487	-0.0441271800216912	-0.0378726546316907	-0.00681935426589955	0.0354522015297682	0.0596894192231456	0.0479097424534874	0.0434851587201527	0.113433914961487	0.157982832101143	0.110203749079127	0.056671733185049	0.0551061446381381	0.0457567015066614	0.021787972042298	-0.0256387737100627	-0.00798065230281818	-0.0352810937592706	-0.110399450008821	-0.139207973593872	-0.130757602109216	-0.157508260944063	-0.182062485524079
-0.0439816133815965	-0.0324603954990624	-0.0619010513673119	-0.0378188690686985	-0.0680867606777012	-0.0824639791839602	-0.107429521651746	-0.0810209058811245	-0.0239119479217384	-0.0560206623455347	-0.0655860148326	-0.00746600043193702	0.0415959757044977	-0.020035409762489	0.00598049916748268	0.0723387003082602	0.0581611908034801	0.0967326878020713	0.0748255441968971	0.0454209271235038	0.0563532780202081	0.0670644629836096	0.0456986427041304	-0.0257542565408485	-0.0157721995232433	-0.023278172538502	-0.0692158333110768	-0.0999388037854989	-0.0892627255664299	-0.106940929776871	-0.109389733010908	-0.054702393866474	-0.0107055294900777	-0.0359051606179767	-0.0485794009043021	-0.00365500828922379	0.0329647950887265	-0.0433931731928362	-0.105438009241529	-0.134001356801618	-0.160423788215786	-0.175157558049329	-0.21285089801	-0.201166893376979	-0.164802057411752	-0.195192508361277	-0.225037484515627	-0.188784224995369	-0.168899467142907	-0.199592462362339
-0.0878276403490229	-0.0666094806821892	-0.0798791226137967	-0.0986460117470194	-0.119568755626216	-0.130705690866053	-0.151568846132487	-0.168549239639997	-0.129613629308951	-0.145379462547688	-0.192841179373186	-0.171350540213841	-0.140381098273934	-0.167023235429352	-0.175346148366188	-0.0956471749686781	-0.0989310478539627	-0.0493739327744888	-0.0157961445655925	-0.0707994616209043	-0.0899652749788715	0.0176917478402142	0.0174920663509168	-0.0926663065155659	-0.0597516194002636	-0.0163876503274793	-0.0827215984088878	-0.123232538601283	-0.0746074722389999	-0.100934860064651	-0.0967206640416949	-0.0587017877721017	-0.0417402181594686	-0.078365025086153	-0.0759867202457727	-0.0285142841403586	0.00955111016239676	-0.0368115474089446	-0.0481659554578328	-0.0951724272423735	-0.177269263041987	-0.2351301084003	-0.250622135610954	-0.26112588765036	-0.214323116231115	-0.207319601173567	-0.233270908622148	-0.198935890647701	-0.167488897096556	-0.176935821244527
-0.13578487107559	-0.144252380062324	-0.151692709028626	-0.209747900836229	-0.200422814046046	-0.199591174460535	-0.224750310364996	-0.27914194660022	-0.247438545904615	-0.255665192119417	-0.326548595498304	-0.274874841478697	-0.248585616878843	-0.313028257448654	-0.314628574169239	-0.183372078526722	-0.199660901990542	-0.11375979225535	-0.0963006702944998	-0.185393249918519	-0.190081231295114	-0.0681218584488906	-0.0928316306843602	-0.184035221385283	-0.124952106098753	-0.0882587433263885	-0.163121723961935	-0.16660628007683	-0.110180443862971	-0.110770755674099	-0.0791986590530047	-0.0565573466494355	-0.0467471190014604	-0.0605187263023712	-0.0483319188395517	-0.0238428431695684	0.00575869313237892	-0.0145687413648495	-0.00225103867952116	-0.0592971493303391	-0.131147988896908	-0.205844984393738	-0.171913374082279	-0.190447322392979	-0.186941225735597	-0.163194803142626	-0.162406050285725	-0.156807745673227	-0.142732696701576	-0.119799233925148
-0.0282310965517312	-0.0594996105363174	-0.148355177857632	-0.211723189955735	-0.207024189475523	-0.198899707186201	-0.259483267073098	-0.331216482773421	-0.257522043667996	-0.283704162245201	-0.393617579724586	-0.329166400740106	-0.248146943921505	-0.313384946820021	-0.312984670520373	-0.196399420372914	-0.185542324996943	-0.0928269041846353	-0.0775586778921172	-0.186931320303547	-0.181361740560778	-0.0696720899712419	-0.111765369045943	-0.180411323032217	-0.11425962290376	-0.104525298046001	-0.161422799316449	-0.152906529765685	-0.10129182987746	-0.0978314780847375	-0.0890805029976086	-0.0735578822726933	-0.0354659061578602	-0.0270752627800897	-0.022474923393445	-0.0100352496750227	0.0227323439227515	-0.0242794164077952	-0.00937557569958851	-0.0512144544505191	-0.106270595983212	-0.186512259577824	-0.159879300531309	-0.173596307974861	-0.194077094357489	-0.174020169339584	-0.171776699434299	-0.188991775366503	-0.185069752255416	-0.15591869597663
-0.066513116095532	-0.121454441159753	-0.121852856857197	-0.237703615860968	-0.214872103884922	-0.225517792191443	-0.273611542993628	-0.362934376369064	-0.332616698887698	-0.33049985695344	-0.419059926522688	-0.382414707777725	-0.317897743834689	-0.359727340657912	-0.376660429424952	-0.25668119215635	-0.26301156784606	-0.176983434361193	-0.1594233669957	-0.249393191131589	-0.246267249411598	-0.150621184690032	-0.183752716755391	-0.208100177940888	-0.124927241216622	-0.0865612608442437	-0.131715043205261	-0.0819200599188675	-0.035214666337141	-0.0276796445141808	-0.0158791561989731	-0.0323516057655069	-0.0255024249998761	-0.0154544049630335	-0.00659087507388203	-0.0135573094713989	-0.0214075330747452	-0.0594863858075504	-0.050084623858079	-0.0644324176572845	-0.105348768015364	-0.161902193958936	-0.108999276634367	-0.0779452387083614	-0.106883037972259	-0.102531412187943	-0.0577423570916919	-0.0513425943110225	-0.0737060941120545	-0.038287510698903
0.0140018339418165	-0.0380804198965867	-0.0243695305559186	-0.116151468213484	-0.117990739345575	-0.155234748613065	-0.185761955551657	-0.224221463021038	-0.224435183823874	-0.223926399194517	-0.26845318306105	-0.264594783161041	-0.22924108332964	-0.23066847935735	-0.237607412638532	-0.191127949436765	-0.220464051416413	-0.197248570749249	-0.186563690779629	-0.221975193958944	-0.216621550841266	-0.192770035476305	-0.214847967214962	-0.172692934747293	-0.132062333408688	-0.117521473291447	-0.124680287630774	-0.0575339772095968	-0.0635149474009797	-0.0685547387935822	-0.0615309278062014	-0.088507516725617	-0.0835312205096821	-0.0623222690550522	-0.0560245436078353	-0.0600337910487467	-0.0870290242460548	-0.082913779298884	-0.105997079965966	-0.0480384915892528	-0.0328573393977222	-0.0366900950952347	-0.0245202085982952	0.0386404191238642	0.0114034069456884	-0.029168398094715	0.0165261687187253	0.0606676200789741	0.00713677039726563	0.00694995588724653
0.0830184839715006	-0.0107508849797858	0.0130621935176425	-0.109553071767692	-0.0777512086970587	-0.0906297361089427	-0.107604251950765	-0.171507926938864	-0.194751807525237	-0.174365396809045	-0.197943596015981	-0.237965597760144	-0.259901141954844	-0.2485916661412	-0.256656100913131	-0.255994199077793	-0.287775243558478	-0.264807119875236	-0.247216595518455	-0.255792303415854	-0.260811306284754	-0.228987841566825	-0.229788519306131	-0.178501650563363	-0.155584859833914	-0.134350615117671	-0.118130227826635	-0.0777786601126804	-0.102671311408247	-0.120673095081839	-0.116019539619848	-0.142531975467187	-0.165778761275236	-0.151449887895408	-0.138983531576096	-0.133415975836176	-0.135086675668321	-0.0803470661051253	-0.0808145251931626	-0.0289608882590036	-0.019942974981594	0.00907730391762978	0.0459399878648992	0.0381291589470434	0.00548976880987157	0.0381941009391581	0.0684642631414951	0.0621649816330932	0.0302938160903076	0.0793813329493553
0.302994226996706	0.221726407327321	0.204769028010153	0.104593545795321	0.084153433380235	0.0692046783441408	0.0710096565627036	0.0718339742680236	0.0569945389827003	0.0638684554465156	0.0742349269746333	-0.010773777845725	-0.0830873419366648	-0.0541304657729953	-0.072508759890318	-0.170979919102794	-0.187437541119906	-0.219159448647884	-0.214934201161121	-0.181752602390167	-0.184723686613249	-0.205101336202037	-0.190273716361207	-0.123360834667332	-0.15196770502656	-0.14421741045675	-0.073462813562781	-0.0918738676004301	-0.132871267527291	-0.173385951012583	-0.217038923273406	-0.246979759661253	-0.264545633279536	-0.254474190334556	-0.258345185965923	-0.255097369162867	-0.261581421973819	-0.204328035483997	-0.209212659944792	-0.199532620927004	-0.0982550937817728	-0.0399879909116851	-0.0225945307584199	-0.0285785706892346	0.0141071738071189	0.0645082850974875	0.0828071876677113	0.096839311513532	0.0974231338068706	0.130446521082877
0.365580582353113	0.295580447676132	0.231368522803317	0.17063180967034	0.136900737985587	0.126012253982471	0.111094020748508	0.13079512742856	0.147058649336263	0.139787615403107	0.147486138191585	0.0745185634887403	0.0173505972133599	0.0441346313187778	0.0275675593519741	-0.102720902274801	-0.0996711591614503	-0.153557424263474	-0.15142707369067	-0.0970827298417166	-0.112170430336807	-0.155536674493186	-0.12591209059761	-0.0743231144869449	-0.118165205551486	-0.127125435709109	-0.050040800485361	-0.0837106901997193	-0.118951937086194	-0.169736611740413	-0.233614163734222	-0.254773325122211	-0.257857141441487	-0.244999527851788	-0.259902956042381	-0.244911245258448	-0.253459905661633	-0.186060440164841	-0.209627539794717	-0.186731116584826	-0.0700865076958253	-0.0122614020807764	-0.00224788528027793	0.00787649103762574	0.0253417135165198	0.0642069082422449	0.078799524908145	0.0870764046739105	0.0931033219604842	0.123690118089397
0.31336318293956	0.387071678034173	0.28587837193787	0.263856184792117	0.17776430147581	0.148862265186071	0.0712695652870644	0.124859150330572	0.202072813423694	0.151381288329137	0.103544697578744	0.100691949595742	0.0472948237599085	0.0516796772504403	0.0458498488824123	-0.0187943682066915	-0.0514085402435968	-0.133512834851926	-0.105954978491416	-0.0757795779459057	-0.136544915240073	-0.140346251785542	-0.116287616839675	-0.083980754831675	-0.131401712396002	-0.111189642059045	-0.0619854650533382	-0.091624569450366	-0.14128030972552	-0.189831904082162	-0.218048381878974	-0.217072993852882	-0.211098817505629	-0.219416995268668	-0.227428848893813	-0.229067172005348	-0.212808636624335	-0.175839563324276	-0.197644025571872	-0.175290150105689	-0.166059603238693	-0.119100949861626	-0.124682741095862	-0.157926698001194	-0.130119978533999	-0.0881539621190033	-0.0855580407375873	-0.0741097816438352	-0.0507440659903453	-0.0355227789783681
0.359629008271354	0.554478224983953	0.406389428009715	0.47602509817733	0.314686840778514	0.260171989494204	0.137326840985012	0.246084282070548	0.391401834578683	0.276147320284323	0.18078235750129	0.275068196082848	0.266057691255816	0.198868637588847	0.192548649309309	0.14440311188681	0.156337432775054	0.0941130031769299	0.113456813629317	0.10663327709117	0.0536030910773859	0.0483914229263325	0.044536253322633	0.0145683251793421	-0.017978403675628	-0.00917371834430442	-0.0016031057618024	-0.0485831576873405	-0.0670216651189116	-0.115905102367057	-0.138538533490211	-0.108483053544397	-0.0943725255305337	-0.109465967700115	-0.123144813507098	-0.117555788598014	-0.0832269604723771	-0.0853933283103822	-0.106210023889996	-0.130206999460576	-0.135342636122078	-0.139207483268276	-0.161179497119891	-0.19266930083753	-0.167563702090871	-0.15012023389221	-0.171642388965596	-0.160251767520199	-0.117161609349952	-0.136687081919283
0.371141825647972	0.58367811315622	0.430885671592328	0.493428753457444	0.32398936723207	0.288025182442694	0.156619089540186	0.273197074401857	0.419784992709245	0.281497070007815	0.180923286077073	0.25636557074127	0.271141751891747	0.189146549874697	0.178861733187047	0.146574973599713	0.155064761059435	0.0965604648351385	0.103864616670411	0.108836640783276	0.0621387081081076	0.0548034280216519	0.0522254594758497	0.024096107902637	0.00917288048740913	0.0223398325056366	0.0259159474974588	-0.00915532288013744	-0.0218385064013519	-0.0677284119300245	-0.0829766640312287	-0.0526845643902326	-0.0352641443646921	-0.0706892126946638	-0.0920829963163238	-0.099914920603991	-0.0895458377423913	-0.127951315901065	-0.132911388728799	-0.156306772744585	-0.171216766682137	-0.157245933219798	-0.178277901911162	-0.199975141059754	-0.163199295553948	-0.146284875979389	-0.172554752710448	-0.161290952096624	-0.100685094091835	-0.123661782176718
0.202411345364732	0.308376768488027	0.226892448380788	0.258311365453715	0.207817393479577	0.180545761204616	0.0725708737942584	0.116074706246051	0.234649064304376	0.150932517610213	0.0451788561034695	0.0988596301224799	0.190862955145005	0.134412143760303	0.131983341559007	0.156368266556644	0.147393041604238	0.111342635902985	0.136510048309573	0.123674196146847	0.0716581947724102	0.0900396648031331	0.0980944136983888	0.0697498391827026	0.0621787155513302	0.0973556526959342	0.1040398476652	0.0603916392235797	0.0522864530845171	0.00675311965635641	-0.00525284258311217	0.0173607447257852	0.0203956217939709	-0.0167428463906668	-0.0334893427757468	-0.0354173992160674	-0.0144947709488045	-0.0492143322700504	-0.0495274498655078	-0.0577194094952768	-0.114471310546921	-0.114567595513746	-0.145117552071626	-0.168034389243151	-0.158948726635727	-0.145092329970785	-0.162384635248483	-0.160670812359864	-0.134229058747096	-0.131472438772306
0.159916511824679	0.272159886346527	0.218125543883009	0.2730147563377	0.200699983316336	0.135023461143365	0.0232324504190933	0.0863210018724521	0.205244075460188	0.119824381981885	0.0124229362789797	0.125774429890847	0.248738389718849	0.162786683886852	0.170858822922788	0.213195151910173	0.226300454537096	0.229536191429769	0.235265116338572	0.178985813192694	0.148082904024832	0.165021992900387	0.144020199742081	0.095754949909957	0.0877262353560568	0.0986269700486586	0.0781905946862562	0.0269002147405762	0.0291879674547553	0.00121034861682042	0.00860504470482105	0.0517600900481235	0.0754933092832887	0.0561629246793803	0.0447013090098477	0.0418902722050902	0.0703865015122642	0.0241969136557011	0.026424920269358	-0.0253204058597734	-0.0710849751451398	-0.111599168963968	-0.155836520977959	-0.162464291778316	-0.154358964284301	-0.173301937188593	-0.202590909035325	-0.18600981823682	-0.163735466952055	-0.181562420891743
0.213615413406619	0.368359803784616	0.312138555320225	0.407716737620242	0.28993393578408	0.227471641846622	0.122168768554984	0.231074696624858	0.343889843593829	0.247057892028497	0.170061490075511	0.255374757787476	0.317440812426124	0.25370145361959	0.254566438897935	0.242534554815395	0.259117426143576	0.209570411929686	0.225034009429015	0.212595286940308	0.161580935661343	0.161916913374979	0.167580033058584	0.11663714313067	0.0896020819927526	0.114900747673023	0.110064025167851	0.0556070276927897	0.0526562173974885	0.00378123184632592	0.00181138133584485	0.0369955113434916	0.0490103460577	0.0166272771089623	-0.0016559952577401	0.00273275379785906	0.0316140704916699	-0.0112275562120127	-0.0285055422870571	-0.0584610291468559	-0.109226261821022	-0.137319011038173	-0.186871249049384	-0.195014050564053	-0.16991931316767	-0.185828193218012	-0.219028965917469	-0.191646491661494	-0.156487177556545	-0.192949467250934
0.120076723241424	0.234218332293163	0.173101105336335	0.253523286488347	0.185007878147286	0.163945771343174	0.0821258670788919	0.166190362317148	0.285269402558149	0.186096797901851	0.120014947447847	0.219101790196233	0.285958085649639	0.186616952723014	0.205787894665245	0.233055285800404	0.222251064083123	0.190750399470972	0.178664521122049	0.172087212091447	0.147000724615149	0.131609225336403	0.129872627396824	0.0857769052602078	0.068148810267133	0.0905186153980326	0.0825976529730767	0.0411424958551935	0.0369947471747282	-0.00480235750960584	-0.0111284934912731	0.0249374568889137	0.0564362163080715	0.0321640461612246	0.00966752880485257	0.00725960104010049	0.0297616432050058	-0.0349090322240597	-0.0479156800408739	-0.0617052687953883	-0.109608832371812	-0.114895127081679	-0.175739556534305	-0.182328387252818	-0.152925492269479	-0.176202581902545	-0.214001447592644	-0.195126453626478	-0.157057646274658	-0.196597197442401
0.0205342241045608	0.0762955300798877	0.0934173250830342	0.184847822992836	0.16442619902631	0.116312134975684	0.0803891558734535	0.173238902840187	0.23087075007632	0.148638581807314	0.142175878148983	0.266119470862484	0.294918270332088	0.189236257240696	0.252298706109891	0.255927495719546	0.200867898538945	0.184502481133374	0.141783176796989	0.157868946821594	0.160001922302828	0.0917539833671898	0.0923475676012515	0.0885273534067977	0.0463965536862171	0.0280070007768079	0.0482641087939521	0.0135220750098838	-0.0268426384989266	-0.065028712646524	-0.0714671579993704	-0.0468538004676642	-0.0104174374545458	-0.00816932058804784	-0.0209601696973653	-0.00762370771545346	1.44816331311773E-4	-0.0384765248970372	-0.0715358150108744	-0.0523905255918217	-0.0510987094439233	-0.0301768750822663	-0.0833341541737661	-0.0675714335637704	-0.052778046736313	-0.101733188342239	-0.122600133255765	-0.0924431813499757	-0.0937953509878088	-0.13851590543998
-0.0648737971774773	-0.0162241748662993	0.0690862945763491	0.165425355484569	0.172987651023112	0.113936597046811	0.128993635561692	0.205812190454944	0.195582772406851	0.161367406207313	0.189205014682231	0.279132875873002	0.286402284474636	0.209531914784796	0.277057009962333	0.297163358660578	0.214555085176511	0.172104925145946	0.142449126312999	0.175004644795218	0.154259412106597	0.0833845873155669	0.104341415597999	0.114800127391167	0.0561915960631081	0.0475809657271327	0.0756271761935864	0.0426203700315142	0.00450707502996342	-0.028220775420649	-0.0187758928972562	-0.0227870689478584	-0.0150511149701139	-0.0127538906206742	-0.0177634330302942	0.00252228454788308	0.0110469328896379	-0.00342508472952889	-0.0418170683260792	-0.0244912710116716	-0.0290341858000704	-0.0368887878653006	-0.0867366590901101	-0.0537910374777394	-0.042178643895886	-0.111509995961648	-0.117182360492272	-0.0731897064764291	-0.097524227789636	-0.148528433344544
-0.125078692438566	-0.0864015985022378	-0.0118344286673808	0.0780648783104169	0.108729172848545	0.0702426030553332	0.103188707926062	0.170283066548321	0.151733800140586	0.106377796789568	0.154455189714831	0.227838888132632	0.216117225965048	0.157141000846263	0.217195715134629	0.247917254885769	0.180857938477	0.143843192867148	0.111476637892562	0.14902479774019	0.13223981914379	0.0737851290709231	0.0983294308809635	0.0971704467523327	0.0517171288652882	0.0537009245028787	0.0774812036891682	0.0421311771047453	0.0170159297219366	-0.0153106642392051	-0.0116247553258703	-0.0119553655043717	0.00302409308781202	-0.00141913427102169	-0.017473551918166	0.0076170281781882	0.00707841253374724	-0.0329331025585565	-0.0607707253266148	-0.0482273853950898	-0.0786578082135992	-0.0880416686990628	-0.133540051569522	-0.0924230202629283	-0.0864187085487084	-0.161013602623346	-0.166807196173147	-0.116026975471258	-0.141267809008554	-0.191477886042882
-0.0998657121952069	-0.0420134544994926	0.0355436067982827	0.136032476470475	0.156260483834178	0.116429921276233	0.172843002558047	0.224627943335213	0.170016234190928	0.150597355304947	0.20894446868308	0.217015145935717	0.185901642409623	0.170070740830439	0.22439723806939	0.215923208842363	0.151786502157328	0.0868606496818899	0.0752415442669991	0.128689580821452	0.0843127337128448	0.0296425499469307	0.0821116240727085	0.0984490177301948	0.0310070771300606	0.0475001741927821	0.101818446320878	0.0641579670076215	0.0310547116254218	-0.0190395439553591	-0.018028963328833	-0.0267565605240461	-0.0260469587381856	-0.0335998070598796	-0.0525622986251423	-0.0309759988781684	-0.0397983342263027	-0.0610599179304717	-0.0855778151406144	-0.05964051391083	-0.0908988235509898	-0.109823571598624	-0.151063366849122	-0.103470047678952	-0.0972118509706985	-0.171081908480321	-0.161192513837032	-0.10544950446745	-0.13749447233389	-0.187051016243723
-0.0498018273976048	0.0172024939885677	0.0710601813384342	0.187820903861303	0.218945720443521	0.194804793206926	0.258374380825048	0.292222196021826	0.218434075665195	0.211890579624643	0.268331818890402	0.195055230830529	0.146042838183493	0.178952103206517	0.183060023162374	0.114264007816376	0.0663754897005744	-0.018212936958584	0.00407417502831156	0.0756270614667329	0.00616480099709183	-0.0231640655949397	0.0607931332314371	0.0674251660994104	-0.0177821224338364	0.0322165024044489	0.10634007697399	0.0483633029229397	0.0199488581188255	-0.0383884909074424	-0.0416832015744952	-0.0650840878094286	-0.0779951496900665	-0.0956786110241685	-0.115479958471526	-0.0994331903821769	-0.110253919907149	-0.110421016374022	-0.123537125959178	-0.0969192354061148	-0.125928835051559	-0.123456463798481	-0.151544507476651	-0.127864491093745	-0.107375610897419	-0.147528558079725	-0.130433767889874	-0.0842827120518561	-0.11299791059479	-0.132964369283492
-0.00973287225584689	0.0419544558936387	0.0867862117754982	0.197000862803513	0.258624553045359	0.27004388395352	0.339649087550219	0.3667418261282	0.279848596038017	0.30813555855439	0.368345720282583	0.260698668955432	0.212942825299311	0.249003373312425	0.222546820607948	0.136564272741777	0.0952781794371351	0.00311193876187884	0.0109134450387774	0.089554920381403	0.0319446885070595	-0.0151802860599174	0.0648510625473086	0.0852166517741565	-0.00543171927842785	0.0324214542961069	0.11807765291032	0.0701943453924694	0.0349902600936665	-0.0230522869567994	-0.0422035190114876	-0.0759234647132471	-0.0982013725390236	-0.108129050161165	-0.127978962738477	-0.121813728139228	-0.124498282720084	-0.114154224326752	-0.122264607634386	-0.0903789818922933	-0.0978049324737986	-0.0820474505309041	-0.0910655449912289	-0.0780796881570305	-0.0607008784576418	-0.0977860696144072	-0.069863161233589	-0.0342974254869689	-0.0664097067140519	-0.066562676149124
0.0107132181012903	0.0414834327554562	0.105085688726074	0.188561609600768	0.287821672946695	0.282768908238975	0.328782011863141	0.284572599844975	0.171246437737207	0.227381040608087	0.270391639174366	0.0948599020930561	0.0537734536106641	0.136935165513616	0.0884591144298708	-0.0291064518969099	-0.0378385664423316	-0.121692281283073	-0.0830387014754894	-6.51828309355253E-4	-0.0692472137131886	-0.0920498208614128	0.00304627654296312	0.0329761380252238	-0.0406775272856108	0.00980112813433872	0.105853759422325	0.0719981916175918	0.056173492087844	0.0131928602973194	-0.0120973878887096	-0.0772277420240054	-0.10096377351303	-0.110597169669719	-0.133441185231788	-0.141269852845809	-0.166340595813794	-0.113345840435578	-0.11272644354792	-0.0386189063664999	-0.055668225960625	-0.0403817366294986	-0.00598501560476893	0.00268463709433671	-0.0212868977854322	-0.0279205475380692	0.0390067511197783	0.0431199123894184	-0.00309742130335628	0.0472687528240962
0.0142954561913665	0.020030795753831	0.0330747859420222	0.114526390038608	0.229850485840677	0.287001184937972	0.338668161031862	0.278269016437591	0.172817838935008	0.225369196570849	0.258298243511583	0.106992082389032	0.0481928367366626	0.0967726696475131	0.0779914781537971	-0.0592871496787211	-0.0805576011356716	-0.155126775643117	-0.140364253412358	-0.0630900978012221	-0.113869263801621	-0.150242255780297	-0.0797968314780245	-0.0335307700121657	-0.0779963407391571	-0.0824838497357755	0.0197954627368927	0.00556366389031481	-0.0042851667042505	-0.0379187680323259	-0.0803260830810918	-0.148409775228601	-0.15120955687552	-0.13179134016552	-0.151313437902931	-0.172220356342543	-0.189413522971742	-0.128714891851748	-0.127474151410003	-0.0251564921502404	-0.0132846835355964	0.0457881887875288	0.0966261790676498	0.0915630350356856	0.0522165975328908	0.089939775946396	0.159676599820181	0.137087525528312	0.102258364930301	0.178219845737868
-0.0332801599372828	-0.0455067941674223	-0.00752311099095616	0.0474043790137484	0.151165451188569	0.166499893515865	0.225902771844755	0.168360344784008	0.0602983502976668	0.100468384053428	0.128329714771241	0.0166666469823209	-0.0393055890840311	0.020730846545156	-0.00218448034749529	-0.102739068269514	-0.115697814271417	-0.163249488237062	-0.154394019288713	-0.0993407451212513	-0.129374166652018	-0.157984758048229	-0.10431351071908	-0.0539766229117676	-0.0827288614571413	-0.0704829815278523	-0.00519181763354246	0.0128141289766992	-2.0006490930865E-4	0.00991588117318325	-0.00828594707836427	-0.0788914700973388	-0.0854845339429102	-0.0727279685505037	-0.0821555183104696	-0.104437471158661	-0.138968951098879	-0.0961403465057153	-0.087007697772061	0.00625638957663875	-0.0107783150044868	0.00781481546939006	0.0790471093474466	0.0852594516426065	0.0154663289233604	0.0335515400329574	0.124854346293882	0.0990656926743566	0.0403294872606259	0.118582621939755
-0.0616825993737496	-0.0934592035589222	-0.049300748031794	-0.0380690845891849	0.0383590708994836	0.0396308735925329	0.0811945876590579	0.022248000503129	-0.0611700393810271	-0.0165172025404386	0.00606717192846419	-0.057924095953527	-0.0954492715554538	-0.0451630851235017	-0.0618027058612186	-0.109521067068103	-0.123153261587631	-0.144830238912012	-0.145298922395307	-0.113416000412174	-0.121819745038638	-0.130781376803268	-0.0985859742352053	-0.0582812993444167	-0.0542827208811521	-0.0567547795143315	-0.0215940467138513	0.0110364494135087	0.0105461337437888	0.0309418703378556	0.0240909858375845	-0.0303839648435161	-0.039059918585456	-0.0105401537993183	-0.0241111142790281	-0.0543827071550874	-0.0834160805655009	-0.0336419258271989	-0.00360744524436257	0.074168991226112	0.0625920440009827	0.0671119719694914	0.121273643156067	0.126347352162757	0.0655538656225987	0.0735690037638072	0.141367238404003	0.114418657356946	0.0623810349889817	0.130760847821028
-0.0417398393606393	-0.0884009213626934	-0.0617003396172447	-0.0783413097995243	-0.0183730920743246	-0.00581238811859804	0.0252122033768856	-0.0313673983326765	-0.0907084043770816	-0.0466596101014097	-0.0287348063582025	-0.0703369747005513	-0.106725569110221	-0.086999470836519	-0.0943766342207491	-0.13302695248092	-0.141545098717811	-0.148181126243236	-0.165243045404145	-0.143858538916833	-0.136674429318667	-0.141945039043475	-0.131030408442006	-0.0881540450783413	-0.0558262070040592	-0.0619556743956645	-0.0424289310679921	0.00334175609811624	0.0109660347168397	0.0255170800023463	0.0165684454588308	-0.0227927696429368	-0.029209818974213	-0.00485505100281461	-0.0239753148003962	-0.0548451955136801	-0.0777041061217128	-0.0292713546798877	0.00362415248757833	0.0731857185182077	0.0911236849062045	0.103177360710701	0.150843408605481	0.168630077701973	0.126372204380559	0.137666467796493	0.19772859381805	0.166867640285832	0.128108210329345	0.194459347538775
-0.027916735927799	-0.0812975908219952	-0.0562023105965834	-0.0889399047721383	-0.0295939620601021	-0.0278861343555222	-0.00916251749811961	-0.0646336437971474	-0.117328889717394	-0.0851803687302711	-0.0822600510286465	-0.113414828510722	-0.123063620568388	-0.111793994208612	-0.122071988109134	-0.150738309941217	-0.157617406406657	-0.139392430064877	-0.156549397800841	-0.152050244948551	-0.139320812113844	-0.126918010056846	-0.125427279186813	-0.077086947748977	-0.0448345171539929	-0.0597673321685684	-0.041060009048413	-0.00210930108106228	0.00805798947605518	0.0292258147941997	0.0178482753627498	-0.0130146566145714	-0.0248538340356299	0.00508486283439311	-0.00738950570115248	-0.0415771421320367	-0.061696467006011	-0.0160947604579099	0.0227525072722402	0.0777801358446778	0.097708196195472	0.105421750655514	0.148272387993897	0.142896236385481	0.111227712592968	0.134567314430947	0.184130518879021	0.146295817401199	0.115607482223426	0.182138642073595
-0.0392646065678151	-0.0890131955061329	-0.048192517053166	-0.0831232177822079	-0.0198279356918861	-0.0180067074470587	-0.00413884669619878	-0.0645023995624002	-0.113923802591234	-0.0810588536517523	-0.0873301809557379	-0.114681545451367	-0.113922298846079	-0.11030283104356	-0.125632140791537	-0.147448479355338	-0.154922202938056	-0.141833231788683	-0.138056923131636	-0.138289564252472	-0.137527030731416	-0.11145274574857	-0.0992150240412535	-0.065318485976141	-0.0219578424972096	-0.0238613729097706	-0.00902984043674871	0.0302587334513426	0.0400324959631613	0.0605590481247992	0.0415400408106323	0.00285749710929987	-0.0142827377614107	0.0122591634037131	0.00403180166878924	-0.0313720179065048	-0.0632562001681385	-0.0183948220470053	0.0238895043982276	0.0756217559885969	0.0770297026647478	0.0884720035640814	0.140157998676795	0.129161108148715	0.089090298382565	0.105390247833356	0.167982095593627	0.130435435683568	0.0884333838920854	0.159218908935376
-0.0363697037857236	-0.087141336433542	-0.0446430479008808	-0.0782066389751112	-0.0312529123893614	-0.0410996552327968	-0.035900477836856	-0.0820671573564146	-0.126262283923466	-0.101871116757101	-0.111723510731089	-0.127065393600794	-0.114722720345179	-0.108178278637419	-0.133656372032033	-0.156136180106274	-0.145156710910192	-0.127189254170288	-0.116779459660084	-0.120938114224957	-0.121659151540461	-0.0923581343094357	-0.0869323338768322	-0.0590697788930099	-0.00777284374261509	-0.00921360986702432	-0.00564759296277586	0.0408993009688612	0.0464057777402661	0.0748634948036266	0.0648813880688608	0.0251700398233048	0.0123474480120284	0.0398263854939283	0.0290043821767401	-0.00148996166653195	-0.0449096714835741	-0.00272933685243088	0.0396794920162179	0.0739271673013538	0.0787613003852065	0.0744112845408673	0.12641683172353	0.130895592410835	0.0856235093493497	0.0794276342490459	0.149697292713604	0.121048942787833	0.0695691326234303	0.127563881484374
-0.0467343379477027	-0.0813477863953499	-0.0337500490052769	-0.0542266749916238	-0.0342787774012878	-0.053243856605397	-0.0425753140452571	-0.0653154197128342	-0.101795587656318	-0.0964875152235042	-0.090289936377805	-0.0966376955462521	-0.1055572295153	-0.102493907774359	-0.112352995646467	-0.138225075421069	-0.13595584594944	-0.11620066135865	-0.114961176618414	-0.121212073194456	-0.107769833110747	-0.0789717875711165	-0.0790432776178957	-0.0565839025456233	-0.00862132205011594	-0.00826142768835531	-0.0116349242667172	0.0236774673217538	0.0380435695844812	0.054700326117848	0.055190623979437	0.0130609698402511	9.52962457049495E-4	0.0222493075209678	0.0123544003757738	-0.00456766710652548	-0.0501547568841558	-0.0228533776873879	0.015441299704435	0.0330725964866889	0.0413112426972579	0.0399336546956328	0.0738140710273678	0.0922870686451397	0.0645904509046987	0.0409699515191364	0.103566666626862	0.099102707299974	0.0619795040402802	0.0973174464953149
-0.0326710161664639	-0.0819296372629001	-0.0563112951299304	-0.0824937114119538	-0.0490996791378635	-0.0474464435843574	-0.0410617430552875	-0.0759859095708925	-0.10871684656235	-0.0978404823869353	-0.101917951736222	-0.108938173041555	-0.125906026700862	-0.134260554245062	-0.135810444284042	-0.163184920300651	-0.161422245862073	-0.139461984385551	-0.152772545634891	-0.161383464327396	-0.146398721452909	-0.122064202073121	-0.124241722836808	-0.0902243293597244	-0.0462968902890219	-0.0708366196193937	-0.0694585218774684	-0.0319275412620872	-0.0166773446144642	0.00255416158428659	0.00297667200328654	-0.0384830487483523	-0.0418244938938348	-0.00516604782859484	-0.0172252468771198	-0.0495171004039285	-0.0919679791477485	-0.0505953733199587	-0.0157286458129066	0.0207882156034155	0.0344886908125335	0.0523235725443285	0.099298119244537	0.10492631434107	0.0689290941473771	0.0847589181302063	0.135638404355303	0.107746475359565	0.089291849730959	0.143449251027903
-0.0287491654928212	-0.0892102259642134	-0.0711638115329737	-0.107570000578489	-0.0685851864101963	-0.0627663427904231	-0.069105163371051	-0.113408569064656	-0.152649312447125	-0.130180589733139	-0.139230213275157	-0.150498894201404	-0.161424773779279	-0.160699172743713	-0.16684135819586	-0.206608713363136	-0.190793964939902	-0.162845422798118	-0.169155170094312	-0.178217039706069	-0.161098092561015	-0.131130095609495	-0.148636876632896	-0.105862575711468	-0.0515216314100558	-0.0755092226249991	-0.0860151331774393	-0.032999979066211	-0.0208163844276758	0.0108021594101482	0.0185289540652769	-0.0227849311338482	-0.0236296163480074	0.0158273362490653	0.010363035356362	-0.0289332157958635	-0.0765563884441104	-0.0261004699864743	0.0118924017269647	0.0453381284657565	0.0791857368647034	0.0852309434726249	0.151093986654553	0.154183211906005	0.106356010378909	0.136704719294582	0.199351556485527	0.155626382115595	0.12042189259468	0.194687301239748
-0.0419344823128919	-0.101135957794105	-0.0706491470446175	-0.0987749061340878	-0.0716539052251702	-0.0739306174354995	-0.0658239700057699	-0.0918772561438291	-0.136915021435122	-0.124460888599933	-0.104640566753447	-0.110391530951052	-0.136918036228269	-0.125034419176095	-0.126845235518557	-0.174953831547647	-0.157401496054558	-0.138211042983841	-0.145919190383963	-0.151948356254139	-0.136628726472494	-0.117293689000637	-0.137441326927355	-0.104275821473647	-0.0544051560039712	-0.0658634019570212	-0.0902823221667019	-0.0426153770707759	-0.0416588225831552	-0.00582579107276244	0.0118097049464987	-0.0273184229976175	-0.0215751860319191	0.00899042130017896	0.00274341348091792	-0.0284627079305513	-0.0791022473857457	-0.0295418469504206	-0.0108250020484821	0.0185879600394821	0.050509871041803	0.065675135525292	0.11876364476776	0.134941008426455	0.0963654859771304	0.0999917283987141	0.167490952405759	0.14104833785993	0.103409011810977	0.161864377223807
-0.0408943790758015	-0.10152667024404	-0.0871210206187514	-0.107697856143678	-0.0975441399143285	-0.0896176297121582	-0.073936074488458	-0.0832991429805573	-0.132571361034932	-0.12588955200393	-0.0941697915383511	-0.0887996241449247	-0.124015160605106	-0.114619991080473	-0.093343639263374	-0.139327736391345	-0.129318845759176	-0.128057328325506	-0.148093171988049	-0.157160145136375	-0.140239368045405	-0.132332247477824	-0.149888549611458	-0.118323657695149	-0.0835524217083016	-0.105431352794006	-0.11424854904174	-0.0869239333134245	-0.07330326377607	-0.0551927543917026	-0.0405366097800081	-0.0664682200951266	-0.0612139207796197	-0.0398825441675244	-0.0459737913713948	-0.0604055386135438	-0.109031241247332	-0.0530928903789276	-0.0510973310962741	-0.00365365994502324	0.0304449074391523	0.0497435468135701	0.117183830755102	0.146501739159728	0.0815668272718121	0.0878177616602717	0.158939593724969	0.146572580583365	0.105305151434	0.152615872604994
-0.0469397366648491	-0.118316157047883	-0.122262597563075	-0.144553789820334	-0.120778834667641	-0.108954240865706	-0.104554919172939	-0.12695553238538	-0.168449635792817	-0.156889151190536	-0.12897322344793	-0.128143635822372	-0.153561892012334	-0.140703044751147	-0.137817690185801	-0.171909104458293	-0.155716496722143	-0.150527173498817	-0.170380837752765	-0.186622110360341	-0.175627433194277	-0.153643955252624	-0.177186116380078	-0.158478042091168	-0.118038059462068	-0.147854132260194	-0.163437287605324	-0.133598731414546	-0.118527712429088	-0.0979787557262882	-0.0820706994558306	-0.08918340723698	-0.0822134934879619	-0.0523566290282097	-0.0491588003051048	-0.0695282238840485	-0.0972839866470751	-0.0279818242503241	-0.0178461189101716	0.0231621474987095	0.0654410686005198	0.0841005187124452	0.146324028136011	0.164277468699657	0.118149031920228	0.14573981100954	0.194566401992561	0.159775041670403	0.139373648153371	0.188242915246316
-0.0327352704980084	-0.101262803808133	-0.109971166253416	-0.133429789856124	-0.115442654588744	-0.106868431911767	-0.115612490347848	-0.127714169481586	-0.162117690538838	-0.155070435421078	-0.130711428073334	-0.120687489172414	-0.140209271593058	-0.128672692104492	-0.125230653289926	-0.15942786516362	-0.140124400707102	-0.125744836430092	-0.14901067399179	-0.162201362298484	-0.146467612395896	-0.145142609162518	-0.179538681255461	-0.150770881784728	-0.110273059589683	-0.144269038881367	-0.163587823508608	-0.125460892027526	-0.120816290839862	-0.0857755280315439	-0.0531490903092578	-0.0623996623497661	-0.0478878008206766	-0.0156619408956404	-0.00738123583550999	-0.0231123884468804	-0.0558143561864199	0.0263921292979645	0.0338932224867725	0.0624711791375442	0.116852502184063	0.137039804172653	0.1806080382641	0.18342323712891	0.146038190087553	0.175519062419078	0.213439826729731	0.165392906455706	0.146141624005938	0.195230145290288
-0.0213106690519321	-0.0760358985096319	-0.0739538471721794	-0.0955238004639836	-0.0935089970650986	-0.0853541987408341	-0.0866104753201128	-0.0837313985344341	-0.115105396117656	-0.113021514743644	-0.0838160240045466	-0.0716740320812217	-0.0859558303931173	-0.0713013305823232	-0.0593996009792429	-0.0927587899722921	-0.0860216572829562	-0.0682827687697521	-0.104130667405451	-0.120912493589281	-0.0988983823030809	-0.108128731715965	-0.151595730350093	-0.12723041246593	-0.0984189265051587	-0.130428079326217	-0.153323423795568	-0.113215701656081	-0.120836041908361	-0.0766501620168967	-0.0316342620053011	-0.04780255917719	-0.0144595122320679	0.00763450695698272	0.00952125341726586	-0.00834771476036749	-0.0605717911762847	-0.00163004553029118	-0.0020996088596462	0.0169627960862328	0.0879283877017802	0.116966838955017	0.147689856071775	0.159739912951689	0.122613466627285	0.133886688949621	0.164200677799943	0.131702856931421	0.117524722147588	0.1520829226256
-0.0296282909294057	-0.0810621393036785	-0.102291807524714	-0.110050389738994	-0.113108104610809	-0.0932494912868373	-0.0922919542570514	-0.0892572401945942	-0.121601214468891	-0.11584671608908	-0.0975044198573902	-0.0872179087742223	-0.0888594629035195	-0.0812883697318176	-0.080693285827851	-0.0838745408971624	-0.0715713859677838	-0.0534494145020023	-0.0865266509589276	-0.120775542304946	-0.111570974755977	-0.100975079130559	-0.144149805106874	-0.151296254282403	-0.12207970576928	-0.137650746715397	-0.165765427852147	-0.140693757157808	-0.14714625329897	-0.116598426329635	-0.0662560101355145	-0.0537687268726677	-0.0170180973314776	-0.0128656835580573	-0.00839227468952258	-0.0339563564670046	-0.0602174976284717	-0.0152098045276708	-0.00326504819003594	-0.00253803792545226	0.0513510468367759	0.0960909595883048	0.112167154929915	0.0993854312289138	0.0796214458669303	0.118946967194017	0.11858386215091	0.0706427702700629	0.0971765120148896	0.136260611952051
-2.81393412527268E-4	-0.0722332953205294	-0.102906663536679	-0.124112276071727	-0.107685151630879	-0.0825442475490894	-0.0923969109007396	-0.11259177297566	-0.12728001607171	-0.1264675459752	-0.11817123478306	-0.104333840799285	-0.111940207413203	-0.112349432165981	-0.103521647748288	-0.137910360314615	-0.109262827324391	-0.0936680940037742	-0.111094234424937	-0.137088308671858	-0.140521407224842	-0.133125401532476	-0.164644874310359	-0.154547821628592	-0.127982371331036	-0.146635080749403	-0.162795693470966	-0.127162515653194	-0.137475655195046	-0.105058003275583	-0.07866205872814	-0.0706808735496848	-0.0301305475147944	-0.0173700086032091	-0.0178595763212584	-0.0381162971057444	-0.0535291122399119	-0.00344785699795016	-0.00213314246872839	0.024076929266927	0.0700933079589911	0.125356086478796	0.149473842898627	0.131787910647976	0.105124838126861	0.163026962637519	0.175588715611537	0.101347120109845	0.122623575896585	0.17762722247794
0.0166663478719032	-0.0643162430310215	-0.111316262283822	-0.16082048858754	-0.153494679666548	-0.11338199035101	-0.143741974264805	-0.174310269925454	-0.159407069910648	-0.157828274612996	-0.170804479073604	-0.155600819405736	-0.135609147807528	-0.133814986191562	-0.142914735965087	-0.173676621777829	-0.128782784577513	-0.0950533082278006	-0.10591053332899	-0.147326222573931	-0.138054383548709	-0.109804174474421	-0.135165924603098	-0.137931395114494	-0.0976440457282088	-0.128393706782905	-0.135739587400577	-0.109457803906934	-0.0941096931620124	-0.0551240563322969	-0.0451831703467715	-0.0345216303555971	0.0083326436844807	0.0302694003963112	0.0215405812421455	-6.14824010156387E-4	-0.0238361529373484	0.0086026347625632	0.0321015645276343	0.0244604906540895	0.055385517667606	0.0993501502359745	0.140625523875254	0.114646062639502	0.0831638177400569	0.149068111972884	0.170677423058928	0.0857167828916949	0.0974297640676641	0.166350497991487
-0.0111615395145569	-0.0861497365360147	-0.133761920396086	-0.16230504206227	-0.134172171146262	-0.0893772968635781	-0.118027427271244	-0.154305549081845	-0.132191136122756	-0.111481547627579	-0.124395340987488	-0.124664266139577	-0.0790765615986171	-0.0493316804375871	-0.0648402978284582	-0.0904448516357428	-0.0508827352901256	-0.0361278816216127	-0.0343392330798571	-0.064667176265246	-0.0721627030065168	-0.0410698207594025	-0.0603094274667855	-0.0698635516750343	-0.0368125740497777	-0.0564525829256011	-0.064037613647472	-0.0466658400173147	-0.047223909849362	-0.0403781930328761	-0.0200756599387911	0.0111778925926669	0.057638866994827	0.0432587555985308	0.0359205403212458	0.0336379870244863	0.029704687406775	0.0826873984229434	0.0939933113625137	0.114946271923637	0.115290723834109	0.172166551587772	0.184794771583979	0.114270259020219	0.0742548616433953	0.140254214009328	0.112608553341121	0.0178099819825895	0.048220774205064	0.0979360117398318
-0.0166599180226373	-0.0768983414140184	-0.118776040429761	-0.140509235323847	-0.101134489302674	-0.0677311725190072	-0.0769325662859927	-0.111824988072005	-0.104885872944122	-0.0739751884682189	-0.0812802064972042	-0.0890419601794683	-0.058645313761809	-0.0288801179445512	-0.039708281553597	-0.0479519648672284	-0.0243943184060617	-0.0217253629449528	-0.0187091436844676	-0.0533041248038561	-0.0767757252681981	-0.0522819463156656	-0.0691561122727089	-0.097182101348076	-0.080654120272624	-0.0900160135144351	-0.100087544844891	-0.0904550282654652	-0.102157810039793	-0.100579058966085	-0.0754745216191779	-0.0345321310503181	0.00155264214203776	-0.0192970177717194	-0.0152914049996094	-0.0110466406447018	0.0194528122804511	0.0735526098835121	0.07143671510632	0.0915159486713722	0.104305661720934	0.16076543098284	0.162678348312855	0.0762730686565059	0.0573546720272046	0.145064508082123	0.0912732896322402	-0.0111503039911433	0.0499078867259036	0.0952441968005079
-0.058692036095419	-0.0784887772792608	-0.0887606063362555	-0.120488358025397	-0.119268081186943	-0.0949990328765903	-0.0949482485058259	-0.12709701605013	-0.124018357142603	-0.102003278284969	-0.117281343334418	-0.09995223514427	-0.085111506413182	-0.0742003532414353	-0.0658270560267363	-0.0631068444399796	-0.0431516417955631	-0.00249145591546514	-0.0171686804912638	-0.0746568507138925	-0.0779255661524254	-0.0280955072286339	-0.0676583375787426	-0.0994493399681051	-0.0530533809474428	-0.0379292597174844	-0.0734918310900126	-0.059577232207588	-0.0635179199491897	-0.0568033839580998	-0.0240752975311259	-0.0026929988763802	0.0131280812296868	0.0103450163147109	0.00808257262040622	0.0143576610454133	0.0380644315143253	0.0701122837280814	0.0685636854786502	0.06180582508158	0.083900558399614	0.134786352449037	0.122091875645396	0.0741551377168671	0.0863509433415145	0.141355440986437	0.0956590601705592	0.0164060104945334	0.081009326850155	0.0987272369162848
0.0203251509784129	-0.0339074881564222	-0.0825231045153089	-0.111683953269948	-0.113903580947082	-0.0654746509086939	-0.0702117913921972	-0.114946021491979	-0.100924534652272	-0.0751437017175444	-0.0881764545025574	-0.0974507657344043	-0.0671321549568106	-0.0508326007080007	-0.0591198875028623	-0.0919139216283642	-0.0634412293764489	-0.010211042485554	-0.0257185204314821	-0.0745385244329921	-0.0311723985679889	0.00594594510666342	-0.0284014346550216	-0.0281554333325496	0.0272774886288914	0.0135921173525008	0.00223404354754025	0.0144123278228049	0.0161776069064707	0.00591212121695142	0.0013509738027865	0.0116193986691504	0.0300875705799896	0.0345215158124044	0.0322592487543789	0.0225800833857306	0.0326540605358292	0.0367828331689451	0.0601924522241659	0.0688114501150314	0.0945159248622879	0.142326383834365	0.117273445532727	0.0996320275006819	0.125580005177871	0.149219106612193	0.111293512895061	0.0647880152820834	0.116041601071228	0.119225089291513
0.0299202103451347	-0.00833846093960923	-0.075941849970055	-0.108275032078115	-0.101954920651821	-0.0699364346920394	-0.0765852650590733	-0.119566044229612	-0.0856382306196112	-0.0681359949668415	-0.10490045747832	-0.0970181395245832	-0.0455253324842954	-0.0463290748932464	-0.054656747984321	-0.0589563959329286	-0.00323024574529952	0.0454645584799648	0.0319655423971319	-0.0357730885495243	-0.0178854648769442	0.00335470315274062	-0.0293283857621839	-0.0515717016191508	-0.0131108115056021	-0.01186281730133	-0.0337282101806176	-0.0177616870660524	-0.0258647235924979	-0.0220773508421696	-0.0258072632432175	0.00981560826546582	0.0330061141899966	0.0262918007640778	0.0403845261505672	0.0321456991913492	0.0510708321579691	0.072422313885637	0.071511885988146	0.0544153179969624	0.0775561391062901	0.126588091276075	0.115938210088074	0.0718502313747278	0.0877649374619149	0.146837138519578	0.0876134538799509	0.0170918705995771	0.0915154259085851	0.112284627013552
0.0257231103535636	-0.0138000472870944	-0.0781155778519994	-0.109492824524061	-0.0959786230340697	-0.0698472354463889	-0.0698978765917982	-0.106963717168301	-0.0776328386840782	-0.0529061095384776	-0.0839683060074652	-0.0767687333973116	-0.0338877716944301	-0.022409644574115	-0.0323852634099861	-0.0535881383212644	0.0115947494014542	0.0270540622511117	0.0259180073747575	-0.0280544196618227	-0.0364371457382433	-0.0332257371859739	-0.0470269434097135	-0.0642499263985742	-0.0477026832955832	-0.0599952086737368	-0.0615200484589495	-0.040651717477437	-0.0616079351006996	-0.0590714602897024	-0.0590195131990491	-0.0176034774929459	0.0143946850802009	-0.00407896321723745	0.00463406828648413	0.0022535511982532	0.0198091291850117	0.0586663711633896	0.0471804199324004	0.0410699566246711	0.0682254264818809	0.129904605452395	0.134707102629672	0.0632569577727301	0.0628033298621895	0.15852881528731	0.09915062460217	-0.00381320654940595	0.0802658678277841	0.120995223989995
-0.0153299500971496	-0.0406974391708771	-0.0501045320729196	-0.0835789196421026	-0.059090471161838	-0.0348004056757346	-0.0154320353581318	-0.0387773802290398	-0.0273301604366077	0.00460432471917397	-0.0185179269107361	-0.0151472826571032	0.0115350602800559	0.00435416959642195	0.00656522311787224	0.0215261059214466	0.0311658675347847	0.0169176124372216	0.0010081593063909	-0.017790606331202	-0.0311793076989779	-0.0474208425631893	-0.0498140778855131	-0.0512623948412177	-0.0546366831083139	-0.0787468177511839	-0.0556031757958004	-0.0375943616717725	-0.0755378269267127	-0.0856484251998154	-0.0830529360167989	-0.0447172937113932	-0.0183090993949796	-0.0376043213045776	-0.0326230323134293	-0.0378942510395975	-0.00551858168644977	0.0281751225642289	0.0127383680249777	0.0152261382386128	0.0483801454104911	0.0947592881023336	0.0992413746335608	0.0139352694348031	0.0264941269065295	0.124917997237039	0.0567024541779591	-0.0338665221673984	0.0503242981328007	0.0869778121036021
0.0234894482561339	-0.0231827887156046	-0.0576672516518294	-0.0744732415256444	-0.0525848885694226	-0.0304775319142777	-0.0321180490303542	-0.054140146078381	-0.0129962293643868	0.0113463700381886	-0.0095096490144707	-0.00422973004608547	0.031285545102154	0.0405144993702283	0.0261634079167763	0.0106011426551492	0.0456780899114703	0.025292546502057	0.0240569178518412	-0.00354165292445827	-0.0216865052422306	-0.0386066237953289	-0.0377531109992955	-0.0512781582885233	-0.0505308434996574	-0.068909155640398	-0.0709113766397471	-0.0541087964531005	-0.0774601989988771	-0.0861723291858191	-0.102717709999332	-0.0547996994215591	-0.0287955912483411	-0.0585595469790728	-0.0487226047030871	-0.0476569644835313	-0.0135530478397046	0.0216703306254313	0.00394842990522101	0.00456530252465459	0.0378586591526973	0.106235717402123	0.113163982483823	0.0222937245832816	0.0161755731045557	0.120411442177487	0.0592578797499652	-0.0491260877306833	0.0303651048510566	0.0804553921138616
0.0166588569435207	-0.0405472614527206	-0.0851039620950898	-0.0902216752867856	-0.0533072526074823	-0.0211836813111886	-0.0163092502586646	-0.0554127110686376	-0.0258808194767983	0.00884230158030028	-0.00462011573203211	-0.0256748988262307	0.0205186712683361	0.0533385278277568	0.024764258804858	-6.59277256944979E-4	0.036260694919404	0.00840232620836657	0.0226264056991561	-6.40647806650412E-4	-0.0198218386491671	-0.0280508298075787	-0.0248829801569831	-0.0433979028069889	-0.0497132042674404	-0.0673381492747421	-0.0704436592029409	-0.059380899707008	-0.0883744454353636	-0.0959809476202115	-0.106122342799205	-0.0511092203170898	-0.0119132508088852	-0.0457639710862591	-0.0323965663679119	-0.0310996540737995	0.0102056240629201	0.0556336478723347	0.0366970041287032	0.0416047261695894	0.0762556351900109	0.160819705059443	0.157555634787719	0.0510647754424987	0.046473451384426	0.157515063879055	0.07724577988951	-0.0453048344082929	0.0552888042769152	0.100560031224592
8.05275094270527E-6	-0.04918328489632	-0.111157256493116	-0.0906243361099396	-0.0526153157291479	-0.00719012433799602	0.0025528910904685	-0.039644082040053	-0.0250288676741114	0.00863953678964853	0.00421568390573627	-0.0264019430018927	0.0122579941375811	0.0528881450637907	0.0280155490717127	-0.00405427373821284	0.0246590446607883	-0.00494626252270446	0.00608927795296023	-0.00362150676487442	-0.0118489523432476	-0.0359496325270338	-0.0352921407298551	-0.045092293472657	-0.0631912155629908	-0.0980137992338056	-0.0974532822661601	-0.0819467560797884	-0.115841970049965	-0.11720789549985	-0.107540785310891	-0.0567803342834293	-0.00462505883146797	-0.0256055041674007	-0.0152206560174491	-0.0148309776250407	0.031062961637994	0.0927490411876378	0.0710027812743969	0.0920231630403803	0.128557223964065	0.219174833312365	0.211022965030756	0.102569697077624	0.082699217521574	0.183367087633457	0.100108728632993	-0.0204922841243004	0.0690471831101768	0.10605761421363
-0.0139565286528756	-0.0608824226075801	-0.097133355986526	-0.0860698423414111	-0.0448184004969886	0.00979227400907578	0.0191559902442612	-0.0191357914366707	-0.0084492270512129	0.018702414168792	0.0166301514928605	-0.0171750176051045	0.0142439379889113	0.0616805519153789	0.0240453723483557	-0.0150366910595024	-0.00454405454407977	-0.0350639837214863	-0.0279299863439617	-0.0316040880236946	-0.047440647657426	-0.0616649114995332	-0.0541851229309051	-0.0540724020764769	-0.0695539406671399	-0.0889718336487449	-0.08751061959348	-0.0588336881224062	-0.0981901837981093	-0.091759207433	-0.0805341759907635	-0.0486687140910187	0.00693127071045484	-0.0200022555009676	-0.0217669135665751	-0.0303674403734227	-0.00719033206537584	0.0300256761944949	0.0170511485416239	0.0418199393840352	0.0557625228615972	0.158252098552884	0.14428715122188	0.0554464539984581	0.0493284060169179	0.143749815685317	0.0815919559261795	-0.0175886829545621	0.0679097778497296	0.103331604255523
5.31893178489914E-4	-0.0573618107546926	-0.0586781975584893	-0.0804550978870749	-0.0372721276687105	-0.00110644366542471	0.00898354355150411	-0.0363137984814912	-0.046813939787649	-0.0126480606818794	0.00155672339866146	-0.0553210297559377	-0.0440715639141382	0.0225510129212698	-0.00695190451402912	-0.0888422376800866	-0.0926520268760504	-0.12189881034876	-0.120395887490486	-0.116905279549825	-0.11270496524317	-0.119135800210814	-0.107383045440184	-0.0717824133835647	-0.0651818198239262	-0.0839012843915053	-0.0680771229090533	-0.0188062563730209	-0.0486827835686096	-0.0439446817880454	-0.0724713669766598	-0.0723679851528091	-0.0535549117935429	-0.0601163544798685	-0.0625216150162944	-0.0882627578108486	-0.0895211587322725	-0.0497907596133758	-0.0412685341315831	5.46390201409819E-4	0.0252247033797132	0.129257508750567	0.144040782191073	0.0911143816060326	0.0855470476661805	0.181047874260372	0.176562652607913	0.101038846781776	0.143016143048744	0.196767008486567
-0.0348448718537507	-0.0713187811789668	-0.0491427041397904	-0.0429928091557824	-0.00811911046346419	0.0183733405021475	0.0669589561808929	0.0377427802305633	-0.010221177788164	0.0197678502371107	0.0621341745502691	0.00337941112855415	-0.0210928600897828	0.0271749727823594	0.010416056665973	-0.0788184334956158	-0.102495276405271	-0.131611949220891	-0.135742141188375	-0.117019847203909	-0.118886208585755	-0.134531617565912	-0.120755822571315	-0.0828972379307644	-0.081111867609147	-0.107657811016226	-0.0873870851147197	-0.0515843031995101	-0.0727458485212629	-0.0652015489746405	-0.0946290463827793	-0.107989300784166	-0.0961330593033073	-0.0888538945561718	-0.0940992817089764	-0.131728626366481	-0.154950140982924	-0.117271072980839	-0.103027886998081	-0.0602636866487998	-0.0137032239499841	0.0817474610543475	0.111762905034544	0.0812535329509627	0.0777910206577825	0.157184119888316	0.175929599469381	0.123288320427775	0.137623393216431	0.191049233858397
-0.0186465219821122	-0.0639050983102153	-0.0662244779928868	-0.0216278035108488	0.0198508656874261	0.0541696268778354	0.125855152075661	0.101397255755072	0.0486088264670553	0.0884748025672018	0.149962995607742	0.0687902980283615	0.0439505782669842	0.110094048268732	0.110477373057939	-0.0124442904038192	-0.0434431483057799	-0.091600784797152	-0.103540423779544	-0.0504601279877764	-0.0454218752546279	-0.101174809616545	-0.0744832300662594	0.00801224249009487	-0.0150201617602453	-0.0561285837237452	-0.00952919152642014	0.0234181671161622	-0.0144723712239438	-0.0262867823236094	-0.0686018163447548	-0.0959850119904927	-0.092259032055448	-0.0891914957691783	-0.0871435817351439	-0.126571098505528	-0.145501347237762	-0.121079093954989	-0.112886889015776	-0.0420384974620213	-0.00528514928151818	0.0940138484351394	0.112676033000608	0.0881684080672215	0.0916057262123049	0.151962357568413	0.165846952945666	0.135535949831267	0.157854721401956	0.195238658361726
-0.0756498781405579	-0.0855235759039459	-0.0577450970707271	0.0224808507414376	0.0457780770539193	0.066419981784391	0.178105463732862	0.200289636026931	0.102993476468846	0.105772978089708	0.228317918736857	0.179430011529535	0.083050746266153	0.13289197437564	0.169215930596816	0.0575455511334938	-0.00773694557789756	-0.0668680473655618	-0.100190331142255	-0.0346260718907412	-0.0201044600891315	-0.0972212489595351	-0.0729834126744409	0.0134276651548729	-0.0202773376604369	-0.0776496456151153	-0.0393156946639352	-0.00684661180582813	-0.039444711143266	-0.0554326949042045	-0.0757193452498488	-0.101422495703159	-0.109370859315578	-0.10214712138955	-0.0967787045641176	-0.114327721966067	-0.144067613552041	-0.123986748120664	-0.130364617867402	-0.0651948064873185	-0.0339516910298461	0.0327231682242998	0.0439764572927807	0.0628824564694589	0.0718821330696797	0.0663965507198621	0.113840374096106	0.157150539876369	0.139679762979397	0.133417156390717
-0.00795656312684539	-0.0166141926500566	-0.0195546190000005	0.0653817234749081	0.11261947015406	0.169518864584563	0.254416453670773	0.247450552869579	0.165291489668565	0.177896691164553	0.257967782883504	0.181906427655664	0.0957635674216626	0.127398422626323	0.133439016165704	0.0166385176652548	-0.0283395028849602	-0.0986791149206514	-0.121051957433624	-0.0538342792344474	-0.0620728532465476	-0.13476024834318	-0.0972036505724312	-0.0296683902446944	-0.068922256938901	-0.109222046574277	-0.0430721121396181	-0.0305068645419524	-0.0575168049853414	-0.0929458607636326	-0.130824178700341	-0.149709335477394	-0.161264308005728	-0.152844928052245	-0.148977306892788	-0.157316446362633	-0.168415701354259	-0.12952954602639	-0.137583411846244	-0.0657018973434919	-0.0359051249765424	0.0333623800460896	0.0493697616331642	0.0418668351198656	0.037473559389662	0.0652381880561559	0.108043264745898	0.115126228802833	0.101491221676016	0.127598493922168
-0.0385655403327128	-0.0238826628250405	0.0140956705939326	0.119436303067741	0.216479297938557	0.264440617296801	0.375136374312731	0.350121240661987	0.2184662668024	0.272263666876412	0.36290817842371	0.217142883377803	0.12504114145921	0.19242644757571	0.184992685414058	0.0572962944405944	0.00516636964397151	-0.0742416998548141	-0.0854551497579663	-0.00313426025246506	-0.0337717019365254	-0.109854416500514	-0.0448429437572125	0.0145933966441207	-0.0536378335846551	-0.0526156770932063	0.0350015531680673	0.0258119473567217	2.73185015678418E-4	-0.041242055529069	-0.0737859652804076	-0.116225319284613	-0.141419589468111	-0.14071287351515	-0.14742077756531	-0.162306801274326	-0.183214559332766	-0.141104209873383	-0.158966738037111	-0.0950703368835957	-0.0680237111750079	-0.0177940668935597	0.0199454389468099	0.022481854178131	0.0159320050892641	0.0171715282872449	0.0767645919773763	0.0896391659405261	0.054823115137181	0.0875725757365183
-0.0708948470752639	-0.0509455383674533	0.0198412341444094	0.105816137472621	0.204276275572296	0.20796380475009	0.292845339218552	0.245189079759891	0.139301079623037	0.199313338432773	0.234825451705719	0.0972796591733123	0.0705231132284096	0.142284751132011	0.106686030570416	0.00895554542126866	0.00175176913561356	-0.0653711679210457	-0.0481416440321801	0.0196405207079104	-0.0283578092007333	-0.0608488321194785	0.0138076987194333	0.0328107004201966	-0.0179392309302799	0.0309683805794768	0.0966690074727181	0.0709070753307537	0.0643625156473441	0.0247370459096323	0.0148972014598479	-0.0423392906639604	-0.0830313905656713	-0.086372184097012	-0.097962986040625	-0.110493699913351	-0.122759680921816	-0.088575820606087	-0.0996647955709367	-0.06282084112807	-0.0760082802462386	-0.0850738342558733	-0.0515557934616877	-0.0202613551249375	-0.0366628003479394	-0.0742279546799634	3.83462185334045E-4	0.0329345894339564	-0.0276110479214334	0.00211165871353764
0.0189807459003625	0.0328403089196342	0.0442208927231136	0.135526502638207	0.185828609993642	0.177960660532613	0.25450585234014	0.277669765460649	0.1902144647726	0.20702554669305	0.279466604298001	0.193891469961866	0.14157720571765	0.185094342769828	0.179860465791517	0.0943361473419587	0.0716171764880751	-0.00476864408233331	0.00187118446128891	0.0695562428336766	0.0278859621570553	-0.0129865260575563	0.0542629429664493	0.0813915485887751	6.46034258396143E-5	0.0364930929231812	0.116135446648789	0.0565330117497274	0.0407854788199623	-0.0055977747846219	-0.0236119205085349	-0.0652829460319936	-0.089442292153425	-0.103666839335307	-0.125318214820661	-0.129667428966203	-0.152405377688844	-0.113445479726942	-0.131437215124135	-0.116002576299117	-0.103754870472194	-0.100323511283981	-0.0714241351805847	-0.0545625781172624	-0.0806713864972764	-0.0948797681267392	-0.037837633251902	-0.00966334250897738	-0.072005229193524	-0.0531144451427723
-0.158001455534247	-0.135007078502639	-0.0575233564586383	0.0378071301824195	0.101719338311332	0.0725154478722047	0.158310887615605	0.175484746002686	0.0702438722835794	0.0796358567457342	0.157054665459636	0.0982060166480673	0.0398304126769269	0.0817612269357778	0.114621446321406	0.0803441580271916	0.0230150125548144	-0.0377751291586432	-0.0270901046817368	0.0347190313857199	-0.0252948212941283	-0.0483533303636372	0.0315318134462388	0.0458673564963423	-0.0242144933288658	0.023345109768916	0.0787661653318823	0.0384995142710554	0.0230925965730359	-0.0138650784495888	0.00415403857283164	-0.0319883669110749	-0.053595283485024	-0.0641576362136747	-0.0738193648780176	-0.0662959337022277	-0.086090542548871	-0.0932196357905624	-0.107306289916926	-0.0797875301311043	-0.139283169107307	-0.149769654071334	-0.159656851247897	-0.117393667461238	-0.124505950240565	-0.184119972523426	-0.132620455746854	-0.073659607712296	-0.139127832503249	-0.149313559492527
-0.19102125902233	-0.148161262783994	-0.0760416746157638	0.0335402975594434	0.0765432479398517	0.0421868453518479	0.111728614090571	0.164893240810843	0.0941168809349806	0.0777079945720263	0.164578154550951	0.180307325899139	0.109924762058148	0.108303377726073	0.183979389706248	0.187745448155338	0.111893357813059	0.050758968349019	0.0348550150672408	0.1018170805293	0.0598155007806729	0.0133935764816406	0.0756858263112226	0.0911724802023875	0.0193184343788589	0.0463066177939904	0.0881368871757809	0.0454330639712651	0.0245017157141882	-0.0125809602815313	0.00674721889470807	-0.0103485476714596	-0.0275465287442078	-0.0368813094930736	-0.0392962999449968	-0.0255763890344751	-0.0380824862139099	-0.0790930836734969	-0.088926074449885	-0.0724187888564411	-0.130005998274473	-0.139932741755937	-0.181315249676319	-0.14259902837256	-0.136419820075071	-0.21526835472131	-0.202574688117736	-0.134107714007501	-0.17740752242446	-0.219720338216226
-0.204516106168643	-0.170012756066115	-0.107836548729002	0.00588091065086154	0.065837403491444	0.0387258173089395	0.106440432975185	0.15263775750808	0.0826378132012958	0.0719818722886865	0.151188406306262	0.182936271688212	0.098735376055623	0.084290766138492	0.163407075473955	0.178978029480496	0.102070933102234	0.0478295144363476	0.0462519113019349	0.100001522437869	0.0556997179801212	0.0216273699613653	0.0805573330931419	0.0728510300694744	0.0172036212807795	0.0561464633462188	0.0876573882762464	0.0402580209716474	0.0305443885900674	-0.0040098524421699	0.0322691755103261	0.014303684835079	-0.00845042732392261	-0.0257320037209131	-0.0288847821262835	-0.0130217678850411	-0.0285959532252241	-0.0496823603825171	-0.056589855818806	-0.0612270109321996	-0.10377724820311	-0.131927835858833	-0.163808470659905	-0.113793428802869	-0.115545595048721	-0.209145357341267	-0.189381278608307	-0.121312682262692	-0.179670434698036	-0.219519977016052
-0.137109967786823	-0.107859910875871	-0.0716508326776644	0.00875396845940323	0.0246364828689755	-0.0112973540869184	0.0408968001246823	0.0834189040658175	0.0239118279080015	0.00157154196843748	0.080872701413341	0.111569224539497	0.0314604695843637	0.0393457267293994	0.0904309834671705	0.108926451630062	0.0626970774205435	0.0222785940691406	0.0272712628574739	0.0782555682830664	0.0407368697956247	0.0113051392357425	0.066975061546018	0.0778681418513068	0.0275127269872648	0.0548773682391443	0.081635110756697	0.0457529108497049	0.0437462672670577	0.0134226611041881	0.0599849662206611	0.0513514820301997	0.0332702451572265	-0.001703551173581	-0.00741848368663546	0.0047144480526084	-0.0189055443292638	-0.0284387449716065	-0.0223638840730062	-0.0398666604814775	-0.0962237544593571	-0.135519230449661	-0.171390220337286	-0.120126674721728	-0.133712111376874	-0.225377207482527	-0.20303999621948	-0.133633844714859	-0.197498030324535	-0.244990128963928
-0.150246997556786	-0.114470753777201	-0.0748933567393546	0.00978037396307464	0.020309892333685	-0.0289237979671361	0.0335117424660075	0.086035199213694	0.00779415177749088	-0.00119013924201918	0.086598093767326	0.104106053472705	0.0247727455307503	0.0411423494297858	0.0884936040807961	0.104608805226928	0.0608758698497197	0.0100273959071944	0.0244171078206075	0.0838419101106409	0.0489178737316381	0.0169779871935038	0.0763648540338644	0.0851755635602657	0.0298683673480911	0.0581036494315711	0.0816114106647657	0.0330958769405703	0.0374153411354054	0.00704774305184576	0.0542258343437551	0.0364991750311829	0.0214839639997704	-0.00331729886713509	-0.00964425391252201	0.00252876139796416	-0.0247830791928986	-0.0379632577660928	-0.0353553048582855	-0.0669019431633063	-0.122386626206513	-0.172989496970586	-0.21697484738157	-0.15557688716884	-0.16277238423859	-0.26125284082503	-0.241313801170959	-0.160787259203871	-0.221977436476355	-0.278848676013152
-0.13044816193169	-0.105705937662643	-0.0659986774528313	-7.69738483094376E-4	0.00902833492914895	-0.0241815796313329	0.0370145709013139	0.0709670696215655	-0.0152782681402298	-0.0121954965888995	0.0656909311336794	0.05877901835567	-0.0248493257540388	0.00703873723022181	0.0483047150228911	0.0399306896584973	0.00125535242225944	-0.0460354697147405	-0.0270903656080045	0.0312394405248273	-0.00321925382134691	-0.0188091209792268	0.0340129583667237	0.0382466107550703	0.00779912966356046	0.0425514834386001	0.0610423952835688	0.0296783337318007	0.0470092671688804	0.0175927305842174	0.0541126609243922	0.0310189907381062	0.0047990912693199	-0.00904756533549738	-0.0189790873539208	-0.0188525196152977	-0.0430834441855006	-0.0452728084650698	-0.0319997058734964	-0.0728832520287882	-0.123962380089723	-0.174668238646618	-0.203396578117604	-0.136363853941885	-0.141547675530047	-0.219913496705326	-0.191757920015288	-0.112106990543101	-0.182475867320397	-0.209637232497254
-0.15369655351684	-0.122995551062298	-0.077893862350255	-0.0141612014888157	0.00862949984132985	-0.0306460700618432	0.0341049153409692	0.0672980275051555	-0.0125422518101009	-0.0239234032503287	0.050254331825493	0.0581505057923628	-0.0196409871830928	0.00572663692345598	0.0398632099390691	0.0488724133865107	-0.00110253004917839	-0.0485373866059411	-0.0135891938816275	0.0375040940947398	-0.0084322540114269	-0.00993122129874581	0.0523439921383123	0.0498920621401899	0.00705233512244936	0.0469533594218065	0.068078358579383	0.0301897915786922	0.0456584826928457	0.0151487642582232	0.0554299770652553	0.0371704138863957	0.0174349716399532	-9.56154110464436E-4	-0.00995156221967983	-0.00563945190583388	-0.0254185440566836	-0.0369799594592699	-0.0310151691127928	-0.062710021277587	-0.125786122952456	-0.177245564318358	-0.204146102362038	-0.145381591073484	-0.147347791514292	-0.231845676088644	-0.204899177055621	-0.129330487764771	-0.201357361924769	-0.24123900940111
-0.159708996227243	-0.119613389721784	-0.0778877072485088	-0.0159677894010111	0.00523146991567377	-0.0459807659765418	0.0130953211384063	0.050650253834572	-0.0137427936115954	-0.0231003417834382	0.0460368938944033	0.0783934681004628	0.0198422575350257	0.0218959411627663	0.0533879635022418	0.0944309352551256	0.0564708715439925	0.0224250620893886	0.052570788293192	0.0878988223874516	0.0517408532987121	0.0477785826496693	0.0977393561624529	0.0785925518813126	0.0358628264017369	0.0793796248138183	0.088049923532478	0.0393699754519502	0.05875039493851	0.0314988316397006	0.0777574046885426	0.066812112645624	0.0474571094090597	0.0301949034537765	0.0306432066289341	0.0441163331942892	0.0355581225371384	-0.00625989524530944	-0.00906668430029721	-0.0416028697571716	-0.11275403971189	-0.177910740770853	-0.223069833854009	-0.16184716147562	-0.158222242317846	-0.26389606135556	-0.253164880473142	-0.165317689824356	-0.235821380359172	-0.301002818354766
-0.139164257166441	-0.108524022413721	-0.0808939344069202	-0.0231751049291821	-0.00312557216263099	-0.0443059462616936	0.0153324032395871	0.0481855323373407	-0.023658555100205	-0.016183544169478	0.0550211888120408	0.0568063998431089	-0.00633662780772235	0.0123528122404952	0.0387125046643238	0.0524755229462942	0.0251908288007238	9.80961482489389E-4	0.0347201142452131	0.0694487018026131	0.0395411427286113	0.0378264493787744	0.0772364945904533	0.0638839876933181	0.0309787146851011	0.0721874439433223	0.0741131103010397	0.0261803877007729	0.0530487754322697	0.0257082504311562	0.0719907791358612	0.0564110009784931	0.0271625687926237	0.0150324236325525	0.0121179953163825	0.0249238233578131	0.0169234482257182	-0.0113902340968285	-0.0132083749128537	-0.055516193485143	-0.115401502364953	-0.184035661972647	-0.2296859536133	-0.16012052134694	-0.159977858674598	-0.259774390061481	-0.241651359082233	-0.149959813866022	-0.222810651613042	-0.278071254499943
-0.125379851112702	-0.104801419611683	-0.0817673832388582	-0.034587974169449	-0.0191550447500701	-0.052506815655696	0.00152684084299325	0.0355022376352989	-0.0297592655810316	-0.0349971336773349	0.0295083661676289	0.0259525187702278	-0.0361417618720754	-0.0274687465393288	-0.00131895572503971	0.0111682478937942	-0.0203558590961466	-0.0391200198650774	-0.0046009761989914	0.025024393486197	-0.00138655108790392	0.0128067268246991	0.0446643303905626	0.0273680175127885	0.00792009312732407	0.0447881009321501	0.0418429515568498	0.00539140300439436	0.0283471354584673	0.00492689800513764	0.0497081417512289	0.0324941085308992	0.0107334439426807	0.00549676198650107	0.00810083228329486	0.0215329545152199	1.0606261093892E-4	-0.025054929935124	-0.0188639884855834	-0.0655297464849772	-0.125230071232864	-0.1749381318986	-0.207431430200139	-0.142557912164417	-0.136991444196145	-0.219694922861875	-0.196403164703193	-0.114898933845468	-0.184368994525209	-0.22305670916109
-0.117098865357488	-0.0963609727943043	-0.0840231096284003	-0.0459613583738378	-0.0271711978864839	-0.0592729327111328	-0.0157817816850366	0.0103233630458543	-0.0431209446105956	-0.038863509047307	0.0155828310756772	0.0124656592213556	-0.0496766447381093	-0.039933070882649	-0.00855950308816985	0.00475800354968544	-0.0169094104576102	-0.0320888208709446	0.00946502021891986	0.0308101130851185	0.00766499533964475	0.00985361666600312	0.0326958010844938	0.0274343693001294	0.0127816296718215	0.0336058617218325	0.0339291252229798	0.00711139108011416	0.0293129224583784	0.0103155301127461	0.0508729001021068	0.0396876386317658	0.0230582778403779	0.022162859385357	0.0163625245517389	0.0265990993766548	0.0121681364648118	-0.00961532784658868	-0.00864212913643029	-0.0357925348669933	-0.0881044392159022	-0.136393833380302	-0.168574612359754	-0.107615581937105	-0.113762948837526	-0.205469820832171	-0.185421401576164	-0.107858453802695	-0.174214645871331	-0.209948152304199
-0.138165253377595	-0.114011290467486	-0.101313741635218	-0.0564335034797814	-0.0263434423540735	-0.0634530771245547	-0.00690206109725873	0.00930248993932774	-0.056082506315065	-0.0359840606021646	0.0207974364768063	0.00254987705613659	-0.0575597315960394	-0.0210925839743536	-0.0119836410744545	-0.00849640731697752	-0.0286100878993508	-0.0440219603635363	-0.00155701744908847	0.0288822207285389	0.0048828035967802	-0.00680118491596566	0.035013077496737	0.0389437502865549	0.00472885143668357	0.0393326086821596	0.0547908781720437	0.0203212400096732	0.0451808366569988	0.0231932984639244	0.0621918974643331	0.0408318160637266	0.0210427476084679	0.00991176694629506	0.00106934175861882	0.00768347513224043	-0.0122137207650245	-0.0283252968890588	-0.0237092828855805	-0.0452238269801612	-0.0981972039201413	-0.160739182019623	-0.184804410138483	-0.119371872640336	-0.134322364930767	-0.22741656927057	-0.19863486254362	-0.124580086469146	-0.193690700444783	-0.232821778263133
-0.13376127589707	-0.113392136602088	-0.099175534587435	-0.0595537806788416	-0.0290808251652112	-0.0677075602212338	-0.00927835119948422	0.00381928827785362	-0.0664280110771035	-0.052192158216639	0.0014388638140056	-0.0189546252940292	-0.0758769006424614	-0.0413404175804737	-0.0398183774139175	-0.031166985878634	-0.0492794441170658	-0.0657748164156331	-0.0283748497948769	-0.00148806627165641	-0.0198704554308941	-0.0242894139554952	0.0105315516841204	0.00822441987863269	-0.0159916872354972	0.0100438240863987	0.0189596229107115	-0.0112618862137461	0.0131067084193346	-0.00577406124975185	0.0330334264185554	0.0134268215315488	-0.006681189642705	-0.016772425297839	-0.0228337134958939	-0.0153804796202991	-0.0312055134036575	-0.0525318629030398	-0.049736171434703	-0.0897152767028876	-0.130777968806405	-0.192416154881555	-0.195512943545526	-0.134374731602033	-0.152229506822183	-0.226297432742816	-0.188835923840446	-0.116786093384387	-0.189037646083493	-0.215376408242075
-0.13593552189848	-0.118291380910159	-0.106188057144526	-0.0700934531574222	-0.0389015501225602	-0.0662196558901318	-0.0215649958609453	-0.011382889086754	-0.0711846399568773	-0.0556516539234977	-0.00918657712711822	-0.0229963616390483	-0.0616414844740359	-0.0333972191088716	-0.0424105610658462	-0.015188792408784	-0.0255652501280284	-0.0431854624513566	-0.0121989279796668	0.0143160550614353	-0.0111367586308156	-0.00172952629953309	0.0372233197157512	0.0186428563353251	-0.00106054316208816	0.0341987724461241	0.0327822169291716	0.00516500939841963	0.028898346485363	0.0148122584840837	0.0516069072065404	0.0354256503510194	0.00928203005610194	8.53537842545766E-4	-0.00399058822473886	0.00906429304552972	0.00436686772416213	-0.0240013838125805	-0.0266289710048032	-0.0598288502840066	-0.121311247672344	-0.199534760368048	-0.196550022988918	-0.123474271979736	-0.157112907269945	-0.239264369278984	-0.191260239037133	-0.11756358682023	-0.20613701509952	-0.231018046261318
-0.136056008351153	-0.115405346660042	-0.0893894315203923	-0.0692725914682628	-0.0474467289376704	-0.0731383680821768	-0.0503337243367151	-0.0461290504816427	-0.085409190377289	-0.0792874515816253	-0.0443363173405482	-0.0471309887525272	-0.0626950274356323	-0.044809944227209	-0.0626735952187761	-0.0105787338843355	0.00832183597067723	-0.00435178429885263	0.026775550180919	0.0328209573830736	-0.0138069179238509	0.0238350320165901	0.0627027155800223	0.0144763659118607	-0.00207983682089956	0.0486148280167883	0.0263529250059751	-0.00824831431605022	0.0230981979464276	0.0237443732104113	0.081430256547646	0.0805462381749527	0.0592826460204636	0.0390071634940248	0.032421793681937	0.046976849556497	0.0441718208033601	0.00441313247536586	0.00359704391452325	-0.0541848378750829	-0.13987227203133	-0.225180068190439	-0.220330869528365	-0.171373790734657	-0.206381137746155	-0.271730993551457	-0.242645462191856	-0.182195338034456	-0.261161307124806	-0.285989755438992
-0.11875335686887	-0.104387764275835	-0.0751106150856441	-0.0697545052201968	-0.056626825256824	-0.0751317575961789	-0.0719403204870268	-0.0686647014066554	-0.0927659809614461	-0.0937459290242271	-0.0686931647833299	-0.0633990330450885	-0.0736787550198303	-0.0652492677804969	-0.0825621974340639	-0.0280526119683351	-9.36187327962288E-4	0.00345649626684047	0.0300628295534995	0.027616436006835	-0.0163109204185331	0.0450275950095985	0.068329815740678	0.0146690174431449	0.012610696326236	0.0684365587135449	0.0324524136179247	-0.00131034237155538	0.0351348414357454	0.0461289193625589	0.0895148522589876	0.0845517749384199	0.070185246693574	0.0587638976870929	0.050600269215118	0.0545518122817758	0.0529306054808816	0.0047441432296077	0.00974872978129218	-0.0464074729351029	-0.135282109074704	-0.218081539592658	-0.202841404168407	-0.160288423984052	-0.194086484859884	-0.2442870074589	-0.213486047987327	-0.162924893684422	-0.235468552626807	-0.253591638715489
-0.0962589016006072	-0.0988166762167176	-0.0834719771400276	-0.0951725561290388	-0.0830829496787764	-0.0849270065281047	-0.092378223428317	-0.101870100860176	-0.113138638588031	-0.0994411957149592	-0.089760306973537	-0.0848075922717152	-0.072690932539838	-0.0662296703802578	-0.0884857098588343	-0.0344448004646827	-0.00635287322007628	0.00772246491363235	0.0425868697433864	0.0214599255528208	-0.0102407396534594	0.0550537404416316	0.0663999100276645	0.0191356140096045	0.0304894452678346	0.0806798764941629	0.0347248543396979	0.0145029700690351	0.0558716620334239	0.0657871628014323	0.0988174372038857	0.089771315204554	0.0793927008474027	0.0797390791843989	0.069985995790932	0.0654395062654364	0.0619412283129897	0.00604973829557113	0.0187301902021946	-0.0427214298088313	-0.106363854367458	-0.182124250417515	-0.1730259952974	-0.136489588989619	-0.168197724712897	-0.212135888651994	-0.189704060328263	-0.151893298507139	-0.21545462939832	-0.224242569553722
-0.104094290928246	-0.112536242885307	-0.104804279671379	-0.106189380903769	-0.0871598764489456	-0.0904379072754283	-0.073147824807753	-0.0794746680139798	-0.122894034044526	-0.108468189046465	-0.0730974235246871	-0.074387566608508	-0.101301721611761	-0.0764263157580662	-0.089661835855511	-0.0663864518649939	-0.0414596726026168	-0.0315855788199794	0.00979321546594463	0.00299136547587035	-0.0322386841452569	0.023741475831852	0.0449334191788724	-0.00598914817993391	-0.00407582478069818	0.0635134640770801	0.0251323557360981	-0.0151394835859653	0.0262926945695544	0.0232225864970723	0.0661054388929364	0.046256412302197	0.0369475548247195	0.0446714952884806	0.0352296284883217	0.02924154301472	0.0148587773957073	-0.0282920438342709	-0.0107325491800067	-0.0733982436047335	-0.138391900276374	-0.218584243036235	-0.212468882918875	-0.174222567417755	-0.194179754476913	-0.240777952672954	-0.204920726946837	-0.157766920676221	-0.225804629474027	-0.225763189497938
0.00605916553504244	-0.0290202773385994	-0.0481034937138955	-0.0582772795372298	-0.0564159283904368	-0.0710613944802879	-0.0644066614279575	-0.0502334235934856	-0.0806783875325586	-0.0722770710592827	-0.0403589703532687	-0.0483746124164989	-0.0831162599462459	-0.0627659802601482	-0.0743874040005726	-0.0859090766000001	-0.0476346820844486	-0.0319692630567565	-0.0214287163489472	-0.0322441285264723	-0.0327691161081444	0.0107561784971284	-0.00870451124482247	-0.0120790546747918	-0.00290719804816616	0.0198400792535079	0.0202035805867148	-0.0160708977231017	-0.00708707478875677	0.00212038567389245	0.0293177042389314	0.00873432663712207	0.00132580337162513	0.0201941259954782	-0.0129220614931432	-0.0157495298301041	-0.0480090918298447	-0.0449537887046305	-0.0259152215351132	-0.10537906605677	-0.109049719304591	-0.151285914819701	-0.124122152653162	-0.106293389539061	-0.119552507198672	-0.124840394742959	-0.102049166503521	-0.0825177962447237	-0.118657942949664	-0.110924288177659
-0.117361822588553	-0.144403777407602	-0.12160131865939	-0.099828422053289	-0.0767666394783588	-0.108175534647016	-0.0633332809076643	-0.0601676309852554	-0.125623941026529	-0.114810243784478	-0.0468988086272408	-0.053377208447148	-0.134295024044238	-0.104968990596676	-0.0691359649385565	-0.0878416573703541	-0.104144047129968	-0.0912659493909533	-0.094378267388265	-0.0645348779142606	-0.0616313729064855	-0.0575370365360017	-0.035684430519173	-0.0334045697708182	-0.0346360379714683	-0.0320704170844835	-0.0121155594495364	-0.0332983836795449	-0.020692167267678	-0.0102587571274286	0.0175213642020325	-0.00183480424717606	-0.00105829386361383	0.0148327288742896	-0.00874918195008539	-0.0254154564452145	-0.079582153974123	-0.0843577149025155	-0.0631220558570167	-0.0907955824831389	-0.0996516006605656	-0.116874136344479	-0.0814786396657192	-0.0578842046111102	-0.0761299008475238	-0.090067217695122	-0.0552783267956957	-0.0195437842341855	-0.0712862471199084	-0.0597002901125986
-0.103776761767375	-0.119286667791502	-0.103156623653738	-0.102734695057772	-0.062055098485677	-0.045197681663433	-0.012730341277708	-0.0346749080022161	-0.0556018206283476	-0.0202604936583137	-0.0050336287186555	-0.0218957380763634	-0.0380784056867018	-0.0234483269340871	-0.0240460570868498	-0.0188530734131878	-0.00585855894518432	-0.00164676310444886	0.0170769023134529	0.0222990069019103	-0.0144885368988967	0.00635113831772145	0.0208143623985509	-0.00971864269229652	-0.0284666500594381	-0.00270521958807369	0.00838653599439921	-0.0295242788851578	-0.0200576004671257	-0.0187532101288494	0.0156005927037878	0.0139368261958857	0.0253362384095197	0.0077231438554139	-8.18611732079569E-4	-0.0151553386407622	-0.0430961267945582	-0.047529906130231	-0.0355471563097108	-0.0855159243538272	-0.0991688904753962	-0.0954951192050912	-0.0929652830904665	-0.113200458506671	-0.121432449815544	-0.113371006545724	-0.118135079859471	-0.122089057342064	-0.122923371225949	-0.107845592793012
-0.0671133406416506	-0.0730770729923676	-0.0828329107496976	-0.0665423384622922	-0.0279859661584917	7.43525236896339E-4	0.0315352496883947	0.0163124036159903	0.00937913738311768	0.0503032223273422	0.0494015379340457	0.0332184692162742	0.0392181715520237	0.0563372313430432	0.0411018275073813	0.0396467102821818	0.0655277182756164	0.0589831097846237	0.077942792631278	0.0624250942295942	0.0163323904534315	0.0410812346017983	0.0532237393802813	0.0026089839059613	-0.0330659374828925	0.00696284074151819	0.00688508994896879	-0.0318604463232947	-0.0375648793223219	-0.0427900094775244	-0.0198503900831318	-5.8006318038369E-4	0.00615322226926925	-0.026988484575246	-0.0193839673288702	-0.0214780424351482	-0.0121767504703768	-0.0204727013787542	-0.0140755434572482	-0.0701942437796172	-0.0691869940171302	-0.0426764277785096	-0.0552421127738329	-0.127410502694784	-0.107818002215709	-0.067731099401795	-0.116996636470569	-0.15353090374178	-0.102295143336603	-0.0870546306087229
-0.0990247596902574	-0.0943338976813525	-0.100771487624698	-0.0614828644620044	-0.0242587981594792	0.0096479132270364	0.046809146570534	0.0403370348712085	0.0317620209973346	0.0839236614388326	0.111564233671843	0.0995208784065672	0.106609095734761	0.125960489039346	0.13512503036806	0.149214390754588	0.158638367538634	0.138344494228147	0.155369849887478	0.150986875163671	0.109363811516808	0.103500316028112	0.126800564614196	0.0836115487911283	0.0126696479954825	0.0463597384292212	0.0527254432028939	0.00790414438851262	-0.0122490177679027	-0.0341117077420623	-0.0143366478069755	0.012863404214263	0.0194426321864746	-0.0273238496980269	-0.0101782849921762	0.0189139707025618	0.0530151464784849	0.0270208806007359	0.0023306311774087	-0.0326589712992503	-0.0432447482479313	-0.0224882731904958	-0.0736789759497019	-0.146172755008137	-0.106389572210501	-0.0821831354434491	-0.158760811244299	-0.187170248899249	-0.119676473656794	-0.138881942171739
-0.0506356245695606	-0.067112847243049	-0.10818530816877	-0.0779303514367705	-0.050338918932595	0.00908573450276475	0.0259193050741143	0.0181214282231473	0.0344204050591686	0.0841159251060205	0.0995702437855326	0.0998734542898817	0.136048744062232	0.13145075828787	0.148342063068114	0.160456498659887	0.185207092933282	0.159205037181009	0.187558206754435	0.182290056587205	0.146931205051293	0.135043852778633	0.152179062257445	0.144027965935569	0.064256736882991	0.0609267428894247	0.0871129240382852	0.037838870225357	-0.0107417037607269	-0.036121845380738	-0.0536203375158752	-0.0111021796633573	-0.00666462418752772	-0.0351729194564547	-0.00815531733020391	-0.00684969262002529	0.048793191710222	0.0301560425181648	0.0179411314800596	-0.00499646339098254	-0.00516579324404156	0.03470203918604	-0.011906854254052	-0.0983493097341534	-0.0448001574056458	0.0162574283663231	-0.0862211688338582	-0.122515959154271	-0.0287400245596078	-0.0510337405588706
-0.0458109628831316	-0.0257715859891922	-0.0715686584387371	-0.0288285136380773	-0.027881554204575	0.0329220687923693	0.0625389761118611	0.0781233475661494	0.115383946037323	0.157896083136166	0.17633133802338	0.193230084482147	0.242874678654361	0.236328152381375	0.256693167824622	0.29954540968126	0.314030031696557	0.26605087877031	0.295020976215396	0.324167654404036	0.274530862720099	0.219445282934941	0.258894250578141	0.263477391614965	0.132743778313507	0.127587247390424	0.167321099558605	0.109917008104699	0.0343939235081393	0.00444628017602009	-0.0259830750817043	0.0171453401336644	0.0130332092974623	-0.0275006340996199	0.00180883434769434	0.00955796259340093	0.0847469911227851	0.0250920389764132	0.00805657883912659	-0.0075133139798718	-0.0175050124576973	0.0295808857206652	-0.0407683639367343	-0.132080574409399	-0.0647720417329685	-0.0163198451488547	-0.128895593386259	-0.156923486804469	-0.0574487906792404	-0.100101105938989
-0.027117530248217	-0.011553019640753	-0.0747125641928939	-0.0226470047715651	-0.0144134028180773	0.049056891892179	0.0746867912193624	0.0873162282627838	0.142982436421109	0.195408154578111	0.2096603383329	0.220386016710788	0.29713259532416	0.308336471897204	0.318067714403772	0.349562619691372	0.38438851775675	0.321836555405487	0.331476666206092	0.393645249465527	0.357312067329875	0.259423720174031	0.307149820683299	0.354598451551099	0.196461224834014	0.164106653723137	0.230597699372909	0.17746345613763	0.0947071795378657	0.0655307491631311	0.0248826626171996	0.0612880751944281	0.0604783535223355	0.020966889000287	0.0395115968735735	0.0345523581355843	0.110119426522882	0.0327264493818566	0.0189937351124304	0.0190903572686802	0.0077183189527236	0.0633956626384288	-0.0159640524073864	-0.107994380660773	-0.0460195619771968	-0.005734227206	-0.122738866740895	-0.159855140742546	-0.0597244453738922	-0.104561689454177
-0.069350866184374	-0.0435430965967132	-0.0801489586038755	0.00256186993558583	0.0118068920488969	0.0534083773549382	0.116969565375886	0.156728534479328	0.177793881197851	0.233192116671496	0.296526186373663	0.316409031018754	0.360353200878547	0.39612417683285	0.437682084269183	0.454218417284031	0.468602130131606	0.370119506163981	0.362621101062562	0.471281352192103	0.432815999395165	0.274666465528688	0.336378497908189	0.381375473346086	0.191930179854576	0.154055098255912	0.217373540948135	0.159782073002948	0.0720170711077786	0.0424145579228424	-0.0098643270897793	0.0199958164796945	0.00617940245975867	-0.0156630017128516	0.0141648026539864	0.0411281201531779	0.103147887764662	0.0368092124770377	0.00276248548000389	0.0369753362629048	0.0431154218377065	0.0787516236101424	-0.00676488788530266	-0.0474266409205315	0.00781167502739083	-0.00950006416277174	-0.100432924973208	-0.0935367631019855	-0.0357799041532176	-0.102469348602197
-0.0748415636326585	-0.0605242856817705	-0.0737602705795585	0.00851833317576567	0.0268587246370706	0.0687651040735121	0.139163504059683	0.175231510620408	0.184402482379091	0.271308276833818	0.350183384717427	0.33574072597662	0.384589682271585	0.478278812834782	0.529024519144901	0.492626108742602	0.520545694359584	0.378188324867302	0.403484153615559	0.572511626374641	0.500140820223854	0.333890868290591	0.424469049813543	0.487892022162741	0.288495625831183	0.259714018608448	0.3533315431272	0.27777267969513	0.18783942517247	0.146186601841498	0.0732009022151047	0.0742381701803135	0.0287854588201141	-0.0035396629123199	0.026742426298985	0.0524645302075467	0.0987704784194458	0.096370315834249	0.0574303324344371	0.111491809882047	0.108668485280097	0.122177025048409	0.0741717389675859	0.0389901197298719	0.0502976268460894	0.039445774599561	-0.0101883764434306	-0.0254344980144462	-0.00142933719375216	-0.0426814555928136
-0.065595382555487	-0.05609650286607	-0.0868269137681344	-0.0251903202105683	0.00175227224157272	0.0679539715934453	0.108249702175105	0.119734736677076	0.149383531518222	0.237090799958116	0.276831985180435	0.258029375902312	0.326493382376253	0.405864816313278	0.451921421772152	0.419628096371326	0.462077474594399	0.330084939349412	0.405918533693327	0.513598379005938	0.383986279438948	0.305683971803262	0.401735772716509	0.399864339481592	0.230331416031091	0.242328388177888	0.310496275316944	0.236578896612472	0.168185013134728	0.135576388616428	0.0860289322288982	0.0961486065133519	0.0607740169113155	0.00288417674527278	0.0301072743553608	0.0437111578466598	0.114463391805077	0.117708555853563	0.102591798199456	0.137386405989935	0.0918856255654296	0.113503104016894	0.0622444684765976	-0.021955135751509	-0.0183566203705687	0.0187281485106327	-0.0548047886120615	-0.120700046568702	-0.064742000427711	-0.0693344860785893
-0.0527277916634237	-0.030699533020791	-0.056632698927023	0.0163566312351448	0.0196145375187147	0.078314027664547	0.119686166086739	0.165421739721435	0.205016584099495	0.267283763227267	0.332977162997287	0.340289895852308	0.376907509205961	0.441186722926849	0.536455685015626	0.477237904384623	0.459750687152984	0.325301158881704	0.345067543366462	0.436109804394983	0.345426854518009	0.245569090394647	0.313354080981309	0.32440004158402	0.175311063379712	0.169594993421704	0.239999585146071	0.176616561048839	0.0906651516715542	0.0544942967748984	0.00642659948103993	0.015622825531617	-0.00338294020215049	-0.0422715471620402	-0.0133948436227943	0.0358842218595471	0.106568983307569	0.0645946974253397	0.0432519268270903	0.0734740474911605	0.0554026408686104	0.0828467172278829	-0.00833130617245347	-0.0506070228752429	-0.00615756299205466	-0.0145195894102666	-0.0920589576041691	-0.118826005485763	-0.0631733460441257	-0.0986922896126958
-0.0895995989520985	-0.0371347712322356	-0.044735348804396	0.0333740959244035	0.011811655267222	0.0573228119823785	0.102980516423458	0.166943327581195	0.205159541735789	0.254803325070391	0.31756327515561	0.357691542598501	0.391833979804459	0.411994088863735	0.50457699533761	0.521100985778671	0.448405788682014	0.333335757415146	0.309792433906662	0.370480211750222	0.320038021322224	0.230184204206774	0.259936458743263	0.2632683013591	0.146395045481954	0.137042917501312	0.17004452606012	0.112138580845116	0.0494241547940484	0.0244119297908381	0.00777587199708162	0.0289758102218892	0.00256672326515632	-0.0178701078620107	0.0234984139296378	0.069624031751497	0.128661026118402	0.0718009853950956	0.0612717596257132	0.0567236827116399	0.0442763600777659	0.040043200971629	-0.0727680217873023	-0.0988794062059866	-0.0216578045939815	-0.0698623503374259	-0.155987822083192	-0.143160755033673	-0.0880490985308671	-0.16032800370233
-0.10229561470997	-0.0653666073688956	-0.0720172475429641	-0.019809835214461	-0.0441867365701237	-0.00270431171353189	0.0376342470194812	0.0831103903747891	0.124178341501865	0.16896487931094	0.224851562603947	0.268690871001678	0.315087883616803	0.355228265278819	0.419207430212897	0.429954897688848	0.404104960408174	0.297231944536474	0.310996926875459	0.375197308350979	0.297260816438283	0.231293429693158	0.287127165752779	0.270885208847142	0.158789485003444	0.170765357455855	0.202261956650637	0.139283880967911	0.0857898440255951	0.0605409689952862	0.0421818029438092	0.0628449992073751	0.03339986242906	-0.00415966935398711	0.0237856892528911	0.0669722140968816	0.117197997588333	0.0843095457015169	0.0663751982215711	0.0682781383703726	0.0133539398429057	0.0131000931025879	-0.0660713105902278	-0.114889956828016	-0.0832491013409176	-0.097112078762045	-0.177799381903872	-0.186950182236058	-0.142934788957812	-0.195566517404943
-0.0868481646829555	-0.0712739498101235	-0.0701877299513342	-0.0309424773375513	-0.035092791472344	-0.00259405171450068	0.0353289213300519	0.0707175977771781	0.0948508200742885	0.132815324420071	0.192855908896127	0.229867808273474	0.243606267827277	0.300477752091274	0.381829486407228	0.350199405555377	0.334822433107426	0.234594894604787	0.257121105323503	0.333428890596678	0.256722130946474	0.192251759085195	0.252245541972738	0.243636988277094	0.126907708212647	0.12746352070312	0.178767691308681	0.125749937661577	0.0606459896821803	0.0339270641756624	0.00934476485153112	0.0165071955594817	0.0177668881396884	-0.00837201413487084	0.00488525588663621	0.0389705586406171	0.0840648674453064	0.0552536165405455	0.0322019903628857	0.0568482471410089	0.0123577548881648	0.037079047495289	-0.0312617426096685	-0.073974067026175	-0.0510568419597979	-0.0506782286797375	-0.123733933193537	-0.156604072311265	-0.119524488542137	-0.156088737182391
-0.0712289788974814	-0.0241487334085917	-0.0246288539988164	0.0572570803397959	0.0303050431171415	0.0430677510893506	0.0939372599060043	0.157482141508392	0.169939644784906	0.193952304187626	0.262699518274972	0.297808309086383	0.281258652696072	0.308454044096302	0.42019850356587	0.384476084372833	0.293476733329863	0.190104561927359	0.162246539489278	0.246489551580174	0.207207775658949	0.108592215487235	0.148854926922428	0.171966293261088	0.0645064713465947	0.0468958607064799	0.101598096861776	0.0574466852396077	-0.0142634540467817	-0.0434859115687084	-0.0699449016690377	-0.0603954119595769	-0.0538125388089409	-0.0562353016978043	-0.0398705852388297	5.17722567205184E-4	0.0363179900371243	-0.0167435198194559	-0.0437091903320572	-0.00874603816469213	-0.0243279663568063	-0.00414577581599284	-0.0817304177291598	-0.0774087747744115	-0.0281029465906918	-0.0833420404026566	-0.140152190864405	-0.112109333031026	-0.0932863443740026	-0.171088159296357
-0.102516330005434	-0.038748224076765	-0.0169636230258026	0.0504292974721861	0.0159207296804866	-0.00242382095873888	0.0391446601684903	0.123636869983079	0.131185809799224	0.129097800047969	0.189925909033395	0.273307420638101	0.236354390543394	0.21402023371312	0.317802507145801	0.346735748578562	0.257476040555817	0.190553510988496	0.154576094874758	0.208518948259912	0.182957793840143	0.110945686115792	0.140658375565908	0.139322929641941	0.0460606757766637	0.050668628370141	0.0764414857584452	0.0193833541254134	-0.017263909966728	-0.0476673647949583	-0.0410628253908765	-0.0203491229092243	-0.0244767507518807	-0.0327096050856724	-0.016600539623686	0.0303580104830464	0.0689179079711232	6.48652527606384E-4	-0.0172643952848927	-0.0183376192421311	-0.0564485159353017	-0.0652893671371358	-0.157749555630501	-0.156360001233443	-0.0887122113046543	-0.160242809057628	-0.225197432392855	-0.175606104077138	-0.151732298362909	-0.245184109488432
-0.106882816957658	-0.0720594414425351	-0.0605066779752342	-0.0151281033004927	-0.0345888653532016	-0.0395699362649075	0.00554922603738345	0.080547117163761	0.0857680436979744	0.081205279779155	0.163769250064792	0.245741340294009	0.201001848934492	0.18495493195577	0.278428559321356	0.30183373182764	0.253790637393364	0.191942549255701	0.169088219943954	0.220402423338902	0.186227606529195	0.117086260205546	0.146414363204658	0.148814582832301	0.0569903357349671	0.0754140438046979	0.107871775621176	0.0571439453636546	0.0284290646634306	-0.00624421121893801	-0.00376176096751355	0.017705338935965	0.0169793516382383	-0.0106949252368361	-0.00219905783803734	0.0546624840203913	0.0894107737279809	0.0320138287410955	0.00112473363509687	0.0153737639814714	-0.035116956417749	-0.0479071249505681	-0.122499196498713	-0.120253128521756	-0.0773557363138039	-0.147494087805728	-0.207694981313936	-0.165285012518272	-0.1449806185739	-0.23055898884032
-0.141538700405505	-0.105700758232095	-0.0791271022861186	-0.0196016302328512	-0.0247417750964635	-0.00612573286006882	0.0390596295638745	0.0889503849639022	0.0908169399816307	0.10452286105728	0.179929413722573	0.221838510957168	0.205629959555849	0.211400336925828	0.270875192780341	0.317051839202641	0.281287564176535	0.207187364524767	0.184485092459155	0.228131784267135	0.192731061542344	0.126744297331723	0.149091822636155	0.120130723212466	0.0386411358265808	0.0644771580513496	0.0762769739688459	0.0219573716430944	-0.00361974075368277	-0.0186932172879753	0.00894066188391727	0.0252361445596735	0.0422628587276206	0.01836658303818	0.0290710710410436	0.069261301149312	0.0964948377318448	0.0591642219397884	0.0294038617817617	0.00926438735259874	-0.0192692867710067	-0.0363286226143805	-0.110636966047688	-0.0925446177928938	-0.0491998760682576	-0.136752135966856	-0.199317291689871	-0.152001953579254	-0.146067834251378	-0.232943557564929
-0.148515751584945	-0.107310814668539	-0.082710890967075	-0.0133591451180785	-0.031376187087212	-0.0299692932699651	0.0200644261244989	0.0714908499791382	0.0683458861160973	0.0728884809817525	0.144962559995023	0.199194948700534	0.173694836503128	0.17117120273912	0.225031514768853	0.298320358464793	0.264019713017921	0.223908629877543	0.191879858613828	0.213164107878023	0.207153349097212	0.142882332762669	0.134918023133256	0.100812733505211	0.0367546969955921	0.0427436352205724	0.0254852977642874	-0.0154851575823777	-0.037121032985599	-0.0223839768877222	0.0388153938611849	0.0566897235696345	0.0798410980052124	0.065161584698024	0.0788460236748405	0.0940535981970163	0.111893450301489	0.0820850778438129	0.0565907031802007	0.020133168721623	0.00654835438767904	-0.00975139375838754	-0.0734681872118807	-0.0590727127710722	-0.0445357424411288	-0.138346598694512	-0.184721505538622	-0.156755749390667	-0.164285994478475	-0.237777659708663
-0.119739145771395	-0.0460026383119988	-0.0726556512876125	-0.0190671394067545	-0.0850010009853723	-0.0867418067536848	-0.0627896787361896	0.0130777859218588	0.0460927534184755	0.00659125677179309	0.041660988962804	0.165324606859965	0.145587729730218	0.0701176817056578	0.123326913463304	0.262566146467483	0.203678058898155	0.242137111796014	0.146678129272573	0.0997632226902337	0.175394070578013	0.129691639152412	0.0456313050577037	0.00994755584726827	0.00707073777666719	-0.0272895707477811	-0.0993807197775006	-0.107435899240735	-0.120562204596114	-0.0678251061504699	0.0169860833174438	0.0745334387109326	0.123065555671557	0.122642224269074	0.139668586954634	0.141482790204699	0.165971704280702	0.112452100920851	0.106470089752965	0.0258237535366338	0.0429339392592016	0.0183241512055439	-0.0672599949612805	-0.0532911861798007	-0.00903168735781314	-0.112947927186414	-0.187975868306473	-0.144424495320948	-0.130194459176122	-0.23897145492434
-0.0699251927130797	-0.0241462986807785	-0.0442246378866826	-0.0438832151391554	-0.107917105315662	-0.118965554299987	-0.108038245142842	-0.0414561065131134	-0.0181503200003251	-0.0585313231974428	-0.0362016775772501	0.0930377751585404	0.0636731785141143	-0.0324462497549637	0.0193814608486822	0.171953310792392	0.105739301605327	0.182017255327784	0.0618146781701437	-0.0170401800150521	0.0969368535724496	0.0832193634113746	-0.0325687301845537	-0.0424188190839757	0.00327897751072552	-0.0460894868995102	-0.117739131709187	-0.109105303404733	-0.106007902001773	-0.0410513369519802	0.0303708538285101	0.0858507044741136	0.117614844907239	0.134710674569904	0.153106216695769	0.159522511541733	0.176132623343752	0.134981531181399	0.149920708522411	0.079480088328457	0.109500383946502	0.0676191072532503	0.00605881647417226	0.0293252562766897	0.0617082650904187	-0.0415711214142901	-0.103682146768883	-0.0616547374092502	-0.0711960327013524	-0.163414670201484
-0.0839587472128246	-0.0399118607289676	-8.23982961497884E-4	0.021675492254601	-0.0360307989760713	-0.0665317421750166	-0.0200351044781089	0.0696656676487534	0.0382355399397117	0.00675903645268347	0.089316846389503	0.178160020785064	0.0595388046025659	-0.00532092660760876	0.0688544198761287	0.129228811979142	0.00344830505069867	0.028870471925277	-0.117284909974285	-0.110464057696143	0.0242587497561729	-0.0610265455568517	-0.145545019160371	-0.0766844605783297	-0.0455147407965487	-0.130436621676296	-0.151220534456101	-0.113745846177926	-0.139422445029148	-0.0874482753431109	-0.0557342510291534	-0.0411748420997938	-0.0267461830720126	0.0145633593981675	0.0278819059069045	0.0180922629283923	0.022319061068788	0.0225189991714704	0.0297817084919327	0.033433197144667	0.120546259745559	0.117413605377322	0.0848474166363471	0.152507256022801	0.183020614007227	0.0641044283884941	0.0654031934105263	0.146566721794666	0.103578354768683	0.013850904973825
-0.0713068799090827	-0.0478138766958956	0.0372757649814055	0.0765282215895157	0.061993221924589	0.0363051056342641	0.0960210921371163	0.152992145044094	0.0889191878643606	0.0937910694805167	0.183554090699106	0.162087302968637	0.0286775726467768	0.0616752030692382	0.10240750612939	0.0271594593694518	-0.0626837235557874	-0.13073277442444	-0.202153977478695	-0.110287831433593	-0.0406629852854946	-0.140732085882124	-0.139282451649925	-0.034203191609752	-0.0393731938678436	-0.102717051807159	-0.062415575439538	-0.00624804150936381	-0.0502811152603786	-0.0316447966652518	-0.0470777291066499	-0.0965245750063694	-0.124838010302019	-0.0994930840305108	-0.0935554170055328	-0.108270309982818	-0.121857726458786	-0.0761369780000004	-0.0855671694383195	-0.00198133464981803	0.0794312052280402	0.110643323788389	0.137329493066791	0.218753042523831	0.21899221505605	0.144563489246022	0.224918278957891	0.293809693598488	0.227782312510963	0.188518446708946
-0.0671508089090159	-0.0360117870181929	0.041839372705489	0.0612781677509911	0.0492510390130562	0.0364535711428354	0.0825033954245396	0.109541830458311	0.0555925240372715	0.0838803618317426	0.131230135298681	0.104476330813678	0.0385924957629564	0.0688255513116136	0.0697663272783575	0.0416061900107125	-0.0147558257912234	-0.0755749784718492	-0.123833792192474	-0.0526963643327567	-0.00434420242472482	-0.0753691306949317	-0.0725687081964275	0.0182135321963074	0.0193433663761014	-0.0252722640003892	0.0105036303137527	0.0713105245775131	0.031290497154549	0.0501050424222811	0.0403345886075079	-0.00250332653785701	-0.0483984517409293	-0.0479487118009938	-0.0412462556994872	-0.0655862232318386	-0.0787978933510186	-0.0512847060860081	-0.0416601054993339	0.0105214121063954	0.0678406200134361	0.0867817120927738	0.107208809200451	0.171215699288409	0.175067463245837	0.128373566181229	0.187292798723094	0.243242449698348	0.193189767969769	0.16296655913383
-0.0542389191430682	-0.0250711018505398	0.0484348244518812	0.0593098800257796	0.0484187117442499	0.0253110934329895	0.0700029353024294	0.0936205555395362	0.0388812462409807	0.0570430946164755	0.101856675922542	0.0800066626410744	0.0183812496845007	0.0448651275747474	0.0410965959687859	0.00151164417037158	-0.0545579052713195	-0.0998875936678733	-0.140394867165914	-0.0922305428505642	-0.037779859145026	-0.0944941091664551	-0.0931898612996127	-0.0120975286097207	-0.00215368824142767	-0.043902175071433	-0.0161228292680226	0.043561114424887	-0.00279381121154105	0.0154858238016195	0.00578835278827125	-0.020605380495676	-0.064176501460301	-0.0593069126381318	-0.056023261976008	-0.0946411216455728	-0.109415821796827	-0.0755857543026543	-0.0640843912529153	-0.019908507202648	0.0498185248913078	0.0856757494097056	0.105497111670436	0.148823912757631	0.176055120093009	0.154244446822313	0.213405972309145	0.268649755329958	0.232249389947282	0.204590537686399
-0.0486091473579012	-0.0139421889684748	0.0433343823593053	0.0773365469957119	0.0704572351090203	0.0581754645846198	0.0888779948988392	0.11229646814636	0.0682197250388673	0.0826750483813101	0.138429186168171	0.106254379825333	0.0332317609561777	0.0748219754499436	0.0815658830440547	2.3991523713383E-5	-0.0659828844347222	-0.12826457650047	-0.150890646317387	-0.0855425056423875	-0.0442101918304987	-0.119028466624544	-0.0969064225420274	-0.0138729293835503	-0.0259957848739258	-0.0733765459615163	-0.0324745571816938	0.00702268078728877	-0.0403747143864547	-0.0396275482028833	-0.068359422627892	-0.0840399746211168	-0.118166061230001	-0.110703974339751	-0.0952579136977425	-0.122336318380248	-0.115868645332673	-0.0576733013828714	-0.0621178167525416	8.44204504329462E-5	0.0829227530718909	0.161146148302666	0.185620105383258	0.193658340819567	0.227536896504026	0.236720660790896	0.27377424458222	0.300723952812842	0.32719895245999	0.306042006714964
-0.0211710999463829	0.0192964370592849	0.0384718787884169	0.0817151134732692	0.0732590622081358	0.0847499097528096	0.102196866484658	0.117780369337214	0.105049751573954	0.119931114110249	0.15430564530139	0.132209538388227	0.100680577113251	0.109323726603252	0.108812427139352	0.0489226376794968	-0.00596112118436677	-0.0658723014856151	-0.0842681210749282	-0.016153095058241	0.00815202081233205	-0.0876307318317844	-0.0565162995467531	0.0113649601611617	-0.0209888658487196	-0.0619348549894024	-0.0102023485532549	0.0202956736203237	-0.0364012359371769	-0.0618410187310236	-0.112873800533877	-0.0965520405726411	-0.121943531692311	-0.126403256106242	-0.0954904743382623	-0.111033122484467	-0.0869095769247243	-0.0414497866142699	-0.0558005439452783	-0.00554322614837513	0.0758217775298292	0.18435279634059	0.178890526087234	0.150344336138189	0.230540404217094	0.281933522366073	0.249469595338442	0.262542115029755	0.379895166688887	0.335780542169224
0.00863220270966555	0.0448265666167021	0.0634514066747634	0.0927666329054626	0.0661139567798876	0.0751138961375857	0.0758667848773864	0.10767331696363	0.123546067875043	0.115067713058939	0.135389464786114	0.141761868544555	0.122718554752457	0.0938835219426215	0.096424649170819	0.058806437320323	0.0145510854482822	-0.0212780891521005	-0.0580834787182845	-0.0126448613539075	0.016511365500522	-0.0671483031051857	-0.0607455767798319	-0.0170261919158765	-0.0362525141595516	-0.0748117198589339	-0.0373651406628545	-0.0098580289678978	-0.0604308879141279	-0.0845585174406829	-0.113114396461402	-0.0853482523797045	-0.0907344219447447	-0.0984116276013148	-0.0780420751290783	-0.0876949601566022	-0.0757837198636378	-0.0547119444195217	-0.0619536421897846	-0.025591900993971	0.0419048374993237	0.138127535813323	0.121120757065128	0.0867525619833135	0.165067794423544	0.219243332018698	0.165722229758164	0.169921946898006	0.291901039906721	0.250281778745727
0.00212972075680825	0.057746505680916	0.0718110725461904	0.1043619102816	0.0694654929902751	0.0844676597796919	0.095568743826835	0.137760277175252	0.149124203961385	0.140295619275073	0.163634188437245	0.159701529021278	0.133020290109542	0.120439472241858	0.120079856184798	0.0633210198999225	0.0302455956505872	-0.0291306500739805	-0.0421923988362887	0.012326430051622	0.00188524180732652	-0.0786316439199389	-0.0546073031173203	-0.00844187516236384	-0.05629206552671	-0.0746189016538794	-0.0281552147384931	-0.00466137392519278	-0.0766353928552732	-0.115161162017702	-0.163113739027177	-0.13961309923405	-0.136738675938869	-0.157171755147553	-0.143611311002445	-0.141208430956916	-0.126847066719586	-0.109591737445721	-0.136493732423438	-0.0788400648746882	-0.0285950103323895	0.080103944601877	0.04604300728917	0.0191149278162095	0.0919759629938407	0.126702866913346	0.067009864290605	0.0871785144898957	0.201638174495615	0.139472289841901
-0.0303402927541877	0.0277609284834341	0.0400661987892565	0.0755414680988105	0.0427548832353222	0.0524074525490613	0.0579090639406922	0.10987753739266	0.124792525976934	0.108953399187306	0.127807357686153	0.158947186603215	0.15101709702377	0.107632879048363	0.12908417697019	0.139211388731464	0.0814245451137654	0.0666196363263303	0.0345984561411221	0.0568321451795652	0.049831222553863	-0.0170375309283763	1.55507459389977E-4	0.0201690615369396	-0.0420693284584078	-0.0379286264380224	-0.0188446594285441	-0.0230773439392281	-0.0784442654315177	-0.122554609594456	-0.155174227207533	-0.118754035109657	-0.100705842286941	-0.134778350748796	-0.10803057815441	-0.0886625037356882	-0.0566333207654667	-0.0894434201394243	-0.117973966085893	-0.0759058637827142	-0.061034870849799	0.00253116818503595	-0.0644820299258873	-0.0779325227198834	0.0169101087436254	0.00466454457565103	-0.0838503233076108	-0.0314907373864648	0.0801103937046929	-0.0194261306920011
-0.027329044031976	0.0271340501691887	0.0295255500484489	0.0503839277231757	0.0452201062992733	0.0652179316189166	0.0463208059627659	0.0445505703466505	0.0946097720235633	0.0940706563154841	0.0477887882187508	0.0669434439529087	0.145334988483085	0.10810828240887	0.0866561636845484	0.139222772603217	0.162417425165024	0.175681806641691	0.198890867953481	0.156337233278904	0.118438747931519	0.120627115988385	0.131692145867668	0.0721201621062941	0.032121346703451	0.0679749964073299	0.0540085202884675	0.0103208558977473	0.00344954255394842	-0.0372745353827718	-0.0241017955282267	0.0276760146176863	0.0464227636495292	-0.0151194607391087	-0.0139173631163068	0.0382685770825084	0.0582158415446764	0.00588204956022309	-0.0196156388993479	-0.0493334845890968	-0.0842420642764452	-0.0509145334674221	-0.127143609412328	-0.183425655086225	-0.129428889690005	-0.113985794232386	-0.239014223699055	-0.240383765246553	-0.126718889408763	-0.198381793853754
0.0148761489941227	0.0574994480615452	0.030308455972347	0.0251384140247164	-0.00296555327440757	0.0128126452804098	-0.0239383329950833	-0.0287725959338284	0.0520503772810844	0.0487702801499745	-0.0127936550319955	0.0284422322939313	0.122036844288606	0.0752943485948562	0.0456082601348032	0.115075519476526	0.159880581951294	0.193845368455351	0.204657046260787	0.140624688514291	0.112494012802206	0.135219125014819	0.11199001345537	0.0478765964977787	0.031816589803526	0.0482165235443248	0.016085337092171	-0.0205783082841756	-0.0168289933045423	-0.0333558010269012	-0.00189909186920818	0.0553663490072129	0.0835335066086675	0.0401109281645904	0.0399120149729224	0.0874191368233689	0.105803426173561	0.0436946620560652	0.0276476323124259	-0.0265679264845719	-0.0441497096770346	-0.0220732398206968	-0.0991294545753325	-0.160484697336063	-0.124845987014766	-0.110882825092881	-0.23284998933413	-0.260982643423776	-0.163939015101155	-0.217202772286873
-0.0129413628156704	0.0358685414378797	0.0251054974001833	0.0218000159179988	0.00884020242961573	0.017679114961138	-0.0105120735578895	-0.0183342952423701	0.0462780153772683	0.0483744631202271	-0.0169333194971359	0.0102152301658816	0.122859550906449	0.078202197195272	0.030294421270659	0.12406154782163	0.184362682598129	0.206017947377053	0.240434416168191	0.177895175257727	0.114305282556557	0.162256418430795	0.153298465790502	0.0582717769380883	0.0451111606131216	0.0935195379218578	0.0452462625902479	-0.00658616291264973	0.0215153519817015	-5.94781737354707E-4	0.0443648406167538	0.0971573229518251	0.108717175341579	0.0493953495301474	0.0575143316734794	0.11131422737228	0.122666007263695	0.0567314641808461	0.0404564068881147	-0.0292504663958065	-0.0942080404070726	-0.114879979682498	-0.190700820767637	-0.231612577733625	-0.217385929164924	-0.223975254278784	-0.319085288131824	-0.319525417242705	-0.258677707468483	-0.315918925940577
-0.0400724016549975	0.00676309119710798	0.012669507841005	0.0277838224508225	0.0363185406083833	0.0526023476057406	0.0393506931524816	0.0278193105922834	0.0647979594395174	0.0761067807948136	0.0301804346678022	0.0275874229617474	0.124716878086212	0.0915758336102861	0.0432049465053851	0.10891422283939	0.167388802144449	0.163839998930915	0.212481487005647	0.179742562196896	0.101361351837003	0.137870034809888	0.158889622361326	0.0740249186129378	0.0315046609052576	0.0943236851727532	0.0711502784266067	0.0121468511457417	0.0317710918710944	4.45862245084536E-5	0.0398960134012585	0.079889431482427	0.0787295464156891	0.0148562850171969	0.0199068192756555	0.0740538439989881	0.0871589610136048	0.0370426513318667	0.0107495317436095	-0.0311062583288602	-0.108167511342547	-0.13085328216204	-0.203532168337513	-0.235389719941141	-0.224265371773478	-0.240171331912291	-0.3239430953405	-0.308236721683143	-0.25302407387799	-0.320144070573951
-0.0646817964999435	-0.0202817937294873	-0.00139530475621858	0.0118216273772615	0.0301381411988176	0.0480457853187952	0.0575277978214158	0.0362848149455637	0.0571414222981649	0.0670741363177662	0.0378179759222212	0.0230446330597277	0.0924185667721614	0.0782741532408003	0.0386446374144448	0.0922734708657236	0.131767296493742	0.126198795741884	0.172983010857265	0.144183239079945	0.0745012525265497	0.108187458550554	0.136702846003278	0.0721806411267933	0.0222148971976876	0.0795511546987826	0.0673779002311906	0.00723972618860095	0.0218839744475981	-0.0116121728842342	0.0271350268181005	0.0740150585066665	0.0647964500179814	-0.00671167995475531	0.00167147657535653	0.0546355388928142	0.0710977535446528	0.0203591742460707	-0.00368523226405746	-0.0572435988124857	-0.134747379743764	-0.147490630627358	-0.222077433126696	-0.249277064724289	-0.218633429228527	-0.23065768355465	-0.311980285035529	-0.286034309893514	-0.231689090344938	-0.298914577385582
-0.0661885201921981	-0.0156984374207615	-0.0524559505371569	-0.0193015269463395	-0.0110259701359916	0.0017388115893359	0.00298210575895449	-2.30838953149952E-4	0.0362713369092441	0.0326436389683699	0.015242508773093	0.0367217285373388	0.0917747775924324	0.0606200215860795	0.0426879583491287	0.118532088519007	0.130912663744686	0.144779339668706	0.169132384150388	0.122867618397223	0.0763977247632179	0.10133505756024	0.107210701598876	0.0488586320162992	0.0212680178316612	0.0532434956537957	0.0252500737222968	-0.0209464851240795	-0.00658504497075861	-0.0291155199015578	0.0225709369270683	0.0844767993687313	0.0984750522597379	0.0316108019077464	0.0366652869090562	0.0807883481665833	0.106777464612186	0.0659055518481096	0.0536162668216613	-0.016889932825259	-0.0897441705621715	-0.11707376094564	-0.174036660868123	-0.228112855505167	-0.218630428189825	-0.23324160715384	-0.317390483613047	-0.312463744854775	-0.27064979873319	-0.326844478064508
-0.0748581361325197	-0.0329238844727062	-0.0828701773305899	-0.055217933121912	-0.0511516205809995	-0.034565968312032	-0.0305698092077579	-0.0319050979361	0.0037320304427314	0.00973971749514356	-0.00474917571612597	0.0324483297141185	0.0841018377162859	0.0440485764356816	0.0346614882214751	0.135798330346378	0.146493913918399	0.165503613950925	0.180507828789988	0.129610410474927	0.0854551840755176	0.116319636730554	0.113091968816178	0.0447643595938473	0.0195836609587333	0.0581290775223594	0.0247057604145259	-0.0343287990032352	-0.0112646638400529	-0.0216799483462489	0.0513041554075012	0.106494708319374	0.124890311380892	0.0761650420398169	0.0798979434212472	0.104427602298274	0.132611345942676	0.079129828030071	0.0770437540864034	-0.0162683959923745	-0.0738009183620772	-0.112956894708299	-0.181503573162789	-0.236026176840712	-0.210885492368042	-0.240123013667225	-0.331126289284298	-0.327875394093345	-0.289486063854299	-0.348232444762221
-0.0471717400837459	-0.0293190060515708	-0.0754883727226734	-0.0649934783228828	-0.0592588759917987	-0.0381123089086807	-0.040019158117555	-0.0590698602383693	-0.02197579211133	0.00148984062976889	-0.0272754757855652	0.00811379447155795	0.0749934161500985	0.0350931576466363	0.00527071882999824	0.111436729979149	0.142512136388854	0.162928349565712	0.188258787911229	0.139710173417328	0.0841941245599046	0.135795631813524	0.124297778473682	0.05139430514125	0.0379511186819492	0.083481744976807	0.0334978070249728	-0.0187172752009602	0.00654468661448773	-0.00534884982784663	0.0585791208220178	0.115645997213706	0.135604938183969	0.0794948037733133	0.0772207400952793	0.0969060550964049	0.127831871893527	0.0791286559812808	0.0827162369106529	-0.0162038290201568	-0.0785250851125203	-0.104938127174535	-0.17026577134047	-0.24648089234279	-0.228354515860533	-0.218124048920249	-0.317693234942766	-0.34205000945804	-0.287155370563597	-0.322716827958895
-0.0653954080147784	-0.0535958030564411	-0.089471243422987	-0.0884004809128999	-0.0692575578820517	-0.0404908259724056	-0.0424056380357815	-0.0641627170323086	-0.0224019941878602	0.00348133660536744	-0.0265020395711945	0.00328222829828134	0.0647632233567138	0.029234791012149	0.00765078545754597	0.0932826752159037	0.134704049717014	0.14861654361932	0.16995835076273	0.125042083972792	0.057355475457093	0.10933396381523	0.0983464546017415	0.0259848865764019	0.0184380218570625	0.0619622381770954	0.0178584987123289	-0.0308439842795118	-0.00540640277646112	-0.00757358720321428	0.0472158742224224	0.101832049393835	0.121960453088624	0.0821379630208019	0.0837213878382065	0.0918297923910757	0.112640019976784	0.0763114216532782	0.08003656316519	-0.00801031673329956	-0.0541252971016013	-0.070110133578806	-0.123424524706811	-0.195495604080058	-0.190490322869027	-0.168556244785705	-0.250418278211215	-0.289996982451608	-0.235371120527504	-0.257004439745918
-0.0236569826310813	-0.0367751270652385	-0.0935732452432439	-0.108934033185232	-0.0770738395918562	-0.0371056590071021	-0.057192841808119	-0.0808469073414657	-0.0231472732575942	0.00871833030940232	-0.0356871192909243	-0.016600430719041	0.0457785159780181	0.0175390296738465	-0.0209116614735037	0.0496910488941813	0.109891346885607	0.12113293601619	0.1359443289084	0.0769275325810642	0.0252755179804215	0.0730096183424157	0.0502619791774323	-0.0104244674841364	-0.0147833249144385	0.0248564582419255	-0.0104517600044151	-0.0503834570135647	-0.0381647397208087	-0.0387882957589422	-2.04993559143427E-4	0.0515303455636178	0.0907629191916041	0.058544373561542	0.0583338991222189	0.0529265934857914	0.0598700360722938	0.0487266926200643	0.0579215771444409	-0.0173014200163059	-0.0377018060143756	-0.0295991592728557	-0.0537413257133796	-0.144554997582656	-0.154394600099165	-0.0901496933405139	-0.163372797396118	-0.237888292345928	-0.170345048545199	-0.145112273734848
0.00210267794120392	-0.0538953950765027	-0.0851147965560196	-0.127507513918419	-0.0899348736704613	-0.0610295468052077	-0.0980349651562979	-0.140819965525539	-0.100476063887757	-0.0619429579048509	-0.100702156284823	-0.102684841101188	-0.0579904059590277	-0.0509116838406159	-0.0892694058383998	-0.0727597111488103	-0.00294831487973418	0.0119900419094565	0.0258187315555684	-0.022881295452734	-0.0462416658459858	0.0145369674126062	-0.0100043969094633	-0.0392637916478519	-0.0234016460161336	0.00870719062220555	-0.021091699657607	-0.0339972081657216	-0.0124192503049048	-0.0100753473385526	0.0163062283240605	0.0438964545090073	0.0802703355684925	0.0630728183799002	0.0582758993396437	0.043288725371499	0.0196529892695985	0.0433386639791775	0.070620110550062	0.0197029134192112	0.00980002996682601	0.0202587303416049	0.0429947922302479	-0.033149637977045	-0.0739706433734348	0.0106171266171478	-0.0158850652107819	-0.117778054647736	-0.0815646514196688	-0.0172603420259111
0.0355347314946488	-0.0410621906289091	-0.0763895045399612	-0.137708748711271	-0.110614498286785	-0.0651470971363138	-0.110860721910764	-0.155950443226893	-0.113463592703125	-0.0687389749758192	-0.117536581102373	-0.136074285529861	-0.0572272954491462	-0.0439220180564027	-0.0914812178686037	-0.0842026824277647	-0.00992764024233238	6.10857688364427E-4	0.0173380301678812	-0.0328744163659403	-0.0495175851704497	0.00161477409490871	-0.0328087260171041	-0.0463793856519219	-0.0226855930243946	-5.70323004508057E-5	-0.0223849092781619	-0.0208503200375161	-0.0110645061811876	0.00580375177613838	0.0431075373487148	0.0599746347610571	0.0838353258357884	0.0650610804085276	0.0591468001404053	0.0314975549408737	0.0233426980472272	0.0573496207659022	0.085228844353943	0.0375596302247701	0.0441439390399498	0.0784431481642305	0.083723757882014	0.00723426859326029	-0.0127300459324481	0.0855183564282075	0.0562330336312783	-0.0446467895795149	0.0127424804964702	0.0767103791583542
-0.0468573435773865	-0.0848883894069202	-0.0780096889286627	-0.121274351261362	-0.0933404728446776	-0.0563008389942067	-0.0666428277249035	-0.0969614893490481	-0.0921873358575604	-0.0478890569553742	-0.0583851721522406	-0.0825411330205178	-0.0258240330782077	0.0111457526443264	-0.019088435900621	-0.0240112087655426	0.018110607578798	0.00430896676419314	0.0220945542860105	-0.0103084168369288	-0.0408543654371188	-0.00139829085930887	-0.0219357708989632	-0.0597630102474359	-0.0449606317165599	-0.0205934303099593	-0.0460427689732768	-0.0496365171861215	-0.0464710680283921	-0.0251465125868158	0.0198851290562109	0.0373631637549127	0.0480042347657554	0.0184721149474423	0.0236921774560503	-0.00946977764308077	-0.00295173580556888	0.0309661976608542	0.0506797244523847	0.00393552882580948	0.0212985372171958	0.0633841800852308	0.0536235489352692	-0.00636589603776389	-0.00819347947234942	0.0714376564301517	0.046892509842888	-0.0287954709012631	0.0264299073026547	0.0704742520450521
-0.010129898229302	-0.0251014060375909	1.16410945695691E-4	-0.0476522423352473	-0.0427888951553818	-0.0419393343918587	-0.0623177029677154	-0.0670887198355743	-0.0571744979660696	-0.0462270787511066	-0.0522737327905928	-0.0338339814078749	-0.0260953980925477	-0.0282237100011811	-0.0309559360985339	-0.022779571341599	0.00808179223483199	0.0207640986040822	-0.00323103326531629	-0.0514051735260312	-0.0460974554369327	-0.039723739168995	-0.0963168255498829	-0.122591566155343	-0.0905137891166787	-0.102554632606538	-0.142716524008482	-0.126735074661514	-0.138144745954214	-0.0948194076223864	-0.0491059991105348	-0.0252450185870987	0.0120327301285145	-0.00157855409848874	0.00196685167638507	-0.0155615791413171	-0.0199038706865021	-2.17866331521981E-4	0.00365293282851781	-0.0486335171706464	-0.00754488911712384	0.0370313917528111	0.0514360445754595	0.0184979539567304	0.00848209433972706	0.100438595932574	0.0787980307747281	0.00865925284908159	0.0558384955964952	0.0982572605083712
-0.00852085246683374	0.00985155337826908	-0.0184171837497996	-0.0223116709426406	-0.0461893247402548	-0.0539201518476652	-0.067955138523094	-0.0327813762950672	-0.00578938475463301	-0.0344914357123761	-0.0264563723387063	0.0341095911339158	0.0105326538376306	-0.0166476368386333	0.00378097466620517	0.0561146171393148	0.069463784862257	0.0738539781364576	0.0635091474883238	0.0134710706413768	-0.0251416113984633	-0.0198818749738089	-0.0666313007543546	-0.155441139439217	-0.175601756527026	-0.181950344653233	-0.245475305467699	-0.278075285894108	-0.279424831568278	-0.251275186566864	-0.178800577500375	-0.0857773675886361	-0.0343047892575921	-0.0525313240052571	-0.0323763457488269	-0.0103840344660984	0.0351761596305903	0.053572586894305	0.0230210630994071	-0.0555276625403864	-0.0266784535543493	-0.0118130209141651	-0.0305833932429055	-0.0825920978441294	-0.0800333400406771	-0.0343542884561747	-0.101835372745163	-0.132282674588157	-0.0807100173122247	-0.0955495209596979
0.0238625031462787	0.0241363216452834	-0.0465862429010631	-0.0340222586343195	-0.0388961788482652	-0.0121051943606249	-0.0194769065449692	0.00424624304777925	0.0287802815533282	0.0383855768160538	0.0470277942962532	0.0808158496050526	0.0718986509701979	0.0471763859962925	0.0706542197831689	0.0948493734273229	0.109960213249345	0.08802338932168	0.0860729073745741	0.0674807465704854	0.0215019143413857	-0.00788898952749015	-0.0229336447910574	-0.0517114759833156	-0.116442015435161	-0.136449747289807	-0.134296385084825	-0.16881422604394	-0.19482102880556	-0.202309163691047	-0.17806888335706	-0.108463609417099	-0.0732358039585046	-0.0894444190565993	-0.0569793183827856	-0.0462152227471949	0.0255206883407411	0.0448280787583136	0.0158654582245974	-0.0303053044847151	0.0274166576746678	0.0596106229460541	0.0219014755460087	-0.0570481785096938	-0.0221894579453241	0.0411492855323685	-0.0609651827722986	-0.100051974113688	-0.0219729050984095	-0.0486388904680655
0.079671107688681	0.044835203475849	-0.044829308371761	-0.0505963628800427	-0.0497189911679853	0.012324084057096	-0.00655457700908106	-0.00165906340928131	0.0418844678420508	0.0748367288097607	0.0695591066540433	0.0786496072925643	0.111699182706181	0.103825677882585	0.115546407466707	0.0855072029531244	0.118548833270255	0.0919824972577333	0.0823468508085265	0.081318890135189	0.0638815160098554	0.0175096364117686	0.00818336890980009	0.0371022319608874	-0.0191803120560248	-0.066212806046293	-0.0194750687351049	-0.0225824037217753	-0.0791400115142235	-0.0923211122764937	-0.11787262383583	-0.0712946210393322	-0.0207778476115675	-0.047744500165237	-0.0357719732405062	-0.0357584751659764	-0.00674220390490639	0.0121346861499087	-0.0114335280162372	-0.00761388409273365	0.0438580879054942	0.128131275347275	0.102795546964314	0.00199233085115781	0.0223403940728832	0.142016450705772	0.0338725168779348	-0.065935287793992	0.0411481555498474	0.0631695216532232
0.0977343985911874	0.0837053851094552	-0.0282002700006949	-0.0252699606276324	-0.0542466707600474	8.25070332772194E-4	-0.0329489006667733	-0.0133012969414406	0.0514470790318333	0.0429660388321178	0.0383053375600767	0.0918219492737354	0.120282427562217	0.0824329106361697	0.113398256542141	0.127716688511189	0.15093230794711	0.146628481805486	0.125563694849576	0.0935177055058118	0.0848894576315895	0.0425445215823749	0.00846066847024676	-0.0077430028435367	-0.0709064972560303	-0.123064023983672	-0.110391551143332	-0.132306341666496	-0.178905346901453	-0.1790792923801	-0.176793476028854	-0.0995493264813777	-0.0349671889663081	-0.0438105080769161	-0.0221542652446342	-0.0152792382799749	0.0373393249877074	0.0196587573381813	-0.00468119747841711	-0.035205969142125	0.0196522141668623	0.0818865258814317	0.0385817186673225	-0.0606942126722512	-0.0260756828989643	0.0631656326164986	-0.0516862022329648	-0.130747283724275	-0.019672535012275	-0.0337725664489745
0.0713689643245031	0.0668031946505746	-0.0279722958669284	-0.0307084783944584	-0.0377170232201071	0.0179122239484657	-0.00497370336139068	0.00896945789217382	0.0634289559185336	0.0736050290081075	0.0644214531721684	0.0833161922315602	0.125234703773292	0.108265675044828	0.129658396424592	0.149825908635401	0.177561378423857	0.166817288387929	0.156997820582213	0.131838033494309	0.127644545466068	0.0908978427850799	0.0734269115958745	0.0758068935551011	0.00581511584082692	-0.0231695049172995	0.00929441371430602	-0.022307090182969	-0.0803873053003134	-0.088618705094427	-0.09982671981218	-0.0512371200688343	-0.0157236877158262	-0.0308729123209156	-0.0128068900241356	-0.0122849826212069	0.042007949520582	-0.00823500660503389	-0.0226466227012624	-0.0564291537435449	-0.0253661029625956	0.0355716291888912	-0.0202545099389292	-0.108380771402357	-0.0520166316129611	0.0276564266246623	-0.0798567463004953	-0.149751756521401	-0.0393134705805265	-0.0569482963582838
0.0962204547117667	0.0644351439526498	-0.0238799389000269	-0.0361355944315651	-0.0169970668689085	0.0484142383907544	0.0255650536407019	0.0200970929629055	0.0633800305640411	0.0857793510486334	0.0700594100526335	0.055373771810134	0.0969709249615732	0.0971662798901662	0.111332950652956	0.0906324151466354	0.117556355991332	0.0964324007732479	0.0940468188464319	0.0899856795335632	0.0844406565712004	0.042314280458384	0.0400947049667279	0.0906971467538421	0.0282670785301703	-0.00345973412144461	0.0704804173085849	0.053905978772475	-0.0136882130249696	-0.0344114542892892	-0.0792749336563335	-0.0616029371431075	-0.0336612497659297	-0.0537060416189331	-0.0523355823983274	-0.058294792574556	-0.0221622378763625	-0.054998863151457	-0.0534604748544939	-0.0486979597748142	-0.0159514100549608	0.0603773745412412	0.0248849827142135	-0.0644456800797566	-0.0139967752469837	0.0931341624550912	0.00533741165849066	-0.0798412268602878	0.0192966423309404	0.0360423178651462
0.0765908592542896	0.0420424588552818	-0.0514306015758412	-0.0701745502114373	-0.0458565532379508	0.0193292148082053	-0.00870747757707679	-0.0357634143261816	0.0250054188468095	0.0537993286652489	0.0273180561462181	0.00260797020641363	0.0850131790495926	0.0978489822216265	0.0971503363981123	0.102214767020811	0.149028541598398	0.143539458051974	0.163576852537273	0.149867479613148	0.140190431775689	0.111611976677756	0.116130058204616	0.155518698760148	0.0881116970162763	0.0685624450476901	0.132746336392309	0.0980739498398239	0.0381572920348055	0.0129648244952057	-0.0335566733573799	-0.00295790058728004	0.010070778018124	-0.0195805963170233	-0.0096741089896446	-0.0251346500347988	0.0338803349600827	-0.0120385786596554	-0.00778552195754419	-0.0191468939636145	-0.0112786486573118	0.0462997680508756	0.00837805631355749	-0.100511543758957	-0.053635634053071	0.0600502780912089	-0.0391830110760259	-0.133582607097392	-0.0243907963544541	-0.00709810410822139
0.0421179091249951	0.0130568207308985	-0.0700073471604275	-0.0608695968782323	-0.0424953520952054	0.026254122409649	0.00874456601464456	-0.0101236662757482	0.0449080987003882	0.067542360807136	0.0536904679664991	0.0334003041563295	0.0926972561741073	0.101377473770562	0.0976712283790385	0.0964140957397416	0.140221341903578	0.120103969743823	0.12431321485888	0.108414227119105	0.0888533930314513	0.0567481362162142	0.0639736538674067	0.0722436735772825	0.00151410732015104	-0.0202060168869493	0.0229104681592962	-0.00560688858379084	-0.0568225460603778	-0.0822618042315614	-0.116189229509515	-0.0713272401491492	-0.0320488905069168	-0.0600298638501113	-0.0479286584823243	-0.0550921846141326	0.018557590032058	-0.0153426737557702	-0.026241900898375	-0.0211473918433181	-0.00227523789501907	0.0770893623821287	0.0310364441455413	-0.0871816749275731	-0.0477051337858568	0.0675213827792047	-0.0468901300185257	-0.14722338907822	-0.0206247730292982	-0.00331982706329734
0.0170156310943126	-0.0028737173649739	-0.046701813588716	-0.0492647763659214	-0.0350759618435054	0.0248686478871603	0.00911014718873815	-0.00791958837763765	0.0407176979272194	0.0620571626591305	0.0463407586928358	0.0331312381188328	0.0612351476913791	0.0524953049929422	0.0329249674130605	0.0367387409194854	0.0757707019175606	0.0624042435094788	0.0609447769167638	0.0461590034218686	0.0189093342570494	0.0178804997272791	0.0319552427159504	0.0158441838915307	-0.0219316770080527	-0.0181059753014625	8.71559878952987E-4	-0.00598652049849495	-0.0369686565908479	-0.0513383023283015	-0.063992105583554	-0.0413959805637105	-0.00738244002955995	-0.0296672301302514	-0.0286914323964727	-0.0344951285099281	0.0186738490838587	-0.00163076708168867	-0.00284716676000513	-0.00420850182248915	-0.00809947936116913	0.048577188629845	0.0113480763632586	-0.0716808693164809	-0.0406272635287383	0.0474953847187495	-0.0491790021884609	-0.130809994262965	-0.0253826692104728	0.00375724846873322
0.031732069982686	-0.00472369070852369	-0.0733718165846793	-0.0735253092036426	-0.0587046191979768	0.00298580565072051	-0.010856802499138	-0.0497685111012571	0.00920282583501164	0.0214083575918711	0.00237529628569326	-0.0141279177365139	0.0271592029348114	0.0343464015708744	0.0197730401641095	0.0262973932157982	0.0509258917651454	0.028544530368111	0.0353369828660036	0.019295183398276	0.0060020343347324	-0.00222146095721183	0.00267179325323482	-0.0236354607894219	-0.0617707467177148	-0.0732318592393969	-0.0710080741512025	-0.082600924322465	-0.114070371177008	-0.121840971678148	-0.133666512605623	-0.0905978768898781	-0.0450111541685518	-0.0677890877193042	-0.0550817863047364	-0.0546018392366915	0.0119611681172169	0.0133863104060637	0.00120319123886128	-0.00320156437753262	0.00925167194195804	0.0774938423923686	0.0425661021261258	-0.063563078757997	-0.033650684079546	0.0667373222548096	-0.0477932847059384	-0.130846407258978	-0.0152827927190559	0.00170026179011256
0.0068967137010104	-0.026725500709569	-0.0424169257505918	-0.0552846000587944	-0.0436661063438267	-0.00959303417617634	-0.011562490950896	-0.0471896479175599	0.00182634588656553	0.0143000334377613	3.40400718190719E-4	-0.0157403880778348	0.0265610876959208	0.0440703393147713	0.0243930872240528	0.00800033336191565	0.0425042249966736	0.0363142018195376	0.0461245544882178	0.0405073297964537	0.0284108700041911	0.0309793215196436	0.0414732771507913	0.021415231707734	-0.0180761457891884	-0.0186928755456918	-0.017239032795936	-0.024606168776389	-0.0581201305397281	-0.0735171020105215	-0.119001739937338	-0.0827907650590417	-0.0650301560029485	-0.0896447803697493	-0.0740497619581826	-0.0684270339151164	0.00609349330155813	-0.0110444211432145	-0.0196300351439704	-0.0291795085681443	-0.0341857874402012	0.0194243218106787	0.00175285991989308	-0.0799577537206901	-0.0370887623467454	0.0555912116531724	-0.03559363720544	-0.0995817432901955	-3.22850227379294E-4	0.0111669050093648
0.0140334686131452	-0.0217453309748361	-0.0341600092413779	-0.0290171413983569	-0.0203410673510589	-0.00363612636013825	0.00668144620373274	-0.0166048976518865	0.0131139284248293	0.0310170864527078	0.0237385662731238	0.00313410187746074	0.0360016088512178	0.0533106635846661	0.0274743369133586	-0.0115443709203527	0.0402796547223486	0.0478507516577092	0.0510600344692799	0.036461864170391	0.0238932147872514	0.0282241140176307	0.0435919461005522	0.03791122905108	-0.00464019200733938	-0.0037014743408702	0.00832400281281641	0.00359596351302381	-0.0115532638989055	-0.0306046465632166	-0.072022148331272	-0.0419337301052642	-0.0256535111652126	-0.0581300734369073	-0.055039103660935	-0.0559200163902366	0.00123579021314524	-0.0322289994186731	-0.0356584176601496	-0.0464139470580217	-0.056973433980153	-0.00992604383605484	-0.0286893793161089	-0.0796831116382382	-0.0350747686665761	0.0385583310352032	-0.027771402395841	-0.0704361287372563	0.0162257579869831	0.0241062100172615
0.0206905049226506	-0.0292659169791338	-0.0719346904841236	-0.0620365236061497	-0.0336494733333796	2.12742598369761E-4	0.0144106352435613	-0.0231691861475559	0.00689708157988873	0.0370772561588761	0.032833521342224	-6.41899322467466E-4	0.0522482801374159	0.0708162463722087	0.0522019293523039	0.01462066482891	0.0556674600546351	0.0432894016600064	0.0491703437798503	0.0326796529361483	0.0152963698743992	0.00448847167392968	0.0189204200041002	0.0146303335947756	-0.0286043055705516	-0.0506727273875737	-0.0320414758632179	-0.0286424070816551	-0.0599881292051937	-0.0759674598870126	-0.115015880272706	-0.0686151269747161	-0.0514381052054902	-0.078723129182821	-0.0592533709925119	-0.0705811787996248	0.00463136053624035	-0.0134947016459303	-0.0192539445173337	-0.0173918392318152	-0.0163375409745448	0.0522863000108921	0.0477209237290722	-0.0487281066283491	-0.0283765755612631	0.085010426574113	0.00571867153682244	-0.0837373702504695	0.0214858684585468	0.0537769461161743
0.0103427585164614	-0.0322651714385485	-0.0798875538718359	-0.0513143114821552	-0.0221089774205425	0.0211559183053074	0.0663224254950535	0.0374467864495127	0.0547476897455322	0.0975649277939768	0.107430272189435	0.0573507575829003	0.11896767290763	0.155192190362618	0.125734457318921	0.0747494490061124	0.0978934623171569	0.0709253528934104	0.0653804686280229	0.0645633025094349	0.0493996985437046	0.00943811868070338	0.0247073727295627	0.0557726752588909	-0.010127611781024	-0.0314479843661875	-0.00486791048019876	-0.0029915150158461	-0.0319750957887693	-0.0489125092399959	-0.0890224779223747	-0.0601054937930805	-0.0462992922004888	-0.0662906330222308	-0.0505975926477896	-0.0704456659139322	-0.00861916011895184	-0.0378783932704553	-0.0338047515447604	-0.0248747388671454	-0.0290652210471667	0.0410318761551062	0.0200662969434646	-0.0583130676799764	-0.0275967733528137	0.0664683926242848	0.0010424572880089	-0.0536947844488579	0.036620272272556	0.0423511740548181
0.012216415570983	0.00612736762276285	-0.0455476428210465	-0.00282311683648119	0.010182505224779	0.0546203234926012	0.110381204511775	0.122547200628284	0.123800993802351	0.144674870327379	0.197739018430374	0.1711794941566	0.141763089561694	0.156212476965095	0.196130153558342	0.131996210620612	0.134632825487173	0.1112470614173	0.0691125149364764	0.0793680712528063	0.0951897277655021	0.0195328134755972	0.0219419970549894	0.0535803144207952	-0.0260118001906717	-0.0704739490504905	-0.0311024674985012	-0.046869731077388	-0.0886869158734366	-0.0975602794771988	-0.136862616346537	-0.104022071018772	-0.0927844645603685	-0.0974388933879179	-0.0775716752012675	-0.0787673651577437	-0.0257827097541834	-0.0671124538816891	-0.0867911782079472	-0.0634444007176846	-0.0261888684062626	0.0435926035524556	0.0285343457441775	-0.0235171969087691	0.00952522693177094	0.08586305288306	0.0359107613768212	0.003186353140009	0.0726850328201722	0.0616342068528584
-0.00889434424307863	-9.24298569901814E-4	-0.0388960559162147	0.026661248441112	0.0247110199254937	0.0699541405654932	0.134560868435471	0.175227835022696	0.165420392357283	0.182852725774611	0.265148086993515	0.23786314780872	0.193858990628192	0.211890889885741	0.255322735890931	0.162917602108692	0.147675028047978	0.11197842071513	0.0646496672868058	0.0869194769343205	0.113433059889185	0.034235007472692	0.0374732392795869	0.0845902841545147	0.0126642268894562	-0.0423360152824638	0.0107491341585597	-0.00697956591286745	-0.0463051055277779	-0.0594634224546045	-0.0953990444789998	-0.0770380713405129	-0.0714838008903655	-0.0797673116509251	-0.067431112280734	-0.0893533790805285	-0.0676537602781693	-0.109236324759439	-0.10529704185308	-0.0969776827615652	-0.0621378020379583	0.00238167556271718	-0.0141101699515395	-0.0584321256691844	-0.0215366001300489	0.0353455127163098	-0.00374730699096429	-0.0164359516114826	0.0438532547589853	0.0311427287786086
-0.0410594430789915	-0.0308504421996597	-0.0557677833290353	-0.0162897234559072	-0.00395979893154076	0.0555593428981431	0.108055566722921	0.136604654354402	0.115827626850893	0.132802610780661	0.188906869333908	0.178930685416698	0.143876215447798	0.137499942526737	0.162431943632859	0.124998365563331	0.109916757826007	0.0923678786067305	0.0471368101111411	0.0428263485428372	0.0658362832197623	0.0145182395466747	0.00709893402218432	0.0237296710436091	-0.0236292282066783	-0.0623914243211875	-0.0318502293348037	-0.0376850508146242	-0.0678542564171385	-0.0691684421153017	-0.0785394870723329	-0.06543641812371	-0.0533584817481444	-0.0521919572993249	-0.0445448449757586	-0.0594061549028224	-0.0560084491694438	-0.0938614855856986	-0.0820102041556509	-0.100057119955974	-0.0684424620911942	-0.0133940824555058	-0.0291898430850788	-0.0891232497956199	-0.0491658980253503	0.00268053644826612	-0.0396618199432465	-0.0512744396219321	0.00278429194925496	-0.00614463023557624
-0.0769132720712459	-0.0695166290418498	-0.0621268378041098	-0.0358784467464552	-4.43400807067279E-4	0.0370444229768191	0.0795287543775272	0.0776111015446546	0.0555601630014896	0.0824219179062571	0.11056333454129	0.0922426393127421	0.0902120742761172	0.0811545797061188	0.0825995203172286	0.0796364842154622	0.0840416862528884	0.0731923233165345	0.0675286953000576	0.0527463444108171	0.0274085687835549	0.0250520532583732	0.0375407855546019	0.0132814840274552	-0.0349255725847991	-0.0141434321585659	0.00365778888265978	-0.0176089477908125	-0.0335365151201828	-0.0443243792131562	-0.0320988030171648	-0.0273239706390139	-0.0293297047258836	-0.0548662449982909	-0.0481356954071371	-0.048946457503687	-0.0500701305846473	-0.0876362200202503	-0.0788868245794505	-0.115553560420755	-0.117137804093765	-0.0821904405363305	-0.103346077962701	-0.161797514555448	-0.128985745884801	-0.0931027576198658	-0.124524479561266	-0.139244952639457	-0.0895450486488138	-0.0900075142020036
-0.0908090584055051	-0.0842571256370914	-0.0501576573960209	-0.0250380697571745	0.0191318437108886	0.0319326493128766	0.076962669442191	0.080069052041236	0.0226045547689182	0.0514268636813505	0.0913845531425671	0.0664218640156479	0.0505057852411706	0.0649278288131248	0.06611963338723	0.0512860856575068	0.056810901759979	0.0353950559817475	0.0318986279710091	0.0475171827823951	0.0181481877340427	-0.00625139817741733	0.0151420324935663	0.00908626981848141	-0.0378823485447756	-0.00970040419193477	0.0167632231213134	-0.00124073182721194	0.00892303075969759	0.00404274877047112	0.0424165604308246	-0.00471160006073342	-0.00350243018205167	-0.0141770723669919	-0.026308330800198	-0.0250300792899249	-0.078061552232789	-0.0553444840146929	-0.0547454728849903	-0.0544339949840124	-0.0281785771736614	-0.0354492440590377	-0.0218713079866554	-0.0056042257417986	-0.0530891181718879	-0.0792601648488717	-0.0449249808475773	-0.0463764207329451	-0.0810637158466662	-0.0670051141200051
-0.0150503106814764	-0.00979833018224392	-0.00677740933200056	0.0352181246631025	0.0447187474225536	0.00544723608969028	0.0758583156244997	0.111129209015014	0.045009432858606	0.055356280431685	0.113986831808964	0.0940318745584286	0.0537058523344054	0.103217784960616	0.101979633715948	0.0768377990140438	0.0834065957066672	0.0582589720908976	0.0540199604592371	0.100737936930528	0.112284556155884	0.0621065641526782	0.0715315357965757	0.100986189345273	0.0565441567411961	0.0624109713262984	0.1020240006228	0.065758458238038	0.0632327014630518	0.0591200550026838	0.0777532336465738	0.0314525316779973	-0.00184873532356009	0.00633996761254511	-0.00763228046694075	0.00360825242716937	-0.0373124036965575	-0.0288405409392198	-0.0339807457658334	-0.0656774829242475	-0.00313025568793821	-0.0576309933344726	-0.0647595512446045	-0.00309001051651824	-0.0150256128300479	-0.0939703440343882	-0.0579169888289854	0.00123288065897951	-0.0612731583328778	-0.0888256054208434
-0.17295419612608	-0.158737839837	-0.128238928589208	-0.081004583119966	-0.0552172265372835	-0.0833767188456617	-0.0167730089681309	-0.0222917213246485	-0.0747732263585047	-0.0666463956035236	-0.029389408408794	-0.0346467588160524	-0.0863716724020516	-0.0569493788676754	-0.0434369655792262	-0.0275381699122679	-0.0515940898416911	-0.0499920043162437	-0.0602192977995786	-0.0265465045608104	-0.0235560131986354	-0.0253832334619555	-0.0180363388438738	-0.0125762998962509	-0.0164510512303543	-0.0034054004261402	-0.0107302103440413	-0.0264915049766132	-0.00285265951304563	-0.00581856863973904	0.0450520010011116	0.0152195728798183	0.0134151887332786	0.014728445940493	-0.0106777794374816	-0.00612200632209639	-0.0334645273541218	-0.0507584272293566	-0.0419093631366779	-0.0840890523786355	-0.114224408559925	-0.178681865544711	-0.181456332133841	-0.128429858826188	-0.136968640454191	-0.2117584211719	-0.171466017758317	-0.0992598739139766	-0.155869676917303	-0.171403062325031
-0.15283634364761	-0.136867022570522	-0.122167738988392	-0.0798047883404152	-0.0473021025388569	-0.0547752702590814	-0.0182429356210184	-0.0226404144768149	-0.0501910657688034	-0.0336157886761339	0.00309351076834979	-2.01309811337119E-4	-0.0303038030461325	-0.00825538505409105	-0.00778848477763041	0.0147192374193644	0.0287866782097214	0.0303605392756263	0.0697652185908911	0.0789272848953541	0.0371581265938008	0.0658143635223496	0.0913982228564588	0.0385856524023545	0.0228617070827492	0.0771875529321704	0.0575884504057849	0.00790889933203637	0.0302679930749856	0.0116730456989999	0.0674889509104806	0.0727752525529484	0.0699711170603916	0.051017582606673	0.0304895912077243	0.0419030593677949	0.0301678831190122	-4.44245152324734E-4	0.00531527206587864	-0.0465591024857886	-0.110364536695301	-0.177232771971639	-0.198781852442624	-0.170641927775105	-0.174322499831661	-0.239673274688718	-0.246160426640915	-0.185270775333643	-0.220866302681104	-0.256858799256076
-0.11514485797707	-0.112924258863015	-0.117941769500432	-0.0896946582430629	-0.0673443997699013	-0.0838127762829563	-0.0539447975327561	-0.039107355282613	-0.0804288171520149	-0.0735701821845583	-0.0232340566488423	-0.0132554887841921	-0.0571510700628288	-0.0336931751052666	-0.0331564483936309	0.00382772784096708	0.00670581732120973	0.0101802414705427	0.0505858692538978	0.0580892836188163	0.0142362867423695	0.0530018695801717	0.0740931967510798	0.0173478963016284	0.00576830848882201	0.0736122169221495	0.0482978647981561	-0.00267467713694436	0.0263013272038303	0.00875201344079	0.055481232935998	0.053853328577553	0.0464991369525328	0.0415972275499842	0.0240288968170111	0.0506289202337217	0.0289954874504905	-0.00776175401141345	-0.00115287066911329	-0.0437647297112966	-0.105816255428953	-0.174036305291604	-0.211623576084781	-0.172866917927338	-0.177292119031254	-0.259863222573114	-0.263674696512986	-0.196255766475918	-0.250204780842094	-0.288081621649006
-0.081854343149587	-0.0760338935067746	-0.079325277413871	-0.0806689674800338	-0.0784577715629887	-0.0801695838913843	-0.0774144087651863	-0.0748996116206163	-0.0731966716027113	-0.0567498722146277	-0.0480733369361213	-0.0362133130310476	-0.0338849587641835	-0.0407614210956678	-0.0551182581938795	0.00890170220792726	0.0308685524420565	0.0503067993887452	0.0928790546033313	0.0759668515282753	0.0240319979137669	0.079780851062776	0.0916984565525432	0.026892178938997	0.0135193586822002	0.0777085747033919	0.0406118740890482	-0.00574514536704151	0.0291912561072277	0.0255576710471165	0.0787369070076276	0.0787268583987625	0.0861653919507561	0.0722993970730087	0.0549443647313455	0.07296121469569	0.0601085997479869	0.0119102775841136	0.0264490370363584	-0.0375501643796231	-0.0954363725196732	-0.171122427098639	-0.199461202107481	-0.170410972858795	-0.190359871882137	-0.255411404410666	-0.264774236821069	-0.224014203970867	-0.260509271247999	-0.298886554774698
-0.073748502612077	-0.0539050141872697	-0.0598323438510262	-0.061936617177224	-0.0593269738401241	-0.0563393010505193	-0.0692283877427693	-0.0711953421027154	-0.0715226121319498	-0.0681526064581047	-0.075678136638895	-0.0589296593388122	-0.0463972471631878	-0.0561645824131663	-0.0861178415389926	-0.0096754380629859	0.0249086283332569	0.0440404678962353	0.0891071582156735	0.0741538192162841	0.0089850388531511	0.0811457672292949	0.100294549395424	0.0311079959100505	0.0302140648413512	0.0962775293164338	0.0594010136369612	0.0187746073703359	0.057283476947318	0.063922914685905	0.12457614332882	0.123205445437116	0.11914698476764	0.0982571903103485	0.0858849266592158	0.100479717503542	0.0748590880582252	0.0189573727683613	0.0394988337405358	-0.0292136744431004	-0.11518553433789	-0.202660620680956	-0.212459720969548	-0.189572237031277	-0.215260785598529	-0.273701582841207	-0.261286527106756	-0.232540355136877	-0.279033826839462	-0.307366998705224
-0.0451556126411194	-0.0204461201977605	-0.0381398684517732	-0.0504763750880952	-0.059204875984376	-0.0396280956574392	-0.0712597143104386	-0.0779669480354998	-0.0483870802624433	-0.0479112403249469	-0.0847495235049063	-0.0564627191147031	-0.0189654747131591	-0.0628691538869265	-0.103758339807956	0.00259546813738426	0.0333644657765403	0.0733766181987108	0.102093888262871	0.0539623962959448	0.0124183163735903	0.099556181877708	0.0839501430725117	0.00734373049502101	0.0346426188113012	0.0924219862812685	0.0340578504097494	0.00584605850127305	0.0498810835497781	0.0599200020740097	0.113900471766149	0.12500497832926	0.135057604110118	0.115939979097718	0.103812962062624	0.117702840042024	0.0994350509237339	0.0383566510256644	0.0639378481190955	-0.0282939093350335	-0.113784520352154	-0.18951184136763	-0.205733864298702	-0.20372179674706	-0.215578713410601	-0.25369774921141	-0.262178532807503	-0.245728329410892	-0.274140701662689	-0.30393492360848
-0.00596089099100709	0.00585184453344073	-0.00937371920865519	-0.0243745131706256	-0.0366689568410575	-0.0202776122090866	-0.0505743889376152	-0.0612304573593325	-0.0265495466263401	-0.0210463344478192	-0.0643464537105275	-0.0434313065556609	0.0062228744894528	-0.0356108775648335	-0.0775564148554249	0.032480156313373	0.0640099604642726	0.109447246264991	0.126694026981114	0.0576873825181036	0.0299320177678322	0.11215812307526	0.0816086019095413	0.00465196206805003	0.0412198837293658	0.0859916554945677	0.0221111774496222	-0.00318827371547322	0.041780460911261	0.0499257552531433	0.102854600083384	0.129358411011778	0.135404768662819	0.103833019806129	0.0923382358678452	0.117667259784404	0.114077638270978	0.0693236255201663	0.0905017132061353	-0.0154787800780628	-0.0774072988885179	-0.165569980985992	-0.188991237885813	-0.184582133471218	-0.201479976469241	-0.23994344207547	-0.258669186576765	-0.244620159339784	-0.262335002113963	-0.294963381100029
0.0011403743660221	0.0208498371285996	0.00872731804064564	-0.00814852353566962	-0.0211649217962379	-0.014126090241096	-0.0350115351142199	-0.0334212056814353	0.00857803077644175	0.0214721354658784	-0.0134599898653094	0.0100724718411009	0.0743497265068528	0.0365147251755046	-0.00352122066297549	0.105865717869401	0.147784480546582	0.189168534497127	0.202936190215945	0.135878737486951	0.109300091942843	0.162429842841318	0.125636576250699	0.0466495981128841	0.0598933059315962	0.0878983785871706	0.0208783727736173	-0.00285997651830507	0.0298903376033952	0.0402138173358029	0.0942386623252651	0.132571036199188	0.13737495665354	0.107856477945633	0.102286120796196	0.143224651685259	0.137876883202193	0.0991112996592834	0.0942196876086944	0.00263147003301247	-0.0432765409881579	-0.120219804333296	-0.162943712782366	-0.16390685827981	-0.177598504312965	-0.224721138765964	-0.262228550600129	-0.244306241903302	-0.259411579934018	-0.304986687334033
-0.0137132586068527	0.0149082012296504	0.00875829021547266	-0.0132339730113936	-0.0343453841641988	-0.0282290483129556	-0.0616993005007881	-0.0691742731942585	-0.00237116064647921	0.0059380900931411	-0.0503978496748142	-0.0213067277438305	0.0622855466274987	0.0390108084102749	-0.0181505881484868	0.0746516797761462	0.143522203174972	0.183795366891652	0.216457655613148	0.142936555080178	0.0993338199616572	0.169910045273341	0.14708374467581	0.0553206849542901	0.0676871717828468	0.111588450547796	0.0572315116565961	0.0287777575762397	0.0542961148784557	0.0577097486527141	0.0940548726690427	0.134999192517799	0.142366613397336	0.0917095786216639	0.0825649568163366	0.12499764358469	0.114918155724229	0.0892730880276693	0.0751226381821638	0.00666043236414816	-0.0355618966590222	-0.0839662673717519	-0.117465075732153	-0.140965121956563	-0.167968956273668	-0.174840752675091	-0.217472095941465	-0.244167988873988	-0.23477799270469	-0.249166983268471
0.0431606447352914	0.0717263822590807	0.03402568051753	0.0253875663642399	-0.00163367650858651	-0.00219651974433721	-0.0429268525516193	-0.0362449743574229	0.0403250299842907	0.0345453152829989	-0.0274997393182888	0.0129317451870216	0.0961289824154767	0.0624051277957614	0.0168576022336179	0.113162225761726	0.177042307212589	0.196100748103821	0.209378432766277	0.143428580522533	0.102260442406024	0.144240521132386	0.11685043941717	0.0291928314783231	0.0240593163438526	0.0541286109163277	-0.00796542863126561	-0.036921450120556	-0.00582686422300424	-0.00358025757759132	0.0268132918046316	0.0846728607257201	0.112786482207838	0.062333982848563	0.0474205941540865	0.100726681623526	0.100183325226294	0.0761622700190608	0.0535764572702101	-0.0161181799479259	-0.0304155371693911	-0.0541847596257491	-0.111215329685925	-0.160513363371256	-0.16798482925904	-0.160865617721632	-0.244027181631476	-0.279268695015908	-0.236696892904492	-0.26493401654546
0.0880114348877444	0.0960049631574487	0.061816474908608	0.034006125276366	-0.00386018646446109	0.00369154086198508	-0.0369225619691958	-0.0317383044170357	0.0387336164918137	0.0318758346649293	-0.0326957467812357	-0.00512181753285428	0.0669196240732813	0.0348584914066215	-9.36312062685932E-4	0.0724246529225337	0.127709573673136	0.142028775273291	0.147734752695258	0.0802812870646657	0.055957812747455	0.0911845830943172	0.0517888276133422	-0.0170367264882304	-0.0206996307287608	-9.45816936626867E-5	-0.0572370589355373	-0.0755390348181546	-0.0544732690091956	-0.0390473604676502	-0.0135732472586653	0.0411089909581354	0.0628285876519065	0.0139089015399167	0.00924454850921421	0.0679927522214051	0.0835559939931201	0.0811388800946376	0.0499479991022743	-0.00911242406755962	0.0108626358186144	6.79934635934616E-4	-0.0494254615099984	-0.104557742913064	-0.106809184738363	-0.0778233112497028	-0.163139011777593	-0.219698324271877	-0.168506815670218	-0.183007556145552
0.0864656270828322	0.0981073605645453	0.0294268295519374	0.0321703249256221	0.00264093356004851	1.32474037809273E-4	-0.0425209877803603	-0.0266201489295366	0.0478544563248459	0.0345132204593095	-0.0275133338489591	0.0257213753432262	0.0943299695776577	0.0523396749291145	0.0308548036770917	0.114515987511961	0.15051024372214	0.169778479372016	0.163305991467853	0.0901257955400804	0.0666868112538967	0.102425338232831	0.0503594438277341	-0.020903953878457	-0.0270128874751071	-0.00783460353061486	-0.0739950280771738	-0.094854144237556	-0.0755131049456678	-0.062336546101221	-0.0198220332094138	0.0345552808798651	0.0813664102333272	0.0358848439168177	0.0335360031573985	0.0846977012739412	0.103590180768787	0.0984969169914788	0.0763573115651674	0.0135990313655104	0.0287848005024602	0.0171074552001933	-0.04520984993864	-0.108507330380028	-0.103938056670972	-0.0840887216881661	-0.184335894977234	-0.237004627229049	-0.180654521410418	-0.205474501293393
0.0324306407495668	0.0646377070296611	0.0252989096228116	0.0248454595189	-0.0084184487624814	-0.00250754849633228	-0.0334777883882583	-0.0184312351089406	0.0531236061914999	0.0485731271687262	-0.00750451077480326	0.047943008155413	0.123307111246245	0.0696640450650413	0.048852417521715	0.140357777230508	0.176694675430514	0.192276422248958	0.189078731346446	0.117722922433758	0.0945753538522982	0.121834918630221	0.0724650503205896	-0.00360401763567214	-0.0115407896078171	0.00684668686482446	-0.0558560164079025	-0.0778991967808009	-0.0631942155695318	-0.0555153946257932	-0.00777966690126573	0.0510175847756951	0.0927536630360421	0.0364575490997152	0.0369609875587336	0.0940533494745673	0.109352075496748	0.0898857736204003	0.0663073339743141	0.00449306298148434	0.0190096465993577	0.00597182673518606	-0.065333577843851	-0.119533247039603	-0.112563256320065	-0.110728991159017	-0.212363907899382	-0.253205749950714	-0.19836152548112	-0.237213017000505
0.0312574223963041	0.0745382624944138	0.0655301099983187	0.065216328244658	0.0409572361633232	0.0472564921031302	0.0129038867581091	0.0333109499756131	0.0909129312768527	0.0863882849034892	0.0424505151627942	0.0822756945892204	0.149930757821033	0.103430334391679	0.0705163723502632	0.160176787127475	0.205489555378588	0.205496081474083	0.215978130878689	0.160252237831552	0.132842656459703	0.143114439784438	0.118709736939234	0.045034208873999	0.0177085971631407	0.046571802499275	2.82545510361552E-4	-0.0406108965746664	-0.0195719896562034	-0.0231858360317799	0.0272917198259403	0.0815993532070498	0.110356763007426	0.0483763650315774	0.0461570913125532	0.107621158166027	0.108375511368336	0.0724667976740317	0.0367768401392465	-0.005099261964318	-0.0234280131447064	-0.0265687586477769	-0.105378692998034	-0.140027089352968	-0.129795270758171	-0.151420308103695	-0.243441306029717	-0.268765806220135	-0.225840453662675	-0.280223391024476
-0.0609926494623927	5.23824349534193E-4	0.0527656519273903	0.0474097234555163	0.0410182812732748	0.0565198734298186	0.0399955940135082	0.0427037781524678	0.0805675401771268	0.0820475721521314	0.056619883162404	0.0769703043004318	0.121787065790713	0.08059252005379	0.0727731354619749	0.130623888340645	0.1599801938	0.154812261556408	0.175278016874856	0.147288494956925	0.117208427627811	0.105792949979385	0.116307732296082	0.0562393239867608	0.0208833863767661	0.0441307293047012	0.024857178303924	-0.0114852727762241	0.00164607396751094	-0.0139264879167169	0.0226003098804776	0.0640726828251372	0.0810129190936462	0.0312631214161591	0.0284522144024614	0.076523935041186	0.0655360626097002	0.015668820539332	-0.0223236452629851	-0.0376524488484298	-0.0783155478955039	-0.0635579465779416	-0.12469152587144	-0.13288846689846	-0.132051171761466	-0.168108255514045	-0.227888514649735	-0.224505684586675	-0.199845021077867	-0.254442458352909
-0.0733883124595597	-0.00170468340303251	0.0492399213634798	0.0628605495353016	0.0533753523081078	0.065334573740132	0.0526835087899457	0.064555263313638	0.0959705426515132	0.0939393776303786	0.0753205050607607	0.0955461666836212	0.150835164899988	0.114204281410589	0.0953231054590827	0.149106399117326	0.190270225900245	0.178838705877741	0.19988223271143	0.180630495251252	0.13712101583696	0.121972964570846	0.136450862505247	0.0727549282209967	0.0376745535326899	0.0615355907233036	0.0375338814778023	-0.00551437443279677	0.00698674614974524	-0.00732899028575377	0.0329963561214382	0.0757014678580468	0.0899500955829369	0.0483504278159554	0.0388043886963853	0.0967896474133999	0.0926427911336486	0.0364988610147229	-0.00711722300758473	-0.0160894762772589	-0.083304946943515	-0.0826945680761638	-0.142110994046809	-0.131538732568692	-0.132611208294729	-0.193009995624013	-0.242971825191972	-0.21541111778818	-0.20597869714504	-0.273995352169385
-0.042457922488756	0.00237445704390887	0.010031792893145	0.0444761799576526	0.0513026512757546	0.0661615754794988	0.0591855733403309	0.0761030653350876	0.0916718297042902	0.0871120199982986	0.0827005414092084	0.097603433467214	0.13651992998766	0.101671701731178	0.090127550520958	0.141048905933087	0.147355784865817	0.102825646349121	0.123523993454603	0.141153130122932	0.0742776868457977	0.0692582808380483	0.101139672341343	0.0636496625331307	0.0218763514212738	0.0363603472855993	0.0310140130636277	-0.00777085338379129	-0.00254439881766722	-0.0202603113924226	0.00784587534432316	0.0305685704408007	0.0322538828308509	0.0130255742251333	8.04025640970952E-4	0.0392391994079617	0.0492543135823409	0.0367207835529265	-0.00422777459317667	0.00731377351785617	-0.0356706745558943	-0.0533929196447578	-0.0992155441669061	-0.0933945923501093	-0.0893165092280519	-0.136459962768552	-0.18003470106555	-0.154688179484197	-0.158929067220649	-0.212666876627096
-0.0336709349708571	0.00955851290115359	-0.0124449206616608	0.0307315847406532	0.053129383280609	0.0705890601538806	0.0571193396795672	0.0702623657620432	0.0857068335506146	0.0841246600166757	0.0692289292155566	0.0844070265678661	0.126625726358689	0.0932235469853227	0.0767338579538971	0.138041442703307	0.149451387916085	0.117640151342151	0.15301670454253	0.160973322762483	0.0932390254258945	0.103606391473127	0.129806477538202	0.0874404752741497	0.0425135015257973	0.0590294089638675	0.0654145940597878	0.0177500872498548	0.0237022903610246	0.0167229380637994	0.0436129001602369	0.0564032530460451	0.0568860973228777	0.0387553449497765	0.0225711172589221	0.0593001328147114	0.0822997318833096	0.0628347460474706	0.0283695414948048	0.0338944783639048	-0.0358889180796673	-0.0706604787164397	-0.111006809582363	-0.120318399325448	-0.141404669123872	-0.184487715534127	-0.230680755767761	-0.21623760043238	-0.235526057453396	-0.278768917065758
-0.0489970742253581	-0.00207432686329296	-0.0129204081947219	0.012112495181351	0.0331381016084705	0.0597429527331714	0.0415781000615102	0.0383643380456761	0.068377216685206	0.071497517077635	0.0415366744687748	0.053766432302658	0.107337020256589	0.072018003283505	0.0499329109796207	0.11694183023493	0.135402279430157	0.128259160341269	0.161798098353047	0.154182815265682	0.0998351046768769	0.124213477804838	0.141596091694657	0.0870824395788794	0.0598524530095661	0.0933882195119537	0.0848788666781545	0.0354406696857494	0.0529125776713642	0.0437259713608727	0.0703838287582883	0.0857487900770896	0.0835724897560225	0.0604229332249887	0.0491068187142841	0.0886478787877569	0.103340759809064	0.0696000681539089	0.0476451653088536	0.0319281896244929	-0.0459801787309241	-0.0876641418977386	-0.138986826092884	-0.147828363194764	-0.162063220912892	-0.209082728010246	-0.250657705043355	-0.243897865820704	-0.258945251985999	-0.30159140086678
-0.0472543855540146	-0.00338465210607329	-0.00851300832951511	0.006679079874354	0.0199564124250093	0.0456833266660173	0.0321841070611153	0.0324078052277761	0.0640132402120703	0.0704209737020858	0.0421731092627635	0.0530427558187138	0.104613097331059	0.0718894674792934	0.0444646743225381	0.11010897642144	0.140689753509512	0.14079056520479	0.178330363254748	0.164089856748238	0.110581691109889	0.141305179610633	0.154286936251182	0.0942296534090066	0.0739275553471884	0.117373975504706	0.0907242862244012	0.0380324100428859	0.0574690579485861	0.0448648520628871	0.0731012358774605	0.0917080441412415	0.0832898331487327	0.0608867419121676	0.0582872799668794	0.0949035352354281	0.0971610052326533	0.0721713418795274	0.0465300470952036	0.0147726892161586	-0.0638577678171882	-0.105103179011678	-0.145528539137073	-0.14873934310694	-0.156052564789336	-0.202512359079485	-0.243669732182884	-0.226645915341917	-0.236840877742802	-0.276618058581494
-0.0645666731449253	-0.0180915155082913	-0.0288948481430249	-0.00889984910351072	0.00828061155979095	0.0219235303251834	0.0157583262568614	0.0235781762119308	0.04254880459902	0.0478334375983928	0.0354076997970799	0.0517825239680198	0.0702615039381674	0.0306733383515642	0.029376085909534	0.0787200027382105	0.0863532576104845	0.0966475715616233	0.129410845819298	0.125852297401609	0.0774617490741287	0.110742000512435	0.128208200591455	0.0896328158959516	0.075108990117745	0.104656383148279	0.0822078382225103	0.037344721579286	0.062554026359852	0.0513155403850476	0.0787166564300898	0.0821502563146455	0.0796430839371417	0.0703830465865354	0.061998552715212	0.0849257255688426	0.0705036089661464	0.0432327184977795	0.0260356816388216	0.00565094459878524	-0.0692701931493584	-0.111473401163106	-0.133884838194035	-0.143670703227576	-0.156848423232563	-0.193915589852966	-0.224164160000869	-0.20654746868472	-0.228921296752211	-0.250987288159266
-0.0682845024282127	-0.0269037754262839	-0.0188852798898901	-0.0158962130138625	0.00581664153289566	0.0203945233090137	-0.00191552389285008	-0.0103199286189026	0.00393449185562069	0.00899111661342135	-0.0273141054307484	-0.0219539845068794	0.0385935665974907	0.0143248544316793	-0.0226347038946781	0.0400268372384745	0.0882803113292337	0.0988233439718752	0.148193050463514	0.128347680278063	0.0596949861301203	0.120078292674605	0.142786345077384	0.0822799577510386	0.0761010364097484	0.122592431172844	0.0914834935159664	0.0548535569025145	0.0930788859120642	0.0808020457780282	0.113155725845408	0.123452893467239	0.116161987124244	0.0969997235814834	0.087852690929212	0.114307511436586	0.0977928714701303	0.0529266431412927	0.0690682799069888	0.0283115079916469	-0.0762351683418924	-0.140576133218585	-0.168183863794912	-0.16906053252408	-0.188298064143466	-0.232096334612638	-0.247142302705909	-0.231293834499947	-0.258529194999787	-0.283461067479589
-0.0701705660153295	-0.0200799225098578	-0.0274892863848117	-0.0199011086088429	-0.00769087330078654	0.0132304353158351	-0.0127327474823179	-0.0101603234849648	0.0209766971377791	0.0235421239198721	-0.0102516155385152	0.0100976937637367	0.0583863988958546	0.0197813368671937	-0.00949743923710232	0.0740967601836142	0.110119198627928	0.134359629427927	0.177819417264838	0.149158099922414	0.087071297891493	0.148758472356283	0.161919026701251	0.0920825640176915	0.0793263854193655	0.135325465978209	0.0954723405479693	0.0478539056252555	0.0863842398734167	0.0762219466526064	0.121799555071866	0.138979049756907	0.142292567366414	0.109162387602459	0.0979573592911974	0.143750828547648	0.132926653525613	0.0784514939713865	0.0826140284506438	0.0263906672873387	-0.0831234590999976	-0.165370177731469	-0.205933909140381	-0.201366729520008	-0.216611505243753	-0.275895758250501	-0.301485202551944	-0.277026716998466	-0.305173698024653	-0.350685491987766
-0.0867795014618227	-0.0514114882430013	-0.0588211238260463	-0.0429502809212508	-0.0276878605264179	-0.0143345746037465	-0.0228460756916778	-0.0195723030422763	-0.00141287509188139	-0.00260633217520468	-0.0180834407271486	0.0013371455094743	0.0328440875843283	0.0052692525010799	-0.0231617090879762	0.0661892273421704	0.0963313746722178	0.120503035681156	0.164875910436201	0.144137773932157	0.0812555262098395	0.133337977609743	0.158079657727263	0.0852935722745636	0.0680181084997461	0.132289756573587	0.0978000789791469	0.0413751932047045	0.0803213062054877	0.0697843991157264	0.12291639471877	0.137927563880757	0.135939700514815	0.102351936674775	0.0907407756310358	0.130675680565678	0.123514915282415	0.0624063545952196	0.0668533114169115	0.0136813610776843	-0.095128162600559	-0.1848378556628	-0.226163647913661	-0.211774473033924	-0.231528174746067	-0.30220507703595	-0.318716533935602	-0.276172485320347	-0.309786093686534	-0.36292637413836
-0.0679641107122241	-0.0376064133923478	-0.0472301663101559	-0.0361552477789389	-0.0315341328319512	-0.0152149968603326	-0.0305410003278592	-0.0287591585139669	0.00526197461923637	0.00479464710761442	-0.0149431921823989	0.00678371029427901	0.0514001201897387	0.0182169121626167	-0.00762058239001092	0.0874169910015787	0.121042950109425	0.146634540357974	0.185319256384979	0.148171393649357	0.0897349265327976	0.146068953639071	0.151065319790851	0.0770941246413693	0.0685241906338497	0.113656897742044	0.0713108141758724	0.0251683304014072	0.0652206402582037	0.0521183006159384	0.107428621748496	0.13482002256603	0.144971473433559	0.103606896125339	0.0771386375990107	0.118625877578115	0.113486686109462	0.0551996354151118	0.0519285469961326	-0.00809310563869925	-0.101974014222484	-0.185032491905817	-0.23334229867639	-0.227406822933753	-0.243832647280641	-0.307103750835866	-0.339705908263249	-0.308617168862609	-0.325998046720584	-0.386536789183078
-0.0201694341947758	0.00516331544853073	-0.00809348203299282	-0.0110176212935837	-0.0269327855926516	-0.0221382802560333	-0.0481468623654021	-0.0425064046610947	0.00737428896791038	0.00650240347450427	-0.0332749877054705	0.0065993411359147	0.070524170712022	0.0205304275119747	-0.020245194389192	0.0898022990951391	0.130683624472758	0.17428382515404	0.190323898779694	0.138241592512672	0.104737058777923	0.149717412085582	0.120491694280968	0.0400135164968427	0.0462342187769755	0.0716520765313148	0.00975390339928839	-0.0310839558385792	-0.00295387788378416	0.00207230421433433	0.0518858711533441	0.10407679220015	0.125342922498097	0.083298271383428	0.0722402168611018	0.120177272506293	0.118505869875079	0.0652297767753005	0.0518282276713265	-0.0271593331110953	-0.0793827332623357	-0.131204984731116	-0.187113184764107	-0.21089361576876	-0.217688055460972	-0.251579544894687	-0.308074238200812	-0.306928749892442	-0.287947641707973	-0.341177057925437
-0.00752531586588274	0.0172911364499886	-0.00408661025117053	-0.0192105146056206	-0.0411181077560894	-0.0369129752626364	-0.0699439777323887	-0.0647843777981944	-0.0107395857203062	-0.00793902527979304	-0.0669710500961159	-0.0268922061792827	0.0431981195553038	5.44825486917677E-4	-0.0405817239558482	0.0600966948302646	0.100219571819773	0.13713871570821	0.16446551044296	0.111156699590578	0.0701924457841029	0.129885273520603	0.1102724609231	0.0393479135329571	0.0445793451557614	0.0900393719936648	0.0442500405192343	0.00335001205480391	0.0228630299679129	0.0156376367277168	0.0455805182839933	0.0854027678364703	0.0998266064809997	0.05191000920925	0.0333692002409102	0.0779754625696354	0.0751075825707169	0.0440989535419873	0.040873380062294	-0.00886797884358403	-0.0468920205263708	-0.0808971515590123	-0.112216976708383	-0.162986194931246	-0.193071075633656	-0.169923161115616	-0.213319625392033	-0.257808844442221	-0.229747854747982	-0.23418771842968
0.0415968018699	0.0532981867643135	0.00879986781045615	-0.013735313222986	-0.0307584880966912	-0.0163231023039995	-0.0683553262351855	-0.0681752202594175	0.0045498848917842	0.0034143843273282	-0.0646970530713693	-0.0340539991537136	0.0384180415419056	0.00999141364567314	-0.0311186741662007	0.0536751611979001	0.106662945318867	0.150332682234557	0.155783632011772	0.0931812725659091	0.0656877837940068	0.118482867991994	0.0883799333134909	0.0113034880071248	0.00391616598440618	0.0427649054174438	-4.88931359292444E-4	-0.0400601032349528	-0.0176223658917175	-0.0254783280370449	0.00115199332538123	0.0547066721754695	0.0813044116843783	0.0253842131211287	0.00458331900543691	0.0486892077245652	0.0635014195803574	0.0582465074686865	0.042704113931636	-0.0133713060862482	-0.0278205831566261	-0.0527510243782559	-0.0930306872596984	-0.154147282768397	-0.183208460374311	-0.137920879540773	-0.20851207390636	-0.281307137798903	-0.224925856937095	-0.218325535328703
0.0818932725726792	0.0486804243870283	0.00690618693137893	-0.0662307724017121	-0.0859327846426661	-0.0689010479167512	-0.123997388737437	-0.142614103971	-0.0670463307205654	-0.0599556038063884	-0.131635459381716	-0.0961108966358324	-0.0200714763980578	-0.0317230726848513	-0.072289283490654	-0.0258265980435714	0.039975947296956	0.0794523729741461	0.0865139283054812	0.0240206756502479	0.00433172262503745	0.0619527156623085	0.0390459284208312	-0.0281528686951254	-0.0172396946651377	0.0170644762791397	-0.0167345344492445	-0.0451347982116581	-0.0213887571560688	-0.00480964503699569	0.011504716519795	0.049435798636233	0.0751029812027412	0.0266006068480857	0.0143636017918101	0.0514736480441406	0.0507678537547933	0.0646116888513028	0.0580616554648196	0.0156237870839845	0.0220030126795723	7.53474333917439E-4	-0.0171478168582531	-0.0770193637649959	-0.113949742148569	-0.0547846009825685	-0.10272680944477	-0.197704896714063	-0.155927935174697	-0.115287088599126
0.0903424899702315	0.0496141686228174	0.00241319552666341	-0.0780404095913954	-0.100606133024646	-0.0855535658772373	-0.1478640441152	-0.172320204870615	-0.0949427928848472	-0.0852414533127761	-0.154897631231919	-0.128351592361858	-0.0484534079075078	-0.0476067746862028	-0.0828004271584674	-0.0548576549619622	0.019157919179925	0.0475018533080355	0.0560986632536515	0.00174993364253706	-0.0233621243828626	0.03545258726805	0.0149067184905207	-0.0390411738919602	-0.0316226688307162	0.00538009138273873	-0.0265290941153258	-0.0412334495338455	-0.0253397731270786	-0.0154824262301559	-0.0058355325967971	0.0294912099318939	0.0612410028540153	0.0293864619710171	0.0205753564473278	0.0450825040265324	0.0462903816497501	0.0721966971277044	0.0706996312741552	0.0358983535800499	0.0365377871461046	0.025584583711509	0.0106388668057687	-0.052791476912264	-0.0900446872714777	-0.0140949266276905	-0.0580013606600774	-0.176269099699445	-0.130670932196652	-0.0628863433995977
0.126401049938404	0.0624808624538328	0.0221001105827291	-0.0672460652429451	-0.077123351329015	-0.0594369523761805	-0.121739506507671	-0.15192806469614	-0.0800944242123784	-0.0593324853989771	-0.122761238949497	-0.130789178529038	-0.0473482918494907	-0.0272975391451458	-0.0677413831534048	-0.0612549629716287	0.010884774839958	0.0261629777579385	0.0452515291712605	-0.00486108408681935	-0.0209875407148397	0.0304652909355639	0.0158639498783604	-0.027185410087678	-0.0251162053327629	0.0203158741030489	-6.75678309008212E-4	-0.011619171241053	-0.00878618573390088	0.00421027211089733	0.0134300296216802	0.0315254577222739	0.050159970048855	0.0249387895109484	0.0228038239358942	0.0436098376561712	0.0533959694002464	0.0906776736078348	0.0926285102388559	0.0776661873737753	0.080469474119906	0.0817181621716091	0.0764867713610132	0.00859397735186043	-0.03071401027064	0.0559874768245529	0.0170450044532506	-0.10381640916875	-0.0603568831557931	0.0149834256565339
0.125021008814755	0.0461935980189294	0.00105456392716275	-0.0796339184784972	-0.0805954710014709	-0.0706988658699936	-0.135036211946455	-0.178200585925748	-0.114130939773977	-0.0900167454154835	-0.158810370977539	-0.180778036801406	-0.0965161799388255	-0.05354197060933	-0.101501360700503	-0.104399482572504	-0.022404273183193	-0.0130107998775868	0.0243158483273972	-0.029860634726837	-0.0468419374507538	0.0239372350011269	0.0111644837633007	-0.0286125009943741	-0.00849877985987602	0.0356479015932382	0.0173162571962971	0.00708310148256835	0.0127714375754139	0.0248907223728855	0.0249168542537936	0.0382782796304312	0.0478768314872871	0.028032459304351	0.030457743637985	0.0476161495131258	0.0551083694110219	0.0993847795215707	0.109759050703212	0.0807232589057017	0.0591776392972888	0.053488046030463	0.0700549712066831	-4.93809371380633E-4	-0.0338763806050087	0.0654860224010903	0.0284650741546709	-0.0965038794992007	-0.0508174125092727	0.0360073365961128
0.13710947201848	0.0423719939253837	-0.00155623016043001	-0.0879989272613766	-0.0901490059596058	-0.0821540654190365	-0.152247062683776	-0.188464769771214	-0.137085284273083	-0.119514171572871	-0.178141193171917	-0.191653485455085	-0.130961251002459	-0.104303511832657	-0.13671815725083	-0.131094374939355	-0.0582404419174666	-0.0424214128262189	-0.0122365554615114	-0.0606470410051125	-0.0612599451343044	-2.05954072897641E-4	-0.0243548257607906	-0.0451170203025641	-0.0057834116448139	0.0240306310240743	0.00265013295021716	0.00269893887601392	0.0123205575956773	0.0234015369768163	0.0222905075727399	0.0267843876839408	0.0356731251185461	0.0339024378745311	0.0290213922434259	0.023001590122121	0.0244190579215147	0.0728305027151782	0.0976502634707821	0.0715933874455072	0.0730528198472928	0.0673707598417787	0.0996618508184397	0.0403855381319211	0.00560180299973314	0.097022274494538	0.0774098185000915	-0.0342421639716845	-0.00210308021228622	0.0716481415217581
0.126101277788536	0.0175625501570222	-0.0310509687131475	-0.117469393166417	-0.120158707671885	-0.114513289809341	-0.189722640330128	-0.222582915032278	-0.175418677557247	-0.160158826131215	-0.212017490160389	-0.216612432689494	-0.162487980225545	-0.145636984623622	-0.185683068600982	-0.179184560592567	-0.108709268476838	-0.0834832895435245	-0.0631241861877234	-0.113481522273524	-0.106563493252679	-0.0365683907398279	-0.070293434247137	-0.0839052839902603	-0.0251159086597768	-0.0024547562715467	-0.0310569988448004	-0.0242979148860724	6.07238855611941E-4	0.0198914482981927	0.0122604734109853	0.0140244411834104	0.0143785552157905	0.0250665070993812	0.0220590037896715	0.0184598367904119	0.00492471495236409	0.045416344322943	0.0759553180925635	0.0330326261546119	0.0535368401053293	0.0453090405921476	0.089980749231204	0.0410130025411443	0.017126661579456	0.107316128919091	0.110950171381804	0.00738017732181067	0.0248710345093621	0.106761751930869
0.133034804381757	0.0287590869872408	-1.96037139926168E-4	-0.0826907935663119	-0.0850143487708226	-0.0750298163192115	-0.124510706115946	-0.146839977486059	-0.121480115031134	-0.102581991633983	-0.124853223709695	-0.147222727004292	-0.126401734759287	-0.0799355805034102	-0.100283411472065	-0.150814486759411	-0.0993921030540244	-0.0945835877567181	-0.0867249981129752	-0.0951497174699958	-0.0865185597974837	-0.0576253756889386	-0.0728140629350073	-0.0634568455856827	-0.0209596955287327	-0.0175371979670304	-0.0166626984059046	-0.00910083777511786	0.007269857892719	0.0256833124414195	-0.00471039614152688	-0.013412839673261	-0.00314834790378099	0.0249841566335112	0.0172521784747592	0.0164045985907396	-0.0112163873384399	0.0386548315947836	0.0525804824308633	0.0512516248515094	0.0829025658100327	0.103945936639317	0.14716609588217	0.117270982259882	0.102985712545675	0.178295768508562	0.187863966682937	0.0997496660788978	0.10032939129648	0.173382944104999
0.143953668563119	0.0639247323438521	0.0418525679442933	-0.00283106980138462	-0.0213983068547229	-0.0347637250572715	-0.0774217812464781	-0.054712716165295	-0.0375347795961862	-0.0486673799073414	-0.0360892432138954	-0.037681618086573	-0.0570105012304997	-0.0237963189489874	-0.0180761272920892	-0.0894831547693029	-0.0579854450484408	-0.0559244109868768	-0.0757766999374328	-0.0675855016333266	-0.0305282930056425	-0.0535113398450043	-0.0714125265885253	-0.0438643475230688	-0.0101946542188655	-0.0311875189022921	-0.0281796929657412	-0.011034147334274	0.00306125170085976	0.0236150432625569	-0.023458298114415	-0.0295629870531778	-0.00394923229128819	0.0189982226321239	-0.00598278759338759	-0.012044603242398	-0.0731280495643721	-0.0510081552801211	-0.054480139293133	-0.041051148250955	0.0137409613912758	0.043738400456207	0.0904551587744305	0.0877814868397587	0.0691597644840316	0.101324897499664	0.13063818641279	0.0914463419652369	0.0679971523568445	0.117521227480568
0.11339239954724	0.0274960511809827	0.00568357220417797	-0.0457743139270006	-0.0605430352191846	-0.0685984043476768	-0.109824877606736	-0.103753011486594	-0.0879724964039652	-0.0937967107036611	-0.0887531559804963	-0.0903587939624083	-0.102099491672519	-0.0673895769230305	-0.0631962156254904	-0.12375588038694	-0.0907703785606088	-0.0702422715839335	-0.0870003507777036	-0.0869262307515387	-0.0562626031944859	-0.0536987714778542	-0.0690685246063451	-0.0492894377296521	-0.0219157153744438	-0.0318011650778132	-0.0241009580038919	-0.0121555927796126	0.0073481041710703	0.0431799852964175	0.00528502288158937	-0.0101216717269832	0.0111758410590145	0.0497586497695731	0.0337801096025698	0.0184820848131692	-0.0304653883729865	-0.0200732538125133	0.00199973528346432	-0.00107429567348036	0.0346284880670172	0.0452412281733091	0.102848446193188	0.107543613369789	0.098062324521535	0.128811115856357	0.167229973063533	0.125108286786239	0.092956213591049	0.144673776472852
0.122911150558911	0.0393672238652942	-0.00824372294319203	-0.0759183242904611	-0.104894960233805	-0.107522498043448	-0.141830352203294	-0.135740638499942	-0.109628095261687	-0.116516468645456	-0.132278576261875	-0.129377697823914	-0.116145764665174	-0.100353195405326	-0.108729350391485	-0.153066173610999	-0.106293723260289	-0.0748789401929875	-0.0891142799861341	-0.103366355025783	-0.0829465683577471	-0.0541025513766522	-0.0703218715830066	-0.0641719088160988	-0.0163501285557168	-0.0163971113717911	-0.0234972702025765	-0.00617601756485049	0.0252667968213346	0.0535824531324735	-0.0115743397436443	-0.025779096742121	-0.00997008220635315	0.0294644730681475	0.0171040002406179	-0.00285244102988926	-0.04381028530174	-0.0385478211164155	-0.0136330107612239	-0.0208386185895067	0.0105152092584645	-0.00374238099993069	0.0582373577336699	0.0696008826317826	0.0503040052233637	0.082460736391463	0.123734178597444	0.0826463747688971	0.0610667975626435	0.117248430044939
0.104220121083961	0.0441598259482254	-0.0139131493261125	-0.0745003215990755	-0.103431201978661	-0.101426395083096	-0.136986239647234	-0.122844884773192	-0.110902882384644	-0.127377114044378	-0.123683782794087	-0.109085684456614	-0.122754504679473	-0.130470388302863	-0.112313771544915	-0.136104464120363	-0.120506292865694	-0.0898464258080272	-0.11042180446857	-0.125607943519416	-0.0995722596570624	-0.0869048928009361	-0.11242967314851	-0.071790779879734	-0.0394898601581077	-0.0543322738869208	-0.044176330475441	-0.0109722543707294	0.00494259885635523	0.0303627612998624	-0.00995335838510793	-0.0263384022864052	-0.0152016750011068	0.0219849674084865	-0.00516674441828133	-0.0356690178884282	-0.0875142757080242	-0.0837809994191342	-0.0729771484272959	-0.0855517285514269	-0.0324396386737643	-0.0511607063786026	0.025446290735363	0.022103712855374	-0.0225419231713027	0.00851241197951009	0.0592480750824623	0.0401020849951537	0.00842690856424532	0.0666363923592562
0.0377230546652386	0.00237002396514299	-0.0733606622443495	-0.0848036390407784	-0.112950830846448	-0.116610034039711	-0.132011008505267	-0.108357752021142	-0.102294924830543	-0.131722589336921	-0.118864920016307	-0.0852373691605626	-0.125561274632793	-0.151210044362216	-0.124539067272078	-0.136112234318164	-0.13572218035144	-0.106298787794988	-0.130272628609546	-0.157968113759006	-0.127775935812545	-0.120706904906964	-0.149847452449521	-0.140486428075195	-0.114582017124591	-0.133676757706476	-0.150997638124602	-0.123284069499299	-0.100765489144416	-0.0534727558118697	-0.0639368937613597	-0.0735882054160182	-0.0434618448288083	0.00408519559357608	-0.01873981961445	-0.0501650364339239	-0.0978326243902024	-0.0883196091232149	-0.0825844922179152	-0.0966538907506302	-0.0391314051055991	-0.0643778531100258	0.019490291132792	0.0259743223052532	-0.0446607355925559	-0.0173943089550357	0.0520825449270234	0.0370800069058786	-0.00168878268040701	0.0458406225051714
-0.0132145177114469	-0.00844190462393305	-0.0729614317757853	-0.0613274153444832	-0.118466011675667	-0.125644122630513	-0.133149451338065	-0.0935859199334437	-0.0830568927927151	-0.136183250567881	-0.108357971839063	-0.0478789340217276	-0.0959326427049912	-0.126767020996471	-0.0671248798499934	-0.0546522285578947	-0.0908961020799707	-0.0587082699351382	-0.0903413055208923	-0.116801783636688	-0.0659518246906285	-0.0770089147156425	-0.110940252005148	-0.107744326584207	-0.0987551092107509	-0.14330698680919	-0.172645573404028	-0.148387010426011	-0.142397508946194	-0.109733879467628	-0.107410242923362	-0.113291582454109	-0.066556426086833	-0.0146260515834691	-0.0304770305412721	-0.0517927213337854	-0.0800619050387192	-0.0837350554756724	-0.0905924469641465	-0.0962496342901082	-0.0491847497748764	-0.0693415832979845	-0.0388632710859921	-0.0319363963185596	-0.0930676578621712	-0.0908347274017484	-0.0507906038025344	-0.0413537014400273	-0.0783457000530453	-0.0635730985993194
-0.018356029103704	0.0129233979256429	-0.0410200518863616	-0.0240217867919662	-0.113064051900809	-0.14019349016521	-0.142904493665593	-0.0899150984839536	-0.0772785917215243	-0.141339390321854	-0.120687910622104	-0.0540178890551037	-0.1007105972346	-0.132516309955537	-0.0858092032789245	-0.0409768595293422	-0.0856716200473875	-0.0466041283267699	-0.0832580367007331	-0.123476935341728	-0.0767266496376802	-0.0812898991629925	-0.121732783825784	-0.138787228247261	-0.12352174503542	-0.1641602876922	-0.207694521977364	-0.174306942343153	-0.163536987421107	-0.135653565650953	-0.113161862021424	-0.110191787112859	-0.0634427212212461	-0.0279326450561704	-0.0335293630338141	-0.0580031603744851	-0.0743891534580382	-0.0913605054708782	-0.0990086545993104	-0.132789995841063	-0.0871297322425216	-0.111218428233688	-0.108454424639861	-0.0979009645377177	-0.121435340204575	-0.135873000642899	-0.120849921988351	-0.0877920627926344	-0.0940379401772439	-0.102493499178269
-0.00528290051044858	0.0137000246865679	-0.0494393839174997	-0.0365890430733786	-0.108355951010038	-0.125482356201254	-0.136645158621044	-0.0888675799733339	-0.070943629676392	-0.131094783959601	-0.111645374244584	-0.0531538388539751	-0.0869664389864395	-0.118796030658021	-0.0712286070769356	-0.0349113600673293	-0.0749590261653536	-0.0408401816732809	-0.077530273335103	-0.117216218138807	-0.0714149365195011	-0.0771744504607923	-0.116561177799549	-0.126006060298513	-0.112709191710404	-0.148216375140907	-0.178461702903816	-0.154682797550866	-0.142608335550148	-0.128014190591016	-0.117811699040346	-0.112094584031102	-0.0684522361790744	-0.0455884950274576	-0.0597787669500569	-0.0764723345183062	-0.0988993072806145	-0.113406404681968	-0.127015834038614	-0.152857962211763	-0.100435620609317	-0.117059676063789	-0.11187942328903	-0.10688024130386	-0.136406812091314	-0.141950122398557	-0.128870875432558	-0.0973725523140422	-0.106947834360835	-0.110996216148787
0.0309522237514609	0.0303787535481603	-0.0508173519447608	-0.0453078114683057	-0.0964894997302814	-0.0848440790517473	-0.11139840255359	-0.0731993497902068	-0.0460032330255666	-0.0980644587045139	-0.080365956371065	-0.0402126182310228	-0.0498758689876446	-0.0780185629847217	-0.0237547330331682	-0.0219795574928283	-0.0438886355612778	-0.0153383250718384	-0.0432088848326957	-0.0717304287140909	-0.0269424130898646	-0.0375960611320755	-0.0695375222996593	-0.0572798407756349	-0.0501372818364283	-0.08851772936929	-0.0991696243081951	-0.107667596696183	-0.0923592925612616	-0.0914311623535548	-0.099394085772387	-0.100327340742636	-0.0562854572995255	-0.0261177643971617	-0.0481817901751967	-0.0520780068666865	-0.0914925663236114	-0.102506841690277	-0.114705989851574	-0.122422362908041	-0.0748937133368233	-0.0797278391614918	-0.0712337121307625	-0.0658361238520398	-0.115810452739385	-0.123034998849924	-0.10242118108991	-0.0730504813319336	-0.110261641311836	-0.10975133474011
0.0426748806661667	0.0176595817987074	-0.0608903771382692	-0.0648708634521172	-0.104716579863623	-0.108961199700891	-0.118028331488192	-0.0874098639776912	-0.0822126914347223	-0.1210305762237	-0.085817342191228	-0.063053498818674	-0.0879855703058488	-0.0814658914919413	-0.0412224569002689	-0.0634096933118573	-0.0725797497783591	-0.0471089144603174	-0.0583241957536936	-0.0720888199260399	-0.0410886904015201	-0.0396197816953534	-0.0623436447651191	-0.045831904998555	-0.0396710581277792	-0.065102650036524	-0.0592802849744816	-0.0770984857971656	-0.0688713753571826	-0.0680820671303313	-0.0859502538310419	-0.101602066359071	-0.0707209674372341	-0.0356747203560681	-0.0534939506005279	-0.0589586104880051	-0.107609091912366	-0.114461326329398	-0.114857758376684	-0.141594994755543	-0.0970943494387815	-0.125590745020062	-0.109489683109773	-0.0874290045338276	-0.122276769103331	-0.13801754810689	-0.100685443579678	-0.0635833443555378	-0.115085147811158	-0.11949121646962
0.0570814705708689	0.0176566814802717	-0.0644888054558149	-0.0825310772052791	-0.104393639349686	-0.0990445572074578	-0.110491895541502	-0.0921457767734712	-0.0865083089548717	-0.115219442873397	-0.0790226186790325	-0.0586516572711939	-0.0899090729129547	-0.076142010210296	-0.0403611779056066	-0.0812732735154959	-0.0768580492598665	-0.0493450157680714	-0.0578259119753423	-0.0567078773251376	-0.0331767156435501	-0.0289703070123125	-0.0419327122605573	-0.0213716772799453	-0.0165461188299331	-0.0495237807988996	-0.0333771061031997	-0.0517642514983147	-0.0483599063426201	-0.0386152603536507	-0.076308055126536	-0.0895193335586034	-0.0701786395035081	-0.0423097013544531	-0.0607138793620426	-0.0563230033054275	-0.0945304954528237	-0.0913661783940335	-0.0884143957790558	-0.0947659109937435	-0.0576074112164717	-0.0792578183851901	-0.0262861050814923	-0.0213066158750798	-0.0789874742751046	-0.0718716959803603	-0.0276634144551583	-0.0283306467471573	-0.0912137493421616	-0.0577813436473081
-0.0482836705308908	-0.0807942745553938	-0.075656792765013	-0.0810806401505468	-0.0964569776697242	-0.127245380356845	-0.104036922904815	-0.0959693879381731	-0.135619015670999	-0.13993635959243	-0.0932662415395003	-0.0815343918082543	-0.143245095471826	-0.12899129098861	-0.119029514010502	-0.11860866180446	-0.129791454112755	-0.0980105834019695	-0.119406066440916	-0.111671240764684	-0.0894102078203584	-0.0929011638894372	-0.102027033133302	-0.100699626302008	-0.0800882487706922	-0.0841045518356799	-0.102719858801429	-0.09066904879053	-0.0621614929687972	-0.0352145354615933	-0.0280575028255461	-0.0358169026377015	-0.0377814281604136	-0.00587493603521518	-0.0142262367924062	-0.0254592808232832	-0.0741035703720625	-0.0593061739315041	-0.0508539640751672	-0.0922640996411083	-0.0693671176626533	-0.0828944956717936	-0.0133765126679025	0.00671575852190124	-0.0291319561925321	-0.0318336934869022	0.0312429835199058	0.0481243780635895	0.00576196776479757	0.0346072802347217
0.0271545914721212	-0.0309764859360744	0.0187107574015766	-0.0304518074271721	-0.0403530689281997	-0.0594299987252903	-0.0517386440800581	-0.0519099896933301	-0.0792222542595764	-0.0633700882706695	-0.0479477037568718	-0.0369606327924282	-0.0572795342724543	-0.064117774284235	-0.0649509124522944	-0.0711827999196864	-0.07010034724248	-0.0462248392018608	-0.0649870654052422	-0.0626611574660755	-0.0319613468958828	-0.0507793422637696	-0.0722570685200511	-0.0402362526745378	-0.0244315740299277	-0.0306320184798749	-0.0452464628344786	-0.0363007530732754	-0.0328945115864287	0.0125643671738863	0.022681288132232	0.00636111332811835	-0.0131921244436265	0.0279244976667691	0.038615716775607	0.0321572592308515	-0.013407877286912	0.0396767158979162	0.0500758287046124	0.0200816377785981	0.0898980575762521	0.0935925084288259	0.129112554961772	0.131469385064289	0.109592172043487	0.114746605185608	0.13657249673924	0.117922838045664	0.0910956922684657	0.114845963028806
0.0142942916459796	-0.0591125004995284	-0.022304807345841	-0.0795510905363972	-0.0578709777720337	-0.0588005850828085	-0.0688957837839151	-0.0978974924597176	-0.120947882772293	-0.0811989726209538	-0.102942562177512	-0.134253284406579	-0.109934167759601	-0.0938157942962404	-0.120615342709089	-0.14865599555283	-0.10746219255949	-0.0913170277717329	-0.0602477191437106	-0.065189424336334	-0.0861960768611117	-0.0541859785152155	-0.0402075988851473	-0.0381265476318043	-0.0314074405958374	0.00560648180030113	-0.00136010362529445	-0.00425182994644831	0.00996489806436083	0.040510311221061	0.0519582577478753	0.0383267927017479	4.59628042045563E-4	0.0193985411020681	0.0287560012322807	0.0425491186793719	0.036084249759505	0.0979780462183509	0.115697537693212	0.0979734727306947	0.106809026178651	0.0948446528314729	0.137841120546795	0.121370369978134	0.0935097621462409	0.135405477793578	0.151753703473386	0.0979907854961216	0.093989636269703	0.138873930799245
0.107956155193862	0.0133269121027556	-0.0159340171103343	-0.0881539570686223	-0.0852669404116222	-0.0807686357374464	-0.116604020775829	-0.143961954390875	-0.134623360667938	-0.119577722023825	-0.160111480399704	-0.167921656529377	-0.136580340932686	-0.129447779313305	-0.154354231811598	-0.180108654489498	-0.129611900335396	-0.0915083510680754	-0.0865817272045466	-0.126001336107371	-0.114114328753528	-0.0662048794298624	-0.0871755799185795	-0.0979815007329056	-0.0532039969479131	-0.0343412197288598	-0.0585236661131766	-0.0482861544531156	-0.0215597245840763	0.0109059106483938	0.00752876125981397	0.00303047716561553	-0.010779642111102	0.0266685416864876	0.0287254074331352	0.0313414027774543	0.0294035200454644	0.0708252255164183	0.0937040313923654	0.064935852749782	0.103164280355274	0.0855302584554265	0.128132596434073	0.103550575379465	0.0803871683013779	0.13247775401885	0.145155592754323	0.0680701533914196	0.0682652584223589	0.126297581762186
0.0918073352741339	-0.00841726343770604	-0.0479593315927787	-0.120557906762158	-0.104802181413624	-0.0697277099037514	-0.108501523630101	-0.159142961423751	-0.120422980668103	-0.110943610878749	-0.172264048275255	-0.181627928121542	-0.118875189743331	-0.105792529506274	-0.152123391399008	-0.165689216641997	-0.0928888880972603	-0.0700089406498466	-0.0421173362095151	-0.0890002036237376	-0.0976775561399253	-0.0237143070091548	-0.0362840696036108	-0.0630808497407853	-0.0195222462613989	0.00635189587119177	-0.0150726156657669	-0.0206557407646794	-0.00333636700716836	0.0264956266103884	0.0171804528056987	0.0156607416668957	0.00226144328076317	0.0232073633283818	0.0363991621497215	0.0418954098644227	0.04740942138454	0.0887447064788276	0.12133563858827	0.0957536118520713	0.114690380229871	0.100647919299232	0.130083931138756	0.0886212808856495	0.0782693801735638	0.150555327103275	0.149285247480562	0.0554653059042265	0.0775673565009963	0.143476392194152
0.0970985674844472	0.0153249335869227	-0.0419176116489077	-0.105274866915029	-0.100075846531273	-0.0680188016577453	-0.116487225335848	-0.172358597913737	-0.110126839191841	-0.0822902009573961	-0.159112780227371	-0.185973596662087	-0.088903673272372	-0.0509624544681791	-0.115664944381431	-0.115807090301295	-0.0395521138549204	-0.0400768641053135	-2.9412947956971E-4	-0.0435981266604396	-0.0615458960784976	0.0103742485646804	0.0018937506211762	-0.0274594625243953	0.00286785236427578	0.0338693431242682	0.0211689813854269	0.0135002339951324	0.0216537160313079	0.037951879943949	0.0277486360067102	0.0370142979117161	0.0242290773781555	0.0184969853385405	0.0324728629233042	0.0356003953264842	0.0495521535457545	0.0833660007446551	0.112137271909411	0.0828904245766691	0.0667807433608334	0.0677708574090907	0.102816871734748	0.0177886730381216	0.0113286555344724	0.116425373300724	0.0911271111238903	-0.0275231086202933	0.0168199840875997	0.0972040934238605
0.106962207859315	0.0116953618267437	-0.0149595300058696	-0.0885559534856655	-0.0786536150517403	-0.065562098545752	-0.120982751866614	-0.175764048291165	-0.132953638685284	-0.0976750745620788	-0.148068998562988	-0.193988893636178	-0.128171032484473	-0.0580470452892853	-0.104186302381063	-0.144576533959681	-0.0659670949282169	-0.0768070863274148	-0.0326450949035604	-0.0529684304231057	-0.0676876853103212	-0.0181520734170154	-0.0117001349957274	-0.0288774865585146	-0.00253875537500478	0.0259060431096905	0.0294678319883955	0.0256026393192651	0.0312420494331116	0.0421696467563153	0.0290058946141954	0.0201780187516587	0.0158297387718404	0.0121595602553533	0.0173659197829476	0.0236001173127894	0.0212882483484216	0.0931880605964423	0.106616002425689	0.125506713323805	0.10980383318002	0.121076224018475	0.164640889224831	0.101522594937793	0.0554466661493348	0.151596471924178	0.149509809973834	0.025836121312228	0.0429497612403046	0.145967237136869
0.124210896058521	0.0518620847003221	0.0230522487201426	-0.0613059210974502	-0.0741079003466012	-0.068591217740429	-0.121039022471033	-0.157028199407473	-0.101166369472313	-0.076896957721617	-0.127059881622133	-0.159768708714468	-0.0973010673413827	-0.0434612138326593	-0.075432298002425	-0.105808874838473	-0.0363703802686727	-0.0387882223966068	-0.00923874696709381	-0.0333335025875845	-0.0498769324082584	-0.00829701573794882	-0.00678090093482058	-0.0321478420881839	-0.021095255960414	0.0117021965682968	0.0157723330480866	0.0172735119365488	0.0176637449208815	0.0237979128965041	0.0166025831911086	0.0099951704085613	0.0111795781870967	0.012626352224168	0.018506728487739	0.0243497504457017	0.0250334206046653	0.0871430183768634	0.0938571655759039	0.103045565332508	0.0978339361791194	0.0997982959688579	0.130276886463851	0.0743821678039917	0.0268659735745698	0.112365272251358	0.101144140186482	-0.0158922354645459	0.0079869029715593	0.0995271953188759
0.12972498254911	0.0597795395055241	0.020415961696557	-0.0644851230330931	-0.0822377380617413	-0.0690152406522672	-0.118959770971908	-0.15522766363312	-0.0965243340254359	-0.0732136070990374	-0.118954494296634	-0.136116888040626	-0.0797473456067239	-0.0398401814355418	-0.0697862328547096	-0.0921156305836335	-0.0303915552371226	-0.0223419706629227	-3.55784068596741E-4	-0.0226565068214575	-0.0315046652692846	0.0115688208857113	0.00783103877066945	-0.0262802237989556	-0.00560291928005755	0.031188029638855	0.0229152288175718	0.0274027909728931	0.0234661565813118	0.0401135188721995	0.0358337314748264	0.030533276554445	0.0323005499425382	0.0295400193229805	0.0304393916699663	0.030036914969782	0.0262777235814899	0.0722212996835511	0.0869159244238543	0.0946631243799414	0.103221264002159	0.0847148442730268	0.104973581798196	0.0684413510856116	0.0210266600914345	0.0891961729661363	0.0847980523447516	-0.0218832406348447	-0.0153970912471211	0.0695106705912302
0.119191535600159	0.0724777155759868	0.0356318569882868	-0.0386862447450496	-0.0732110383614157	-0.0629624585260663	-0.103573351506236	-0.125422290677104	-0.0675155393547004	-0.051077159005464	-0.0983899562273375	-0.0975912642586654	-0.0508867077034736	-0.0247020094974087	-0.0400297262778553	-0.0552688607603656	-0.00580353995893676	1.8900676013942E-4	0.0101716586898953	-0.00780348928051545	-0.0182695661989522	0.0168242482155146	0.00337357532879711	-0.0323689205581056	-0.0235483707075165	0.00809898603900904	6.43982181959177E-4	0.00985960663341503	0.00156338027206556	0.0137996195427494	0.016274325546977	0.0151742412360629	0.029455470596064	0.0230284973387939	0.0190730958330094	0.0293496312565022	0.0283080399119518	0.0677787554205823	0.0751307020967263	0.0764688295494232	0.0957603794539135	0.0866688505672081	0.100735731610807	0.0547528424918067	0.00637583798662974	0.064639159771087	0.055385086863273	-0.0371664590314127	-0.0305660732074516	0.0366906049824959
0.112007704825127	0.0606309495963156	0.029216097382357	-0.0414109744978033	-0.0617639656005537	-0.0495230349025454	-0.0901539421632603	-0.11446731678517	-0.0484358229247891	-0.0337951214203894	-0.0858370373377667	-0.0781609182598227	-0.0251612090427248	-0.0173558048915063	-0.0407647736763184	-0.0362785998758936	0.021452041271238	0.0352869827580593	0.0443386602957753	0.0156453386173408	-9.48046763206884E-4	0.034452009981145	0.014647181863232	-0.0333390513401728	-0.0247305990475023	0.0101035105936434	-0.0152872807417447	-0.0171065109968755	-0.0144253146944129	-4.98357971590422E-4	0.0158547736651537	0.0300527691213002	0.0430369943340036	0.0207062562646386	0.0161725230678228	0.0470232893874118	0.0502001433020646	0.072989997380602	0.0774088573972507	0.0578699556499	0.0781992508614057	0.0599663581641475	0.0524753202252628	0.00135573339794166	-0.0348717620300043	0.0262118394348675	-0.00319075059061823	-0.0996470088570759	-0.0800904066519548	-0.0204223652958144
0.0978368454474356	0.0536642700487273	0.0343294716110212	-0.0245325904256963	-0.0425063543499507	-0.0268728464152366	-0.053289906115396	-0.0719904889910618	-0.0230879731883256	-0.00108835458792855	-0.0466612679239012	-0.0420121599522903	0.00475173960851935	-0.00663999450138059	-0.0284683700467922	-0.018994745766305	0.0322836049045565	0.05253823824135	0.0430925121870532	0.0101118643443753	7.32168138011614E-4	0.0262730291530917	-0.00128959053817706	-0.0475414961017195	-0.0415279751193039	-0.00468560045391354	-0.0332060555984812	-0.0394637064863514	-0.0326393046550693	-0.0200688839379485	-0.0092387045273579	0.0164127087454875	0.0274719350639567	7.12775747518429E-4	-0.00721351022925208	0.0268886634151929	0.0324076680798837	0.0540260889181008	0.0511190134891975	0.025478848430832	0.0532358322879262	0.0461655445153389	0.0268002789124999	-0.0146951073760456	-0.032717165188459	0.0254879483666471	-0.00574825825305725	-0.092848120860187	-0.0700573562440183	-0.0214587075911272
0.108230326418131	0.0742352240636181	0.0497448609749129	-0.0139852298901296	-0.0362583559895047	-0.0272562335307338	-0.0571649545814177	-0.073070791769025	-0.0154196669676902	-0.00918465938963977	-0.0638722860738041	-0.0421390194550364	0.011433664742493	-0.0145667624484398	-0.0347172586472177	-0.0039992079904125	0.0460715746672251	0.0793912199970361	0.0617600512467886	0.0145977555365026	0.00691990290920741	0.0320554513032554	-0.00331640921237329	-0.0562811974413117	-0.0480196944330475	-0.0214773806582064	-0.0633821928172993	-0.0728122725010725	-0.0595815626952692	-0.0430623117338806	-0.0203391102245641	0.01479268897459	0.034771765967577	0.00277807683660597	-0.00647056784515556	0.0296531694556001	0.0358363537423761	0.0506275173395204	0.0396309536227918	-9.08773990923657E-4	0.0276455193155793	0.0255480580757056	-0.0060703859279073	-0.0524033507086915	-0.0623991612928103	-2.8037750400336E-4	-0.0527041641828734	-0.134546463062361	-0.091972374278766	-0.0524782968984495
0.111305390596247	0.0800508702826322	0.0537667196029424	-0.0130621289389605	-0.0331173577807434	-0.0170723233621388	-0.0548220617444086	-0.0722079923588453	-0.00381388586909089	0.00448036327221724	-0.0583468915048396	-0.0477027190666087	0.020079496568564	0.00615914299064235	-0.0201411979304849	-4.8538124048463E-6	0.0607204295481185	0.0821014768769672	0.077511513594006	0.0343513068583975	0.0125341581720884	0.0378720567307825	0.0139166894846296	-0.0384580623181783	-0.0438835365911749	-0.013185523442663	-0.0462032072503569	-0.0560770818371417	-0.0490460111657202	-0.0393083182261448	-0.0225339497898926	0.0175047298272512	0.035238172912125	-0.0136919008208188	-0.0184575441683701	0.0295253711148403	0.0441496620973761	0.0553190119878122	0.0378299241098881	0.00542044734719116	0.0207900960282525	0.0239846300495433	-0.00451422599800745	-0.0554640959351806	-0.0785973787261502	-0.0137338767637697	-0.0629666994224936	-0.15401423082308	-0.10992775222626	-0.0649237947241741
0.0873614959453378	0.0637718690254513	0.0523844966712907	-0.0052871881723103	-0.0168993769724815	0.0018466213296277	-0.0233178161366408	-0.0375917568156187	0.0150763608580531	0.0273321052491594	-0.0196815603818342	-0.0221286298607384	0.0490341498281899	0.0443762716198698	0.0240670990179321	0.0232514692915592	0.0809839740503945	0.0974524749819708	0.0979990560281841	0.0684137054255271	0.0467822465109865	0.0469732485363158	0.0411540347503151	0.00560305803691701	-0.0168459066318119	0.00176968053747868	-0.00313680586952943	-0.0168090553010855	-0.0198606013885012	-0.0195394192104075	-0.0182640552308148	0.0140080947115206	0.0155655559869153	-0.0223008076238099	-0.0153704896917237	0.0169977962631173	0.0443832452011297	0.0448139823434821	0.0262027525691227	0.00280200400656555	0.00381157147668942	0.0151001577920811	-0.00152273469703164	-0.0387181798767345	-0.0579200985605981	-0.0038663708083721	-0.0448300292173263	-0.114960435657893	-0.0738026724093778	-0.0437614357966141
0.0867232665704153	0.0633084268837096	0.0411227389306591	-0.0218186229965233	-0.0388683849258367	-0.0113650128662421	-0.0607893918734706	-0.0798546236095413	-0.0106928646988455	0.00144501605739379	-0.0657660040208324	-0.0573880876971939	0.0219632196894944	0.0187552574670222	-0.02062307372359	-0.00120140957784729	0.077156266984549	0.100602626638933	0.112583638142547	0.0624428284645755	0.0340102307762338	0.0568788704757309	0.0487681954841516	-0.00320777143845686	-0.0219548115846593	0.0130804137732281	-0.00360895596033656	-0.027209178483222	-0.0248454980786045	-0.0264237324604451	-0.00858280656914009	0.0363846096954991	0.0489685239883744	-0.00154344388498418	0.00422812550362091	0.0398155040610069	0.0592967500075547	0.0597809401899073	0.053444957219977	0.0170968897179859	0.00147790967170718	0.0146067629134017	-0.0175900923587519	-0.0758574719730984	-0.0987933242033343	-0.0284898129367435	-0.0873646307886344	-0.186539128759943	-0.126543551533325	-0.0852146373480452
0.0876897858982965	0.0438420280301585	0.0201870706602419	-0.0475587763866118	-0.0569875928395317	-0.0300540234224265	-0.0868600597386963	-0.125122261003281	-0.0579055933892033	-0.027520490363332	-0.0954689100537495	-0.106215394380767	-0.00820105834254305	0.00876666652141015	-0.0501530148124348	-0.0373437050413261	0.0505187600408364	0.0732540152674111	0.0961452323888384	0.0454030292433066	0.0264100902844966	0.0661361397167233	0.0572191306202082	0.0111312785327494	0.00389312897693672	0.042471517578086	0.023048243941895	0.011707778048011	0.0165799431851218	0.0208692897491741	0.0306574582190259	0.057805461424145	0.0649089409271428	0.0307316500183731	0.0331323930569102	0.0497904928507411	0.0724143818480326	0.0820015199693763	0.0905884915565304	0.0501759082541347	0.0201404486066774	0.0359759961774748	0.0163671157824963	-0.0494798175577887	-0.073828807241861	0.0106132236142917	-0.0434196293168926	-0.156476169105318	-0.0937687020450925	-0.0285391449720736
0.0800985003412865	0.0276431163498204	-0.0199235453526155	-0.0810293474144679	-0.0917725088780993	-0.0529643822365031	-0.121668043980174	-0.164649101385695	-0.0915006259389567	-0.0620244025425435	-0.137602753734484	-0.145008281701095	-0.0388273978347205	-0.0168326333204441	-0.0860757569119824	-0.0680399706311605	0.0403740038687989	0.0652468525008211	0.0959220547405005	0.0394211693356459	0.0124040629702596	0.0773498173043031	0.0647276443746708	-0.00157889289812627	0.00354040282084925	0.0490904425486329	0.0218629670760379	0.00213183533934188	0.00868672849025529	0.016290460655962	0.0270571533433038	0.0676642090769931	0.0838300364139369	0.0469715546247056	0.0446022590409248	0.0662975538909448	0.0950578780645608	0.112833805759027	0.129691208373386	0.0869802884825946	0.0379977751359238	0.0406997456068325	0.0160837359922444	-0.0537300356945448	-0.0804581173027578	0.00624033601108044	-0.0516766805820934	-0.176582768629566	-0.106729101049199	-0.0450018463030735
0.0488101191746508	0.00989583724293722	-0.0310098694469483	-0.102621509932654	-0.112955748541432	-0.0803213331433431	-0.139762761058236	-0.169229422640703	-0.0928566667337922	-0.0792639113790651	-0.14983956254709	-0.124543473323173	-0.0395165351469767	-0.0526094361935795	-0.100312480846564	-0.0383034099149976	0.0427680208746092	0.0841005184490542	0.0847520225932675	0.017109104677988	9.39687550828775E-4	0.0712599122596929	0.0371596079991363	-0.0269264358127911	-0.0115709853417622	0.027884427424831	-0.0134724121617812	-0.0363121027123628	-0.0224835624620253	-0.00361847832918936	0.0303846628194682	0.080998781887689	0.104331048805691	0.0633581316879302	0.0572270328726106	0.0748515504267362	0.0871403386560806	0.0949026275109872	0.116234924066337	0.0525791711795981	0.0283554094181424	0.0123815317458939	-9.20154100135977E-4	-0.0798498871762499	-0.11490834847513	-0.0319757181534159	-0.0898449298748953	-0.205817529881856	-0.151217514999099	-0.0955878636311056
0.0152234170710014	0.00491223753655999	-0.0337541462922777	-0.0528868571109728	-0.0605499666508084	-0.026935563121206	-0.0715356577131585	-0.0873019616845528	-0.00385319851428707	0.00545799536818008	-0.0502056917841978	-0.0314094812181021	0.0462791313002787	0.0238253229425823	-0.0132420619050007	0.0271172084135049	0.110363686589661	0.144150347582706	0.155806944654575	0.0900261937409156	0.0620826647948373	0.120048228843518	0.0934223594019299	0.0181969336645517	0.0179942800365351	0.0529596651101399	0.0136851672149438	-0.0215100185419437	-0.00719346174242054	-0.0167271223143824	0.0171768447824062	0.0898296968482931	0.117488769161416	0.0635701405818198	0.0546202597799287	0.0874392652259752	0.103015597731597	0.0839156509708535	0.090716560815885	0.0395246777525323	-0.0176310606096473	-0.0212306458454614	-0.0618483804006342	-0.126293616840317	-0.157021110975621	-0.102307580591802	-0.18124615827725	-0.26063723746127	-0.204330580782888	-0.192244420626195
-0.0600313149648119	-0.0408151933862252	-0.0653324998886769	-0.0595112070984377	-0.0484381162977926	-0.0367881918548153	-0.0620835107594486	-0.0671843742739063	-0.0107452923205502	-0.00456530226953209	-0.0343896749531694	-0.00486055300247136	0.067516213694218	0.0421225442232058	0.00844547242105204	0.0847441296530257	0.140497332503246	0.155050077268832	0.190328290739659	0.15420878150361	0.0924222128586925	0.143406473294133	0.141920260784511	0.0710304278546485	0.0610320334261238	0.0985625893124518	0.0610570653015369	0.0126351032254221	0.0361278952233632	0.0170501062326253	0.0601092948440391	0.120711827865739	0.131273669275347	0.0765335097494897	0.0704450635303418	0.10290164391512	0.105994601486138	0.0687970161482932	0.0713618317116169	0.0106380523727192	-0.0547957898044242	-0.0845996663433075	-0.134622553779728	-0.18209673916074	-0.199933267042033	-0.194840768131416	-0.268915939858039	-0.301241037047357	-0.270010791028149	-0.292127187738235
-0.0775770066695758	-0.0291366523054001	-0.0497762548921811	-0.0261439392331192	-0.0303555921938587	-0.0130816963453318	-0.0217877272888884	-0.0286285178487399	0.0192946218903961	0.027297237927929	0.00319031062828966	0.0270740338661291	0.103412254091132	0.0666088175837923	0.0279799756239329	0.116210486571563	0.164044242476822	0.181761256362308	0.211948731522062	0.176209765187673	0.125290282475008	0.162868843213637	0.162836668167796	0.0901157335139303	0.0687401941129581	0.115224153673941	0.0757277410086526	0.0218885359506148	0.047631325821692	0.0243569392834279	0.0699439145389076	0.12502810562972	0.132733992366891	0.075407229161201	0.0735508685897175	0.113942586148287	0.122017881600568	0.0636463429432279	0.048769668446342	-0.0128199197479977	-0.097757863874746	-0.130293807824948	-0.197896805991851	-0.236287142829193	-0.229740231983132	-0.252397078496595	-0.33572823573515	-0.333231191616652	-0.296491612445045	-0.358796223532937
-0.11223009633121	-0.0565838043504144	-0.0798635324257674	-0.03531036765986	-0.0416768046903524	-0.0228222444188801	-0.0148360100147987	-0.010977899438688	0.0144749591580414	0.0246482142667759	0.0189194093605756	0.0379298267451439	0.0873892711131756	0.0609025424823765	0.0354353095817324	0.129890570352128	0.15305120200364	0.173239325056144	0.192622949354756	0.147486149408996	0.115697834490951	0.144453218448913	0.134852676703908	0.0599531791811797	0.0458960881825968	0.088243120785927	0.0458764079720412	-0.00214438864217361	0.0253462960846353	0.0105082199933245	0.0731948887339803	0.116750655997987	0.131903493470605	0.0943556152084918	0.0972993286016637	0.124736099702389	0.116601719380844	0.055269449405221	0.0415434725821976	-0.0255552346592335	-0.104856345683736	-0.148566526914006	-0.214257523264015	-0.222266662145532	-0.21210010149252	-0.26799345523837	-0.334122980604589	-0.303449512343767	-0.293727784828832	-0.371531627116614
-0.0943369283375896	-0.0368220633112457	-0.0559168233844186	-0.026931474516733	-0.040828329121782	-0.0300229192489477	-0.0258604643619758	-0.00768258172795509	0.0216606836874927	0.0132659838780733	-0.00176370177783645	0.0394086617207217	0.0813363836586106	0.0443422160630471	0.0219957333068349	0.136927290030865	0.157249002913495	0.171686217625993	0.183526038940491	0.14226589507588	0.10989362250338	0.131961419832966	0.121217534391122	0.0470193541303793	0.020482905445632	0.0680522468986886	0.0232408808800614	-0.0342356983612326	-0.0135677204639699	-0.0178063425467306	0.0572918851336723	0.114408994048176	0.129331814111264	0.0848642786784252	0.0936274554641181	0.13214822690364	0.138061971284769	0.0674869353157813	0.0401309266715492	-0.0357439029347721	-0.113941265545601	-0.162734956271864	-0.231961075010818	-0.241642294970838	-0.221692167158925	-0.286053304045497	-0.355439451097308	-0.314279221164134	-0.307461706393319	-0.390069742840484
-0.10069456135605	-0.0458478300288961	-0.0547794034405985	0.0066562862182003	-0.00463053025719865	-0.00801013092147914	0.00333796502689241	0.027204922203037	0.0288068031388254	0.0308178702849861	0.0410632464216503	0.0512769777030019	0.0735086120496884	0.0857949918387256	0.0641915873637384	0.154702677579279	0.164909873788851	0.123749548644011	0.175211806072612	0.184180789435067	0.110348970367018	0.12523563912144	0.161011267702938	0.100024673034747	0.0396343089810268	0.098942947240376	0.0857748429925003	0.0125848604443348	0.0308119379178581	0.00833658120489458	0.0761858991176682	0.0974505125438572	0.0951283568167331	0.0420420334960662	0.0380998027847452	0.0903547306404849	0.0927400332290444	0.0500416515419367	0.0281039881752517	-0.00778886931235808	-0.0964322737386603	-0.156349824457631	-0.208335320764204	-0.204079221976821	-0.206691407369247	-0.277200106184255	-0.317174561488921	-0.277592922970287	-0.301799624945587	-0.365218749518617
-0.0593979261847855	-0.0140281938852077	-0.0447567860811489	8.89304973697019E-4	0.00251918631035275	0.00622338457455354	0.00930532432800567	0.0266730159726356	0.0376389202266643	0.042723359492552	0.0266113538009012	0.0415659346754444	0.0761779160764814	0.0694854610090353	0.0501342168780153	0.148053146909476	0.153894006011479	0.128460719448745	0.170754223238475	0.162840686761166	0.102505504527042	0.128557499560461	0.14417790154154	0.0998526262248817	0.0559855494340128	0.10664103386431	0.10284756282838	0.0373177247400912	0.0527213733800462	0.0347078435885428	0.108004895445792	0.126376368367242	0.134481536441169	0.0769428833089783	0.067993398178852	0.10611750419932	0.115100331630962	0.0686684435029936	0.0587102693494866	0.0030939231723457	-0.0780728203048925	-0.137598182565171	-0.194887603578083	-0.204139248573457	-0.208704292410143	-0.26367598407788	-0.313558340689096	-0.280863958356528	-0.296144512298901	-0.362361440161111
-0.117393033411161	-0.0676933977005881	-0.0433517828982363	-0.00214303666522994	8.44362149755753E-4	-0.0284932171341524	-0.00208985162053271	0.0343784633414894	0.00513415300670775	-0.00214965496657883	0.0278550160926676	0.0636004476436354	0.0409355609621141	0.0294603845074354	0.0301264818277817	0.107492965993684	0.0855003195866519	0.0692853380301057	0.0992831608946019	0.108679208969353	0.0676940322617306	0.0816708170840195	0.105052201759681	0.0773780957388139	0.0412592803105742	0.0942878218423125	0.0889636537505263	0.0292473483066686	0.0493801723419853	0.0162455089752338	0.0811568323481909	0.10161952750697	0.0951937567424174	0.0561389471337274	0.0569063662412859	0.0902709747312424	0.0802576550866864	0.0419555604151954	0.0337066465012325	-0.00990534600253891	-0.0864703080498618	-0.143387592094782	-0.201963305256685	-0.166564007003053	-0.149640843843179	-0.242940202887117	-0.269028290964577	-0.186186432917597	-0.230359965257959	-0.324810844676443
-0.122296615482124	-0.0817510102010037	-0.0563428895915614	-0.00238164750936774	0.0248457381891954	-0.00484314109029888	0.0279013150339573	0.0435608081479029	-0.0038200329241228	0.00371909265224861	0.0506053684245106	0.043966068900887	0.0172923417018764	0.0360854209629417	0.0305886501970785	0.0740704312921424	0.0742098107804268	0.0444607965606685	0.104569646172087	0.134718352440227	0.0667783413165067	0.0801929742448763	0.12970394406638	0.0943866284426057	0.0380631618784227	0.107310052107203	0.113787599684878	0.0450299626461694	0.0656699661877584	0.0341269552744459	0.0929842880357352	0.0995756154363904	0.0932260833041975	0.0480811999553105	0.0367571249831127	0.0727795402473101	0.0453656765635546	0.0203536249301965	0.0113136285489984	-0.0254420641369103	-0.11405784130692	-0.175006502925323	-0.222214387428411	-0.182286872647753	-0.188977268613436	-0.277147710924569	-0.283596064978225	-0.200782489669035	-0.257915892722175	-0.327044738488905
-0.173415607513813	-0.127761411411742	-0.0871667371767126	-0.0190580102683247	0.0176534796750432	-0.00820290976294985	0.0472530697348029	0.0571984930224065	-0.00407619221049086	0.0117494266950243	0.0586266634366278	0.0561762357789009	0.00274593196975746	0.0229019428034781	0.0347069377999373	0.0681157972187733	0.0453787506245256	0.0218304861247032	0.0412359391718633	0.0827508840537026	0.0363266191834043	0.0303876501040152	0.0753865672290439	0.0453505077229792	-0.0122813787412486	0.0250676381604782	0.0266576700064703	-0.0207843604558134	-0.0139871694681897	-0.0263836217942617	0.029939277836032	0.0338992458970062	0.0273589882164318	-2.69166493442002E-4	-0.00774704831201248	0.0172098540321336	-0.00654294978992647	-0.0103986037221307	-0.0300056560961454	-0.0687794691700568	-0.117236187973488	-0.171940608164693	-0.200127270903103	-0.172892830197313	-0.176157358089718	-0.242783033112631	-0.24789897311338	-0.178573210955478	-0.223951633800228	-0.280983389007525
-0.160215653430834	-0.131812822405156	-0.0886830070148107	-0.0202191644643565	0.0109354733113738	-0.0282251740475041	0.0467375409455233	0.070261298711797	-0.00996916847791013	0.00388186318009148	0.0726878256948019	0.0599994466683269	-0.00472758640840017	0.0388068256567727	0.0580749687989348	0.0755408320317037	0.0461584042444029	0.0174426993507534	0.0287976438378536	0.0798786950706331	0.055245834944767	0.034531753927538	0.0770419835226557	0.0692453360322004	0.0266679513193558	0.065339771818478	0.0808065828459068	0.046107833050754	0.0534322173823222	0.0275637598630613	0.0637365760904044	0.0336501260258025	0.013725854665752	0.0133615806023194	-0.00254270630557252	0.00997808000272249	-0.0156495608477074	-0.0470002968097433	-0.0509750177112737	-0.0772735215386514	-0.123084888188826	-0.184562073871427	-0.21381930476916	-0.163467432626451	-0.162581375649589	-0.258368648541357	-0.239552688867982	-0.145243263774982	-0.209994425803985	-0.262054000837788
-0.152664898190953	-0.133742415908499	-0.0842294164680108	-0.0210250891596783	5.647740313127E-4	-0.0399712113113388	0.0446763689787871	0.0827394124636384	-0.00646349582923813	0.00443681873241428	0.0864995885460432	0.0787054784099578	0.0179273484070504	0.0532360184579032	0.100485257067817	0.10324447560033	0.0551414732878917	0.0149070011470975	0.0146098530182004	0.0742844272728218	0.0705613262422604	0.0280110958208523	0.062049793279151	0.0887792029368768	0.0482774907678519	0.0714574522059153	0.1048690677845	0.0575368477716973	0.0543435269407052	0.0253152460901798	0.055286559588482	0.0216691738959594	-0.00511491650721883	0.00161780577177509	-0.0113462697797944	-0.00895590291672973	-0.0296574915006613	-0.0656411680220106	-0.065079094638635	-0.0822467093562671	-0.110060782462044	-0.149655654753484	-0.186428007286189	-0.133348474877856	-0.114282371378593	-0.20600442135572	-0.183353220484811	-0.0849718098823195	-0.137216803436179	-0.19059581363366
-0.146960769695421	-0.124013848337308	-0.0718877614128607	0.00660631714797832	0.0646419960384758	0.0383285528252828	0.136743983144991	0.141706687273084	0.0260521079921395	0.0528703162479086	0.13196569423749	0.0690325789691747	-0.00122842826055801	0.0624459979875369	0.0786298587025183	0.0341792594407257	0.00452788044069008	-0.0435819237858922	-0.0393510218814205	0.0227865420812565	-0.00327680298706193	-0.032284332706058	0.0270916507798962	0.0498654716063389	-0.0087352766692912	0.0254108529827244	0.0832301237646746	0.0400465462054729	0.0397820809523645	0.00684484029509887	0.0302988900255765	-0.0133316978141464	-0.0504172594101536	-0.0506988962764797	-0.0647716250040164	-0.0766180600950703	-0.110444568134919	-0.0993386177758208	-0.0858374429010613	-0.089350947618038	-0.102673975046913	-0.131306181895201	-0.128777539970039	-0.0865404756784398	-0.0870229971147485	-0.147772385129088	-0.100896383440839	-0.0370507235432889	-0.0934796977680934	-0.102980314984252
-0.0969306074145647	-0.0759811057320698	-0.0400810877872922	0.0376448038421019	0.0964258204174426	0.113001861641152	0.202548348502111	0.200695252923254	0.0920162784606494	0.138069308077527	0.217629555802774	0.131304906993005	0.0623378975939008	0.117192491933869	0.121363272398753	0.0478689202764117	0.0216220461146553	-0.0323409454158717	-0.0304843457053363	0.0349193272204307	-0.00151074495310317	-0.0513150063117242	0.00221330110721826	0.0398103779328155	-0.02642972404635	-0.0170395723281483	0.0494668782757245	0.0378632148965751	0.0231917917114756	-0.0046092001128069	-2.08988509790809E-4	-0.0392521323442136	-0.0632014825535609	-0.0686379478402502	-0.0727057627676743	-0.0924879549680185	-0.135345105297206	-0.126184167607322	-0.122283487377154	-0.106530711996584	-0.106098557210889	-0.0913503669350797	-0.0725585883130884	-0.0463299614927059	-0.0397136846698405	-0.0724271627425994	-0.0252897807621258	0.0184431352031586	-0.0238447562388546	-0.0263250944060896
-0.0381734989423225	-0.00909966722225953	-0.0010653227065421	0.0918837032994341	0.13786157002488	0.189960591220135	0.274285727568911	0.281633223795917	0.192133822317497	0.223718086085466	0.303453385895159	0.221406429110125	0.160427133548748	0.188702431558163	0.186176381906765	0.0992366990848781	0.0538074672895368	-0.0142227879339896	-0.0352409483515899	0.0249333306204081	0.0105360255443492	-0.0534137757932635	-0.0150801481229893	0.0411920265232755	-0.027783596607961	-0.0427287548668304	0.0241352444798197	0.0143195101748243	-0.0208775121173831	-0.0543606434705887	-0.0672660471460934	-0.0787746533805777	-0.0990828567668858	-0.104880029519144	-0.105091745067182	-0.125531199087347	-0.148242897706133	-0.135556178694804	-0.137204270519895	-0.133074886264353	-0.110889439810044	-0.049441962775067	-0.0409852033340451	-0.0602494869442601	-0.0278339661094542	-0.00676797127184189	0.0116627128933429	0.0389730713924219	0.0364113925012528	0.027501637702539
-0.00908144919519282	-0.00809598835915996	-0.031261126833479	0.0499169269820278	0.0716558560661394	0.130743927514324	0.20376171618031	0.217710526034114	0.157705993258321	0.181391020975333	0.265572158896506	0.204257727371875	0.13447742339304	0.158261504877596	0.179350239826069	0.0778725814078133	0.0320001539249842	-0.025751111484109	-0.0593723840401762	-0.00394869854675958	0.0144505225324235	-0.0680714170253459	-0.0564540385802798	0.0285369158476763	-0.0169245897411346	-0.0997010092747854	-0.0237162530271392	-0.0250474921334601	-0.0658886603941377	-0.0909652694280653	-0.122911806138421	-0.120226936470744	-0.128740810074585	-0.134732655619961	-0.13290773555455	-0.150131360565291	-0.172955370576238	-0.149509416069127	-0.156937427249048	-0.122970561483947	-0.0774064730328202	0.0156235040613078	0.0199432236344231	0.00244978912910876	0.0295518471022652	0.0659757932461117	0.0888091914007122	0.0892511635105707	0.0980094618555635	0.0975240861401634
-0.0171853661760338	-0.0312632983770303	-0.0555861170196124	0.0255857138040258	0.0644781402442139	0.112604647958065	0.192259712669943	0.186460150605224	0.151147829607512	0.191585345265915	0.249495532939447	0.180425939546875	0.169072530175102	0.199044196507416	0.182786094751182	0.0992403053507849	0.0746105341377755	0.0174182605716252	0.00353929598167128	0.036098656006659	0.0343928521596993	-0.024092522902882	-5.33288545185366E-4	0.0394901317362622	-0.0150298742331523	-0.0393822174767118	-3.30705345249595E-4	0.00862539779854101	-0.0306601617721049	-0.0476198893967107	-0.0866379203634771	-0.0761856267929832	-0.0843160147366979	-0.105717939522821	-0.0959321578044617	-0.12091635127922	-0.0956250566149471	-0.103062226011307	-0.119038892173061	-0.0824354787236717	-0.0511446645813569	0.0235065959479041	0.0179752481962786	-0.0196251107225605	0.0166094733336163	0.0736507141841206	0.0560309680101788	0.0388099564464678	0.0872072584409929	0.083027582408081
-6.58322098249416E-4	-0.0346376618990377	-0.0485587926577961	-0.0192799722877983	0.029269189232398	0.0662186911236841	0.106847905684629	0.088439972124501	0.0754539930126653	0.113155885033923	0.140357975655791	0.0766949213288661	0.0888789948667672	0.132830620261466	0.0991965981241337	0.0281406983442467	0.0281326694502031	-0.00502206732416704	-0.00674956325847724	0.00792505979324002	-0.00135080226302104	-0.0419976918503841	-0.0111526095360511	0.0203323474647999	-0.0285346549989979	-0.0325974904793735	-0.0109635421862874	0.00467414900459573	-0.0285490318617835	-0.0440413878987429	-0.0780592449736346	-0.0581075667478948	-0.0602800906495826	-0.0746347978713797	-0.0672184019463158	-0.0836289611817129	-0.0515399604142741	-0.0528465038193415	-0.0636895199694544	-0.0254543296872146	2.11122132309578E-6	0.0842848041027723	0.0821926420137178	0.0209328120792297	0.0474431179841136	0.123053471816884	0.0863046686154861	0.0312616588253982	0.0944018981875592	0.108435250987887
0.0263284384534729	-0.032100735826171	-0.0723641085905983	-0.0529174292669458	-0.00635080948457015	0.0339502202331149	0.0542576748845255	0.0189170061514262	0.025559960167307	0.0710287029619824	0.0841456571135494	0.0210671151672436	0.0616576039509298	0.103934989459347	0.0780502266468293	0.0136682312046688	0.0112281379447503	-0.030577852199244	-0.0205118750572061	-0.00736433430129817	-0.0253043646042926	-0.0616117880353308	-0.0425117209036704	-0.0023369477102772	-0.0454215734041663	-0.0926769945568683	-0.044482541752684	-0.0213505824828801	-0.0683697786400669	-0.0824812457907468	-0.11155663352605	-0.0818378254635918	-0.0646804842930691	-0.0815145983585057	-0.0768912933574975	-0.0923567573177783	-0.0526508470627346	-0.0284515793707953	-0.0299412691129279	0.00582592801434752	0.0381374262817795	0.136480192504714	0.134166023367152	0.0368642130889973	0.0575619757363179	0.175152600143862	0.116152993813048	0.0161355496177847	0.104118582013404	0.141836358173403
0.041430062913195	-0.017661459966923	-0.0820338376562554	-0.0652527461831284	-0.0261741887199668	0.0204028918252303	0.0263651761718415	-0.0088229975505957	0.0154255608374105	0.0569533047899589	0.0530071148512716	0.0111355741729776	0.0570534947309638	0.0869514609022633	0.0661485170670388	0.0310548110086406	0.0541301454859239	0.0207376490167817	0.027982879832797	0.0193390877966413	8.55495263333962E-4	-0.0330382707231093	-0.0323654647430331	-0.019279505602793	-0.0524190029438664	-0.106944584732026	-0.083455318553811	-0.0662441325193039	-0.112879073300765	-0.119428210536366	-0.139075084751958	-0.090072556575806	-0.057835586734859	-0.0790965374702167	-0.0675554643607444	-0.077233306536532	-0.0160365683800324	0.0152473622962383	1.92171165687057E-4	0.0205092078633966	0.0543766359332146	0.152265146068254	0.141247290388843	0.0167674493637631	0.0302234361357918	0.158392642088271	0.0672065595298149	-0.0512740461176104	0.0639328353723336	0.0985762027172594
0.0296949557916479	-0.0201671668905605	-0.066963619510395	-0.0509935128200952	-0.0227403778944199	0.00986259214419574	0.0140708697105788	-0.0228785552060594	-0.00201536790522133	0.0252836243081658	0.0294745207134151	-0.0128193085043805	0.0293333086095433	0.0769850198798408	0.0426339181919636	0.0100968746814827	0.0397779742988974	0.00972075430266479	0.0269240441285091	0.0117961643253513	-0.00121656131351816	-0.0167767396093824	-0.0106437554762449	-0.0353214676283081	-0.0532939210040846	-0.0891663993133778	-0.105691009329378	-0.100825145888775	-0.122636183731181	-0.127225589563705	-0.130844762930121	-0.0744931440039713	-0.0380674988672442	-0.0564969841667262	-0.0449978827449371	-0.0481120234739897	0.00420051428301141	0.0512557285566854	0.0350712197441916	0.0472257536539629	0.0641505008372837	0.142747017334314	0.129495661231402	0.0230469943657313	0.0176620484579995	0.113192003581842	0.0405015891029292	-0.0607826771757138	0.0234818375675443	0.0553283708608983
0.0379843335857704	-0.0183891788583747	-0.05417084990167	-0.0612385799771046	-0.0333023567319819	0.00308332804654844	-0.00570085493946178	-0.0445887130716679	-0.00893232859237719	0.0181121167127306	0.0140303078537823	-0.0182278699298955	0.022726019012037	0.07237591208923	0.0414864509424883	0.0120562452025179	0.0526391168765513	0.0260517246710335	0.0451491272869897	0.0257621729253184	0.00711776616183268	-0.00467416846213011	0.00727184047762768	-0.0262169665646862	-0.0416045995912102	-0.0594709305505656	-0.0773206145446956	-0.0726985957264522	-0.0883537823386579	-0.0957029680653757	-0.109782819749914	-0.0526073650960634	-0.0291803004059744	-0.0571983413684631	-0.0427145939938818	-0.0454064729933133	0.00328234966873918	0.0430149882184163	0.0238944299350096	0.0294222464627974	0.0483071505161818	0.114313275788098	0.10569356866371	0.00752705220453898	0.00208037418800478	0.100004708308685	0.0292610166621458	-0.0790435516597369	0.00123219126053795	0.0422739485643797
0.0406690806729379	-0.0224168730540689	-0.0494723623210467	-0.0726918310653233	-0.0478580084542777	-0.0200766555196398	-0.0362782011854622	-0.0776474478253248	-0.0400456589175532	-0.0106570383399164	-0.0209085100725302	-0.0480919694707274	-0.00735219575708286	0.0399905724890733	0.00937631093015515	-0.0206198141817324	0.0211372024853592	0.0026711705404086	0.0266798963021716	0.00503103084947299	-0.0103025532322468	-0.00784376916990351	-8.03862398936202E-5	-0.0347584727906525	-0.0354036861373255	-0.0420367656911881	-0.0518233173560365	-0.0455647132972257	-0.0550736991719646	-0.0618833820831692	-0.0810222650068292	-0.0357668747490852	-0.0202293318737948	-0.046215425420814	-0.0262884787605753	-0.0295933250381694	0.0107336419301416	0.0618811150237902	0.0474113740441482	0.0546159546387993	0.0762888675865072	0.130547422602799	0.123357571384414	0.0402651817505639	0.0292030748512081	0.113271669540759	0.055770072917989	-0.0399540175984425	0.0251229529454719	0.0670704407791533
[truncated: 299 more columns]
