# Supplementary material for: Revealing the selective mechanisms of inhibitors to PARP-1 and PARP-2 via multiple computational methods
Source: PeerJ. 2020 May 25;8:e9241. doi: 10.7717/peerj.9241 (PMC7255342; doi:10.7717/peerj.9241)
Supplement: Data S1 [file peerj-08-9241-s001.zip › Raw_data/Figure 5/(B) PARP-2-NMS-P118.csv]

1	0.858710706824921	0.647676576773944	0.49570869897644	0.405903059111868	0.380332809313976	0.243989726642241	0.290523580757462	0.397932514222124	0.268146111498156	0.166576854396991	0.190286350173962	0.174038973597183	0.0736390842906589	0.00176497770345335	0.00862832138487452	-0.0246946742660435	-0.0232770856241059	-0.0280091075666466	-0.0290654037109059	-0.0306090742843423	-0.0390465373281715	-0.0396357021786922	-0.01961512356645	-0.030593899397621	-0.018477797558618	-2.3572463039089E-4	-0.00670917817384772	-0.0105773765205406	-0.0557358073421007	-0.116132759523928	-0.132939998527974	-0.127947349780262	-0.117939137754856	-0.126813994993158	-0.12675085432885	-0.133321744658126	-0.125333782996133	-0.13805477907225	-0.133365053684912	-0.134272788894619	-0.115311556095518	-0.121164703882137	-0.131255025306863	-0.110930202509642	-0.0889670270046403	-0.095194914571537	-0.0795109391620712	-0.0355151436121601	-0.0314339705361917
0.858710706824921	1	0.81757830825397	0.703866109578456	0.539482251337772	0.490075238421768	0.323733137706351	0.413690595502621	0.542332512227665	0.370139581777387	0.26453728585958	0.306902103881533	0.272553162047481	0.130397171720433	0.0534124241042315	0.0295558242447625	-0.0473290787355529	-0.0402575168436657	-0.0654031908169293	-0.0699183648207957	-0.0804901058599615	-0.10074388234701	-0.102383641997737	-0.0821011946193099	-0.0897681798143967	-0.0798698218135344	-0.055128707002117	-0.0504189303271127	-0.0555334395067428	-0.115553719445755	-0.186480099402239	-0.202710427994906	-0.200288289103528	-0.179698426712615	-0.178459386573449	-0.17071513285703	-0.174455241236189	-0.15394247388932	-0.180282291098614	-0.189556888908203	-0.181312919123141	-0.155787126329641	-0.153668882272032	-0.175429411722292	-0.162029888012515	-0.118673245805447	-0.119483266547878	-0.126147579625953	-0.0676715476825097	-0.038842964258653
0.647676576773944	0.81757830825397	1	0.822997273752823	0.611805321202985	0.466615289944695	0.313974177687672	0.417047203377747	0.4655633939991	0.262519347148411	0.17476312713955	0.202596949114847	0.140877169749122	0.0164891684419578	-0.0412984988632268	-0.041691170515322	-0.084500227073314	-0.0716759559546466	-0.0949263833833191	-0.0874163142505465	-0.0946399189038145	-0.116311461513632	-0.115780823188093	-0.0903174576640677	-0.101336450058506	-0.0990835897663143	-0.0824596761597332	-0.0709243734455841	-0.0707195372646572	-0.113020110546155	-0.162162333781986	-0.176648181759264	-0.166097908636873	-0.156039020094276	-0.154992400129824	-0.150200385242243	-0.144456873449062	-0.13262633176522	-0.152469365059851	-0.179858452119034	-0.161063256344819	-0.137662859385586	-0.133593751096153	-0.15186165824784	-0.142238274174972	-0.103567617790038	-0.0998340676527402	-0.106333003304713	-0.0611254397688411	-0.0369055936758816
0.49570869897644	0.703866109578456	0.822997273752823	1	0.842250952983116	0.673756669623045	0.55543991665816	0.657672739128211	0.642984796036876	0.452630999832417	0.372895932763438	0.34216890968554	0.262239853713623	0.136584083618959	0.0436089139347475	0.00276590983284522	-0.0812783391463556	-0.0509414653756221	-0.103456707371059	-0.116519358355329	-0.141458385742541	-0.153713963757336	-0.159011844176581	-0.15612366444407	-0.161842886428554	-0.14701693088603	-0.124413760816333	-0.117995046293389	-0.107599370260694	-0.1610109656788	-0.210195108981397	-0.211803516897306	-0.201495047861448	-0.18233484073953	-0.175689015595614	-0.164650909101681	-0.15842713343647	-0.152830485372595	-0.181503644696612	-0.209964656742292	-0.18711835519843	-0.161372585670682	-0.149202436792202	-0.171809835593211	-0.166648212226318	-0.118214495531435	-0.108891611798253	-0.131747496212588	-0.080538486746871	-0.0406949223752733
0.405903059111868	0.539482251337772	0.611805321202985	0.842250952983116	1	0.873316355402718	0.79205901949706	0.778968481040985	0.716691901294187	0.585766906751534	0.483002761235059	0.370247341979591	0.307943724744078	0.200647191202242	0.0671347345324457	0.0301538235881194	-0.0629309422129956	-0.0297002705942918	-0.0885652802299483	-0.102036036870138	-0.119986022477514	-0.124270861690571	-0.132739035217563	-0.127759199005031	-0.137906088525575	-0.117538377560438	-0.0855813648802655	-0.0922023747609314	-0.0817580941132839	-0.148323211859808	-0.190356832575102	-0.184173374345911	-0.171429486273994	-0.163491207016304	-0.165783708239072	-0.159468039506692	-0.140419113388811	-0.132015782598697	-0.151706538698366	-0.155626375327504	-0.14179403054276	-0.118746804888798	-0.108378993725253	-0.117823686261122	-0.107845831404595	-0.0720932624164961	-0.0655397223303318	-0.0789057241676609	-0.0287178836236396	-0.00324177933707598
0.380332809313976	0.490075238421768	0.466615289944695	0.673756669623045	0.873316355402718	1	0.887264188740502	0.799631774822511	0.818383364313183	0.748667162479306	0.613630908329534	0.47842625487588	0.457838504587292	0.352170745705847	0.194928584987168	0.129874709008417	-0.0176897436993485	0.0113941269114111	-0.057601221902604	-0.0808323809078422	-0.0963183537507479	-0.0905814320345677	-0.106254462097528	-0.105949620628709	-0.108363516318399	-0.0896152276053693	-0.0642305869265249	-0.07431787432955	-0.0627028472654406	-0.125826489361554	-0.170859402274494	-0.164536026991191	-0.15615240245643	-0.151669223225913	-0.149558691221106	-0.146227857000138	-0.129441832453826	-0.122830215241518	-0.146517268004041	-0.135144586214244	-0.130115820813049	-0.100754661349376	-0.0915230613868097	-0.104609546566304	-0.0917964390005661	-0.0562752807056368	-0.0553545381575672	-0.0668635099774984	-0.0137696928651162	0.00909640280563645
0.243989726642241	0.323733137706351	0.313974177687672	0.55543991665816	0.79205901949706	0.887264188740502	1	0.869025623388874	0.765783015003093	0.751473349475324	0.672306127006049	0.497471630540285	0.451796724024842	0.390346965027397	0.233778412336899	0.159924853562084	0.019756826894049	0.0410087451677916	-0.0444648181142303	-0.0712660310715426	-0.0974598248373972	-0.0925266318578045	-0.108975270145417	-0.121348600687954	-0.126393678775491	-0.109141734512152	-0.0855877550961415	-0.0951299199367364	-0.0855174268545636	-0.147985828366599	-0.185704461902607	-0.167947070411757	-0.164146804850167	-0.165996269687086	-0.16153078463468	-0.143849395957285	-0.120165126695108	-0.108162670785488	-0.134541701971132	-0.119541026713179	-0.103947135864308	-0.072772414907492	-0.0601313819512986	-0.080065697930302	-0.0687537660238409	-0.0306736206757036	-0.0353584623207377	-0.0550901182525674	-0.00420268512918159	0.0236452951961805
0.290523580757462	0.413690595502621	0.417047203377747	0.657672739128211	0.778968481040985	0.799631774822511	0.869025623388874	1	0.859730151271664	0.766113085425305	0.746525388207438	0.634856566905554	0.526040638448425	0.427908784911842	0.287855738168411	0.199217697535255	0.034990899543431	0.051988085179844	-0.0460286395340685	-0.0780860115047135	-0.108713583331685	-0.119097309103335	-0.138277102622691	-0.147280518065403	-0.157378309178849	-0.15101836302446	-0.124969436168562	-0.126102275568657	-0.119650933868525	-0.183103169293977	-0.237302151518544	-0.214960469493375	-0.215140527216799	-0.211995516272465	-0.200488963533715	-0.18354981729769	-0.159309595793183	-0.14908899129617	-0.176682928215688	-0.181489399744785	-0.160087094465526	-0.119136568553362	-0.112289663277372	-0.146754570391336	-0.132184034988578	-0.0762811356335234	-0.0823264683133939	-0.114592166866066	-0.0473497081543187	-0.00801515525446415
0.397932514222124	0.542332512227665	0.4655633939991	0.642984796036876	0.716691901294187	0.818383364313183	0.765783015003093	0.859730151271664	1	0.871240707035077	0.774569943181861	0.731079673845403	0.688857693682733	0.530323666079626	0.374791414685112	0.280802226670189	0.0849660454650515	0.0948246052097189	-0.00427674683655533	-0.0292073151851614	-0.0549434822930102	-0.0729348283302323	-0.093633801141565	-0.0934747421297023	-0.109639924862716	-0.108032403157707	-0.0795005734929159	-0.0894568405958993	-0.0920540968662749	-0.159161055614138	-0.223822591131932	-0.212751120860447	-0.219662540908267	-0.212631688936559	-0.20914877742706	-0.200829349744457	-0.179519616781477	-0.175664666597399	-0.194329337839838	-0.185327087533097	-0.170432663007469	-0.128045737627393	-0.130666783738819	-0.164559750133374	-0.140814333581949	-0.0914108854410471	-0.0984532659582356	-0.120208728986556	-0.0467436413524627	-0.0196341297813372
0.268146111498156	0.370139581777387	0.262519347148411	0.452630999832417	0.585766906751534	0.748667162479306	0.751473349475324	0.766113085425305	0.871240707035077	1	0.874068597788799	0.715865834653398	0.745330981918111	0.66096770410701	0.465452846387117	0.336738053268115	0.157051202583977	0.164216726060746	0.0529945766984361	0.0117546361403917	-0.021036073104771	-0.0356044279377022	-0.0694911342287987	-0.0890568373018204	-0.105995157377663	-0.101415417473936	-0.088510695332353	-0.113672382070898	-0.109474575674501	-0.151253749440442	-0.199262054721449	-0.160424186451377	-0.173254541020186	-0.176150766534975	-0.165900852081621	-0.153308904069359	-0.12965622236544	-0.122480005269336	-0.137556844841513	-0.135695139217205	-0.117584862430478	-0.0819103049880984	-0.0831699104369693	-0.114114887677775	-0.0945280869221396	-0.0490547966224235	-0.0637426174384742	-0.0871756318708538	-0.0225896588249068	-0.00437826890230662
0.166576854396991	0.26453728585958	0.17476312713955	0.372895932763438	0.483002761235059	0.613630908329534	0.672306127006049	0.746525388207438	0.774569943181861	0.874068597788799	1	0.821127516736361	0.749017835489678	0.749181329173552	0.602341915722686	0.424693767387036	0.22606405895429	0.211823716337111	0.0865891482387863	0.0441165627324625	0.0144274259269519	-0.0112986973470947	-0.0476674994969337	-0.0679561674701885	-0.0861997856894537	-0.0952843082720312	-0.0880866302225604	-0.101775862060019	-0.109409085753217	-0.149330165837972	-0.185900908675778	-0.145055149991547	-0.161163796298995	-0.176920082296655	-0.165940961240519	-0.158946012606931	-0.133414876559387	-0.124972011157811	-0.140157684131989	-0.149579337642079	-0.135786928539129	-0.10610977049798	-0.106940069063475	-0.141775484674438	-0.123884256429534	-0.0818277196374545	-0.10017570988064	-0.133559500171423	-0.0648906675774702	-0.0540011240532164
0.190286350173962	0.306902103881533	0.202596949114847	0.34216890968554	0.370247341979591	0.47842625487588	0.497471630540285	0.634856566905554	0.731079673845403	0.715865834653398	0.821127516736361	1	0.855772263222854	0.71310300456466	0.670029410677267	0.535222364876213	0.288429108526189	0.238531920408768	0.115565390413341	0.0873884311812861	0.0530024155262543	0.0212104292720361	-0.00194195609627393	-0.012505053027617	-0.0358000359046889	-0.0535664917694363	-0.0378039554212127	-0.0427787017512125	-0.0657826755176329	-0.12308444740656	-0.178410645646918	-0.145307746489916	-0.175740723801281	-0.192153332552984	-0.168118336793224	-0.163766048059304	-0.139971266961811	-0.13022396965697	-0.147726657832029	-0.172366624810736	-0.168176344253668	-0.140156168919063	-0.148207071783529	-0.191891245489175	-0.165326873020924	-0.117275884876534	-0.147075484292493	-0.177914627840476	-0.0929403006285024	-0.0882543420043433
0.174038973597183	0.272553162047481	0.140877169749122	0.262239853713623	0.307943724744078	0.457838504587292	0.451796724024842	0.526040638448425	0.688857693682733	0.745330981918111	0.749017835489678	0.855772263222854	1	0.841257313921995	0.686928996993426	0.562413378841364	0.349004063120372	0.29403835636644	0.157789724414867	0.134941747219123	0.0995639096204977	0.0530530709011687	0.0303633367623968	0.0252198350148325	-0.0236709886980045	-0.0379238933444816	-0.0193873247366561	-0.0423366293194455	-0.0731579192120055	-0.111859607951071	-0.145233783418424	-0.116796867280552	-0.1414561169382	-0.157601471140723	-0.150348265460353	-0.158573867981962	-0.132436995620751	-0.141340941145486	-0.142246123439598	-0.147377643326903	-0.131895188362769	-0.101561403112728	-0.117784027392881	-0.158480585721752	-0.127391037734503	-0.0949315946198248	-0.12269584876608	-0.143944752045678	-0.065437152383402	-0.0744209785110498
0.0736390842906589	0.130397171720433	0.0164891684419578	0.136584083618959	0.200647191202242	0.352170745705847	0.390346965027397	0.427908784911842	0.530323666079626	0.66096770410701	0.749181329173552	0.71310300456466	0.841257313921995	1	0.813488913473918	0.603702719033258	0.43579803391473	0.360885436869633	0.225276667139656	0.193062585751975	0.148539761360372	0.0976132985453849	0.0684012681030037	0.0435663876349268	-0.0133461907107349	-0.033147908499554	-0.0333433032239027	-0.0653307895977019	-0.0956439762662699	-0.0959402112546766	-0.110843589512658	-0.0630813563461559	-0.0896193778452301	-0.110788580018089	-0.0972721153969775	-0.102709004422876	-0.0804370557033092	-0.0875017228905402	-0.0840011473035444	-0.101107967418196	-0.0884869112868192	-0.0641824888484781	-0.0841050260339192	-0.123808609143367	-0.0963310605026946	-0.0718846947600978	-0.105168720056088	-0.129810804738581	-0.0608287241908824	-0.0805410937210705
0.00176497770345335	0.0534124241042315	-0.0412984988632268	0.0436089139347475	0.0671347345324457	0.194928584987168	0.233778412336899	0.287855738168411	0.374791414685112	0.465452846387117	0.602341915722686	0.670029410677267	0.686928996993426	0.813488913473918	1	0.783550667307533	0.474776924995251	0.363792656038898	0.255638743506378	0.228911393410274	0.181402120932077	0.142227385299804	0.124508598143942	0.0965331610080805	0.0414334214614967	0.0174387256988046	0.0118637708803082	-0.0124262925652234	-0.0587687494322934	-0.0588535721877581	-0.0720040076840257	-0.0339068847915653	-0.0640122975330829	-0.083611470365879	-0.067406599346481	-0.0765947718875392	-0.0743267448910356	-0.0835797936399314	-0.0885864222431245	-0.119825237955898	-0.124079178740075	-0.114728384476031	-0.143764164475398	-0.179945011760339	-0.150596864516526	-0.145842285192311	-0.188239459147992	-0.198313775828349	-0.132116832013492	-0.179929609180379
0.00862832138487452	0.0295558242447625	-0.041691170515322	0.00276590983284522	0.0301538235881194	0.129874709008417	0.159924853562084	0.199217697535255	0.280802226670189	0.336738053268115	0.424693767387036	0.535222364876213	0.562413378841364	0.603702719033258	0.783550667307533	1	0.683764343134133	0.502574480635398	0.3872485642123	0.418757568001512	0.3526504571519	0.270948461109451	0.266142615788882	0.228909598653504	0.128464002497002	0.0913566902266506	0.0826545001635387	0.0211011457645344	-0.034693813305459	-0.0224676875227617	-0.0280024630692841	0.0169070442889954	-0.023771685730075	-0.0683732634994105	-0.0541828237706205	-0.0640331581594143	-0.0448398612509211	-0.0630491406797829	-0.056034091064007	-0.0852300187561374	-0.0962422163849029	-0.0854502045338017	-0.123119743316904	-0.160327989549166	-0.128261913139792	-0.130102007839283	-0.187180550093088	-0.191830790562811	-0.123315697163584	-0.177764007427088
-0.0246946742660435	-0.0473290787355529	-0.084500227073314	-0.0812783391463556	-0.0629309422129956	-0.0176897436993485	0.019756826894049	0.034990899543431	0.0849660454650515	0.157051202583977	0.22606405895429	0.288429108526189	0.349004063120372	0.43579803391473	0.474776924995251	0.683764343134133	1	0.822401964668869	0.666350701363299	0.682565200762037	0.62244589304361	0.500275037675898	0.451555007883537	0.411880852903777	0.2972085237334	0.219887475515248	0.17795740997104	0.109618888363565	0.0527544527386152	0.113363818424029	0.129591776840781	0.19015447228727	0.124261260643504	0.0469395829613092	0.0443237788069698	-0.00805873807428735	0.0103297369271164	0.00317023877091043	0.058321462433318	0.0145403439890027	-0.00559517750372378	-0.00661966298397671	-0.0674567809526852	-0.0838012691197726	-0.0420268789395456	-0.0853083898392528	-0.151300002625077	-0.13747454543191	-0.0823674291674816	-0.165294612945232
-0.0232770856241059	-0.0402575168436657	-0.0716759559546466	-0.0509414653756221	-0.0297002705942918	0.0113941269114111	0.0410087451677916	0.051988085179844	0.0948246052097189	0.164216726060746	0.211823716337111	0.238531920408768	0.29403835636644	0.360885436869633	0.363792656038898	0.502574480635398	0.822401964668869	1	0.81107103039686	0.678395728062525	0.689418600756208	0.616408684302873	0.482312660087296	0.408671503659835	0.348035191547708	0.261354394285848	0.173851866146504	0.118214635555435	0.0828361339892113	0.167441111617634	0.182917471265398	0.268124792453673	0.186386144068295	0.103541345459307	0.105389896228804	0.0295153909264726	0.0411425476116427	0.0405200166881207	0.0918391238390719	0.025639364028485	0.00653413990139614	0.00415142926323911	-0.0593824906646759	-0.0797988089522876	-0.0386163851633836	-0.0811299631666842	-0.157196334137825	-0.143703677468872	-0.0810530735031111	-0.167428517772994
-0.0280091075666466	-0.0654031908169293	-0.0949263833833191	-0.103456707371059	-0.0885652802299483	-0.057601221902604	-0.0444648181142303	-0.0460286395340685	-0.00427674683655533	0.0529945766984361	0.0865891482387863	0.115565390413341	0.157789724414867	0.225276667139656	0.255638743506378	0.3872485642123	0.666350701363299	0.81107103039686	1	0.832785259004048	0.737726694135754	0.756747141451682	0.683522574955943	0.530288399886704	0.469073484152036	0.41992882808426	0.318722652765762	0.244208357542079	0.224678784625445	0.297777455647337	0.29080321086118	0.357307346902895	0.266151156846221	0.179721688190119	0.175048773158006	0.0809921338903321	0.0822552030233389	0.053141083665296	0.0846167584867019	0.0305052087291247	-0.0045675475674393	-0.0144192882109275	-0.0761799786892661	-0.0820237252423902	-0.0365345581842927	-0.0851325574124882	-0.164299247809988	-0.151650085953892	-0.0846557246843973	-0.181300188055457
-0.0290654037109059	-0.0699183648207957	-0.0874163142505465	-0.116519358355329	-0.102036036870138	-0.0808323809078422	-0.0712660310715426	-0.0780860115047135	-0.0292073151851614	0.0117546361403917	0.0441165627324625	0.0873884311812861	0.134941747219123	0.193062585751975	0.228911393410274	0.418757568001512	0.682565200762037	0.678395728062525	0.832785259004048	1	0.854338091126541	0.723234215949089	0.7713429841355	0.715316522269664	0.550907030667156	0.495120764145937	0.461725674607893	0.364439623546292	0.291365063609864	0.310141290819949	0.283724219702807	0.289803202860871	0.215002126065504	0.116853929097007	0.0786241548475759	-0.0132858128147031	0.00735846120605956	-0.0319036225135061	0.0293779047210196	0.0145084366129779	-0.0155483459698983	-0.00327056219670146	-0.0778699749740518	-0.0860634996209942	-0.00547515493881628	-0.0612078177495124	-0.153334025609134	-0.10861017379313	-0.0280010452433565	-0.15046610137535
-0.0306090742843423	-0.0804901058599615	-0.0946399189038145	-0.141458385742541	-0.119986022477514	-0.0963183537507479	-0.0974598248373972	-0.108713583331685	-0.0549434822930102	-0.021036073104771	0.0144274259269519	0.0530024155262543	0.0995639096204977	0.148539761360372	0.181402120932077	0.3526504571519	0.62244589304361	0.689418600756208	0.737726694135754	0.854338091126541	1	0.822769382096156	0.74217422766262	0.784893866641537	0.681151648654687	0.551615270961076	0.512252233025217	0.450488385301029	0.360206878529998	0.385182315090553	0.340774312091871	0.339074408514014	0.254398025213624	0.141028496030657	0.0840569171334365	-0.0292265924638065	-0.00627432291375308	-0.0384473057917297	0.0339716439066623	0.0246161089562216	0.00726984984602515	0.0324819254046183	-0.0459526675012581	-0.0660321479401104	0.0235803873346252	-0.0212999153182638	-0.122175207781439	-0.0716898570844906	0.0256297283760539	-0.106051647027089
-0.0390465373281715	-0.10074388234701	-0.116311461513632	-0.153713963757336	-0.124270861690571	-0.0905814320345677	-0.0925266318578045	-0.119097309103335	-0.0729348283302323	-0.0356044279377022	-0.0112986973470947	0.0212104292720361	0.0530530709011687	0.0976132985453849	0.142227385299804	0.270948461109451	0.500275037675898	0.616408684302873	0.756747141451682	0.723234215949089	0.822769382096156	1	0.8621988898395	0.738600685870241	0.77236845462589	0.709906965356948	0.576240584510031	0.518096451729062	0.510429412731422	0.56018306674007	0.503207465506153	0.520990332371966	0.418022192256807	0.303557067764881	0.245043591135558	0.104261649733542	0.0879051675443842	0.0278463468352424	0.0449670728335683	0.0274846124093068	-0.0191996315569262	-0.023608446198279	-0.0903441284552798	-0.0948155352318373	-0.0355900180040632	-0.089233653761327	-0.169771647713967	-0.126926032749044	-0.0689841101334053	-0.181655837422386
-0.0396357021786922	-0.102383641997737	-0.115780823188093	-0.159011844176581	-0.132739035217563	-0.106254462097528	-0.108975270145417	-0.138277102622691	-0.093633801141565	-0.0694911342287987	-0.0476674994969337	-0.00194195609627393	0.0303633367623968	0.0684012681030037	0.124508598143942	0.266142615788882	0.451555007883537	0.482312660087296	0.683522574955943	0.7713429841355	0.74217422766262	0.8621988898395	1	0.862111294709992	0.77852062743118	0.795704747494852	0.73039260150677	0.633697506528722	0.59374462101063	0.569777457918568	0.495860167251889	0.435450544182768	0.350607814528422	0.24717804528222	0.168954325423071	0.0343105055310921	0.0157137580340467	-0.0611638110761084	-0.0375387235269733	-0.0165594734920863	-0.0544339923523993	-0.055330585179428	-0.12352117473105	-0.116044374500549	-0.041419347959487	-0.105090514246249	-0.179699183940761	-0.114945787943587	-0.0553157396806994	-0.178180618074188
-0.01961512356645	-0.0821011946193099	-0.0903174576640677	-0.15612366444407	-0.127759199005031	-0.105949620628709	-0.121348600687954	-0.147280518065403	-0.0934747421297023	-0.0890568373018204	-0.0679561674701885	-0.012505053027617	0.0252198350148325	0.0435663876349268	0.0965331610080805	0.228909598653504	0.411880852903777	0.408671503659835	0.530288399886704	0.715316522269664	0.784893866641537	0.738600685870241	0.862111294709992	1	0.855756931842506	0.776107926633982	0.7998755437532	0.737423035902897	0.620280491054101	0.558247055238269	0.468857497584915	0.350312565285538	0.283506919139158	0.182564227373275	0.0688348097402564	-0.0780882636207554	-0.074523961445128	-0.135995134481128	-0.0810829857556213	-0.031659355825766	-0.0608918129316839	-0.0421105287526789	-0.118457972033392	-0.11402522099776	-0.0124660811798599	-0.0715791280834463	-0.155342751306054	-0.0632353249003563	0.0248652113430661	-0.120422650846034
-0.030593899397621	-0.0897681798143967	-0.101336450058506	-0.161842886428554	-0.137906088525575	-0.108363516318399	-0.126393678775491	-0.157378309178849	-0.109639924862716	-0.105995157377663	-0.0861997856894537	-0.0358000359046889	-0.0236709886980045	-0.0133461907107349	0.0414334214614967	0.128464002497002	0.2972085237334	0.348035191547708	0.469073484152036	0.550907030667156	0.681151648654687	0.77236845462589	0.77852062743118	0.855756931842506	1	0.88700552425295	0.793077329312019	0.79851551691426	0.762601947133875	0.743150175556317	0.616028373718923	0.506666181961589	0.417231031056387	0.337601444365577	0.23013225584042	0.0539188314594362	0.0238837522509928	-0.0516568334524077	-0.0436620101968919	-0.0246468454104727	-0.0684202480869334	-0.0723026183182823	-0.132510429195719	-0.129307536426123	-0.0527275503575565	-0.104828189154152	-0.175503078994872	-0.104868957928988	-0.0268568492858128	-0.143522579472411
-0.018477797558618	-0.0798698218135344	-0.0990835897663143	-0.14701693088603	-0.117538377560438	-0.0896152276053693	-0.109141734512152	-0.15101836302446	-0.108032403157707	-0.101415417473936	-0.0952843082720312	-0.0535664917694363	-0.0379238933444816	-0.033147908499554	0.0174387256988046	0.0913566902266506	0.219887475515248	0.261354394285848	0.41992882808426	0.495120764145937	0.551615270961076	0.709906965356948	0.795704747494852	0.776107926633982	0.88700552425295	1	0.888401651234939	0.81745886350173	0.839145033743381	0.788422551286628	0.658078960745515	0.51353762221044	0.442884398088617	0.380438629738859	0.25007785450423	0.0800323313502751	0.0408648082675542	-0.0542596153480243	-0.0677974038778498	-0.0378984710297326	-0.0952782872527392	-0.113531456498508	-0.162024822153239	-0.147147212414975	-0.0854240352892937	-0.143518676866467	-0.187547734492017	-0.11935494019233	-0.0704810184063239	-0.169961008000342
-2.3572463039089E-4	-0.055128707002117	-0.0824596761597332	-0.124413760816333	-0.0855813648802655	-0.0642305869265249	-0.0855877550961415	-0.124969436168562	-0.0795005734929159	-0.088510695332353	-0.0880866302225604	-0.0378039554212127	-0.0193873247366561	-0.0333433032239027	0.0118637708803082	0.0826545001635387	0.17795740997104	0.173851866146504	0.318722652765762	0.461725674607893	0.512252233025217	0.576240584510031	0.73039260150677	0.7998755437532	0.793077329312019	0.888401651234939	1	0.901202228624187	0.816648512624161	0.67345632758382	0.535677025145235	0.352327216875636	0.300001247128106	0.250333767656307	0.112974348546157	-0.0324112009299362	-0.0541144135152099	-0.136856423222027	-0.138156318035795	-0.0813063379027963	-0.131700193092899	-0.126276566946702	-0.17785568043282	-0.161388400906482	-0.0793109760676661	-0.13095219203653	-0.17381237041556	-0.0858731253326668	-0.0195216770570615	-0.12330873857997
-0.00670917817384772	-0.0504189303271127	-0.0709243734455841	-0.117995046293389	-0.0922023747609314	-0.07431787432955	-0.0951299199367364	-0.126102275568657	-0.0894568405958993	-0.113672382070898	-0.101775862060019	-0.0427787017512125	-0.0423366293194455	-0.0653307895977019	-0.0124262925652234	0.0211011457645344	0.109618888363565	0.118214635555435	0.244208357542079	0.364439623546292	0.450488385301029	0.518096451729062	0.633697506528722	0.737423035902897	0.79851551691426	0.81745886350173	0.901202228624187	1	0.883903861414425	0.723246351027691	0.559985898165542	0.361504504183216	0.300157075177155	0.267018068986427	0.133083302525185	-0.0331741306414971	-0.0691293085233046	-0.143245480281316	-0.153508148066228	-0.10452223994298	-0.156078665589627	-0.14909960020322	-0.198882888607448	-0.183533557237377	-0.0989135008886935	-0.144742089447955	-0.188148908118573	-0.0937710536093561	-0.0210798385130097	-0.116528502292067
-0.0105773765205406	-0.0555334395067428	-0.0707195372646572	-0.107599370260694	-0.0817580941132839	-0.0627028472654406	-0.0855174268545636	-0.119650933868525	-0.0920540968662749	-0.109474575674501	-0.109409085753217	-0.0657826755176329	-0.0731579192120055	-0.0956439762662699	-0.0587687494322934	-0.034693813305459	0.0527544527386152	0.0828361339892113	0.224678784625445	0.291365063609864	0.360206878529998	0.510429412731422	0.59374462101063	0.620280491054101	0.762601947133875	0.839145033743381	0.816648512624161	0.883903861414425	1	0.857373041268883	0.680878716066093	0.488126808786326	0.41902383570639	0.400059746216309	0.268885787083556	0.103129543119775	0.0551557430668801	-0.0472287324962522	-0.0812486968720027	-0.0653120659283214	-0.128083014234706	-0.144921356109539	-0.177711632971142	-0.164391562981274	-0.102794616536527	-0.145793181928825	-0.179444601259973	-0.117939128505579	-0.0666842540399841	-0.133715193878967
-0.0557358073421007	-0.115553719445755	-0.113020110546155	-0.1610109656788	-0.148323211859808	-0.125826489361554	-0.147985828366599	-0.183103169293977	-0.159161055614138	-0.151253749440442	-0.149330165837972	-0.12308444740656	-0.111859607951071	-0.0959402112546766	-0.0588535721877581	-0.0224676875227617	0.113363818424029	0.167441111617634	0.297777455647337	0.310141290819949	0.385182315090553	0.56018306674007	0.569777457918568	0.558247055238269	0.743150175556317	0.788422551286628	0.67345632758382	0.723246351027691	0.857373041268883	1	0.842151580287104	0.664678914085802	0.582454030798547	0.593588822494348	0.473409519746108	0.265499050872899	0.177469694975976	0.0743083836361053	0.0452876681513174	0.0287787974373397	-0.0362511073877643	-0.0755359861860767	-0.0978136652161974	-0.0807375900452416	-0.0509418944365768	-0.0952009143178248	-0.117638884556477	-0.0671065948600786	-0.0372388378640489	-0.0982350227804039
-0.116132759523928	-0.186480099402239	-0.162162333781986	-0.210195108981397	-0.190356832575102	-0.170859402274494	-0.185704461902607	-0.237302151518544	-0.223822591131932	-0.199262054721449	-0.185900908675778	-0.178410645646918	-0.145233783418424	-0.110843589512658	-0.0720040076840257	-0.0280024630692841	0.129591776840781	0.182917471265398	0.29080321086118	0.283724219702807	0.340774312091871	0.503207465506153	0.495860167251889	0.468857497584915	0.616028373718923	0.658078960745515	0.535677025145235	0.559985898165542	0.680878716066093	0.842151580287104	1	0.829495105600776	0.79330264696135	0.7638905361851	0.590206959056323	0.357838473428966	0.253173320984888	0.143717852760836	0.122345762844934	0.111816927892239	0.0396765135085067	-0.0247290223914651	-0.0552088863361392	-0.00812375019005555	-0.00576461671774536	-0.0926928217615527	-0.0985815744334434	-0.0412499966182717	-0.0736019323082687	-0.145886997767586
-0.132939998527974	-0.202710427994906	-0.176648181759264	-0.211803516897306	-0.184173374345911	-0.164536026991191	-0.167947070411757	-0.214960469493375	-0.212751120860447	-0.160424186451377	-0.145055149991547	-0.145307746489916	-0.116796867280552	-0.0630813563461559	-0.0339068847915653	0.0169070442889954	0.19015447228727	0.268124792453673	0.357307346902895	0.289803202860871	0.339074408514014	0.520990332371966	0.435450544182768	0.350312565285538	0.506666181961589	0.51353762221044	0.352327216875636	0.361504504183216	0.488126808786326	0.664678914085802	0.829495105600776	1	0.888387188458652	0.73322310152042	0.68999677910616	0.490654058845281	0.397623301810648	0.313588821536663	0.29691790951285	0.246449602267124	0.156043782969204	0.0871324332501528	0.0481068258857127	0.088574880974711	0.0855611867253921	-0.00674038190637381	-0.0358533080761895	-0.00241911412867986	-0.0459601018243192	-0.123057222037803
-0.127947349780262	-0.200288289103528	-0.166097908636873	-0.201495047861448	-0.171429486273994	-0.15615240245643	-0.164146804850167	-0.215140527216799	-0.219662540908267	-0.173254541020186	-0.161163796298995	-0.175740723801281	-0.1414561169382	-0.0896193778452301	-0.0640122975330829	-0.023771685730075	0.124261260643504	0.186386144068295	0.266151156846221	0.215002126065504	0.254398025213624	0.418022192256807	0.350607814528422	0.283506919139158	0.417231031056387	0.442884398088617	0.300001247128106	0.300157075177155	0.41902383570639	0.582454030798547	0.79330264696135	0.888387188458652	1	0.856747816261875	0.724231664758973	0.523530910635335	0.416845980344778	0.305403678580819	0.274412439141637	0.2301222206452	0.141990500511852	0.0638253591217067	0.0216373396194157	0.0826737009982896	0.0663716684972925	-0.0496051613541762	-0.056389124667802	-0.013366917619051	-0.0945836788016393	-0.169631924063333
-0.117939137754856	-0.179698426712615	-0.156039020094276	-0.18233484073953	-0.163491207016304	-0.151669223225913	-0.165996269687086	-0.211995516272465	-0.212631688936559	-0.176150766534975	-0.176920082296655	-0.192153332552984	-0.157601471140723	-0.110788580018089	-0.083611470365879	-0.0683732634994105	0.0469395829613092	0.103541345459307	0.179721688190119	0.116853929097007	0.141028496030657	0.303557067764881	0.24717804528222	0.182564227373275	0.337601444365577	0.380438629738859	0.250333767656307	0.267018068986427	0.400059746216309	0.593588822494348	0.7638905361851	0.73322310152042	0.856747816261875	1	0.867923282485052	0.649594998468215	0.469891562563589	0.343445568462619	0.288527765956636	0.227373939876771	0.142792948771266	0.0455477868149407	0.0271353532160061	0.0901809624347661	0.0440666161216541	-0.0585488285220014	-0.0376068256576459	-0.00877831244810317	-0.102105249400515	-0.140021762965012
-0.126813994993158	-0.178459386573449	-0.154992400129824	-0.175689015595614	-0.165783708239072	-0.149558691221106	-0.16153078463468	-0.200488963533715	-0.20914877742706	-0.165900852081621	-0.165940961240519	-0.168118336793224	-0.150348265460353	-0.0972721153969775	-0.067406599346481	-0.0541828237706205	0.0443237788069698	0.105389896228804	0.175048773158006	0.0786241548475759	0.0840569171334365	0.245043591135558	0.168954325423071	0.0688348097402564	0.23013225584042	0.25007785450423	0.112974348546157	0.133083302525185	0.268885787083556	0.473409519746108	0.590206959056323	0.68999677910616	0.724231664758973	0.867923282485052	1	0.825027709773685	0.611017307671859	0.502395774687039	0.43010752628021	0.319326227517263	0.227423183940919	0.130581531363171	0.123907655781452	0.161396671735301	0.103970182911833	0.0355979577839623	0.0423901486403677	0.0310777951369412	-0.0491836362851287	-0.0594185670085373
-0.12675085432885	-0.17071513285703	-0.150200385242243	-0.164650909101681	-0.159468039506692	-0.146227857000138	-0.143849395957285	-0.18354981729769	-0.200829349744457	-0.153308904069359	-0.158946012606931	-0.163766048059304	-0.158573867981962	-0.102709004422876	-0.0765947718875392	-0.0640331581594143	-0.00805873807428735	0.0295153909264726	0.0809921338903321	-0.0132858128147031	-0.0292265924638065	0.104261649733542	0.0343105055310921	-0.0780882636207554	0.0539188314594362	0.0800323313502751	-0.0324112009299362	-0.0331741306414971	0.103129543119775	0.265499050872899	0.357838473428966	0.490654058845281	0.523530910635335	0.649594998468215	0.825027709773685	1	0.857371216104316	0.683229748954089	0.582876632796097	0.428116921560243	0.32052999118125	0.225958040853652	0.221337581615494	0.249537121667289	0.186475385799004	0.130773791605734	0.127294249316512	0.0848402970033983	-0.0103833880797793	-0.00554612478420332
-0.133321744658126	-0.174455241236189	-0.144456873449062	-0.15842713343647	-0.140419113388811	-0.129441832453826	-0.120165126695108	-0.159309595793183	-0.179519616781477	-0.12965622236544	-0.133414876559387	-0.139971266961811	-0.132436995620751	-0.0804370557033092	-0.0743267448910356	-0.0448398612509211	0.0103297369271164	0.0411425476116427	0.0822552030233389	0.00735846120605956	-0.00627432291375308	0.0879051675443842	0.0157137580340467	-0.074523961445128	0.0238837522509928	0.0408648082675542	-0.0541144135152099	-0.0691293085233046	0.0551557430668801	0.177469694975976	0.253173320984888	0.397623301810648	0.416845980344778	0.469891562563589	0.611017307671859	0.857371216104316	1	0.792753136544715	0.716215218633192	0.539050831166599	0.408107549740369	0.33534701080611	0.317595498485465	0.342203025152715	0.310999569602877	0.243563219378243	0.206632871018055	0.165007722963481	0.0785910466533612	0.0495110084723501
-0.125333782996133	-0.15394247388932	-0.13262633176522	-0.152830485372595	-0.132015782598697	-0.122830215241518	-0.108162670785488	-0.14908899129617	-0.175664666597399	-0.122480005269336	-0.124972011157811	-0.13022396965697	-0.141340941145486	-0.0875017228905402	-0.0835797936399314	-0.0630491406797829	0.00317023877091043	0.0405200166881207	0.053141083665296	-0.0319036225135061	-0.0384473057917297	0.0278463468352424	-0.0611638110761084	-0.135995134481128	-0.0516568334524077	-0.0542596153480243	-0.136856423222027	-0.143245480281316	-0.0472287324962522	0.0743083836361053	0.143717852760836	0.313588821536663	0.305403678580819	0.343445568462619	0.502395774687039	0.683229748954089	0.792753136544715	1	0.872638500783515	0.63170765102472	0.436691445133935	0.344723796250424	0.325037167106066	0.357401063398944	0.33402117966093	0.271657676448001	0.232621470158535	0.191545453986891	0.117132485623606	0.0986009292214478
-0.13805477907225	-0.180282291098614	-0.152469365059851	-0.181503644696612	-0.151706538698366	-0.146517268004041	-0.134541701971132	-0.176682928215688	-0.194329337839838	-0.137556844841513	-0.140157684131989	-0.147726657832029	-0.142246123439598	-0.0840011473035444	-0.0885864222431245	-0.056034091064007	0.058321462433318	0.0918391238390719	0.0846167584867019	0.0293779047210196	0.0339716439066623	0.0449670728335683	-0.0375387235269733	-0.0810829857556213	-0.0436620101968919	-0.0677974038778498	-0.138156318035795	-0.153508148066228	-0.0812486968720027	0.0452876681513174	0.122345762844934	0.29691790951285	0.274412439141637	0.288527765956636	0.43010752628021	0.582876632796097	0.716215218633192	0.872638500783515	1	0.803263402256729	0.610230659688642	0.508859968822095	0.461736941699077	0.499596864270887	0.48613419935929	0.394719587472527	0.329116362817559	0.300441197494496	0.226967820596487	0.170872305743578
-0.133365053684912	-0.189556888908203	-0.179858452119034	-0.209964656742292	-0.155626375327504	-0.135144586214244	-0.119541026713179	-0.181489399744785	-0.185327087533097	-0.135695139217205	-0.149579337642079	-0.172366624810736	-0.147377643326903	-0.101107967418196	-0.119825237955898	-0.0852300187561374	0.0145403439890027	0.025639364028485	0.0305052087291247	0.0145084366129779	0.0246161089562216	0.0274846124093068	-0.0165594734920863	-0.031659355825766	-0.0246468454104727	-0.0378984710297326	-0.0813063379027963	-0.10452223994298	-0.0653120659283214	0.0287787974373397	0.111816927892239	0.246449602267124	0.2301222206452	0.227373939876771	0.319326227517263	0.428116921560243	0.539050831166599	0.63170765102472	0.803263402256729	1	0.882230638220788	0.763905281323925	0.71905714582402	0.783480653691638	0.764727667969503	0.642188749922975	0.585938687924559	0.556483100133887	0.448066346468437	0.371783583825225
-0.134272788894619	-0.181312919123141	-0.161063256344819	-0.18711835519843	-0.14179403054276	-0.130115820813049	-0.103947135864308	-0.160087094465526	-0.170432663007469	-0.117584862430478	-0.135786928539129	-0.168176344253668	-0.131895188362769	-0.0884869112868192	-0.124079178740075	-0.0962422163849029	-0.00559517750372378	0.00653413990139614	-0.0045675475674393	-0.0155483459698983	0.00726984984602515	-0.0191996315569262	-0.0544339923523993	-0.0608918129316839	-0.0684202480869334	-0.0952782872527392	-0.131700193092899	-0.156078665589627	-0.128083014234706	-0.0362511073877643	0.0396765135085067	0.156043782969204	0.141990500511852	0.142792948771266	0.227423183940919	0.32052999118125	0.408107549740369	0.436691445133935	0.610230659688642	0.882230638220788	1	0.922835978468782	0.883445678647589	0.879720501048168	0.848410063946309	0.775578865280248	0.704117762090404	0.635826539558237	0.550997194806792	0.484575363268118
-0.115311556095518	-0.155787126329641	-0.137662859385586	-0.161372585670682	-0.118746804888798	-0.100754661349376	-0.072772414907492	-0.119136568553362	-0.128045737627393	-0.0819103049880984	-0.10610977049798	-0.140156168919063	-0.101561403112728	-0.0641824888484781	-0.114728384476031	-0.0854502045338017	-0.00661966298397671	0.00415142926323911	-0.0144192882109275	-0.00327056219670146	0.0324819254046183	-0.023608446198279	-0.055330585179428	-0.0421105287526789	-0.0723026183182823	-0.113531456498508	-0.126276566946702	-0.14909960020322	-0.144921356109539	-0.0755359861860767	-0.0247290223914651	0.0871324332501528	0.0638253591217067	0.0455477868149407	0.130581531363171	0.225958040853652	0.33534701080611	0.344723796250424	0.508859968822095	0.763905281323925	0.922835978468782	1	0.921136559848558	0.848382234392443	0.89012047786907	0.859770802934133	0.727706423449924	0.66279163587507	0.634022412244014	0.547962290716604
-0.121164703882137	-0.153668882272032	-0.133593751096153	-0.149202436792202	-0.108378993725253	-0.0915230613868097	-0.0601313819512986	-0.112289663277372	-0.130666783738819	-0.0831699104369693	-0.106940069063475	-0.148207071783529	-0.117784027392881	-0.0841050260339192	-0.143764164475398	-0.123119743316904	-0.0674567809526852	-0.0593824906646759	-0.0761799786892661	-0.0778699749740518	-0.0459526675012581	-0.0903441284552798	-0.12352117473105	-0.118457972033392	-0.132510429195719	-0.162024822153239	-0.17785568043282	-0.198882888607448	-0.177711632971142	-0.0978136652161974	-0.0552088863361392	0.0481068258857127	0.0216373396194157	0.0271353532160061	0.123907655781452	0.221337581615494	0.317595498485465	0.325037167106066	0.461736941699077	0.71905714582402	0.883445678647589	0.921136559848558	1	0.92668247349393	0.856667710079603	0.885941384039397	0.842351924008789	0.719485513045009	0.663469509233438	0.647860515573735
-0.131255025306863	-0.175429411722292	-0.15186165824784	-0.171809835593211	-0.117823686261122	-0.104609546566304	-0.080065697930302	-0.146754570391336	-0.164559750133374	-0.114114887677775	-0.141775484674438	-0.191891245489175	-0.158480585721752	-0.123808609143367	-0.179945011760339	-0.160327989549166	-0.0838012691197726	-0.0797988089522876	-0.0820237252423902	-0.0860634996209942	-0.0660321479401104	-0.0948155352318373	-0.116044374500549	-0.11402522099776	-0.129307536426123	-0.147147212414975	-0.161388400906482	-0.183533557237377	-0.164391562981274	-0.0807375900452416	-0.00812375019005555	0.088574880974711	0.0826737009982896	0.0901809624347661	0.161396671735301	0.249537121667289	0.342203025152715	0.357401063398944	0.499596864270887	0.783480653691638	0.879720501048168	0.848382234392443	0.92668247349393	1	0.899370972848055	0.845603451369468	0.865979270520035	0.798494783366931	0.672608395040444	0.644255799513032
-0.110930202509642	-0.162029888012515	-0.142238274174972	-0.166648212226318	-0.107845831404595	-0.0917964390005661	-0.0687537660238409	-0.132184034988578	-0.140814333581949	-0.0945280869221396	-0.123884256429534	-0.165326873020924	-0.127391037734503	-0.0963310605026946	-0.150596864516526	-0.128261913139792	-0.0420268789395456	-0.0386163851633836	-0.0365345581842927	-0.00547515493881628	0.0235803873346252	-0.0355900180040632	-0.041419347959487	-0.0124660811798599	-0.0527275503575565	-0.0854240352892937	-0.0793109760676661	-0.0989135008886935	-0.102794616536527	-0.0509418944365768	-0.00576461671774536	0.0855611867253921	0.0663716684972925	0.0440666161216541	0.103970182911833	0.186475385799004	0.310999569602877	0.33402117966093	0.48613419935929	0.764727667969503	0.848410063946309	0.89012047786907	0.856667710079603	0.899370972848055	1	0.908250212535042	0.813745361210518	0.81625462277838	0.76094694555859	0.653195350837974
-0.0889670270046403	-0.118673245805447	-0.103567617790038	-0.118214495531435	-0.0720932624164961	-0.0562752807056368	-0.0306736206757036	-0.0762811356335234	-0.0914108854410471	-0.0490547966224235	-0.0818277196374545	-0.117275884876534	-0.0949315946198248	-0.0718846947600978	-0.145842285192311	-0.130102007839283	-0.0853083898392528	-0.0811299631666842	-0.0851325574124882	-0.0612078177495124	-0.0212999153182638	-0.089233653761327	-0.105090514246249	-0.0715791280834463	-0.104828189154152	-0.143518676866467	-0.13095219203653	-0.144742089447955	-0.145793181928825	-0.0952009143178248	-0.0926928217615527	-0.00674038190637381	-0.0496051613541762	-0.0585488285220014	0.0355979577839623	0.130773791605734	0.243563219378243	0.271657676448001	0.394719587472527	0.642188749922975	0.775578865280248	0.859770802934133	0.885941384039397	0.845603451369468	0.908250212535042	1	0.898796695157296	0.808846863925203	0.826700863805466	0.793070900574158
-0.095194914571537	-0.119483266547878	-0.0998340676527402	-0.108891611798253	-0.0655397223303318	-0.0553545381575672	-0.0353584623207377	-0.0823264683133939	-0.0984532659582356	-0.0637426174384742	-0.10017570988064	-0.147075484292493	-0.12269584876608	-0.105168720056088	-0.188239459147992	-0.187180550093088	-0.151300002625077	-0.157196334137825	-0.164299247809988	-0.153334025609134	-0.122175207781439	-0.169771647713967	-0.179699183940761	-0.155342751306054	-0.175503078994872	-0.187547734492017	-0.17381237041556	-0.188148908118573	-0.179444601259973	-0.117638884556477	-0.0985815744334434	-0.0358533080761895	-0.056389124667802	-0.0376068256576459	0.0423901486403677	0.127294249316512	0.206632871018055	0.232621470158535	0.329116362817559	0.585938687924559	0.704117762090404	0.727706423449924	0.842351924008789	0.865979270520035	0.813745361210518	0.898796695157296	1	0.881047513170506	0.792109180003033	0.83446507908285
-0.0795109391620712	-0.126147579625953	-0.106333003304713	-0.131747496212588	-0.0789057241676609	-0.0668635099774984	-0.0550901182525674	-0.114592166866066	-0.120208728986556	-0.0871756318708538	-0.133559500171423	-0.177914627840476	-0.143944752045678	-0.129810804738581	-0.198313775828349	-0.191830790562811	-0.13747454543191	-0.143703677468872	-0.151650085953892	-0.10861017379313	-0.0716898570844906	-0.126926032749044	-0.114945787943587	-0.0632353249003563	-0.104868957928988	-0.11935494019233	-0.0858731253326668	-0.0937710536093561	-0.117939128505579	-0.0671065948600786	-0.0412499966182717	-0.00241911412867986	-0.013366917619051	-0.00877831244810317	0.0310777951369412	0.0848402970033983	0.165007722963481	0.191545453986891	0.300441197494496	0.556483100133887	0.635826539558237	0.66279163587507	0.719485513045009	0.798494783366931	0.81625462277838	0.808846863925203	0.881047513170506	1	0.855147324026635	0.782118235609327
-0.0355151436121601	-0.0676715476825097	-0.0611254397688411	-0.080538486746871	-0.0287178836236396	-0.0137696928651162	-0.00420268512918159	-0.0473497081543187	-0.0467436413524627	-0.0225896588249068	-0.0648906675774702	-0.0929403006285024	-0.065437152383402	-0.0608287241908824	-0.132116832013492	-0.123315697163584	-0.0823674291674816	-0.0810530735031111	-0.0846557246843973	-0.0280010452433565	0.0256297283760539	-0.0689841101334053	-0.0553157396806994	0.0248652113430661	-0.0268568492858128	-0.0704810184063239	-0.0195216770570615	-0.0210798385130097	-0.0666842540399841	-0.0372388378640489	-0.0736019323082687	-0.0459601018243192	-0.0945836788016393	-0.102105249400515	-0.0491836362851287	-0.0103833880797793	0.0785910466533612	0.117132485623606	0.226967820596487	0.448066346468437	0.550997194806792	0.634022412244014	0.663469509233438	0.672608395040444	0.76094694555859	0.826700863805466	0.792109180003033	0.855147324026635	1	0.889539370451665
-0.0314339705361917	-0.038842964258653	-0.0369055936758816	-0.0406949223752733	-0.00324177933707598	0.00909640280563645	0.0236452951961805	-0.00801515525446415	-0.0196341297813372	-0.00437826890230662	-0.0540011240532164	-0.0882543420043433	-0.0744209785110498	-0.0805410937210705	-0.179929609180379	-0.177764007427088	-0.165294612945232	-0.167428517772994	-0.181300188055457	-0.15046610137535	-0.106051647027089	-0.181655837422386	-0.178180618074188	-0.120422650846034	-0.143522579472411	-0.169961008000342	-0.12330873857997	-0.116528502292067	-0.133715193878967	-0.0982350227804039	-0.145886997767586	-0.123057222037803	-0.169631924063333	-0.140021762965012	-0.0594185670085373	-0.00554612478420332	0.0495110084723501	0.0986009292214478	0.170872305743578	0.371783583825225	0.484575363268118	0.547962290716604	0.647860515573735	0.644255799513032	0.653195350837974	0.793070900574158	0.83446507908285	0.782118235609327	0.889539370451665	1
-0.0511002102342515	-0.0497077718136036	-0.0317668041399254	-0.0235819465465997	0.0185376176805517	0.0188106342964535	0.0311274592217124	0.00580085263675828	-0.0128030006987842	-0.0169554839777287	-0.0663088966858067	-0.112544052085595	-0.0993423745873954	-0.122798018220487	-0.220946117202714	-0.223755314349153	-0.210689316819005	-0.2172183509901	-0.250957672972032	-0.208062970870165	-0.172547346689414	-0.241706744916403	-0.221224688376773	-0.154130452245312	-0.181193716855641	-0.179457360460291	-0.110285536413578	-0.097707525040929	-0.128178285213357	-0.106755115531721	-0.140470999187133	-0.155830031674209	-0.172312633359769	-0.124524163076538	-0.0862847402987279	-0.0502117129298926	-0.0219811774291634	0.00158615633603662	0.0671517749616377	0.262979816380499	0.3521475406417	0.383798815076475	0.500561031988289	0.544908177708951	0.514381303163618	0.61674971658717	0.733076332797735	0.742912054347397	0.747941879261371	0.864785390903123
-0.00455319640841039	-0.00337096206158709	0.0109205745993995	0.0203152903105407	0.0606340542221394	0.0588180387995855	0.0584626276296793	0.0452138441395787	0.0461131566989098	0.0159844697185454	-0.0171743342274791	-0.0310118704815292	-0.0229710450096951	-0.0658846656121953	-0.108306167387521	-0.122664847829755	-0.130013982927738	-0.130629792613218	-0.167790980744728	-0.103429005834444	-0.0451846930408342	-0.128126232431448	-0.0996885030456561	-0.00368915184332171	-0.0425713815126766	-0.0549910277881433	0.0323581165926114	0.0665589913575143	-0.00811157684531664	-0.0256806833273009	-0.0919370105448978	-0.145257554217221	-0.172985183604137	-0.155142450757014	-0.151276343040403	-0.161995642751169	-0.131865494906746	-0.0980925886387104	-0.0363205888335801	0.114644157738694	0.16514168090593	0.209551796426776	0.277906921829074	0.322749471461621	0.357260943227972	0.429915049532721	0.498350472065331	0.575532343924261	0.674284930000258	0.697331715575899
0.0467400281167155	0.064173841511246	0.0470611747809159	0.0621045427548068	0.0886402347409878	0.0985378636976893	0.0981325250959945	0.0977110911346828	0.103397440013705	0.078375279579349	0.0378791502262744	0.0271409964710006	0.0264187619861289	-0.0152285347559891	-0.0778090496331168	-0.0940767872092573	-0.119009048731517	-0.12112993927006	-0.162287408243736	-0.118293284462366	-0.0679517677757866	-0.156515592926787	-0.139382103169342	-0.057033750248485	-0.0885733681035795	-0.113792750353814	-0.036038681865284	-0.00468865454738221	-0.06307042921491	-0.0834978921115796	-0.184346603358991	-0.205554291386011	-0.257794455738128	-0.232317324091754	-0.178207423109331	-0.165104281794526	-0.138849493531268	-0.0855384907917784	-0.0424152776531685	0.0835420548831104	0.162252043476986	0.225165160011588	0.302797997806846	0.298246172017338	0.328553645167699	0.464345419450446	0.499868646124891	0.506250886152724	0.677065429936756	0.758646547816734
0.0207919067772145	0.0519473815713159	0.0460904744046297	0.0613130525563708	0.0781243544005912	0.0811226636447079	0.0812457435744346	0.0854881049619744	0.0756387275619732	0.0434566177579912	0.00230557598513676	-0.0241708754532892	-0.0354624229211412	-0.0746723880237959	-0.151172165498348	-0.175795664438214	-0.217182951333195	-0.228301138595019	-0.270378283534067	-0.245319836132954	-0.230088297220468	-0.28764286575181	-0.263743894551789	-0.202618691844005	-0.219977546513153	-0.217210275423251	-0.132574924116774	-0.0965023932917624	-0.139627727303133	-0.14719239403045	-0.218553422729096	-0.255195198394856	-0.274873973597904	-0.214869471007794	-0.174754723734383	-0.148224817332932	-0.164503270469659	-0.117378837561997	-0.109597451469868	0.0137492568873046	0.0829429773935565	0.108341194233306	0.225690863854254	0.250094995025416	0.205291437666098	0.335356234668925	0.453270317819525	0.436917268978227	0.500677430606119	0.66899804929733
0.0409242142304631	0.0838674537987842	0.0933759329988603	0.114223865537752	0.126127508764239	0.112210374575332	0.103401627622126	0.121479643472092	0.113525564472967	0.0570857944393277	0.0302043896782555	0.00994111198995542	-0.00448810826571525	-0.0577606777895846	-0.0882132948133503	-0.117561460528019	-0.180000033110819	-0.200171736038478	-0.242708149123115	-0.190050100447329	-0.176345604445484	-0.239924752565224	-0.191227860493091	-0.110797358324448	-0.1430286123872	-0.129444491283343	-0.022979423948255	0.0267479201380875	-0.0537373786578377	-0.092908830313011	-0.15765043946844	-0.251011748932318	-0.248050964589901	-0.193172851127599	-0.211700716564049	-0.24307095213314	-0.297169531196924	-0.242511896175809	-0.251912753851967	-0.190965821344961	-0.182747304293338	-0.178506308128752	-0.0906585792877162	-0.0362789221040819	-0.0674890297359665	0.00793213657543855	0.137652779690176	0.193940394462795	0.242504208621135	0.362504584442858
0.0901951097023203	0.138985156212096	0.13108960517938	0.169502950618344	0.17621496606501	0.169672203603462	0.156640289251431	0.191749783614701	0.1964200642436	0.138885182344723	0.117969756765179	0.109668705767461	0.092577043004558	0.034272513269149	0.0139973111285434	-0.0121672297882649	-0.0813079414470951	-0.102262168826527	-0.153126293674991	-0.0874001248536517	-0.0584724647216825	-0.138420469019755	-0.097929844225104	-0.0102140083314585	-0.0486265373371462	-0.0586991844033661	0.0429654260786927	0.0921811924345688	0.00161340944472895	-0.0570033783962327	-0.162626165503905	-0.248167595288561	-0.278097973940566	-0.235089153974375	-0.240424288697925	-0.287914410612064	-0.333761061706225	-0.261578458229691	-0.269528355528946	-0.252998441844737	-0.249568472961067	-0.217457691727907	-0.167832990339466	-0.15569361324275	-0.133901392833488	-0.0403263880868351	0.0153891241201225	0.070057049416272	0.221329232551695	0.299707072939343
0.0821369273795474	0.138230922531026	0.117990658466161	0.157159895582464	0.151370932193039	0.152211322501481	0.148535404269562	0.184136910345349	0.181829501981377	0.140674209969237	0.112687449530983	0.0976698901641348	0.0764242338081455	0.0259188065561786	-0.0253304666451505	-0.0585025117076746	-0.133509814954079	-0.155329839433028	-0.20488992640247	-0.175301684607339	-0.168608212646095	-0.234493131862221	-0.214664938131211	-0.153319138235895	-0.174900622867044	-0.185449887132784	-0.0973049701944974	-0.0561626684831693	-0.120764569308112	-0.149546956467401	-0.243831603061813	-0.295215544662065	-0.322991914361914	-0.264952302480958	-0.231093755829374	-0.22924721425464	-0.278974247962224	-0.205804156124509	-0.233137372054091	-0.206033595168998	-0.169136303023049	-0.14073598617094	-0.0517234911433217	-0.0524739986213476	-0.0771308179261199	0.057057253111608	0.138103537139456	0.125093286516933	0.249260416093763	0.403499205121299
0.0705155157342278	0.124379617661473	0.113818230290979	0.145787474487856	0.139740505739726	0.133461823371246	0.121268478089206	0.152308183532996	0.146504262855907	0.0930867268166786	0.0728957990705954	0.0549515000179622	0.0319075583745486	-0.013119562488546	-0.0422837240460283	-0.0783441103919737	-0.167934623325785	-0.196340897171692	-0.229603307256485	-0.20106744275306	-0.211909060107835	-0.255153369977347	-0.218418290316142	-0.162218925953395	-0.177723614802898	-0.165724299253024	-0.0733790228585385	-0.0334796801165589	-0.100133002564851	-0.131309620445073	-0.192352389117562	-0.279999831919936	-0.274194851281851	-0.204057032273631	-0.212056739098456	-0.233335286014826	-0.315353135710905	-0.25464253820883	-0.307009646676714	-0.293066693813419	-0.290562702611195	-0.292770672044252	-0.204142071715057	-0.172048283332788	-0.22516338893531	-0.133003058490003	-0.0081652847824202	0.00287605887356136	0.0544225123833041	0.208566652368795
0.099484850875414	0.148178181038335	0.136688795175962	0.165480374092046	0.150767019033387	0.14716067586793	0.12470057862272	0.161441159328313	0.17212534753683	0.112549317672566	0.1037453438034	0.100210442208913	0.0798133625665689	0.0348816258069302	0.0358942929260727	-0.00355587615313352	-0.0839459651397635	-0.107460459001255	-0.144939400235556	-0.101625116614235	-0.0943471559905674	-0.140301569084743	-0.0964014678768427	-0.025605195791787	-0.053542791474338	-0.0465086969726083	0.0478067311094362	0.0875723368325591	0.00533622091850368	-0.0409093726682047	-0.116433002355896	-0.224604493886925	-0.22748594351806	-0.173607528499349	-0.209971166546858	-0.279709134371955	-0.363384589976743	-0.300843574472816	-0.349934697339388	-0.374621358423162	-0.402095347673077	-0.399557682594567	-0.352132926118772	-0.325612640588475	-0.338603718857904	-0.27623754641696	-0.193316452170909	-0.139039129193384	-0.0563028759409121	0.0328932986879858
0.109473594635928	0.163315279902957	0.136776249566989	0.180094595579864	0.166632940956621	0.178108811541643	0.163257297401804	0.202421345303628	0.214514294133146	0.170452284536204	0.158898919532534	0.15451530660283	0.133395338158074	0.0945512470469845	0.0807106365392664	0.0346873886615308	-0.0613587173494348	-0.0783996422618324	-0.117344728772471	-0.0865968145502534	-0.0840968162440168	-0.124338383992545	-0.093696127239969	-0.0371906453509934	-0.0630857568134898	-0.0620783002265564	0.0219712126952846	0.0548611463451035	-0.0198498673753213	-0.065486885970159	-0.152238533645114	-0.236285480998067	-0.257553719653642	-0.20420264375677	-0.212080360458646	-0.266076627222495	-0.344535658120902	-0.280362180388155	-0.325640037328658	-0.345089719843794	-0.349795654735237	-0.331740665893789	-0.2814802607876	-0.278985030673822	-0.285905738228589	-0.194610219230089	-0.135176292055929	-0.11206502498331	0.00837130826861788	0.11020164659143
0.0924170941320905	0.14835281672262	0.123718656658383	0.162236177624831	0.151686253860627	0.166007245581002	0.155957907719412	0.189836608673522	0.190789421003824	0.149639021284177	0.133887042312441	0.115753387315413	0.0969985013639822	0.060625299959024	0.0300128601672739	-0.00709759955330598	-0.106176783473466	-0.137564899181107	-0.169505577403088	-0.142798989238964	-0.163150249949932	-0.203882901573291	-0.17103932523874	-0.125595202824918	-0.150879025174401	-0.1401907312327	-0.0543158792240907	-0.0307193147079268	-0.0952172106165081	-0.132933394480057	-0.189552032901008	-0.26357443463718	-0.266225026406963	-0.206980148233476	-0.208660452363919	-0.23208312377307	-0.310618713224219	-0.251887939181434	-0.31101641494108	-0.308216668659789	-0.309082679266154	-0.302359584410715	-0.229173511791954	-0.214790082223237	-0.254135935161908	-0.163015716697794	-0.0732098675596615	-0.0755773975835676	-0.00414484009705523	0.132584040076273
0.096873205611254	0.150446398030654	0.141908994781908	0.166563383777895	0.14766496228095	0.148422062132724	0.12486144393543	0.16416341638407	0.16951151574419	0.110777908703809	0.10493363740833	0.097417008291868	0.0663202959634666	0.0244221736516652	0.0227750022326429	-0.0146710105672389	-0.101765201631141	-0.136586209743683	-0.17062968441074	-0.138543484225053	-0.1480045568658	-0.189709299179935	-0.150979153510483	-0.0894231988168185	-0.115044696111454	-0.111560160948837	-0.0223629244886533	0.0167887439878283	-0.057507976671358	-0.0985140827641661	-0.14645085019842	-0.242505039710216	-0.229841701516903	-0.171824873730084	-0.2044266660046	-0.254317047666302	-0.342684970594314	-0.284727647665379	-0.351617026588443	-0.389443879342487	-0.416426323460126	-0.417544473122692	-0.359691541656764	-0.334011111397426	-0.371815565823708	-0.309438648072947	-0.212806823911437	-0.184165153066789	-0.137446584429028	-0.0264818928685497
0.0761033344888	0.122830468212856	0.126812663174585	0.143204272318218	0.141686058626273	0.133765872838063	0.117446976556595	0.140092088639807	0.12740093727026	0.0699996038659216	0.0600600611007146	0.0330775619691965	-0.00250354521243275	-0.0420751263904173	-0.050526078530382	-0.0728849604902662	-0.154257061942769	-0.190209664508744	-0.217273195521887	-0.188745645180815	-0.209689661269613	-0.254568929825795	-0.215929745167256	-0.156656762184976	-0.186855773792866	-0.175731630365218	-0.0798249384876062	-0.0472463324330743	-0.116646605264785	-0.144114997370101	-0.165015722498534	-0.252161439669942	-0.218524096743611	-0.161391015162869	-0.198750726148222	-0.230218131427957	-0.31159553724086	-0.262973095340654	-0.327577387723005	-0.339404130218743	-0.363056848093319	-0.370049122860647	-0.300751686181153	-0.256336946690439	-0.312400554810016	-0.263770132239083	-0.145564487244242	-0.123336060990975	-0.124888637382447	-0.00313636295729689
0.0663214188435908	0.104866852608599	0.127341106058731	0.125520814547183	0.117411768406914	0.0955401307918198	0.0754627036407769	0.0962959104420824	0.0778201392614912	0.0175314131980624	0.0146727494078845	-0.00107289089445069	-0.0490380659230671	-0.0913709906100036	-0.0735168822332041	-0.0864303017946188	-0.130070298645278	-0.154628196951296	-0.17883217677432	-0.157215247410076	-0.168292851112327	-0.211847988527217	-0.185119526707192	-0.117057683698271	-0.142031654346445	-0.145979311620142	-0.0531400742722771	-0.0122325960355168	-0.0871750014635369	-0.0976478073765737	-0.110670266504923	-0.183380228007367	-0.146979266399744	-0.109292712097371	-0.15287386852386	-0.209477686467203	-0.28775649681759	-0.238465180163328	-0.298783607364349	-0.326428060735695	-0.361243563613129	-0.368914161274956	-0.317015091288965	-0.270499492166038	-0.315224201978465	-0.292274046424633	-0.185823485363308	-0.147896423679253	-0.16853743385487	-0.0767675026546458
0.01590784312098	0.0448152388298482	0.0865566080298275	0.0752579850985885	0.0557641098529771	-8.02891690736309E-4	-0.00736109278954345	0.0205425022438208	-0.0146249629342382	-0.0892630865305411	-0.0877815903203467	-0.0762189530514608	-0.136300503662118	-0.186413995824133	-0.146178209039725	-0.122788602906595	-0.170430612754345	-0.219548752689383	-0.21855706231844	-0.159495750701346	-0.184110217505132	-0.231467611093571	-0.159018374821811	-0.111373417489423	-0.14879744058154	-0.110202783513635	-0.0132268360993821	0.00453518130817649	-0.0513242629962086	-0.0928536142757524	-0.124989775659013	-0.200758631053126	-0.18247523985697	-0.142184086792444	-0.159882778699545	-0.159091714917282	-0.204707113525565	-0.211280108729682	-0.257699137499196	-0.280151983627051	-0.288914062325099	-0.300446876682434	-0.238194089187482	-0.195633712637972	-0.257239029105849	-0.233252440283976	-0.118823547511596	-0.099063812678144	-0.146076507438213	-0.0502198810101442
0.0145131958728075	0.0373391512725376	0.082600691743689	0.0917390498074765	0.0859465810060705	0.0295725508300089	0.0310418083307363	0.0411122464271086	-0.017527107429238	-0.0814142249587765	-0.0874119737878546	-0.122789642012249	-0.180330992420714	-0.220781390642084	-0.207167493819162	-0.171732093005643	-0.210436753216038	-0.247916028147682	-0.243700633416513	-0.18549758040178	-0.218053612337534	-0.267255984087851	-0.20197799763781	-0.167924760480847	-0.188184712962263	-0.146494370659772	-0.0625175173447082	-0.0409601768021506	-0.0744273697690885	-0.114828141878047	-0.141449340063226	-0.207843638980692	-0.167445253581626	-0.138071926915365	-0.164621543330324	-0.157356901290003	-0.198250615884582	-0.205840109219674	-0.25768833113421	-0.26264629333411	-0.260853440379339	-0.263181220727554	-0.20107915627815	-0.159269205161407	-0.211437237518481	-0.18937253299841	-0.0755505917414895	-0.0570158703750265	-0.10702270399855	-0.00540826271916914
0.0185415615333292	0.0515499525252213	0.085439270509057	0.113234611809973	0.119546704160635	0.0766899955011675	0.0837228786761271	0.0858453746653901	0.0274742262366918	-0.021759834256666	-0.0345911044779157	-0.0918730651682131	-0.137100454271179	-0.166073060850961	-0.18491125088003	-0.153690662822203	-0.204576609212199	-0.245784090258493	-0.259565238100844	-0.204697261878808	-0.252811243537703	-0.305663115142206	-0.244292308400721	-0.215997212379112	-0.24141220603459	-0.201229586417527	-0.115551355167172	-0.0982423161551997	-0.130808951324519	-0.17641464864107	-0.184855204384414	-0.251217466699786	-0.208739012921583	-0.172483230495347	-0.198438551645231	-0.179937774628503	-0.230829372574363	-0.231048987105474	-0.27573354814465	-0.254878919645973	-0.246138151678675	-0.248127621891931	-0.171801815726104	-0.124127778084675	-0.187703052847309	-0.15431468867897	-0.0241594605598937	-0.0120459763263614	-0.0640705490714625	0.0584368551501089
0.0110450589456572	0.0540843968035695	0.0886603036447287	0.101800974793189	0.0962410011316756	0.0514902598692192	0.0468534972410459	0.0598004886617081	0.0212761028512646	-0.0411623573172251	-0.0532779424590108	-0.0709627633753764	-0.11717976258595	-0.163582888386716	-0.158263770562528	-0.146186665459951	-0.187696970457908	-0.232576321020137	-0.257026292373005	-0.194693398602901	-0.230657338062626	-0.283057484269313	-0.212979571485206	-0.164154646401466	-0.19672669218755	-0.159272790226291	-0.0609896328717666	-0.0285321443038548	-0.0808593575512246	-0.129048981903815	-0.15297207581764	-0.242067594148323	-0.21035107438607	-0.159056773133885	-0.191789937135949	-0.200532838123303	-0.269429299064649	-0.264740321058957	-0.30089660334218	-0.289748522798853	-0.296167099531805	-0.311094818009326	-0.230492685991877	-0.169280533886984	-0.240663190433266	-0.209774921558988	-0.057807559586109	-0.019772600293172	-0.068008706956919	0.0538415813842207
-0.0264836898888621	0.00149065890800956	0.0379315810864239	0.0383817059589746	0.0381548699751527	-0.011492050779661	-0.0119432312264586	-0.0120119937847572	-0.0563171491295886	-0.113710708099505	-0.128933745473531	-0.146581141158052	-0.179978717007569	-0.228928138760111	-0.211105214983844	-0.1945705044332	-0.217310919562798	-0.254328022168372	-0.266921513127525	-0.212175631814454	-0.241461555256743	-0.279141400202947	-0.212299025111679	-0.174433512716199	-0.191168773689031	-0.142267509989887	-0.0584206970174408	-0.0186098729400058	-0.0569959021628992	-0.089759389798717	-0.0992125298558841	-0.178082909307484	-0.138245977406802	-0.0951105281952379	-0.131985306344464	-0.140662265738613	-0.204932625147975	-0.215139554794718	-0.249484025786502	-0.232077680105767	-0.241850003196998	-0.272977362593153	-0.195315507269401	-0.119601746902098	-0.197607372674759	-0.195045742257501	-0.031392526418584	0.0151784280455987	-0.0725217974690273	0.0366848445948546
-0.0313317765864283	-0.00475426311420517	0.017687443371567	0.0424452420951687	0.0564898421982961	0.0186296821472597	0.0233062471451356	0.0149727164611638	-0.0366932039471186	-0.0755149810408562	-0.0973609973133492	-0.151576983600641	-0.174828669612366	-0.207832480812601	-0.238263297372391	-0.221167882097733	-0.237082991708613	-0.272104354474054	-0.29317633952239	-0.250249800644633	-0.289221629786364	-0.329730372018666	-0.277139930977728	-0.249546573445813	-0.262389105302351	-0.218632847064582	-0.144695809038746	-0.114899263805861	-0.132304312489926	-0.148184904943497	-0.140850947474669	-0.203961067107517	-0.163813447640459	-0.116103099259511	-0.138285026734199	-0.11802741500721	-0.170797315328006	-0.169695291303074	-0.19575036523375	-0.136946512869987	-0.123174462217501	-0.146175132009073	-0.0510439018981974	0.0236631097953824	-0.0606616553700157	-0.0415664482401262	0.127931365686594	0.148767939140291	0.053968800002655	0.179570668897507
-0.0399070165499132	-0.006568396276788	0.0134935017826779	0.041648143385632	0.0602826701353718	0.0322610183534821	0.0333001748585101	0.0272106586870023	-0.00735052594523472	-0.0416795008654884	-0.0639045909737527	-0.108432365287786	-0.129408500201933	-0.152630857581274	-0.179234109903688	-0.177062046957567	-0.205169667113453	-0.242298090751024	-0.278918479094513	-0.236193851086904	-0.268226691878039	-0.317034802769409	-0.270268918008105	-0.234700971965459	-0.255717170206012	-0.221717653922031	-0.141349493896298	-0.111378032211428	-0.146667657005669	-0.159080301035499	-0.150532036526292	-0.21586026342405	-0.1936018501988	-0.140334227963978	-0.154250353197211	-0.134949391819374	-0.186736790141365	-0.168443746577436	-0.183915132815513	-0.108406692524768	-0.0927343801789863	-0.112885928212282	-0.0126339578970104	0.0631693898962279	-0.0175394258836334	0.0150175106274969	0.185599854085974	0.208334245752269	0.134956344145461	0.264469334188656
-0.0703129086815865	-0.0516079695260849	-0.0172954319391531	-0.0122690112295346	0.00340767366221754	-0.0329731796692331	-0.0375510578559992	-0.0509687786272573	-0.081851907593809	-0.123307488131408	-0.137132223714782	-0.163123055529187	-0.176027076065701	-0.208580058966093	-0.196154178983804	-0.197694355481823	-0.207744403090052	-0.234761555953163	-0.254256339747369	-0.207516487728833	-0.227649633044716	-0.256500348118093	-0.198983734445977	-0.157368742240966	-0.172680217165854	-0.126225241700765	-0.0430906042188117	-0.00136440804530123	-0.0502452427027762	-0.0651485778854347	-0.054361862444332	-0.13954133205461	-0.101040881858408	-0.0518547652508079	-0.0932584744653942	-0.107707154950094	-0.171191279730017	-0.176553431784866	-0.189788563025274	-0.127473534315054	-0.143066965843333	-0.177605157539122	-0.0945442254747337	0.00623492000163647	-0.0739003032202418	-0.0867222046708435	0.0953533987310029	0.162848347311652	0.0504851485037092	0.146344428954941
-0.111416703844286	-0.108574250674197	-0.0742841553796852	-0.06770564344088	-0.0409149828938349	-0.0736401023261535	-0.0691491766935975	-0.0965157467272685	-0.137989838398825	-0.158997715494569	-0.175010845460453	-0.222220706033004	-0.219934702570143	-0.241071633910566	-0.250713404529383	-0.249798281315106	-0.237835967442878	-0.250623763841426	-0.255914337806021	-0.23789932225133	-0.26340704365375	-0.272848404515263	-0.234240268504774	-0.215803116341768	-0.20775840709315	-0.157341662145953	-0.105452291553584	-0.0677321357640777	-0.080559844596862	-0.0593712809195102	-0.0237872251656004	-0.0977734556224402	-0.0461317439640751	0.00836283329477865	-0.0339104853522605	-0.0326030956461796	-0.0894168509657115	-0.108779781648272	-0.117768516104426	-0.0361412576846542	-0.0354892959392403	-0.0748699974132742	0.0135705941217501	0.113128517326982	0.0221473825248914	0.00232484378540928	0.187595470033132	0.230011002027331	0.0786005878119964	0.184754901263879
-0.11479524537031	-0.1124594985676	-0.0860436346635118	-0.0711396251846267	-0.0326247150146962	-0.045781432169057	-0.0358935931396645	-0.0717742390328268	-0.11115427680735	-0.112435741021099	-0.136641050512893	-0.20197805665952	-0.191691049419717	-0.200613517942758	-0.243916984953791	-0.248047276181557	-0.230850271491215	-0.234663639289063	-0.261914294107298	-0.26127152977205	-0.279422403418312	-0.302860200887129	-0.292405410671269	-0.27736011264704	-0.266894722974111	-0.238101190706392	-0.204550615622131	-0.170096400645595	-0.167317915046081	-0.118878086478594	-0.0739928758513388	-0.119087972426442	-0.0779129406783952	-0.0198579617636547	-0.0298073852942021	0.00545323823405012	-0.0290096617267624	-0.0479238629582774	-0.0373933498574606	0.0773654708531052	0.113488358803913	0.0900353390094054	0.192232284571506	0.276919130175343	0.192097435471349	0.20640882232139	0.373845209131788	0.385158026845235	0.25951989279807	0.374716813347021
-0.153054666563117	-0.169242185636659	-0.12891632484042	-0.139506127030808	-0.0883052953577064	-0.0940678874723497	-0.0812634874924908	-0.131924952562032	-0.158730126532648	-0.150922993021911	-0.172077378211741	-0.233105223411848	-0.202290404547491	-0.195291054195422	-0.218960769441046	-0.227727283693498	-0.206124465267253	-0.223067310564605	-0.230579360888988	-0.198524355078426	-0.206381966680606	-0.233428137391878	-0.203818048909588	-0.164462524262775	-0.173151869988095	-0.14402262063884	-0.0952985690674882	-0.0666574008764328	-0.0927826500115776	-0.0318839310189665	0.0183805831224854	-0.0401020290945258	-0.00307677312899493	0.0542844422929517	0.0282067760285723	0.034023345130191	0.00493483919261697	-0.0233734941203902	0.0130092145909537	0.162073297887303	0.18043975085486	0.153322487486872	0.238513146390897	0.348257025434983	0.284032159439691	0.26666921765891	0.423503433666207	0.479406823114436	0.350784645512401	0.4163502136026
-0.175852372881051	-0.209783963598384	-0.167590718529006	-0.187219453996654	-0.139375072899753	-0.16013482144804	-0.143205691926413	-0.198162991607459	-0.230136607914438	-0.22017213182019	-0.223977428317404	-0.275558864349121	-0.246335508559918	-0.232338644192759	-0.229241386879536	-0.22848838959774	-0.181978108996916	-0.212676358496586	-0.198118462998717	-0.152302913673275	-0.17361031820696	-0.180216996495784	-0.131504690042266	-0.10610488244378	-0.11818093963255	-0.069000749016525	-0.0246807997609557	-0.0110932830726747	-0.0341362989303244	0.00789397019646351	0.0828341983116398	0.00838376417177409	0.0694944634722255	0.114521627831795	0.0546460182284341	0.0460923365939085	0.00510917853649331	-0.0458495205628952	-0.0134971161031544	0.118299154943486	0.111784322682065	0.0626868595989822	0.129755934427257	0.25349820695266	0.173353734707912	0.104895621726434	0.271001806235086	0.334812632011931	0.156074390736082	0.197417967626072
-0.185769450004809	-0.220626260155425	-0.190689209422468	-0.199006819002119	-0.139739704692646	-0.148019058592552	-0.124718706467848	-0.18869433491662	-0.230717672165382	-0.19919877389428	-0.212370002203639	-0.282964572777695	-0.252157880487523	-0.224615455436181	-0.260755787917646	-0.257442366029446	-0.201913291939868	-0.226239393544252	-0.220589181558019	-0.195035357593999	-0.216345021383689	-0.22423904008075	-0.195585478731526	-0.18742507218753	-0.190295923073137	-0.144305760927255	-0.122799930363109	-0.119646493949286	-0.118621181628123	-0.0508398392841198	0.0361693574184484	-0.00669916519275342	0.0490963656336115	0.0957512360094815	0.0660897679851236	0.0931253818827054	0.0763308541814056	0.0414908171420169	0.080285544885011	0.233260434317726	0.25514116254501	0.212605004260309	0.30126741602593	0.405701401801483	0.312556003768866	0.271490298345092	0.429761644801537	0.445052240386368	0.26737902284636	0.329690568736497
-0.177446018066659	-0.21873716183416	-0.193432089580927	-0.213230270357959	-0.157516329659482	-0.144501030774068	-0.122681690405049	-0.191308661965991	-0.216993294250002	-0.158973007161282	-0.177109631824751	-0.257352580011304	-0.203288239187412	-0.144220148710545	-0.204946350341269	-0.224134680131382	-0.152773739726212	-0.167402739693286	-0.154811455550537	-0.14966247261774	-0.15972160158374	-0.157349164932521	-0.150103166481361	-0.149735237351763	-0.159295732994014	-0.136734141908243	-0.13039309599279	-0.135618378357475	-0.14147576411726	-0.032756145806474	0.0645445479838094	0.0584065719697842	0.0936386213576061	0.137509444132309	0.123036268100581	0.128484330820788	0.125364012940942	0.11095459721951	0.169777669204129	0.342781431325615	0.385795620789533	0.350781742378598	0.432789560426771	0.531236004256281	0.44699717561964	0.411470241503076	0.536089548419789	0.542691856362875	0.387739377660718	0.421129213255891
-0.191506965371107	-0.240537097651548	-0.214157766988605	-0.257468271210594	-0.215084327159107	-0.203865783412223	-0.188867749848032	-0.245950457739312	-0.253277188434418	-0.200693094394554	-0.195946988047947	-0.239312701903096	-0.195917402618009	-0.123912308661802	-0.125858743516056	-0.148052838913837	-0.079459787948699	-0.0969996916658903	-0.0896344990413283	-0.0797242722925672	-0.0885646306884439	-0.0883925910961249	-0.0775749816520114	-0.0680833229056591	-0.091528778555574	-0.0755723664023688	-0.063075205003691	-0.0703502030937621	-0.101555844513437	0.00548594598815515	0.125320717768322	0.111360061033842	0.159180633607725	0.2129347413493	0.199651238780261	0.188380071671652	0.145726262555895	0.103767201422946	0.190423912427037	0.315515677724977	0.313314036619652	0.26038046259359	0.317376976735449	0.434873880107495	0.34580329946311	0.265606836084467	0.384077421314936	0.426007491551802	0.248814209038593	0.236686437495268
-0.175198382748237	-0.209651588644686	-0.174873106922748	-0.204764539091857	-0.166875801495916	-0.172069923213806	-0.149595848059561	-0.188957975346322	-0.208682932607689	-0.173495418744121	-0.161433807872854	-0.180642226448846	-0.164796668186034	-0.117379073860887	-0.0795071273798536	-0.077629541437752	-0.0545407453747347	-0.0963800041097411	-0.0863586613653298	-0.0582437825835913	-0.0881826515932867	-0.0908331995744309	-0.0700022205769781	-0.0713218954852669	-0.120043337332919	-0.0936512903727626	-0.0664923817573428	-0.104271844046725	-0.13968510260819	-0.101940481069066	0.0108826201704778	0.0204238269069549	0.0728762802412321	0.0854718056610105	0.0737115087000813	0.127068649526347	0.0919565959897981	0.00487276452832896	0.0716282995134898	0.165153801013652	0.16684446139764	0.129248785078036	0.172321100189776	0.264368498002341	0.17823983802469	0.0985525108606815	0.20218384977723	0.218454304436243	0.0457583629295651	0.0373358421145437
-0.110608739981234	-0.145929529024763	-0.121874249838677	-0.151200360807559	-0.113088566648105	-0.115395748119917	-0.098759887816279	-0.128887916497198	-0.148978011312533	-0.126637175175546	-0.107841133946204	-0.136145594839287	-0.12055093407529	-0.0770217728835442	-0.0318371927822543	-0.0621232721225189	-0.0160697408427335	-0.0439869836340076	-0.06432062761624	-0.0411242000205405	-0.0613860197515742	-0.0763266965645649	-0.0628278546851795	-0.0436418867958276	-0.103743672453949	-0.0896211431298221	-0.0568155654964632	-0.0705199975532256	-0.136498535056038	-0.0769655621993046	0.0347446824637207	0.0130502093166111	0.0840444761774369	0.0985997273191042	0.0469099717209114	-0.00935127616730408	-0.0880035809115035	-0.0982836172847185	-0.0575550562555265	-0.0051963887675736	-0.0277977875049591	-0.0680331931492836	-0.0406990164240233	0.0603144058589649	-0.00490759065951234	-0.0995273346793319	0.0111306932482597	0.0842610807678475	-0.0708369954966918	-0.0884331871982222
-0.115349119958821	-0.149679501215565	-0.109400683832221	-0.121569842322506	-0.0898655220959525	-0.101838579025941	-0.0669921977461999	-0.0899755520315127	-0.145816789344049	-0.124286241506161	-0.0952642362047166	-0.127140333020683	-0.138559968468977	-0.0880632177704066	-0.0259540233206099	-0.0586125142427543	-0.0220262577749778	-0.036540235746138	-0.0726193296522769	-0.0924951642525647	-0.142421498387759	-0.109429717318636	-0.11479489961125	-0.159349532073227	-0.183354751247067	-0.160911107471587	-0.175660370409486	-0.185349265053922	-0.212383733718465	-0.142277205888572	-0.0293523923959541	-0.00893705529167158	0.0550722808846065	0.0777142532569903	0.0671420789143017	0.0260118807664071	-0.0486030237303223	-0.0140535765973554	-0.0214316406576013	-0.0378573396184593	-0.0768146038450603	-0.12457407541829	-0.104101698280382	-0.0228222328030771	-0.0916974277799016	-0.179436177980556	-0.0840035864711736	-0.038805574005838	-0.198307332690472	-0.198576357846642
-0.109670401024582	-0.124760600414174	-0.0828198171934932	-0.0870047245231243	-0.067357350558268	-0.0677454001829695	-0.0647845570517966	-0.0986923581491096	-0.144537672601585	-0.142927293052355	-0.125034836381211	-0.170005570448333	-0.182611291484208	-0.126765916036568	-0.0909650730715293	-0.143839495529434	-0.146876154990417	-0.166135476117189	-0.143512490277008	-0.186121262589302	-0.240438215860712	-0.120140511523343	-0.096803362657843	-0.147896358429816	-0.0978200296018891	-0.0539375702377993	-0.0825497772261918	-0.0488306510939732	-0.0249262230717001	0.00315330572279532	0.100178514811463	0.0515853326968526	0.11686325395986	0.171933811843442	0.112903809511796	0.0380310766421365	-0.0936222857366106	-0.0803132168242931	-0.15656582574059	-0.131467107312619	-0.180656938355942	-0.256856574089285	-0.200956236197565	-0.11122779692898	-0.21542765399688	-0.27797688796042	-0.140470460717964	-0.119176249419465	-0.29476837645635	-0.224756565281074
-0.110370308583964	-0.120671904290519	-0.0930957121892309	-0.0991277249463218	-0.0799537294344237	-0.0727326896259097	-0.0720133709492155	-0.101251972762467	-0.129637004618492	-0.122863308796579	-0.0986704820363171	-0.138239899686189	-0.14657858167309	-0.103822200487931	-0.0627134828722697	-0.115965956256322	-0.124912428993365	-0.157885772282319	-0.167335451146848	-0.187881832580222	-0.239046239797128	-0.178593512107381	-0.155942316892389	-0.171024141261685	-0.170052828256655	-0.139480512312318	-0.128685745763532	-0.108696064543951	-0.133239071546769	-0.112344901022984	-0.00662372221467959	-0.0399543837198837	0.0404845275313763	0.080116109229182	0.035221676599908	-0.0256442931940805	-0.123216683159274	-0.0767867076720639	-0.123836577705557	-0.12130497538261	-0.193091179547122	-0.262144546291969	-0.223153501460929	-0.124159118447953	-0.217344242734225	-0.298232097038353	-0.164675581497785	-0.10785008944352	-0.293424492147869	-0.246357518220799
-0.0838840467977462	-0.121303608319689	-0.0770646521911461	-0.0845514732182945	-0.0515440327087816	-0.0839220048693399	-0.0719065094410376	-0.105747485803546	-0.182393744433388	-0.190834731620965	-0.185153372807008	-0.233297441943634	-0.260956502052599	-0.250448983369945	-0.224121955464993	-0.217284160117271	-0.185265307201155	-0.199169021692107	-0.192833765660305	-0.197912776700116	-0.22541962516743	-0.182242735600786	-0.162532177712589	-0.167485173490161	-0.169543842605184	-0.137775576047692	-0.117931966871613	-0.115480489578492	-0.130984377853066	-0.125326430489258	-0.0614937590732156	-0.0584116638089573	0.00956473568300221	-3.30837045850509E-4	-0.0323005426805557	-0.0585434321546695	-0.0777970049916321	-0.0356207622142614	-0.0792334903033968	-0.0629348248314058	-0.117143475592884	-0.161152599275152	-0.133577557543643	-0.0512369096809539	-0.122621239609684	-0.199559924714847	-0.0870747878815778	-0.0375769739659718	-0.205348859659258	-0.178402092150047
-0.0849777615408847	-0.118983125106843	-0.0716793282893974	-0.090446529895925	-0.0811067530393377	-0.115511769985753	-0.111742409069231	-0.133580887809183	-0.201915885457628	-0.22107518039279	-0.21304746270365	-0.240567523609735	-0.268645530092747	-0.260284801284083	-0.217979337722965	-0.219532934678865	-0.194652900585644	-0.217159526325601	-0.206521222250685	-0.203647663064047	-0.232259759065055	-0.188643741797225	-0.159474837941254	-0.163160247419972	-0.15981454055651	-0.11835515069901	-0.0916921176301353	-0.0715931294152546	-0.0902960802026459	-0.0940954814254225	-0.0344028999293759	-0.0589658012758825	0.014670348913717	0.027515748364546	-0.0115847083454823	-0.0366197060166432	-0.073723894405768	-0.0523897049072692	-0.104214597130222	-0.104305331669663	-0.162626470913893	-0.21089704845046	-0.17348120228647	-0.0916568036128036	-0.172201988516033	-0.241296965125312	-0.114142406262005	-0.0628507761327406	-0.235966817496041	-0.194571821713017
-0.0819516109064606	-0.0962021856812914	-0.0558139566160962	-0.0637281752251208	-0.0529233344169663	-0.0898251885986046	-0.0819477886962589	-0.097927652022558	-0.162248153801558	-0.192307149149275	-0.185495221397134	-0.209183240995677	-0.242963691343317	-0.24926974471873	-0.203126340759647	-0.20898851864183	-0.198451495400642	-0.217822748809438	-0.214205777198083	-0.207445980307441	-0.239764016903554	-0.193830884710663	-0.158721972369638	-0.161193200193495	-0.150649748762837	-0.100568298697932	-0.0714396923278993	-0.0473548317797181	-0.0635874765392402	-0.0712737973949495	-0.0255277822409652	-0.0584821480115523	0.00819559138392719	0.0275657795404709	-0.014545868619693	-0.0370171941022686	-0.0655022099080477	-0.0509352830308417	-0.117769123164071	-0.107425281973198	-0.162205973917389	-0.210817052937781	-0.160388867179852	-0.0811244796009646	-0.158885960835831	-0.213118605625803	-0.080123422901968	-0.0380171815892595	-0.196370841419168	-0.135961054614374
-0.0924003536194523	-0.112207604265812	-0.0602337544897121	-0.0654962465786857	-0.0477773235826416	-0.0895466504321936	-0.072561550711891	-0.0920226912376234	-0.163249334948605	-0.188964012057659	-0.180836055421277	-0.206940611108198	-0.234956003529795	-0.244518465666086	-0.18332506144191	-0.19600801613966	-0.20012114345887	-0.227696656581608	-0.220120092078038	-0.205384077631939	-0.239073795475496	-0.193522225668588	-0.148297877599399	-0.147349249610461	-0.141431324487816	-0.0898633872330412	-0.0606426186051703	-0.0453057430281281	-0.0642096032861677	-0.0784250976737861	-0.027029260251926	-0.0613018074392745	0.00149599383116793	0.0177424736106605	-0.0263822029217154	-0.0484656405509518	-0.0851402342121798	-0.0834136815691822	-0.145886466718262	-0.136339800326536	-0.189002707105657	-0.234511567672876	-0.187185269375727	-0.105971065025816	-0.180401146055392	-0.233349053952032	-0.0942945278214113	-0.0462495858285292	-0.197540180269428	-0.141230356280866
-0.0731662294226158	-0.0772912140167598	-0.0166747557589957	-0.0323451394941539	-0.0267838952490237	-0.0793093539585641	-0.0713400344073197	-0.0784086001332138	-0.130490541809916	-0.173616632401988	-0.165780597207875	-0.165925497557607	-0.186242254110511	-0.214543054453441	-0.125060327511588	-0.120018401340285	-0.149672165207292	-0.191773843954488	-0.179603788766125	-0.132293536900169	-0.158198300447632	-0.148931557677407	-0.0818198801275378	-0.0474971572933394	-0.0588479835371604	-0.0108019942973784	0.0525870953191561	0.0833128446447616	0.0328028940300302	-0.0193027035657599	0.00543468782013191	-0.0678094124607152	-0.0126555880151588	0.00570638022544819	-0.0651343220679187	-0.0910734645493888	-0.151298571606528	-0.177314156701545	-0.233059237055115	-0.243825072642595	-0.299452157532147	-0.342712830523616	-0.311467669685678	-0.232596419739431	-0.294309915869528	-0.34713034367415	-0.220131693356737	-0.147628753025292	-0.255937923289818	-0.221432765522892
-0.016310162710368	0.00233520952777267	0.0469583067085773	0.0286790689012095	0.0314389565394593	-0.0221282848421551	-0.0313048928929628	-0.0325496789308435	-0.0648378020024155	-0.132758235032821	-0.130935780966698	-0.122674545064192	-0.154657703517865	-0.20204087665999	-0.13034790186825	-0.112877835661496	-0.15826755894672	-0.193670574658264	-0.181993484931243	-0.116430928936502	-0.135338857411409	-0.146281045163983	-0.0578073072848131	-0.00517396499936187	-0.0178913319117295	0.0283119173466122	0.121312421280611	0.178689483070437	0.109330339409699	0.0333453449503286	0.0128920131686078	-0.104625185591793	-0.0600668212658919	-0.0215195079449887	-0.100551051419328	-0.159085450083626	-0.237273376965935	-0.244318934609303	-0.308645488728697	-0.326036512847116	-0.388334203741077	-0.417287842814104	-0.381422521494211	-0.30680125753069	-0.347483301973288	-0.374950281818792	-0.251450712896291	-0.165142482809974	-0.223229379356104	-0.177231811622489
-0.00228854853733462	0.0219424923581318	0.0353922184169855	0.0209393789021021	0.0213376029312081	-8.90334057179112E-4	-0.0197570432307935	-0.0086342948946524	5.89828663726336E-4	-0.0585178115883456	-0.0512240217956748	-0.0134529179767657	-0.0277458543225829	-0.0729007783800826	0.00825428600392442	-0.0128891632157156	-0.0810171231252972	-0.105111369569169	-0.0923930347893157	-0.027994166016427	-0.0318928219606038	-0.0557817718790179	0.0279877799945009	0.0970866076800992	0.072173938727413	0.101298547189872	0.200378532108611	0.265296219162239	0.16191336947534	0.0695498730101707	0.0142497726401778	-0.100367966452028	-0.101493001902234	-0.0705307381237949	-0.128847060056979	-0.215976215333086	-0.285881576403859	-0.264291962091816	-0.311293860379353	-0.332576984134518	-0.397010511128032	-0.405571938744745	-0.393809845098001	-0.335991141419479	-0.328451203022249	-0.33582285199723	-0.262365260067842	-0.156731661642274	-0.146402810310465	-0.126912523514405
0.0666552385624406	0.0956596584152085	0.0875119350581764	0.0687506251185504	0.0432190145779035	0.0258210409519101	-0.00521171046618708	0.0237056520609515	0.0474764986068737	-0.0186970906723358	-0.019762669442945	0.0305388849922918	0.0104077684926737	-0.0434100813598324	0.0178363813653778	0.0299119564618148	-0.0366850996108209	-0.0751045447481909	-0.0693191529373558	-0.0180211364897973	-0.0259541353737691	-0.0524652603429578	0.0262685024918465	0.0852373467058435	0.0588563816622627	0.0826365240052676	0.178030295491222	0.221721910520999	0.126189956472062	0.053884576121387	-0.0276613722962382	-0.134981077961162	-0.15129091298137	-0.105247915205337	-0.138283284722715	-0.221400600395629	-0.309177808837736	-0.275196638947311	-0.329313240204353	-0.369477726608522	-0.417238242724784	-0.42666862859508	-0.392984881911298	-0.360508827587456	-0.373067279251274	-0.338434974617471	-0.261506400023208	-0.193746026852573	-0.163405672541855	-0.108909675418533
0.0845055190993586	0.0972397054084316	0.0843540385599499	0.0702340081016079	0.0646506546201667	0.0477108218955693	0.015562626173705	0.0317828213004741	0.0518101223731023	-0.0158650110532227	-0.0174639079463606	0.0271239448164164	-4.75129164860497E-4	-0.0505261774314314	0.025755349408807	0.0597498956841668	0.00985642784407589	-0.00579808089204367	0.0196253419933454	0.104011638835475	0.120022027390397	0.0818918120383212	0.156212439745433	0.225692324436398	0.202525815372257	0.208628432745555	0.302720931883448	0.349360316752504	0.242847699287851	0.153654626263849	0.0422837896240444	-0.0538164378252209	-0.0912215603161423	-0.0910254036499771	-0.129570690117437	-0.228022032784608	-0.280843347991017	-0.270020706893797	-0.306826659621852	-0.353618640477324	-0.417488764383079	-0.391983079645154	-0.41767739205089	-0.396594020285097	-0.333812463157774	-0.329248268008954	-0.333128602335816	-0.220981629401953	-0.126745584201614	-0.15550276809373
0.110108024293268	0.116041385799217	0.0926670630451049	0.0801313868003087	0.0756451940047812	0.066587775622332	0.0363208637816394	0.057423016977921	0.0837503657788342	0.0140251343697203	0.0131591266527696	0.0630079514094233	0.026032587652481	-0.0202615040407959	0.0447435812281089	0.0688830894830601	0.0296262299437132	0.0288222068279935	0.0448379793815073	0.137742587000781	0.179248464281802	0.128805653779329	0.194420011788208	0.273610764334483	0.248064750944735	0.232310901128305	0.316901367711943	0.363462830925991	0.26480346525549	0.1747145419294	0.0373193627149432	-0.044399373735775	-0.102423426410293	-0.113978082523973	-0.139503609030509	-0.237376294536212	-0.261487098668299	-0.246304672794135	-0.257938124646531	-0.292331640902737	-0.333305399972993	-0.273963807647979	-0.318630078929452	-0.33165913534718	-0.22877433460714	-0.210245742784619	-0.263257986566922	-0.162210942595061	-0.0185744532457151	-0.0784283162747261
0.0783388900840648	0.0807359190382064	0.0492391115428691	0.0313129624150038	0.0333739605666637	0.0374218795645684	0.00426944469005665	0.0145792865523535	0.0621448350272251	0.0119672810108067	0.0165986931426263	0.072836277809241	0.0531688916205397	0.0186689884787577	0.0982312560944074	0.115716410694698	0.0813035155883573	0.0726881994921816	0.113348496372542	0.199693120729804	0.225469886983622	0.201712110686802	0.270037449446174	0.344221590677061	0.319700861171114	0.30920080145511	0.386013774383705	0.43213937001474	0.328814599718348	0.226250540291969	0.113354494166827	0.0296275914361873	-0.0218694332741066	-0.0554747376766247	-0.098376717971111	-0.199067683645724	-0.221927643874259	-0.20489116485304	-0.218138409899693	-0.278083303571478	-0.366767418702323	-0.333416914841283	-0.397224091388607	-0.384765255453175	-0.278370105616697	-0.297132677879874	-0.351345891058605	-0.227468811868189	-0.113625026638092	-0.200291964657498
0.0387554057003989	0.0371739613649849	0.0175296845661565	-0.0163024956100208	-0.0179571636502364	-0.0197610035049271	-0.0463337227486433	-0.0415946931682959	-0.00293628835516211	-0.0470852731336405	-0.0432015551070011	0.0012646090685858	-0.00602514358312928	-0.0264240315968827	0.0570183268409775	0.0625047453619928	0.0420788879188141	0.0285064587747236	0.0668450726978006	0.144445975104088	0.165012989374701	0.143919877079387	0.223752700234214	0.307545605179496	0.274272347595904	0.280082552792939	0.373055015084579	0.420118502386842	0.291578463308496	0.204361901343813	0.125441523137271	0.0197557525342866	0.00216754976529308	-0.0103727897576552	-0.077065666777793	-0.17872250077962	-0.226604806596711	-0.205851672745177	-0.238936515797941	-0.287809279076467	-0.385430327453748	-0.384180468427972	-0.424938436575031	-0.371627882130731	-0.302738340139641	-0.3450967465102	-0.33833349855612	-0.191125404293584	-0.140885111135957	-0.206669075990864
0.0436276006999766	0.0435243870907081	0.0358985447133515	0.00486161699042031	-0.0094341702550796	-0.0171259152527868	-0.0393352244483348	-0.0147061065652979	0.0105526506519008	-0.0460919268652836	-0.0479151344481706	0.00589232027927912	-0.00622969314036027	-0.0378477741800759	0.0186174917382453	0.0240450741798511	0.0131564202921588	0.0177835282778393	0.040111656032821	0.120351589389272	0.161636869115269	0.122541698824461	0.19796163373804	0.283092463541055	0.244180188063384	0.244894579109531	0.344793886130366	0.391433631713861	0.262703998438616	0.201004429926422	0.0877825509292438	-0.0276536650701158	-0.0626962094535275	-0.0484836240274956	-0.0943813105849954	-0.190664359924674	-0.226003054264519	-0.204158168475192	-0.221084275009123	-0.228459939492444	-0.270341376735537	-0.248879528677787	-0.275107666685582	-0.247606531708869	-0.175484572056162	-0.174122824065084	-0.176853008293238	-0.0553183780176643	0.0482188042239584	0.00729968934590302
0.0747970598185577	0.0668497965247891	0.0573290694979624	0.0267315586122818	0.017923383139263	0.0146135466663541	-0.00891233129439947	0.0104807333260113	0.0484504299520809	0.00182874295144834	0.00365407926674308	0.0716645967056022	0.0647659046355891	0.0382550285649208	0.0997924154208676	0.122378433258723	0.123199766089305	0.131615205773752	0.153538383752525	0.248599196896412	0.318863162923602	0.262955214116433	0.332959715462057	0.435068932860202	0.379689958652485	0.344489588241547	0.435052274139407	0.481296462256256	0.343219924227603	0.254145168840797	0.121332142129099	0.0281402125458488	-0.0409334968250635	-0.0738895717976371	-0.111942414676746	-0.212242333427628	-0.205770537386168	-0.192936806935906	-0.172240211953144	-0.190628116690666	-0.225635946568459	-0.171919622733515	-0.2508986092393	-0.259715688279404	-0.114188862601151	-0.121135785699919	-0.215156816809566	-0.0806901265674349	0.0926119766923903	-0.0292604928328645
0.0467218414250834	0.0212915708294121	0.00928954929319655	-0.0448978007075744	-0.0469985392316819	-0.0433168182730084	-0.0721690776521024	-0.0639119888558441	-0.0141126738674121	-0.0512591356180367	-0.0386133274246191	0.0263014775831386	0.0329725817383596	0.024677568601466	0.101768309850208	0.118080242022556	0.144779620667655	0.142470935811336	0.173157042074813	0.282968105555557	0.358635939984292	0.3043534093681	0.389533060968015	0.511476969245604	0.452302884014689	0.424928474743942	0.518255434834191	0.568352339068232	0.417064111757026	0.323570360377649	0.209986238079447	0.0944451106352627	0.0419756653399832	0.00365515057880761	-0.0687925080521307	-0.192385988510163	-0.195616276702841	-0.176159912732567	-0.152614043730653	-0.16286787209639	-0.230290360169723	-0.196272250284873	-0.283222672672546	-0.258951234487947	-0.115356779049651	-0.164861659963599	-0.23924104125464	-0.0657386680947788	0.0525512544892934	-0.0999663227960892
0.00283074755860709	-0.0301709072964901	-0.0386721903271995	-0.0869679569830317	-0.0944379988973882	-0.0899465709934848	-0.110483523423035	-0.107161692776496	-0.0737922399711958	-0.102442503642648	-0.0953365703166422	-0.0440646011261976	-0.0387367661475393	-0.0335382832029872	0.0283103139530676	0.0421388059472369	0.0857014630225194	0.1051073260401	0.133133845540735	0.225751933140932	0.306980555288726	0.263605282731963	0.329312844401966	0.432546742056456	0.416764257618957	0.384103267091049	0.453775898715152	0.52373685984212	0.39683865453905	0.360093631635986	0.250697476468823	0.142425371165006	0.0831610836505428	0.0752611274185294	0.0206835463715144	-0.0953044550181431	-0.117881403712172	-0.0906413838098634	-0.0646015716430588	-0.0555185886471358	-0.11096517712197	-0.0913495602169204	-0.153500692184055	-0.116085878750636	-0.00502849372472141	-0.0447281228987017	-0.0859784993837428	0.0742461097908551	0.171136950041486	0.0547707752101951
0.0200087682184432	-6.8393589011365E-4	2.43682852991916E-4	-0.0285613424050402	-0.0328874914210763	-0.0301576405450377	-0.0326581045577592	-0.0205176081053704	0.00143018069738881	-0.00549046438832773	0.0037211446181481	0.0499380917699853	0.0411968396170952	0.0440416639214871	0.0923287120120739	0.104957651057164	0.122301712100485	0.142811936991581	0.131789209221066	0.213230368955373	0.30254104348641	0.22851725833026	0.267706893319738	0.365559648281124	0.328406775281456	0.253886897425077	0.310941974948752	0.371268581275566	0.240237450530609	0.202960186269933	0.076055508369356	0.0472508658032773	-0.0468627381587121	-0.0858011266378609	-0.0765024656496065	-0.135909448803574	-0.102286360513505	-0.0717332104930421	-0.00872159161095525	0.00726703234375238	0.0190639822049733	0.0838518077229195	0.00903865009228249	-0.0168157844309555	0.130524922118706	0.142424519609417	0.0279768934031606	0.129661312727558	0.305546757682123	0.179469798995938
0.0186857123511657	-0.0149179283770892	-0.0151111589017316	-0.0597988676878292	-0.0514659550072217	-0.0492758598102848	-0.0561335644808581	-0.0547837410870459	-0.014771267730631	-0.0154915594631945	0.00587899079838578	0.0657617646290284	0.0708700161286385	0.0776827259479939	0.145993641882806	0.173000138409825	0.208399144945284	0.205812040345377	0.216298077979704	0.324381965928858	0.426349138696327	0.35217077835429	0.405518462379781	0.527508773248455	0.455942596187079	0.37516244369361	0.440544451567751	0.4807459289206	0.324073084522038	0.244549222276412	0.144717680143154	0.105847842454616	0.0229438307878502	-0.0553240242852334	-0.081255105803587	-0.164803808385253	-0.122359869679879	-0.105746331786547	-0.0285123401078368	-0.0202132369837035	-0.0354050104495323	0.0247054865939985	-0.0828599052142992	-0.0985781910121261	0.0658091264430911	0.0311624417381739	-0.105038477273569	0.0248674820043908	0.170485074436323	-0.0153653061581749
-0.0536344010468076	-0.110512654355773	-0.120540280089399	-0.19005761979419	-0.187244170903345	-0.166646586751977	-0.181323635861379	-0.197066130823239	-0.149381238786051	-0.132620471079375	-0.11085996477675	-0.0620289874666509	-0.028345561969039	0.0142253759857241	0.0743969772267236	0.104158116686885	0.196479666658316	0.221470473781067	0.265611511800768	0.348039035117461	0.458403888842498	0.419101521768972	0.451490322107908	0.554509500045357	0.540031696812222	0.465437912750927	0.501865374310455	0.558740487481104	0.426104607022535	0.439930917520593	0.356046850831121	0.283790895614902	0.212276391733875	0.178278868438078	0.131088291184215	0.00633225879754025	-0.00584727024587719	0.00877858485456589	0.065852023020732	0.0766680512030229	0.0407672258998077	0.0570812861011233	-0.032937109445827	-0.0141770334516203	0.106525382225679	0.0486262868385489	-0.0463310834848048	0.0875806735249026	0.184428744727821	0.0155681190483754
-0.0717660670895957	-0.116307981682546	-0.120654415197956	-0.169135227291428	-0.177336553940933	-0.158830991145259	-0.156075583097375	-0.157590762344827	-0.134341104865139	-0.0892010297355568	-0.0699151028220605	-0.0440754074519492	-0.0150262390406745	0.0463157018698282	0.0696904301325842	0.0818782603788919	0.171592078778197	0.217241701807721	0.200956656231598	0.221879820296137	0.331575487742757	0.26261937848674	0.221002721744021	0.299370572330605	0.297655093566346	0.191942270563596	0.19951582057587	0.241343514400671	0.149403984629861	0.2429163975053	0.17702907399978	0.191964913020445	0.108593264761029	0.106762471590166	0.153231454465301	0.105873372970222	0.114864704577821	0.14255937672824	0.235951708498477	0.249014857700793	0.270518573267908	0.297727793726466	0.231167736306492	0.219917643163328	0.315689143584447	0.297693970577201	0.195092337400289	0.283838762850731	0.387006623128362	0.250801833037102
-0.0440771220085033	-0.0882067626217028	-0.0848403440069289	-0.127943629615838	-0.128989611735373	-0.125913461926347	-0.113086802675579	-0.103082060411647	-0.0791674535087886	-0.037831868895251	-0.00799895808568508	0.0369286401000125	0.0536339439427014	0.0972080201188792	0.136961299411171	0.162882850527164	0.263765598932309	0.296379182801142	0.243875411961875	0.286482179994335	0.403102901716607	0.293890805587631	0.254048252637363	0.350601948389795	0.301773086270507	0.182570222696597	0.199594287996829	0.215640933357851	0.107007618693683	0.140458185767918	0.081192576610147	0.122211712598257	0.0371075317556995	-0.020793048109503	0.0139685429214298	-0.0262954318251936	0.0199844316042918	0.0371966360646376	0.149022300713497	0.14687228146055	0.176217530462468	0.22277679261092	0.126210166435109	0.0946658188325003	0.214545821830051	0.184720236111601	0.058269585160668	0.146677845957957	0.252836898986761	0.0852784305243696
-0.0503027261949038	-0.103073208380591	-0.114366847018136	-0.184427512813241	-0.189547110274728	-0.174906993158814	-0.175972966945022	-0.180649751409772	-0.131221222643334	-0.094751481346385	-0.061790267945817	5.31296254991523E-4	0.0271358505276438	0.0716878335207137	0.126799574031732	0.16266246862955	0.307319611968389	0.350782596560634	0.335512613130758	0.371717156060986	0.490997868884446	0.42128426277513	0.394150827509261	0.47893345961242	0.452752147478396	0.350234280337507	0.348007914281954	0.374315335027056	0.259019112506983	0.297277411842226	0.239518410138323	0.241064581411345	0.165643224829291	0.105683229052933	0.0973767699203809	0.0136418118596175	0.0240681859396694	0.0382893936343673	0.120842196312187	0.107034177622169	0.0965268581004013	0.117584745565281	0.0204534068998031	0.0071254333416758	0.121209936001861	0.0745090114197359	-0.0378490025473701	0.0490577338562383	0.146175205443151	-0.0148960223963943
-0.0892109138366518	-0.143518014865889	-0.159700732403251	-0.215239117331528	-0.231274736640025	-0.216240744277985	-0.217770639844994	-0.221880368057789	-0.181997106374346	-0.131880838508196	-0.108384660032136	-0.0741957287499316	-0.0360221233991384	0.0298628591546442	0.066584467621301	0.113890253600186	0.269409019640792	0.334466351431654	0.316803522335196	0.301869370393829	0.410782638174149	0.355190958911447	0.271973468568315	0.318466537394801	0.345598425487232	0.236642796676896	0.184231245282682	0.212419890619089	0.152650613363558	0.293978937608127	0.258007313237406	0.275437832095734	0.212395088162854	0.206328654220746	0.222287645730691	0.138795687259997	0.120226880820736	0.134381293652291	0.210792223743746	0.178273315227664	0.179585554976035	0.17173852651359	0.110112986378668	0.101150565585633	0.153722609730298	0.12049709360458	0.0399186585296246	0.0863714036103143	0.151469900190093	0.0469688012296488
-0.0764455017825007	-0.1095352984294	-0.128693547492692	-0.161912652514237	-0.179427958444828	-0.160950269677494	-0.152835052723839	-0.138056265465461	-0.102933230312412	-0.0392089609762974	-0.01232834618406	0.0184366341098495	0.0477569388321709	0.101827761318262	0.14156827811318	0.170164614524518	0.267899077826318	0.33263359512238	0.26761465556503	0.235784268863732	0.333023588190542	0.264936471466603	0.154925972706849	0.191662550387682	0.191291205096602	0.0859091644737076	0.0393135842187596	0.0358960400878666	-0.0163781374443421	0.0949507092346033	0.0843102928215722	0.150226449120386	0.0930389520901953	0.0715184208921256	0.108875277369862	0.0534629475053118	0.0545328096595808	0.0738674226659156	0.147979592352577	0.094620285131576	0.120171949499899	0.135774131258161	0.0699961351313141	0.0437247798353893	0.101236567152158	0.0814428746736073	-8.15688104063589E-4	0.0361090605649922	0.106905363683047	0.0124104934450809
-0.0563567363394451	-0.0891026299048019	-0.107406914957879	-0.155791210478572	-0.176179573552709	-0.163570346217191	-0.155839275316573	-0.135369777858822	-0.0920545722517245	-0.0422229653630675	0.00782308405183574	0.0556188979060776	0.0739691401266686	0.12289488740537	0.169337901367326	0.187153101631541	0.30530422453847	0.394414763428754	0.34349146199138	0.307150212718295	0.411361254818443	0.341708135423821	0.243668763555936	0.286934220996536	0.260726937527968	0.153242194190416	0.115875817809999	0.116314655620452	0.0408337042815684	0.10859923391743	0.097570285639925	0.151819525448347	0.081395672556491	0.0312169315548943	0.0574097800783734	-0.00290361626023469	0.00227819208214316	0.025922661181423	0.116899246071138	0.0690463206197195	0.0822927392983814	0.10837928140979	0.0336827240490492	0.00690864229976981	0.0828640751334556	0.0566220786892547	-0.0416526572158059	0.00661123476654313	0.0894180967476975	-0.023707681172057
-0.0359816487799376	-0.0670177079919887	-0.0979117744178404	-0.145470980385831	-0.177412930822076	-0.172254496642272	-0.169891326048461	-0.147768833262659	-0.0987863078420225	-0.0640438376080976	-0.0178893134784631	0.0312706714431728	0.0575122799386239	0.0912678483814884	0.134259684875315	0.17188862191986	0.317602792305458	0.426243796188799	0.388455631974883	0.325178052004089	0.434639656511167	0.390673004519004	0.292319424754029	0.312799295592159	0.314713882731849	0.225170802174466	0.178631381100827	0.186142168452682	0.126574705933372	0.213236912821563	0.171489977374611	0.190323391397686	0.121739525765863	0.0961450499612706	0.107167090597273	0.0388855895605618	0.0262740386136142	0.0381997998544661	0.10376577333219	0.0427993466029352	0.0437879162766089	0.0510170804058943	-0.00676015564580505	-0.0309723533224099	0.0297058324796215	0.00639355092630509	-0.0777976281308595	-0.0450557355130246	0.0416072098744884	-0.040597974926481
-0.0271907094181492	-0.0469866756053025	-0.0897411288098943	-0.115893427003515	-0.143326087059923	-0.129486694574256	-0.124057038527876	-0.096828045562057	-0.0467262111258162	-0.0129090494402513	0.0194349366472483	0.0785505512687047	0.0918173635090783	0.114869617935226	0.162139486842181	0.229010059931964	0.291666678253846	0.395730559307349	0.325772706704242	0.252752462115749	0.326979285455702	0.287173260351305	0.181769766599641	0.173492219175026	0.180352293444777	0.113253375905942	0.069753102982104	0.0648991581399339	0.0120682322397355	0.101344224935541	0.0636119513123479	0.109041990160898	0.0563497228746848	0.0414031302126037	0.0686851262385296	0.050198021594648	0.0552733783502139	0.0726424215259528	0.116511722820541	0.00672792737950384	-0.00539722460257588	-0.00240056963226687	-0.0577124302834498	-0.0833489104378125	-0.0330556315384958	-0.0506017254815343	-0.124758940442995	-0.087987718091911	-0.0194088225364726	-0.0863778379089187
-0.00665257353776809	-0.00782952538754648	-0.0421786818148596	-0.0712674230667346	-0.114468583821042	-0.103206095587142	-0.107735356529907	-0.066179051201855	-0.00852587425096374	0.00797829063142496	0.0409409871980428	0.121750513393308	0.126810955817607	0.131744615922755	0.188905671708665	0.232705079433608	0.23937768071784	0.354729798318164	0.295977288353423	0.215264643016374	0.287301122511644	0.22946630713028	0.13200819223219	0.141118821685877	0.126337377351171	0.0539692320388487	0.032584269775574	0.0359742573774391	-0.0214730132703691	0.0370003396233144	0.00211681704502451	0.0556951193490564	-0.00385008716375152	-0.0414262076961642	-0.00627923195854333	-0.0235851389359786	0.00804504227514032	0.0383232778650534	0.0979100595966932	-0.00757187166752355	-0.0170849211820971	-0.00321949376785089	-0.0573303126992121	-0.0879657149569174	-0.0296059119021787	-0.0373704005453509	-0.112575004109527	-0.081029566072968	0.00157789375693406	-0.0668309313664415
-9.04281906018449E-4	0.00435146680078175	-0.0337553354930399	-0.0607977216742635	-0.116151467684373	-0.10930167221755	-0.119390828689371	-0.066296549275275	-5.50001408073741E-4	0.0159323360015385	0.0546213344079298	0.129708371661506	0.14545113373414	0.155362410552903	0.197806309174844	0.204437138226661	0.257707565580678	0.388741241756196	0.331636712366971	0.23674407118024	0.311944406235429	0.257182508757602	0.162981710616618	0.173027931631052	0.153363801367186	0.0831955521644319	0.0573117470755841	0.0683112611342019	0.0118823593444097	0.0670251291334544	0.0273449167945831	0.0653630917827653	0.00488704733353087	-0.0302370083796894	-0.0088386147539034	-0.0563257010618603	-0.0380839951145775	0.00132098312231061	0.0561996575168339	-0.0245689676040453	-0.0148090275667667	0.00625262723129199	-0.0402600580301221	-0.0765357226409047	-0.0197779174476186	-0.016104299114594	-0.0902735885079873	-0.0775246544215667	0.022523195283787	-0.0298769607265238
0.00591246449437946	0.0123795586557805	-0.0435097828493891	-0.0444507462395096	-0.0955693008462088	-0.0694732358073664	-0.0703765646382009	-0.0145801671291488	0.056233312391576	0.0735693256022208	0.106855187266884	0.190299907683715	0.207664191136716	0.214231628660962	0.242859841992168	0.283764569718031	0.328106703965144	0.442375962250534	0.367156617167847	0.264042739423869	0.310324251885235	0.270896218757759	0.172815301911425	0.138446323599133	0.133337559742407	0.078293886547363	0.0355195893737924	0.0405165214872162	-0.00134858441544389	0.0657016823284385	0.0129474461245564	0.0618033226824252	0.00738732610869334	-0.0177460911916806	0.0129053589729947	-0.0211378941542896	-0.00654053026747572	0.0338034186656498	0.0565299297695338	-0.0505204927364472	-0.0591542431794366	-0.0445804550386489	-0.101380114641058	-0.138725835808095	-0.0796732416574357	-0.0844465959209333	-0.16403516242789	-0.143379706534926	-0.0539399294838554	-0.0965342233263222
0.0448878602380214	0.0673486099846129	0.00472472105745022	0.00768804826136377	-0.0480968230142893	-0.0266220213901461	-0.0395819213917369	0.021746898243726	0.100019344773556	0.0871104348193641	0.108836080613296	0.215580772206345	0.217973014525953	0.190487348523032	0.229842121404738	0.285125155808405	0.227832491122306	0.317720210110153	0.253103154837109	0.170597384855599	0.193393234474489	0.145817295095463	0.0755535394014967	0.0475146742303942	0.0273266774546336	-0.0126412839150084	-0.0245077775334739	-0.0174933601752666	-0.062868837644611	-0.0236303209694076	-0.069051067823323	-0.0220988472697676	-0.0640043723985476	-0.0911691859929576	-0.0538668582851082	-0.0658047632059238	-0.0399769433004176	0.00148925485162989	0.0225814772385502	-0.075894699908781	-0.0981949089266981	-0.0857516146746091	-0.134871500063989	-0.16260321560779	-0.107111529734265	-0.108532214433689	-0.16982261055264	-0.141962527024668	-0.0635222048194996	-0.0987087448216682
0.0758382711501465	0.122928298245994	0.0595025170557133	0.0568374582376301	-0.0249028080730999	-0.00890071998186724	-0.0349783384446774	0.0446211872570298	0.130636981989454	0.106894023102374	0.128908500119179	0.23877800416562	0.230951881404281	0.194065125293396	0.23626044899057	0.240121160421971	0.170135748515387	0.255018909405806	0.196809964950396	0.118929950092721	0.141602118001346	0.0909705680062478	0.0298981336045411	0.0166702100131899	-0.00587122833676225	-0.0406661125790251	-0.0394606519480073	-0.0306427243625153	-0.0709553466152503	-0.061108577556539	-0.112861023980963	-0.0724351353556207	-0.11396776730607	-0.147350137010846	-0.108357537318799	-0.113779243442526	-0.087949536535072	-0.0388176518921026	-0.031407897202386	-0.121151907631535	-0.125103438040142	-0.102371615744325	-0.134338694835039	-0.172122473199892	-0.127254161710439	-0.105870472619807	-0.15491459087629	-0.150102235524834	-0.053897828228942	-0.0688271029043303
0.125431837000153	0.176479157274855	0.0721440053810624	0.0759040157588184	-0.0126008461922407	0.0266636918887119	-0.0079052742378033	0.0752854707037163	0.185908976579566	0.172089292353096	0.187077885164291	0.302420622927796	0.305949674986813	0.273027038818212	0.290773055641745	0.275869137409672	0.214302281365151	0.296152189679159	0.232612637805523	0.133960423399226	0.136929647706515	0.104234215675246	0.0396344282710998	0.00284821283916336	0.0051539885167538	-0.0233333632749447	-0.0381188034350191	-0.0306257350856574	-0.0650424899600456	-0.0423997690922809	-0.102231596655534	-0.0676309874718732	-0.117510166657393	-0.129302671815744	-0.085324247044818	-0.0916167414308141	-0.0825651777842389	-0.0358988607729646	-0.0588602744663991	-0.146968646549322	-0.151461541781115	-0.130755613092678	-0.157254066151817	-0.202083413104132	-0.164448601571041	-0.130643550361496	-0.178559698395673	-0.190172787012517	-0.0924127729623469	-0.0865553268868162
0.149294870391814	0.180417580177787	0.0710572476490835	0.0502055692729197	-0.0498474597301683	-0.0201365363373238	-0.067399528408034	0.0150877890254791	0.137211276253798	0.0954888091888287	0.0984060085885063	0.246179096904866	0.248321290938631	0.18979636583637	0.226231499130834	0.227028104925973	0.149188254368748	0.201694812071397	0.158300405275882	0.0901838278122428	0.0819232648570347	0.0478252670295505	0.00108841984594101	-0.026569589784449	-0.0313420312942072	-0.0458988243147789	-0.0495275390715209	-0.0452920743538172	-0.0726716049710039	-0.0500604704392913	-0.0994407949684424	-0.0882954180927233	-0.116285708357063	-0.115094083301536	-0.0895483954532397	-0.0998344158127919	-0.0982985769761364	-0.0637916902206864	-0.0857754403960832	-0.159401984039085	-0.176625807179538	-0.159323723766124	-0.182820708904195	-0.214948320786506	-0.188820180289163	-0.159687021200139	-0.187898821449969	-0.196706611401673	-0.121070018033069	-0.103536090190869
0.258310816556542	0.330584491355454	0.193539298100494	0.143695561865572	0.00922365016004159	0.0371528607113034	-0.0391755861836036	0.0558464852172228	0.198892137086467	0.11946192238415	0.110694287744611	0.248634720574668	0.254019328969009	0.157989887461698	0.179825732076537	0.170640817429134	0.0737582907222406	0.133644697033407	0.0857728145679618	0.026091996902672	0.0306590160729714	-0.00139666634855525	-0.0459922466248701	-0.0629110977912722	-0.043436233099653	-0.0567931663254592	-0.0659486286733762	-0.0378007376323503	-0.0497781916122184	-0.0564594296571041	-0.106334377026035	-0.107496829770061	-0.125190232069727	-0.130160345774677	-0.114710452234833	-0.137708814252933	-0.138728491887174	-0.103820569916984	-0.134240128275568	-0.204551737322532	-0.214397014114539	-0.191052183781539	-0.215796032038541	-0.251432433822545	-0.214967703869632	-0.181902772468511	-0.209912208719684	-0.209602014861791	-0.128819974436149	-0.107529134940252
0.210414370212216	0.271433980387745	0.130541587427804	0.0732734033456266	-0.061829099866448	-0.0430810410135645	-0.120435244086163	-0.0409930166515891	0.0882761172238154	0.0190595160959498	0.00390733903520294	0.142256419526878	0.144030460998694	0.0547523967183595	0.0923483281199659	0.0821666056616065	0.00743620871450634	0.0442160566826621	0.0122697822235441	-0.0306398987910138	-0.024525081431289	-0.043493325196088	-0.0690474850097584	-0.0745131202363998	-0.0554683586900972	-0.0574929819411243	-0.0574136164324125	-0.0321131357670242	-0.036781519593467	-0.0427727062589196	-0.0837610472417914	-0.105469412557619	-0.119315566710439	-0.1075014478762	-0.101889541271842	-0.106711967027446	-0.108932577423367	-0.102799712297894	-0.1395956472696	-0.201544184226934	-0.206944568404278	-0.190590135010871	-0.199155671325558	-0.229790009255604	-0.21565064211209	-0.181649809171665	-0.189820616237503	-0.200641045251121	-0.140851595118405	-0.110414857503973
0.235536072352374	0.271664329356068	0.115119542244044	0.0556236595910623	-0.0151637050154558	0.0276575905561094	-0.0531572968064836	-0.0157502814684833	0.113910223398681	0.0634142146709526	0.0104962198566337	0.101005381251369	0.134653411616069	0.0540896627473383	0.0477325499009519	0.027610155895714	-0.0494930137091013	-0.0225221295130543	-0.0417884256806917	-0.0725588811837296	-0.0652769098193956	-0.0730883435122108	-0.101537459957657	-0.0874687514004115	-0.0629222705310633	-0.0563603864643916	-0.0422752349033297	-0.0326068893942642	-0.021425348834203	-0.0352226548894692	-0.0667134913495592	-0.0813099798894619	-0.0780069409299654	-0.0657252415088376	-0.0744436512457274	-0.0749067383873739	-0.0675775732427185	-0.0878655522611941	-0.116542362063423	-0.137362193501094	-0.138475490591953	-0.130523813965725	-0.12528422230277	-0.145644024792266	-0.153871237391703	-0.121780447583033	-0.111730549601546	-0.127389700102075	-0.0869622391200064	-0.0516041202083153
0.228903861058608	0.27251546536536	0.152422843831273	0.0684392165576496	-0.0224432478060649	-0.00855914279006353	-0.0929681895693164	-0.0398367150187995	0.0745033247092405	-0.0044685075996831	-0.0467405410136803	0.0564361395687382	0.0699033841420514	-0.0334535262340716	-0.0204231268972233	-0.0294255068763944	-0.0706490699246371	-0.0572261012718309	-0.0688135753264559	-0.0875088624203434	-0.0917853080494233	-0.105647031528434	-0.118526497441298	-0.104588361342483	-0.090265066259215	-0.0843240779739968	-0.0763678333696228	-0.067487892993124	-0.0652887338093585	-0.0738826557600153	-0.0924269616000201	-0.0876059143653966	-0.0818108845758442	-0.0775621976032366	-0.0775269064367696	-0.0799970264914513	-0.075323505400753	-0.0690396947031955	-0.0902042464551949	-0.098093884784504	-0.0996014223865007	-0.101429185278136	-0.09013461690945	-0.10358310932843	-0.123660783167012	-0.0964947308819434	-0.0742331865821663	-0.0934119614555971	-0.0777846662569866	-0.0411455633614969
0.278746142215831	0.341338712871424	0.253003305612561	0.145964123282732	0.0241988685750102	0.0167594959302691	-0.084266500409815	-0.0172453690180857	0.0985181901544337	-0.0143696743847362	-0.0566730471318352	0.0643429404476275	0.0579096414887037	-0.0562288176521121	-0.0259506933224778	-0.016108792320788	-0.0665215976238265	-0.0614656743575149	-0.08147876887848	-0.0967231198262242	-0.102850372080239	-0.129765099935724	-0.1429591790781	-0.12282553836902	-0.116381455493437	-0.113967508307988	-0.102935956726823	-0.0966971665226858	-0.109782217865187	-0.116701560729228	-0.137377200599725	-0.124791323982535	-0.128203957007302	-0.125159901869489	-0.106278519104213	-0.0952005650767244	-0.0871962207969102	-0.076930714720205	-0.0963847169963047	-0.108715941736014	-0.113662006398782	-0.109646080706977	-0.0989387926503777	-0.121871438753896	-0.136717032411853	-0.0999481017248866	-0.0801105391764886	-0.100771532204724	-0.0856253417931849	-0.0459523354918155
0.347933662968667	0.412683247610476	0.348111113198259	0.230174026439923	0.133145892488542	0.115958649062674	1.92213344523419E-4	0.0467581308321782	0.147647597736188	0.0272413041316912	-0.0437106068077209	0.0401241184896517	0.0389963737939618	-0.0799507863046078	-0.0729209399604317	-0.0363910975208763	-0.0823591180017731	-0.0925968089873295	-0.109716345515858	-0.108745477772489	-0.118423082037449	-0.144643289548951	-0.151676487516882	-0.127698990622783	-0.126636372709194	-0.120386934152584	-0.109456602878445	-0.117605034380338	-0.121525295757073	-0.127769074723206	-0.138202535604847	-0.122872223443707	-0.108692045184568	-0.112765937708023	-0.110260421311585	-0.0944598337018011	-0.0795592755783055	-0.0648327338713966	-0.0780051777010578	-0.0598916629425152	-0.0632645058846802	-0.060160208115888	-0.0541474878833472	-0.0623048186530361	-0.0745652132850537	-0.0511430496561126	-0.0269508291204085	-0.0336494413670872	-0.0332440702176076	-0.0110759004892637
0.434427190219741	0.531413083096729	0.448820842434945	0.331977071126906	0.199060378629225	0.178611769965756	0.0433116801390641	0.113449120947014	0.239376125017771	0.102218145266481	0.0305072662482063	0.132642062325616	0.121872108283798	-0.0166712229692238	-0.0100280729709746	0.0144367422252475	-0.056868834152157	-0.0497569493959644	-0.0864809794387569	-0.0973545313937512	-0.104699249494758	-0.135578461801941	-0.152623646748942	-0.135467973527326	-0.1308350740326	-0.1297166308433	-0.11559867648158	-0.117532422964045	-0.133304914868684	-0.153663752189296	-0.190474706388799	-0.16739653585524	-0.16620543906374	-0.164037851654614	-0.144686234877937	-0.13141572641394	-0.127840041214464	-0.110712177911288	-0.124213194468418	-0.116001227128142	-0.109851655860072	-0.0989609312706295	-0.0929600531614883	-0.111274298783919	-0.121625101333689	-0.0864992310285241	-0.0713393004290785	-0.0808580024267148	-0.0592554941640854	-0.0321847241986694
0.575972995635568	0.694086856181943	0.55786601438566	0.460061792885373	0.319296290617176	0.310591172610157	0.154491006587296	0.232402538220997	0.390956562499867	0.242048490219973	0.145893008100297	0.251905256198032	0.248634639309308	0.0878672303446893	0.0535877149461643	0.0593431669354733	-0.0446153286665002	-0.029470699675579	-0.0677186936924615	-0.0789162947240748	-0.0924651525649718	-0.119919944527116	-0.132684716974439	-0.116953920648221	-0.1108325113796	-0.106431558758795	-0.0899828079382606	-0.0866375580728898	-0.0966761978287434	-0.135727282898219	-0.190570052852454	-0.192711225166636	-0.188988780631127	-0.185054497023397	-0.180559909664647	-0.169789067944376	-0.165020630109433	-0.14045450277082	-0.167410582459487	-0.172287819305272	-0.161817517572872	-0.144248827971889	-0.140926988521653	-0.160131422107696	-0.152758887621704	-0.112613247461416	-0.104138276719707	-0.107040303779089	-0.0627601649965212	-0.0385639833143663
0.504788610161286	0.618068580315358	0.446431918057698	0.397150380013169	0.267265073923219	0.287906116567429	0.154706518713005	0.240310338909799	0.41674302245234	0.307150061103248	0.232553843683957	0.35254856823974	0.359826554371806	0.219733029298498	0.186632124489779	0.162612357467138	0.0256570668685952	0.0521083825051168	-0.00376111868920195	-0.0347789605684438	-0.0513212606664865	-0.0852993505737185	-0.103577452314283	-0.0950791264934583	-0.0966190358735522	-0.101245739779088	-0.0813171031652371	-0.071561132776403	-0.0953874871237837	-0.129632512166951	-0.192812654810992	-0.200754159748391	-0.210322369938303	-0.199944662518773	-0.189877837452886	-0.183685999671198	-0.182409672704665	-0.154898082363975	-0.184392852617174	-0.226149961426321	-0.214995194464876	-0.182217474020215	-0.191937417899571	-0.226744707548342	-0.197609253755919	-0.148632758810674	-0.163777783835398	-0.167064130230886	-0.0942335209926159	-0.0713174756587632
0.4664260088195	0.641846158395822	0.500241246815121	0.504347091712159	0.379487128187551	0.401346867209923	0.277098606417593	0.362837977108375	0.524746752546492	0.426943674742848	0.358168035999261	0.449410756770622	0.439498587895544	0.316060242911736	0.269173601781507	0.203575328996857	0.0399046312677059	0.0561360372001036	-0.00961830331339578	-0.0501922661434432	-0.0751483297298186	-0.103423758245219	-0.120826538526568	-0.125746002383154	-0.126702690580397	-0.131000944224562	-0.116565165602606	-0.101388550421429	-0.122808443994006	-0.160974499087665	-0.229719155541932	-0.229705590924936	-0.241312877531578	-0.225534836058585	-0.20630697709335	-0.192898876172958	-0.188629750951272	-0.153246532712227	-0.196784805216178	-0.250117109675796	-0.231150646000081	-0.195878774888851	-0.20212056444243	-0.243978580536435	-0.218148742607223	-0.162904292512638	-0.17683974001473	-0.19375211584793	-0.107927821145964	-0.0791494988668173
0.450915890607851	0.675970659634782	0.619954383374151	0.567759108031872	0.37912744222109	0.339371863803748	0.19041221441983	0.304918712841582	0.441450184730649	0.2859788347856	0.227807144017526	0.341828795344947	0.305312838076302	0.166703421388721	0.163380321075592	0.119019189728197	-0.0221704725917338	-0.010912225387339	-0.073099247992122	-0.0948082658917408	-0.105723264918699	-0.155669899675106	-0.1736363975161	-0.154339796461647	-0.158039438608496	-0.170475681383794	-0.148687119162887	-0.123070107517175	-0.148729784139902	-0.184417009923919	-0.247739694532348	-0.248762878373853	-0.259357321844515	-0.241166764504363	-0.211011398655153	-0.19905263293267	-0.198932988621153	-0.165675597816377	-0.202643091337871	-0.262607181590444	-0.245528745848514	-0.210142674533341	-0.205818792005379	-0.249966093414972	-0.232963770337684	-0.169874086328784	-0.172009780964329	-0.192275463718472	-0.112542527758027	-0.0678373903085142
0.337763751105715	0.516301429790775	0.437722698553449	0.390874492554344	0.198918710574923	0.176416363086211	0.0507038921837875	0.186168688062467	0.334255552796457	0.193351127479698	0.176233575248857	0.347581721992104	0.308858310209234	0.170572451809368	0.209427573189863	0.178022983970844	0.0323961258024652	0.05127538063642	-0.0284708156228725	-0.0522008267819632	-0.0539665951901069	-0.117642279675199	-0.135677180120215	-0.112169097547583	-0.127577935224164	-0.144329848156508	-0.118758626583672	-0.0964639342866377	-0.134940399248077	-0.172508286880708	-0.230792473970512	-0.231709087631198	-0.24676967887492	-0.236310747240217	-0.202015368095576	-0.192676885232815	-0.198177544190037	-0.169956469124412	-0.198929909687657	-0.271560953305628	-0.264773131950428	-0.228400012653105	-0.237901399634606	-0.282867922875048	-0.253395910437424	-0.197532398319669	-0.2174933868775	-0.229729267802304	-0.148966686293405	-0.111747938682111
0.241250639810988	0.41420519774874	0.337041379279274	0.353247485706678	0.196760067612646	0.193490587435475	0.116251097330041	0.252392171226899	0.381009128253911	0.294635015593502	0.311546640162706	0.45588641453115	0.420847918605225	0.325219506985719	0.340827109280411	0.279732889833254	0.104358589899978	0.135676192302409	0.0316260103185372	-0.015109223919942	-0.0138238136387884	-0.0713635205357457	-0.104983866374201	-0.0955744513193988	-0.112948348113774	-0.141203555465359	-0.125267701527343	-0.102526757516077	-0.152536112680576	-0.176131522683339	-0.23555709692182	-0.218314300607504	-0.244320233736423	-0.242941665129117	-0.199089310576835	-0.187309738648378	-0.186060710520247	-0.151162690025122	-0.180381737285824	-0.26702604088844	-0.259437964117316	-0.217994988795041	-0.23315712536407	-0.289293900730496	-0.249483804697772	-0.188036810607166	-0.224437325368241	-0.2372423560968	-0.139989290423252	-0.111608989916861
0.224385816092664	0.42673546356087	0.406013576473932	0.441225028411018	0.292512618815386	0.256434145647597	0.180693305131208	0.314150832509471	0.404992494723122	0.302993932982386	0.323166948678729	0.431964086440617	0.371219863956299	0.276494520730799	0.283926119811962	0.214619471561689	0.0487047284423329	0.0700390582820797	-0.0337070327701395	-0.0741282742959437	-0.0816501018434203	-0.128615460013726	-0.153335694801379	-0.151719318279553	-0.161322235464508	-0.17260529422538	-0.163649883640504	-0.143850315370083	-0.178670939492331	-0.217138658762533	-0.261315882570672	-0.237659452732457	-0.251196908396526	-0.247294485169301	-0.205688355134889	-0.175276316968663	-0.177621782494565	-0.149158492623731	-0.187092730980698	-0.279499360915093	-0.272620205624489	-0.232962956986623	-0.237869212338969	-0.289778156489407	-0.262550350118281	-0.198151113121965	-0.219437663432146	-0.236084575753659	-0.15351483547043	-0.111666154905411
0.157856967434975	0.336237045289476	0.33205662462211	0.320060071051574	0.14408278124758	0.0881802506614435	0.00746670565078905	0.149647489504436	0.241454429245184	0.117474755882061	0.147419849572599	0.298796283200917	0.24586487848378	0.135820794738354	0.199913716980844	0.171150956400074	0.0372296017666316	0.0603311888868886	-0.0315583140642602	-0.0525727049630007	-0.0431910234840308	-0.107975158696908	-0.131883188966971	-0.105669103445415	-0.127203604325116	-0.146635044191676	-0.126566212350985	-0.110128278964713	-0.150021507075027	-0.176761493424693	-0.212098617270742	-0.211841624623492	-0.219376440831431	-0.21089609811966	-0.176247531121498	-0.162496542357737	-0.177917033519502	-0.154493023377488	-0.174384981084945	-0.260221742106936	-0.2566353088767	-0.223999686678036	-0.23069685440382	-0.275085800433626	-0.255037482633364	-0.201198498075135	-0.221742458928453	-0.229061838410954	-0.160565752909648	-0.124653959959043
0.0723171254010543	0.214215775818912	0.196942269223267	0.196360386281485	0.0300337930371462	-0.0104040966380369	-0.0523541154192008	0.102230024309758	0.180681513791937	0.0895123891872827	0.149460941824891	0.316104795484076	0.273263500327757	0.197032663450679	0.277235690359552	0.254957633094682	0.119022864722496	0.152340311684193	0.0435660665741241	0.0093745067545252	0.0293195073654151	-0.0489800060055005	-0.0876743310311903	-0.0624903774066096	-0.1023518859234	-0.141152291492141	-0.117041000663872	-0.10987103676703	-0.168534047970119	-0.18342971984395	-0.211158395769926	-0.184242582480925	-0.207946451560141	-0.224804947460801	-0.177126064021862	-0.161717744805562	-0.156608502098141	-0.126483641168463	-0.126238461211264	-0.216402065476638	-0.213856643992921	-0.181313366772521	-0.204892542153267	-0.254043275780793	-0.220335332774992	-0.178021919657782	-0.221422975372471	-0.21817495906264	-0.139882110244368	-0.126179978620119
-0.0143553838150559	0.111803387885488	0.123175925916648	0.172929590414784	0.0573747506753063	0.0247811700109152	0.0300900821372257	0.166192803085808	0.198394834645222	0.149824884360897	0.228964647113596	0.348247704325977	0.300733691997686	0.267777964713799	0.311184888330684	0.240821835832056	0.112724603065915	0.133157795695544	0.0219713368182931	-0.00974143944214861	0.00253167421069491	-0.0692789681550433	-0.110401291464125	-0.0979516053904613	-0.135043724665468	-0.173722789131525	-0.16139192621402	-0.149495746433242	-0.200590285057541	-0.230164754858313	-0.259514391473117	-0.205282961565876	-0.224955859017964	-0.240004663890845	-0.179625597371064	-0.140075458576149	-0.116990045466041	-0.0861946967747611	-0.0875224487670324	-0.191020830122601	-0.18468082099108	-0.147431054475025	-0.172717259003787	-0.223515665699297	-0.186828604044651	-0.14611811761119	-0.196351305772192	-0.193840431740845	-0.118282813165909	-0.112334893587526
-0.0242477264389268	0.0711662477678907	0.103227869589564	0.106771175570325	-0.0163097212868685	-0.0815225678219191	-0.0903931577209457	0.0326131012020702	0.05378238578346	-0.0245596287617854	0.0427338567967348	0.165115970891272	0.120837910487543	0.084198408768615	0.157167834754371	0.120509390511432	0.0358504994699096	0.0546846471549403	-0.0141777640217599	-0.0184230483974945	0.00419205977378493	-0.0704282725367246	-0.0937638435193107	-0.0516940188808588	-0.0952508869646111	-0.135214024906995	-0.0930763230269742	-0.0781537605840091	-0.138940491338682	-0.159364263145779	-0.178856789298029	-0.175485140198767	-0.170657925551572	-0.173945033953098	-0.14309216653984	-0.114777094553004	-0.10759811260946	-0.0986878510145868	-0.0840047704670425	-0.157265119858348	-0.144316489041622	-0.110788416642267	-0.128635410168206	-0.163944587795269	-0.134397325903221	-0.104125950376991	-0.139397933393788	-0.121101874437388	-0.0611280033676939	-0.0545519201311818
-0.0829423365057188	0.0172698142260419	0.0877234370469679	0.17036834596451	0.102569021625072	0.0336181440645267	0.0667437595605161	0.176108707994222	0.128504402507434	0.0844689066781514	0.175964061632669	0.230568337677976	0.161217412614116	0.156754261386804	0.216936134933194	0.131823439091213	0.00947360575468436	0.0223915738119235	-0.0759920545174908	-0.115698824944036	-0.115787266045167	-0.140913168167569	-0.179044268078222	-0.178284678878809	-0.183500033097427	-0.203874953555281	-0.196158875022541	-0.17723817575096	-0.194427086231008	-0.216840240247824	-0.236746600316226	-0.206951796128057	-0.196628958054104	-0.184719264353369	-0.140190963305465	-0.0996477023043914	-0.0932588690646812	-0.0836687319645352	-0.0919840191788971	-0.204859959312604	-0.204087882401751	-0.175138007104465	-0.189396384941672	-0.23026638049883	-0.209721617466148	-0.178496491130679	-0.206978517010305	-0.212385275166836	-0.154118802225126	-0.132930960905551
-0.0057223408212462	0.0883945579214525	0.169490208015412	0.256059714108988	0.21158691010159	0.130956357028506	0.152134637147568	0.252734445707435	0.174980313685563	0.118802666027611	0.190931480657543	0.19868845628732	0.107479814133142	0.0941750824135416	0.104454747702754	4.38604340938975E-4	-0.0597367569307933	-0.0523886148128894	-0.135438182878998	-0.172224203524598	-0.188919686462129	-0.182772922812352	-0.194543352883805	-0.205295038189049	-0.184704177989271	-0.182498001796776	-0.18537727970229	-0.159037256108099	-0.136501197661569	-0.171126467803881	-0.202995920939627	-0.199549125062143	-0.184439187711933	-0.156195762177859	-0.129081197902259	-0.0930878731420438	-0.0989524371841761	-0.0967646126799848	-0.124656617601549	-0.22260827331248	-0.223821169189084	-0.209549622935595	-0.202004800211098	-0.235066427207778	-0.233434707989583	-0.196881224898921	-0.202173572803964	-0.217100117920143	-0.183825482883917	-0.142493598930048
8.5669814337411E-5	0.0983191779204627	0.158837347198107	0.273811557542013	0.275389760375195	0.217764355978596	0.259430341312458	0.3319427292914	0.239738010434365	0.225430903546081	0.273028723228165	0.236581923555734	0.162935556641136	0.155051354756171	0.11159939578099	0.0133531347562381	-0.0735199743459574	-0.0658867310658121	-0.150963167003199	-0.195344787689466	-0.226144692138736	-0.228890087222493	-0.254599084459496	-0.274482984385518	-0.255307583263978	-0.257752271796924	-0.271024148093644	-0.253513140101408	-0.222980805553548	-0.243198681968915	-0.267446714417961	-0.239778155200997	-0.23098843141547	-0.19558063062937	-0.146078663602819	-0.081575321952269	-0.0742873556355881	-0.0574421900296232	-0.0772254510054082	-0.154747354239055	-0.126357310827419	-0.109337671862315	-0.0930685794794237	-0.134532452945747	-0.138899832870388	-0.0798186830526612	-0.0899556441245308	-0.126273667892853	-0.0972103276812468	-0.0422146361608911
-0.0508993142305774	0.0188379607922041	0.0974074698754042	0.259804340628108	0.345773204135426	0.273689282581408	0.34526512379568	0.366155184100882	0.23169463857772	0.215697694392156	0.23368034230943	0.158105141841522	0.0979263737022587	0.0773006260968753	-0.0017521648986957	-0.0425537032594985	-0.0793160484206261	-0.0613040608831064	-0.153920482775948	-0.175947795099689	-0.183113234132022	-0.206850742276334	-0.238032643735191	-0.229972996832098	-0.221425338591788	-0.234635375192825	-0.231028441096106	-0.220142769274423	-0.192123774868073	-0.254683556945797	-0.267099559809772	-0.216284501208857	-0.21144593417458	-0.232064290495242	-0.206241409665877	-0.148296998222682	-0.0986114454206822	-0.0821734103323262	-0.08579534227521	-0.0969325906103551	-0.0603424209040534	-0.0269537840016012	-0.0182102360727994	-0.046668578083682	-0.0290105802386546	0.00894306920305216	-0.00893556679975572	-0.023396200216473	-0.00213470246758336	0.0391803286474171
-0.0195655201112293	0.0431863407245797	0.11709336029192	0.28155496120773	0.4023993283669	0.343758756959394	0.407723303224577	0.41217433474558	0.279869302686805	0.277334672942007	0.284989287458929	0.171066492955144	0.132027906402703	0.116350677060508	0.0257954017531193	-0.0084383999389997	-0.0644451351085812	-0.0553950417216983	-0.146455435354635	-0.14537281128416	-0.13860183537413	-0.186963378207699	-0.203944679478698	-0.175545699246524	-0.204100068169254	-0.21597466942733	-0.184626610031657	-0.204104533185352	-0.200686447556232	-0.252498190331329	-0.277945071665805	-0.243148018639889	-0.242023853022862	-0.246857589815215	-0.213345121078443	-0.173898432091202	-0.128060369665211	-0.111945647955416	-0.0949188675424155	-0.0907861537979831	-0.0317083171020057	0.0155232362316959	0.0328620331820083	-0.00472409004367077	0.0030922985297458	0.0718663772397603	0.0649670445334648	0.023340074885447	0.0685427577450656	0.118112223932901
-0.103336150921302	-0.0753600434864589	0.0099019596653842	0.141269793478254	0.224433235156727	0.173719181991855	0.251625571209243	0.249005169769102	0.10688628196544	0.138614305431951	0.150806294415912	0.0125638825821277	-0.0200445356270916	0.0264944017750436	-0.0668854244662746	-0.0813439377987603	-0.0973880698940915	-0.0906320994214405	-0.167216973521199	-0.176909672470646	-0.172257090685679	-0.196719353324675	-0.229132454090899	-0.230129554205617	-0.2404783783094	-0.254898016941039	-0.246187676144732	-0.270152208364591	-0.254419814942068	-0.245843031560422	-0.240235241908278	-0.195161074140628	-0.189172176988466	-0.169642536321755	-0.131286851126302	-0.0839641423249391	-0.0599405354645979	-0.0450742035156982	-0.0344103054346097	-0.0162801060690847	0.0389311735556021	0.0547839922758721	0.105822833511479	0.0950499363532552	0.0436700996080003	0.105955556799848	0.147492773330035	0.0910940060527788	0.0733560134380422	0.15445321922449
-0.120838953964212	-0.115298681059132	-0.0536310808394938	0.0471471251698862	0.109641435451271	0.0799361415120544	0.151395025223752	0.145989524782909	0.0284536716970218	0.0728046683333075	0.0846298412191325	-0.0199510222960814	-0.0462851745911954	-9.76366665822828E-4	-0.0833813078062718	-0.0796034886654523	-0.102689835801304	-0.0870683056636067	-0.148852273326969	-0.178312878147365	-0.167615131511482	-0.177739451034982	-0.223432400437232	-0.233689866967802	-0.237017600269849	-0.243854778029364	-0.241690529313545	-0.282840273799649	-0.258847916002121	-0.220743670552567	-0.189746389736589	-0.140242781177778	-0.131551009552332	-0.113141828085359	-0.0766779993349696	-0.0280792111140515	-0.00225296439544425	0.00508180480450918	0.0234517502326716	0.0696928417621018	0.12621340895584	0.124372233172731	0.182859932319284	0.179018910905982	0.105663264089373	0.157491155656754	0.206385974882026	0.141309719614901	0.106912870168774	0.184101172952758
-0.140426737587556	-0.132683440907296	-0.070346005875793	0.00577176762947064	0.0321920431414706	-0.00893595780270636	0.0405363053704863	0.0545186454838674	-0.038012588041063	-0.0174655280459896	0.00407635991353215	-0.057327773380423	-0.0866135394680641	-0.0654383795386639	-0.109457814265629	-0.11486715969986	-0.114504522620703	-0.101085222753069	-0.158458010663292	-0.182771387917908	-0.15667272046815	-0.175836446451628	-0.226747979572548	-0.215909385366617	-0.201946759997838	-0.220629792642476	-0.224625334645939	-0.241743321738615	-0.219596267605144	-0.187619776800509	-0.150142166635322	-0.128855285622884	-0.128219184085177	-0.0918638720819303	-0.0571926897194204	-0.00882375323721961	0.00645144647808779	-0.004041984797559	0.0191401200970662	0.0712477036820418	0.136625583290521	0.136865651317649	0.19555168691721	0.190724484018507	0.122137280814839	0.179362382417756	0.228635959859069	0.171032689464971	0.134048260372619	0.214057856961172
-0.188942256657881	-0.178450938497871	-0.139580796995146	-0.076050201093897	-0.0678462232219621	-0.0849299183572877	-0.0326448470236664	-0.015938505221475	-0.0820847459694625	-0.0457237020207358	-0.0149493917214395	-0.0580250854835834	-0.0668957844861323	-0.0309857968072776	-0.0595398664987529	-0.089624518380042	-0.0999171777735699	-0.0916904854535472	-0.141231905383905	-0.172148899504746	-0.14656854045399	-0.153648477815122	-0.203173390101881	-0.197479150332876	-0.180730298924913	-0.192957057888578	-0.198273111108216	-0.20723561103416	-0.201569816039808	-0.169075255537112	-0.135682329651064	-0.100889975109188	-0.119827605669319	-0.0902170705300461	-0.0484794222249706	-0.00594788073143672	-0.00145986466088236	0.00441622599509972	0.0206678758787423	0.0679886463754495	0.121383943582378	0.120815621564489	0.181849363414941	0.177386532413457	0.111212863529945	0.170962970397826	0.221383213680182	0.168864084945484	0.136030197705085	0.226976452344853
-0.194769012948135	-0.194392892009798	-0.169276877120583	-0.0884702111528794	-0.0596157805438312	-0.0632722281569232	6.37754169190318E-4	0.00244218356267482	-0.0740004594266753	-0.0131755446720507	0.00957934483245872	-0.0567751582826519	-0.0550913945366707	-0.00193356774294612	-0.050867875631578	-0.0834975832566106	-0.0978262703329571	-0.0898433205701067	-0.141782329099707	-0.178009618728535	-0.176027737071346	-0.164685532817292	-0.210221149683972	-0.230019966703245	-0.215209505501432	-0.209723873525894	-0.219085256692146	-0.242235296703923	-0.224855670635334	-0.188156897495669	-0.15359320671653	-0.0980654481675144	-0.107101707961228	-0.0749594884269844	-0.0310516927101258	0.0053780775179621	0.00391721852891614	0.0135814663140938	0.016805907256661	0.0554848523025957	0.0955817671673692	0.0874194207586279	0.152927264112636	0.160030824659076	0.0804402604351905	0.129850349806721	0.193779448822151	0.135755230156719	0.0888231263311985	0.1879150694462
-0.202459657242575	-0.198320967551773	-0.177292995082157	-0.109910799694703	-0.0903880523839315	-0.0902750707821533	-0.0337753571480494	-0.0424303756817219	-0.106455220147331	-0.039239963118578	-0.0127732110586942	-0.081770601805143	-0.071333022260967	-0.0037823236507437	-0.061099903021561	-0.106126118658783	-0.107792234812345	-0.106884821519457	-0.154998411447502	-0.184011953303492	-0.179870739572042	-0.178457656579052	-0.215201708539536	-0.23001690400592	-0.214464042739414	-0.213722970606566	-0.214579088239195	-0.229300411413053	-0.225579462587982	-0.186856720426607	-0.153440205802135	-0.106397072260858	-0.112246887213843	-0.0659745343674948	-0.0260547171441357	0.010212521490907	0.0114233584771925	0.0292268385294803	0.0242304634364976	0.050973267044834	0.0781934424905416	0.0638613063966656	0.134532447674678	0.157707805020611	0.0716930532081798	0.111986504480197	0.190813268338101	0.141822872486508	0.0786151976661899	0.181921735992712
-0.205982930200587	-0.206496053255846	-0.175287591733163	-0.0989428668070025	-0.0568494206856264	-0.0615313546983393	-0.00259791193106785	-0.012234893475981	-0.0990219906102776	-0.0273386622339077	0.00453485648051304	-0.0877534240985029	-0.0763603190492395	0.00258995230185292	-0.0617098692497001	-0.0932464315916699	-0.113601305124532	-0.0919174974632735	-0.151020924588129	-0.194325288601357	-0.195198781811679	-0.18392570196984	-0.229233757641542	-0.258823436467374	-0.241875388142635	-0.232033247008528	-0.240215790107953	-0.264016665007745	-0.242049004340499	-0.199993083019952	-0.158186389005651	-0.104550229134149	-0.0938639038619623	-0.0643878339720378	-0.0281553659555619	0.0130776416325952	0.0163359659775331	0.0228466193045306	0.0217434332358175	0.0354180395222269	0.0532946373859655	0.0387129592716446	0.101495009890876	0.12398835407089	0.0442574733581879	0.0746428630425406	0.150201294638452	0.102202640723303	0.0435700109174461	0.139961100956672
-0.194707703642885	-0.215614334659036	-0.1706081284613	-0.0990811019038843	-0.0644001808924266	-0.0915342571079016	-0.0205978145285152	-0.0136848190000218	-0.12455066380842	-0.0657683175318993	-0.0283046692129725	-0.111647246180563	-0.130454193264528	-0.0645273911820706	-0.123556844995989	-0.14115039986782	-0.151266185295197	-0.126377534806524	-0.168983078156377	-0.216959237559038	-0.212399365702412	-0.199363804685567	-0.252227646494115	-0.278340657032541	-0.254258542252989	-0.247379630777419	-0.261877069018108	-0.282237225714369	-0.238878033499453	-0.190316821372478	-0.154958820803091	-0.112692527826986	-0.104875836305296	-0.0699059225972263	-0.0243294888898355	0.0302583505544818	0.0524561944306556	0.0484384049979234	0.0532960213891181	0.0693529037537485	0.112462459936961	0.100528937290778	0.17751763453628	0.184552783594897	0.0988115425333893	0.151339434008682	0.22686805796297	0.158636202153478	0.112220186902926	0.211750449639624
-0.196833483005286	-0.210157324696422	-0.175350136739465	-0.135804541245677	-0.129073917804379	-0.150661542806221	-0.0904851767534048	-0.0844801533728631	-0.154607220876179	-0.108384378811364	-0.0738704194056762	-0.113842953706305	-0.124935511875317	-0.0678809155866736	-0.110824615175395	-0.157594617425696	-0.154374656895131	-0.162259479405349	-0.197708549126747	-0.22556858528733	-0.217541217226656	-0.219456382455302	-0.253594265716114	-0.25780033269909	-0.240575190344666	-0.237990933024294	-0.234554741972642	-0.24528297831565	-0.23230011982462	-0.18115293995896	-0.159164586510449	-0.142258165268114	-0.150312745898368	-0.0839806040727467	-0.0292243873673374	0.028781687568608	0.0480758199368882	0.0551033851766183	0.0678810817735557	0.0833450693692527	0.133849690556982	0.125232993058912	0.214468008916217	0.221872267554771	0.132014968251154	0.197648359201617	0.283756530184407	0.21738636749812	0.158857712449698	0.266627627640216
-0.210735393597074	-0.22368593566535	-0.196329548680704	-0.142970115797868	-0.119411073052711	-0.125416982100154	-0.0666173150555116	-0.0826761050869943	-0.15343396129654	-0.0880824635706359	-0.059355622958607	-0.129373474186274	-0.130068641317887	-0.0485618347831094	-0.106694757862066	-0.160057954204828	-0.159826444432872	-0.165596573533186	-0.19736631501247	-0.235402703583871	-0.248052021829933	-0.234311624905424	-0.263237075296506	-0.290211816166861	-0.271232437153733	-0.256334808638335	-0.264368087898446	-0.278623758764691	-0.255071108620312	-0.196397134066726	-0.155810397874315	-0.123827599032269	-0.113023423839384	-0.0582857423652828	-0.0183525511873231	0.0302823979554769	0.0364036511579661	0.0405676125427991	0.0531977830856066	0.0882696026019047	0.121075391661155	0.0988102905781578	0.185600218752838	0.215028810381624	0.118869330357585	0.159427146195921	0.25810252213846	0.19469275866377	0.108180190523718	0.220146420329924
-0.190494737271453	-0.218847904319121	-0.181067188517762	-0.108370118362545	-0.0703755396651799	-0.0842432212142682	-0.0119876841310033	-0.0304280224671241	-0.127930602250877	-0.0636516185421014	-0.0296867367015557	-0.116230610552325	-0.127315510484243	-0.0434116472845793	-0.10524651545802	-0.120837738543397	-0.149285723465558	-0.147505458502999	-0.1818073334236	-0.214900642600911	-0.233089082055144	-0.229042323490395	-0.260041100187685	-0.293199172589617	-0.281756891244663	-0.270023308458731	-0.278186506949642	-0.304976435280118	-0.262787395800131	-0.214612725795103	-0.181830814443664	-0.137163508718095	-0.125816998126214	-0.0882719619910461	-0.0402749386211386	0.0288049321114739	0.0505849256116185	0.048821139084026	0.069986307104128	0.106483683985879	0.150185165655402	0.134677508374843	0.20798878981062	0.215440204615111	0.140598925732618	0.189409900457659	0.260431088040225	0.182421496660229	0.122021755725252	0.217165316560764
-0.190435975060875	-0.218456480907841	-0.178428568280597	-0.124863075176539	-0.105930854139272	-0.130019814589683	-0.058159087428353	-0.0597272535927052	-0.152179730855121	-0.102218279155338	-0.0696345683666604	-0.127706661625455	-0.141814593589162	-0.0789108810886741	-0.13566811398089	-0.135577733407725	-0.16881337895799	-0.15842050503441	-0.18521774720583	-0.210268802701392	-0.206268237482419	-0.20822683561974	-0.241329785280974	-0.259679983115226	-0.245841013015908	-0.23969940884227	-0.248003327904407	-0.273121630638802	-0.228916736962222	-0.176348284005421	-0.146114333409568	-0.113538308678663	-0.115669703946016	-0.081255131750518	-0.032519419631006	0.0435188053225577	0.0776298846118543	0.0670018892351106	0.101104326814892	0.168779727488075	0.231008390094727	0.21999800478714	0.29592480821333	0.292369955334128	0.226424242476192	0.286629522727842	0.340415983174895	0.257342162303518	0.213057397549056	0.298896070140797
-0.176722158485033	-0.211834931050864	-0.183947244845537	-0.146636977071494	-0.133467685445951	-0.147843984935688	-0.0881233687855058	-0.100185490248778	-0.17145812227471	-0.122723569515616	-0.102109264469186	-0.158454738815054	-0.162978507442497	-0.10110877334865	-0.15900230140479	-0.164720398806104	-0.17958665091361	-0.191036936753459	-0.208219425886713	-0.22459399702696	-0.233680860002828	-0.237962874574089	-0.259423968400153	-0.274922606142023	-0.267624421256591	-0.259836456848551	-0.261902755579737	-0.293505571412073	-0.257835847001759	-0.197274111200223	-0.156329584048247	-0.119035812361168	-0.107057352616889	-0.0705642159077115	-0.0232207511523083	0.0553598819044287	0.0828484607900245	0.0759877766942662	0.109541956963067	0.188216079325313	0.244384747668744	0.236735541504841	0.32015002339981	0.332263550820662	0.256407315940262	0.305523122591504	0.373458028317665	0.29748696025672	0.227777085622759	0.319037740477634
-0.164391613587011	-0.208518347440845	-0.174791950036214	-0.133611115640651	-0.109150267190867	-0.122430516969611	-0.0592368681514833	-0.0792508776653377	-0.156359949316842	-0.0982633860511993	-0.0791036091023624	-0.149659768607621	-0.148881132734435	-0.0773942384380178	-0.140958423690393	-0.152965498046998	-0.163033794850027	-0.167506064766754	-0.189128695750136	-0.221054986246208	-0.24201058902944	-0.246515467234349	-0.276613994822992	-0.304133823790358	-0.2984604891243	-0.286973365611811	-0.302378012265197	-0.333758877801469	-0.290729238722132	-0.218296977946704	-0.165736576571939	-0.118826360654429	-0.0952383308151795	-0.060800748783404	-0.0181084490213758	0.0641741297222122	0.0930198697544748	0.0834094445409832	0.117120467800774	0.170710893224743	0.222266819615034	0.209612653247846	0.278217873983991	0.290539018445955	0.218249156869913	0.254172901771723	0.311684222971732	0.237089663846217	0.165224801583978	0.244029371771063
-0.138275645369505	-0.180229560997898	-0.139144872562602	-0.100839875313794	-0.0881144911812712	-0.110850255745399	-0.0503906168573073	-0.0591521111569458	-0.13755811954661	-0.0876318240815245	-0.0689826259825133	-0.126529506564261	-0.136804466065954	-0.0797636079703496	-0.135991558211072	-0.129296396002699	-0.143334049835103	-0.133664971140843	-0.134769108412449	-0.1651480260848	-0.185809688640453	-0.178841327879627	-0.210144356834425	-0.246363095643047	-0.234813284386618	-0.225858788880129	-0.248084918755956	-0.283654283245226	-0.219172334121901	-0.153349749971017	-0.119950083350838	-0.0804967307538374	-0.074296999934382	-0.0476965468275074	-0.00669480856112346	0.0772877194872746	0.106122245393644	0.0801489197634814	0.113415746266085	0.171974519625928	0.238545553996059	0.231883629056697	0.289141742210958	0.273607926396987	0.219048413386015	0.262457153894059	0.289131440176231	0.200569336028846	0.161326851244899	0.219512175967081
-0.13826970416201	-0.166217255672845	-0.130922448430752	-0.135220750277135	-0.145034130763456	-0.171387123806372	-0.124613767093919	-0.130753214981739	-0.172752277224357	-0.142724269691092	-0.127076370297167	-0.149298992448441	-0.159401049627856	-0.116199751817515	-0.150154429463762	-0.140255550060721	-0.141321304149649	-0.153315789370766	-0.139716544903011	-0.145010708628325	-0.155065887976266	-0.156862521288279	-0.176067974921647	-0.188231587773058	-0.18558148127202	-0.181294006906278	-0.189742581201245	-0.227719632662907	-0.182567781831149	-0.119787587481796	-0.0886933927083586	-0.0665671605731744	-0.0677616421390258	-0.0466827703699383	-0.0135517864043976	0.0496918993703043	0.0821377529960497	0.0507925615014665	0.097206289662879	0.191155111373788	0.26026260116856	0.259594945156675	0.316186461829392	0.307181867313666	0.25902390988565	0.296221413694242	0.326696554705676	0.255921027169203	0.211222179413008	0.261514181534565
-0.138984506409652	-0.176320652829035	-0.154649758201703	-0.160403422000617	-0.158491053764251	-0.157390474089213	-0.11454124294409	-0.12771344563359	-0.165635624203999	-0.11731101590145	-0.109940427311917	-0.138905414380794	-0.121150203869671	-0.0730521036119411	-0.131721689501027	-0.131225443141667	-0.131430442144828	-0.159355239233592	-0.158614129236695	-0.174829898110698	-0.189538952380051	-0.188083610552854	-0.212275977706046	-0.237120462300024	-0.235816781889885	-0.223615777008727	-0.241462497590816	-0.292329849523188	-0.236775608494794	-0.164712443648551	-0.109719565404228	-0.0669805672112644	-0.0550044747790609	-0.0347736603235765	-3.0004872238405E-4	0.0768039282236844	0.112685895196888	0.09532396917969	0.131035096206035	0.206889471819379	0.269505150514047	0.263263745728534	0.332706998956727	0.334564039966188	0.26303033386382	0.304639291397551	0.353352565398625	0.272954815626634	0.213459211459117	0.286207910709105
-0.0858267252176435	-0.115516548279429	-0.0957783775852746	-0.107763465956951	-0.115934191143912	-0.110916731556879	-0.0785470957426768	-0.0865424786923759	-0.110656905512547	-0.0618786200766764	-0.0609712910905015	-0.0983644392142074	-0.0841212511988198	-0.0430625947221837	-0.0978424289620699	-0.0791859884518541	-0.0732402381664248	-0.0938789912538763	-0.096847933132214	-0.113345915092461	-0.126374720028156	-0.126681269704833	-0.167194024863711	-0.20114871565441	-0.202860421446439	-0.196600839899313	-0.223080895075765	-0.282081128703112	-0.220515245436733	-0.160453556835542	-0.109422908867203	-0.034327193542681	-0.0260068999090547	-0.0358503872302342	0.00377953609078291	0.0900709188294129	0.130659722640451	0.111018848331676	0.154633959334604	0.219617116001858	0.278354938232238	0.274579939093993	0.313895769658383	0.293617746762948	0.239192535934464	0.268370869026289	0.281731273807612	0.194469697652439	0.147443960050538	0.201631960744081
-0.0346232290019585	-0.0634360515212474	-0.0346519878110998	-0.045678772348262	-0.0586666441445034	-0.0773157633575841	-0.0606823159899478	-0.066201931383394	-0.0949965016619742	-0.0716023680250166	-0.0729882222023555	-0.105446659187946	-0.114316408458043	-0.0808843986206831	-0.118243441998293	-0.0948944882533327	-0.0736263090194514	-0.0848026767317927	-0.0662426003848616	-0.0791092155533706	-0.0883443005553057	-0.0764673868415851	-0.0937089387702214	-0.141036631652734	-0.132124784367495	-0.120715409714455	-0.155835322076727	-0.198746509531235	-0.124091961870257	-0.0911916717321968	-0.064406880678302	-0.0248787325681505	-0.0143978383468526	-0.0114595028088996	0.0137269919658992	0.0934214911273786	0.11276883707735	0.0872729381705677	0.103664860998283	0.166599091053313	0.227778514785634	0.223295800660375	0.252921375385299	0.234879013895521	0.189689735677431	0.21410948358503	0.214745958563626	0.136686142223249	0.107825068734471	0.124671814145087
-0.0643484733493368	-0.0396580233565912	-0.00833123820303844	0.021837754645723	0.0188700982599413	0.0131939218968345	0.0310463680784467	0.0412019624240986	0.0261786202408058	0.0609900520749743	0.0745740296298973	0.0542258828043311	0.0656434803093568	0.0905509379226538	0.0673217790909779	0.0386239345083713	-0.00651001280062282	-0.0757615141255425	-0.099019542639188	-0.0672094881819649	-0.0733982123544748	-0.0896501731896108	-0.0731905598184055	-0.0672175873427381	-0.102505091140341	-0.108177628811572	-0.129464338637381	-0.170512812688332	-0.13828804945225	-0.170288772625445	-0.142476864176931	-0.105908216111743	-0.0970218008970969	-0.105795881449613	-0.0956401764676393	-0.0380001307991213	0.00430800281756199	0.0160193563543199	0.0458902761463363	0.0441086923550058	0.0841725681883663	0.0976095619831715	0.0999214422584549	0.0665905234404289	0.0607416565514866	0.0832115452905931	0.0484686121940925	-0.0151333757780675	2.27029911046639E-4	0.0072553841950542
-0.00120331495875076	-0.0153042278797175	0.00985332847733521	0.0136465344693171	0.0190633894198511	0.0116365050583324	0.00971258171123058	-2.21449588645039E-4	-0.0133096925326658	-0.00991740042283683	-0.0231119236596824	-0.0350770323970874	-0.0303170726077476	-0.0251677234691553	-0.0322538804537063	-0.0580029643160877	-0.0975145799037339	-0.181799057259707	-0.113861631313851	-0.0567258146531414	-0.0756008170644202	-0.0285703917466154	0.0468457432321235	0.0446502696133204	0.0297370061438131	0.0601114112687839	0.057374351982021	0.0488377571442931	0.0842534848508374	0.0161019340759493	0.00699085045167165	-0.020272757375974	-0.0164841275473059	-0.0162031273515695	-0.0402664737712719	-0.0337942013610389	-0.0286645712949278	-0.0388575461713372	-0.06368805082488	-0.0431429895187865	-0.0271244209364922	-0.0258733448347351	-0.0139474106210593	-0.0259244618186352	-0.0278321605959651	-0.0186287434458053	-0.0306339756992497	-0.0641971730556258	-0.0503234290820471	-0.0526573218095528
-0.0605072439590425	-0.0417218119839349	-0.0171565917589692	0.0203823780193605	0.019519311784311	0.0182578995532926	0.0421417169949755	0.047369564688641	0.0281967766372268	0.0748038443103718	0.0867115313714376	0.0519831960320957	0.075428436658861	0.107439324093838	0.0901974760162562	0.0371150003019393	-0.00357541976763966	-0.0677122015959729	-0.0947788868990746	-0.0666327414815683	-0.0797706741474568	-0.0870253083905937	-0.06904538067057	-0.0735410097030917	-0.108549433387793	-0.106476488407654	-0.136084186382081	-0.175627237430473	-0.142725188266892	-0.164876573165429	-0.133385692837407	-0.0884965926631519	-0.0784715781259872	-0.0897433967973726	-0.0733852108711372	-0.0190004800126493	0.0230747662550925	0.0358423342759478	0.0587440975507789	0.0413952927683473	0.0750612636740056	0.0800578687092749	0.0736599892129813	0.0420287012387959	0.0355335234394448	0.0474229653594909	0.00946070484101048	-0.0474665726389661	-0.0329754833876065	-0.0370312517852424
-0.0174370274077763	-0.0391722674095167	-0.0632531716104003	-0.08780217373143	-0.111428372167499	-0.0973489755284929	-0.100834050044102	-0.115435973369128	-0.0675857630250158	-0.0232053330978759	-0.0420955986875221	-0.0444310037223101	0.00528584874419474	0.0417920358158573	0.0231995936849291	0.00877215642283041	0.025270203512485	0.0467662441423867	0.0536855547431523	0.0478324075126638	0.0545141473981125	0.0135744128831964	-0.003081500082768	0.00908220467877327	-0.0110495225113317	-0.0116895483097247	-0.035959437125402	-0.090187306579325	-0.0793620070810406	-0.0361344854782608	-0.00145718549984175	0.0242801059035722	0.0331827092323891	0.0199507770497194	0.0174070995754236	0.0457066007498051	0.0610479853079959	0.0677736407186063	0.123939235710248	0.161601305239397	0.197620303963927	0.201986865016983	0.183144775917727	0.175026569376805	0.175162161078379	0.165898028212234	0.144544380918766	0.125184643087866	0.125211305267111	0.107524936639197
0.0181640580035301	-0.0436697877110244	-0.072803595132015	-0.122422387086792	-0.167978433531065	-0.158689181726828	-0.181209063911701	-0.198579003286976	-0.179014008268229	-0.164643727005127	-0.194624404288324	-0.188529094347526	-0.179469253247725	-0.150269324384908	-0.126034419878587	-0.109924668001512	-0.0963108104734171	-0.00802445808601162	0.101998488169284	8.96986656561201E-4	-0.0256948520492225	0.0839200176872264	0.0505843723536836	-0.0412892661828959	0.068970118003282	0.12121400204236	0.0381572612352004	0.0308905913800737	0.131248726981929	0.225286323091005	0.243726686205129	0.231517804576012	0.227860890358303	0.252059501460386	0.245439137549467	0.240977267285008	0.191341601093051	0.166622377136423	0.113114412205894	0.138284531388945	0.143092174327582	0.101351822287509	0.118172171320638	0.120275431518045	0.0744735656590314	0.0601291895512076	0.0816244805765346	0.0405929265477405	-0.00108156333922871	0.0208884934761684
5.06196068402173E-4	-0.035492813719534	-0.0355292574063151	-0.0440786469781684	-0.0802073883673238	-0.080493026832498	-0.0826121388018304	-0.0858037232852458	-0.0699215984298119	-0.0498315630567296	-0.0829705289035917	-0.0803894562487402	-0.0580565885515704	-0.0610343150683379	-0.0616966481394054	-0.0377944235756819	-0.050705670186284	-0.00562727460164602	0.0467662285972544	-0.00148176717880175	-0.00887198656710129	0.0144151139981438	-0.0177622370750426	-0.0724230857583378	-0.0359853872705227	-0.014552373836145	-0.0764305708182202	-0.123311758085421	-0.03481338742665	0.00547983151184422	0.0228266003996355	0.0630169273117516	0.0479368771778305	0.0387598751277555	0.069809960432537	0.132800322007076	0.171043402965753	0.13835631952839	0.16273547774952	0.195646981728694	0.263951885207239	0.273584378521528	0.25532662737295	0.203705522761977	0.204551777240466	0.212537266695267	0.163093285843117	0.0908062791770976	0.100292413710759	0.0864148102007094
-0.0380370895945763	-0.065359259782685	-0.067276578497833	-0.0572357451507794	-0.0891394947845475	-0.0855369619522917	-0.0713870384322338	-0.0674548194679974	-0.0714769264465283	-0.0363513600648234	-0.056465387529944	-0.0656918625829588	-0.0395414562900923	-0.0362352293085277	-0.0533015273718771	-0.031414102100414	-0.0481932220295861	-0.0187817971295323	0.00770794081888696	-0.018661706289634	-0.0138566206230004	-0.0102638870364355	-0.0419977345533552	-0.0835158103031979	-0.070019204787391	-0.0558868658240219	-0.110736828789674	-0.1736030916418	-0.0931493788646263	-0.065296309164212	-0.066359675395014	-0.00581552174102208	-0.0327780765574602	-0.0488350591754224	0.00688694651672985	0.0936118480297148	0.163092233675943	0.118843651278297	0.164331733039734	0.206608326080807	0.299768619003735	0.328957311157555	0.314176137059705	0.235044469676925	0.245149833762198	0.281517121005642	0.21152675393747	0.112906957067982	0.153906959874196	0.150090832886875
-0.0609513948647265	-0.0723234570834138	-0.0698727484083398	-0.0512843426104944	-0.0775798144159648	-0.080068448978818	-0.0559683543933413	-0.0437819589720259	-0.0703274856850462	-0.0306245587052322	-0.0397279333441738	-0.0541567392925326	-0.0342921748000166	-0.0170928978979842	-0.0515277879330493	-0.0476242368768236	-0.0575606246641257	-0.0400661940674259	-0.0455647886730262	-0.0545590887874587	-0.0467178497417779	-0.0501250078067807	-0.0744782031426812	-0.10545221602702	-0.108953873655523	-0.0971342959016236	-0.139720163603125	-0.202042700635648	-0.128666980687119	-0.110381980178669	-0.117114432272375	-0.0580312631878817	-0.0882503549573092	-0.0990769268524471	-0.0412395365464879	0.0451180840159632	0.122758283003844	0.095926265108527	0.138659648501844	0.183079774680914	0.274259640397026	0.307354420708451	0.31035615870819	0.237690531142889	0.23875777402466	0.286198574055408	0.230326017740627	0.134595174562986	0.173770011773005	0.186766596367688
-0.107977183263332	-0.114666727527391	-0.100994131059701	-0.0576492688982697	-0.0651017562585417	-0.0576240285991615	-0.022033885940513	-0.00919852021596422	-0.0408702890440104	0.0259048048766165	0.0253695145104216	-0.0201054233218466	0.00950983405349439	0.0479638668594648	-0.0096102225254796	-0.0424936003004528	-0.0525940076274956	-0.0424274980710664	-0.0527475668799351	-0.067391270232649	-0.0656717994022368	-0.0806407832841665	-0.100247405412946	-0.123603744265085	-0.14800748474059	-0.137541845647102	-0.165934065484926	-0.237554417362287	-0.179200648807538	-0.14748805978602	-0.147733200093464	-0.0778751168170047	-0.110049451686095	-0.118616116037645	-0.0580684839532369	0.0183017601671089	0.0892907783795196	0.0642480302942928	0.113166427668729	0.153911111374161	0.248807934209358	0.279849683549163	0.288435851307538	0.223626989852627	0.214984189488332	0.264292194304696	0.224116540976612	0.13480479274072	0.16798984417343	0.188321121324257
-0.104360732013602	-0.127716295653795	-0.0899686922252525	-0.038523062009444	-0.00645666197346764	-0.00791014377433615	0.0425082956380205	0.0258713253761263	-0.02948097576721	0.0289656128227368	0.02553686996927	-0.0451904166826441	-0.0259736150151053	0.0168885120160716	-0.0365189465182268	-0.0136507842190985	-0.052818334143354	-0.0897184204359116	-0.0935860740218938	-0.0778577051581483	-0.103147775555734	-0.134229598273343	-0.138326370783258	-0.165034531277574	-0.207078726103193	-0.190877887644367	-0.20167587393237	-0.265135406568062	-0.19837256785812	-0.156603633127914	-0.149329742562709	-0.0951371813035413	-0.107673929079735	-0.114208154243479	-0.0611253183469719	0.0194483355457925	0.0796978154042568	0.0465731106444362	0.09118052298488	0.157325601347567	0.242411923090421	0.26860431727622	0.29250274321914	0.244637401239123	0.232855435849493	0.280802251419794	0.262661976426216	0.183517666429483	0.19729158094778	0.225937830880522
-0.124207313478597	-0.1434272967242	-0.0939314840887165	-0.0164984397150873	0.0258404081427469	0.0163558847716555	0.0819800947498798	0.0712677601952272	-0.0116758463735183	0.0503156269095442	0.0585848932647589	-0.0183688315517512	-0.0154235874997848	0.029321948177392	-0.0366933023501396	-0.0131644664434952	-0.0642741119214377	-0.10448469786356	-0.121625188917337	-0.110364276362067	-0.132780234301108	-0.173411517945092	-0.182615618554142	-0.204669511715995	-0.239593556150121	-0.227668200018896	-0.230869901237473	-0.29988711300991	-0.232783659606421	-0.196482484037814	-0.188129785559699	-0.138042434779626	-0.144514078013413	-0.144397321575229	-0.0930098977837021	-0.00398508758339223	0.054597080822376	0.0214561024772675	0.0692058702820762	0.116324298015666	0.206841366541926	0.237956188006902	0.267129153321752	0.221710764171469	0.211872884159331	0.268933295679669	0.252826854206586	0.173432331389261	0.192307603969726	0.230764408354138
-0.128524580668059	-0.139264101335942	-0.107563204561465	-0.00590017282133422	0.0573327785039874	0.0677148234395577	0.14918938967353	0.144687238217626	0.0444148325762752	0.113244499547591	0.140363592272362	0.0272402912421863	0.0161159887179861	0.0806876114320626	0.0086416230522879	0.0127220411849459	-0.0708459047511732	-0.0980857780576656	-0.109522400879318	-0.116039926025857	-0.1466158726762	-0.168423169270546	-0.178454696105579	-0.2224517640761	-0.253750385622554	-0.238483497755086	-0.243557245904428	-0.298353349021021	-0.247287693213431	-0.225058864570743	-0.232666241148374	-0.177993601716549	-0.189929479862568	-0.193798050600258	-0.143989949385564	-0.0699779073049366	-0.0217238775492785	-0.0343084977301657	-0.00515670229571783	0.0469704853075051	0.134413063170347	0.17027829894322	0.200799029869443	0.157451640585102	0.150441257684605	0.217874360661781	0.206984514654769	0.131070469355582	0.167043198501918	0.2142056510837
-0.133026545566947	-0.135755888785622	-0.0898373236608582	0.0252040722381156	0.0905915555125299	0.0835613849078986	0.180125838480674	0.185767672998712	0.0545740279638943	0.109500667932152	0.164703246435534	0.0477682690463916	0.0011369271974778	0.0717918124061301	0.00774884923518016	0.00781230348907823	-0.0878743830517081	-0.0996193457145026	-0.133262901221635	-0.146097707280001	-0.163203699248011	-0.188333226234904	-0.207384458066217	-0.24372684143073	-0.26094838945006	-0.248349336585555	-0.242503019527208	-0.27969244568441	-0.238455065252084	-0.234109782270829	-0.256317909145378	-0.20136543055455	-0.219148964203982	-0.216479772576409	-0.167084900592968	-0.0958442428262547	-0.0435061835241547	-0.0359535836515916	-0.017387418964086	0.00362853648342723	0.078793745977007	0.120256100066862	0.152082115970995	0.110727655470604	0.107631039085656	0.180215993544607	0.173273217862431	0.0972856149397668	0.137400923420751	0.195360931313705
-0.114077088834436	-0.104912973987381	-0.0428423207610629	0.0895859168329035	0.178338537019525	0.15642373829689	0.261493286068377	0.252790228055812	0.0994941858518064	0.147033615278953	0.195884997332367	0.0585157927157346	0.00902047621426732	0.0654903154131482	-0.0132868002143536	-0.0110331566159363	-0.0786078820880076	-0.0868675851492132	-0.145363197352114	-0.157418745910801	-0.171288892883383	-0.208941179381935	-0.233634239214288	-0.259452262968433	-0.282291128741967	-0.277869508787854	-0.26247500843617	-0.298292111961873	-0.261625086575681	-0.264260892729898	-0.28635898200254	-0.231841385391625	-0.234903747802685	-0.228244302940001	-0.172891851872332	-0.0992438578704113	-0.0513366022306231	-0.0444974130283356	-0.0346074772221418	-0.0247389311237645	0.0479723082018696	0.0890417693905064	0.122013401643239	0.0843172157835004	0.0793353761589848	0.15266717956701	0.153748496155542	0.0933453617740732	0.122420339239819	0.179040073057589
-0.0843493209517133	-0.0509760974134249	0.0292783977680564	0.194100633791811	0.293229012269044	0.241945054926347	0.367621600853731	0.378420539267825	0.195129021498449	0.217891784751174	0.273721409698556	0.128601455161927	0.055842951289514	0.0862440855642098	-0.00362731402550412	-0.0342466056212766	-0.0835806890015953	-0.0696995334449444	-0.160741109411788	-0.179627245892547	-0.189346675291043	-0.222311178418626	-0.253269690512563	-0.261104042277439	-0.265050704154347	-0.269970680205261	-0.255605013959224	-0.265537062246863	-0.228203476596084	-0.265172012913731	-0.287094320660833	-0.240218491036294	-0.236485016942003	-0.242106678936407	-0.199090204919174	-0.134218972263448	-0.0970992524681674	-0.0802733235674863	-0.0835973399760231	-0.107208501825499	-0.0516184265996142	-0.00781913808055697	0.0164442471517979	-0.0268497429877386	-0.0199404155517439	0.0452576735647022	0.0353908830407909	-0.00914394757858545	0.032755966538827	0.0898137211839792
-0.105253672264739	-0.0701075847833894	0.00850226937935659	0.154379987344465	0.242456082981705	0.186240972223721	0.295931125830131	0.297040017326467	0.132555752030023	0.160797259095426	0.203651589978915	0.0734894251192527	0.019474607473018	0.0454318274439136	-0.0146220914784065	-0.0409669538558275	-0.0699524502138645	-0.0563199241683524	-0.150791938620351	-0.167062906061693	-0.186588681857376	-0.208518672025864	-0.226491592779107	-0.244773574573486	-0.247267124185826	-0.238748596748521	-0.238425286479843	-0.250451254836748	-0.213494515234758	-0.254085007009312	-0.250261653601354	-0.215333603367225	-0.203927257365605	-0.210950505561483	-0.193104480158138	-0.144985690636487	-0.120765701698504	-0.0982493803522482	-0.105400484599756	-0.135792628834592	-0.100999529075082	-0.0740816563271865	-0.0584787240457745	-0.081677200138069	-0.0836390590040427	-0.0410693168684047	-0.0428788814640667	-0.0679126481501764	-0.053433263388028	-0.00405926615540264
-0.0946831467269766	-0.0503055913255244	0.0248569791474158	0.139178453930787	0.184100808663884	0.129492397939562	0.218709583870069	0.236067662151109	0.0927177265310539	0.111091598401382	0.172176486292331	0.0783640963775231	0.0179991269924565	0.0492743434485662	0.045848870647647	0.0470557158866935	-0.0292779032590007	-0.0113844687854979	-0.0756345758791227	-0.118759420860136	-0.155915003360388	-0.159526015832567	-0.181198714261767	-0.226784221134025	-0.226372518642074	-0.222315771453566	-0.241124863464912	-0.247185462001327	-0.210717242929998	-0.230771885184763	-0.216202728139252	-0.166923266499276	-0.16043619068681	-0.178778677593965	-0.141413828349172	-0.0871991327240969	-0.0655805470660787	-0.0358227984860261	-0.0576441748341191	-0.108995376545948	-0.100073910603718	-0.0821479489301002	-0.0830335685538146	-0.112167613105887	-0.108783337883767	-0.0773253476104578	-0.0958379681368216	-0.127748175805568	-0.109846540706961	-0.0787643026365044
-0.0587242856576758	-0.0118000502510284	0.0565761639607843	0.181153386794073	0.196204411530179	0.139130501683815	0.206640868368838	0.25596427947099	0.129718237362336	0.134007998413575	0.19725789515714	0.12631982539262	0.0705054019932143	0.089502376991228	0.0769116013422433	0.0301551774797367	0.0146360976526106	0.0485952823058684	-0.0576142856713117	-0.114599139601092	-0.143696611905907	-0.118856805486158	-0.150724306696876	-0.215624780588514	-0.198065471236126	-0.180976329304808	-0.220935756365481	-0.224534639143606	-0.16287390433534	-0.166141776705912	-0.133514484401411	-0.103782248124956	-0.0768373324642648	-0.0835328119518899	-0.0958185423119601	-0.088035917413268	-0.0843442290588833	-0.0678815826279464	-0.0885684062272345	-0.176809059016776	-0.200776516634449	-0.197172591929426	-0.201482751573726	-0.208072587711893	-0.217942137951504	-0.223543702562177	-0.221950051935231	-0.226318927192317	-0.234257733853533	-0.20955143440794
-0.0424142071551695	-0.00594899954675656	0.0484428914434456	0.137669782494184	0.13067804323188	0.0894512855164955	0.13584289896872	0.172843081289999	0.0776248076759567	0.086812362809736	0.126218155072549	0.0663976663382269	0.0240359322344542	0.0495535975897075	0.0404964538377527	-0.00839220970512412	-0.0193891578312776	0.0265742051219303	-0.0401514271106103	-0.134626417963843	-0.172878565706585	-0.0966845725892958	-0.145670094395651	-0.245173795933215	-0.191507132910375	-0.154108389287335	-0.218411419531494	-0.219276416187434	-0.136176533001118	-0.10567369291738	-0.0601280630258891	-0.0347926299064451	-0.00341068225434241	-0.00444588742636179	-0.0301519340822537	-0.00781188663344083	3.45570173778155E-4	-0.0206973204600784	-0.059913368985446	-0.157317263980264	-0.183036127553714	-0.18794043277544	-0.197521966251986	-0.203007334935232	-0.219526771961355	-0.238209750386315	-0.239220520767873	-0.243841358391079	-0.26586709586454	-0.245084511148983
-0.0584567936809142	-0.033367729691972	0.0165406567257338	0.10194591770216	0.108788458050454	0.0725340911834651	0.124185916305099	0.145883660517141	0.0499082538037442	0.0638214158887032	0.102355224549529	0.037743826179227	-0.00201723049186355	0.0203034514745457	0.0275228875707594	0.0196591369524728	-0.00150405701036671	0.0358235087937553	-0.0186600607122764	-0.0983200284248168	-0.126075802064206	-0.0702201524475792	-0.116325195380417	-0.194637601737568	-0.150557046310189	-0.129673193066885	-0.184729852922739	-0.182601815801823	-0.117823623455148	-0.10185783207054	-0.0610130591657501	-0.0227189692470072	0.00563116350296232	-0.0103997539486234	-0.0234209729156101	0.0126897605779732	0.037223583991127	0.018678067144271	-0.0336967294425363	-0.127770635028459	-0.172131240359519	-0.168405152584177	-0.181729340968597	-0.188080631701447	-0.189998643058898	-0.212980343255559	-0.225959018019072	-0.224011029974459	-0.236434217220363	-0.227468970157892
-0.0492893131748284	-0.0476792456009989	-0.00961764717440904	0.0197558495707527	0.0133559397090948	-0.0112985279152941	0.0154655985026208	0.0216055225622466	-0.0475391829530462	-0.0422198292804061	-0.0176933129628619	-0.0535556194973696	-0.0871238344452608	-0.0760671251291025	-0.0477541890800525	-0.0597570009760095	-0.0603564891377551	-0.0325022734870343	-0.0275618078255046	-0.103060447135839	-0.12295882971898	-0.0461542558839667	-0.0647649864303742	-0.131770365478404	-0.0688179710256275	-0.0445051882737936	-0.0824389894717363	-0.056925184159726	-0.0121675356746061	-0.012720241618243	0.00282721187452213	0.00446375069447465	0.0327649481735908	0.0334258482803374	0.0250963873859704	0.0650577530700343	0.0661792524914688	0.0464663103990042	-0.0356486212400949	-0.140908767552678	-0.190578360392827	-0.192053147762489	-0.200906788243302	-0.202755684419902	-0.211857254972876	-0.232930644106966	-0.234210419949734	-0.23771119738848	-0.253469665449737	-0.234796752407782
-0.0483035197131235	-0.0565584736406443	-0.0265359984942266	-0.0194247223247578	-0.0412584769405814	-0.0708999587991759	-0.0623988746508454	-0.0611957111546933	-0.120319534933222	-0.13055319715932	-0.11457298474804	-0.117310123818089	-0.157896072314528	-0.150635142921866	-0.0903715336851832	-0.120440056778061	-0.13215343843022	-0.101216226824459	-0.0554202792296707	-0.135443970094581	-0.174884986962944	-0.0538430418678653	-0.038547714040373	-0.120582551073126	-0.0437114647622127	0.0133040072892804	-0.0201723928295298	0.0149177914409814	0.0649919142753381	0.0635840967885516	0.0651479356287101	0.0128820607851982	0.0364331774709605	0.0706668737899503	0.0509829181969172	0.0612472513332093	0.0285955162224825	-0.00910375477200418	-0.0832630234616389	-0.145389601450357	-0.175667064459431	-0.197630192415139	-0.195409738466376	-0.191316984691028	-0.215470591504744	-0.236841551900437	-0.221055061859154	-0.224227777224882	-0.26055655952343	-0.236711518096065
-0.0892751998392392	-0.110129219308361	-0.12461279002217	-0.141749799142778	-0.166680618557766	-0.17601424175052	-0.177496361154847	-0.180994667088286	-0.193093671573375	-0.191562339963151	-0.173758996383249	-0.157028757022806	-0.177057896654665	-0.142933246106019	-0.0884219027447115	-0.120067866091629	-0.106482355721688	-0.0686399216890753	-0.0158378854961412	-0.0831422999985279	-0.126154081071991	-0.0405829126103667	-0.0199978361071036	-0.0706071315829526	-0.0224671616392366	0.0335718685144344	0.0278259861027849	0.0605777542619193	0.0662789718346416	0.111157649385602	0.133602301710752	0.0613804460926955	0.0829585233752174	0.130538853199769	0.100617544524512	0.0754358908664455	0.0156744963776156	-0.00498563245425965	-0.0383421673701556	-0.065316875815888	-0.0971026179153684	-0.145677601925213	-0.124940316069541	-0.0896528002834011	-0.138194911359926	-0.175034700478569	-0.129518486939697	-0.102699214427333	-0.174249574548895	-0.149508994943781
-0.0301574167099797	-0.0692470986936791	-0.101518353911546	-0.144909969617351	-0.151023029299853	-0.14752000850908	-0.161800372900198	-0.187621470493942	-0.175156814750433	-0.181308276907398	-0.17265493015561	-0.165704523599348	-0.156406291684718	-0.13292870665877	-0.0894174198979158	-0.121568579072061	-0.11266378474563	-0.0911443606930207	-0.00548279391922447	-0.021123190286124	-0.0479616067792255	0.0356076687512102	0.097834601030489	0.0921952894133152	0.117843082728402	0.180280045688166	0.206350057229835	0.249869198077411	0.228952228066694	0.228748083865158	0.229049276238371	0.0881345362920165	0.125946803821563	0.167678497547452	0.0774786114078408	-0.00344115804051768	-0.0781052302566678	-0.0756616031361491	-0.123945389516989	-0.123444281502477	-0.181016046049046	-0.215540996120568	-0.21230671637018	-0.157430883675473	-0.168872907526557	-0.221984690157693	-0.17061678421692	-0.107674764735402	-0.148902495777754	-0.159652897957679
0.029916809154252	-0.00840504358876509	-0.0171576395592184	-0.0641698512113074	-0.0576168556599886	-0.0661436813228159	-0.0890299279717687	-0.121373642945771	-0.119534012250181	-0.145372753484283	-0.152660344942389	-0.123750097309857	-0.129003112829281	-0.14417810512379	-0.0937506029796634	-0.113565604152484	-0.106079335048195	-0.122925489178691	-0.0168135246329938	0.0245513883263709	0.00174422874448654	0.0766770633413388	0.181672255113465	0.199493533056749	0.202122596515743	0.262884216888141	0.298727736341536	0.342684360470921	0.318586172133594	0.229316657605937	0.201346199183365	0.0515286461057484	0.076844230217721	0.0778879628253571	-0.0275729492073959	-0.118109278968036	-0.168478366910259	-0.175237890176834	-0.229758934774895	-0.237001889563736	-0.297533698889919	-0.311733183032154	-0.321565131874642	-0.280860586654696	-0.263035416636523	-0.31255268964892	-0.287212588837202	-0.211786035904423	-0.228287775986021	-0.26214833261753
0.00524901965888988	-0.0514975894973761	-0.0515220253594171	-0.108514880462084	-0.0808148345092138	-0.0786879143508481	-0.093901660034074	-0.139808805907356	-0.141124800445507	-0.165439641327855	-0.169286754974508	-0.15047452804329	-0.153544649620635	-0.153067397291732	-0.0931851352108322	-0.11607038773499	-0.109629367013059	-0.137559737603931	-0.0125871105562148	0.0341908480059402	0.00363190331258375	0.090663995536239	0.209970033683143	0.229780132582917	0.240715998640244	0.302029501701361	0.343017038715777	0.39177238331545	0.368423938216699	0.261457466076407	0.240288808644279	0.0838925412469781	0.116075501795024	0.116210201336741	0.00573169374751097	-0.0907352400130492	-0.16244622076411	-0.17157295984415	-0.239390158594731	-0.245214274027017	-0.31565924035886	-0.339059833906566	-0.344514863082927	-0.296904568229483	-0.284333751193901	-0.339152606212599	-0.301469353388301	-0.221395191716996	-0.251954814733246	-0.285744991038371
-0.00811714131269015	-0.0632562602721629	-0.0519398910920142	-0.105111776271024	-0.0773232289981169	-0.0823245336964247	-0.0979867226948186	-0.143794088581783	-0.145421643489548	-0.171162577612259	-0.169951118478949	-0.154182255338	-0.160872857564109	-0.156466818314023	-0.0934921718733911	-0.11363405839232	-0.0945008045306497	-0.116820837616853	-0.00499870629930821	0.0450985375206394	0.0221438555255763	0.102902040557573	0.217052690208413	0.243013800980463	0.254602952281773	0.308308956802542	0.351182619452784	0.401498870968631	0.374244284507212	0.269551813219199	0.255026843166088	0.102508478897136	0.147683068303442	0.143468122724551	0.02515188614328	-0.0744671155668131	-0.138635478281433	-0.154102520265159	-0.224879257255021	-0.231361478795886	-0.30637818207985	-0.33415452775093	-0.338542018728196	-0.282335868978575	-0.273507325238876	-0.341240063998363	-0.298807138949749	-0.213099206528399	-0.260873880377366	-0.304159174981688
-0.0290023335004051	-0.0932503784680122	-0.0770089005345703	-0.120704248958241	-0.0974739369886043	-0.0998875339468865	-0.108211320499813	-0.156805702079199	-0.172006174095098	-0.192431436085974	-0.19870976919411	-0.196892125108838	-0.206511181189669	-0.196967769704272	-0.133953716586361	-0.166261690271448	-0.153294631062146	-0.170358743001007	-0.0489010421324214	-0.0308182522928747	-0.0742164623352595	0.0337307213998472	0.138181118405644	0.134992504871075	0.175298778978893	0.242266454868202	0.272620185663135	0.320473665169998	0.318073838417608	0.251073140069257	0.252976196604597	0.111606315711737	0.165634470647696	0.185878446776461	0.0784054079497244	0.0103945346253214	-0.0729063731809686	-0.104520413769963	-0.190711509609965	-0.179875191691458	-0.250215356291869	-0.295708763401476	-0.281587846254631	-0.211895354797877	-0.23754436011921	-0.306437072380468	-0.232702538910431	-0.170079646651054	-0.2570690940857	-0.271580272156523
-0.0347884428042878	-0.0917501445841098	-0.0766273179791203	-0.12537982379891	-0.104347471687584	-0.107294101024932	-0.122861883813381	-0.170113028751109	-0.179596303055843	-0.204625744218546	-0.205183718828434	-0.198418135615483	-0.213990982448454	-0.199106291844774	-0.132740667932346	-0.149281705438875	-0.122532040169276	-0.13941706651701	-0.0243023267882199	-0.002031446373675	-0.0405053031347987	0.0645259898373776	0.163347116719932	0.155898863770428	0.204312880522043	0.271537457149879	0.287383329581947	0.338859845174858	0.343343678222521	0.284263654065333	0.293065366714257	0.148634503495827	0.204741585205323	0.217573799162676	0.10387041106138	0.0222834495562539	-0.0539697763538017	-0.0764674198859935	-0.16468515026057	-0.17566677506044	-0.258446207780782	-0.305370701330193	-0.296225816362191	-0.229239717627916	-0.256066855683872	-0.327073086850818	-0.258012882228039	-0.197666257911263	-0.283654557777029	-0.294947259087384
-0.0240898488509643	-0.0834810722460125	-0.0728508808414626	-0.119408755845137	-0.0989727508214808	-0.101521239113938	-0.109844030808328	-0.159865441243877	-0.170438418514731	-0.192899484657037	-0.199304935865964	-0.19640353540907	-0.20776654176278	-0.188779588661023	-0.122488987588684	-0.128283292644257	-0.098773414298887	-0.111006775463581	0.00621509949485296	0.023596390213094	-0.0240422085277886	0.0934342105940571	0.18560734728181	0.162491022143582	0.217798347053981	0.284268515506333	0.290082087861697	0.340878379344747	0.345555013659933	0.285960621052175	0.299821091596829	0.172675816125312	0.224124624773754	0.227355177440462	0.117912415432672	0.0415536321635717	-0.0356923956636449	-0.0656915464617923	-0.165629108503663	-0.193609550237711	-0.28640238447131	-0.340153756770687	-0.334009394318501	-0.263487651427231	-0.296580018445412	-0.37589308979592	-0.301706391729871	-0.235875616103293	-0.3303473326713	-0.340594003613868
-0.0394739524705282	-0.0944505599953826	-0.0911206950917994	-0.129000534994278	-0.110362786418894	-0.106970262649954	-0.110902103928004	-0.160031140864665	-0.179318995402317	-0.184976502389318	-0.195538451459109	-0.20597046904974	-0.216380657270751	-0.185995546566659	-0.118006361677814	-0.115068754713256	-0.108706786540974	-0.105732697727672	0.00686009200249296	-0.0104986520556058	-0.0612556128578738	0.0747607705353946	0.134758830670543	0.0887947426593179	0.175651022963787	0.239565194666139	0.227013131486808	0.273650582338858	0.298630865506902	0.282304388083728	0.299918662758259	0.199961526174929	0.245868086786393	0.264972412834745	0.180971976683422	0.114735984660768	0.0201469879305598	7.12166820785867E-4	-0.120021184075331	-0.164352580235837	-0.260971424112318	-0.3287242521889	-0.306475108771801	-0.231139235572308	-0.291497519170936	-0.362538199154199	-0.271909081729786	-0.222405590986663	-0.330524597141848	-0.317449857050018
-0.0762312587306643	-0.125255765004824	-0.122027002167475	-0.150421168141778	-0.141782354259401	-0.136837178365685	-0.132750494805108	-0.179085269432997	-0.203530382775289	-0.196001162842483	-0.20466491214028	-0.230279767021198	-0.232695515895514	-0.191711252458892	-0.117131502695922	-0.10676352473236	-0.0924960174057979	-0.0761520228560265	0.0119563040259669	-0.0279582347001888	-0.0876128863577198	0.0162679948714125	0.044556893893648	-0.0137292445736419	0.0664473850906348	0.121871618732517	0.0987228625946502	0.128728007948978	0.160885242336626	0.19739760709698	0.241844447924055	0.178314620808099	0.23114705475427	0.268521729341477	0.212849972758924	0.169601689001357	0.076730577884866	0.0613918900834686	-0.0420645650328243	-0.08913959176377	-0.159337575320294	-0.234332167063622	-0.206806717534259	-0.139760447493809	-0.221212288543153	-0.287090108690846	-0.194013271364258	-0.171725465373317	-0.292133183506055	-0.265300067621489
-0.0761582546418392	-0.110265086882199	-0.124426771538528	-0.145176724202366	-0.130474355992865	-0.125037302499261	-0.116258879846132	-0.154401369359386	-0.160615225034725	-0.156763974833569	-0.1532051386804	-0.16680560812878	-0.154108638937814	-0.131380110528561	-0.0597868744587108	-0.0473414224424179	-0.06707781656084	-0.12371020614069	-0.0555416976498559	-0.00883303209197783	-0.0513559296233856	-0.0327306056649263	0.0371864949601928	0.0502754011455878	0.0358954969561925	0.0740015933523723	0.11296497837932	0.132921420362854	0.0988312693906651	0.0490121028243446	0.0608677489040985	-0.00747213332488807	0.0382274481895908	0.0492640135569674	-0.00401278199253845	-0.046320107769808	-0.0993249143391458	-0.0960464724598967	-0.144950818748038	-0.174857349622449	-0.215906682645787	-0.240106113099453	-0.234541425931376	-0.193245695174812	-0.223141084578159	-0.26407796429447	-0.210985473280651	-0.175784270245607	-0.233900144485796	-0.229492840484915
-0.0961335811409611	-0.142322368827939	-0.152097392413182	-0.174085962774677	-0.15769258827173	-0.14187173415538	-0.117851947444615	-0.159655469767658	-0.19423775014331	-0.169009071049668	-0.15925798384121	-0.184566723792467	-0.174380452238551	-0.128921670697446	-0.126790370052894	-0.128303389010715	-0.0781128923307189	-0.131539804974578	-0.0732702093228569	-0.0275721578990978	-0.0669613643226703	-0.0631885092909159	-4.43191899052713E-6	0.013178540963124	-0.0106865839568465	0.01813631715056	0.037578000072682	0.0522209070528404	0.0239611732912104	0.0066775175758446	0.0374762635773154	-0.0236661495807658	0.0367340334397087	0.0570813884832229	0.00862557502977906	-0.0518425207498437	-0.0925825395075171	-0.0704804944370117	-0.0956987442825636	-0.0912611067985198	-0.121975280490461	-0.14422590183419	-0.128031228825947	-0.0857330954556358	-0.119140909083205	-0.154750656493609	-0.0974245694320364	-0.0706322958963821	-0.147039735155481	-0.13317128817237
-0.160852689894117	-0.194506045490107	-0.161579772953056	-0.122627394942047	-0.0855375047259122	-0.0973078961970383	-0.030774808641689	-0.0663894256646967	-0.163115990775257	-0.124590339568733	-0.0969191720531007	-0.171832350326063	-0.191944917009395	-0.132400088226853	-0.149661658425805	-0.169709835421774	-0.133768215420698	-0.169617165483491	-0.134420460776495	-0.134502935633091	-0.187004925459486	-0.170599548694419	-0.127895119349494	-0.158501728426531	-0.156814335277413	-0.121138709515302	-0.123377016354697	-0.124974109934286	-0.104964096228478	-0.101247151262934	-0.0556932188081663	-0.0825744556265869	-0.0188189286211505	0.0125775476931381	-0.00356123934339685	-4.4799221233003E-4	-0.0309469939999694	-0.0186636552986484	-0.0595390945662738	-0.0751878662320831	-0.0833563947065055	-0.104893538781791	-0.0757171708817404	-0.0472915412312195	-0.0879983804184957	-0.0995128728232558	-0.0510200715244967	-0.0556436518917183	-0.132047993402069	-0.095074132915745
-0.122947941806589	-0.163035656910231	-0.142456419009349	-0.108621485189099	-0.0794609755905361	-0.0926431870629537	-0.0327048744168469	-0.065736501510955	-0.148733558507463	-0.0979994449162077	-0.0727310161839985	-0.13962116608879	-0.147901761365927	-0.0842178878083948	-0.0990347267739591	-0.11480332018098	-0.0668737050160507	-0.0862440805034236	-0.0457535887616689	-0.0626792053285318	-0.0965504963016351	-0.0677928087791447	-0.0567689433736048	-0.0953044723250936	-0.0832997625350345	-0.0571965219089038	-0.077192439703427	-0.0842472086439075	-0.0538390302259593	-0.0412645146641892	-0.0162255018445594	-0.0291694642582557	0.00754403319859353	0.015028757845239	0.00179940360563088	-0.00109521240186749	-0.0120655322914457	-0.00443256636800796	-0.0370255686695529	-0.0506744808985556	-0.0478741572227291	-0.0517711586242571	-0.0513295732314582	-0.0484694124905093	-0.0598552988768713	-0.0690398148688833	-0.0586455408266158	-0.0707157937399256	-0.111143048745497	-0.103260004256026
-0.102330575661676	-0.126994975749037	-0.0967705284626015	-0.0352313817669313	-0.00930401242438888	-0.0336956867224294	0.0352641090658659	0.0148174407938755	-0.0653869935538537	-0.00349532772065012	0.0175709091925218	-0.0469725433774856	-0.0495511117270313	0.00722822139806226	-0.0300623710794856	-0.0489917560083201	-0.0326228649978122	-0.0367925881287055	-0.0220260594798755	-0.0483949233259843	-0.0789095346015641	-0.060803272624747	-0.0681202282064033	-0.122364531932584	-0.118197520527057	-0.0997323383200096	-0.13959097757321	-0.169673003143845	-0.11282355048624	-0.111192264933604	-0.109286289201292	-0.0766742929176693	-0.0707500590734707	-0.0787678695452052	-0.0480780854527385	-0.0203303767634093	0.0126033429509317	0.0127655294307801	0.0112975212194926	-0.0077988105818395	0.0284389404118416	0.0503125535244052	0.0412750806123071	-0.00595283899715857	0.00735827921250949	0.0381959153185031	-0.00901948295631863	-0.0589774573638076	-0.0351686791660614	-0.0405883752505217
-0.0378529556518828	-0.0480638006216432	-0.0369958852792827	0.0221253589415512	0.0366373167849438	0.0289721840979862	0.0730348637987206	0.0689490238170124	0.0237679775665415	0.0720573622215151	0.0992958104001052	0.0511254898007306	0.0506841262532259	0.0959795108551449	0.0673461535925107	0.0508974999591963	0.0600108210922776	0.0628237683425156	0.08300781159269	0.0728170963538187	0.05116255799096	0.0575097145406876	0.048072112594002	0.00213027919362034	-5.36417430283759E-4	0.0038277956314111	-0.0386287582048844	-0.0600475087358236	-0.0106232293017065	-0.0290982198890592	-0.057463980642945	-0.0354247179199551	-0.0530302542127928	-0.0775504323795912	-0.0602128413887016	-0.0532572634866886	-0.0236104903247674	-0.0265209783751642	-0.0175290282148048	-0.0748460713192054	-0.0468881571588784	-0.0225604412962368	-0.0659995503573071	-0.127329618347945	-0.0759263036057171	-0.0503446972461157	-0.139173765729786	-0.168341637289569	-0.0954740414056594	-0.136965500294356
-0.0246352783536535	-0.0295301350019673	-0.0260463129614372	0.030025104185182	0.0429340708394317	0.0429742764092155	0.0810284376739698	0.0893922614569895	0.0632254405840114	0.104041363852072	0.132245641863021	0.0959797706760812	0.108719088036085	0.156042122639549	0.116697853215468	0.0971164320207025	0.10408999398329	0.120024592686627	0.125709654538307	0.124125147753027	0.12926253073398	0.114248743020924	0.0927829004872302	0.0601163174211805	0.0425913549831725	0.0404504657360509	0.00290021307814023	-0.0378454604607597	8.53927254147498E-4	-0.0165586179674304	-0.0615334840722663	-0.0381591796944272	-0.0745251537883902	-0.0985749725871437	-0.0801479885573682	-0.0660494712034553	-0.0244964643523456	-0.0370141299217734	-0.00553005914592021	-0.0347469056956547	0.0181858100292427	0.0560226134585202	0.00481767484542094	-0.0706009481625346	-0.00415343344709279	0.0277290527898363	-0.0722149764509368	-0.101969801724324	5.81374215097645E-4	-0.0479571189962295
-0.0131228834559466	-0.0256923265719501	-0.0279458643677927	0.00943325010976285	0.0159471209466505	0.0308053152378549	0.0622749505423247	0.0659594158063019	0.0662716572147894	0.111886971111857	0.137262335374136	0.10285153883627	0.136447390136475	0.184455135543653	0.147567972955126	0.16071693839678	0.195633224168356	0.199219832295146	0.202333741684089	0.235002838411281	0.260179672936275	0.199120437367152	0.18375376381703	0.192988727726711	0.143593501052025	0.110875541779648	0.0965720641539359	0.0542133637013168	0.0680059810469892	0.0407102796809177	-0.027103245892019	-0.00879955782185887	-0.0556171839633513	-0.0919581822409686	-0.0774421211563092	-0.083623616887188	-0.0416754517775092	-0.0556863968400576	-0.0188970638136614	-0.0530846706116226	-0.0102434450813072	0.0451834820192108	-0.0250861169484423	-0.101875468537704	-0.00281813181297367	0.0263270723466013	-0.0952673886486444	-0.10229129067516	0.0286389998913916	-0.0399519637588986
-0.0313523062274253	-0.0431923945869825	-0.0396766909881375	-0.00613017652969371	-0.0024142173215735	0.0105842108525519	0.04670243753021	0.0583491186735393	0.0587457098218962	0.108734881805731	0.130680603256775	0.120361191281376	0.155570548233762	0.195544688557635	0.158798113968691	0.203614279695226	0.270664398746367	0.260945729122653	0.248515014749648	0.3058645154048	0.342746841856174	0.239382471180308	0.220979882757419	0.254082881168681	0.172569750040239	0.118214579506318	0.12012630473206	0.0586268491605705	0.0613915269691347	0.0296501434556551	-0.0375866043348643	-0.00628699154573021	-0.0620803750137386	-0.11577136725593	-0.0997601115593085	-0.0918997277474021	-0.0198369604621382	-0.0637348458192475	0.00711933476583607	-0.0247204046492653	0.0311264410644952	0.0971330434579344	0.020939404120795	-0.0633208975292206	0.0447892087237124	0.0730090218835767	-0.0634402945970439	-0.0753285169964777	0.0600806265036304	-0.0203142653490138
-0.0392057858925193	-0.0483001888315954	-0.032593108237311	-0.0083132105066492	0.00603005143833625	0.0191617371593613	0.0411630203425912	0.0460422089959271	0.0404537819558111	0.0648714744321296	0.0888645204731215	0.0836806545318431	0.104735258401723	0.124947018944429	0.0879105849145064	0.173098437212892	0.288018705544307	0.261557345638408	0.236582951337856	0.354228507311403	0.413674320385088	0.286007371626633	0.297907005878672	0.367544729768836	0.284384473686745	0.230266884974064	0.25171962990187	0.219734696491793	0.204417908937163	0.149752964715807	0.0671718335281152	0.0509222123552162	-0.0109135509145513	-0.0637275812250697	-0.0839314263386529	-0.102526949035589	-0.0413019347850454	-0.0772397018382886	-0.0219882377490094	-0.0624174088774156	-0.0438885070739103	0.00603288521870142	-0.0501731442955997	-0.107380531176347	-0.0117303180180053	-1.87763914126378E-4	-0.104634418081899	-0.0960332527251553	0.025128836808152	-0.0417325599650474
-0.0352088601909509	-0.0619345662742203	-0.0666316693601997	-0.060899563829661	-0.035712498166251	-0.00583387234040759	0.0123695680412096	0.0131085799194382	0.0308553566580967	0.0551192015654464	0.0867604124156705	0.0907922359163011	0.128995437956413	0.143134328772398	0.14008024334827	0.279621111124546	0.363375259434425	0.294951140456698	0.262044871331209	0.435368354286451	0.485084523204542	0.307367248238689	0.351118784513811	0.455020069806289	0.316965789907965	0.257547050393499	0.310349138337573	0.266022804124482	0.204341777743722	0.163474647855868	0.103395151704761	0.0569620701212058	0.012220302075291	-0.0537364499246532	-0.102204849963666	-0.153336581919594	-0.100659198963059	-0.12531569733889	-0.060767670641105	-0.072818670196312	-0.0690961535452318	-0.021152965866298	-0.0850573923687806	-0.118415244557168	-0.0160297683882032	-0.0248191940184672	-0.118563808335731	-0.0707050104256679	0.0387429361268737	-0.0491547622648488
-0.0457418903201456	-0.061739332534835	-0.0600378410103123	-0.0275721524950806	-0.00586617709266187	0.0192379538327007	0.0572354737118579	0.0605345535621334	0.0437155170200548	0.0930350014182675	0.128606766519539	0.0891764191279147	0.117225508117355	0.159110625700292	0.155479755380759	0.26269952894284	0.27105816814159	0.213631608817187	0.211812827294216	0.305797330509806	0.311844242969679	0.203893342999926	0.234115588759962	0.249151233344775	0.16213933757321	0.128801788022219	0.122773621778371	0.0823985890520827	0.0880688434272938	0.0873722529712361	0.0372602503794614	0.023346731250374	-0.0151875343229652	-0.0528744972174114	-0.0585160939412568	-0.0827049605543919	-0.0482857951121018	-0.0607755267749862	-0.039897362059971	-0.0681864289131604	-0.0402608142188113	-0.00512652214366592	-0.0546819744237712	-0.107070206476774	-0.0290778594889032	-0.0134767094163816	-0.105123037342433	-0.102843895963021	0.00440632706942432	-0.052692831971295
-0.0644819666473167	-0.0671143800186113	-0.0456452672555474	-0.00401427226300371	0.0203956327426596	0.0427087952950349	0.084347485397455	0.0972313281641984	0.0709427898081814	0.119428798553761	0.170342621573636	0.141584946879428	0.153242502832942	0.212909801218693	0.203462997511724	0.221903971304386	0.211136254053023	0.165053600862438	0.15188704655788	0.218777760947319	0.22169721631642	0.170790296246811	0.209366611266019	0.211512429800568	0.143649586608477	0.135643258971187	0.119187353276578	0.0872570181763206	0.109933436568433	0.0769683722945079	0.0350659202163577	0.0141596951011007	-0.0259921089177916	-0.0639036027042984	-0.0912051843326099	-0.137878245427103	-0.101012790117928	-0.10302803401383	-0.0645419621804574	-0.105959325334245	-0.0791846713393447	-0.0461439783378869	-0.0964534253027969	-0.14552971051079	-0.0722960492172172	-0.0604058713314928	-0.147176815005145	-0.142321706449334	-0.0488260349065704	-0.110393344989091
-0.051904181643223	-0.0608730075913635	-0.0427158992903385	-0.0210176159908369	-0.00606255435891181	0.0167680533708326	0.0599227158365535	0.0769303073701611	0.0545326765409515	0.0990254534833317	0.148474736531932	0.140459408228917	0.146355321081535	0.202145789142427	0.195813543891296	0.173115362063887	0.201138291492062	0.170520455687486	0.132654040820784	0.173523058501454	0.218184057741736	0.149277884339995	0.151669324181535	0.182157281354918	0.142058613142202	0.108135012142831	0.101230427590896	0.100494273705922	0.10953119774626	0.0925879405546965	0.0362818353998914	0.0240735452710287	-0.0141312449258633	-0.0446933621170883	-0.0485378273787305	-0.0767945269599169	-0.0441504851967913	-0.028839167689784	-0.00502956518901745	-0.0725581948953951	-0.0579716529158128	-0.0176005754847273	-0.0676909137095973	-0.124749271828495	-0.0508455135009156	-0.0307128282721276	-0.118755855438025	-0.121054958668141	-0.0248834113123943	-0.077650793488939
-0.07553748028023	-0.0730884626538016	-0.0735842294717455	-0.0716025999686037	-0.0807820493446547	-0.0460369600603361	-0.0126098112341912	0.00407041807732029	0.0111563260483439	0.0486475507222654	0.100205081155717	0.132533680734003	0.133217054290987	0.180645590756227	0.188026402828853	0.164571131205607	0.143924606030675	0.0590567677077631	0.0424586348263415	0.114110978847428	0.128854981777983	0.0386758118467071	0.080260601229441	0.116823904318755	0.0593265233751215	0.0255406080477563	0.0497787028289255	0.0519653753006022	0.0285846785311447	-0.00678332327458815	-0.061200073613535	-0.0758115372989155	-0.110066030242896	-0.11761887231407	-0.0914334945532534	-0.0976845634125867	-0.0614309208224256	-0.05418824459199	-0.0094553216499438	-0.0589051455625949	-0.0495093846239737	-0.00639803462625339	-0.0464112857099262	-0.0897146210860278	-0.0165062434027507	0.0103934285079222	-0.069236904275633	-0.0502453088941381	0.0250386632321745	-0.013768591583268
-0.0713366909706571	-0.0673333623071169	-0.055538594404131	-0.0509379494302461	-0.076176151691586	-0.0652493365127371	-0.0360371497172712	-0.0114003381818779	-0.016404939533109	0.0147093046634512	0.0626935025132488	0.0930628757283186	0.0777531869329718	0.124646887421608	0.139926503902959	0.119329810248785	0.0789586529198245	-0.00409503065923608	-0.0064394850320833	0.0524673852562457	0.0528586741369731	0.00164976798754914	0.0457400295180187	0.0546402773405032	0.0135567984767256	0.00357295843042288	0.0162730364131258	0.0226571928356351	0.0155537277531474	-0.0292978371640067	-0.0940949803881346	-0.103966989364708	-0.135972448069813	-0.143961483835672	-0.119314522277274	-0.112136514732272	-0.0780720720807612	-0.085190435524176	-0.0539783692183723	-0.102526302431344	-0.0812522981410986	-0.0441934225478649	-0.0776568425554042	-0.117759157150932	-0.0534775838992877	-0.0288999957440921	-0.0929810561826807	-0.0747150173603973	-0.0024337764668757	-0.0347493335754015
-0.0356785590858789	-0.0400433824327449	3.91099002507839E-4	-0.00693282581735491	-0.0139952967487159	-0.034578013701371	-0.00855281355397505	0.0136798106419123	-0.00968702754746842	-0.00524926492218086	0.0312451611875277	0.0465646471775896	0.0191904198324292	0.0477941569820745	0.0463105368283912	0.143378473078875	0.186624257109007	0.135178559630405	0.0824106481238629	0.154198991320524	0.174238741106984	0.066687307485861	0.081612102595846	0.117092552691696	0.0668537785213664	0.0135710831948404	0.0200181136520049	0.0354447838721824	0.0258307722297378	-0.0133903476309864	-0.049308446590367	-0.0189028064287931	-0.0654461355708723	-0.115989178417886	-0.0998882700317136	-0.0919475554415544	-0.0534198752521516	-0.0504692489318116	-0.00556219130114185	-0.0526982260160507	-0.0350314206511133	-0.00673123957824058	-0.0438759184720822	-0.0824229663505627	-0.0234084036177826	-0.0133060499620312	-0.0796916688841366	-0.0600242399943222	-0.00421927312088323	-0.0513851117919071
-0.0541538412475016	-0.0428872240916885	-0.001532478762907	0.0189341433325728	0.0060580872153685	-0.0133721207547921	0.0224329098415243	0.0544003510999046	0.0201054333935906	0.0253432572624278	0.0604359940902542	0.0917428604054135	0.0498262166971268	0.0605213486377182	0.0392657260620572	0.0669650275401371	0.0940816360511273	0.0532070140716182	0.0122325443474567	0.0298034254977334	0.061798340631382	0.00876800074732098	-0.00562122856072189	0.0241853384924633	0.0355364237979163	-0.0264596481312991	-0.0240234601202818	0.0234942903275476	0.0126681431839816	-0.0547060938747176	-0.100449586870661	-0.0551212776881614	-0.0919953276376049	-0.126939967781201	-0.0867299064564413	-0.0619344007486849	-0.026826326886601	-0.00468351717589171	-0.00693444788567712	-0.0792943006980109	-0.0730639933005205	-0.0469350089122884	-0.0713100610232433	-0.118757278676181	-0.0804327132306658	-0.0616846149294442	-0.119306232867397	-0.12301923657334	-0.0743037189976238	-0.0934079644999447
-0.0117747104100142	-0.0212659033269991	0.00786033638393549	-0.0109578478255535	-0.0451425242959288	-0.0576759817234147	-0.0603458126252172	-0.0402913449658576	-0.0392951458984755	-0.0595567992343097	-0.0471328505453659	0.0185633064923253	-0.0201950201589373	-0.0327856854518015	-0.0172730508771725	-0.0270468450372719	0.00828488562166865	-0.0293627650473159	-0.0268932008402924	-0.0189104630461623	0.0249594023314576	0.00494324449610639	0.0077447317478568	0.0557813111484975	0.0955310779901276	0.0379748266606663	0.0592748187238279	0.146694621775662	0.11992534878955	0.036780733378063	-0.0317304909321647	-0.0378860198052765	-0.0692953351688476	-0.0749100881041551	-0.0517693025771058	-0.0478505828210837	-0.0435061548393701	-0.0285414323218535	-0.0479250839262709	-0.119044557224232	-0.124441381431961	-0.102344775971068	-0.125208708536619	-0.15357763516828	-0.11134032269636	-0.0952117353366274	-0.139291012842386	-0.118524911195062	-0.0708881124075937	-0.0906673216575665
0.023585684008586	-0.00354358363501523	0.0119960433991107	-0.0418488797886423	-0.0606911516219338	-0.0705122461112873	-0.0873125961436937	-0.0861691364268401	-0.0696974431967993	-0.100972296683646	-0.0997851314451197	-0.051199507705324	-0.0678780745994674	-0.0887949981246747	-0.080503004440487	-0.080570494831801	-0.0218196735643154	-0.0479592140272656	-0.0271931669970333	-0.00127501243373102	0.0564358420723513	0.0269584543484347	0.0457837590600246	0.120692487377384	0.148317342820399	0.102001281368247	0.136861093363361	0.225955482243651	0.191020191622836	0.117939308908994	0.0639164877244975	0.024336279541747	0.00174344881760142	-0.0070744191739248	-0.00678431973360846	-0.0263908396742796	-0.0374460101949422	-0.0011236572962375	-0.02483477387775	-0.101401931099604	-0.122120633581278	-0.115593000970241	-0.139724290012206	-0.156515761997678	-0.11529423897533	-0.108631517241794	-0.150691043030079	-0.117191893790532	-0.0687362764161309	-0.0991472069846742
0.0275603252882641	-0.0035377405301791	-0.00726655390983449	-0.0667970705906027	-0.0774382488418937	-0.0682592938146337	-0.0839228776848267	-0.0952221392526011	-0.0728685815263908	-0.0822985113764566	-0.0792192083724969	-0.0504618007831993	-0.0560343280721515	-0.0667881861815939	-0.0550113059380805	-0.0930190795086389	-0.0358369417918939	-0.0254843119893382	0.014507663357689	-0.00584785399547412	0.0389191971911654	0.0586358393774051	0.0663673412461641	0.115231442998013	0.156596352133835	0.119339233438687	0.137831282768186	0.227712992310839	0.197039856723374	0.140113438176961	0.0986550222583443	0.0550903228848269	0.04093205059758	0.0348633403079596	0.0183527288683474	-0.0251434686407926	-0.0559116163377376	-0.00470543011514638	-0.0318152692192781	-0.118683666463538	-0.149898602831091	-0.145452785139166	-0.184376659901587	-0.200687304286625	-0.156338127546579	-0.158458284262872	-0.20958319862816	-0.165396599437052	-0.112348130586347	-0.151330167068011
-0.00505244764226785	-0.0169031433428267	-0.0383800346456749	-0.0935482076855322	-0.117297153824971	-0.101974589049069	-0.112623203046281	-0.112226744351187	-0.073671532885885	-0.0754859265591425	-0.0622079717452647	-0.0166513902911661	-0.0138326238502396	-0.0270557031644356	-0.0127290803986924	-0.0876822228491288	-0.0357692202484035	0.0340555574250202	0.0427987540744428	-0.0262933692314313	0.0369390945180016	0.0648842281222151	0.0342484479272446	0.0727918092436134	0.118655326861132	0.0724288106091085	0.0833142407884574	0.184261242906109	0.135153316348823	0.105456644982279	0.0839724935716166	0.0539925136742002	0.0371756431883493	0.0408043490502334	0.0363629187482743	0.0128765791573584	-0.0244131781837645	0.0208981611267988	0.00485932886832678	-0.0895995074013535	-0.10820337057167	-0.107314726607501	-0.149444304219354	-0.164519274056659	-0.132211164481473	-0.138529396254797	-0.186450778678052	-0.144799544177366	-0.106791647078147	-0.149006474381597
-0.00547804115113018	-0.0159227951607078	-0.0447273721668228	-0.0985431393889707	-0.121671733837874	-0.0994783403602294	-0.116796128023361	-0.11268920828507	-0.060798760790593	-0.0545702849409315	-0.0552775330306103	-0.0077767661667478	0.00335880235198843	-0.0047061604573661	0.0110842920105375	-0.046625385117981	-0.0130500243501208	0.0333781083324894	0.05128042483325	-0.0247309182164646	0.0171679834853583	0.0473902663127642	0.0212125289059048	0.0370012454994035	0.0601076428730955	0.0277394309944453	0.0322925496984895	0.0991048532347231	0.0607775843917094	0.0693124359423714	0.0588015556918611	0.039415593739825	0.0244966103755917	0.0419845216253219	0.0463310885904194	0.0458983173790877	0.0543922644663579	0.0654469284122001	0.0736139864807695	0.0436707441921307	0.0368836726821469	0.0358242368421987	0.0011243891111024	4.56031429058606E-4	0.0358214537273019	0.0182439809560422	-0.026065416952124	0.0106841799682279	0.0277495896725127	-0.0340858088382038
0.00142478284625258	-0.0150206928433304	-0.0241900300020811	-0.0787531124581656	-0.0891690712140079	-0.101112931138657	-0.108279519819914	-0.100085385353747	-0.0788203343589504	-0.0908298300765723	-0.0988397047880317	-0.049604421819474	-0.0475910995206669	-0.0591474510196952	-0.0516833650161419	-0.0728229126560826	-0.00855445349109389	0.0356300736360274	0.0139021729111311	-0.0169117682643824	0.0511631197692174	0.0204141031236095	-0.00283279818765351	0.0509045920631234	0.0373253646143965	-0.0141063667411669	0.0137259794477959	0.0670503061287454	0.00997649605083502	0.0298624329900842	0.0015890880745214	0.0178483103677043	-0.00491413881151589	-0.00754261650810734	0.0165209901879004	0.0259006908105008	0.0832021461108334	0.144502542737262	0.157680109101147	0.152052018271137	0.138095712101081	0.155694239867706	0.13033901955114	0.130210071691712	0.190120157805204	0.179520484673352	0.127165732743475	0.177880051449426	0.214901241443842	0.129647836306159
0.00717637429942179	-0.0237738322952684	-0.0212846233172591	-0.0626585540470706	-0.0384518270466666	-0.042759314496379	-0.0452780422207017	-0.0694246396708306	-0.0654138530533061	-0.0707588434522481	-0.0939264156672979	-0.0941087183925616	-0.0814685689435053	-0.0830112759391038	-0.0933374713177032	-0.0752526972017617	-0.0137096669683187	-0.00430926577748593	-0.00627294230688217	0.0202431933235707	0.0684417575290702	0.00517649544184228	-0.00468422810411174	0.0699978242305589	0.031329737760827	-0.0201149939534342	0.0279338339106446	0.0447034596638254	-0.0207859407473214	0.00984802866101001	-0.00810486835386126	0.0325724904748846	0.00749262910015402	-0.0156065270980119	0.00793978636832572	0.0107875165692083	0.0965125288801065	0.203677543281555	0.224942408507564	0.303632093226664	0.278365979067975	0.306800844845482	0.292700891006287	0.302722241066668	0.376280930916341	0.371287246828854	0.308550244492092	0.349898822094874	0.403717709207147	0.321349112477215
0.0433108902972999	0.0148228701083176	-0.00317198865439289	-0.0154555575305682	0.0036148581616629	0.0152247848238718	0.0135544049855617	0.00279297535141115	0.0125273200704288	0.0152228250403545	-0.00789517644827392	-0.0103725127251045	-0.00326681826130662	-0.0111978026736525	-0.0432802540401685	-0.0407283356074336	-0.0115058129932531	0.00695528788649499	-0.00198438057619944	0.0113243694471959	0.0588312009099713	-0.00193001748047619	-0.030790256501544	0.0245687726820728	0.00458901035570478	-0.037622245668994	-0.0125009751208344	-0.00834495744734459	-0.0453174238536496	7.86218425016524E-4	-0.0551766702740682	0.00610309629568358	-0.0504139634670084	-0.0554245893434	0.007537345540888	0.0215811389135092	0.0950466181582993	0.200020013068198	0.212952850943536	0.286260405284608	0.2854054085907	0.323560755659563	0.328329625553974	0.304408107413595	0.378254069675674	0.429780807905442	0.359837305314589	0.364119765400145	0.482816268641627	0.450074986482456
0.0244645981817249	0.00228303654600956	-0.0180564720205462	-0.0273678562018034	-6.62641648435163E-4	0.00949411386189117	0.0122036052701579	-0.00125765926791302	0.00581180831293849	0.0102971449138567	-0.0103187768561836	-0.0220461111679679	-0.0146791466936775	-0.0284577601266333	-0.0420800927268949	-0.0456962524324533	-0.0167874456043826	-0.00446869753457946	-0.0340094283184404	-0.0018465084288082	0.0571486795681027	-0.038483227680954	-0.0559296731250587	0.0249045727633533	-0.0180949415874772	-0.0736685045057636	-0.0223446471992366	-0.015717553306401	-0.083152009526512	-0.0302687706250625	-0.0915269128709612	-0.0444061599438443	-0.0865675376725493	-0.0808641938653482	-0.0228406339149347	0.0010864025075881	0.0766671650379308	0.188253498658659	0.224047575705919	0.306099081040074	0.318176359260555	0.362933204190789	0.366613378900069	0.360951653991468	0.442877273137875	0.492887831135518	0.433525307232643	0.469015056814393	0.600768636773889	0.544552793057392
0.0167627340106589	0.00707787332386771	0.00600085291513523	-1.40864018219365E-4	0.0250576342324051	0.0253292781099314	0.0262336727688368	0.0275760615493244	0.0368381535714244	0.0235696444352415	0.0148662589206481	0.0130260817308334	0.0107999181813793	-0.0155661636458567	-0.0175834151552108	-0.0103906873157767	0.00659812270388066	0.0272786197388563	-0.00431593142864054	0.036201472817104	0.105922005891444	0.0160845614751692	0.0104123008727085	0.0914701921817503	0.0494452416336614	-0.0128329939101781	0.0310580137486732	0.0491509083566501	-0.0211649630260568	0.01090440312649	-0.0517621205622832	-0.0279052272331897	-0.0747173793103014	-0.0876506941547801	-0.0520685816377699	-0.0539598431621615	0.0166319261248542	0.119146528929353	0.151960947791508	0.225333148044466	0.238539298600342	0.286187351313513	0.282957483931284	0.274795729597326	0.365237273075807	0.412740042996585	0.352156637054252	0.411029575482094	0.561410992553548	0.476484489473025
0.0647960244877854	0.0714195862430827	0.0504156763374187	0.0693026761148545	0.0943378583364816	0.104638914581172	0.102395326350384	0.11221434311939	0.125341294855836	0.101655291050409	0.0893797531317099	0.0926362966793032	0.0838015688563493	0.048178965906778	0.042473036102193	0.0234711431168803	0.0147460991123852	0.0323170656362586	0.00654589878052965	0.0587044827408774	0.131426277714538	0.0482389750765537	0.0523472574322032	0.140637528425124	0.104201587328614	0.0529091315789745	0.109139366899914	0.141385168758501	0.0724438838269961	0.0452660609825205	-0.0662404727137096	-0.0742486855408881	-0.14617229132845	-0.159705660665876	-0.127159374864809	-0.154967794037224	-0.104150809660099	-0.0133514494006127	0.0187913176676289	0.0703209988372137	0.090379070965993	0.157149450132117	0.145333256306418	0.116305779038878	0.231587050817041	0.303742060717065	0.227361164598347	0.286316802176023	0.506548506271752	0.444425901046744
0.122051929941757	0.143110796566987	0.107706923599034	0.137932184895573	0.160483036245153	0.170659051532087	0.159272674004168	0.179337329825742	0.204971526867112	0.170531812731745	0.158410241917663	0.170860961496794	0.159604530751516	0.113072132209199	0.0969889724860953	0.0783509634935474	0.060729783523072	0.074276614240998	0.0342322022427904	0.102558400888988	0.171464356770489	0.0843965152351322	0.0893870544134044	0.179167049411428	0.134356292283568	0.0777671655951234	0.136740944726856	0.16703935527019	0.0940426804202443	0.0384879785102691	-0.0932909363937133	-0.102662054777955	-0.175862099998174	-0.197177509008191	-0.168620206923621	-0.220739301161255	-0.184039241734185	-0.0733361854621074	-0.0504971369910133	-0.0304790616335884	-0.0167219683758184	0.0562546108761185	0.0314334834321719	-0.012723944122015	0.112285477622421	0.19199671881002	0.10056998735635	0.151992580867197	0.400148021411541	0.349427195000946
0.129899254133237	0.143713505434247	0.109591558641549	0.130806087989882	0.155059791485124	0.159266591523728	0.147583613416341	0.167601306577276	0.197348965410304	0.146374678714685	0.130990875125283	0.168293939946582	0.148817530567549	0.0825530286139031	0.0905299032160292	0.0839061383791138	0.0529142735990288	0.0607410012816568	0.0424023447984327	0.124262885860327	0.186911318630522	0.11747727979481	0.147488704361267	0.233118234751748	0.189742225006779	0.147219460648728	0.214848843262628	0.255162781871472	0.174319584339832	0.0820902060372903	-0.0462179751896338	-0.0768160056248351	-0.146037404244245	-0.168683423614115	-0.164268641186271	-0.242259264174226	-0.22539565091759	-0.149358579436724	-0.135795338909239	-0.132798329589004	-0.136536954882911	-0.0700496800600011	-0.1128028339695	-0.145542669982093	-0.013658035789571	0.033339325598694	-0.0553685447407404	0.020194616721211	0.243059386761537	0.178290962937645
0.106168876632713	0.109982716758534	0.0843137306230385	0.0819557127540904	0.11147236584692	0.12193366205929	0.100869313278172	0.0949778968411323	0.132689964166518	0.0954079863378625	0.0755638294650802	0.126263166658839	0.102812484471556	0.0466638206731923	0.0877716426749957	0.101390578519748	0.044385344078583	0.0470369519998378	0.061760828954546	0.125409079017533	0.175480882318537	0.140096711138001	0.174166333034282	0.240151086458365	0.207407342053665	0.173902275248031	0.2167826571749	0.254769935599699	0.18595714830782	0.0888203259034029	0.00396424187549848	-0.0193831113168733	-0.0716098708957315	-0.105779842405152	-0.113223851969409	-0.172020576802751	-0.162747763357213	-0.129250958045465	-0.117383097475884	-0.126956250578781	-0.140596452770375	-0.0937266765709421	-0.155531894082224	-0.181697074535174	-0.0664762375107096	-0.0606824056942155	-0.15965789244027	-0.0994597178398784	0.056564140213548	-0.0133272379585009
0.0992670039440792	0.0933813853136824	0.0706405154580741	0.061308928684745	0.0806575941067871	0.101513787126333	0.0750589610010586	0.0500412618220166	0.103555415144468	0.0940404708071422	0.0673104000703895	0.10151100788974	0.115341703836237	0.0883580806405144	0.110441408145943	0.111693777502046	0.0692544314072479	0.0501795785154519	0.113332087845005	0.159016921565962	0.17564298928295	0.16232581231391	0.196686111611648	0.243718250313027	0.208107263450706	0.16698728776069	0.191254663357799	0.214638458365005	0.156166526492189	0.0574197512842471	0.012668233951053	-0.00716387723179376	-0.0402803416743549	-0.087860465706107	-0.108057605035255	-0.138867024980392	-0.135103994859642	-0.117331488886795	-0.108595472448716	-0.138138499927734	-0.143310212546042	-0.0979663265039948	-0.181592351836879	-0.217919969588201	-0.102919090636096	-0.112417985919181	-0.235800710912886	-0.181415055623313	-0.0508720827477157	-0.153720314372319
0.0781922775556073	0.0780215636636599	0.0666339792867899	0.0577059168709684	0.0611545108038195	0.0684983219658854	0.0406343288853016	0.0256620065415027	0.0655761759778689	0.0678660926765251	0.0492741591811106	0.07347793471842	0.0892991086735924	0.0797377396943685	0.087841700156801	0.0769410836529239	0.0580189743001728	0.0434693837077733	0.111956117763818	0.133004249664113	0.140608933378413	0.148720357399313	0.158426358870466	0.173307650945315	0.152324769533491	0.117828871752044	0.104362103108833	0.10504094485146	0.0963063693973262	0.0299916588188353	0.0233549273269865	0.0210221243906549	0.0082167593327576	-0.0420153234821369	-0.0649814052544755	-0.0856296293561222	-0.0796859087308702	-0.0602084527575357	-0.0475980450307738	-0.0712478464543047	-0.0635156012856918	-0.0263847879392809	-0.0993856735535663	-0.144755678163839	-0.0602762451973944	-0.0662036915722927	-0.184525541448239	-0.168328192411467	-0.0864159458468953	-0.17710702942035
0.115282297842509	0.124583522383811	0.0949971569472791	0.0917720562014472	0.103338243703405	0.122422465861621	0.0879206785417077	0.0677137643355477	0.11563123165914	0.101165672139569	0.0752292752266078	0.106834874741206	0.115366349488556	0.0809851782911263	0.098560468054533	0.0973933583068479	0.0514414589188994	0.0169863851565805	0.0774342342752939	0.114829346559489	0.11652482487209	0.140466585777746	0.1701541191221	0.189339419207247	0.174529874286958	0.156198184401253	0.153250793674211	0.16830251615629	0.15812185327687	0.0472601035696455	0.0200827478256579	0.0050531296416668	-0.0121787383894249	-0.0660847635427327	-0.0872362527290204	-0.103951948727188	-0.10471199772446	-0.108066070790064	-0.115320673066197	-0.142070219802029	-0.146055038045115	-0.106460022803659	-0.186516957839125	-0.235073679746842	-0.143658856618077	-0.146818085653759	-0.264841751592479	-0.240718163398059	-0.156567255676161	-0.244159361182964
0.0986776801879366	0.106746785636079	0.0847649895839134	0.0799831497009614	0.0984173403685299	0.113073304356812	0.0859320513212054	0.0596868755335423	0.106338156544821	0.0889421064726394	0.0674917387998338	0.105251268196458	0.107554771514346	0.0716589465499921	0.0987058500238092	0.106157483054529	0.0518295677111202	0.0211322422989351	0.0834912605456657	0.123551338422082	0.128115380173874	0.140455928738213	0.179760091771249	0.20420265104856	0.185014681434644	0.168741166745208	0.176214686019474	0.198507497242286	0.173284190121004	0.0500927553742203	0.00737426476563916	-0.0133374400752789	-0.0377685383909026	-0.088656299149475	-0.104106209007562	-0.111544211817434	-0.0994094717061199	-0.113227388591493	-0.122052544725383	-0.156999424080463	-0.169765520626648	-0.132677334322654	-0.216309437909525	-0.257883996188293	-0.154278039380029	-0.16239714040043	-0.278758026237481	-0.236700882225291	-0.145858096351601	-0.240271325765773
0.0757903880354506	0.066788840005377	0.0548004440319811	0.0530920972726389	0.0725566226243122	0.0863123396391545	0.0687703047040982	0.0364743700554472	0.0621990961630526	0.0570418039610574	0.0353580412271289	0.0484149573265197	0.0527852863496889	0.0285540422296861	0.0395767078469135	0.061131232042279	0.0215030332556631	-0.0197137888785081	0.0542655732209816	0.106404095449636	0.105241582035506	0.121290025697857	0.170808902019281	0.196770383821681	0.182446466933619	0.164594725712165	0.17607251427526	0.19732129398508	0.167916891600961	0.050891516099393	-0.00433812773232904	-0.0233680483711663	-0.0422058060166821	-0.0997619458729592	-0.113537503029168	-0.12449947644628	-0.125594482722112	-0.11474243887377	-0.141710704513407	-0.183975134428801	-0.195791255854569	-0.159952019327434	-0.234773299169973	-0.274864162825413	-0.176418080158404	-0.172261350115974	-0.279006755891273	-0.225123511738868	-0.130839580552571	-0.216217996387547
0.0630759605640663	0.0495437994585691	0.0419723115402935	0.0314919265513473	0.0514595854116788	0.0714947454754627	0.0467005902011454	0.0238356566320279	0.0574519510192458	0.0668553376456964	0.0631254781919917	0.0769752139235965	0.0886574828913533	0.088326797813606	0.0973736339803124	0.0685888373670906	0.0781986408241609	0.0700486470973977	0.101901799742204	0.12990856818034	0.14576426366696	0.151417483052619	0.185564872435131	0.217423346195509	0.186009833000035	0.164413783283792	0.177513983325076	0.200860128841486	0.167283581292345	0.0695428637398718	0.0303914603596974	-0.00198113121397537	-0.00949624119644434	-0.0721573559168392	-0.10246119841483	-0.144150177554159	-0.138953083659136	-0.118836714295393	-0.131957910186225	-0.192083464558377	-0.211338113702633	-0.183762896750855	-0.260974887944186	-0.295661152658979	-0.201860617995693	-0.214128160008404	-0.313215206228669	-0.251663436030029	-0.163452048092916	-0.274115131384688
0.0609752005889423	0.0323554007032901	0.0276187878558927	0.0116541244190642	0.0364778965923591	0.0533298163956396	0.039826242640363	0.0169558579091114	0.0413806513691883	0.0554601539855807	0.0562092633936057	0.0689172940897869	0.0804832928842009	0.0756539704075383	0.0906492725796416	0.0546717184503075	0.0697347742946913	0.053247749668277	0.0940268078170197	0.121312122277131	0.13685496098266	0.14079240085163	0.172984191927862	0.215355287231134	0.183877538382722	0.166853751925904	0.185387368200674	0.211608995507321	0.17773594067267	0.0597452377387753	0.0189702334576139	-0.0143189804452073	-0.0177501411645362	-0.0716129330143234	-0.108415204472343	-0.146285544703221	-0.137294017199196	-0.120422916260864	-0.137124784712446	-0.196497200902645	-0.215171216848309	-0.179653272166055	-0.257166482565041	-0.299110651784558	-0.204492888152852	-0.217771641168183	-0.316676883729286	-0.267506375561843	-0.17327797091232	-0.276536320236997
0.0586699374790907	0.0351983144750741	0.0264245659296819	0.00919867964801834	0.0204410016859117	0.0277543082207555	0.0131795749307858	-1.10353702772688E-5	0.0228009980408162	0.0345631300006475	0.0485277104875978	0.0641393866556277	0.0741633317645234	0.0819898829452814	0.0980445858381377	0.0767661939493559	0.0854887391635211	0.0549626443941246	0.0975444695473389	0.121282013615958	0.127430312135186	0.133468934720009	0.15453130654242	0.177775691160932	0.143146952603956	0.124028421104521	0.126676926078423	0.140698545884774	0.118717861316262	0.0269865934624221	-0.00639423650773781	-0.0193247672186098	-0.0290444895540072	-0.0765617959228679	-0.0987512064895492	-0.119337767686462	-0.0978737133350855	-0.0860473501319273	-0.0894074086898234	-0.148073088641936	-0.153168299728312	-0.109373387945807	-0.189252327014758	-0.242242281329561	-0.154500796667692	-0.160633823823131	-0.26976248463929	-0.241529505999107	-0.147426843150069	-0.248145105392931
-0.0156789490626804	-0.0367465902978157	-0.0302441971998193	-0.0341759696829245	-0.0134049580576953	-0.0153421394685629	-0.00323579770338046	-0.0247254612685251	-0.0320951843172793	-0.00947100132471085	0.00987114479144096	9.33997967453315E-4	0.00422743192845614	0.0341698150400836	0.0437032552056776	0.0206666879570849	0.0499511584779323	0.0222508619016504	0.0698546841348486	0.0776822737801311	0.0673527177004348	0.0887538971676277	0.106544240740045	0.0944584835022361	0.0786617839910398	0.0793965891151687	0.0630012152938695	0.0702641213893851	0.0803609653785147	0.0199661244812092	0.0130659783200355	0.00593406815747967	0.00536522445398712	-0.0344549053981587	-0.0484691104232995	-0.0582744608280958	-0.0425740969493493	-0.0360347689694429	-0.0428196008664018	-0.0878927977829694	-0.0955922143442374	-0.0788294251004679	-0.125998646398889	-0.163893368937068	-0.123937286927553	-0.126734145588684	-0.195448894457747	-0.198353896802173	-0.169465326576224	-0.230782049884866
-0.0383189365341184	-0.0630360488601323	-0.0528529119151093	-0.0553959856960644	-0.0512396973426998	-0.0464604870648939	-0.0252217736840192	-0.0451551101341895	-0.0662114822517914	-0.0226919697876877	-0.00436187271878395	-0.0277635301303494	-0.0190462637819771	0.0239840709022633	0.0111467816643921	-0.0187882553918747	0.019129710030539	-0.00742316081067007	0.0250802944743689	0.00547397913363874	-0.0110428861427117	0.00675695075606822	0.0102979475136868	-0.0227736106196747	-0.0324727339184568	-0.0258265004573424	-0.0572482549653502	-0.0785157222900307	-0.0426865046385199	-0.0416879392648834	-0.00861518961627256	0.0118795912197082	0.0128068702723321	-0.00759789215046839	-0.00170885475518052	0.0180376250718233	0.0437399130317693	0.0366606755652123	0.041703963598613	0.0316863919001504	0.0462043346940788	0.0515257859725574	0.0356019114559462	0.00239899396306864	0.00713653116663411	0.00881090014838011	-0.0343619304570848	-0.0643392820421351	-0.0723776672748243	-0.100950924486006
-0.0909969384973163	-0.131958752582795	-0.108909681167815	-0.106715705585959	-0.104697118478657	-0.106958193938496	-0.072005805489193	-0.0995615005770312	-0.148255623713955	-0.0941066442151593	-0.0796097781874511	-0.128729244967547	-0.117818115348174	-0.0618900029230959	-0.101992919386335	-0.138169802273581	-0.0834581650681624	-0.0748293087723296	-0.039740167186275	-0.08836215038414	-0.110238346566643	-0.0854186160866539	-0.100062039937038	-0.148091599015757	-0.132186515748418	-0.112058118925699	-0.149979095481953	-0.174087631001252	-0.117379675873699	-0.0620650698530123	0.00805076640499717	0.0317236193567542	0.0490838917381361	0.0453453773398693	0.0532539929174353	0.0787099295684139	0.0918335661122	0.0811078348027639	0.0913337464367358	0.119884554882054	0.140884943412053	0.120830247335058	0.14111661563137	0.141125000890175	0.0981917887695321	0.0987176729339628	0.115476316811866	0.0800585177593427	0.0201913653155197	0.0339794861707205
-0.0841072619053661	-0.111774890649269	-0.087732466646577	-0.06758862786557	-0.0706975998314045	-0.0729283560696467	-0.0382052685337187	-0.0543388554945616	-0.0947804537277685	-0.0417385659317699	-0.044682204086069	-0.100901683612783	-0.0834153888192585	-0.0364297404667913	-0.0741773873418222	-0.10521367968995	-0.113437499706168	-0.103609430142913	-0.0886429763441788	-0.149573679043312	-0.173388889332008	-0.138389947466438	-0.167177508287529	-0.222295534556997	-0.196023143346968	-0.181150267446939	-0.231601986741663	-0.262481861467857	-0.194853344926988	-0.139031686987907	-0.0697675934024852	-0.0103905559706571	-0.00312391688835967	-0.016155370397882	0.00617645170519892	0.0712961102949319	0.103525249246088	0.0837237145868732	0.0970413987627526	0.129424847862609	0.184989183681935	0.170964012986391	0.197960678751845	0.180443668119899	0.132273807346917	0.152299991763786	0.157803434541159	0.077350405207328	0.0281430053066521	0.058815622483876
-0.0817567207491485	-0.100785880389034	-0.0801717774476889	-0.0469254857489517	-0.0382197755784432	-0.0437939003175947	0.0103856279534849	0.00524608940033193	-0.0459818948707254	0.0113791057638761	0.0225504077112717	-0.0393923314088436	-0.0339175549784188	0.0165229783707539	-0.0338340902770038	-0.0491553958774527	-0.0694734633077062	-0.0698304131670818	-0.0661275774463628	-0.120489115225784	-0.135486024878549	-0.113270189963315	-0.150135629150122	-0.207715452922407	-0.175461064379006	-0.163867464957137	-0.223145466791219	-0.256399604693635	-0.179134704464255	-0.136919111248254	-0.0957523362010519	-0.0270773223787359	-0.0413879419469046	-0.0516010336299399	-0.0119854302519091	0.0564997530427986	0.105764811902873	0.101435148003889	0.117507319395289	0.120626439346769	0.179932284266754	0.181493402374514	0.193915959408805	0.150085929358894	0.123612423610061	0.163620467713812	0.133195655774249	0.0408023388874949	0.0426441338055921	0.068310792175346
-0.063075447138345	-0.0689168702408033	-0.071973541930657	-0.0311887530355547	-0.0360016850592403	-0.0402077608152726	-0.00645700528018022	-0.00596869237305441	-0.0313423934545037	0.0310490607618972	0.0458539577585222	-0.00421311937940333	0.0162642189347736	0.0742884212055722	0.0119840025892156	-0.00609748072028798	0.025033044244024	0.0579587342599712	0.0134007085289267	-0.0465677854036466	-0.0317862606263546	-0.047491690132708	-0.117109544117023	-0.161058383361434	-0.141472766597843	-0.149086389807619	-0.209182899880994	-0.273575565404449	-0.215192575052591	-0.143244910269471	-0.111255791735901	-0.0308136306154979	-0.0550661784051494	-0.0755755531898673	-0.0267225149810057	0.0327110796144802	0.0987272875469936	0.0977412749720261	0.142632651168743	0.177192797588316	0.247162960770051	0.259173647788777	0.245381778132326	0.185285307911843	0.185770179046933	0.216912767801412	0.156543721330573	0.081771491723257	0.101408309812277	0.0859400782890457
-0.0345950357386143	-0.0337102297912073	-0.0361517062584908	0.00285362456172858	-0.00699930774622211	-0.0134040673867529	0.00956586017061101	0.0120126631886075	-0.0016760273665128	0.0496089268907459	0.0665521373250283	0.0288803331219986	0.0426380438624204	0.0914752063501274	0.0416043716455707	0.0264344290684196	0.049501993855651	0.0712105352016743	0.0351606255264769	-0.0119026638671712	-0.00406589500972598	-0.0175604487008025	-0.0831437373251875	-0.123966811972062	-0.117134188588924	-0.140312631095512	-0.201750885044556	-0.243992122174359	-0.191461187801588	-0.143078105250853	-0.113389369771844	-0.0331298899047364	-0.0590564765933189	-0.0834509157574882	-0.0376935602348946	0.0300815251947059	0.0910620653334196	0.0880727842380722	0.123997840395442	0.149894094508204	0.215995517887468	0.232624532914109	0.20748382023672	0.140158236592877	0.150840461485677	0.17789084972805	0.0988058423671867	0.0244055910988227	0.0508552864322195	0.0217477569993051
-0.0214310520108091	-0.0223263988959271	-0.0107481036691259	0.0290821924564736	0.0281910370457668	0.0260944947388438	0.0547982987109061	0.0571315254125068	0.0363365934840036	0.0801486499123229	0.097035205945726	0.0559269499826035	0.067802796658517	0.104480527492015	0.0552115216023654	0.0393627934642085	0.0502188856599469	0.0820844654992327	0.0510703042202335	0.0139139776975724	0.0345105397137777	0.0254083566487478	-0.0294999584992766	-0.0632706179079347	-0.0560472303804599	-0.0720621244332364	-0.123163979194765	-0.163729929100047	-0.119039975692289	-0.106344310380881	-0.0973906364416504	-0.0319689288361777	-0.0569124471411891	-0.0753884094178685	-0.0361173571492873	0.020208052708464	0.0680174599144343	0.0665387283668091	0.0935041524538252	0.0942909987303427	0.154188070477345	0.179504971942823	0.140569199732429	0.0674254742592436	0.0976385484856418	0.126228000876516	0.0365461748422299	-0.024425594558909	0.0284911394954097	-0.00835306677326273
-0.0211638403803116	-0.0273117078296314	-0.027958722634198	0.00842674007424165	0.031599240038215	0.0408207824864853	0.0717275879913804	0.0634754629346785	0.0485023194702986	0.101539110138012	0.0991406537899614	0.0447777782376927	0.0859254367671682	0.115445336147556	0.0494817379287792	0.0459945833631151	0.0759140180289067	0.11068478917899	0.0952375740894731	0.0610440403599463	0.0834744199170072	0.0735798871091592	0.0254381219184443	-0.0196064496920519	-0.0166051777612236	-0.0306075735237257	-0.0859904500652175	-0.137818429983928	-0.0903944055246303	-0.0696037309778799	-0.0584502088540284	0.00796303027596279	-0.0163743300068057	-0.0372842582176492	-0.00843960921624043	0.0178029430294231	0.0697627950210127	0.0839302412112792	0.114042973625271	0.113234199221442	0.168726278145449	0.195190452908639	0.146925892315935	0.0888249497608532	0.129716357657772	0.144215904807721	0.0562552985859909	0.00814330592310783	0.067386708393744	0.0227911663709591
-0.0152279114333009	-0.0128352186206669	-0.0253564910566354	0.00807358041627013	0.0176475786131396	0.0290973368659018	0.0582198647736172	0.066465934538024	0.0594259879497175	0.112303275321118	0.128195054029281	0.0785066702013026	0.120061737553017	0.157859616141186	0.0913184123010009	0.0581273591604047	0.118579028260102	0.168955760701339	0.137984408133457	0.098483594100755	0.129085288210624	0.110400408092588	0.0472517149735633	0.0174623291619511	0.0084470590631735	-0.0245735366672593	-0.0657990025573903	-0.109968886585356	-0.0805015094123843	-0.0663280204426179	-0.0616076933227947	-0.00552452412023241	-0.0399169369778136	-0.0545740370246237	-0.0306948564826439	-0.0150762221854833	0.045327843391489	0.0688128885077698	0.101310798239467	0.0951089907099664	0.142035381835181	0.174877245233119	0.129473031388192	0.0717243174216062	0.12013510064175	0.138840023692682	0.0494434961552433	0.00928526243064202	0.0766159072635684	0.0197643315304705
-0.0109495192430582	-0.0116874646207486	-0.0224047326644933	0.00949398688377069	0.0043582669372195	0.0237674059917003	0.0472191107247203	0.0517812605249123	0.0563732614877237	0.102311570817631	0.129592047376878	0.0949422231182775	0.138541948244515	0.18465252163301	0.13444910945756	0.111872092381958	0.17070590055322	0.199338650727053	0.172584128373639	0.167499537206105	0.19051568562822	0.152854540703722	0.11083844852978	0.0976346230751667	0.0661473926551617	0.025540910499808	-0.00510086753375211	-0.045298681621397	-0.0286439445694236	-0.0327457662190486	-0.0489899469243143	-0.0179937812196974	-0.0512898660262789	-0.0675973710855621	-0.0521047896295614	-0.0553103207737598	-0.0155976472245977	-0.00981943191624318	0.0354092909141231	-0.00177007383343073	0.0435883094874388	0.0864847391233654	0.0210244528371545	-0.0453867935869586	0.0259916062855719	0.0428855562220659	-0.0628627725020208	-0.0858873684662514	0.00827416096529606	-0.0644902800080388
-0.0286721507678417	-0.0333844522531081	-0.0416782093002785	-0.00843382549133889	-0.00586341963057218	0.0205283929690469	0.0438566626379276	0.0488027762154496	0.054215277030173	0.0994099529124706	0.11633425121071	0.0869625439348852	0.127557789354215	0.167591042300472	0.112003923403744	0.111905671595178	0.16250287386224	0.18315071449266	0.169266582781537	0.178386251952655	0.194986233473673	0.150065215576279	0.12515563646575	0.112376427099982	0.0736232239840413	0.044709358666329	0.0225649100070171	-0.0260351924031933	0.00159753074958597	-0.00369596153677821	-0.0377109897836309	-0.0116885321378325	-0.0489509686339858	-0.0660043765056215	-0.0534488629460124	-0.0606502797215698	-0.027400475111272	-0.031274274526273	0.0237262238572226	0.00356910634235544	0.0550979610497505	0.0979656325184276	0.0414947606636105	-0.0236696910599109	0.0500189937117986	0.0763536297089442	-0.0210765024853001	-0.0486541105135689	0.0482793888724554	-0.00715140829961857
-0.0360819279279772	-0.0369776879635036	-0.0489150121458237	-0.0194637821895385	-0.029187889589781	-0.00487092662540432	0.0241802712239782	0.0432901531397312	0.0493301111029558	0.0987171957241787	0.120676878847244	0.104459784724001	0.135321575001973	0.175653936740873	0.112659653662729	0.107109820892526	0.18267182560503	0.213775785796036	0.181822954851541	0.180343947227889	0.200353681536045	0.158274938201873	0.124175917680834	0.110861845183289	0.0752730107483628	0.0414863873691072	0.0162107152404605	-0.028733879594423	0.00314087455704513	-0.00914139569693323	-0.0396534787520786	-0.00804559982587123	-0.0466343951960702	-0.0613463293683201	-0.0576750303163317	-0.0629237926286961	-0.0244823872618727	-0.0270658082824467	0.0422550150778298	0.0324500406358111	0.0902261181862096	0.13318897994584	0.0739472533978223	0.00454448542411697	0.0800503945380355	0.103680247706407	0.00319194952861019	-0.0304395407330788	0.0564257545392806	0.0074977968860174
-0.0395835172639787	-0.0471496583286143	-0.0529834499053002	-0.0222536173769347	-0.0284560370715826	-0.00727462842445082	0.0160494714093503	0.0310655725287355	0.0356003899813521	0.087677827020611	0.0964208818046297	0.0670164707510452	0.100196298791102	0.138058859877495	0.0845881964663412	0.0824808075479145	0.122653867469475	0.152914099905364	0.136629125024157	0.141100537221906	0.150305761182045	0.107754551588736	0.0828122458090795	0.0650583511540818	0.0212011611143501	0.00787367158084882	-0.00825316176859126	-0.0640469944047506	-0.0275442542495215	-0.0318053799824544	-0.0597090955689527	-0.0273046486868162	-0.061685442532377	-0.0774227082417245	-0.0666476393082982	-0.0666776183466732	-0.0272230231647073	-0.0247485913522028	0.0389668352976286	0.0526624080539023	0.123122328381263	0.1654629018563	0.119644475576539	0.0478089055281836	0.110499980738555	0.139345679209534	0.053660118831861	0.0113076899705674	0.0949974479936792	0.0596521195658716
-0.0298002505017515	-0.0501347589478809	-0.050484840384267	-0.0238174579557102	-0.0379517282125919	-0.0217873358470153	-0.00146970978697261	0.0164339031318831	0.0149546037175563	0.0649059141839567	0.0668062872189353	0.0377597861606185	0.0698048700603709	0.0935871412312096	0.0471340014279726	0.04954654251991	0.0866589799118187	0.116507274889005	0.123250011354665	0.114611282774457	0.116140977840434	0.0992716852106603	0.0806442929134364	0.0473260768832834	0.0137259661421116	0.0155483340835549	-0.00899089593668716	-0.0762228667804593	-0.0271647851310389	-0.0213679370457108	-0.0415958407035907	0.00267098443323644	-0.0338094301742203	-0.0625328811785582	-0.0462601298698285	-0.04285330779348	-0.00596191197278381	-0.0195677523151303	0.0423434335780367	0.0611920283599543	0.129689065418912	0.163905836841798	0.12364690328765	0.0529932891684994	0.1017012220493	0.122793945810043	0.0465716061626767	0.00879489114706815	0.0698853247590008	0.0304960771955914
-0.0382782376429983	-0.0535394407339603	-0.0491763169936674	-0.0124809152992215	-0.032778868836514	-0.0272843274234687	-0.00579980808328451	0.0115459806782533	-0.00343904224236394	0.055718111009708	0.0458542349359082	0.00565615043647289	0.0384420770526789	0.0661784955496929	0.0205193005198143	0.0171972716698718	0.0520116482409269	0.103857435301009	0.0805807295134326	0.0562816108627317	0.0664934271125855	0.0527116161602797	0.0191488034585228	-0.016158113890513	-0.040749827667169	-0.0360001565451588	-0.0689029168817363	-0.136032334573163	-0.0753150405658421	-0.0487926596084332	-0.064035477223559	-0.00762998703728067	-0.0482326220797236	-0.0617226876338159	-0.0266770578276257	-0.0106931645125341	0.0225435526652647	-0.00110219825680359	0.0599358890746584	0.0734686525735309	0.140827454446762	0.171550292973858	0.138677154003362	0.0768632160882232	0.110064118175955	0.136452487436305	0.0735031834520058	0.0402656360471325	0.0839156685329664	0.0526181301322823
-0.0431862288992158	-0.0761643030523622	-0.0648878538190729	-0.0298102186037137	-0.0106388028742651	0.00607327160437233	0.0379832653782036	0.0390007345847749	0.0253835542852796	0.0789176413170135	0.0643289261961476	0.0209262168250158	0.0576669979204329	0.0693565118449066	0.0231489715940685	0.0230413200893176	0.0597213878119833	0.105567109970888	0.096918737432621	0.0904505897109624	0.105590691423966	0.0909595481332977	0.0612330338882927	0.0400459641195413	0.00252532109568041	0.00789425983553035	-0.0164014186033933	-0.0872498538135256	-0.0464698015241329	-0.0320251949828732	-0.0338209542491875	0.00246916961269895	-0.0248055856400597	-0.0485065688625168	-0.038385368149085	-0.0247342077737074	0.0205772112722547	-0.00457282937692424	0.0583075387969562	0.080060039034487	0.150058164451677	0.177694885350298	0.142534854084876	0.0902074258229343	0.12542989696701	0.144815768900946	0.0789372963909636	0.0424852698352296	0.0988930967437603	0.0641499483339408
-0.0441031238535934	-0.0731269418326245	-0.0673835298902083	-0.0295195753592743	0.00673388684986611	0.0283943052755111	0.0599055300826681	0.0599091544434631	0.0532229683896815	0.107760775621067	0.103850395015328	0.0547638977857955	0.0747858775320499	0.0915409659300199	0.0503248014807077	0.0438552281266966	0.0595279389603786	0.0986041303172742	0.110974972235207	0.103039196791736	0.120221227418145	0.106577574887617	0.0812418929496701	0.0578596117036502	0.0270118022219083	0.0269755648890169	0.00955900092760544	-0.0566359303884568	-0.0238756679600183	-0.0191339902058179	-0.0511806670608853	-0.020553744193404	-0.060462065736357	-0.0795004464742359	-0.0674730284635117	-0.0603970705085563	-0.0032831152688436	-0.0208099690382396	0.0440300862053947	0.079017700764605	0.142662889871191	0.179069720752343	0.147558781478606	0.0898792475171024	0.137543903686434	0.164641199948038	0.0898854418435593	0.0557263703131617	0.124992775964798	0.0867754973408243
-0.0528925505908585	-0.0806182143038524	-0.0759922175243485	-0.0239216953379788	-0.00384255317764363	0.0194765392697385	0.0533691939652229	0.059750432817187	0.0364275987393945	0.103385347057696	0.0992832562551165	0.0314161163055593	0.0600462022619838	0.100901709629665	0.042573558061627	0.0249693000284365	0.0232595555600366	0.0660822573927966	0.0634279192477431	0.0450237185992317	0.0552066182791928	0.0450360211467229	0.016956763347504	-0.0163252852305549	-0.0341635993490145	-0.0242497447898866	-0.0520797585329172	-0.120022606057821	-0.0701564591168837	-0.0516465458506613	-0.0846305130339349	-0.0374876793355055	-0.077749816379775	-0.0919796403727365	-0.0683945955885725	-0.055059947561671	-0.00450294900236217	-0.0228467290495343	0.0431291924022214	0.0844130039156072	0.167117037881982	0.206097391401891	0.184025170303487	0.112984688312165	0.153168444332423	0.199669523975315	0.128750379535983	0.0730411753210289	0.146991738585257	0.131187693373613
-0.0481743272909621	-0.077576239254054	-0.0805728278913874	-0.0132915850477685	0.0249742033122899	0.0552586883779457	0.106742077034192	0.107899756818308	0.0725090371628089	0.139119015945601	0.144378130437191	0.0704226929725584	0.0802135409142823	0.123159533512416	0.0703005584641238	0.0643570785434154	0.0260909788420258	0.0494834966553185	0.0440675152260851	0.0230725387344395	0.0291319030358325	0.0234540751156219	-5.33038581624647E-4	-0.0310885676037814	-0.0510285645081552	-0.0334372602166175	-0.0558476361686253	-0.119323679365427	-0.0609870740076652	-0.0485337871152943	-0.0917044563464642	-0.0511638364362426	-0.0937789654333614	-0.118918410461642	-0.0899345200237632	-0.0683900179802956	-0.0183154854763932	-0.0381150794826053	0.0182061673308372	0.0611062576482945	0.136731448864799	0.175013033772852	0.164795593521108	0.0940068997995797	0.128610450539508	0.184349857058425	0.115431004095244	0.0550862809203373	0.128413058488631	0.12516610387152
-0.0398114825052484	-0.0490659096381563	-0.047620586298487	0.0337210414401446	0.0780286138320259	0.107207756427488	0.158869030983939	0.162251481948038	0.120468468871063	0.187589740061183	0.201536438509813	0.116148220903472	0.132174924718939	0.178554385619467	0.127154170049008	0.102047727959125	0.0396809546373393	0.0517499095770337	0.0397751960132493	0.00850245149677784	0.0232370025720138	0.0131327685175967	-0.0123830871015863	-0.0456666787004321	-0.0458172267847895	-0.0438909320283626	-0.0690226879260634	-0.120302195303831	-0.0698007866645644	-0.0718730462734903	-0.113159070241214	-0.075001890479787	-0.108818397472855	-0.121661304856242	-0.0821060003811585	-0.0491762585461407	8.78088641723036E-4	-0.0188702568877551	0.0165404997246774	0.0189066775421917	0.0849558606064356	0.12125837469092	0.105817207936624	0.0268304166636533	0.0627041708048247	0.117751864289044	0.0464247029457478	-0.0189151968408782	0.052558696317586	0.0434397551033071
-0.0572273803777861	-0.0654813282754089	-0.0448801613712455	0.0485470546475819	0.100693797416166	0.119798114312364	0.186201687907917	0.189169005979189	0.121102317439476	0.197145255933591	0.230605712229503	0.1409082954916	0.145630181615069	0.199445816014554	0.15042048058201	0.122440860762527	0.0295875493058209	0.0362742652135619	0.0198707670188178	-0.00632070217030482	-0.0102757152603341	-0.0164900610391621	-0.0385604672356097	-0.0782155871043867	-0.0848606046798869	-0.079712687762183	-0.10626029392793	-0.160471580549494	-0.109817228112712	-0.105377526139968	-0.144719522615719	-0.0956556101550612	-0.12480435407489	-0.139094742788934	-0.0907885746809382	-0.0420221058104987	0.0237264029690237	0.00985822206680371	0.0272071608721837	0.00340657509152563	0.0623484760332308	0.105594632827142	0.091436157479638	0.0119903385275671	0.0555447258635359	0.116397710433629	0.0366025131897315	-0.0217115605143621	0.059565803832903	0.0475335985135601
-0.0879780050272455	-0.102848806727122	-0.0861828878691581	5.3677216872578E-4	0.0510798733463142	0.0670655145058369	0.146178898666009	0.144285260173459	0.0662296478451742	0.155796952094921	0.196339876597802	0.101517194530775	0.10690432187643	0.173706913704169	0.117059756436463	0.1012117751427	0.0360765712364688	0.0317069458939482	0.0182616301521174	-0.0112205315416848	-0.0208784685399619	-0.0409257831035106	-0.0667374504654224	-0.10949363296446	-0.125287587994421	-0.11772098422985	-0.136134292401743	-0.189185174302044	-0.146061611823727	-0.143294996200688	-0.164924053974612	-0.111346245220951	-0.130306012169502	-0.145629774433471	-0.100777627712665	-0.0434370022160077	0.0117987679274547	0.00437959346538717	0.0213747463648115	0.00598911842771205	0.0658649058819356	0.103044734912109	0.0937451541476173	0.0236010435153247	0.0499208577497128	0.0994251750038552	0.0349805102995888	-0.0310167426817238	0.0350449389029376	0.0293563087722363
-0.0997355873853574	-0.107659125042092	-0.0722260895927151	0.0119923480411575	0.0531803224521792	0.0551074894326884	0.134161196933961	0.125219032654341	0.0421986078836515	0.0967501673831208	0.132336050726558	0.0495733655876523	0.0370390791979862	0.095029112969273	0.0562079482426008	0.0398411952070007	0.00889300774346366	0.00477982872121383	5.48667631152283E-4	-0.0107885741963296	-0.0321630869924277	-0.0491491605483969	-0.052523175810852	-0.087037842155909	-0.102934475456901	-0.0949533813359964	-0.104970432782062	-0.13055697493329	-0.0915067744306022	-0.122275610211596	-0.142970369091339	-0.127469713407406	-0.139452969749727	-0.152096916295333	-0.127493311576374	-0.0838513891597696	-0.044055940831832	-0.0468779955921668	-0.0451103584469319	-0.0815537008410905	-0.0444032686431771	-0.0135698822563761	-0.0198418911964168	-0.0683783830072301	-0.0436038417036402	-0.00500428255661693	-0.0481573495048803	-0.0949995874664185	-0.0412970172750531	-0.0341678517354949
-0.146587768126078	-0.162383649227008	-0.124694435017819	-0.0396736546406437	0.00791004029312474	-0.00367604869954025	0.0890421535823061	0.0639525289771681	-0.0586522721872448	0.00567845007994363	0.0470913706574123	-0.0509983184965576	-0.0828161171456834	-0.014046054780279	-0.0423073652841829	-0.0565204941254579	-0.0702858615677678	-0.0844869090915887	-0.0775995635485119	-0.101584587130035	-0.137356296571898	-0.118376917914981	-0.121017309260756	-0.172842153321548	-0.165373674849477	-0.140042237107374	-0.150568192822839	-0.171410436402747	-0.118646050801961	-0.130929774416206	-0.127136986850082	-0.118047216287646	-0.109876406352238	-0.111192917904123	-0.0894311196588308	-0.0503025726935728	-0.0235256025607611	-0.0310010461232502	-0.0458160053646108	-0.0738542412491589	-0.0476883494509181	-0.0417604491374695	-0.0333772689987935	-0.0572407370298624	-0.0526139074248798	-0.0304268982815029	-0.0403224822380797	-0.0763603187222492	-0.0697953332601145	-0.0513427119483239
-0.143675357481644	-0.154903763805465	-0.116238450312562	-0.0485211504030937	0.00251573514786971	-0.0111891823069194	0.0720530662973191	0.0425101975886635	-0.0696171998052767	-0.00966841815922303	0.0279985421333688	-0.0540883796766249	-0.0862160512393123	-0.0310868913859894	-0.0266644028663838	-0.0448882072283295	-0.0434845719511411	-0.0605948942293043	-0.0401189953419894	-0.0564138522388092	-0.0999342483899752	-0.0800661572914152	-0.0513724115888127	-0.100145259762225	-0.114049460791079	-0.0795428572562807	-0.0884182839628875	-0.10472106697399	-0.0750875549065626	-0.0995534469737711	-0.0892420036341903	-0.107102597741354	-0.0861732199520249	-0.0850585441110866	-0.0827688405323025	-0.0794248140964449	-0.087152742684663	-0.0808851352634307	-0.10278865891549	-0.158661339475473	-0.154815872787107	-0.157163745464142	-0.167925205642358	-0.184544789042081	-0.177127918207505	-0.174772902647683	-0.182046203294765	-0.18542666447145	-0.191581501508419	-0.188995156201555
-0.153036012970601	-0.184477285080706	-0.152359132211683	-0.10568350724653	-0.0592663710269384	-0.0663157727802971	0.00647316005268885	-0.0346523413129768	-0.132974310106461	-0.0874591936531325	-0.0670818826288395	-0.13623073471291	-0.158143442449995	-0.100593861732835	-0.0713680061378098	-0.0938073332691239	-0.086525881945713	-0.100460981195205	-0.062828496497041	-0.0726903029552287	-0.123722005600676	-0.073903676497595	-0.0189432554436361	-0.070136755138808	-0.0720233864655202	-0.0127458013224449	-0.0118978347009449	-0.00835996925291683	0.00981036836763293	-0.00977069990435608	0.0112461848235377	-0.044010833207734	0.00180880092521218	0.0225866161741895	-0.0118914560424334	-0.0420415370497454	-0.0861140329291908	-0.0817502251390773	-0.135451788653162	-0.197421586633469	-0.221471903421734	-0.240568962207089	-0.240479042932358	-0.221425601806806	-0.23659011100942	-0.259703296061104	-0.224944021926651	-0.202277954500726	-0.246266327781	-0.234572054441645
-0.0530747315558778	-0.0993916038906013	-0.0799876288473123	-0.0832621381377663	-0.0441605779152562	-0.0505703312872742	-0.0260116200974759	-0.0698129393337408	-0.106670383501987	-0.0978934903716969	-0.0890986182130196	-0.108307507365806	-0.117618355112165	-0.089163710844864	-0.0441198326925623	-0.0761810815875675	-0.0476927728328332	-0.0737388373035818	-0.0095862248095777	0.0220331562433382	-0.0135538262370258	0.0354937108122876	0.120039770541117	0.114552889890788	0.107948550302739	0.156357915810776	0.176559430155372	0.197627628414412	0.182839280527272	0.101945939074254	0.0972353767901253	0.0117917793086329	0.0536251102278449	0.0498434298391419	-0.019721111244488	-0.0895179246059705	-0.139399607763316	-0.134477809345603	-0.188693243111893	-0.22853892246289	-0.281503259680591	-0.300030034288331	-0.319675776250626	-0.292978876760327	-0.281072344264031	-0.332587764817141	-0.316415165056349	-0.271159814597057	-0.304029214589718	-0.33228177900048
-0.0274845518727903	-0.079888309501926	-0.0719349164239009	-0.107999045268433	-0.0784276673345549	-0.0839952559921266	-0.0834888443811421	-0.125776210957367	-0.140020442080064	-0.154849189747205	-0.144295962107888	-0.139108998715164	-0.150932939006839	-0.133980585935198	-0.0663062294862307	-0.0876851287770168	-0.0647594445811504	-0.0908924711227628	9.63206627461282E-5	0.0360066662291881	1.14718780335118E-4	0.0732633936553684	0.163951261728097	0.165132301243294	0.184292026566739	0.235029004438908	0.259952400893894	0.298701249321319	0.281557105424433	0.212086089492341	0.199530171646741	0.0894837112844818	0.140804044157113	0.144771822269985	0.0499897477624745	-0.0279354441151226	-0.0877446793663369	-0.0859186533374893	-0.162429723148141	-0.206937975367167	-0.288790304042653	-0.324775828412087	-0.334154834481943	-0.28862412145253	-0.289835112074059	-0.353940224452324	-0.316714638658497	-0.258866119997402	-0.311165265167906	-0.334040465408405
0.00737309773093138	-0.044473628348436	-0.0328668991423454	-0.0819916964237983	-0.0589498794442575	-0.0695016555113648	-0.0763444238526731	-0.113611492953306	-0.133704171835148	-0.146549756297039	-0.145294257792187	-0.146681519342114	-0.157426883384468	-0.146537308065159	-0.0859964990229854	-0.0773163515651061	-0.0227852213069161	-0.0242905077615536	0.0481633445461329	0.0599386829680364	0.0353210413606946	0.113481403536595	0.175379929204932	0.166084191537782	0.197078511331818	0.234670267362211	0.235146452070768	0.261817884671163	0.263422033558615	0.209383038274451	0.208823787504822	0.124866760957275	0.162628187909109	0.153847045600195	0.0751345810165833	0.00238648699339461	-0.0556589766979655	-0.0508651640793247	-0.124332575337479	-0.193782948156699	-0.276356105667458	-0.316421094646402	-0.337029786839092	-0.297343986528489	-0.299456475316572	-0.366523921508064	-0.343686959273294	-0.287110697357365	-0.343232913862171	-0.374116660527831
0.0126813326973238	-0.0316863967562175	-0.0254140446701313	-0.0685330741571949	-0.0451661040348139	-0.0514655389676924	-0.0602777143720287	-0.0961925171230617	-0.109522569453555	-0.127335021643558	-0.139179637746656	-0.134901344628005	-0.153782614246299	-0.150420120707977	-0.0919332561344006	-0.0815469670191453	-0.0136062334328616	-0.0105988053394509	0.0586143790654242	0.0656453898393528	0.0437629201733669	0.130309288411247	0.182515406170207	0.167545356939201	0.209758468537892	0.250646459284468	0.248200755706535	0.277305994272529	0.282086360075726	0.242404123798466	0.237097905249938	0.158652722020447	0.193943624028956	0.181330275625741	0.0973600691964151	0.0196188904636167	-0.0423725335225092	-0.0294151904793126	-0.116759381315112	-0.203593295735285	-0.302168597972985	-0.345501860067891	-0.35968731344654	-0.312387250372157	-0.323858706854337	-0.393582393760039	-0.353115350343763	-0.283356352391165	-0.352405274138184	-0.382088729353789
0.0227237025638522	-0.0115702702276154	-5.11850481779961E-4	-0.0407455961509632	-0.0189229796852527	-0.026227145595844	-0.0367266816349818	-0.070600972211497	-0.0765831410509855	-0.0835740650929931	-0.0893934277643301	-0.0884659634173835	-0.0984826820623168	-0.110735622399983	-0.0711212603375986	-0.0348433714311648	0.0418772204004328	0.0429137052294622	0.0772788433233906	0.0824427670701778	0.06735750379009	0.1311215860237	0.157762086540671	0.141235154165057	0.178261788189155	0.201225415359619	0.185681171352106	0.209995626915697	0.221720276717058	0.196074284873995	0.200727726320815	0.162378602987799	0.185711577000747	0.160334234712211	0.0933354589577609	0.037566010638595	-0.00483614148453259	0.0139689196394646	-0.0635547956160868	-0.154392228380818	-0.2465426036284	-0.283323899155338	-0.309742923370121	-0.271345214753043	-0.28002662956833	-0.351006092495018	-0.329145434276842	-0.271051357321557	-0.332482268042469	-0.371174771328099
0.0368007741671388	0.0036232765422725	0.0120656195051256	-0.0274926427676644	-0.00207847197984916	0.00184895168784416	-0.00208261680142005	-0.0360876703617778	-0.0436153476627411	-0.0462546975156107	-0.0508061710756584	-0.054359527416783	-0.0656969311816874	-0.078437823829509	-0.041041352274966	-0.00282260997503261	0.0527110505783463	0.061791198446536	0.0985361303326714	0.0878013756131012	0.0793221694126306	0.135162831943203	0.134923284379252	0.109204876303868	0.150292861928259	0.153857983822114	0.133026686675436	0.153532529401397	0.156850155502535	0.152760112493541	0.163124152690944	0.14977857595344	0.166005905231777	0.136976736575559	0.0904689419769975	0.0541996105348699	0.0239149727031413	0.0323040995732982	-0.0437677777195246	-0.134714359417906	-0.215072808597744	-0.23435135267906	-0.267108037095988	-0.244087653609702	-0.241392058429302	-0.303683252691845	-0.304271858841532	-0.251622240979954	-0.29582363967692	-0.341310609083685
0.0614261232358986	0.0462203201900057	0.0295051412729494	-0.00918319548185488	-0.00408065385078164	0.0145715920583458	-0.00463653938896721	-0.0288464047230938	-0.00292817471257437	-0.00553892765766481	-0.0189891989639297	0.0146238458065392	0.0130911923555429	-0.0134844522262096	0.0277408416976073	0.0326952220557726	0.091467618399922	0.0869822217975679	0.124222681241793	0.103858329413822	0.0882821973297393	0.149094369393884	0.14667900578519	0.119887728225324	0.156353001253941	0.161138024029603	0.144968516994909	0.174220457033639	0.178332258824243	0.171160646187623	0.183184459513831	0.162122872868787	0.176957029086211	0.152327867737113	0.108771432839539	0.0579768908719396	0.0311952548481804	0.035019617454972	-0.0257781331854333	-0.130151078354654	-0.202933114496758	-0.224836873070728	-0.264973058817754	-0.250422938872554	-0.248389015122548	-0.313082024193209	-0.326711492332645	-0.281549260458882	-0.324761850829489	-0.374367288704405
0.0697202127464443	0.0673055730043693	0.0342397638420623	0.011035210038843	0.0267956400690103	0.0656854752597832	0.040174925223779	0.0102938279884092	0.0567397912836065	0.0653219366853769	0.0457737146068847	0.0595671617012277	0.0842505020945212	0.0654106421102685	0.0654762506199768	0.0884787301337219	0.127510757032138	0.11737158975033	0.142310774128468	0.121236992546512	0.100197251596236	0.15582768686787	0.144329967607947	0.109302744234209	0.136334702067838	0.133078960502912	0.087764172156116	0.101585372001708	0.129420979673762	0.149244201303897	0.194335004882022	0.188392143161665	0.220815417025827	0.184977406482352	0.122709999515111	0.0506770852621604	0.00412728687798323	0.00570344104635866	-0.0290203504516716	-0.063985625393249	-0.106929787997024	-0.135821218135555	-0.170696512936063	-0.155344483282458	-0.171291335483725	-0.224535371550548	-0.235837556550971	-0.224046955150262	-0.279583535620187	-0.320388089090769
0.0905383591373576	0.101426984842396	0.0624768725821634	0.0339259325213745	0.0455063424870177	0.0925923051373361	0.0532782789574207	0.0195334502632978	0.0834922351827518	0.091187749487834	0.0559092406245293	0.0798201861606525	0.111992865521402	0.0852612671663449	0.0840780028406606	0.0951352653455983	0.103098668874068	0.0949344163524975	0.125504693370572	0.106651708195708	0.0910006176353901	0.15623767740393	0.144630076264068	0.111324003101052	0.144550593887685	0.134285776931633	0.0743991324418099	0.0788840289191893	0.118185453463457	0.126022817109005	0.175507459885926	0.16934722159799	0.203568613408098	0.168603052972854	0.110968168572864	0.0565204436877024	0.0212184946055733	0.0174411194368298	-5.96049849713314E-4	-0.025669130612393	-0.0512193847786213	-0.0691581071928498	-0.12576967498202	-0.129519022999838	-0.11460156492333	-0.168606513269095	-0.218787026832277	-0.216414989565336	-0.243704412658564	-0.300282777550175
0.0860843597195538	0.0907974630395903	0.0567711526619636	0.0352918329368398	0.0421710094340101	0.0751727036069674	0.0453404425568149	0.0183936240625908	0.0668913138758927	0.0895795838078036	0.0525575572586311	0.0641532432632032	0.106355979434668	0.0926890856007203	0.0792216367710057	0.105810838292499	0.105988998581599	0.0998121633202441	0.115468279584394	0.0822998311272692	0.0648298062019989	0.106511958443598	0.0705801346511215	0.0170074349135723	0.0377356305536785	0.0231266663678457	-0.0509687983557652	-0.0811487761636526	-0.0264356808187823	0.0237604774406265	0.0803645728637588	0.116352419326044	0.144726947452627	0.118678065109741	0.093978424522444	0.0813957493359242	0.0958816204696379	0.0809201463031877	0.0867438232148488	0.0871620855879409	0.0897855124537433	0.0756153274566909	0.0388644221082084	0.0218561138165142	0.0258025019018312	-0.0068466521126921	-0.0627483107225282	-0.0982855172065536	-0.116885298517948	-0.162901107711798
0.100529342366002	0.11645128746609	0.0960360632459452	0.0948330765982634	0.0956588406894031	0.102794927109801	0.0696849325783594	0.0667211012291289	0.108805240490364	0.110383369190593	0.0840598659883643	0.112784914484245	0.128452378516988	0.109921089416153	0.095650142987401	0.101263487697613	0.089669757879379	0.102827745919223	0.130914944884977	0.102323779403083	0.0994341393839913	0.1295974193384	0.102203068515231	0.0649988173300451	0.0811848386854324	0.0503283027932239	-0.0207539180310512	-0.033214252795951	0.0135279997760998	-0.00231391010404194	0.0302825751788619	0.0839454905948575	0.0844824494734073	0.0399801864001247	0.0339628922536417	0.0353926708347156	0.0584779238628188	0.0427918651250673	0.0584017404520911	0.0468906466187194	0.0605957628766061	0.0744715315659822	0.0240111653073677	-0.0225400597443796	0.0153715043805268	0.00102575195003035	-0.0929988602496787	-0.127208103483559	-0.0893963698916664	-0.152768853350186
0.0876207683905102	0.0974073444800691	0.0900360196575521	0.109750211290427	0.123908532206462	0.120497974190967	0.10211189071633	0.103994175768835	0.118028084819815	0.115476401139865	0.1110185893394	0.127284028598665	0.126432668866158	0.117073769315427	0.114321460869942	0.108834454920557	0.0786910149260717	0.0766367445724256	0.10508391876126	0.107096187574009	0.115037660000008	0.112951339323591	0.09834206038282	0.0878073310357951	0.0884476037234979	0.0479239711208823	0.00799756138645433	0.00579423625313332	0.0252841870531252	-0.0214313995120785	-0.0278569366900791	0.0111047715948369	3.36667024423749E-4	-0.0520271000785072	-0.0456852716219608	-0.0415697081050919	-0.0112290387613867	-0.00438183152304419	0.00681283650931568	-0.040980698764867	-0.026525381696152	-6.34715702295488E-4	-0.056121891199883	-0.111982693360455	-0.0530680043347762	-0.0517003759864463	-0.159065465647631	-0.184373624398082	-0.109424084053466	-0.175984600401948
0.0931063360645985	0.0924523082112023	0.0860706445181698	0.113323918600446	0.145082367423612	0.154908633023392	0.129333252544382	0.107716563328071	0.144420012998963	0.146372238609381	0.127349327807274	0.144570119705135	0.147090877983013	0.135034757424879	0.150817777535172	0.135702673348191	0.0948731754687593	0.0803608396036937	0.11016530303191	0.144761251784115	0.134995096778879	0.116439492491522	0.130782990105485	0.144055669982682	0.109603331322848	0.0893291911965289	0.0820519348707848	0.0709486825445742	0.0709287758742656	-0.00262437728245274	-0.0168895418308139	-0.0175942084404974	-0.0213647533246729	-0.0679658351065912	-0.0865936401782378	-0.0962253586715796	-0.0611202356280914	-0.0555500978612027	-0.0355552338783724	-0.0888083419221882	-0.0996280082242517	-0.0686613443957816	-0.138692811266621	-0.183657640854816	-0.104303459594173	-0.116630875778109	-0.228642098596952	-0.222786108483845	-0.134448690934102	-0.221918667902746
0.114285172739363	0.13382061705935	0.123409568845912	0.140408723690382	0.140252266672132	0.139801856926094	0.118246844755549	0.117249254517009	0.15147291966441	0.139257478196535	0.124270628426135	0.154709225011313	0.155469676156498	0.1237274188842	0.152014257578835	0.129719125464893	0.0785925561134627	0.0828818006135819	0.105225893788951	0.115258399846299	0.12286607160974	0.120668648839683	0.118141641286534	0.134157632343549	0.12663291051421	0.0950133492298584	0.0853950817882942	0.0889257490423162	0.0879990758576309	0.00138231326925567	-0.0331080392329664	-0.0356824135330945	-0.0522832194985128	-0.0910881916396909	-0.0987396581328311	-0.106401249152028	-0.0883953019083997	-0.0709504547475901	-0.0724432592101209	-0.148991177929967	-0.160492463837996	-0.129537440745901	-0.208995306669079	-0.265613294938453	-0.171080361825169	-0.164778813691363	-0.286228990054089	-0.26394384733869	-0.156694357785021	-0.227330133107376
0.0993273305591058	0.111748679921471	0.115595179435762	0.122730127357908	0.119403814763448	0.112614560779108	0.097949533873779	0.104555995560121	0.138037182509042	0.115176650730215	0.115282921112895	0.16113019872767	0.144578851346895	0.109363636068959	0.15860258631872	0.133999446467121	0.111141469114498	0.120465357881027	0.108638163357413	0.138641602000436	0.157930808784919	0.121267014022802	0.125723265948566	0.165972898866474	0.14089106289594	0.101160348148234	0.11136193181292	0.116024296631711	0.0844391236137063	0.00236981938573349	-0.0271120317428536	-0.0450666912359802	-0.0481564157371099	-0.0895876077408084	-0.109327961068131	-0.130431241117205	-0.124177028582799	-0.104778852749787	-0.0915450018234333	-0.177296936837566	-0.192134208841735	-0.163506795056587	-0.24204106333113	-0.29031323880075	-0.203651888210706	-0.214816253190643	-0.310862389395035	-0.279151544088723	-0.183141590579289	-0.258647899398587
0.0979016590716306	0.10809738203514	0.12139809769665	0.143341866901694	0.156191352288711	0.135827317408872	0.130035104587895	0.143949515157489	0.142297001487467	0.119110830493291	0.125894987992079	0.151281779559618	0.129559786556713	0.0924820762993611	0.0834823376080359	0.08861085547035	0.146865873937104	0.18238450823797	0.10823550371254	0.159470234753402	0.228074125069183	0.135295295146274	0.115145583695164	0.177936287184754	0.128603511673007	0.0698941688197224	0.081727321784735	0.0754256601037231	0.0552836224214847	0.00863595827414118	-0.0521715579275151	-0.0294713079542892	-0.0596307373099557	-0.110599418300908	-0.102166647041956	-0.145285704742738	-0.0703849316591841	-0.0142441606912936	0.0278430262362898	-0.0435572068603702	-0.0612258270960699	-0.0109172290117351	-0.0774361693095882	-0.135409612873606	-0.0298018532362301	-0.020103130425664	-0.130547855125206	-0.10836955001434	0.0313593405872084	-0.0452809378415202
0.0741693176587374	0.0807965229829841	0.123250036744419	0.139302365179366	0.150678013324173	0.115092516171169	0.114270055298438	0.113129766551522	0.0991167203207533	0.060849214287381	0.0713791287504686	0.0943642453910839	0.05922975299891	0.0269609988554378	0.0611045013691745	0.0800687441233256	0.081226069921316	0.0592358222068635	0.0622571246580838	0.136353458933992	0.157146124532762	0.108290203728365	0.14300234191781	0.185300222817596	0.156101144659597	0.128063392221188	0.143479535417366	0.164008634633264	0.152404875580613	0.0127550283421796	-0.0606017166236539	-0.0633770899465393	-0.0965491304177412	-0.147805214427996	-0.142802321255365	-0.117687924321802	-0.0657343534318564	-0.0940209734018548	-0.0871930107105814	-0.20007154112635	-0.21344577037509	-0.173933296035249	-0.240132153793225	-0.294203409732237	-0.208575504904885	-0.206426468162973	-0.301079736071687	-0.28391432693404	-0.181628231358453	-0.240147439120707
0.0825632574876763	0.0718397723564522	0.077964621049594	0.0721308013097524	0.0928604368218547	0.105774844136743	0.0838815112438443	0.0604242993078803	0.0813438315470581	0.0679258717969233	0.0455654630863375	0.0606565398407801	0.0520832447614206	0.0249950416915974	0.0700345809361763	0.0455569025593972	0.0251837410624185	0.00303002491840192	0.0682663108919314	0.0810582413846624	0.051919953625673	0.102515489521771	0.146355440299531	0.144467027894247	0.153044186062596	0.162664437008751	0.165043733949129	0.19301829218904	0.192476404482835	0.0802385744926555	0.0690557247501807	0.0228876064065822	0.0325163272925842	0.00220450992547679	-0.0360246531153104	-0.056301470754361	-0.102142265316995	-0.119784682667433	-0.162620578453428	-0.2587400455396	-0.2952811147985	-0.29729446203017	-0.35006097551771	-0.359523836849538	-0.3266892443928	-0.358178161230774	-0.401814607296399	-0.377197788852479	-0.362369121534991	-0.397213461205669
0.0786310669073755	0.0565616363114204	0.040032433399454	0.0487113886678062	0.0963525571919067	0.125149731516626	0.112073682415055	0.0789280840462422	0.103552268837444	0.106607283924624	0.0805399093678029	0.0736699173269745	0.088123820922144	0.0541395045066924	0.051134060103382	-0.0104894990895245	0.0543083402656671	0.12180611901061	0.122085340427957	0.0616080174491804	0.0577143157804485	0.130874724378753	0.114181197202894	0.0905277192039404	0.10639643435084	0.127537637679561	0.102650734331044	0.104428613439712	0.131880983550647	0.130992699803652	0.162194703504411	0.125664356808241	0.162751338275635	0.139629345167479	0.070965244905259	-0.0249036805049708	-0.0569206097536835	-0.00615320531388447	-0.0343433663273147	-0.0778756203761638	-0.134299049720933	-0.156322679954024	-0.191235419972999	-0.172771900758523	-0.155860982288257	-0.218264877263223	-0.235115024848638	-0.209405526382857	-0.211242038917545	-0.260501210119105
0.100002332543188	0.0632333354506281	0.0854079971103742	0.0920823935364219	0.126897057715882	0.100892926180778	0.0908418962009573	0.0638745936000901	0.0512732167158255	0.0260956563399678	0.0064579092799893	1.28158962256847E-4	-0.00498629311041956	-0.0398411599397398	-0.0499101070147436	-0.0685705268895376	0.0404350518446164	0.103010190143065	0.108050566993677	0.0795197342735873	0.0891156416736459	0.145221015336507	0.143908910215385	0.126421126044909	0.141919170008591	0.170073742308801	0.147144027500994	0.148381339955815	0.188810854293554	0.175232267280093	0.162395841241219	0.132789343522987	0.151326090808031	0.121695539504846	0.0550777053616537	-0.0209623780772255	-0.0151377623319472	0.00209976238619584	-0.0225364356203252	-0.103821637467759	-0.154892932891029	-0.166487860972521	-0.198413676161092	-0.191320972729085	-0.171119410014278	-0.229880669815883	-0.246366144240323	-0.21310252560625	-0.196396012151626	-0.260017569105849
0.0540203241707631	0.0378519306218155	0.0419540084751063	0.0653923762546755	0.102780431900221	0.104812950040626	0.0971422401931926	0.0724479820334892	0.0754081239310538	0.0690404288326916	0.0509301773540227	0.0383245202119594	0.0489230355665465	0.0151445586761708	0.0261242116792466	-0.0118698944393263	0.0536465563168509	0.09461646583678	0.101841839105872	0.0558300319541838	0.0358827127586603	0.106461682826456	0.104201165277986	0.0613651477701955	0.077006186086733	0.124052271945881	0.0910497987503543	0.0793468586860561	0.12211215590703	0.112799385637013	0.124985876563635	0.111090380035823	0.133857440065228	0.101386606664508	0.0445266193619403	0.00553475053247921	-0.00540884170059468	-0.00662630144314229	-0.0362170919363705	-0.115884944365422	-0.161957103504032	-0.185878072628541	-0.218810672443402	-0.20640687699159	-0.206014332281597	-0.267436211327447	-0.274600966187557	-0.259456437789717	-0.268432566290948	-0.309783451246254
-0.0202743795929596	-0.00984779744703943	-0.0202304803658782	0.01511717290111	0.0624665950341554	0.0957333097048072	0.0986788752096711	0.0636305104749032	0.0808448843191368	0.103466327472861	0.0953943807767567	0.0714638282166793	0.102498802984134	0.0792966329839991	0.0973189879906689	0.0680993612131196	0.102929489017604	0.112458230273765	0.0856971784389522	0.0567946759756415	0.0288614266650196	0.0565510842557915	0.0447580005252071	0.0205980744244637	0.029993058396525	0.043607075971349	0.0235981142187594	0.0172379013038339	0.0272067144351956	4.02162318732071E-4	0.0366310040268735	0.0407702744271922	0.0600151164512309	0.0381942407181632	0.00356541455262889	-6.12536984673502E-4	-0.0157387203795463	-0.0192584185114983	-0.043026845401047	-0.102137135583731	-0.155888601258911	-0.185192101308496	-0.225887404031091	-0.21051974350981	-0.208468980745324	-0.259769889333283	-0.272371276617581	-0.276776737997199	-0.295653770984296	-0.314223657965488
0.0421612211949553	0.025801223629436	0.0312787453548815	0.0159039173667275	0.0381464000979546	0.0434301287358211	0.0268054092589957	-0.00449099287940163	0.0115740736034841	-8.34044039265293E-4	-0.0103447143351253	0.00699631981183087	0.0128949829144154	-0.0151964671000684	0.0171582745577052	-1.58379889313899E-4	0.0797673615489457	0.0848485564640069	0.0994955282139464	0.0972903862432744	0.0822385365247807	0.135884301381921	0.15968355525485	0.149150638984688	0.169523257436535	0.189827296588834	0.178529661977138	0.200778644046083	0.213779714054226	0.166262268821111	0.166305045848199	0.119175435170579	0.130800664018011	0.109430431792677	0.0423272820325791	-0.00720999505268486	-0.043117751477638	-0.0380762631177851	-0.0882186857962357	-0.197378192641087	-0.274059108611341	-0.303043518823942	-0.342583019637969	-0.325277337423117	-0.31668265587325	-0.379259061584384	-0.384864248594726	-0.341269685269307	-0.360214618689862	-0.410876343174692
0.050614519203357	0.0250227662205335	0.0322743308618786	-0.00882310481946294	-0.00310737536972136	-0.00908479862976937	-0.0243665959216053	-0.057255194483801	-0.0455628667750525	-0.0640662290570322	-0.0738056425407409	-0.045507958198516	-0.0512542823963382	-0.0653886774394641	-0.0255524967589651	-0.0442497510085369	0.0417638453141357	0.025201248894902	0.075578083492232	0.104952829810156	0.0956125580926907	0.150110040347697	0.208115754846492	0.220698892384711	0.238236308311337	0.261431225981569	0.268188088118795	0.310106894209429	0.30479247097234	0.214573726204706	0.189433223090838	0.109326588144609	0.12629458162785	0.101208557011487	0.0195904817748801	-0.0594454005067881	-0.0991828448193194	-0.0898385075613377	-0.152560691892825	-0.268755277094605	-0.344725308659823	-0.365956960177578	-0.410390404404941	-0.392584775329801	-0.366095443304639	-0.424657075786201	-0.432765814379153	-0.362263638656055	-0.369193052026525	-0.425288060161392
0.059526826788354	0.0345684635890152	0.0362700803484332	-0.00619352757141476	0.00665859615731045	0.0128117869737552	-0.00135278453547765	-0.032774274482295	-0.0192589640834728	-0.0268618475514596	-0.0399619546628914	-0.0098094661854701	-0.00895248572949195	-0.0232504989220171	0.0153004837387131	-0.00570553330530972	0.0674982217584239	0.0503407669910856	0.0958951051010729	0.112881079098984	0.104502642069145	0.158409827724018	0.199794219439949	0.207067028445886	0.22376278561608	0.236066269340132	0.23263187260079	0.269121384128316	0.265011634762162	0.184355953772874	0.159838376596177	0.102007722811138	0.105367525525042	0.0756461617896211	0.0173471788743156	-0.0555656444404872	-0.0899595914283909	-0.064185720259817	-0.122700659925912	-0.239864942470966	-0.306708792372943	-0.315686557377227	-0.372254260585154	-0.377292309852392	-0.341591315372801	-0.393671359200336	-0.435178334615969	-0.374662243347367	-0.366744457773542	-0.433135526468667
0.0765630482284615	0.061564742426615	0.039026862276801	-5.79859868912656E-4	0.0163902523405605	0.0470862395315119	0.0178368914199597	-0.0142595984032423	0.0253975039607564	0.0261623644867128	0.00907555750982813	0.0403241691341298	0.058670916670261	0.037151447196801	0.0716632633857482	0.0600006149749627	0.0922837037950141	0.070707569449269	0.128149720009817	0.140043255454259	0.139394387922756	0.194627166467791	0.2137326862049	0.215841372385364	0.23119881994189	0.232371706499318	0.214270876536713	0.233057642473241	0.232368388603596	0.177002176184568	0.17809257805463	0.130822017039204	0.148525020593739	0.108716613124939	0.0446960592955169	-0.0337501759869874	-0.0702264242422379	-0.0530968650147125	-0.101387092714706	-0.179613171573663	-0.232755071488409	-0.241441942673373	-0.304381360488307	-0.316395071835937	-0.282579700320539	-0.328874580810287	-0.381327331722153	-0.34293017914728	-0.338323175782969	-0.415516142183406
0.0528875234194782	0.0434881452704781	0.0221840026339795	-0.00307562630607685	0.00408699926115119	0.0302948187969121	0.0131356735023456	-0.00711112567966115	0.0211514372409243	0.0378741500834176	0.0244704175177331	0.0475592171679564	0.0656327470033337	0.0526074736112888	0.0667843432547265	0.061411242310608	0.0950217481475731	0.0835132224654808	0.120066267867895	0.104344559827009	0.0872384316148944	0.150961469169316	0.136709487136303	0.0990391233260917	0.132427162758362	0.128933334098084	0.0740192653206658	0.0802506341807675	0.112728764926378	0.115637199499963	0.149017207817554	0.132836853075174	0.158256591755797	0.123625701208518	0.0755294475595371	0.0144229626505201	-0.00111605605441364	0.00122424881375885	-0.0289512884080537	-0.0742370045862539	-0.0978437982709036	-0.111855710829659	-0.160984526795644	-0.178787124454466	-0.171819806535796	-0.210268425779734	-0.257138066942066	-0.256395430073192	-0.278705759540359	-0.335593240258152
0.064941415106876	0.0732916813751989	0.0386425087416486	0.00479694096346059	-0.00297235097841984	0.0234581513985951	-0.00162854786598923	-0.0157180529546815	0.0338611409509573	0.0533608812083275	0.0336451272007226	0.0527005698910734	0.0818656747603693	0.082629261977905	0.0817717935902339	0.0739189987478172	0.0878502738769781	0.0802408966234014	0.10898860662161	0.0917400941314561	0.0796907606473658	0.133982719167274	0.111631265584154	0.0757017404703803	0.103328053560803	0.0908166325927238	0.0238169699636787	0.0176377445355195	0.0589249676909881	0.076847893525356	0.11525945315446	0.123486420449584	0.141412422483774	0.102467746148081	0.0560261336135606	0.0215572035044412	0.00927580061493682	0.011042261948787	0.0107958787592128	-0.0171949964818765	-0.0158909187672261	-0.0208583940319558	-0.0646223052118609	-0.092990733233452	-0.0823259568332247	-0.114190386795273	-0.17705342808194	-0.191803081375479	-0.203932706554056	-0.262003752114465
0.052642971447743	0.0544269532004242	0.0333207810342235	-0.0115221106126145	-0.0219227302269499	-0.00232655747776922	-0.0264682515414721	-0.0435906418553997	0.00751319880339705	0.0165525357212698	-0.00557360051353652	0.0268612091014884	0.0575974494932539	0.0504194253467954	0.0492278829322235	0.0768431087046793	0.0878151750418406	0.0636418744392314	0.0788787778930321	0.061795632201685	0.0475082680159331	0.0996679673460059	0.0861113552630872	0.0445371766594558	0.0697951412577146	0.0603373246759274	-0.00361632869202663	-0.0157709812341353	0.0256673449834935	0.0531947193647846	0.124322711722979	0.144490772124266	0.174511556511467	0.138710770187804	0.105210198450773	0.0747644866752926	0.0646961562873515	0.0415439830853174	0.0572766948568021	0.0560648969866517	0.057627223054083	0.0489278447207808	0.00724192067719976	-0.00441236775967873	-0.00147837568607234	-0.0471841642461056	-0.0996425660938966	-0.11166026459401	-0.146563750895815	-0.200411084017918
0.0249914567085656	0.0158444583083653	0.0192110576167419	-0.0104116270143988	-0.0358753759794756	-0.0333453800020103	-0.0405164941575415	-0.0498938704167202	-0.0262041536695535	-0.0135399870792247	-0.0322505308063293	-0.00839276236632609	0.00643503427808858	0.0133209244740604	6.94520599685176E-4	0.0334878896927071	0.02431066087481	0.00149778557138872	0.0170411915773943	-0.00508213135009942	-0.0247162282267014	0.0187639065462992	0.00768898170289842	-0.0431932441194425	-0.0231844145911559	-0.0198434411310017	-0.0874361516383686	-0.106668080660411	-0.0493086558422154	-0.018450760116653	0.0453762674697808	0.087508546495357	0.11075876174253	0.0824886392180252	0.07557813260647	0.0986147357319822	0.103103207255171	0.0613081406166035	0.0806036798844612	0.102423083336307	0.131779596026026	0.131567429546099	0.118072594748765	0.0975486355751782	0.081925101755972	0.0548583554144104	0.0160129987444635	-0.0289716338139572	-0.0651939754771223	-0.0911810140132325
0.00524497633063145	-0.0182409459204591	-0.0364860961114347	-0.0803664752050455	-0.101713459858166	-0.0843710132616576	-0.103531080899904	-0.117478786072518	-0.0749242342953231	-0.0476801168817838	-0.0702271207885226	-0.0444033190822046	-0.0104089397037029	-0.00823061495736351	-0.0316704163142477	-0.0102809664628597	0.0092372060342531	0.00985148750289129	0.0153147003971374	-0.0323471409659501	-0.0326611323240341	0.00878852605236797	-0.0441284864850345	-0.0933338616080555	-0.0582647987255309	-0.069175946214392	-0.138612996837647	-0.168223424872038	-0.101686770256101	-0.0375148967946852	0.0384983049420844	0.107855432562776	0.121831292382962	0.0990550868334648	0.117642531770145	0.180475586122326	0.204374523468026	0.169353467680281	0.189321655681655	0.201962392569615	0.223279787391955	0.215170986761996	0.214628700828303	0.192390628042789	0.159216134228257	0.135761177160209	0.0990154989033679	0.0425192156070714	-0.0120875268125192	-0.0305342173715025
0.00295796603571062	-0.0036651985744019	-0.0255909569316501	-0.067116010474611	-0.103118353419613	-0.0881146202525141	-0.0902206477583499	-0.0900055952706396	-0.0554665771068662	-0.0306306716247574	-0.0387382574436502	-0.0183851169875388	0.00415970339190562	0.00988714536753156	-0.025330089680978	-0.0457653889143488	-0.060673006115559	-0.0834145967808864	-0.0772672493190458	-0.122246008390799	-0.133435353591214	-0.0996854949560998	-0.149152982504585	-0.19898686886939	-0.165616217066814	-0.164774463621307	-0.226026781704452	-0.251975643988394	-0.181756070595207	-0.118654417052875	-0.0456513576406973	0.0107751802409245	0.0297890253168038	0.0204399868415036	0.0481649071163177	0.132735850468503	0.157893663690575	0.132442926910176	0.147872289298848	0.18749944799068	0.230897583842957	0.226554233617659	0.252250744835567	0.226915373583904	0.177156740160929	0.190436610367199	0.185992385162473	0.110276752618886	0.046728544490967	0.0720001325110693
-0.0460250131273708	-0.050670432748136	-0.0419531239165148	-0.0832809928134104	-0.115826466651806	-0.116967553435373	-0.10619120059183	-0.112208832118445	-0.10121544766263	-0.0935643439148373	-0.08999761981866	-0.0747723327839749	-0.0646706450092332	-0.0482458356736947	-0.0726906495312132	-0.0958550260355906	-0.0563255409560594	-0.0884229170597993	-0.0829717371781776	-0.113353558404893	-0.122843964534393	-0.110149241152289	-0.154572922131251	-0.189753310140206	-0.170878583267564	-0.186359819811532	-0.213441157151731	-0.206693874137283	-0.172217279612608	-0.107850435799274	-0.0505192403577834	-0.00894180470355319	0.0103864842137922	0.0166124240725879	0.0450405423894619	0.126549349188313	0.151620635538009	0.144678827712809	0.154425478629281	0.148768396543324	0.157371526643327	0.152184834992888	0.177147659657619	0.169510992271679	0.12828880740668	0.137309516629409	0.145113112231037	0.0861167562940765	0.0289200491157311	0.0634269932362393
-0.0854752736026982	-0.0773018614947387	-0.073421350524186	-0.107479902563245	-0.129143384028172	-0.122315552045555	-0.101989866886542	-0.105889721220064	-0.0947634646511221	-0.0800129673037651	-0.0734158282233597	-0.0758584832635827	-0.0604411780192361	-0.0409616224554596	-0.0785291861295928	-0.112747571796777	-0.110869134180477	-0.134182736172327	-0.152203858668418	-0.197332430208462	-0.200726600982392	-0.181748839525673	-0.240359322164931	-0.274648890529436	-0.238395453164822	-0.252514010105833	-0.273457677120585	-0.264431068743389	-0.229783383762299	-0.172323024095433	-0.107753097501446	-0.064051227497326	-0.0319746429854898	-0.00673928502226163	0.0201087759459836	0.109994948772143	0.126786531507152	0.120348575034058	0.134322398568396	0.145382619470358	0.168813147291935	0.162109649542653	0.198840242012523	0.203698338948226	0.14560151215062	0.157090036406378	0.196115151189696	0.132302262988772	0.0607415082692859	0.114707719549852
-0.0792968327961354	-0.0832585768417673	-0.105860509594661	-0.125666777349591	-0.134690281958004	-0.118266811762609	-0.110672640803765	-0.117837302930236	-0.0992831257256773	-0.0852622508354675	-0.0867990172592464	-0.0862625551732985	-0.0729421273488845	-0.0644030240347601	-0.0853309955799846	-0.106828944823079	-0.101575480697736	-0.116137976409742	-0.120918762620089	-0.171556107508756	-0.180255026553715	-0.13451116019566	-0.187584065852566	-0.232672600249284	-0.179443013494496	-0.172763984260019	-0.203218480192803	-0.200566312374727	-0.162087224702588	-0.106126179059684	-0.0610702268588328	-0.0294697522417812	0.00841139423714067	0.0435208075993592	0.0640656587788513	0.143705552549495	0.144829909698131	0.133408314870376	0.130527438420162	0.138647209390859	0.146810276915844	0.128841788168638	0.165995358475267	0.17848145187457	0.115093817102121	0.125611901485899	0.175606724236549	0.121264406566551	0.0348099520375361	0.0839369467150595
-0.0674301737221899	-0.0813795204781377	-0.0960810127827138	-0.118313556653835	-0.119079019606099	-0.0942107955749318	-0.0871295218524496	-0.107145804816151	-0.0864377367690737	-0.0674357652971771	-0.0790243491354694	-0.0858625133915873	-0.0674462565362837	-0.0611886034958731	-0.084130184303745	-0.117439474579071	-0.113705928585032	-0.128738778083697	-0.129015452788923	-0.172282743454803	-0.198915417898117	-0.153190184410358	-0.172033284187184	-0.211275222192442	-0.167841598837491	-0.147709072943528	-0.174413609002029	-0.186458226993081	-0.151438300402946	-0.0994483008901286	-0.0443658941144228	-0.0335972420228279	0.0189867096309928	0.0589979652966222	0.0685798625027197	0.130575529510619	0.111145693962281	0.0896831823566282	0.0713454493294591	0.0884325925885258	0.0974291523817957	0.0725400647451104	0.113766608705809	0.134662569050512	0.0667428625221935	0.0688221253752725	0.135920673785124	0.0994339787916814	-0.00259739350385672	0.0565331791047849
-0.0565622283264596	-0.0637333646752843	-0.0588623434709122	-0.100154056685084	-0.122167994170974	-0.109449602029907	-0.105821475615539	-0.10903110181452	-0.0924698621082236	-0.0878427227247299	-0.100759618298907	-0.102608808141641	-0.0780624983133068	-0.068366529408745	-0.0883565324306158	-0.126280701164469	-0.122373768004783	-0.125375683447537	-0.130615190464339	-0.185804608504414	-0.207656964116371	-0.153195948791303	-0.192576784712648	-0.246891775981436	-0.189845010971105	-0.172200575311182	-0.211204388750433	-0.197379930247977	-0.146866495378239	-0.0723695939237346	-0.0162372600513495	-0.00531981390020609	0.0509571078444063	0.106368625612466	0.102311492130772	0.140511487397034	0.12333282322228	0.111453429935273	0.102417014709983	0.109456730457931	0.119599455051378	0.0947305506560766	0.133157423100845	0.15727126140987	0.0964393103482727	0.0943394780208709	0.14985979242189	0.12301966249849	0.032395140516438	0.0853867818605126
-0.0871156082826292	-0.102373129440773	-0.0898391884300884	-0.106486440311223	-0.124127920669074	-0.125796962134308	-0.0976994870217315	-0.109757177708835	-0.130242773370017	-0.105098274232436	-0.0892370651507074	-0.126839751730273	-0.122518130881196	-0.0760091442852778	-0.100056032520265	-0.13664875774021	-0.118516988817654	-0.0962461288504817	-0.116904244158711	-0.209574486558614	-0.224314833832911	-0.180876477956981	-0.23657640739044	-0.304321208796479	-0.243106049004295	-0.231642384168174	-0.281520636474776	-0.22688717557736	-0.180514916533259	-0.110120055471575	-0.0548232566604282	-0.0157849366296246	0.0375863259161021	0.0757097939896437	0.0944341004831906	0.124815603096569	0.107576041676764	0.12620854574459	0.109121106991815	0.0884784539645393	0.0779951405166851	0.0578493876653895	0.0661511077295317	0.0947396215545259	0.0687971874888144	0.0431098410830404	0.0749613116141983	0.081623104812751	0.00118354864048769	0.038014207505782
-0.131008969020972	-0.158347499351128	-0.143346741600378	-0.147434782031034	-0.148686955552197	-0.15197644983902	-0.112601391409527	-0.145047811300553	-0.178501922375541	-0.138125492915313	-0.130662286276535	-0.186071909511701	-0.171495495184068	-0.11705761804328	-0.15073575758366	-0.196793209495146	-0.178211914023488	-0.172061435903843	-0.176848130384225	-0.248467031860047	-0.282110096064439	-0.229900316840044	-0.251318124059167	-0.316762768465197	-0.26522942299217	-0.242662993724764	-0.286025058826303	-0.263322333197844	-0.222468742628973	-0.144581031759147	-0.0655318968848095	-0.0384353260068811	0.0283489272812949	0.0701231204773279	0.0777909639251763	0.107072797580256	0.0780879644555224	0.0858455157805446	0.0591414305621935	0.0736698334288723	0.0833293480446886	0.0546772735777311	0.0994732055676777	0.139301877252825	0.0683068733874014	0.0558574298450673	0.138327409162785	0.123247949038518	0.0012190848973423	0.0686598977738451
-0.156255340477833	-0.198537260560472	-0.180327774797553	-0.175410595255489	-0.160163842116269	-0.170252544739773	-0.130434548833319	-0.171660418124716	-0.224482001842535	-0.185916675134393	-0.184365631722959	-0.244957548281037	-0.2354999264089	-0.18048402019904	-0.206552998533124	-0.232115246080077	-0.212141256100071	-0.220036238179933	-0.180016309198114	-0.220060373975959	-0.269852323885386	-0.214693537183121	-0.201597214319125	-0.258391684796894	-0.216228543336779	-0.176990143088333	-0.190183344402664	-0.174986382069423	-0.151062619504118	-0.0786336340794382	-0.0093468904632886	-0.0192552477006527	0.0459370727235231	0.104462741508338	0.0962587777392486	0.108524427180533	0.062657068689098	0.0640182401196261	0.0208727271100853	0.0520256046685987	0.0586401901545107	0.0194060715586781	0.0821588291553326	0.138365906663836	0.0523202013268247	0.0429459260524924	0.145111643400928	0.135392903307171	0.0118141655134099	0.0898588297114285
-0.110843519553736	-0.155687104996933	-0.1524323746011	-0.165817907522986	-0.141639574066535	-0.143884989929777	-0.130397369854809	-0.169123429016539	-0.211574362214133	-0.208568133557036	-0.216497195736741	-0.250016529530735	-0.255571913030878	-0.228459682555712	-0.233896191974021	-0.231394154328356	-0.226306671132381	-0.246364394878854	-0.18032843991379	-0.186648284031723	-0.222503673468175	-0.168217370289943	-0.125459102119272	-0.147008455262075	-0.107999487088269	-0.0649132859648188	-0.0422843758319554	-0.0245998208466677	-0.0296983734813928	-0.0100052832502425	0.0362273329581803	-0.0092307506064888	0.0523161183805071	0.0940606155032032	0.0645282827537116	0.0716170479511732	-1.27163549909197E-4	0.00960551906439932	-0.0431775428152364	0.00295607357826732	-0.0108179478455515	-0.0469819569347774	0.00855696775153787	0.0736589064556328	0.00249212236381217	-0.0100936144759421	0.100798141035545	0.111373373552837	1.64136316770778E-4	0.0678452317864234
-0.102546831632387	-0.152890520675776	-0.141837532950676	-0.161545558475253	-0.135432689458621	-0.14458676733785	-0.139495333685378	-0.179583697393452	-0.232420086830614	-0.230815849695174	-0.235181759268319	-0.280866906243944	-0.293615642261843	-0.260932322592707	-0.267144701365197	-0.220253618028177	-0.19861588147782	-0.194947350054988	-0.11265864040672	-0.116517633902943	-0.137841631639924	-0.0884190350882422	-0.0451633566213787	-0.0618836992974075	-0.0237382035546482	0.016481856497241	0.0356465398658034	0.0616535787151382	0.0616864254139164	0.0887661225796565	0.114761772219928	0.0511815560483345	0.0920489819687935	0.127537143046784	0.0936286353993166	0.0780776055514025	0.0033134164069949	0.00344884018321897	-0.046573095748305	-0.00762510876738408	-0.0204727166967186	-0.0598810715218206	-0.0100688969501466	0.0518302457757478	-0.00839926377497751	-0.0214563025479648	0.0765174694412496	0.0915658399803692	0.0072417388777013	0.0616446542675434
-0.0397849912930833	-0.0877599276977432	-0.0939184805236833	-0.145044972179994	-0.126007823798592	-0.134516380584463	-0.151586598641529	-0.181069789036277	-0.198279140838907	-0.216161800275346	-0.22025486578575	-0.23419345850453	-0.240423572847177	-0.232290195260615	-0.224335367475666	-0.175065062465744	-0.142579561548305	-0.145314365822848	-0.0602081275839405	-0.0304433469028206	-0.0205620713187706	-0.00453872613607676	0.049573959838573	0.0890873118917577	0.106078394399358	0.120952298513363	0.16647991031441	0.203287671593961	0.168728464889753	0.160650275561983	0.166226187648403	0.0706456448790035	0.102499310396467	0.119463622761245	0.0609454373820017	0.0155121190507447	-0.0485626594787591	-0.0418042352482663	-0.0764775743624317	-0.0381576159518308	-0.0602507666218584	-0.0874516635078595	-0.059078008153934	0.00322780782717943	-0.0189055739068519	-0.0407480424294107	0.030754633083473	0.0748836935761771	0.0243223404686019	0.0489622062271029
-0.0842988447788855	-0.121126635350726	-0.138159103510904	-0.167670634191021	-0.143081957132151	-0.138527594689969	-0.136777110438339	-0.176033424579475	-0.203433243873827	-0.196940021920115	-0.193561632920482	-0.220978566751913	-0.212765678860195	-0.175377835243351	-0.15300970074058	-0.124242152024945	-0.111455470963523	-0.128702084325645	-0.0835314908504486	-0.0698611531325983	-0.0841653087393145	-0.0651614891478724	-0.0268401056993559	-0.0147660621241859	0.00688556757169	0.0162712662123539	0.0416091936514702	0.0621754583908594	0.0285993353820513	0.0411788484142398	0.0698003746673196	0.0102489248931301	0.053610920060407	0.0830848513676526	0.0510914812556369	0.0242285377770287	-0.0436953770305349	-0.0211441403713453	-0.0659614766628493	-0.0544775547592537	-0.0892497935600252	-0.124575580114459	-0.0941017279885134	-0.0379645826625886	-0.0810994014453776	-0.106318369343822	-0.0284299122302302	0.00398319410503827	-0.0686882071470887	-0.0317997487661084
-0.0878697324495959	-0.12177728611009	-0.144654940949937	-0.174482965337404	-0.156925283877367	-0.149121046694636	-0.136889861633776	-0.178233213240454	-0.196599423296967	-0.181925425973506	-0.177502625438301	-0.217121326874367	-0.194986532294911	-0.156123374049396	-0.13547869242276	-0.0763284975230177	-0.0838362523431897	-0.115837576122642	-0.0681084944403974	-0.0363369744530621	-0.0607115690751744	-0.0848711904300024	-0.040703780842911	-0.0255193354560882	-0.0319625379118197	-0.0310869059042314	7.83175411562607E-4	0.00698942047625225	-0.0307416373461219	0.00332784305365209	0.0396633434772732	-0.016248169741905	0.0310691164928493	0.0553316579909575	0.0302430677972844	0.0051990609304942	-0.0624622813655383	-0.0424481949057296	-0.0696766308403681	-0.0597681576013044	-0.0727724304827195	-0.104671301372866	-0.0796635818245827	-0.0314343812014073	-0.0751470534169958	-0.094401194655824	-0.0260690159476587	0.00504170190602581	-0.0545473720105392	-0.0195347125988909
-0.121863647404666	-0.158716254154769	-0.171491390146988	-0.205114251926006	-0.190496941563407	-0.187895046356458	-0.162491529145387	-0.205027454157135	-0.229307070804186	-0.210004769078203	-0.204730951470744	-0.226317142630777	-0.209092317884446	-0.171033761615417	-0.162511446148068	-0.152383507793464	-0.15169504048233	-0.201038254778824	-0.164121184805702	-0.141441156580117	-0.174749366483903	-0.187696904614575	-0.143002199790317	-0.130543958772649	-0.135642459539086	-0.118205822483347	-0.0799027196348394	-0.0770905944947912	-0.113945228387479	-0.080625153838279	-0.0174230143776274	-0.0654498061672088	0.00244192744317461	0.042088064823919	0.0254350711609219	0.0299420198703618	-0.0300181497768422	-0.0162413320912838	-0.037977016742015	-0.00532382324589573	-0.0070514701281635	-0.0301271028157716	0.0116531185930089	0.0609488318621438	-0.00182900719866095	-0.0138308323778221	0.0772234048503395	0.0875251757343451	-0.0152921912730464	0.0396263527867815
-0.171294317806108	-0.203463020061089	-0.181474977235629	-0.186020990374289	-0.172088841421844	-0.173145378364452	-0.126147667783766	-0.17194708827004	-0.231746875187712	-0.1904897861594	-0.179120663159804	-0.230107390068261	-0.21917042849696	-0.151623478709373	-0.180429903879017	-0.188592658251244	-0.164229737418654	-0.195343725597962	-0.17710106869682	-0.194664690139843	-0.241068466288348	-0.22860009402697	-0.209859043328585	-0.243866737465291	-0.224300246813641	-0.20112673907558	-0.203033603747206	-0.206065707486427	-0.194703866024207	-0.132622665002015	-0.0629985913438787	-0.0724120334662945	-0.0122331148622754	0.0339146148300565	0.0452916172268479	0.0756828066200211	0.031707584283733	0.0446214752853637	0.0166302031148257	0.0483221733370101	0.0629567739523336	0.030576246039611	0.0920308349567794	0.139855956169892	0.0540457834112787	0.0529150358821667	0.154266671179927	0.126090522936061	0.0166304863353532	0.0934757826722667
-0.135855544759017	-0.15764197399929	-0.141612115492098	-0.158946647623466	-0.157134044159315	-0.142865705157436	-0.099947214268513	-0.138726697734875	-0.170116003164469	-0.125795016964737	-0.121705871936226	-0.151780516995487	-0.130520082916536	-0.0860787060937898	-0.121289203069213	-0.142936327165781	-0.125861921819069	-0.159588921698305	-0.172135645712138	-0.201718251929171	-0.239147661212719	-0.228859712690627	-0.234946162499617	-0.262365536076222	-0.242318573372437	-0.230234082108792	-0.241921772209543	-0.24583073565383	-0.230632229084687	-0.177585188460719	-0.106233393804669	-0.0845715895173395	-0.0324449687818703	-0.00551521249426716	0.0140028790263932	0.0641238279309202	0.0545559749345109	0.0526385104085957	0.0466463657601965	0.0754287379501403	0.0994585574740518	0.0863660286032372	0.140839640413968	0.17126664830503	0.0947067988843527	0.0985431250863699	0.16742808906214	0.139274547361756	0.0431318692137925	0.100315380863141
-0.143603296949018	-0.178958408452548	-0.165899685985158	-0.181219032423859	-0.178853611505008	-0.167318731413173	-0.126986372007749	-0.154397771528583	-0.186274405864764	-0.137865770689713	-0.137967364485939	-0.163656945788554	-0.147288284110693	-0.10587149719859	-0.14319912175612	-0.154994317816501	-0.151097823701369	-0.175782573910279	-0.178121099859321	-0.21470821687052	-0.246947518784219	-0.224929720432392	-0.24780245903785	-0.291495163519138	-0.272496234244398	-0.255862893202394	-0.272253122381773	-0.297722696403152	-0.262245442640963	-0.187634108261386	-0.12495975832697	-0.0851142242702783	-0.0424665047061406	-0.00870262537337194	0.0299049714122465	0.109865769297621	0.112028722645732	0.0999315024446176	0.102738866733747	0.149045182292709	0.187422188106984	0.174371687545767	0.241640622117804	0.263416816240578	0.174414820820462	0.202458699736646	0.273803978677754	0.208864164912231	0.118944029106528	0.196615679188156
-0.112398738055348	-0.138299094694537	-0.127813038361962	-0.153969974393957	-0.156079620324947	-0.146555442197212	-0.113990726217951	-0.126225467578447	-0.138382165044118	-0.100816281515333	-0.110776945693975	-0.119837306005239	-0.101412708572411	-0.077670474445903	-0.122196168777053	-0.129647230783415	-0.128473875398014	-0.159673121803862	-0.163394266795638	-0.183553774558959	-0.196613818035795	-0.180787273012211	-0.209857252962726	-0.240168734728397	-0.223213719727682	-0.221477091463583	-0.239188040245843	-0.274147309616157	-0.231531608940887	-0.162664903043397	-0.0941606054020624	-0.0569360858543889	-0.0275096514316571	-0.00396935442169571	0.0254407558887245	0.106432441024266	0.130862422407205	0.103560363838452	0.119208695437633	0.163429988875932	0.221730071021571	0.224637337709557	0.285391869057215	0.279850459867078	0.204342052934456	0.237717638451223	0.283073223888331	0.204844414554447	0.136414746175601	0.201999255882636
-0.0912627417979525	-0.107224192753102	-0.107998301959926	-0.126000321825758	-0.134066468725251	-0.120527421273014	-0.0994126885215408	-0.100169600485746	-0.104196323940687	-0.076264870414687	-0.0817095362107661	-0.089592475250614	-0.0728369601076373	-0.0561870512140956	-0.100937012858077	-0.102289825347762	-0.0998859347031528	-0.127261493911784	-0.137282024234116	-0.161007135800739	-0.162944483500305	-0.15795457863504	-0.195566077129133	-0.222275513313489	-0.203023572430809	-0.211468874079097	-0.234259151020499	-0.266822540819937	-0.216680026820739	-0.153724103282083	-0.0839030724138994	-0.046544704546732	-0.0212413235922309	2.29580882304914E-4	0.0297388407305657	0.106496743476756	0.137580032065128	0.120234214835764	0.133661469365533	0.184657933344376	0.246549875122286	0.250958437216852	0.304860053783673	0.291934175690801	0.226111570865192	0.258068600756035	0.290464244875475	0.204977415426102	0.143782016341709	0.2013582787163
-0.0472821705488723	-0.0490718507748884	-0.0527890853009402	-0.0962775880809701	-0.131921941155678	-0.118662996587619	-0.106954996466115	-0.0984556922367635	-0.0794012306522958	-0.0635479807129391	-0.071610831492564	-0.0613289507909391	-0.0397857545749993	-0.0339177804851558	-0.0739565321402999	-0.102214213546656	-0.108589383934109	-0.126812475757677	-0.130352592581644	-0.168737938883881	-0.173118328152882	-0.155487525245298	-0.205762269701785	-0.241595118362944	-0.204673342023948	-0.21313183306543	-0.251713973424851	-0.267763741203074	-0.206600686906842	-0.146479871679199	-0.079147661189699	-0.0380695268003009	-0.0088516647333448	-0.00187751107046215	0.0279981853100555	0.107127842531467	0.140127794809368	0.127126640526078	0.139819778676994	0.177333400646594	0.220527838025748	0.22218301528458	0.26630339249078	0.250107814338666	0.195560892826858	0.219225061000468	0.241402579129775	0.160292235301992	0.0982348867113352	0.152076710741417
-0.0426171599798724	-0.0443812274089391	-0.0527661361407508	-0.0913258459297457	-0.115043281452184	-0.107256350830437	-0.104855177894739	-0.0954686927794323	-0.083987520257089	-0.0650805923985575	-0.0704540194908027	-0.0775365579330927	-0.0552472394906655	-0.0403367327683493	-0.0876107155259747	-0.0837636254180774	-0.0815119096223714	-0.10862717990677	-0.112592988812	-0.146732291060282	-0.153349728890947	-0.139497472729769	-0.188042856321696	-0.229233337030473	-0.195059377750426	-0.193426473728284	-0.224604814477995	-0.245142301409558	-0.196211198992752	-0.132409995644328	-0.0521207036649458	-0.00982299441429041	0.0122577263201135	0.0141476515100444	0.0362415333081816	0.0971202208209317	0.133987407984347	0.110761509903918	0.130456702404365	0.189753793794471	0.231881959236798	0.229523693977495	0.271288112891666	0.263948752329457	0.205391437963137	0.223416434112103	0.24994346627637	0.177432434200897	0.0993189502198836	0.147255206774282
-0.0046940642263502	-0.011817053401434	-0.0337678950546839	-0.076092807112354	-0.10586601480224	-0.0943011879777086	-0.103043316178721	-0.0983276833908805	-0.0716765949870168	-0.0543038701833994	-0.0672856154226942	-0.0645800587331431	-0.0345496336604574	-0.0318557292855565	-0.0723896237513442	-0.0523712780964394	-0.0609525841552083	-0.0863054985654461	-0.0807396353320774	-0.119490887301016	-0.12429132500507	-0.0922383784030132	-0.139537841683052	-0.183500095325645	-0.145212517864697	-0.139320051230356	-0.186636348984973	-0.208523096218699	-0.152147580347316	-0.0881756521781453	-0.0128555779880349	0.0313683627966328	0.049419456388108	0.0478214663003916	0.0622785118149532	0.108671947585362	0.13252990565586	0.0961045801458045	0.110169897613003	0.184365626077486	0.227071504740034	0.221590053995585	0.253234505094243	0.250065083949249	0.19934220802943	0.209115857914402	0.227669245852546	0.165052047899724	0.0904693305882536	0.126799050976624
0.00585106665625635	-0.0030371426756511	-0.039098398508983	-0.067750356963582	-0.0889023554818928	-0.0627449883627197	-0.0814595321349234	-0.0866082700076459	-0.0562523413049781	-0.0407336703894001	-0.0500520229391655	-0.0455602484449204	-0.0208983052342822	-0.0264335954104391	-0.0716957773767638	-0.0386781282848467	-0.0388900699889789	-0.0705078954612979	-0.0661392375710631	-0.0920675325779656	-0.106201847823792	-0.0725160664896326	-0.10547854201802	-0.149792679117619	-0.122254095397411	-0.109091399960705	-0.150123049966052	-0.169155767709788	-0.120672885697639	-0.065282574395341	0.0037536820726764	0.0416735438519114	0.0621146689298082	0.0600928073702581	0.0735559871479791	0.105858417399245	0.117797061973202	0.0973204725575288	0.110260923998977	0.149078773716772	0.159337071925771	0.146205101740148	0.167904893548366	0.177359849076618	0.126245010513169	0.117246090555404	0.134201585767727	0.0946794795054845	0.0107989797728367	0.0476286145417209
0.0333379363406642	0.0189965903039203	-0.0135451206316199	-0.04957197420797	-0.0661224032043155	-0.0427627110439636	-0.0702046901314953	-0.080196909576495	-0.0405693634358459	-0.0322868646062562	-0.053868543669364	-0.0359438661119679	-0.00683787833884406	-0.0258168256861648	-0.0710894828899968	-0.0237734428596961	-0.026203295118353	-0.0462868511972471	-0.0332520652966777	-0.0473297676408198	-0.0537738829661614	-0.0176543592413562	-0.0453461347724892	-0.0756572208977656	-0.0427632984444715	-0.0398653002785133	-0.0836290344933785	-0.0961793690848941	-0.053263001977594	-0.0152188873092946	0.0392424914066961	0.0713434085879502	0.0830798277298229	0.0755689201271017	0.0794462900398093	0.0912321752605351	0.105621159137866	0.059701851908484	0.073613335872265	0.136156254536272	0.15846096436051	0.151409179795958	0.164015975846166	0.167359435801448	0.131203349680636	0.120409890265016	0.123569574302764	0.0892593562805983	0.0277890023323112	0.0564069327066302
0.0596020635529178	0.0422930391404832	-2.98233984611315E-4	-0.0400167230093304	-0.0544512024986552	-0.0255612902512687	-0.0649512114379897	-0.0763621954771493	-0.0140078161683443	-0.0132069301661196	-0.0402908408355638	-0.0092994465251114	0.026415027334305	-0.00155894109597195	-0.0321607092915384	0.0142465389716421	0.0246393776126439	0.0208791725843075	0.0265632239427003	0.0252135853657628	0.0318422667503288	0.0577127659854349	0.0260958166800589	0.00667212477307779	0.0246371163894864	0.0157062419518245	-0.0285451375020271	-0.038732906555124	-0.00509396833015447	0.0246327392266197	0.0789244015363458	0.10601215432799	0.116848879287803	0.0950208473544345	0.0876084760327635	0.0818756115966837	0.0900563358903825	0.0467100864691566	0.0732943185494557	0.109743614443512	0.115007668673249	0.106500899073759	0.0971004806712617	0.103678922560914	0.0844637744436773	0.056706086388709	0.0394367153949575	0.0228398856768826	-0.0359346497531002	-0.034245056896112
0.0768579397383922	0.0666133108261585	0.0323560115586539	-0.0124202953337309	-0.0275274493980567	-0.0071731891254243	-0.057197743604759	-0.0692880974511176	0.00469281547176257	-0.00157627100830627	-0.0301453578856022	0.0174647110105702	0.0532243438664983	0.0167977572896539	0.025336366694796	0.0757198412050225	0.0602707774382152	0.0646684887135481	0.0908037949071199	0.0822607338824131	0.0871561487831751	0.125972328847751	0.0944953798523521	0.0679994478259538	0.084164680251141	0.0730963864215149	0.0139825709491003	-0.00323334371441914	0.0435352223797199	0.0637782559376698	0.109763614391104	0.140603852062457	0.145892226797967	0.124181708501012	0.109148861970997	0.100679787337677	0.120749146272083	0.0779508536897717	0.110165297005988	0.140292476810686	0.148900623116572	0.141853974687011	0.117251990920206	0.107593972858451	0.115496056661852	0.0856302839691699	0.0266730137637844	0.00426640167570851	-0.0136394543824468	-0.052567295336434
0.109711896522883	0.108113836247132	0.0642432580659942	0.0179815677273465	-0.00556932242853159	0.0100478485474928	-0.0482557078606995	-0.048283494688111	0.0430448213934506	0.026722778521125	0.00127324936768809	0.0739106442222807	0.111471669448136	0.0699201901271095	0.103956925435586	0.150581991731271	0.141561720866287	0.140542387609844	0.174973186167284	0.176116172033604	0.187763715140839	0.202834986462381	0.170482368656412	0.162690425657282	0.15376367512186	0.120213724701487	0.0657813436981386	0.0574131642454521	0.083203760094489	0.083819118655482	0.114709477648613	0.140602567930297	0.145437794213632	0.112661964125198	0.0890739464644461	0.0560400155727915	0.0802767648654724	0.0551375692371507	0.0863878700099006	0.0916493625252483	0.0926272062736916	0.092709105081102	0.0392834073798242	0.019130766405381	0.0596602610791708	0.0173948222779705	-0.0676826447610945	-0.0789208990212307	-0.0649849070933864	-0.136049079711814
0.103308805280748	0.107991425240344	0.0718839383245388	0.0333142617026688	0.0136185742942833	0.0330846447184395	-0.0229619820504137	-0.018339578075616	0.0754274613419441	0.0582455505738652	0.0311310798638192	0.1147157740941	0.153275366905571	0.104015217301279	0.136579199045339	0.176905695099594	0.174379576205912	0.171891206065353	0.194791323279473	0.198984309595818	0.212790516561204	0.21772507649315	0.192932921485769	0.201963883358735	0.176104142905929	0.135530847204365	0.0929234754110577	0.083642836312754	0.0860507492550049	0.0638980503083704	0.0952163271982566	0.125402746420628	0.123096378459654	0.0802111729859845	0.0568845568351936	0.0202603898267213	0.0508793575025341	0.0322994911603635	0.0778004368367949	0.0765474821566143	0.0773722450604937	0.0871979189041413	0.0239190646646656	-7.11723042314339E-4	0.0575686330279669	0.00984379575683425	-0.0851233851656683	-0.0882304522116941	-0.0579484238133559	-0.143584431815457
0.108205089658878	0.121038772094172	0.0918136962139715	0.0650302677622753	0.0521998458776636	0.0657617820883343	0.0174200875739432	0.0308195561804927	0.109290233086214	0.0923697709601902	0.075496691489626	0.156919663334427	0.189057920229508	0.141483587278098	0.174406010325177	0.182227425700549	0.162486963160572	0.152493533383393	0.172972397172551	0.17967377353884	0.197076756100706	0.199536931875335	0.180104357882328	0.198630459517577	0.172861596534353	0.126514133748469	0.0984547817470136	0.0887665640182699	0.0792706901724226	0.0324791808549221	0.0572270449874687	0.0932468536893543	0.0987521655024633	0.0496298878548857	0.0232485542745334	-0.0111629269401494	0.0182011599206924	0.00749130139557883	0.0514980333632172	0.0359714217034854	0.03945217525609	0.0514939118822824	-0.0144411448663473	-0.0431783503448931	0.0137354094534929	-0.0245258525376909	-0.119326017218579	-0.120662639336526	-0.0761348986779195	-0.158656766166327
0.0816252631806914	0.0940786532252004	0.0713573949679038	0.0574530900705483	0.0396430138247881	0.0322527787358439	0.00409367768787885	0.014715793005081	0.0650117723536235	0.0638894596552226	0.0526896462657382	0.1080118555956	0.132068969028152	0.114340026674265	0.145606724888589	0.144520492896322	0.0772516261656685	0.0767953328128504	0.104839241000406	0.0877761136513212	0.0883990473114217	0.113310792635589	0.0901959324689324	0.0742876388650913	0.0708992029926748	0.0357791586165719	-0.0132151733624849	-0.0145573570264372	0.0063778452929516	-0.0183316787656731	0.00846893961867373	0.0465145861061654	0.0466574418441811	0.0216222491744259	0.0137354137880656	0.0106972053455906	0.0362777204226303	0.0363257280092183	0.0414964632305417	0.0370985852874059	0.0498007276420472	0.0569188770047629	0.0189263380715489	-0.00707477045936008	0.0227963998353265	0.0120678490038903	-0.0649625088839684	-0.0928546223547196	-0.0603246035352324	-0.112344686932844
0.0924656169148702	0.0892924125760522	0.0692462730154645	0.0365855615526263	0.00913352770082133	0.00432962074326703	-0.0376387718610836	-0.0395662807006841	0.0118676745188281	0.00420789801271756	-0.0121178851625835	0.0303499165832863	0.0497671048630311	0.0384896239740434	0.0647607285571295	0.0872334912987565	0.031596765307853	0.0370061418240105	0.0853580793700881	0.0692089628774449	0.0652780060810906	0.109300249193284	0.0891134004310764	0.0537946227652223	0.0885521465982514	0.0764653327675126	0.00120250285751448	9.36318831841011E-5	0.060181986697558	0.0619338170901108	0.0716990910160939	0.0937954968310028	0.0885341469662004	0.0733440501227401	0.0676196630741682	0.0690482253152973	0.0872263689700585	0.0625150041541872	0.0535323768345672	0.0758542553882074	0.0954840397416371	0.0936479964248437	0.0706267130580947	0.0399317978813425	0.0608110065375655	0.0580761609506199	-0.0127810970556879	-0.0581236386379244	-0.0303730025218503	-0.0665610098380144
0.0872490617452996	0.0778756635359145	0.0640843258339047	0.0277563099807635	0.00674725675535839	0.00127108785912066	-0.0409002291298657	-0.0453873572279038	0.00565271905345968	-2.40593547318031E-4	-0.0227412189861736	0.0254894123474747	0.0500214308725492	0.0297523424331936	0.0334459412620142	0.0717710910458349	0.0616472460329509	0.0682911286193161	0.0805900269465007	0.0698408506121399	0.079304094850683	0.100288707257388	0.0722690775302341	0.0462197314915504	0.0645349495109363	0.0464111711493761	-0.0232217568809945	-0.0405623369299515	0.0138895676284836	0.00550385506358928	0.0394093976227403	0.0920606256061592	0.0881546489832428	0.0549033030012259	0.053890497493853	0.0712471323684449	0.0975899774363824	0.0653876947414533	0.0919325644211642	0.103604026674522	0.126604693086662	0.132869812702115	0.10471951922481	0.0643149126400631	0.0825249934794685	0.0652522417309379	-0.0176070285906994	-0.0587654901693441	-0.0494992743004682	-0.0965864819415308
0.0623322463780587	0.0517260078186296	0.0551739088911612	0.0257026320518142	0.00767241247745868	-0.00429764359218897	-0.0215348732823948	-0.024611943361594	-0.00398238277334018	4.03851786628797E-4	-0.0133879189507976	0.0087522868746211	0.0236366340429599	0.0228669090580465	0.023310127611372	0.059109234760744	0.0527860206768051	0.0519227858099502	0.0593130855342728	0.0421943687341628	0.0475757238009594	0.0659851709404156	0.0330583605458651	4.81588643535921E-4	0.0139627328191092	-0.0131715215585232	-0.0826956360594988	-0.111234758534563	-0.0556035640316883	-0.0515622848265008	-0.0105703736119502	0.0649650521068741	0.058702030989133	0.0115638640690063	0.029160787227461	0.0732740201794176	0.11675295826468	0.101060124597421	0.124191276599163	0.11867947587195	0.143544069728511	0.151617011824084	0.120356917936388	0.0679336553110322	0.0854646358442132	0.0740326604787706	-0.0124994553066311	-0.0616036758620906	-0.0593703772989504	-0.113343952181804
0.0193142954265501	0.00800769676895219	0.00966974392473235	-0.0170908895487214	-0.0532653673653874	-0.058966996675397	-0.068571338757599	-0.0686077635405044	-0.0571695473594745	-0.041247953084657	-0.0519915435452485	-0.0301641499193148	-0.015981203867389	-0.00578752673397792	-0.0193686425184017	0.0118342551797499	-1.71820014356022E-4	-0.00523253091664648	-2.99776339851863E-4	-0.0368051704431898	-0.0480874139173093	-0.0195985890096469	-0.0578859197680326	-0.115414689812668	-0.0929276250887037	-0.100641798708997	-0.175858068992963	-0.211755511272883	-0.133435891549554	-0.0994345013863187	-0.0440653508918586	0.0461368618389811	0.0363440815765148	0.00255724957096647	0.0389466953777915	0.117030146654138	0.173999147284207	0.1462409411728	0.173300660254429	0.179380957266118	0.217667252580959	0.223115217626488	0.214584474442212	0.160892823287961	0.150033423191548	0.155341174139716	0.086480735410393	0.0089777825532385	-0.0097311610797708	-0.0309097539810422
-0.0150183783643664	-0.0311082011900421	-0.0316593773210387	-0.0525460217802349	-0.0797249089022407	-0.0752783410384044	-0.0787044645892601	-0.0796080081533318	-0.0718869800404981	-0.0387096014809506	-0.039505182538043	-0.0371828513669045	-0.0246758824437677	0.00392965685141242	-0.0194778547111593	-0.00445156661463397	-0.00497921593735405	-0.023942254260928	-0.00597667276533098	-0.0452268805784504	-0.0709806897671645	-0.0296242255196697	-0.061620148817133	-0.133631331677461	-0.111865654264379	-0.106094694792824	-0.185609058801146	-0.225756906233008	-0.141937372457001	-0.0842673125947085	-0.0241916039401963	0.0476336158271557	0.0441663927565574	0.0254244690242082	0.0574499583068204	0.128015389292596	0.167401246732287	0.142922562036454	0.160892492329034	0.173366442118829	0.208457195675789	0.207401440040987	0.20926718307602	0.161671682696373	0.131662363976309	0.139267702620087	0.0946708926042165	0.0134690755971442	-0.0251899189071978	-0.0312806687752626
-0.0100038821866027	-0.0261607484763931	-0.0321000469082189	-0.0582464572729227	-0.0791675093491408	-0.066196321680142	-0.0702312380751588	-0.079035022643487	-0.05782814781864	-0.0171106094863156	-0.0177572793135013	-0.0132268545388408	0.00273999276631707	0.0354940659951795	0.0174585135152888	0.0138635388742902	0.0475698410395332	0.0200431951330632	0.0445098289837984	0.0110126614011825	-0.00832808951050385	0.0255892553043368	0.00559873938707426	-0.0476252663703686	-0.0312737941018195	-0.0324201667574795	-0.0941989021666615	-0.122568947904147	-0.0668273846106458	-0.0138202238598316	0.0428226112808194	0.0733278017010884	0.0871606388522286	0.0634425286591188	0.0583025049246879	0.0767136007409258	0.0952492813869551	0.0796226250225771	0.091979548399895	0.0962423397216138	0.117960106521473	0.11108036552551	0.0969876270305469	0.0683227772858059	0.0458818473323546	0.0283243937916592	-0.00943899871735403	-0.0609079406275172	-0.0973539798343726	-0.123022327672397
0.0396608157198671	0.0182347271562868	-0.0097643002101353	-0.0392151284707369	-0.0410021401501613	-0.0176196867250576	-0.0326447922889017	-0.053356577515885	-0.029775504251875	0.00593287673493174	0.00566003635750534	0.00500243467640484	0.0222180909331993	0.0485984659424677	0.0506437141331208	0.0163506819600798	0.0582787588808973	0.039250648750013	0.0797797329133463	0.0560490489081552	0.059717729775232	0.0902123250629988	0.0621452380462439	0.0401112870661467	0.0536077037479263	0.0327455105430928	-0.0165797076056041	-0.0218110412523222	0.0119052220672348	0.0211178810416272	0.0351364603572831	0.0531912318347171	0.0528283005891989	0.017354265346772	0.00894170835713453	0.00844766675187473	0.0301176062151686	0.0309812509311742	0.0306951502481229	0.00317894422646681	-4.60309217158111E-4	0.00175213471622472	-0.0352227172877365	-0.0764368681725013	-0.0588679996396879	-0.0694652666041165	-0.132541139874153	-0.16274609234276	-0.15424780983072	-0.209165307259127
0.0361011253550621	0.0143368062080391	-0.00666429884217824	-0.0336292661266571	-0.0210257457414253	4.07348016340894E-4	-0.017924990976186	-0.0464168597701805	-0.0249769625464052	-0.00368471912415809	-0.0111046493564747	-0.00959399940154833	0.0109431822012351	0.0302628166512265	0.0381842916534309	0.0112902747423813	0.058709351343991	0.0393920073270583	0.0946740064456076	0.0849831113781089	0.079206129743417	0.137446293566821	0.141250750855417	0.126834771579009	0.149314637536573	0.150137067560842	0.119083919749161	0.129483752527911	0.147497106374787	0.115068257531093	0.11628610593158	0.0912010974573768	0.104275814298017	0.0689502993021257	0.0256447452817629	-0.013103561334293	-0.0253598125406164	-0.0194077470371014	-0.0427293298118002	-0.0989247214637767	-0.129415526292537	-0.134205101638613	-0.182152415385227	-0.203519077376202	-0.175890100345492	-0.206950233481209	-0.259881991757327	-0.242730474071618	-0.234686084931469	-0.302317771061484
0.058354588884999	0.0437549093741807	0.0259863821447126	0.0119363926174487	0.0338878506721488	0.0558587832891673	0.033019487330007	-0.00688172564996104	0.0219434815333608	0.036974958630416	0.0293632533927865	0.0341999836534258	0.0475560681886986	0.052907107028012	0.0732548948736866	0.0513540700522844	0.0730420428119637	0.0613194361989666	0.12445111859315	0.127355925691335	0.122019413662134	0.169716519106456	0.197552995679963	0.200280972177808	0.206420602670733	0.207372509339852	0.195455361098211	0.216749668757815	0.210802425687265	0.12435290068032	0.102031120651485	0.0568977668954235	0.0642886414628564	0.0224799177223033	-0.0318857895098991	-0.0846639294183276	-0.105274809372984	-0.0886637356441058	-0.126499898551456	-0.205303968289516	-0.246359732737745	-0.238158189878775	-0.301815449512336	-0.337232164508881	-0.281473602482403	-0.305460557682782	-0.377325136544327	-0.34894380010649	-0.301343335634999	-0.381709163453822
0.0370083545564142	0.0130940109592869	-0.00397913261090054	-0.021155995159206	0.0107932437889414	0.0300251940836206	0.0122009473583669	-0.0363733104412366	-0.0181219616544498	-0.0024948585197391	-0.00799076126545214	-0.0199223711010733	-0.00161531262833165	0.0142839813754367	0.0295795194407119	-0.0147699743777554	0.0328765991667404	0.0333828318840403	0.100481394839689	0.115980500716367	0.10389992338443	0.147912496415294	0.211178610271517	0.227094965092018	0.219289202444786	0.244177639682028	0.25338974633313	0.278326503606753	0.256024172805339	0.161025478229666	0.143676607481591	0.059535678377374	0.0850104669747143	0.0506198294457788	-0.0319749723715888	-0.110639828213622	-0.145069697764647	-0.137026769995994	-0.183029828041269	-0.251693040878872	-0.308386344172605	-0.311076360949482	-0.37102642860223	-0.377459805553264	-0.326293090559153	-0.367269762264426	-0.414824199562992	-0.350985812198219	-0.317026477475752	-0.397491719650201
0.0586178623806558	0.03832781983446	0.0123638692108992	-0.0140482513181616	0.0148374091493852	0.0314549664709966	0.00817687905942174	-0.0280494065290263	0.0133543112992073	0.0126826517429297	0.0105346749583811	0.0285387203336665	0.0385483546407531	0.04004435898885	0.0621121967250658	0.00846311179921001	0.0492437991256779	0.0284605651494258	0.0927491732665289	0.137354989151956	0.140936005987526	0.168683547285423	0.238198807410531	0.27563980275105	0.25251918610955	0.265629607789592	0.286809427120557	0.321876606738447	0.27929863616065	0.151663289667817	0.125231771444658	0.0421586616260438	0.062262886518852	0.00839981028366211	-0.0770519600483277	-0.15378807889151	-0.176850080476482	-0.1776011159102	-0.201061716943454	-0.254213465252229	-0.306251056918243	-0.295438704284019	-0.364915289936145	-0.371482954367625	-0.300781791872224	-0.344518421959675	-0.400024932424272	-0.321832048505539	-0.282735820689066	-0.37909883004715
0.0218605896662292	-0.00754710895295558	-0.018148022291113	-0.0380974751895941	2.77450881456657E-4	0.018537003701127	0.00672373303969437	-0.0314982498859315	-0.00870221361447948	-0.014220565117707	-0.0144242637967355	-0.00144415377380481	-0.00309385024604686	-0.00664733473806559	0.0340643237806233	0.0246722706555932	0.0188417232818912	-0.0508720262822611	0.0407411527591036	0.122829698598754	0.107745584660845	0.137412922674684	0.239244474952287	0.274774313646698	0.243939703246589	0.263799188025895	0.292948103852569	0.311241199048989	0.268254587937629	0.133386702861228	0.102584064998553	0.0191949846687352	0.0276451796403	-0.0295448314712525	-0.108149770514056	-0.176740995186026	-0.181288080224124	-0.1810292487717	-0.217542724390556	-0.223072505574717	-0.262691499428768	-0.24981680980078	-0.297864047008547	-0.300488626116431	-0.24428116668981	-0.274867460640551	-0.315091042866298	-0.258173817730568	-0.226192865357162	-0.296288580340891
0.0133174494443411	0.00463362917997895	0.005539990199035	-0.0063237446725759	0.0252581131880127	0.0422987764488044	0.0339397145742921	0.00885778720911469	0.0272020439908746	0.0205476109507271	0.0200342236477895	0.0312138986166689	0.0365765914927946	0.0359235840075424	0.0535827247573395	0.0263415835074227	0.0309410048573255	-0.0368660982938732	0.0155625408234764	0.0964360407285997	0.0955355378628801	0.0951097708036537	0.184598761384188	0.244610293093067	0.195969581075801	0.198012122290699	0.240299689946609	0.271488044830861	0.210263104974487	0.0531224533320809	0.0062700943227529	-0.0616544928874423	-0.0660044885936353	-0.12216941541326	-0.175196760745088	-0.226225717095038	-0.214477971323025	-0.196376653201434	-0.215461352492578	-0.241333565653241	-0.28445541522178	-0.255813742197783	-0.3054188849998	-0.309110794406617	-0.234068342374851	-0.255555895939203	-0.30372977199376	-0.228240202871606	-0.179532957485397	-0.251551843468756
0.0152145921847063	-0.00983723734054486	-0.00166299876835003	-0.0266460729894468	0.0126084862733462	0.0166285516537346	0.0110755475949491	-0.0228363153330211	-0.0188468847625098	-0.0380608012626406	-0.0343119288744594	-0.0167883679910939	-0.0313265264951231	-0.0381326429830683	0.00318923043146095	-0.0208564882604742	-0.0183357488879976	-0.0680569685105323	9.13181417877527E-4	0.0817905752879366	0.0792952347229726	0.121227609056189	0.229683187774201	0.282319872273296	0.260993241592583	0.29316973326229	0.341055948042298	0.382768151672835	0.33978696736122	0.166008625306044	0.116335769503723	-0.00602556625407364	0.0055053084763843	-0.0333127298403409	-0.130590816047634	-0.203702014089752	-0.213427076281433	-0.21814897328576	-0.254078120858413	-0.27506774391589	-0.330893838574497	-0.317573191271965	-0.358019430317223	-0.346432639232889	-0.285555491505651	-0.321384720683904	-0.348948763539401	-0.264151155208106	-0.234198089382475	-0.303319926290364
-0.0064458448429676	-0.0391661881144507	-0.0289817070085835	-0.056523065397825	-0.0102964279268202	-5.63183016969942E-4	-2.36817714436985E-4	-0.0423505488055633	-0.0461716899344586	-0.0588352618814311	-0.0531351559185962	-0.0476176604028579	-0.0547271868550276	-0.0551428828148737	-2.28662018364028E-4	-0.0371501070921617	-0.0282393168451626	-0.0681637417873689	7.73720306650513E-4	0.0621169350937178	0.0497666711931358	0.10746229206847	0.215797516797248	0.247536933441154	0.248713817509156	0.284415059154914	0.322386751872784	0.365917244361024	0.337780045085283	0.191553847242104	0.163877516103711	0.0391619084086745	0.0704350864296452	0.046693172196071	-0.0595068878679438	-0.144663140336871	-0.179938491525606	-0.191528152222194	-0.249377809642229	-0.29645970278358	-0.359263804146168	-0.363812109879515	-0.400224165768172	-0.379023973424772	-0.329573760974172	-0.378842568256608	-0.387626234202499	-0.308466951797865	-0.295671135792362	-0.359651121448995
-0.0264284380218641	-0.047866358423938	-0.0226929158351095	-0.0146119235322215	0.0249786676934028	0.0170595277172362	0.038823943954943	0.012947678513167	-0.0281649772355799	-0.0216541907620494	-0.00174979796774436	-0.0171351653001846	-0.0449747288694708	-0.0281432502510946	0.0250968093145524	-0.0113256575768011	-0.0233758194796314	-0.0639193278460904	-0.00574046140051528	0.0355061884241888	0.0117822573281904	0.0647429252581031	0.166572719081233	0.173306806281823	0.165421880269952	0.201070383194826	0.227777770537477	0.25816873992507	0.242681610146086	0.100771325182932	0.0704140653480351	-0.0249236127265895	-0.00325816910723941	-0.0270259622284799	-0.10570678865603	-0.181685460382852	-0.217650496437216	-0.212848057334643	-0.271496068856154	-0.334829358997186	-0.375719768455699	-0.371581453247792	-0.413305002020339	-0.411952147033708	-0.362321483002546	-0.396335070701525	-0.411119961452778	-0.343189278788427	-0.319070206769873	-0.373063284669058
-0.108658341476783	-0.111566766098798	-0.0854366258116172	-0.0198871905446654	0.0222681803614496	0.0196900812512718	0.0835333812952845	0.0625058456487505	-0.0195286367381852	0.0170571334574124	0.0501196168963889	-0.013721009423271	-0.0489691584246526	-0.0121994445359181	0.035986089793354	0.0369918728164276	-0.00886228771374506	-0.0338468460893891	0.00757270580062278	0.0315666386688711	-0.0483831513378318	-0.0109045509266146	0.070903365203111	0.0064440902217304	-0.0207792932679293	0.0374815962018885	0.0362418812132826	0.00644044364638539	0.0284717174134943	-0.0265585843060525	-0.0287127112070866	-0.0751770274413018	-0.0583291707386225	-0.0557661274704444	-0.0774771055486334	-0.105350160513195	-0.126007129040322	-0.132966834589345	-0.173130916256993	-0.219083534823748	-0.219434868518746	-0.226575854515657	-0.245434432429324	-0.260190619096108	-0.252379425756507	-0.255077088572469	-0.263367940138427	-0.272076510355905	-0.255872639294369	-0.248785364760231
-0.123490283485772	-0.116646252230946	-0.0749910391985884	0.00852899607712398	0.0378058110560143	0.0126663120158544	0.0975128456858482	0.1005600534158	-0.0127246784316633	0.024455725675325	0.0768638667465412	0.00696740273354361	-0.0369616522121565	0.021957767022597	0.0328537983071745	0.0236683132609708	-0.00769860761406443	-0.0289795049817585	-0.0272324248249652	-0.030137273758461	-0.0918305295234462	-0.0847774782223217	-0.0459022634348307	-0.110810415907534	-0.127344510358132	-0.0958971266078344	-0.0962968201098095	-0.117969195952922	-0.0899766109454565	-0.13469221962988	-0.139118372872965	-0.135277956188126	-0.128286019307278	-0.119350339600209	-0.0972717487834071	-0.0747968988322269	-0.0586452162812476	-0.0538942658001224	-0.0899690024341097	-0.168057373090756	-0.17062230427833	-0.166159845582702	-0.175164118019971	-0.201171879292403	-0.190851451506102	-0.173209400705036	-0.189955760173128	-0.207694685635261	-0.191525773135306	-0.174505036557427
-0.14977514203634	-0.144380712266477	-0.0846844551530789	0.0187897063068117	0.0743112058990712	0.0386996493708217	0.141260198199531	0.140689579304106	-0.00818120677672755	0.0361400007550335	0.0864858189914986	-0.0209930389535498	-0.0729563987431744	-0.0124667536872764	-0.031374697362182	-0.0439993128644368	-0.0677964784597974	-0.0735000741303604	-0.0931848205268814	-0.113201718077201	-0.168889768347874	-0.151947469318696	-0.136792272165082	-0.19872852847119	-0.206913768316511	-0.16982420123929	-0.171132197607566	-0.188292908986419	-0.147599366485771	-0.18265204027439	-0.181216545830505	-0.165026260463233	-0.153992467086503	-0.148221282112582	-0.119730731048867	-0.073153795465909	-0.0537862893509629	-0.0568253421696501	-0.0879718848730551	-0.155156019430355	-0.147259015629904	-0.146156389224221	-0.129644429900919	-0.146570807817276	-0.152567740327618	-0.12411246085962	-0.11287316475972	-0.137469176034563	-0.144190857762639	-0.101127376712078
-0.142030188567311	-0.143387116263628	-0.074055742566911	0.0392752069900116	0.109338359524574	0.0752919322573164	0.181034024671736	0.183778966522975	0.0220542541202519	0.0745016072396261	0.13750621764491	0.0132913420619348	-0.0440033808773469	0.0236281255459547	-0.0251033971295385	-0.0431771928854186	-0.0635084693608846	-0.0744229793229455	-0.117291615458309	-0.142669943254294	-0.171913225507088	-0.177373224136973	-0.193997906416274	-0.235212338373083	-0.232489004377976	-0.212441621841984	-0.212630451627614	-0.230153668752239	-0.187077499945182	-0.207754121356099	-0.205734073798804	-0.181797626852714	-0.174916774532507	-0.171585199353794	-0.136756024267896	-0.0767900424519728	-0.0560765987783412	-0.0462697985665814	-0.0665546005869715	-0.127966066366989	-0.105701043871714	-0.089861019594299	-0.0637569574537102	-0.086257049748535	-0.0946195279616118	-0.0499740542246473	-0.0389823166943626	-0.0732144228262947	-0.0660900954077874	-0.0175873582304609
-0.0753947111995272	-0.0747046793893809	-0.0318953442279829	0.0938557673183659	0.168689896474969	0.153933888774607	0.251017552854917	0.261704314888171	0.120740237796374	0.175335101551386	0.234463157129115	0.110472913250226	0.0658602443941442	0.111485846069487	0.040413053260201	0.010578537282596	-0.0387885955485306	-0.0377492183111751	-0.0784257979860161	-0.107823704772124	-0.124412043625475	-0.139198282920043	-0.16400452379058	-0.193242275069182	-0.191979834203039	-0.195870589030851	-0.192436359694694	-0.209060056540312	-0.173556282698964	-0.192212866884259	-0.208086822770375	-0.170823200143906	-0.180295578661	-0.184898897625942	-0.149946942538054	-0.0923581326927712	-0.0562348274169396	-0.0444952204238921	-0.0584950067189761	-0.10415455207749	-0.056410100557315	-0.0164509738907264	-0.00582795324184306	-0.0578742320641816	-0.0459202206421975	0.0125858576846403	-0.014231130868467	-0.0594894660704046	-0.0130590502629705	0.0150129299837484
-0.121395220107433	-0.126290276920875	-0.0667919142903693	0.0427432960645477	0.10635881228843	0.0987294387653908	0.185102713835445	0.173768673191778	0.0381059837554329	0.101968470522593	0.14669365464063	0.0255046167750136	0.00163028367262194	0.0595441285855832	-0.00303189191204317	0.00381068452312791	-0.0703186628976936	-0.0672900485669285	-0.102037491779905	-0.130832347144176	-0.146735377244135	-0.150621606785069	-0.163450059067383	-0.20855228565642	-0.213201850066935	-0.200095241737055	-0.214511403986997	-0.236708460472471	-0.186588306052869	-0.175146500170503	-0.193596222347252	-0.153320824454483	-0.155349321472706	-0.144009990035282	-0.10293887607438	-0.0455346823905095	-0.0116518028198005	-0.0215614884302601	-0.0216489145317865	-0.0313671922638604	0.040225451709931	0.0746707101821742	0.0989581899601642	0.0475090002223711	0.0443567979753849	0.106259660020924	0.0924769021744344	0.0212414700521611	0.0614296957393299	0.102961033247229
-0.0899094338300306	-0.102223014575223	-0.0677468752225992	0.043286624803594	0.111216156013634	0.132105684590475	0.210698873473193	0.213221988239602	0.111999532168202	0.191026253189617	0.220686415412676	0.0990413153716118	0.0824269761012192	0.147919121697947	0.0784888811129975	0.0654878898146951	-0.0222661577250672	-0.0279451928323746	-0.0508428788416032	-0.0806978241155991	-0.0858279811627237	-0.098476542607798	-0.119564547494509	-0.158734920893281	-0.173072719083954	-0.160016918931371	-0.169804249282943	-0.23520145148471	-0.176896329327512	-0.173315395654995	-0.203227918884431	-0.149377842775072	-0.182185985822655	-0.191416777931922	-0.139047107360453	-0.0798981076809718	-0.0275748537999534	-0.0348119076537636	-0.00784594127859491	-0.00554548985141613	0.0728436115370023	0.113869539434448	0.119098078563156	0.0529976950342371	0.0720638018442902	0.141504881408391	0.0938202042463898	0.0205757850913459	0.0832386117527449	0.101691872487326
-0.0856299985474426	-0.103002839036836	-0.0735609070936309	0.00779529665832516	0.0513084679899073	0.0668374157148334	0.124218037929262	0.124748385199895	0.0574548686496565	0.129940641183006	0.136518606001241	0.0450239174113994	0.0548336545080879	0.108586088467923	0.0433085251145079	0.0440207648935105	-0.0159679158833638	-0.029817713054765	-0.0392774275581187	-0.0511727205892614	-0.0624914688051861	-0.0969839058611066	-0.112146104729788	-0.142690666643027	-0.167352803954387	-0.152183431041004	-0.166637551184605	-0.238948855738056	-0.177527220843918	-0.146311422888043	-0.158138112434112	-0.107297603002285	-0.128715609660758	-0.133782549816449	-0.0876005135710938	-0.0246308736700812	0.0320473574440803	-0.00859643921980917	0.0397172836030006	0.081201471211007	0.172217228027328	0.205401659038902	0.212829289871207	0.148760199914225	0.15757251518368	0.219516547042366	0.178747454560715	0.0983738111201831	0.145727121397891	0.161827971143881
-0.0837480126932897	-0.116050032695857	-0.0960328126382381	-0.0354563093028318	0.00483032254721569	0.0187932593178418	0.0732486437031164	0.0697561652941407	0.0204149645297485	0.0879923487431652	0.0833223702294427	0.00392393156022285	0.0280862757128874	0.0773485197346526	0.00485770113102573	0.00531796590253514	-0.0242293231868555	-0.0166598094576902	-0.0289713862433359	-0.035104793231547	-0.0398956331215065	-0.0677154776989898	-0.0851498615417151	-0.111646178701165	-0.136821118500433	-0.124714652647379	-0.143219800938782	-0.206826502611759	-0.149269585610875	-0.108956628483581	-0.124581456004652	-0.0700870779605394	-0.096358757733431	-0.104700287739554	-0.0590506489337807	-0.0219393547798065	0.0269688869887963	-0.00134442923091301	0.0553318371081346	0.119391805899126	0.216524802400036	0.249624259145219	0.255090450164017	0.190978923604318	0.202863459894879	0.263335289832803	0.219108457022643	0.146049072198687	0.198381061368361	0.209888550470032
-0.0811678066057879	-0.0985182134731361	-0.0952792957884903	-0.0498163139856776	-0.0370097238929537	-0.0153139325100354	0.0207221576619028	0.0255015365663618	0.0059233493823764	0.0753766425220536	0.0708907111970852	0.00732867396544233	0.0386420982696643	0.0922469987543204	0.0234608652923652	0.00160531111344124	0.00173000783899759	0.0257011087267468	0.00786224376248244	-0.00842465336211053	-0.00250023479099947	-0.0258308135455736	-0.0588441160321947	-0.0879463977714087	-0.109084729825666	-0.109101972673621	-0.139368031246802	-0.206154025081931	-0.153275526795421	-0.105252022203838	-0.116775211102656	-0.0591185811566745	-0.0967216021419906	-0.0996186151458238	-0.0582820879016951	-0.0278483564806681	0.0282003558921369	0.00457630837732117	0.0686790834417607	0.130616788433751	0.230318424960396	0.264166128336445	0.26249362685994	0.192978313443576	0.207587864430597	0.258633435517616	0.20450675558293	0.128347570136557	0.184551356194177	0.186310514621237
-0.0995806339074949	-0.112213131055897	-0.103449285216734	-0.0940468606070896	-0.126272064129674	-0.126686736944075	-0.110751935634672	-0.0950984290326059	-0.11143815983327	-0.0754445268849769	-0.0849242229163767	-0.0897522305525787	-0.0711748731058015	-0.0509610310892244	-0.081520171542072	-0.0723530819783653	-0.0569723048240124	-0.0470782438065299	-0.0462236643708767	-0.0450866798397887	-0.0262618266164644	-0.0545392400371094	-0.0648107834309768	-0.0731624095529489	-0.0909234172313555	-0.0880209810793079	-0.102805738484713	-0.161097289410303	-0.109533936700879	-0.087548495000032	-0.102844115597728	-0.0681004137820156	-0.101481506796298	-0.0918349061331944	-0.039902954735537	0.0388787747137689	0.0993048614650795	0.0371055948967461	0.0948714089958206	0.174934665243486	0.28822607123874	0.320248684628852	0.344219029694926	0.267777272501339	0.257554740001882	0.3279013712743	0.289596947424468	0.189433227552043	0.226438714036321	0.247501729739958
-0.0740134554007921	-0.0795202333815338	-0.0724824507999546	-0.0699920798500116	-0.106348612892715	-0.107171573895212	-0.0908429149349733	-0.0778196947164392	-0.0873447279829058	-0.0554815041851293	-0.0620963995555355	-0.069259377525544	-0.0463550524680452	-0.021237041407053	-0.0449162388442802	-0.00293265535937999	0.00202296253150276	0.0215564014616194	0.00270360037430927	-0.00308165892698612	0.0148368218034888	-0.0390472500990814	-0.068203965949543	-0.0754948944915252	-0.093999646107997	-0.117664014001761	-0.141737405334699	-0.198574804746876	-0.155108312124516	-0.132233516805227	-0.135239014599221	-0.0668964555165312	-0.102729359905436	-0.106226934164057	-0.0400685294251148	0.0550690224903167	0.11985026445251	0.0645357458511768	0.135391858211674	0.205653728875676	0.317579179945779	0.356781066432343	0.351195056854092	0.262580750271623	0.277963082774258	0.337772606190198	0.268647234961456	0.170139250938177	0.21798686180387	0.222112337564332
-0.0586346236113749	-0.05602772316275	-0.0406027169095503	-0.0378631837749451	-0.0691649561459968	-0.0785024365442163	-0.0645907485475934	-0.0575718944847474	-0.0717840689172411	-0.0529581094498379	-0.0522422133793111	-0.0707642203162416	-0.0533682967503763	-0.0393695136445698	-0.0528648026337816	0.00134467915113421	-0.0116716991668871	0.0332685335206465	0.00261326554902498	-0.0215430612269561	-0.0138595779303531	-0.057233052175286	-0.100848331265791	-0.123651406811032	-0.119963279277966	-0.143106571159618	-0.179155519029275	-0.222424421791585	-0.178515033334567	-0.158891946427505	-0.134524499455003	-0.0468236644845818	-0.0625853484171738	-0.0832207112771732	-0.0146841655350963	0.0948496076522042	0.159378177057529	0.117044547579861	0.160691677972766	0.224447750086951	0.299369269919637	0.325418615180109	0.305872244446266	0.240092461044633	0.251753990515941	0.28816552386353	0.228222945366652	0.140939201078515	0.157812614294664	0.165671319118907
-0.0921603628900422	-0.0626589959825007	-0.0497110749702533	-0.0445842540725935	-0.0859115491209975	-0.0988582326509315	-0.0868879265163184	-0.0720818845043224	-0.080060464064711	-0.0799832041347595	-0.0635451195842065	-0.0414484403080595	-0.0379286655194328	-0.0361070587488108	-0.0173818840362086	0.0410838245393103	0.0108996962825297	0.0176108713643721	-0.0193925220865133	-0.0149774740760582	-0.0115488049879187	-0.0686838832604552	-0.0962601335144219	-0.0981703080460653	-0.103725289150493	-0.137482122847017	-0.153489111512704	-0.178752948493352	-0.157411055361451	-0.174605949827273	-0.167613936838935	-0.0945591728591059	-0.117448731557175	-0.130069938599598	-0.0490151554451458	0.0775624033036019	0.144726843146905	0.088104255246857	0.131113999091251	0.165641299676538	0.236712931478844	0.268713330019101	0.253784052614721	0.18049054345857	0.187558519944824	0.241146100200896	0.182741290357953	0.0913595063837515	0.112460665165396	0.134732052934976
-0.119606825191725	-0.0888263994443107	-0.0660609332239375	-0.0757491287900607	-0.126317114287479	-0.144954529930102	-0.135303278115807	-0.113761485754425	-0.119218058547705	-0.125349742971595	-0.105845615106729	-0.0388460398528326	-0.0536479608741736	-0.0588006330832564	-0.0177198679984373	0.0418133467885264	0.0143385312602806	-0.0268905785199165	-0.0423123439728377	-0.0103537171143707	-0.00552975228511219	-0.0713745457532012	-0.0725948365333524	-0.047804712394733	-0.0688558277368654	-0.107152738613589	-0.0891217461647695	-0.109415167957668	-0.119125746586137	-0.168733504861659	-0.189844270617072	-0.124087763497507	-0.162449390915815	-0.165539471695733	-0.0700768832438348	0.0676550989064258	0.138746124768051	0.0776374869155835	0.118702532076241	0.122138465830835	0.182415921907088	0.217795636794254	0.215273473034763	0.141549415557722	0.143577458950321	0.207355648126846	0.161259350790184	0.0733904846411865	0.0950893282392465	0.121944787011405
-0.123393182372788	-0.095500332083522	-0.0691579287308021	-0.062818672304674	-0.104934627433504	-0.129905146934213	-0.109721808913737	-0.0803969550809587	-0.102298865886012	-0.101507948528425	-0.0771334736301647	-0.0290117421387609	-0.0447103620937217	-0.0591272533619508	-0.0435772976893248	-0.00919868071691482	-0.0178764519939545	-0.0209123120186712	-0.0506065092974391	-0.0470618463723813	-0.045361279993127	-0.0978668581417568	-0.120430518348665	-0.118309502878391	-0.137605236972056	-0.1588340574498	-0.145555350068929	-0.185489239676813	-0.183948811410953	-0.197504605920939	-0.203443181827982	-0.112992746690389	-0.141566935711373	-0.144844273164839	-0.0459302307853082	0.0903844289748627	0.156111278238103	0.103576445076117	0.141483805431124	0.160855635903944	0.213942614222056	0.228417811863937	0.257345231639877	0.20401597805639	0.160455418483447	0.225197472410887	0.216677780445224	0.115111357312694	0.10824986485288	0.162664254438702
[truncated: 303 more columns]
