# Supplementary material for: Revealing the selective mechanisms of inhibitors to PARP-1 and PARP-2 via multiple computational methods
Source: PeerJ. 2020 May 25;8:e9241. doi: 10.7717/peerj.9241 (PMC7255342; doi:10.7717/peerj.9241)
Supplement: Data S1 [file peerj-08-9241-s001.zip › Raw_data/Figure 5/(C) PARP-1-Niraparib.csv]

1	0.941311843477989	0.863859833983446	0.287484973572478	0.0820244820703199	-0.109434036464961	-0.157799551339978	-0.169709627948744	-0.168142730080761	-0.160231333898636	-0.216861341975128	-0.270831712924628	-0.264983558833619	-0.260087459299225	-0.247114522759779	-0.296677580023993	-0.360712233872293	-0.297717986605238	-0.349056713323682	-0.21026370380744	-0.168320233440673	-0.293256341408446	-0.243435395672867	-0.0747007937266952	-0.12732335328317	-0.272906267849739	-0.0988716079936323	0.0357950334715299	-0.0528275571139375	-0.0754778577612589	-0.248573538499833	-0.287943262682077	-0.34987600503181	-0.359694332670997	-0.399806428027437	-0.430781805100114	-0.316056237824301	-0.355278821251047	-0.0845086759744889	-0.0117801255065098	-0.0852713312547723	-0.116637996875567	-0.114237779194555	-0.00258269869140393	-0.0759196839097974	-0.267701280715103	-0.228148473874878	-0.170347362817721	-0.277340515906806	-0.294105270932081
0.941311843477989	1	0.885466389265052	0.239140516420151	0.0799326228919774	-0.120907886568697	-0.162704304476391	-0.182989134519142	-0.177719231140103	-0.158526260074605	-0.222727894263045	-0.286219707352766	-0.274036416147854	-0.278085903044106	-0.273005197778016	-0.322947295003548	-0.398715841533869	-0.346638551614192	-0.416743640990207	-0.282830556275791	-0.232840394892142	-0.356673868704287	-0.3188339672274	-0.130650629010448	-0.156431300517078	-0.334130043241641	-0.173094374817107	-0.0122930137674087	-0.0975072883567796	-0.140487828044678	-0.311296219756048	-0.346114366233398	-0.401137968117787	-0.404052660250425	-0.435658031912135	-0.458317343909705	-0.308955974942871	-0.390636989407794	-0.132676162300243	-0.0287084061679151	-0.0420823060356387	-0.0532374854511553	-0.0640284511394557	0.0340054839046924	-0.0248334135707751	-0.22712213492844	-0.217315219586073	-0.160504622423414	-0.258397190057482	-0.281726466954346
0.863859833983446	0.885466389265052	1	0.404460722737197	0.203550139996185	-0.0286886340002774	-0.098764596598506	-0.130691618748766	-0.106613009282216	-0.0936839811610097	-0.154200128978282	-0.225886892364151	-0.210753747927158	-0.219918840131633	-0.213331378647256	-0.272071318115862	-0.353884732197435	-0.284020276688859	-0.329125192384628	-0.199205294954525	-0.174789515390372	-0.286392788930913	-0.239979921004436	-0.111001039704054	-0.175657496229212	-0.296103918021971	-0.138570539866743	-0.0268177304382147	-0.110425537096425	-0.123798226527519	-0.28582290574503	-0.327248064874738	-0.383202070410977	-0.383061101756462	-0.411939699688561	-0.434865429359135	-0.350060041995546	-0.380730557258604	-0.104523653706504	0.0188683809133085	-0.17077916034299	-0.143550706152903	-0.100913541953035	-0.0110381554279095	-0.0728260038279217	-0.232015250455097	-0.215055669665793	-0.161326931962287	-0.266524662266342	-0.264079161744472
0.287484973572478	0.239140516420151	0.404460722737197	1	0.731053225580214	0.439337511142237	0.322427588908982	0.2053101468973	0.277286038442875	0.295097828330756	0.189356856416361	0.107175784765057	0.087512195889947	0.066713484262282	0.0680500856417036	0.00781129145462331	0.004715248422997	0.0399151431224058	0.0431073608909298	0.0922584811080458	0.0658783541508826	0.0303559993769117	0.0599493560437064	0.0436685713240774	-0.0275434609317638	-0.00529080545086269	0.0469827823577047	0.0390375726599829	0.0297376436142906	0.0495575359893827	0.00706386043536857	-0.00328167509230349	-0.0422221472546591	-0.0402217444320789	-0.0536293492470323	-0.0701938417165887	-0.126372692049183	-0.0588642560556368	0.0147122303344152	-0.022224030734786	-0.176737895561966	-0.173765323277862	-0.131666099822708	-0.0893774614273869	-0.137542908474042	-0.148634173510756	-0.0845324638015884	-0.0845006259162273	-0.135922821862703	-0.116528680318078
0.0820244820703199	0.0799326228919774	0.203550139996185	0.731053225580214	1	0.755880714068781	0.580288603831278	0.438016927177804	0.557115200262447	0.542834679563376	0.381044668369226	0.288513161898806	0.259190507279408	0.200862626088526	0.148717262902876	0.0893939708184552	0.0896980543152913	0.0734590048294586	0.0647621121331735	0.0740795306782548	0.046758923557112	0.0248976511862517	0.0356419938284526	0.0177102947547157	-0.0250946109129781	-0.0129980833751743	0.0162999224696109	0.0178376121876629	0.0254026271674662	0.0257728425564983	-0.00924370572618412	-0.0182452672208093	-0.050694579462103	-0.0577354960961798	-0.0451785684290572	-0.0374861825291908	-0.0745142341521866	-0.00973471013691977	-0.00571063255466101	-0.0859620338311967	-0.137241420787015	-0.140856293392945	-0.112416212336038	-0.101321761572469	-0.128074592199671	-0.104217480102733	-0.0810679780320745	-0.090580874557987	-0.0878043108766861	-0.0686138921744566
-0.109434036464961	-0.120907886568697	-0.0286886340002774	0.439337511142237	0.755880714068781	1	0.828325559864328	0.687283038345081	0.708469496187558	0.653803169055372	0.533138319095816	0.425571737150403	0.328592852252747	0.272122236862271	0.213777825598427	0.168659001739253	0.164236755809598	0.124754603128962	0.119753581037629	0.115420414903246	0.0879557298152689	0.0796450618644667	0.0886481211549175	0.0567081789220097	0.0064716802183266	0.032376509853937	0.0482687020219391	0.0297596611328705	0.0344664351907323	0.0443776875114617	0.041590538374477	0.0452212253026548	0.0292252392881708	0.0219074992811262	0.027525505132093	0.0302015924495491	-0.0151358742909229	0.0615744596504857	0.0512696087359149	-0.0689065376328435	-0.0771510086192027	-0.11581116732247	-0.114068764607265	-0.102083985533712	-0.124832183387298	-0.0992732972451892	-0.0719685753319726	-0.0845680482964129	-0.0618690865610121	-0.0511127513526137
-0.157799551339978	-0.162704304476391	-0.098764596598506	0.322427588908982	0.580288603831278	0.828325559864328	1	0.816463174643065	0.724511420460934	0.74459168584949	0.71060522775222	0.535001900704394	0.391537182369273	0.364635561189989	0.305686243159878	0.24096194536156	0.223350896730786	0.17100836495561	0.159106014086158	0.135680085426322	0.11892285470164	0.118867167345893	0.105102895842482	0.0634911417231105	0.0287359606707462	0.0412779891313754	0.0357233173735838	0.0161902874717846	0.018024740652126	0.0114666373768807	0.0204590768144868	0.0122707290431455	0.0121429224088565	0.01307897194802	0.0145687223850909	0.00713611345757641	-0.0553399482481908	0.0278140281960981	0.0335465819940785	-0.0807594844319065	-0.0454831500070295	-0.0719805758622919	-0.0751702522690622	-0.0646811456238175	-0.0855348819401817	-0.0603523571534042	-0.0270836995323434	-0.0410258749385062	-0.0280919591194704	-0.00903523556885315
-0.169709627948744	-0.182989134519142	-0.130691618748766	0.2053101468973	0.438016927177804	0.687283038345081	0.816463174643065	1	0.815181163765799	0.666394019990546	0.720017297416454	0.638118312008177	0.421127230538067	0.357373129740833	0.338771004500658	0.279436570574247	0.252194019533352	0.191370560156414	0.178607789352117	0.156961217392808	0.140121551805974	0.140242888953685	0.126768851784332	0.0740486887271471	0.0428094178565542	0.0638662288184696	0.0547407832608023	0.0287021395163962	0.0357163255905707	0.0261971886961334	0.036530442312474	0.0245839143915721	0.0288245389249065	0.0325380120385985	0.0347235979485812	0.0224047391726507	-0.0552101952328365	0.0266164434603176	0.0336140725298646	-0.08049025918622	-0.0411390915149229	-0.0697585737007112	-0.0748194915599605	-0.0519179902858108	-0.0756194509062921	-0.0562641717779042	-0.00876669242748544	-0.0171947774173324	-0.0102987980916196	0.0067914562578273
-0.168142730080761	-0.177719231140103	-0.106613009282216	0.277286038442875	0.557115200262447	0.708469496187558	0.724511420460934	0.815181163765799	1	0.820546615183464	0.705071840248499	0.72125681142846	0.610084522177098	0.458109587653911	0.397075067961479	0.356071815888108	0.321160777312537	0.249332934211915	0.224543193716795	0.192591589071812	0.172894425238335	0.172840631487136	0.152779189276145	0.0937963115409024	0.048652511641454	0.070636184788596	0.0739538300041451	0.0468396936260592	0.0495572062717528	0.0343592257478558	0.041562479054807	0.0259662205538556	0.0314014298058769	0.0279958325070281	0.0317775413556094	0.0191039168857773	-0.0760935574910158	0.0167550056726489	0.0306849310236037	-0.0903505715161414	-0.0555787535344804	-0.105680940164466	-0.108267031270852	-0.083164480794708	-0.117896317924742	-0.0901766304468033	-0.0427433529890087	-0.0592654295017236	-0.0403699340261548	-0.0217568389267909
-0.160231333898636	-0.158526260074605	-0.0936839811610097	0.295097828330756	0.542834679563376	0.653803169055372	0.74459168584949	0.666394019990546	0.820546615183464	1	0.811291090630286	0.692178193794721	0.672432376072027	0.588534056517486	0.454529888619376	0.392700686765575	0.356044338977523	0.282765611668567	0.242321015176836	0.205197299928075	0.187700525570342	0.182841707435259	0.15402893304623	0.106066099533216	0.067236895661803	0.0677682018413065	0.0674093546284091	0.0504782783379504	0.0482577296251544	0.0198083925100732	0.0244436444175688	-0.00284176621669694	0.00489249534236971	2.94762831617771E-5	5.65656358354341E-4	-0.0102263800438146	-0.0866990139556725	0.0121995158923237	0.0353456125549351	-0.0880002505169896	-0.0209020614890384	-0.0738008356070213	-0.0710931985512712	-0.0542881315006318	-0.092094657157411	-0.0760956427409819	-0.0345084892703061	-0.06320776792826	-0.0512019689503381	-0.0333214337492091
-0.216861341975128	-0.222727894263045	-0.154200128978282	0.189356856416361	0.381044668369226	0.533138319095816	0.71060522775222	0.720017297416454	0.705071840248499	0.811291090630286	1	0.815950234126149	0.631176413807471	0.630244584254565	0.575881981386963	0.474897696842611	0.414160098773815	0.34807514399367	0.300120045053623	0.253048129019492	0.235856890824547	0.237517248122713	0.196625281690242	0.128462353956715	0.0948358349503931	0.0989731269844801	0.0780689356469392	0.0486536699127849	0.0451718280389444	0.0185875462232748	0.0416811626061388	0.0208785221879638	0.0322587526340234	0.0321644152657003	0.036809436258463	0.0194259156804269	-0.0713600115913083	0.0309917319282387	0.0467150571668539	-0.0684027341497157	-0.040847372797167	-0.0484107246113149	-0.0366362757744107	-0.0364669999513165	-0.0609820608651281	-0.0175900521704717	0.0296923216264573	-0.00591942713620871	-0.00814728603720245	0.028677701241958
-0.270831712924628	-0.286219707352766	-0.225886892364151	0.107175784765057	0.288513161898806	0.425571737150403	0.535001900704394	0.638118312008177	0.72125681142846	0.692178193794721	0.815950234126149	1	0.784587033718026	0.64108120119228	0.654272265420273	0.611915150337362	0.521375203488618	0.431419969692909	0.370766281011481	0.314223273810775	0.295151676313295	0.303034330895181	0.2512648100737	0.168361424280936	0.131116075530396	0.138391929166161	0.119075440059154	0.0776612553852959	0.0649702512773062	0.0396097937389669	0.0686989871641342	0.0528281056440415	0.0790681018188264	0.0851374649187287	0.0791163378834806	0.0604908874663593	-0.047412636329043	0.0614907123466909	0.067884136370336	-0.0483308960411796	-0.0352991333130421	-0.0721011252715001	-0.073304434140979	-0.0649838528222586	-0.104807783724812	-0.0373903989978679	0.0243296010940852	-0.0279785083213069	-0.0150574819051022	0.026607413895127
-0.264983558833619	-0.274036416147854	-0.210753747927158	0.087512195889947	0.259190507279408	0.328592852252747	0.391537182369273	0.421127230538067	0.610084522177098	0.672432376072027	0.631176413807471	0.784587033718026	1	0.791714122976653	0.617234922253555	0.650171639701192	0.58894223654563	0.477216205295505	0.4086384904422	0.34391024385786	0.325441427647554	0.336368274832113	0.269682402155733	0.187987873277356	0.147823881247887	0.163296255299199	0.14473733208324	0.09329780578445	0.0804288157079514	0.0562604238723962	0.0868344098272889	0.0734359414317104	0.100746456214265	0.101982488938083	0.0891218505617649	0.0704820533838882	-0.031637038029296	0.0721046968454085	0.0826996604421162	-0.0152264868562304	0.00321350903115379	-0.0576090276586263	-0.0596263281606853	-0.0613958708241586	-0.10475152968325	-0.0382118599016368	0.00163129601264682	-0.0762793463763888	-0.037495480794967	4.80178890853411E-4
-0.260087459299225	-0.278085903044106	-0.219918840131633	0.066713484262282	0.200862626088526	0.272122236862271	0.364635561189989	0.357373129740833	0.458109587653911	0.588534056517486	0.630244584254565	0.64108120119228	0.791714122976653	1	0.775228115683586	0.657782804877124	0.646247915985254	0.604709365289283	0.505890136747276	0.458433973596989	0.449549754100547	0.433238844441601	0.356105538247335	0.283668912309153	0.234803577165289	0.224858619507842	0.207320248496841	0.155754992784652	0.133118142393944	0.100134281751993	0.123034028559725	0.10570771352627	0.130538311880026	0.12903685158673	0.116705992078212	0.101605764699879	-0.00311870335553433	0.111010331230747	0.131347875426533	0.0264972334705329	0.0262959817179602	-0.0328678618249643	-0.0167116951704888	-0.0235651200875911	-0.0765430452781098	-0.00702843000539558	0.0434975664905437	-0.0538477166450548	-0.0398849962503988	0.0157036064097688
-0.247114522759779	-0.273005197778016	-0.213331378647256	0.0680500856417036	0.148717262902876	0.213777825598427	0.305686243159878	0.338771004500658	0.397075067961479	0.454529888619376	0.575881981386963	0.654272265420273	0.617234922253555	0.775228115683586	1	0.817695522704255	0.684390055522154	0.686494960286522	0.550706981683513	0.520660070791344	0.519753058015463	0.482240726860003	0.397297200431524	0.335101262483851	0.271089159469875	0.237863428513774	0.224400004514759	0.165469843198338	0.127013490654571	0.105698231236806	0.138988969797332	0.122062666557332	0.157679164543519	0.15964556366282	0.144665195710641	0.128074568001075	0.019183751302092	0.144413539101364	0.179142824969635	0.0768332358736076	0.0217999660178052	-0.0224146575343585	0.00273676585504313	9.20672019333124E-4	-0.0763444763223422	-0.00213537680760026	0.0852171755964887	-0.0140017998336955	-0.0402299921413556	0.016997854652178
-0.296677580023993	-0.322947295003548	-0.272071318115862	0.00781129145462331	0.0893939708184552	0.168659001739253	0.24096194536156	0.279436570574247	0.356071815888108	0.392700686765575	0.474897696842611	0.611915150337362	0.650171639701192	0.657782804877124	0.817695522704255	1	0.800941560225643	0.705049477395237	0.581864807673898	0.520442379891494	0.513444844722788	0.502764262729613	0.41591030323384	0.340412815440849	0.288298171668154	0.274915159012429	0.233528512918786	0.161531664340812	0.141286292895912	0.125174671483436	0.179914864451059	0.158469863497884	0.20281552761796	0.197712423115108	0.179181554749797	0.166798818186358	0.0555383692902893	0.175724251171606	0.183250782011808	0.0845121916166414	0.0519451482910975	-0.00863640906691174	3.50094122869034E-4	-0.020551797776128	-0.0766278998206256	0.01123773475904	0.078210172910603	-0.0295604813200914	-0.0258119206209372	0.023147731201284
-0.360712233872293	-0.398715841533869	-0.353884732197435	0.004715248422997	0.0896980543152913	0.164236755809598	0.223350896730786	0.252194019533352	0.321160777312537	0.356044338977523	0.414160098773815	0.521375203488618	0.58894223654563	0.646247915985254	0.684390055522154	0.800941560225643	1	0.85592903860822	0.744694000578121	0.639955054532842	0.593804099194825	0.616301274254195	0.53495087604503	0.407373423193729	0.349449987905489	0.367369756951246	0.314014511114264	0.214275686591704	0.196765637503216	0.178757346254047	0.240747857809998	0.216173561063624	0.261721334359865	0.247787067986646	0.226678378207204	0.221828116370769	0.0985572835181077	0.240364320478101	0.217398097821308	0.0778238466606811	0.0610709971439189	-0.0107606922007647	0.00713195939209269	-0.030852122023635	-0.090182323895104	0.0235845191601304	0.0842588576894581	-0.043787175923866	-0.0165143051921484	0.0368673207717875
-0.297717986605238	-0.346638551614192	-0.284020276688859	0.0399151431224058	0.0734590048294586	0.124754603128962	0.17100836495561	0.191370560156414	0.249332934211915	0.282765611668567	0.34807514399367	0.431419969692909	0.477216205295505	0.604709365289283	0.686494960286522	0.705049477395237	0.85592903860822	1	0.863780631927146	0.807528535079968	0.769314430449986	0.732459192563743	0.656988331750553	0.544847273286672	0.423709047794185	0.425320062871081	0.420404525347042	0.308707459915568	0.253017743405981	0.247398233873391	0.292697808236241	0.272489805598981	0.312292555990005	0.295055163632762	0.260574302343843	0.249443560292307	0.131761774794834	0.290584203228793	0.320950349394445	0.176032292759062	0.0532962864415971	-0.0573668898889252	-0.0200515530023903	-0.036892120451642	-0.130383777849909	-0.0282235916543395	0.0743039935946598	-0.0689691341902737	-0.0767363357722968	-5.12873850934004E-4
-0.349056713323682	-0.416743640990207	-0.329125192384628	0.0431073608909298	0.0647621121331735	0.119753581037629	0.159106014086158	0.178607789352117	0.224543193716795	0.242321015176836	0.300120045053623	0.370766281011481	0.4086384904422	0.505890136747276	0.550706981683513	0.581864807673898	0.744694000578121	0.863780631927146	1	0.873143453728961	0.752583604499923	0.82182712391489	0.783666248419941	0.574717891217274	0.437316953306495	0.534742399615089	0.495486346203504	0.317541700030071	0.273519416179859	0.305381671782473	0.380129686705624	0.359870570333615	0.399898151674867	0.380679168650648	0.352130470415803	0.348212717758031	0.201764694637997	0.370200033056075	0.364699052770101	0.233789590290666	0.0265725177965698	-0.0786804764371187	-0.0192966690883398	-0.0540349583958183	-0.142130055700328	0.00499671421218253	0.103589274893006	-0.056296003479976	-0.0445216159737279	0.0487203149088842
-0.21026370380744	-0.282830556275791	-0.199205294954525	0.0922584811080458	0.0740795306782548	0.115420414903246	0.135680085426322	0.156961217392808	0.192591589071812	0.205197299928075	0.253048129019492	0.314223273810775	0.34391024385786	0.458433973596989	0.520660070791344	0.520442379891494	0.639955054532842	0.807528535079968	0.873143453728961	1	0.894264915377539	0.815657180766078	0.846661060496183	0.760504552451333	0.536178724511062	0.559420928601154	0.621798407755911	0.484852298561031	0.370948179695487	0.395794490171058	0.41036344360607	0.38486398945906	0.409705950477933	0.382037681186107	0.326212256772326	0.301719230160729	0.179228576319376	0.36877929716192	0.462974052448955	0.290868404912506	0.0349571925423076	-0.136056930688199	-0.087404472983411	-0.0725687138648602	-0.207033465672035	-0.122270056245725	0.0333854455706269	-0.127783706083817	-0.165389240526062	-0.0738609966888793
-0.168320233440673	-0.232840394892142	-0.174789515390372	0.0658783541508826	0.046758923557112	0.0879557298152689	0.11892285470164	0.140121551805974	0.172894425238335	0.187700525570342	0.235856890824547	0.295151676313295	0.325441427647554	0.449549754100547	0.519753058015463	0.513444844722788	0.593804099194825	0.769314430449986	0.752583604499923	0.894264915377539	1	0.851598151815438	0.79310911806442	0.811755769492655	0.648046573535215	0.561551202243095	0.624364520794784	0.549640608508424	0.422093440261736	0.409370274854656	0.391495896597574	0.344612760289378	0.35854825314615	0.324216757897855	0.258785658436887	0.227804487419064	0.128986646992976	0.307896037701097	0.418161749073992	0.241472075457084	0.0499240041989484	-0.124319327756999	-0.0933599505942743	-0.0611158132999586	-0.192709597898865	-0.145156375678189	0.00137405098963418	-0.147888372138108	-0.186277480860069	-0.112213233931068
-0.293256341408446	-0.356673868704287	-0.286392788930913	0.0303559993769117	0.0248976511862517	0.0796450618644667	0.118867167345893	0.140242888953685	0.172840631487136	0.182841707435259	0.237517248122713	0.303034330895181	0.336368274832113	0.433238844441601	0.482240726860003	0.502764262729613	0.616301274254195	0.732459192563743	0.82182712391489	0.815657180766078	0.851598151815438	1	0.877618751421251	0.721447521892616	0.655581479852673	0.675937546388463	0.615035998835324	0.469440142397061	0.408207458544622	0.411296403361737	0.445918624188377	0.389653433881042	0.417777460013463	0.380472515417536	0.332576748462124	0.321039112561926	0.18895488719423	0.334835615803686	0.366381233783007	0.248185784270587	0.0674044594397927	-0.0596133405940359	-0.0192065162156137	-0.035450800397831	-0.12790549706282	-0.018166770828551	0.0877627874615597	-0.0711255330841577	-0.0671820705871056	0.0047480526747792
-0.243435395672867	-0.3188339672274	-0.239979921004436	0.0599493560437064	0.0356419938284526	0.0886481211549175	0.105102895842482	0.126768851784332	0.152779189276145	0.15402893304623	0.196625281690242	0.2512648100737	0.269682402155733	0.356105538247335	0.397297200431524	0.41591030323384	0.53495087604503	0.656988331750553	0.783666248419941	0.846661060496183	0.79310911806442	0.877618751421251	1	0.836268675626642	0.638071118678685	0.730149207818646	0.740639557775592	0.554279412027652	0.44793627811699	0.498546146537006	0.512648082823812	0.464337618813681	0.4802952129841	0.44000303698971	0.390293871569017	0.367694158739383	0.240056031991272	0.3820669623005	0.42653342890848	0.300868187705919	0.0402903849292522	-0.114083668697485	-0.069694201641266	-0.0726487845551929	-0.169455385117224	-0.068806741876114	0.054634662455091	-0.101719874661027	-0.111475842288606	-0.0339475124216951
-0.0747007937266952	-0.130650629010448	-0.111001039704054	0.0436685713240774	0.0177102947547157	0.0567081789220097	0.0634911417231105	0.0740486887271471	0.0937963115409024	0.106066099533216	0.128462353956715	0.168361424280936	0.187987873277356	0.283668912309153	0.335101262483851	0.340412815440849	0.407373423193729	0.544847273286672	0.574717891217274	0.760504552451333	0.811755769492655	0.721447521892616	0.836268675626642	1	0.77333341734981	0.62237032621777	0.760086282644908	0.718617255524952	0.525948785221222	0.516418043363808	0.43880014402177	0.380476254899021	0.367459246385142	0.325943019963737	0.247196202825765	0.202838585377699	0.1265005909433	0.281428941382489	0.408250261580453	0.225269876217128	0.0639724017045173	-0.140852843813183	-0.134015069430843	-0.0841873032199089	-0.205182628423077	-0.204105990901446	-0.065511707163862	-0.190838563539462	-0.23291367829833	-0.184380814419483
-0.12732335328317	-0.156431300517078	-0.175657496229212	-0.0275434609317638	-0.0250946109129781	0.0064716802183266	0.0287359606707462	0.0428094178565542	0.048652511641454	0.067236895661803	0.0948358349503931	0.131116075530396	0.147823881247887	0.234803577165289	0.271089159469875	0.288298171668154	0.349449987905489	0.423709047794185	0.437316953306495	0.536178724511062	0.648046573535215	0.655581479852673	0.638071118678685	0.77333341734981	1	0.741702220091297	0.651647526754746	0.728816235054116	0.660443566742866	0.548002603716856	0.474272185071138	0.34630321483689	0.314520257756329	0.25212868317565	0.187401399498407	0.156032269717984	0.0576941733535764	0.144742758446054	0.209551703580575	0.0888230820502181	0.137044093824976	-0.00309930055665531	-0.0272894072458849	-0.013932865498451	-0.0678607670363675	-0.0633911457747813	5.24771041668087E-4	-0.0931946554280283	-0.0802696184108072	-0.0781749786373689
-0.272906267849739	-0.334130043241641	-0.296103918021971	-0.00529080545086269	-0.0129980833751743	0.032376509853937	0.0412779891313754	0.0638662288184696	0.070636184788596	0.0677682018413065	0.0989731269844801	0.138391929166161	0.163296255299199	0.224858619507842	0.237863428513774	0.274915159012429	0.367369756951246	0.425320062871081	0.534742399615089	0.559420928601154	0.561551202243095	0.675937546388463	0.730149207818646	0.62237032621777	0.741702220091297	1	0.790787677011649	0.6164874315355	0.659636144370186	0.675321556075197	0.691040718741761	0.570193516042444	0.553286333947289	0.474756962311523	0.431281886322786	0.404742733679765	0.231969918666784	0.290023814784784	0.28345876128668	0.212978465084228	0.109938104345899	-0.00852539540870072	-0.00960302417248961	-0.0394192573932785	-0.069617338410092	0.0343731880627096	0.093025656118994	-0.0196512879073998	0.0266647720429855	0.0555115432622528
-0.0988716079936323	-0.173094374817107	-0.138570539866743	0.0469827823577047	0.0162999224696109	0.0482687020219391	0.0357233173735838	0.0547407832608023	0.0739538300041451	0.0674093546284091	0.0780689356469392	0.119075440059154	0.14473733208324	0.207320248496841	0.224400004514759	0.233528512918786	0.314014511114264	0.420404525347042	0.495486346203504	0.621798407755911	0.624364520794784	0.615035998835324	0.740639557775592	0.760086282644908	0.651647526754746	0.790787677011649	1	0.824430907157159	0.687206721950902	0.748912863744606	0.65622400579434	0.565499131709435	0.52129527250557	0.451549692576939	0.384859274462566	0.337980638161388	0.22113606044368	0.343543711163027	0.428630578061815	0.27112747072356	0.0401696593477825	-0.172418406659295	-0.170247813843888	-0.132167718170487	-0.209841156174435	-0.168941532436762	-0.0605775331176894	-0.168328425366015	-0.165469180387988	-0.130940088476306
0.0357950334715299	-0.0122930137674087	-0.0268177304382147	0.0390375726599829	0.0178376121876629	0.0297596611328705	0.0161902874717846	0.0287021395163962	0.0468396936260592	0.0504782783379504	0.0486536699127849	0.0776612553852959	0.09329780578445	0.155754992784652	0.165469843198338	0.161531664340812	0.214275686591704	0.308707459915568	0.317541700030071	0.484852298561031	0.549640608508424	0.469440142397061	0.554279412027652	0.718617255524952	0.728816235054116	0.6164874315355	0.824430907157159	1	0.818140328355368	0.7397966985785	0.538551437760843	0.410885059476407	0.326136467438337	0.272835434723229	0.199289150053216	0.13813714963047	0.0606173434213661	0.175923851592606	0.30627154561081	0.139146599944571	0.0619622650718782	-0.151961640631607	-0.181442267643277	-0.114185629275046	-0.182680127033618	-0.218371731050363	-0.129982914047979	-0.200948251286783	-0.198436771098519	-0.19433948355855
-0.0528275571139375	-0.0975072883567796	-0.110425537096425	0.0297376436142906	0.0254026271674662	0.0344664351907323	0.018024740652126	0.0357163255905707	0.0495572062717528	0.0482577296251544	0.0451718280389444	0.0649702512773062	0.0804288157079514	0.133118142393944	0.127013490654571	0.141286292895912	0.196765637503216	0.253017743405981	0.273519416179859	0.370948179695487	0.422093440261736	0.408207458544622	0.44793627811699	0.525948785221222	0.660443566742866	0.659636144370186	0.687206721950902	0.818140328355368	1	0.843695747340888	0.687519984884356	0.503061719279744	0.388671609045896	0.322627279470633	0.27238635889665	0.209646036242684	0.0664673590755845	0.12348361581918	0.19300980289377	0.0976442885343534	0.103726181247255	-0.0502945972302356	-0.0931498696679224	-0.0644414444828505	-0.0778458320264866	-0.0626595217589691	-0.0164292860915416	-0.0662800964799479	-0.0216680285531095	-0.0307849999301009
-0.0754778577612589	-0.140487828044678	-0.123798226527519	0.0495575359893827	0.0257728425564983	0.0443776875114617	0.0114666373768807	0.0261971886961334	0.0343592257478558	0.0198083925100732	0.0185875462232748	0.0396097937389669	0.0562604238723962	0.100134281751993	0.105698231236806	0.125174671483436	0.178757346254047	0.247398233873391	0.305381671782473	0.395794490171058	0.409370274854656	0.411296403361737	0.498546146537006	0.516418043363808	0.548002603716856	0.675321556075197	0.748912863744606	0.7397966985785	0.843695747340888	1	0.847792536292856	0.682889056986869	0.56152215494849	0.493101164440932	0.44136088574455	0.377009479958253	0.194399688810403	0.248642052705556	0.310634509969004	0.221371037291908	0.0667356564136942	-0.117196252471477	-0.140162808583059	-0.114021584180168	-0.141778612634275	-0.0973086894503288	-0.0344040263439326	-0.0975117857536061	-0.0554138829061423	-0.0692132095324009
-0.248573538499833	-0.311296219756048	-0.28582290574503	0.00706386043536857	-0.00924370572618412	0.041590538374477	0.0204590768144868	0.036530442312474	0.041562479054807	0.0244436444175688	0.0416811626061388	0.0686989871641342	0.0868344098272889	0.123034028559725	0.138988969797332	0.179914864451059	0.240747857809998	0.292697808236241	0.380129686705624	0.41036344360607	0.391495896597574	0.445918624188377	0.512648082823812	0.43880014402177	0.474272185071138	0.691040718741761	0.65622400579434	0.538551437760843	0.687519984884356	0.847792536292856	1	0.875929749308519	0.759258770189611	0.674538909937212	0.643897634977922	0.590172394161541	0.342507666779864	0.353045950520001	0.334893725064097	0.300100118656971	0.136703499833248	-0.0139272322046257	-0.0330518918651948	-0.0567275521030343	-0.0556740550117507	0.0589654400949632	0.105496798397143	0.035795719268219	0.0966410672946668	0.082227676949799
-0.287943262682077	-0.346114366233398	-0.327248064874738	-0.00328167509230349	-0.0182452672208093	0.0452212253026548	0.0122707290431455	0.0245839143915721	0.0259662205538556	-0.00284176621669694	0.0208785221879638	0.0528281056440415	0.0734359414317104	0.10570771352627	0.122062666557332	0.158469863497884	0.216173561063624	0.272489805598981	0.359870570333615	0.38486398945906	0.344612760289378	0.389653433881042	0.464337618813681	0.380476254899021	0.34630321483689	0.570193516042444	0.565499131709435	0.410885059476407	0.503061719279744	0.682889056986869	0.875929749308519	1	0.884790699015272	0.836968652085888	0.798420982930484	0.707156390070173	0.448764810279959	0.432393882266162	0.400567718451729	0.374685833586586	0.126755431602714	-0.0314919382663663	-0.0568690973319405	-0.0710766981609077	-0.0692158754956595	0.032194211901778	0.0759631431890715	0.0110403674822919	0.0631420256117425	0.0400212114115209
-0.34987600503181	-0.401137968117787	-0.383202070410977	-0.0422221472546591	-0.050694579462103	0.0292252392881708	0.0121429224088565	0.0288245389249065	0.0314014298058769	0.00489249534236971	0.0322587526340234	0.0790681018188264	0.100746456214265	0.130538311880026	0.157679164543519	0.20281552761796	0.261721334359865	0.312292555990005	0.399898151674867	0.409705950477933	0.35854825314615	0.417777460013463	0.4802952129841	0.367459246385142	0.314520257756329	0.553286333947289	0.52129527250557	0.326136467438337	0.388671609045896	0.56152215494849	0.759258770189611	0.884790699015272	1	0.897190200099422	0.783642613469879	0.761132118800181	0.575857413986143	0.555271081734357	0.474226745146813	0.440707311302085	0.149656427498358	0.00194882063329235	0.00403215062605441	-0.028427018225879	-0.0623217734465737	0.0461630279320576	0.112133053164408	0.0123027262722889	0.0441358158289882	0.0550400334563117
-0.359694332670997	-0.404052660250425	-0.383061101756462	-0.0402217444320789	-0.0577354960961798	0.0219074992811262	0.01307897194802	0.0325380120385985	0.0279958325070281	2.94762831617771E-5	0.0321644152657003	0.0851374649187287	0.101982488938083	0.12903685158673	0.15964556366282	0.197712423115108	0.247787067986646	0.295055163632762	0.380679168650648	0.382037681186107	0.324216757897855	0.380472515417536	0.44000303698971	0.325943019963737	0.25212868317565	0.474756962311523	0.451549692576939	0.272835434723229	0.322627279470633	0.493101164440932	0.674538909937212	0.836968652085888	0.897190200099422	1	0.888946537706688	0.769755452744935	0.522548915078122	0.504465287249641	0.427769918568611	0.395894314912967	0.107121337498485	-0.0123715121455169	-0.00453015305683839	-0.0312498140725174	-0.0521931713822245	0.0618016030207585	0.119207900942726	0.0211265530683255	0.0487954313040965	0.0603843467796475
-0.399806428027437	-0.435658031912135	-0.411939699688561	-0.0536293492470323	-0.0451785684290572	0.027525505132093	0.0145687223850909	0.0347235979485812	0.0317775413556094	5.65656358354341E-4	0.036809436258463	0.0791163378834806	0.0891218505617649	0.116705992078212	0.144665195710641	0.179181554749797	0.226678378207204	0.260574302343843	0.352130470415803	0.326212256772326	0.258785658436887	0.332576748462124	0.390293871569017	0.247196202825765	0.187401399498407	0.431281886322786	0.384859274462566	0.199289150053216	0.27238635889665	0.44136088574455	0.643897634977922	0.798420982930484	0.783642613469879	0.888946537706688	1	0.879782581053211	0.562633696992284	0.513475296659761	0.396487334609576	0.403711925187925	0.139302673852538	0.0383747697124925	0.0523779168050986	0.00731015261479298	0.010252762452097	0.153969688291708	0.190526644586538	0.108115432156947	0.145441862254406	0.143762527226856
-0.430781805100114	-0.458317343909705	-0.434865429359135	-0.0701938417165887	-0.0374861825291908	0.0302015924495491	0.00713611345757641	0.0224047391726507	0.0191039168857773	-0.0102263800438146	0.0194259156804269	0.0604908874663593	0.0704820533838882	0.101605764699879	0.128074568001075	0.166798818186358	0.221828116370769	0.249443560292307	0.348212717758031	0.301719230160729	0.227804487419064	0.321039112561926	0.367694158739383	0.202838585377699	0.156032269717984	0.404742733679765	0.337980638161388	0.13813714963047	0.209646036242684	0.377009479958253	0.590172394161541	0.707156390070173	0.761132118800181	0.769755452744935	0.879782581053211	1	0.759936524566513	0.68681242101213	0.46497972944845	0.464118198361455	0.184339791564312	0.0750593043975381	0.10164003392289	0.0423309223831001	0.0349968618165008	0.189342199862864	0.236632084512873	0.145682720903522	0.174557569387398	0.191000207259792
-0.316056237824301	-0.308955974942871	-0.350060041995546	-0.126372692049183	-0.0745142341521866	-0.0151358742909229	-0.0553399482481908	-0.0552101952328365	-0.0760935574910158	-0.0866990139556725	-0.0713600115913083	-0.047412636329043	-0.031637038029296	-0.00311870335553433	0.019183751302092	0.0555383692902893	0.0985572835181077	0.131761774794834	0.201764694637997	0.179228576319376	0.128986646992976	0.18895488719423	0.240056031991272	0.1265005909433	0.0576941733535764	0.231969918666784	0.22113606044368	0.0606173434213661	0.0664673590755845	0.194399688810403	0.342507666779864	0.448764810279959	0.575857413986143	0.522548915078122	0.562633696992284	0.759936524566513	1	0.844733691049997	0.542307656524934	0.541985708297135	0.187095242000902	0.0469273411392859	0.0590567844886214	0.0292885209900829	0.0142818941035916	0.111124005941019	0.159749096745039	0.0702682150552663	0.0637926396311427	0.0967652225784542
-0.355278821251047	-0.390636989407794	-0.380730557258604	-0.0588642560556368	-0.00973471013691977	0.0615744596504857	0.0278140281960981	0.0266164434603176	0.0167550056726489	0.0121995158923237	0.0309917319282387	0.0614907123466909	0.0721046968454085	0.111010331230747	0.144413539101364	0.175724251171606	0.240364320478101	0.290584203228793	0.370200033056075	0.36877929716192	0.307896037701097	0.334835615803686	0.3820669623005	0.281428941382489	0.144742758446054	0.290023814784784	0.343543711163027	0.175923851592606	0.12348361581918	0.248642052705556	0.353045950520001	0.432393882266162	0.555271081734357	0.504465287249641	0.513475296659761	0.68681242101213	0.844733691049997	1	0.789535549433829	0.534499553042656	0.149429164517267	-0.0721176141484169	-0.0385452597340251	-0.0230581577132236	-0.0937821872968558	-0.00900096717113136	0.120371546387764	0.0129542122769865	-0.033929863611608	0.0179570037766527
-0.0845086759744889	-0.132676162300243	-0.104523653706504	0.0147122303344152	-0.00571063255466101	0.0512696087359149	0.0335465819940785	0.0336140725298646	0.0306849310236037	0.0353456125549351	0.0467150571668539	0.067884136370336	0.0826996604421162	0.131347875426533	0.179142824969635	0.183250782011808	0.217398097821308	0.320950349394445	0.364699052770101	0.462974052448955	0.418161749073992	0.366381233783007	0.42653342890848	0.408250261580453	0.209551703580575	0.28345876128668	0.428630578061815	0.30627154561081	0.19300980289377	0.310634509969004	0.334893725064097	0.400567718451729	0.474226745146813	0.427769918568611	0.396487334609576	0.46497972944845	0.542307656524934	0.789535549433829	1	0.756767267016752	0.243856515755517	-0.0775487379178652	-0.0345099952812924	0.0605531169433484	-0.116418376073013	-0.118353496359383	0.0939314310634248	-0.0310759971951411	-0.155986486365478	-0.101040317823598
-0.0117801255065098	-0.0287084061679151	0.0188683809133085	-0.022224030734786	-0.0859620338311967	-0.0689065376328435	-0.0807594844319065	-0.08049025918622	-0.0903505715161414	-0.0880002505169896	-0.0684027341497157	-0.0483308960411796	-0.0152264868562304	0.0264972334705329	0.0768332358736076	0.0845121916166414	0.0778238466606811	0.176032292759062	0.233789590290666	0.290868404912506	0.241472075457084	0.248185784270587	0.300868187705919	0.225269876217128	0.0888230820502181	0.212978465084228	0.27112747072356	0.139146599944571	0.0976442885343534	0.221371037291908	0.300100118656971	0.374685833586586	0.440707311302085	0.395894314912967	0.403711925187925	0.464118198361455	0.541985708297135	0.534499553042656	0.756767267016752	1	0.406502890264617	0.154961997303698	0.199489372106088	0.21341110449839	0.0884867655548746	0.131842606840591	0.251709200490773	0.126655526626502	0.0261662643308211	0.0776672518628784
-0.0852713312547723	-0.0420823060356387	-0.17077916034299	-0.176737895561966	-0.137241420787015	-0.0771510086192027	-0.0454831500070295	-0.0411390915149229	-0.0555787535344804	-0.0209020614890384	-0.040847372797167	-0.0352991333130421	0.00321350903115379	0.0262959817179602	0.0217999660178052	0.0519451482910975	0.0610709971439189	0.0532962864415971	0.0265725177965698	0.0349571925423076	0.0499240041989484	0.0674044594397927	0.0402903849292522	0.0639724017045173	0.137044093824976	0.109938104345899	0.0401696593477825	0.0619622650718782	0.103726181247255	0.0667356564136942	0.136703499833248	0.126755431602714	0.149656427498358	0.107121337498485	0.139302673852538	0.184339791564312	0.187095242000902	0.149429164517267	0.243856515755517	0.406502890264617	1	0.74778034433191	0.515320044356573	0.485734978852362	0.540948469308958	0.388674748241198	0.307003586352708	0.29412025860724	0.285887579949728	0.177241615202673
-0.116637996875567	-0.0532374854511553	-0.143550706152903	-0.173765323277862	-0.140856293392945	-0.11581116732247	-0.0719805758622919	-0.0697585737007112	-0.105680940164466	-0.0738008356070213	-0.0484107246113149	-0.0721011252715001	-0.0576090276586263	-0.0328678618249643	-0.0224146575343585	-0.00863640906691174	-0.0107606922007647	-0.0573668898889252	-0.0786804764371187	-0.136056930688199	-0.124319327756999	-0.0596133405940359	-0.114083668697485	-0.140852843813183	-0.00309930055665531	-0.00852539540870072	-0.172418406659295	-0.151961640631607	-0.0502945972302356	-0.117196252471477	-0.0139272322046257	-0.0314919382663663	0.00194882063329235	-0.0123715121455169	0.0383747697124925	0.0750593043975381	0.0469273411392859	-0.0721176141484169	-0.0775487379178652	0.154961997303698	0.74778034433191	1	0.826631994483146	0.712920286095682	0.770253362192647	0.659492188213791	0.529221635000587	0.521764081773692	0.493855872842432	0.392694296527582
-0.114237779194555	-0.0640284511394557	-0.100913541953035	-0.131666099822708	-0.112416212336038	-0.114068764607265	-0.0751702522690622	-0.0748194915599605	-0.108267031270852	-0.0710931985512712	-0.0366362757744107	-0.073304434140979	-0.0596263281606853	-0.0167116951704888	0.00273676585504313	3.50094122869034E-4	0.00713195939209269	-0.0200515530023903	-0.0192966690883398	-0.087404472983411	-0.0933599505942743	-0.0192065162156137	-0.069694201641266	-0.134015069430843	-0.0272894072458849	-0.00960302417248961	-0.170247813843888	-0.181442267643277	-0.0931498696679224	-0.140162808583059	-0.0330518918651948	-0.0568690973319405	0.00403215062605441	-0.00453015305683839	0.0523779168050986	0.10164003392289	0.0590567844886214	-0.0385452597340251	-0.0345099952812924	0.199489372106088	0.515320044356573	0.826631994483146	1	0.82759254742718	0.747995223397859	0.751294524364773	0.716367510633926	0.62495679115783	0.542913633050057	0.514500794867003
-0.00258269869140393	0.0340054839046924	-0.0110381554279095	-0.0893774614273869	-0.101321761572469	-0.102083985533712	-0.0646811456238175	-0.0519179902858108	-0.083164480794708	-0.0542881315006318	-0.0364669999513165	-0.0649838528222586	-0.0613958708241586	-0.0235651200875911	9.20672019333124E-4	-0.020551797776128	-0.030852122023635	-0.036892120451642	-0.0540349583958183	-0.0725687138648602	-0.0611158132999586	-0.035450800397831	-0.0726487845551929	-0.0841873032199089	-0.013932865498451	-0.0394192573932785	-0.132167718170487	-0.114185629275046	-0.0644414444828505	-0.114021584180168	-0.0567275521030343	-0.0710766981609077	-0.028427018225879	-0.0312498140725174	0.00731015261479298	0.0423309223831001	0.0292885209900829	-0.0230581577132236	0.0605531169433484	0.21341110449839	0.485734978852362	0.712920286095682	0.82759254742718	1	0.812675195185989	0.611538869060588	0.673891374326055	0.655396699294585	0.476784323754296	0.409324642057387
-0.0759196839097974	-0.0248334135707751	-0.0728260038279217	-0.137542908474042	-0.128074592199671	-0.124832183387298	-0.0855348819401817	-0.0756194509062921	-0.117896317924742	-0.092094657157411	-0.0609820608651281	-0.104807783724812	-0.10475152968325	-0.0765430452781098	-0.0763444763223422	-0.0766278998206256	-0.090182323895104	-0.130383777849909	-0.142130055700328	-0.207033465672035	-0.192709597898865	-0.12790549706282	-0.169455385117224	-0.205182628423077	-0.0678607670363675	-0.069617338410092	-0.209841156174435	-0.182680127033618	-0.0778458320264866	-0.141778612634275	-0.0556740550117507	-0.0692158754956595	-0.0623217734465737	-0.0521931713822245	0.010252762452097	0.0349968618165008	0.0142818941035916	-0.0937821872968558	-0.116418376073013	0.0884867655548746	0.540948469308958	0.770253362192647	0.747995223397859	0.812675195185989	1	0.778442452111894	0.623312206521954	0.71274563438858	0.664248347443244	0.52095549922977
-0.267701280715103	-0.22712213492844	-0.232015250455097	-0.148634173510756	-0.104217480102733	-0.0992732972451892	-0.0603523571534042	-0.0562641717779042	-0.0901766304468033	-0.0760956427409819	-0.0175900521704717	-0.0373903989978679	-0.0382118599016368	-0.00702843000539558	-0.00213537680760026	0.01123773475904	0.0235845191601304	-0.0282235916543395	0.00499671421218253	-0.122270056245725	-0.145156375678189	-0.018166770828551	-0.068806741876114	-0.204105990901446	-0.0633911457747813	0.0343731880627096	-0.168941532436762	-0.218371731050363	-0.0626595217589691	-0.0973086894503288	0.0589654400949632	0.032194211901778	0.0461630279320576	0.0618016030207585	0.153969688291708	0.189342199862864	0.111124005941019	-0.00900096717113136	-0.118353496359383	0.131842606840591	0.388674748241198	0.659492188213791	0.751294524364773	0.611538869060588	0.778442452111894	1	0.827127449404575	0.751720110951023	0.80382278465661	0.781986717578985
-0.228148473874878	-0.217315219586073	-0.215055669665793	-0.0845324638015884	-0.0810679780320745	-0.0719685753319726	-0.0270836995323434	-0.00876669242748544	-0.0427433529890087	-0.0345084892703061	0.0296923216264573	0.0243296010940852	0.00163129601264682	0.0434975664905437	0.0852171755964887	0.078210172910603	0.0842588576894581	0.0743039935946598	0.103589274893006	0.0333854455706269	0.00137405098963418	0.0877627874615597	0.054634662455091	-0.065511707163862	5.24771041668087E-4	0.093025656118994	-0.0605775331176894	-0.129982914047979	-0.0164292860915416	-0.0344040263439326	0.105496798397143	0.0759631431890715	0.112133053164408	0.119207900942726	0.190526644586538	0.236632084512873	0.159749096745039	0.120371546387764	0.0939314310634248	0.251709200490773	0.307003586352708	0.529221635000587	0.716367510633926	0.673891374326055	0.623312206521954	0.827127449404575	1	0.844244830820972	0.71167249548708	0.769505591138157
-0.170347362817721	-0.160504622423414	-0.161326931962287	-0.0845006259162273	-0.090580874557987	-0.0845680482964129	-0.0410258749385062	-0.0171947774173324	-0.0592654295017236	-0.06320776792826	-0.00591942713620871	-0.0279785083213069	-0.0762793463763888	-0.0538477166450548	-0.0140017998336955	-0.0295604813200914	-0.043787175923866	-0.0689691341902737	-0.056296003479976	-0.127783706083817	-0.147888372138108	-0.0711255330841577	-0.101719874661027	-0.190838563539462	-0.0931946554280283	-0.0196512879073998	-0.168328425366015	-0.200948251286783	-0.0662800964799479	-0.0975117857536061	0.035795719268219	0.0110403674822919	0.0123027262722889	0.0211265530683255	0.108115432156947	0.145682720903522	0.0702682150552663	0.0129542122769865	-0.0310759971951411	0.126655526626502	0.29412025860724	0.521764081773692	0.62495679115783	0.655396699294585	0.71274563438858	0.751720110951023	0.844244830820972	1	0.837248563519034	0.764576647557713
-0.277340515906806	-0.258397190057482	-0.266524662266342	-0.135922821862703	-0.0878043108766861	-0.0618690865610121	-0.0280919591194704	-0.0102987980916196	-0.0403699340261548	-0.0512019689503381	-0.00814728603720245	-0.0150574819051022	-0.037495480794967	-0.0398849962503988	-0.0402299921413556	-0.0258119206209372	-0.0165143051921484	-0.0767363357722968	-0.0445216159737279	-0.165389240526062	-0.186277480860069	-0.0671820705871056	-0.111475842288606	-0.23291367829833	-0.0802696184108072	0.0266647720429855	-0.165469180387988	-0.198436771098519	-0.0216680285531095	-0.0554138829061423	0.0966410672946668	0.0631420256117425	0.0441358158289882	0.0487954313040965	0.145441862254406	0.174557569387398	0.0637926396311427	-0.033929863611608	-0.155986486365478	0.0261662643308211	0.285887579949728	0.493855872842432	0.542913633050057	0.476784323754296	0.664248347443244	0.80382278465661	0.71167249548708	0.837248563519034	1	0.869040751182498
-0.294105270932081	-0.281726466954346	-0.264079161744472	-0.116528680318078	-0.0686138921744566	-0.0511127513526137	-0.00903523556885315	0.0067914562578273	-0.0217568389267909	-0.0333214337492091	0.028677701241958	0.026607413895127	4.80178890853411E-4	0.0157036064097688	0.016997854652178	0.023147731201284	0.0368673207717875	-5.12873850934004E-4	0.0487203149088842	-0.0738609966888793	-0.112213233931068	0.0047480526747792	-0.0339475124216951	-0.184380814419483	-0.0781749786373689	0.0555115432622528	-0.130940088476306	-0.19433948355855	-0.0307849999301009	-0.0692132095324009	0.082227676949799	0.0400212114115209	0.0550400334563117	0.0603843467796475	0.143762527226856	0.191000207259792	0.0967652225784542	0.0179570037766527	-0.101040317823598	0.0776672518628784	0.177241615202673	0.392694296527582	0.514500794867003	0.409324642057387	0.52095549922977	0.781986717578985	0.769505591138157	0.764576647557713	0.869040751182498	1
-0.156459664258491	-0.148055515430732	-0.131044659561583	-0.061776745435648	-0.0590849810277313	-0.0466941973967617	-0.00709142601877107	0.00982671479158245	-0.03214769044145	-0.0445636810895793	0.0139859271329279	-0.0123917538975484	-0.0725244210986025	-0.0607333549641343	-0.0366429344833761	-0.066425028422957	-0.0851003961242143	-0.101178602236497	-0.0718530201958723	-0.144497991963046	-0.173004494880624	-0.0992964288193852	-0.127880563447036	-0.226413841092774	-0.158328186221926	-0.0643523732119897	-0.19465709052761	-0.233713490811796	-0.105760611208522	-0.141796696664408	-0.0289583460382354	-0.0617100012843807	-0.0490515370806627	-0.0443466061581703	0.0361567435647663	0.0826237828470189	0.0383905177227025	-0.017377650165975	-0.0781401613561747	0.072720239504179	0.124529534926886	0.328384215407904	0.456698460816545	0.431687588599007	0.502284674767443	0.639491120814581	0.699632913993982	0.781017506971817	0.750632694161179	0.848627141873491
-0.137019950227775	-0.121812879488526	-0.118609687462808	-0.068400273101776	-0.0578165275824115	-0.0292553267068326	-8.94167786916481E-4	0.0109176791940282	-0.0379275224598223	-0.0539183242364214	-0.02102998057439	-0.0581504848263552	-0.116711468037299	-0.122186145843466	-0.117697367146963	-0.141954885947786	-0.158270811042386	-0.196962562937041	-0.167012631418788	-0.245803634888762	-0.274391281728362	-0.197774199004671	-0.215573318491601	-0.299438526897823	-0.20715399860698	-0.1058031671391	-0.231402196837835	-0.266088919979942	-0.121947720437759	-0.138221580264013	-0.0294191534472967	-0.0519387290692483	-0.0698908999453301	-0.0664726668283807	0.0221140879988631	0.0564463999594904	0.00560980773100683	-0.0755288162194622	-0.158457408858563	-0.0039834478868122	0.110482580866678	0.31188012668672	0.394416846067755	0.380438108359859	0.49321979929906	0.583249126356905	0.584407519116366	0.730378533992573	0.756047015636816	0.741811167666348
-0.125619175367968	-0.106647723521097	-0.110013828447919	-0.0713376956191275	-0.0301335751699111	-0.0146653145325012	0.00426888119532945	0.0135267262260651	-0.0281827705209447	-0.0454729007748387	-0.0207156264053148	-0.0509816365383936	-0.0930115643123406	-0.10597155113566	-0.115993977468232	-0.113529818501599	-0.122802406590241	-0.167851449789637	-0.143029804164012	-0.216557194710756	-0.234053115681396	-0.166628442090427	-0.188965070272586	-0.254210491607424	-0.147298972706264	-0.0777719074631632	-0.193515766135123	-0.1929225906341	-0.0502434485705021	-0.101339450054867	-0.0299001141430868	-0.0676895151385206	-0.0876075810588932	-0.0963435892998608	-0.0275282691182163	7.75436359296661E-4	-0.0367620327159123	-0.113128914651593	-0.205453974218086	-0.0805384441194892	0.0532085495361741	0.230532111478764	0.294463601004971	0.257735948334301	0.37446787786652	0.492951434535981	0.468459757386723	0.566674508304868	0.670241499155486	0.701614715125398
-0.0764397715611246	-0.0564779761706475	-0.044602465508481	-0.0535992883574238	-0.0108453668642472	-0.00576283620628446	0.0243343293367884	0.033388013398116	0.00352393763689544	-0.0134967814557417	0.0109818007677976	-0.0260578912762012	-0.0733447613903912	-0.0833763478205555	-0.0865967904944761	-0.105240019736764	-0.130898328472007	-0.163730892409435	-0.154144440896337	-0.219366278016663	-0.234791980500609	-0.182734979559761	-0.20760728896972	-0.263750480808183	-0.180425531072196	-0.135269092372048	-0.239510915586069	-0.231125790198598	-0.110070851953882	-0.185730108841511	-0.130008157759423	-0.168157104819783	-0.166047365288886	-0.170131597443331	-0.108039882614885	-0.0700397008230585	-0.086338303588221	-0.158690559451272	-0.233706784733892	-0.103405413733939	0.0029282461340875	0.191378146296505	0.273359074313042	0.237422875973581	0.33285497191112	0.431687905735717	0.418321603338612	0.509807435179787	0.563773881776569	0.658047628661595
0.0251340487679946	0.053924790602467	0.0539581346250012	-0.0322120364242005	0.0127324983380279	0.0130606422327295	0.0398818549979629	0.0440147376712659	0.0149822730145361	-5.85350702176535E-4	0.00559685156439949	-0.0493121213271712	-0.109752946413072	-0.138448839393938	-0.148247797193492	-0.185659642985531	-0.233794725641273	-0.281291444371281	-0.282520614682574	-0.334951486902035	-0.331756213819194	-0.305533372922837	-0.339543621482341	-0.349183832997713	-0.258777873779976	-0.253626515908345	-0.3346125129244	-0.288631087072019	-0.191057785768601	-0.27698792326048	-0.260953783872359	-0.294682142777519	-0.287650007091055	-0.299717253450845	-0.24452655225742	-0.202993373819128	-0.173006467977466	-0.23985858775721	-0.283122416613302	-0.185484542638351	-0.0175108278826847	0.165174956022194	0.220825650003775	0.215481767999225	0.306329452481367	0.3183147890616	0.27855927624083	0.436485688659023	0.459223997187862	0.490918562019337
-0.0218793989648605	0.017816917611429	-0.0266134326099123	-0.0750619010395143	0.0178861628281926	0.0442270732991071	0.0607506670852035	0.0654742333964284	0.055116212004425	0.0444074391641081	0.00738235519716053	-0.0232079500568803	-0.0579862431858282	-0.118035075193829	-0.165194482656014	-0.16250156316905	-0.191749302067257	-0.282288382943212	-0.285561036818729	-0.348286751168188	-0.344150333737542	-0.307228554226943	-0.346215422156919	-0.346865050684272	-0.223885713376335	-0.235988420729901	-0.317536181522309	-0.249696795606434	-0.139508601331391	-0.235479714891587	-0.228013495479958	-0.26382041258558	-0.263126216961476	-0.278304454598051	-0.220688875878514	-0.187491598323312	-0.176177627113923	-0.249162594596924	-0.322574665058774	-0.264865156428128	0.069989781613962	0.149835686981749	0.122299134532383	0.111609312842722	0.239265977501921	0.219315630722933	0.114267151198852	0.271644256162886	0.39376106857707	0.35352751323127
-0.109739099293616	-0.0777053161075088	-0.0946198339955394	-0.0607761796105477	0.0457895580533725	0.0691468819792364	0.0768571457787872	0.0723782234187266	0.0759212279015948	0.0792440414628387	0.0399347431004964	0.0223865114598156	0.0147789975389048	-0.0332784063993579	-0.0877287455907333	-0.07644426052364	-0.0853728767707394	-0.166444882817793	-0.159519149197719	-0.229448150403323	-0.233914618866907	-0.187023630382747	-0.222052108450136	-0.259442332612446	-0.156451541179164	-0.129668932102694	-0.215799161648769	-0.186269591576116	-0.0722032190084992	-0.150542592777818	-0.123173857717375	-0.162535071647836	-0.156085132718849	-0.17051185351457	-0.117083980185369	-0.0884959130235286	-0.108619007333505	-0.15921799368088	-0.250990975986216	-0.199579100506179	0.039187665224762	0.0951923030490545	0.0923841384052269	0.056874576442114	0.164549081910895	0.222679628018439	0.144922999052089	0.228377716604061	0.376742306089249	0.39033664933133
0.0709394195421758	0.102631629204838	0.110189266118158	0.00116727948685199	0.0658663564779515	0.0521060785290698	0.0674604205757518	0.0577945533503878	0.0445960003626598	0.0471918249718484	0.0205817685139231	-0.0302440735721857	-0.0601763687640421	-0.101648367217456	-0.140912965872682	-0.16771756108458	-0.20728767418255	-0.265819492769007	-0.278914582743201	-0.32212483905986	-0.304656609536661	-0.29548520217121	-0.336360726132354	-0.324911831667227	-0.243531469906764	-0.286606895106169	-0.330525826447375	-0.255197990822192	-0.186183462680433	-0.284286608783666	-0.32160434671037	-0.356467477786609	-0.341564129193749	-0.343783093645831	-0.305306132258237	-0.278392698452533	-0.230464354143247	-0.283113071935629	-0.310919457730601	-0.25005200538697	-0.095136553710703	0.0315187703310286	0.0664703412631603	0.0666516828562246	0.143495403520602	0.129969957786024	0.0720774321100618	0.199110786666012	0.258558801281148	0.286474828698499
0.126161632611152	0.16969829683655	0.133012088814159	-0.015407558520394	0.0601482101735639	0.0598969080584589	0.0718176642824469	0.0664772869251405	0.0583299665730291	0.0607560304600571	0.00804950332788862	-0.0353588020276624	-0.0673274204634111	-0.128722022677735	-0.173925890900346	-0.18693451688398	-0.236076832685551	-0.310960184821044	-0.352898229246463	-0.377429179035112	-0.343502178843266	-0.358193071892339	-0.407063035551074	-0.344013790370336	-0.243476237832522	-0.341286965233284	-0.365701626732578	-0.246558164247847	-0.193519290004328	-0.307116601769444	-0.372813193834902	-0.411810701386544	-0.403060391981973	-0.413731443919716	-0.382549996836601	-0.355847397121934	-0.279215736886167	-0.333362671110571	-0.350501796459293	-0.330606711599478	-0.021750188510264	0.0469074856302321	0.0117248376253789	0.0382226982336468	0.125098437786238	0.0291562624432746	-0.0673722681647753	0.0935631252185853	0.161434371398516	0.123062492833988
0.063485286116287	0.105144533028404	0.0585391714142686	-0.0494638196464467	0.0477058999337682	0.0680103882996798	0.0723803679307937	0.0653180089525097	0.0672919083069699	0.0805535805879514	0.00789437833186724	-0.0241909646926618	-0.0357224213075538	-0.10145592981488	-0.163621798902066	-0.154488723212621	-0.182370553656234	-0.260365655313454	-0.285612512059626	-0.315912541997633	-0.292346438179028	-0.297834332631354	-0.338059441383204	-0.287231477960053	-0.190841040996628	-0.271898620963716	-0.286370167195737	-0.178133093676356	-0.123026752434782	-0.217242599289224	-0.284100760905827	-0.321410177150211	-0.320689116586918	-0.327844595741464	-0.298831713271235	-0.285263444862239	-0.235922056695255	-0.281493704075686	-0.318089837799217	-0.324018662790542	4.83630515413004E-4	0.00553553982752495	-0.0553458063886008	-0.0421098825028862	0.0465320926802124	-0.0370465362642182	-0.144334715833503	-0.0212652191714653	0.0904202889916082	0.0439767772735734
0.0649216253492015	0.0995493391441797	0.0850802406751444	-0.0283929768755317	0.0650041837814025	0.0676610090294938	0.0750858348891599	0.0661833202074862	0.0671815638918043	0.0834945640991452	0.0210354352869403	-0.0114566185814121	-0.0242311273004942	-0.0745228021594678	-0.128759109938041	-0.136612313829237	-0.157876979431173	-0.217973404538699	-0.24339720054899	-0.275071273856608	-0.250858235193749	-0.259632620393518	-0.298594792522469	-0.264153652049265	-0.189214153743674	-0.261233748697049	-0.275069295583394	-0.181363222334392	-0.137870660220528	-0.232404932431883	-0.298004495674875	-0.339853714057346	-0.324881132909028	-0.322417928624359	-0.302045136174309	-0.292876614220511	-0.236106153920175	-0.262722026036133	-0.285258618437022	-0.291823790335298	-0.0710911592198364	-0.0344471587279087	-0.0427746190226835	-0.0375691174497226	0.0209002461981245	-0.0264146046048441	-0.098650697162307	-0.00123197521726875	0.0831632800784435	0.0870638723345239
0.164465905669878	0.202542698046847	0.18953416263852	0.00202558221745914	0.0729245439301574	0.055929862669478	0.067731115939856	0.056775849428065	0.0483940681329947	0.0607535684608769	0.00559299933714645	-0.0376337091128394	-0.0593607294308701	-0.105407523195395	-0.148094202464658	-0.170441079524053	-0.208400966810487	-0.266067196200634	-0.305695930079458	-0.32229456411303	-0.286464701294182	-0.311048674155996	-0.356572074961294	-0.294678363451141	-0.221525731796663	-0.333464359901042	-0.336774131193964	-0.221799544025841	-0.193986196387866	-0.297750232609073	-0.384241122256448	-0.424147483595179	-0.406809774462208	-0.404294556371588	-0.387985940533346	-0.374900466146618	-0.282650046305651	-0.322467496454295	-0.31375001761735	-0.303673261564988	-0.0948719199766561	-0.0289115695664205	-0.0285052333847452	-0.00687256959461292	0.0448985754379302	-0.0426641542934317	-0.114673326048883	0.00768307953237641	0.0507187549108887	0.0427473559987997
0.151036892171948	0.195110514038233	0.145017022358971	-0.0222410550917936	0.0575286322757008	0.0659152643226364	0.0731116188888862	0.0640958417146597	0.0586546586805666	0.0762600083387319	7.35559211532621E-4	-0.0347105022343474	-0.0530579603482306	-0.11047117949771	-0.161153702524111	-0.167977745388309	-0.199572844384324	-0.264098126139572	-0.305979868580138	-0.310601924356972	-0.275983080819535	-0.312858338318404	-0.351140115272517	-0.265494421585895	-0.188779618382628	-0.314247888034351	-0.29525260279681	-0.174514595722955	-0.158392955762327	-0.25289989624927	-0.352751548923417	-0.388301850409372	-0.372623910514161	-0.38320242518743	-0.374447025889902	-0.357289951997724	-0.23986357149172	-0.275294929408702	-0.278318943756776	-0.316274058942524	-0.0504886621787171	-0.0501126370205204	-0.0985278918147541	-0.0520438966676955	3.55376793704689E-4	-0.125098052208884	-0.204321443122211	-0.0816490462681855	-0.0250663154417235	-0.0725440082410253
0.187528222634678	0.23573965712671	0.176784053731679	-0.00210826353438562	0.0668226941583796	0.0641174389496834	0.0686288414235209	0.0555720630132136	0.0487624767735786	0.0597435131659958	-0.0129311648395418	-0.0547848998765642	-0.0735466779064839	-0.13644687441214	-0.181076269790383	-0.193050852854615	-0.240200465190473	-0.306893933850568	-0.354828321347436	-0.355652536003594	-0.316800574569513	-0.356481819713334	-0.396922028357857	-0.302321680430215	-0.219868568693174	-0.346086990441833	-0.328957466959002	-0.198835066647985	-0.183037397970609	-0.27712039033934	-0.373214542592962	-0.408271552483697	-0.397777959856718	-0.414346612952534	-0.399860681391498	-0.377572268638223	-0.250556700170208	-0.296353176597149	-0.289549612466344	-0.313359050580402	-0.0302707769850452	-0.0226100691561722	-0.0827153273006276	-0.0252633913851139	0.0327878467067089	-0.112189926789042	-0.193946340568424	-0.0424737019884555	5.54256322181156E-4	-0.0659333185050701
0.190464587138634	0.237533704834774	0.170600836150187	-0.00471244058009968	0.0605348424642909	0.0528523414240406	0.0572880846199743	0.0384850904671536	0.0295852345998068	0.0368684788012474	-0.034110156226218	-0.0807197811504965	-0.0990930300125666	-0.169756367422376	-0.209037621015378	-0.213929576098636	-0.25785017953298	-0.325011491048776	-0.359148974816109	-0.361643136122768	-0.330443539005337	-0.367761627430198	-0.396700228569575	-0.306046331432396	-0.232683112894471	-0.335564077133916	-0.304515191421634	-0.189634654853088	-0.17573737611344	-0.248313766336242	-0.336583892293444	-0.36133412066223	-0.357356643152894	-0.380670841858824	-0.365608566220322	-0.335640683789403	-0.201047885362666	-0.259633032317498	-0.268635498908549	-0.286308313262632	-0.0342411761428622	-0.0361717513022848	-0.104339664732893	-0.0505006541970424	0.0140373536468279	-0.129954889693569	-0.221141967394143	-0.0656701448295254	-0.0212107211716075	-0.0997157076224333
0.182789447204532	0.229512231080321	0.145257677077147	-0.0159231403464427	0.0479373503124132	0.0534028449836847	0.0518801505004533	0.0307152108354555	0.0291857896506202	0.0328824798027221	-0.0448168724491476	-0.0841961471808336	-0.0936993926573708	-0.169838110105451	-0.211319325650263	-0.214502773986802	-0.247935534136018	-0.307029806332073	-0.335857914725296	-0.325312384667359	-0.296165548020852	-0.342907847892191	-0.354028617331773	-0.254090999067835	-0.208675341853667	-0.305796948374529	-0.24298662808032	-0.133102541124807	-0.137243659764425	-0.186496141831716	-0.282256926116266	-0.293187237672443	-0.304975303747042	-0.328155821759696	-0.311393507478109	-0.295604647990895	-0.153237455455143	-0.204736695495535	-0.210148119297338	-0.255130129101566	-0.0392382139027217	-0.0898625784523147	-0.17561453769363	-0.106475730780587	-0.0586268077974103	-0.202874378272347	-0.284569739783183	-0.140733257078546	-0.0887104727046132	-0.177576827966594
0.187331934807601	0.23634260275771	0.15439896997496	-0.0219517583372281	0.0261789804522334	0.0249733867096112	0.0215550318453758	0.00609453862079621	-0.00618945566519987	-0.0153525296409183	-0.0741488667977519	-0.118943513196645	-0.141576416018485	-0.218009631941102	-0.249384323776036	-0.253362661419651	-0.292565305590326	-0.350214173487752	-0.370753664219677	-0.364459499045336	-0.345239383954228	-0.380721354777731	-0.386436867596698	-0.300317624587295	-0.256297229189982	-0.323988617652505	-0.274655249155582	-0.185770415781908	-0.175076813606477	-0.208816805276094	-0.286384299623795	-0.284557854831572	-0.297956421439553	-0.318916964109449	-0.296977529154146	-0.275995463246537	-0.129898884585148	-0.205519531780151	-0.221560643259378	-0.231281441914816	-0.0392163494956231	-0.0506474888381496	-0.119956155866971	-0.053810791531196	0.00496212746180742	-0.128893405284018	-0.208059065901761	-0.0497252400798022	-0.00733305285329432	-0.105471630787873
0.194608464035096	0.240071310367405	0.189304978886127	-0.0111604221519061	0.0262729365897168	0.0113439707270951	0.0184449752321975	0.0031711388110596	-0.0159309867179346	-0.0219062109220108	-0.0665941984676227	-0.121743091470891	-0.156249973621512	-0.220464773325668	-0.246347400255865	-0.260306616522541	-0.314198456248538	-0.372603030997643	-0.401503763008713	-0.408483312306046	-0.381796530612432	-0.407924483713519	-0.434032083122866	-0.359705038885445	-0.287234021714534	-0.354466268763124	-0.337400960048051	-0.239458077807599	-0.202877398242432	-0.257940339849366	-0.321555229971289	-0.336760946483309	-0.349626121427479	-0.363293726333966	-0.330573187453818	-0.303274302409264	-0.194075545582162	-0.27663810082595	-0.29280613888597	-0.259570697700278	-0.0456198787237864	0.0176964737577049	-0.0194267125476476	0.0323110513960543	0.110061478951746	-0.00599379635472887	-0.089937178653076	0.0877496710677938	0.119547994404667	0.0391696038159502
0.163586133077545	0.212302748701194	0.146686361493134	-0.02914099591183	0.0313802844078548	0.0338815714614257	0.0335962906856095	0.014080888427238	0.00584638842828836	0.0111336205501883	-0.0536816583746102	-0.106929498679469	-0.121244812249091	-0.1852947206236	-0.231001818747669	-0.24325191869145	-0.289746696544732	-0.351542630852126	-0.388063681408089	-0.383171056048799	-0.339796402909371	-0.380591302996752	-0.408204551486754	-0.309796987383818	-0.230346653027004	-0.316348613964659	-0.281381982941887	-0.164812766519394	-0.13078220666828	-0.18934174784955	-0.262964997509438	-0.283139380415664	-0.309957788370259	-0.323843040840526	-0.288464477770249	-0.278501250512726	-0.191365641704468	-0.259286520438992	-0.271440293973778	-0.271328930407855	-0.018613755093593	-0.00827709455358322	-0.0726084447049184	-0.00973741305955211	0.0643504638945138	-0.0655784862305546	-0.152818389595492	0.0189802723440819	0.0798528470683136	-0.00853072645142504
0.120648635477044	0.168452474563453	0.0725190320325834	-0.0490538530179926	0.00561029935696342	0.0265392479649441	0.0235573884734523	0.00943973387897592	9.77952060777314E-4	-0.00673467329580327	-0.0767303457613181	-0.114956910303139	-0.12679258795177	-0.195712259009923	-0.241137918144485	-0.241338627337278	-0.2781992405441	-0.335707627211999	-0.35382479891618	-0.344680296132519	-0.316704465278888	-0.356360641542693	-0.353784855503149	-0.262486665159127	-0.217072223154949	-0.266114451231255	-0.207494937806557	-0.127760597982383	-0.108061854908218	-0.115652986430835	-0.16962103223602	-0.160856240285075	-0.200110639801986	-0.216589189977152	-0.185163983828967	-0.180915098406611	-0.0869258287629889	-0.154502013365698	-0.176424682958285	-0.200149225649966	0.0165894466119917	-0.0292971235004825	-0.121286957187753	-0.044979905946049	0.0149038263814388	-0.110375413629388	-0.181949131565553	-0.0185731881826762	0.0463890730752994	-0.0770271886523446
0.0984322662614605	0.140721056596993	0.0676434874821718	-0.0570557085732865	-0.0243939485604369	-0.0143183283411749	-0.00612491113812103	-0.0115337030494036	-0.0365740979968777	-0.0534255232053619	-0.0888090495092545	-0.132656112650569	-0.16753204964612	-0.227150420816421	-0.245849754647246	-0.253727546813501	-0.302111086936874	-0.363629058337179	-0.367617793219602	-0.384607431193281	-0.368497677659648	-0.374426168617682	-0.385048686295822	-0.341984185526251	-0.275407787700102	-0.274981496275691	-0.27661505233125	-0.229516963627521	-0.172199715966868	-0.166226570811655	-0.165605230569125	-0.159619237017151	-0.196515331744014	-0.206596208171278	-0.150922901764378	-0.133411784082115	-0.0811512752306105	-0.173033536841704	-0.210260609292727	-0.153942580927203	0.0558426036379149	0.0955540015026384	0.0453406705928449	0.0954171877079814	0.175843305301201	0.0975657124907661	0.0315054290547225	0.212134957614693	0.250719478011028	0.135270229479831
0.0589257021287234	0.0937035650471939	0.0521577179071954	-0.0647352057025594	-0.0299852572054369	-0.0167722181610408	-0.00697631557928655	-0.0113554125639503	-0.038586834716809	-0.0498280600722849	-0.0639799394810894	-0.114254572468523	-0.155885704299076	-0.205264054025503	-0.218779565066304	-0.23052938208604	-0.281366894049885	-0.343616695127722	-0.350837527918922	-0.386422778550232	-0.363110059845498	-0.347680303014337	-0.381539099092664	-0.355568449217453	-0.253960505508675	-0.251116355858025	-0.297922825957143	-0.243967757564445	-0.153710108477055	-0.18124596871494	-0.158559205737284	-0.176140095587185	-0.212235165209673	-0.221501855899371	-0.14842472071298	-0.128404049899882	-0.118146874538242	-0.223021235100567	-0.279804080420705	-0.183726944216619	0.0494272999052202	0.156761714063084	0.132133796095198	0.155317200244704	0.268542993146374	0.221149837348008	0.135100603201954	0.318179834865898	0.371735482530214	0.285667289959841
9.26649268360465E-6	0.0288367922434505	-0.0453927453328221	-0.068737624230908	-0.0271881687638484	0.014351271264026	0.0155886533433498	0.00907643760670076	-0.00865698773879666	-0.0193966675862069	-0.0550565278693267	-0.088895810809879	-0.119301914803463	-0.168178934786743	-0.20220741812787	-0.198516361777641	-0.228747925400915	-0.290705804841365	-0.290977209381516	-0.306324304224165	-0.283656729639199	-0.282546951361427	-0.290543206857053	-0.246245115330448	-0.162527891381768	-0.151115548271961	-0.145488271157393	-0.0953222193937151	-0.0211285051861208	-0.0168742449605262	-0.0135173624444381	-0.0206725944833456	-0.0772097419534233	-0.0911100266468901	-0.0423895848251489	-0.0418203394974947	-0.042845752102787	-0.120797925031528	-0.168505109670351	-0.14748534457203	0.0830534782553335	0.0712358879912329	-0.00135848622727132	0.0511765261436829	0.145538655208123	0.0780552737555513	0.00260824937900251	0.163466958658867	0.248704754102424	0.120813821503106
-0.0588611937604551	-0.0404476119533298	-0.102656093320987	-0.0588206873302187	-0.0463468219084773	-0.00783943511716832	-0.00591412237332633	-0.0102524906298788	-0.0345129634423021	-0.0505684256888915	-0.0673425162430689	-0.0977665794026725	-0.127165492480887	-0.164187525568642	-0.176845248982543	-0.17240437522632	-0.193388951725729	-0.241287082997531	-0.214572194513222	-0.240130351954958	-0.24012567385556	-0.21626068402829	-0.202985816860816	-0.203937867537581	-0.151684340242104	-0.0718866156324664	-0.0814918553901806	-0.0974521211910325	-0.0213551482827539	0.0482503621561792	0.107988034073613	0.126211491266273	0.0636115628780831	0.0550941926156113	0.109816828039592	0.104997719412009	0.0626287211175038	-0.0085962576799047	-0.0680528977178468	-0.0268417186134484	0.118706512934944	0.107058757688896	0.0451461992513553	0.0916064194639973	0.175820406135176	0.150951273029166	0.106855639944804	0.249398204344695	0.313191322867059	0.170343145493977
-0.101614656332441	-0.0851460849740855	-0.103769440304411	-0.0636978033637312	-0.0711690565362108	-0.0523246118380813	-0.0374807537374939	-0.0345118629556451	-0.0669700349856104	-0.0833176277049858	-0.0738052545396454	-0.101346141100081	-0.133615446814003	-0.16432067122861	-0.162290622120181	-0.159203096239664	-0.177279864940629	-0.222091067529563	-0.174748524660154	-0.237630142705473	-0.25503213871928	-0.188692141088844	-0.193058525145919	-0.253097319847491	-0.193142114427009	-0.0689373005271839	-0.145194058167757	-0.200555286866386	-0.0862746431171901	-0.0280182577663154	0.0926525164825846	0.104335603625098	0.057580562500028	0.0512756871807699	0.1376613960573	0.154337886212352	0.0843542091909936	-0.024567052501202	-0.120946799261494	0.018147628064802	0.113730546715117	0.226281428616796	0.230143942645325	0.232744467224286	0.3328279406262	0.381362421312434	0.331066293734919	0.470599847361233	0.507232292303703	0.419581847573443
-0.187074175645436	-0.179296877027545	-0.193111762322689	-0.0920254388099818	-0.0788581037673071	-0.0305305028167685	-0.0223438054527784	-0.0135974768573754	-0.0436745057700992	-0.0704152207255422	-0.049695335030017	-0.064466566708351	-0.0972713500785874	-0.122485693231901	-0.127951619622865	-0.116648923377154	-0.123446763461821	-0.170358939248343	-0.122849634510646	-0.191570097667722	-0.209960958723451	-0.128830398528503	-0.13131375299452	-0.211187698962931	-0.136965130762781	0.0106625926673272	-0.0847645040544607	-0.14370476621256	-0.00239995597874774	0.0495189515091939	0.183277101384212	0.177840266978611	0.123186451240374	0.110387484649764	0.206154230496135	0.215944759928185	0.117159645245434	0.00980707946399615	-0.101200359376028	0.0307680644258344	0.146094712389536	0.248429207545877	0.249903651322076	0.23578730056992	0.34949675843373	0.431163178049428	0.370535058844835	0.498077421331775	0.575805121402639	0.47753964990573
-0.231420381470063	-0.23554324782156	-0.270668132290054	-0.0914991058320399	-0.0796628960289564	-0.0165183344305717	-0.019121130967619	-0.0160677777526647	-0.0362230220277699	-0.061202564019744	-0.055285912222111	-0.0568466221510273	-0.0680681759160494	-0.0922612115325974	-0.0993023724120726	-0.0732744478252303	-0.060048462643474	-0.0948635203502784	-0.0317219157401143	-0.0695249463259711	-0.0928553349689712	-0.0242215818535905	0.0120393869183174	-0.0552225369319775	-0.0151960540096656	0.151064538223348	0.103585683402056	0.0163259636390858	0.119159549901855	0.228731337381057	0.35805235740462	0.375412978764329	0.314234367467699	0.289242223989468	0.342377434000461	0.346753293000449	0.231811897943	0.16336196744843	0.0698534075877023	0.122816522022193	0.18959668177195	0.157276634794432	0.113332661137424	0.113383313126917	0.192848626067782	0.253202340243187	0.224898194769951	0.309047167565793	0.393239230501674	0.26585591913705
-0.22931930888934	-0.236829340858067	-0.253508397024419	-0.0881772024969019	-0.102989819812102	-0.0535181707244811	-0.0477355744825237	-0.0427180509047628	-0.0655223280680499	-0.0843291042114673	-0.0636610118590447	-0.0656969317953187	-0.083567563662997	-0.0980162426216192	-0.0881505461646423	-0.0676597477869252	-0.0513622579980809	-0.0769643292261205	-0.00528943552597089	-0.0624074833603156	-0.0953667144442429	-0.00705884733963349	0.0193668370895231	-0.080625914231364	-0.0432925200486559	0.146323653707701	0.0680223739394729	-0.0578617164207881	0.0581737160725243	0.178962830857612	0.350626587745818	0.362963570124141	0.307695801187032	0.290051989260633	0.359323642339925	0.372722030367617	0.242085717104762	0.16491236011905	0.0744864172619409	0.188566587334002	0.203855329085719	0.225176997867927	0.216961983258263	0.193051712697085	0.270345520993636	0.37093110617486	0.355351385722286	0.426345812703515	0.477777757141449	0.373922625009125
-0.307686153406316	-0.326652432097911	-0.289891678300498	-0.06525636421695	-0.0806451172076129	-0.0335011981508715	-0.0138453385571051	-0.00870317900595784	-0.0242721779081369	-0.0451914416696597	0.00613055848705102	0.0103620189214398	-0.00822360970309961	-0.00696379835874606	0.0146450185601943	0.0343585405527034	0.0404915289231867	0.0142593961668487	0.0851285281586851	0.00105971715583123	-0.042141301156419	0.0718766325208223	0.0741404246414591	-0.0729960344913073	-0.0237564700882541	0.19321510329366	0.058956293869595	-0.0845563852946045	0.0701121530104057	0.173897726779497	0.382328149382784	0.371586680953152	0.316223148371138	0.314053995110357	0.403743889130542	0.421050607744016	0.214257067255682	0.154832071250625	0.0609878708458275	0.208976837332505	0.178864897198434	0.285951183957716	0.316944711264101	0.25417583904743	0.340650626915976	0.508839519205558	0.486232914674545	0.530544642386293	0.582726684869302	0.520686222514102
-0.347914633969516	-0.385760836225942	-0.368749976748714	-0.0508735847426409	-0.0552650244071162	0.0130466009923391	0.0265573750791671	0.031637647531566	0.012435796521812	-0.00459309543526	0.0362364765589136	0.0456099786421962	0.0393654409412327	0.0516729248977885	0.0621454512283447	0.0930206840974352	0.131242568525255	0.122469852706538	0.203457923974251	0.154271450379569	0.111426808392596	0.210414668538774	0.240730248600643	0.113853442152933	0.144656700428047	0.365415845926605	0.255991647191512	0.120110873141317	0.272948474194205	0.384516914408066	0.594399661924054	0.588552569845308	0.488538888879357	0.487108428535443	0.572610082992572	0.5526400999832	0.280905720490093	0.232307507299435	0.14838609481135	0.236739114071135	0.207963970764332	0.217378536916436	0.213872247837857	0.140410037201164	0.215328847503687	0.379675076542347	0.371453338239043	0.37517720444501	0.453557114245229	0.400423629078613
-0.280312629934475	-0.337095036057145	-0.329936188119347	7.04042097807697E-4	-0.0169093693918333	0.0433824534818048	0.0313159071479415	0.0396006554713588	0.0372486838622372	0.010370204919457	0.0303176620098153	0.0477134685534495	0.052857604785541	0.0685986428093397	0.0754942408693568	0.11443212678837	0.156377513402208	0.182419974992519	0.265140842937603	0.265351948302663	0.225359305305263	0.283023661512424	0.342149478045513	0.251248734408509	0.241332380625201	0.471974627694773	0.434472437305435	0.299204937143996	0.430300229669187	0.576753221840996	0.760928341004116	0.814256943200714	0.67693001409612	0.675161401912944	0.709950441612097	0.624254220817339	0.330795494210852	0.293742280442829	0.269970161105494	0.304578167403977	0.200303331170185	0.0937636918708864	0.0567269466729297	0.0214692472839645	0.0677991071006049	0.180990016070664	0.202991608440473	0.181737601451932	0.239578882991996	0.200830614074701
-0.0915961812836089	-0.161267173295731	-0.151579464979516	0.0689298785873079	0.0142212420319425	0.0371185653562654	0.00612522228337481	0.008892204230926	0.0160788526795189	-0.00434025325738367	-0.00971900102508526	0.00695544477128025	0.0152263554687718	0.0340531186477273	0.0363876358083444	0.0591571359812416	0.0986260278804892	0.144063265882661	0.221030985753653	0.272892624662855	0.245006779546235	0.265525897971011	0.352425571387801	0.308632994816496	0.299009213502163	0.493496262487748	0.537174925465477	0.456673680859733	0.578993931820469	0.731324319138492	0.761818173391361	0.759009789469805	0.586112064790302	0.575183200449244	0.575968067533615	0.463096074284944	0.212090560279523	0.200225683613516	0.260407497718904	0.263882311583371	0.0982312372460995	-0.0360734955865281	-0.069014434802696	-0.0595059535637552	-0.0389763475285064	0.0367222562880211	0.0784376108130426	0.0623782866299075	0.1006033709854	0.0640022588695563
-0.093996449944635	-0.164646547312599	-0.151025631685855	0.0600414647336141	0.00150167486113279	0.0371832755475681	-0.00962503572753588	0.00159225770732636	0.00243010102657542	-0.0174834725564858	-0.0185735813125889	0.00455339253329962	0.0251453194464703	0.044154705392621	0.0445741610987808	0.0696125204226369	0.120653473568927	0.180812409222114	0.255475567370033	0.320543206934268	0.296528128918397	0.304417201617487	0.397115753709413	0.367215338077048	0.322044619681484	0.501627359268564	0.580877296946137	0.485738908903604	0.57303437959277	0.73915684599837	0.756355966917839	0.809950458623806	0.65551225329086	0.649201380425574	0.613859516771759	0.484299041450386	0.262781054114098	0.275791499631427	0.34075959296377	0.294023401400981	0.0506059358439578	-0.128972558044193	-0.165064297948772	-0.139373430659347	-0.138655827126777	-0.0928116136344835	-0.0498018492377012	-0.0874959412237207	-0.0437311052262226	-0.0774225461350562
0.0947216354207492	0.0275530771066069	0.0178812820817082	0.0988569420935989	0.0194670747217998	0.00766535235029542	-0.040907759679158	-0.0404772943404165	-0.0362255039373074	-0.049328147100032	-0.0674556365426988	-0.0587600214432214	-0.0515929675397651	-0.051208795286812	-0.0504457931273317	-0.0314430068516868	0.00269432729861729	0.0556386694583006	0.118112624165188	0.202219518794857	0.192107417716769	0.147843571988624	0.239675738622293	0.271485622658567	0.221140007384023	0.314229437373158	0.436582369472266	0.404140897868018	0.445454998139225	0.550505894143578	0.522042505190009	0.56074226430924	0.380457259716604	0.398352005880668	0.380617946980359	0.252029018699273	0.0648214190011909	0.0905694543331238	0.220863342179027	0.177960527209225	0.00260854057998973	-0.138727886999183	-0.177826620661923	-0.144529560031319	-0.121222962346308	-0.123050400053078	-0.0960781326919638	-0.0945881932586902	-0.063728288863683	-0.108491226926891
-0.081661423216974	-0.0627152927870557	-0.214869303211499	-0.132502791208293	-0.0923435398262463	-0.0488849461252682	-0.0954300779691759	-0.0877131534718159	-0.0924775116636063	-0.108335220186739	-0.144717486803747	-0.115978460304981	-0.0980963974194547	-0.147219289274579	-0.178989196853858	-0.137634164634344	-0.093526892538816	-0.129670123272361	-0.11069266198625	-0.122728618254043	-0.100195387466615	-0.0824972353621041	-0.067079350235718	-0.0193012705775123	0.0539845739976316	0.0748537321219813	0.0949264650332114	0.119608114173072	0.181015049311122	0.205588056876823	0.223695158466482	0.286637688495368	0.198869933339733	0.196679369888101	0.198639629861192	0.158910782252287	0.11470596597265	0.0671294492613816	0.0185229557204069	-0.0428918977941756	0.185964724280764	0.0598060973920694	-0.0897260058181009	-0.0850482808816305	-0.00468626112583677	-0.0854213683434454	-0.189568980503437	-0.123958787071013	-0.0080558704866126	-0.133917145662934
-0.179867071092846	-0.119236613918394	-0.293507679845274	-0.220170433072197	-0.119201525254809	-0.0672590659719072	-0.103182882757344	-0.0964177124536373	-0.105237851213026	-0.109259505719528	-0.155418639894222	-0.135744928918114	-0.103134168986909	-0.174085096854354	-0.226583063435179	-0.175072981088091	-0.130221672909741	-0.208450096329772	-0.212912030383059	-0.286715966422007	-0.255488216181349	-0.19772927623858	-0.221942051194365	-0.197725607484503	-0.071745466315777	-0.0735791832480403	-0.125232305570337	-0.101961804330112	-0.0402979553087505	-0.045027229612635	-1.27075059908862E-4	0.0594626602065091	0.0664142203862873	0.0367741134810639	0.0442006931930491	0.0774979475750254	0.159762656456351	0.0645991653737374	-0.116399264711773	-0.157641787941757	0.170324025795751	0.0924683805676899	-0.0546560429360367	-0.0679805658526574	0.0138706413926894	-0.0599056289431425	-0.206127816597877	-0.13337134110498	0.00882010983842702	-0.123891770445806
-0.22503055218616	-0.174481924204948	-0.342409681986111	-0.213849840554031	-0.102263950057152	-0.0358034776130418	-0.0668971590593177	-0.063921267570358	-0.0698780902336072	-0.0764569952341795	-0.128852933988928	-0.110031216492071	-0.0723257999447839	-0.140063251951938	-0.204802160005616	-0.152241258925338	-0.0935151299043192	-0.159135343331889	-0.155193150147926	-0.220712125562768	-0.197537364800186	-0.150789398724217	-0.160999384712816	-0.140674866808795	-0.0485256535367396	-0.0338511232552639	-0.0597611224049764	-0.0542606285966942	-0.00847045066915867	0.00421191049717974	0.0480283018416406	0.130905924710111	0.139183630214271	0.114642441392071	0.118267326768507	0.1369774895995	0.221545639450006	0.131021401461895	-0.0548275126002259	-0.126184255037589	0.138472626147276	0.027634668181101	-0.107359511916151	-0.102674149243465	-0.0345891832216556	-0.104574744146253	-0.222987618934566	-0.168380267327598	-0.0308421682503563	-0.150591040965607
-0.0693706026847824	-0.0155796118538293	-0.179970953462989	-0.179661824662977	-0.100403276945929	-0.0519708660027909	-0.0771654203069455	-0.0762996538307591	-0.0890628931827916	-0.10231909474378	-0.155781781159542	-0.156388571397826	-0.131651139271898	-0.192295063235442	-0.249584311152438	-0.222726992491098	-0.185956173494128	-0.22616683023582	-0.242457347885626	-0.257665604947005	-0.209024370084946	-0.212694549899295	-0.205485166141953	-0.123873714430347	-0.0525126394088714	-0.0919506761563938	-0.0667774743260743	-0.0230083754276083	-0.0111633559410512	-0.00123567179322998	-0.00101286319418236	0.0775696314969735	0.0757330002508085	0.044117578165738	0.0391300079314646	0.0363916014520398	0.158206034509127	0.0444047192876415	-0.0738646285698847	-0.114013790795312	0.101740900021769	-0.0157470284490213	-0.148882556730875	-0.113043720796909	-0.0513325155003795	-0.171035023949619	-0.267434659695431	-0.188829811483763	-0.0871475116842481	-0.213746761092159
-0.155344095866034	-0.147725964289021	-0.212070623975064	-0.0921770513543983	-0.0488606028761051	-0.00120328077742429	-0.0367888997739344	-0.0391644837672737	-0.0428119706198603	-0.0627726473667913	-0.0996176846323991	-0.0967366389663397	-0.0678924968210756	-0.108845788135009	-0.169053117848704	-0.146921542897672	-0.100500621139125	-0.112047429298161	-0.0780694901204967	-0.103487530935188	-0.0937835892481229	-0.0761148642328924	-0.0299970334015033	-0.0117036667613907	-0.00541179607292412	0.0446999602007164	0.0929312463164486	0.0573040525965201	0.0679344118272833	0.148455939055946	0.158195376746914	0.245310962977091	0.218222486401975	0.20554699990973	0.204412784372077	0.180681256958242	0.187574851342552	0.137124618941015	0.0444823592108057	-0.0137382926806447	-0.0106567917126826	-0.125690028896206	-0.199576082915941	-0.164500069895215	-0.118427194078308	-0.171438398355843	-0.244441259729163	-0.199151689244006	-0.0923408868247459	-0.180548373195495
-0.156701357693347	-0.135762437974475	-0.205598231706039	-0.113678296223892	-0.0475490108310934	0.00662813635186652	-0.00626953417239766	-0.0150016954790712	-0.0176905554729834	-0.0242457088696198	-0.0748691278730494	-0.0790235047708603	-0.0491649666823588	-0.0911575952160653	-0.15556487703981	-0.135161549812345	-0.0953880061631965	-0.111489036409373	-0.0829588337436944	-0.104842869822218	-0.0986905823087796	-0.0937136910506885	-0.0529883457553434	-0.0246192102085117	-0.0329011257219474	3.87748608951366E-4	0.0578987244361051	0.0426797518445841	0.0419172288799817	0.0920651701460821	0.0772521288286053	0.166877509680603	0.155034314513031	0.1550993662179	0.143116649382396	0.115200016063462	0.159613549208197	0.102892430898231	0.00726614144254257	-0.0701128202894605	-0.0610576085502704	-0.172470815295113	-0.235564307476179	-0.193042393863097	-0.16619292774506	-0.221189135259928	-0.275593138806172	-0.232593465128397	-0.135179210311271	-0.192416133289829
-0.012179828084927	0.020254529731163	-0.0476037452749204	-0.0843323868692267	-0.0371650535786502	-0.00584237368150746	-0.00202303222092841	-0.00504498560812087	-0.0186048831724017	-0.0328087425847709	-0.0840886509105782	-0.107878825529273	-0.115351124329175	-0.166290873802378	-0.221773366963009	-0.221068452894283	-0.214546409361255	-0.233259083840878	-0.216170718560042	-0.201296698066654	-0.190661623508391	-0.21839918304467	-0.166599360613286	-0.101703556134235	-0.122399165986436	-0.118511721278884	-0.0427402538767015	-0.0210743926974822	-0.0300722535199701	-0.00361650212587316	-0.0453343168506146	0.0238206226270392	0.0161107385769337	0.00806122870274279	-0.00601066495322693	-0.0388401699937662	0.0758618880553846	-0.00232301023508596	-0.065135567335119	-0.107036552670842	-0.077399427606752	-0.18846737151618	-0.246593228330459	-0.189875898143709	-0.160900487562249	-0.237704026290741	-0.259618967819714	-0.171155845281198	-0.112326439899342	-0.16523373214958
0.0218634656296844	0.0518815086578138	0.0175188858505397	-0.0469837150491826	0.00937734938816568	0.0286405877221457	0.0336445428532888	0.0330164108138519	0.0257085770440883	0.0132356880880914	-0.0361653785240201	-0.0677894142239163	-0.0845909960268584	-0.147534262705468	-0.201338222174762	-0.192791243464407	-0.222130834793391	-0.27489282748872	-0.280205255988268	-0.289755954744105	-0.267240605993947	-0.283798044126074	-0.282216237919279	-0.22198037507695	-0.180402568293084	-0.210290388147626	-0.177055213532655	-0.09779672599025	-0.0720807854964114	-0.108716873265618	-0.17662300888153	-0.162729147006608	-0.168407779741434	-0.179209359031437	-0.175422219070328	-0.180244185951547	-0.0894410391912211	-0.155224600880107	-0.22078434266842	-0.247812301065412	-0.0937805794339636	-0.121281521924958	-0.175828453475205	-0.131939261541912	-0.0640015594617651	-0.149920807930099	-0.221018342922957	-0.085956360453769	-0.00389139089130455	-0.0574819982661588
0.181358914613507	0.21079932010702	0.172392381373689	0.00144109599215221	0.0524597308178832	0.034191597457971	0.0231723520904097	0.0165880861038687	0.0177020831855002	0.0109219389887576	-0.0504304179391494	-0.0934881269040163	-0.101988983176588	-0.156416466171313	-0.204110707184021	-0.206556106665021	-0.253365194625272	-0.295174533620387	-0.328026448367335	-0.299696898929753	-0.254579455583985	-0.309808337669337	-0.322527269450422	-0.211782049969042	-0.167341739200164	-0.273459072794231	-0.197559653456747	-0.0591579367285799	-0.0596486345144999	-0.126163303129585	-0.257227309331404	-0.268432395385639	-0.286419630670609	-0.292347903204763	-0.293913285955203	-0.295796431163931	-0.193203399156101	-0.231820952104183	-0.239937078410173	-0.283169992952353	-0.138238791897123	-0.15510522873965	-0.195398778176448	-0.134428381483405	-0.0959391781636924	-0.214134432099202	-0.270052061711292	-0.147988496838128	-0.0963363701688367	-0.13220837446286
-0.0222499785472264	-0.023837513509319	0.0205093434523978	0.0633757428191513	0.102418465749634	0.110779939487183	0.092433488760735	0.0811398943506377	0.085968946759423	0.0599106951517588	0.0152153646734231	-0.0158872400119525	-0.027772948424691	-0.0737800008298949	-0.113546859661055	-0.116085107520914	-0.142311147340185	-0.179243181476391	-0.176393340720976	-0.185163935000427	-0.169967072991689	-0.177090458728084	-0.182721245490877	-0.173143250046003	-0.141585208030218	-0.110518466049063	-0.101240922454136	-0.0727809072925899	-0.038072225763055	-0.059726340559526	-0.0948935140391421	-0.099699131984999	-0.0804889783576401	-0.108578082965294	-0.106802130111715	-0.0891892867419423	-0.0229003648753642	-0.0814439100902345	-0.165929741258491	-0.158653887056482	-0.148439164615397	-0.133587693718729	-0.136570574704811	-0.147000348592598	-0.0970424622098106	-0.0951570399403971	-0.155609249519314	-0.0755000244635089	0.0082452240727779	0.00134120699859018
-0.0460912763735108	-0.0475918805265796	-0.0113387713262956	0.0538503415713783	0.0911185829711981	0.10753637899458	0.0972826616398629	0.0820581098541165	0.083818310692576	0.065908532047852	0.0417475118635292	0.00397721681487139	-0.0113396903466328	-0.0326140711267422	-0.0599895606010829	-0.0732337461621108	-0.0817156310773277	-0.0951408461071048	-0.0911029502604646	-0.0977300225386215	-0.0944478947507907	-0.102018198295949	-0.0968136956073402	-0.104064779313118	-0.094742100309405	-0.0532073607731296	-0.0426853587679087	-0.0290454785697286	0.0024179645580876	-0.0203150960403953	-0.0483890667663685	-0.0559785906773244	-0.0379380800062595	-0.0601026410191887	-0.0617287501104146	-0.0444497674734633	0.0163175150785823	-0.0226426206824386	-0.102769138747601	-0.113042065965353	-0.149655717666951	-0.134904056135932	-0.112287947430067	-0.130505239684298	-0.0960883035036479	-0.0507463738119621	-0.0723179671291628	-0.0499724413748488	0.016234212320048	0.0628575406174794
-0.0586188410659335	-0.0558461700550714	-0.0109495357706715	0.0300347480371594	0.0893587405652877	0.0853407705078047	0.0645165472362592	0.0603702366542975	0.0807031649308426	0.0614370051521525	0.0159756215067296	0.00604190000692526	0.017493064740523	-0.00934390103712845	-0.0528350923232575	-0.0386448503317021	-0.0321521482330186	-0.0564661466047644	-0.0541790623947461	-0.0751114212805424	-0.0679583253060901	-0.0542450948446716	-0.0565232002868304	-0.0791885379695144	-0.0430111994613617	-0.0122470424118604	-0.00888938627194916	0.0175235304430666	0.049143234649448	0.020050007169558	-0.0135517441985071	-0.0273405311637633	-0.0109210529723284	-0.0224541302969215	-0.0279191283886746	-0.0147654100556196	0.0398951294990783	-0.00989117975936112	-0.103150276357453	-0.106761785339879	-0.14859574611933	-0.151443798991006	-0.135968339217229	-0.172913779699106	-0.122789653657046	-0.0497700164436394	-0.114770553709333	-0.121198662844708	-0.00866857904195139	0.0351588823908186
-0.0538013294632932	-0.0502784446425109	-0.00901582180601859	0.023800484068363	0.0705120975382247	0.0750027342572272	0.0504221127342145	0.0555419112668761	0.0635429618283071	0.0343257366674653	-0.00719071341316521	-0.0136272696561478	-0.0280677089310272	-0.0619846282932786	-0.0960355408066338	-0.0808184310602604	-0.0948850678932958	-0.124063385547362	-0.114407304812734	-0.13045329770127	-0.116507705338099	-0.0988111624993712	-0.101341211920564	-0.109872878639447	-0.0654452655489621	-0.022799637486395	-0.0163929828640306	0.0114344935919973	0.0483469861188588	0.0292603643031077	-0.00178641528681156	-0.0183364108532514	-0.0115617433622414	-0.0301224771981151	-0.0310666073091424	-0.022267888285488	0.0299843670199428	-0.0309170921871889	-0.122613690492374	-0.11322088782412	-0.11932149853482	-0.126887624706893	-0.13637385162935	-0.168337979661432	-0.100301567980055	-0.0528142756359542	-0.127931140848593	-0.0875583587673586	0.0345367321876172	0.0358076331901482
-0.0585377065412598	-0.0557282568757315	-0.0189965108060405	0.0312625196280652	0.0566415896968653	0.0734228591387264	0.0704988224898177	0.0800480424881485	0.0540596615811745	0.0257298293053987	0.0236666866903384	-0.00774322317254411	-0.0609237804003116	-0.0744132605819717	-0.0841351167506265	-0.0841777813259946	-0.117485638283667	-0.133071946102843	-0.126615316217727	-0.133461771302763	-0.118325619214052	-0.10554996799078	-0.111405052338934	-0.115595125208752	-0.0604968257490422	-0.0241419782249838	-0.0450120346679692	-0.00930254320802456	0.0440368334436426	-1.63067733405255E-4	-0.017574711972678	-0.0408300741909692	-0.0419808166088913	-0.0602116986495314	-0.0493138030351147	-0.0411799360329037	-0.00537274260074161	-0.0629518701288532	-0.142339396535414	-0.113411229480227	-0.090187957405943	-0.0435361921323439	-0.0262491427325992	-0.054596096688958	0.0123130249508909	0.0632780483048926	0.029603510876677	0.0775656962693275	0.164784832645977	0.191973893622085
-0.0844350343831561	-0.0812042630849624	-0.0386694330415579	0.0199606740752479	0.0566956902170107	0.047209893498406	0.0479670557777972	0.0429587390002075	0.0426859835636582	0.0428435700232842	0.0355382178274682	0.0196771360145346	0.0059444446988912	0.00637995980693115	-0.026879460197628	-0.0177165711187298	-0.0141747314707737	-0.0217166323833578	-0.0142024246386327	-0.0379514611272553	-0.0250834044705339	-0.00221056381834413	-0.0187757432336586	-0.0454625145284176	0.00818309590036863	0.0304488767446548	-0.00701813623214423	0.02986166158001	0.0784024268889003	0.0186591058766205	0.00213643435071037	-0.0339427934028612	-0.0228817697022886	-0.0346932592658275	-0.0349438037125525	-0.0148582129487014	0.0147399410129451	-0.0256008067296187	-0.115939991395448	-0.0944416939241395	-0.0830301736482373	-0.0441945074130203	-0.00412699545752719	-0.0665547987540395	-0.00839503488894592	0.0956382125237161	0.0517058425710211	0.0245071721825569	0.127373015623886	0.203212993400426
-0.0956637004487389	-0.086235302780267	-0.0555806074549037	-0.0160293143072516	0.0317978609151245	0.0101519662119335	0.0040966441775282	0.00676341812544736	0.021647167032218	0.017292671060515	-2.53756523560293E-4	0.00306163253419356	0.00613272482809287	0.00372008289400679	-0.0347631729888961	-0.0076907000089718	0.00340441847074391	-0.00959869640533096	-0.00943729781512087	-0.0424916984611586	-0.0140427337408473	0.0245415493376286	-0.00448069620207966	-0.0200788896045358	0.0661434045383414	0.0611029724310191	0.0261605217811722	0.0796194827874699	0.134298663895358	0.0648018789917515	0.0399436720216525	-0.0156496169891408	-0.00951573920174564	-0.0292947394254337	-0.0306023482451691	-0.0075558324397665	0.0297412872390466	-0.027253856866808	-0.13585984011537	-0.108169580754642	-0.0708677170719092	-0.0338124770446052	-0.0103276187879178	-0.0916920546390855	-0.01196211013272	0.0907529882867133	0.00459114706519672	-0.0196872733740046	0.110262443234178	0.163028461089217
-0.147174593034651	-0.130551946526726	-0.137772696259389	-0.0734469063155123	-0.0151523050842064	-0.00984167147752866	-0.00118418394499802	0.00866496339510371	-0.00207315468226192	-0.00737718357294336	-0.0044626104115814	-0.0111839036785429	-0.0408005995920775	-0.035820092617574	-0.0528504563137132	-0.0311364291504384	-0.0286087831664911	-0.0475238004412912	-0.0460289012253186	-0.0752247164668051	-0.0302832069813263	0.00676799276242432	-0.0303924287216933	-0.0291314478206284	0.0879392090826607	0.0748025903610206	0.0179477885648229	0.0894161846185129	0.168793807545221	0.0825237551831362	0.0680616275494579	-0.00169911287407795	-0.00561646220510335	-0.0302496683668643	-0.0233630226356429	-0.00345456437026225	0.0325949592332862	-0.027741002677979	-0.142243480889612	-0.107233028900345	0.0303610259988306	0.0895011750842323	0.0968841724062721	0.0396146650868986	0.134920692255314	0.199160481206696	0.126973360593124	0.145667127068845	0.267765108743954	0.289684886001617
-0.141505413805327	-0.130097100460042	-0.110377100002734	-0.0491732097946932	-0.00195715406049113	-0.011658098159909	0.0103039365406381	0.0129734822204365	0.00204137589250211	0.00585389107144388	0.0300726052696145	0.0306158047146704	-0.00351882165729801	0.00484869909762805	-0.00618263363759721	0.00574706300568456	-1.99490782490419E-4	-0.00828223230227877	-0.00441713756567146	-0.051817805926408	-0.0268830605764529	0.0247948617453788	-0.0182081427624408	-0.0518633656931245	0.0423324075924722	0.029555018349888	-0.0620206289402684	8.70672577915721E-4	0.0756231866925028	-0.0224648994646927	-0.0241493340332982	-0.0894887772404186	-0.0762060428724556	-0.0815349813724682	-0.0635613083993453	-0.0334643227223568	-0.0116657217423044	-0.05440549208434	-0.150189936904807	-0.089237951676896	0.00853908552916328	0.122548662392529	0.182513133181209	0.0999646488831528	0.16611673998028	0.276677032556283	0.24097137729771	0.222851940787939	0.295052175599841	0.374285111055545
-0.199725880933765	-0.189304715144819	-0.159845648120453	-0.0783235777479372	-0.00960651688046791	-0.0109510090386144	0.00979895608725352	0.018128102109163	0.0176918080969861	0.0246665852483662	0.0466351268151185	0.0623682629954103	0.0582625554726294	0.080493351076074	0.0403077040081773	0.0600060832044877	0.0953445170663934	0.078300832306499	0.0828445703739148	0.018271165159632	0.0369719896606402	0.102511789883837	0.0516991651810502	-0.00151246176063517	0.102274206958464	0.0930299795038926	-0.0135902428721635	0.0343996926997126	0.116143716962945	0.0142813711928446	0.027149198193627	-0.0450604068977349	-0.0334526863555756	-0.0338498609616188	-0.0191210720672599	0.0040516479549984	0.00582180341564632	-0.0401707623739679	-0.168492419308865	-0.113013789927129	-0.0132842785496041	0.0973600229168287	0.144351161446535	0.00304668563445049	0.0944191773113359	0.267940900699726	0.18276024341613	0.107454516636389	0.227525695757287	0.326625412058425
-0.281432916455044	-0.257266157475344	-0.263831415054357	-0.136531516219234	-0.0545607019913982	-0.0356987964902939	-0.00518361501764458	0.00985487722074057	0.00137545568302471	0.0110129940517686	0.0374796628741486	0.0606417222003988	0.059162518498791	0.080958557859813	0.0497864137296172	0.0852498108372455	0.116492351413361	0.082561080705584	0.09179390162368	0.0173962940203614	0.0475742604896537	0.126528854650113	0.0713491014253358	0.0278187399419467	0.183028605063659	0.190033145887147	0.0569098785105228	0.114438085750327	0.227513448702825	0.106636834604869	0.136259372270381	0.0377515666253128	0.0249396347161948	0.0173368162853816	0.0512077675003102	0.0673125691873402	0.0396868544714196	-0.0189284281755536	-0.174028283184271	-0.113428290545229	0.112076868183448	0.215582392915702	0.208112157463913	0.0597398719408497	0.203203518096274	0.346901966366691	0.208968369592746	0.175938581043986	0.329987187508692	0.358321838584207
-0.248568287642116	-0.22814755012968	-0.253561180562609	-0.139795959910191	-0.0781497146019383	-0.0580808262722989	-0.0132865720378459	0.00630536212977856	-0.0125324831154265	6.81225901745772E-5	0.0358528721858104	0.0617514471251127	0.0485135039816068	0.0831438592058513	0.0857975524211565	0.107846475785552	0.123886250060197	0.101552232331607	0.100643603476668	0.0239179180325546	0.05707697472377	0.139435117251472	0.064048313235814	0.02161414549302	0.190751327416245	0.173757013109535	0.0138511077268481	0.0756775880902093	0.187930467889806	0.0546112094899436	0.098227481477241	-0.0105430240967564	-0.0139031263449218	-0.0255485698778872	0.0238655154158725	0.0656595004310869	0.0227553174942499	-0.0197446289757946	-0.13715401162405	-0.0690182149559411	0.203901285496887	0.320531044078109	0.333241107363557	0.21801737793282	0.33750368240527	0.461673286574726	0.365518792169004	0.3456289229662	0.457516605176432	0.480116111471096
-0.217487861111314	-0.216569642506014	-0.205658244186119	-0.0848663978305918	-0.0235385988186345	-0.0134844144264459	0.0269434051779764	0.0472148876184153	0.0321266133440388	0.0322441893427403	0.0851147401613878	0.113432930283107	0.0961523170451419	0.135442092759682	0.137083361066545	0.147734358136101	0.16638341228295	0.146228737815799	0.134682551751134	0.0591854621989505	0.0852153747452935	0.168016815460164	0.076818161788278	0.0162293547584257	0.159158168172787	0.132228353330972	-0.0369315799263797	0.0132958288709678	0.114549387226796	-0.0257488578507293	0.0114789182439534	-0.0833448968584768	-0.0607495874954663	-0.0672429975504473	-0.0289907989580741	0.016514086336933	-0.0248760133879226	-0.0559277756068466	-0.169086244330468	-0.103244059293267	0.0952431375718999	0.244651992354214	0.295195938775459	0.162852623563887	0.245789490001091	0.406925478326208	0.345918009190004	0.272432309918161	0.357798693424632	0.445498013300319
-0.318821108766737	-0.312548079376309	-0.317589970812954	-0.118441848634447	-0.0486574735617659	-0.0240710663825998	0.0241708633604308	0.0484185246026764	0.0364657032832986	0.0396814869069029	0.100146135045321	0.138546363579015	0.129573116402982	0.163982379200702	0.168171379953745	0.203444876588719	0.233130422193981	0.190679232059166	0.188160902580769	0.0843771563711777	0.116540358609251	0.222522654900049	0.121816966844155	0.0462257481947623	0.22246053531568	0.216202419373145	0.0135817969512879	0.0493327517304762	0.169618392739713	0.0350948591346584	0.0881991277715923	-0.00821756131979867	0.00733559568942169	0.00197253868019261	0.0444825166643205	0.0690234240126022	0.00277638297357344	-0.0529551412497076	-0.213770626884896	-0.137377014086157	0.139524075753756	0.293934387317313	0.304678890274967	0.138129553231938	0.258511700108126	0.418956689425042	0.29467719957	0.22530606556112	0.34277049518663	0.385955056369813
-0.243817426467797	-0.202829740678279	-0.237166742677426	-0.165630848928241	-0.101425875783261	-0.0880410924803163	-0.0338957273766116	-0.0269533282249471	-0.0340407698709227	-0.00442145753518809	0.0321733278667149	0.0533602559170065	0.0684467825868726	0.103697600342588	0.117823975866165	0.159959388053674	0.163258127589362	0.116569912423881	0.0901718960733236	-9.56365423324293E-4	0.0396599021524653	0.135011879844348	0.0397224453562247	0.0031529820261497	0.197058850648021	0.153215435300571	-0.0422953423054638	0.00691110711061792	0.114868814376769	-0.0126610645596852	0.0454936455680137	-0.0422370116778327	-0.0309693819416422	-0.0226883356476323	0.0262920674880911	0.0450494734000681	-0.00431340919885078	-0.0970742122919643	-0.229323294345731	-0.104560791117231	0.240835247630679	0.397803835137982	0.381885531628526	0.245330388287723	0.368367694301677	0.444445031763048	0.294268099991999	0.267181884269101	0.34840716405289	0.338149297920042
-0.145794938031235	-0.113855775709024	-0.118418880390832	-0.132830993256901	-0.075636994146336	-0.0638359615712637	-0.0188854250427577	-0.0136831915825454	-7.15816071514932E-4	0.0172836998876817	0.0443981768775766	0.0704968471501397	0.0932742015420201	0.123220034449549	0.154245069880004	0.185271643371342	0.175562926782156	0.164224181236247	0.124710081947861	0.0789713176735569	0.109297993706215	0.175958031521721	0.094984484817095	0.0684786633251224	0.184729768967297	0.119609061445658	-0.0295970867036979	0.0038670753828776	0.0881299166933131	-0.0331240450046873	0.022480764470376	-0.0515720971631272	-0.0257468305912698	-0.0213081107522043	0.0177784439263919	0.0395547326593455	-0.0212729679028536	-0.0447873642906497	-0.0643731443882504	0.0302576107655478	0.24965125045713	0.384193561234501	0.419244755740614	0.314640315928229	0.360447521251463	0.438890772604085	0.362907577979595	0.308043890180824	0.319838681378346	0.34469860421438
-0.212781587687889	-0.191922462963816	-0.187523312127559	-0.143687747553685	-0.0675101595939615	-0.0337427094419132	0.0184758454000568	0.0385168821478778	0.062223646227126	0.0732816276163422	0.108297230584671	0.152073320206526	0.186408350531032	0.219688469624874	0.245381062895523	0.294767312626748	0.308453580122342	0.289278999802956	0.255492171828189	0.207213843393564	0.241893487908399	0.304431391300317	0.210172297106941	0.169419259627851	0.261469004490735	0.191243983195498	0.0669900969870114	0.085125568349519	0.126898451971382	0.0248529547827781	0.0614320391864957	-0.0107650803817773	0.0301092297367198	0.0301137666742769	0.0410101627112333	0.0636067612876714	0.0114021695153433	0.0494046073591766	0.037982636621553	0.0320797391103818	0.198565117894746	0.26117194635259	0.282666002545626	0.200405174208021	0.217001169522677	0.308217932697964	0.255056739617469	0.186569627265694	0.202075478568828	0.233191091761458
-0.174830071562821	-0.124208112187705	-0.137873984347888	-0.20867021623211	-0.129157893390175	-0.114094673124091	-0.0654724181339091	-0.0554523150195803	-0.0482446485609193	-0.00844764880855423	0.0316803833305897	0.0584928869368834	0.102800152827574	0.154184606173059	0.176859743483724	0.208170882066541	0.224891418206779	0.212192995824563	0.170536529244967	0.114953614389298	0.157515315393789	0.228130713582823	0.131250219623361	0.10714705536493	0.236383587545929	0.131686032992945	-0.00270089003005298	0.0533003066008916	0.0870269657367454	-0.0238422316918109	0.00280496475097325	-0.070596894744069	-0.0338172019564591	-0.0262265443917884	-0.00160211798888623	0.0113393071042053	0.0209431835517317	-0.0359447436860121	-0.0962184898183031	-0.00775965222050872	0.204233550940081	0.323174913198437	0.33359288847382	0.235038784807073	0.283140102284326	0.329442185809833	0.224225921358165	0.167053500993988	0.183837252836811	0.19896313164146
0.0013635552697966	0.0672304933695283	0.0339152121585548	-0.184857453247905	-0.124388737992309	-0.132753792479174	-0.0959863562230856	-0.0890245473618811	-0.0908513840156106	-0.0451836517206581	-0.0206534547619924	-0.0174918693954947	0.0291953617932175	0.0754258626169364	0.0976591782971596	0.124841392955187	0.126830528506154	0.11997355425995	0.0550710708766568	0.0519374475160328	0.0986943981585085	0.117961363991106	0.0474964182135765	0.0878741381886118	0.180288123789263	0.0250887173757409	-0.0298139288081286	0.0641454496719259	0.0660934234197065	-0.0414018218364585	-0.0566904063100457	-0.113352758806092	-0.0969111521037782	-0.0823542850958168	-0.0612254129265348	-0.0618229343186093	-0.026545092941652	-0.0700130793985126	-0.00209489988820751	0.0844019174808525	0.256919071795284	0.343730485716185	0.353439100417221	0.314970995009565	0.302394589251188	0.264040722683238	0.207479236060694	0.160785382332196	0.112152395467225	0.110217273684914
0.00700403956634038	0.0447606913534481	0.0414406391427116	-0.103237683707085	-0.0575201804269494	-0.0445017181116342	-0.00714889498433241	0.0017110824649193	0.0127824223510041	0.0557872470021225	0.07707183167128	0.0926709846732357	0.145342076419534	0.183712159126288	0.188204856831466	0.213891549167025	0.242631676207703	0.227540036274235	0.175939128324575	0.192528483645939	0.208340591256226	0.203503283336833	0.153884568697279	0.18688733162165	0.197708014609435	0.0658711471720808	0.0630025017295286	0.130021730088946	0.084510127782876	0.00563594359810314	-0.034812426849643	-0.0762840829742312	-0.0658311111325361	-0.0568258577844639	-0.0653728154740932	-0.0602085919102876	-0.0568022440644072	0.0228219614043664	0.164490097907165	0.122344829000861	0.174876732193061	0.173577344417444	0.179464528537447	0.203366137498592	0.130728767497727	0.0903933943576931	0.111066325415196	0.042228056111385	-0.0286719793133625	-0.0129194636767829
-0.193273743180297	-0.133483698969813	-0.156046860241303	-0.19144041642396	-0.100415302982819	-0.0777927828153731	-0.0346374704114182	-0.0266222184520542	-0.00407359210633949	0.0446297960635511	0.0622582179465458	0.0984923382703707	0.161843527628414	0.201923128602758	0.188509454568284	0.222859703667704	0.279464312415084	0.230653007303501	0.182542368838172	0.119040085568883	0.134329220946183	0.18488931587004	0.0991297859058785	0.0724188530386722	0.16754378419625	0.0559020167434455	-0.0455980804820852	0.0092161491059409	0.0112762272975244	-0.093018457303023	-0.0898254872402015	-0.138218538127273	-0.0837143563447509	-0.0784971839144657	-0.0636777309408489	-0.0246972097438577	0.0117067444442826	0.0163819420003973	-0.0401528164475272	-0.0367286218307658	0.14366020688226	0.214912599434315	0.210640685510753	0.17839469456261	0.184720711928913	0.183187047451146	0.121420894761461	0.0701106777314619	0.0620768797371406	0.0752738118342443
0.0128097908305096	0.120260338395587	0.00842311818272937	-0.258721864952419	-0.176435975777925	-0.162930171983954	-0.134267399953294	-0.128510496092174	-0.129583138981853	-0.0839375971742373	-0.0851479023767176	-0.0697928655372144	-0.0116849937466101	0.00881450013550379	0.00124182227774685	0.0336259684440327	0.0500324334745498	0.0111903478097142	-0.0775982136345021	-0.0902983240163214	-0.0443384969739242	-0.0468085282510627	-0.11478769497813	-0.03714921958275	0.0778595468778773	-0.105209466820159	-0.150033744694695	-0.00642861142241449	-0.0151961333035022	-0.143210076776718	-0.1794858273455	-0.20395239952559	-0.17621392821606	-0.169714051413744	-0.157537211355718	-0.138306411570802	-0.019259025627983	-0.119141919912608	-0.133043595902457	-0.0649421096969582	0.230273543792373	0.263917613167463	0.197556558757132	0.208868040738716	0.227971055765673	0.104545232924031	0.0197663540367873	0.0231781119876065	0.00144552663046142	-0.0324315369294614
0.216274940675562	0.297919307880524	0.220152232850808	-0.151435834444069	-0.11016194442179	-0.117311202507067	-0.0967653496246713	-0.0926857720795018	-0.0915922697358783	-0.0521180006762128	-0.0557035328079855	-0.0531078678222629	0.00226500296441249	0.0204029640808811	0.0179094681743158	0.0320137223604621	0.0343963215985882	0.0272025138630222	-0.0610907780811319	0.0020367611319104	0.0307790503018214	-0.0297267096318224	-0.053178609905779	0.068123998651119	0.0740287384367008	-0.120576674313294	-0.0503141212896809	0.0877880461050283	0.00441655439227381	-0.0841169931903801	-0.176382938255058	-0.182700212056196	-0.175328452190266	-0.161906940884458	-0.187736009675289	-0.20135011968842	-0.106407410743198	-0.107114682385041	0.0719721021697692	0.0593331478698427	0.182137141132441	0.120360006296834	0.0825388870115019	0.174915270101348	0.093839534270904	-0.0770986638244988	-0.0769636769497879	-0.0929304326162059	-0.171292387254699	-0.190522099623896
-0.0358783175667322	0.0201587146911327	0.0136524958822446	-0.146224661251997	-0.0823088288716624	-0.0829548732979852	-0.0536131614658194	-0.0521586191351028	-0.045305426028197	-0.0099058237383629	0.0152418462750215	0.0324439073578364	0.104196492280611	0.12509469223559	0.116094188331686	0.146350203755008	0.194857180209322	0.154196986409078	0.113305530543979	0.0756714597015283	0.0570118776724265	0.0814018249101641	0.0322345438332256	0.0147597673226035	0.0336551612182431	-0.0481942424863679	-0.0792974464401813	-0.0394449432613991	-0.0619840677635974	-0.123982287851826	-0.134043966838563	-0.140841561828109	-0.10741845033203	-0.0802469216807988	-0.0735639155283522	-0.0713170469954896	-0.0511496223357923	-0.0377356087810286	0.00370867136575485	0.0125427232880902	0.058765217350972	0.0795800514690547	0.0852085121766661	0.0995286275354332	0.0588416084755704	0.0238379724805302	-0.00926206873560977	-0.0509148592998777	-0.0767314010361861	-0.0661874878751464
-0.175697136255431	-0.0814479264537219	-0.194811099565657	-0.24469922123137	-0.154709626772321	-0.123045077711507	-0.0937241629473496	-0.0890138059992093	-0.0954257313262403	-0.0583603315318798	-0.0420050429229004	-0.0212976864610623	0.0371644456247799	0.0476459396900684	0.0349054151844179	0.0876902502960892	0.131906926154051	0.0640602855399851	0.00790995527001545	-0.0689164613735664	-0.0608709556698146	-0.0205686841455317	-0.0986796620115774	-0.0993869571020172	0.0202653414869026	-0.0716508041820607	-0.175230468233604	-0.0964772837058379	-0.0537157400081219	-0.154429804533581	-0.131027394829819	-0.147535428174413	-0.111451586829804	-0.100227007070988	-0.0734706832643785	-0.0500582199787642	0.0161406078933961	-0.0709656503530978	-0.194342785288567	-0.154959350603887	0.181403279760986	0.22824654324245	0.150185962997566	0.116822429454278	0.169318413120947	0.123562161139685	0.0199410353633305	0.0192173577349025	0.0497671908260428	0.0243704751637432
-0.002468831201565	0.0978440004585069	-0.0681957057373119	-0.247779057880369	-0.181497858655641	-0.152238028415048	-0.131699786974243	-0.127116739657036	-0.13352064348177	-0.097759347020359	-0.105321730227618	-0.0959560062539299	-0.0336496399868889	-0.0232556755441837	-0.045719906752812	9.14945327532496E-4	0.0457075445834167	0.00344862088743946	-0.066008816176182	-0.0752408412803529	-0.0605768669146645	-0.0715817901867647	-0.115096396659363	-0.0379537414903674	0.0331556079805921	-0.0922383662546685	-0.113030134147245	-0.00653026421886084	-0.0118193098886964	-0.104144772566182	-0.123738845262942	-0.106091422360935	-0.0975591389491898	-0.0896514482603049	-0.0985567317249696	-0.105532898885518	-0.0153667103937721	-0.093616830314101	-0.0988240982814753	-0.0918117963154417	0.241376268340283	0.193692016050645	0.0917110959693075	0.11822543643425	0.13150469897175	0.00269425563462834	-0.0559079473469387	-0.0491143735599577	-0.0502010777887702	-0.0891499969782819
-0.0572447772126571	-0.0094089744844143	-0.118670535451845	-0.218359780117396	-0.157762550355291	-0.137609998764287	-0.151355502870394	-0.1595597481548	-0.165176119818447	-0.160418639591827	-0.167511712516362	-0.167262758172235	-0.113790021115484	-0.105369314962391	-0.150484413365462	-0.0984147549985259	-0.028562760613178	-0.0821268870260385	-0.0780558062603777	-0.114537931035167	-0.120493046808409	-0.102957993751123	-0.111306970227751	-0.078039769177194	-0.0358157418953717	-0.0859889926483894	-0.0853708678285295	-0.027467376047803	-0.0269461250753763	-0.0567996359317081	-0.082342439071198	-0.0505964140720546	-0.0750653628968384	-0.0589135835238805	-0.0587627865492098	-0.0700974109687393	-0.0105628489731774	-0.045063640080567	-0.137945762619	-0.152931310261783	0.0372754171121985	0.00965305084837949	-0.0628153126755227	-0.100881744418292	-0.01480166564451	-0.0477186312282822	-0.133128588484376	-0.125889759936477	-0.0878391264222777	-0.101186773685689
-0.214877505622767	-0.188609682153449	-0.2253873698752	-0.168197720353267	-0.108636688663234	-0.0835127129815905	-0.0941875674407009	-0.104323067351933	-0.10829202372262	-0.115290406033831	-0.108498253627451	-0.102270053841458	-0.0636965548572321	-0.0772268654114599	-0.116415954814465	-0.0794435869572533	-0.00453129190382275	-0.0560291883117134	-0.0377529915720705	-0.104479342565663	-0.12709395926014	-0.0916432643293407	-0.122645003626156	-0.144409498244083	-0.107126616378921	-0.11055744012935	-0.144043180563569	-0.13225242551973	-0.120071786219051	-0.139189746307247	-0.124347014719371	-0.0760902961436309	-0.0708143367840735	-0.0480595424059864	-0.0473218867541193	-0.0339052465346926	-0.00519183921530945	0.00713930054125901	-0.117221940853139	-0.168708281579256	-0.0518386806085923	-0.0649677261290601	-0.0918583845848233	-0.136704334289333	-0.0887015491652217	-0.0524469357383624	-0.109312129676088	-0.106469749700864	-0.0515632657600368	-0.0321752117282098
0.356245093818295	0.370796627809389	0.338429535315999	-0.0214319354949323	-0.117287060572391	-0.156933705717897	-0.165710758664042	-0.193502181294154	-0.235861046662061	-0.215328701046098	-0.215924925612651	-0.279834524701917	-0.291919669641142	-0.275859248266043	-0.284005383166036	-0.317445676132398	-0.334677738991233	-0.331383356079021	-0.376168284518132	-0.297917283285794	-0.261000945077311	-0.355228506207777	-0.333911897628944	-0.194248551563475	-0.180749163399252	-0.306702023780194	-0.219795151568956	-0.080245654086301	-0.129472875047558	-0.175899632050851	-0.286166994400635	-0.290590979006315	-0.340041336698467	-0.330631107394013	-0.344135529811241	-0.365176253202503	-0.267509898054664	-0.288280024569157	-0.182116853744451	-0.158219048551065	-0.153881567284317	-0.164706233146297	-0.170991691776871	-0.121944992812686	-0.118196887758435	-0.217386194097116	-0.200218352027471	-0.11542464921561	-0.193447921108546	-0.201765480887268
0.433074926924222	0.441233915906622	0.396825152842655	0.0154233396679759	-0.113103001322585	-0.165980204834144	-0.166474804367341	-0.193564637712486	-0.232348172341218	-0.206400777918915	-0.220547160862586	-0.281671744104707	-0.298776126900308	-0.265842095458129	-0.257845631943749	-0.299429927198392	-0.332002304158853	-0.288934031663031	-0.344139531722808	-0.219772704143653	-0.176041021222698	-0.307419395505953	-0.26594689754913	-0.0950965951765248	-0.119940337906016	-0.256084812485057	-0.124145162687692	0.00900275747092356	-0.0588681807508255	-0.093403094385626	-0.211865262607657	-0.224139434045074	-0.284462981083385	-0.276322002185695	-0.299115778229729	-0.337145017508036	-0.252806193616094	-0.263814730911199	-0.099143650380414	-0.0792492074225268	-0.110253842716598	-0.146873115313959	-0.148807343382239	-0.084573433354113	-0.1084346881752	-0.221183707677814	-0.16646472902916	-0.0980724599813722	-0.200362398290677	-0.209337399428653
0.36244892673238	0.361736692869718	0.343511274006587	0.0419024637020219	-0.0963054254988224	-0.153218409591888	-0.145024848963432	-0.184638770187914	-0.223590902680619	-0.189120366664444	-0.200872148421808	-0.26869294291525	-0.294824828246653	-0.263880301022493	-0.246394045749323	-0.294272239394033	-0.327153022996522	-0.288961183956001	-0.333935671300841	-0.219792389524084	-0.185484456822659	-0.303191445717566	-0.262999973271868	-0.111597101542211	-0.134747712898418	-0.252076886839079	-0.135632530987047	-0.0171440316537197	-0.0864516206978167	-0.118236405850625	-0.230332367585283	-0.241977164105914	-0.285748857199585	-0.273285331877312	-0.309806980317539	-0.347322509091715	-0.260473846838621	-0.261550103990524	-0.120846656954061	-0.107648351263385	-0.174331376692816	-0.190763316874325	-0.166665330580776	-0.113726625475097	-0.166077758055673	-0.25305618509402	-0.184030132690265	-0.136490181502047	-0.236994031717917	-0.225412103667531
0.238706369101774	0.259462240097035	0.188271873704118	-0.00389397917563481	-0.0953670601857192	-0.134336935515066	-0.123510311629677	-0.161714181415436	-0.204021768371717	-0.172038851327343	-0.189660719315867	-0.257721922189921	-0.291357958556486	-0.288419028626044	-0.278361584807938	-0.325184780503419	-0.326927724105769	-0.317581163513285	-0.360949444682415	-0.286477075496768	-0.247909318670535	-0.335636742992856	-0.313753760175861	-0.165618131777984	-0.157342085069357	-0.274687617956177	-0.189168081465251	-0.0716170301052936	-0.122223811793706	-0.171612475522961	-0.260841661339459	-0.242178559783584	-0.276867930346047	-0.263686591343119	-0.296236811714613	-0.347315046928234	-0.254942857016398	-0.278281757903609	-0.191587246983178	-0.196050740213685	-0.139812781034381	-0.145151864105098	-0.144746902792614	-0.110306233888254	-0.146357762920062	-0.238362900138974	-0.205560377514149	-0.150409645484908	-0.21414892251733	-0.215106079396736
0.0865520169158632	0.0798526964950357	0.063744565879418	0.0831621399133039	0.00124721265583616	-0.0507156972703224	-0.0337635303107386	-0.0833230219337834	-0.100055455033968	-0.060306323764518	-0.0817222078893578	-0.133420088381546	-0.156426333355523	-0.148709748688011	-0.127416110072393	-0.164354226811319	-0.159817876974497	-0.147540770658083	-0.162197535349559	-0.107585022167776	-0.0923613989225991	-0.150216367061219	-0.128969425089208	-0.0470900460209357	-0.0597288108748764	-0.12181520825359	-0.0646351272782935	-0.00937396380833934	-0.0503151470967203	-0.073736633392718	-0.127438551182628	-0.11879874764255	-0.136401268514775	-0.120425016438175	-0.158247601118135	-0.201887547554039	-0.174115178839106	-0.1483704239972	-0.0863557296819995	-0.128385447064165	-0.172015799152911	-0.172592502986884	-0.127123711027852	-0.122110941324361	-0.199044852413559	-0.212299281790874	-0.139597671217449	-0.149679300311982	-0.19767999541109	-0.163625260457359
0.130600166779383	0.138845615952695	0.0735111727410883	0.128005839086694	0.0697828880372534	-0.00403867650405503	0.00783400222772699	-0.0544048633483167	-0.0583932838955349	-3.36020687546449E-5	-0.0524526661466989	-0.108634416613157	-0.113756240348085	-0.122613672059382	-0.130335512420853	-0.158177442633648	-0.148970719332719	-0.157805233379955	-0.194673266622359	-0.139343183741602	-0.109922004724619	-0.185431543239347	-0.174608987658416	-0.0628492960905937	-0.055602027210252	-0.143724957834521	-0.0724988630148417	0.00369107399132781	-0.0302978641680157	-0.0643292430653697	-0.125879123540993	-0.12654046176267	-0.149877284927528	-0.153485702834948	-0.184020382681042	-0.221918698028399	-0.163350492416324	-0.155905801040539	-0.118621750037814	-0.191885388115682	-0.12662546572713	-0.15577290673624	-0.16367166154321	-0.159159214350023	-0.211384341910769	-0.255651574109469	-0.21428074219941	-0.209414328197898	-0.230392202315743	-0.23203254038555
0.0362942574908052	0.0777817477720359	0.028310753933524	0.184279812861541	0.201222363811028	0.110817602853137	0.108943148390175	0.0232182593403406	0.0505096447010885	0.131725992126999	0.0524540386082252	-0.0103099448760306	0.0101126951131152	-0.0487148583322801	-0.0959928043172993	-0.103322322272758	-0.107996425694378	-0.173144750623027	-0.198983418213591	-0.226297957584155	-0.214353414714193	-0.217822071411936	-0.245159164440111	-0.207112221311368	-0.145918591087361	-0.196568259138247	-0.211647228991421	-0.152219498976919	-0.137524868664764	-0.191771879528825	-0.219211834739464	-0.24131970007457	-0.23447922348627	-0.239534991261924	-0.22105632201016	-0.20292106422251	-0.134668475725457	-0.151578182611385	-0.223583984225276	-0.261919399219029	-0.0831396115467406	-0.0530896767488893	-0.0702724254469673	-0.124317619609406	-0.111327377686024	-0.0981453051585944	-0.130810296596435	-0.121283757762977	-0.0928638002452165	-0.0931917640520458
-0.0826201723768802	-0.0593442782819566	-0.0654876472167916	0.191644493430162	0.2524786471645	0.215339414060884	0.221192742634961	0.141600003526643	0.17575580341078	0.262008609941476	0.200328985317184	0.144047281041078	0.178977629630028	0.118660379401398	0.0599706308201846	0.0770680126718112	0.0731948590882359	-0.00808268190826133	-0.0245379037522931	-0.0779718325203272	-0.0758252897342127	-0.0507480066451069	-0.0900616471251819	-0.104119370004301	-0.0549858883177833	-0.0755589293663242	-0.120567438060412	-0.100706354139381	-0.0898596661642437	-0.133817194870528	-0.151889100790451	-0.171551814839404	-0.145608441253573	-0.153077384043169	-0.137039653312754	-0.110960903298001	-0.0659364256314373	-0.0383229317875865	-0.117510996460474	-0.184689642271611	-0.0273612780169287	-0.023363494233643	-0.0482563581513284	-0.0983719929000761	-0.0745620568714526	-0.0506957525584679	-0.0921837098459979	-0.107839731815809	-0.0752927826591906	-0.0647012017756493
-0.165848478447628	-0.142773054217555	-0.11174311133454	0.227184680637836	0.328186680795549	0.277272001819703	0.275398339079564	0.198368208142917	0.24357423775755	0.328240341629986	0.273004237406035	0.224674127848007	0.284175968027279	0.221013915957382	0.133868769605852	0.157968457864926	0.14537487989762	0.0569033725358926	0.052106710179763	-0.0229413089522628	-0.034839159069383	0.0134267828719294	-0.0366933072519548	-0.0886223418950174	-0.0377491756196936	-0.0217663788990711	-0.0889990770213788	-0.0957807181161724	-0.0713207922071262	-0.0985666400814475	-0.0947165829415889	-0.120739670597709	-0.0955372290043824	-0.102735969311278	-0.0682288205538143	-0.0343866804258151	-0.0134097559756754	0.0207241895953711	-0.0896216188702747	-0.150301665901932	-0.0421490399988043	-0.0180843024547322	-0.0296682335731261	-0.0995193830349884	-0.0577947116520744	0.0221819465234117	-0.0288336897593344	-0.0617459741513075	-0.0070611314802431	0.0164628213053387
-0.187992826999274	-0.18075439707083	-0.143285308280749	0.233290592698928	0.31511341065607	0.242330848590431	0.234077328860408	0.146140518017462	0.196790727357242	0.272122974499866	0.21332293585496	0.163792904467287	0.219438525359593	0.183893412470523	0.107039284732964	0.116450832881763	0.127629204715517	0.0537685586423035	0.0658419648911154	-0.00166736493027678	-0.0274985202505453	0.0137883815740262	-0.0300263774453166	-0.0756577773328028	-0.0408127184292361	-0.0176436923079569	-0.0653612725638706	-0.0822069289780868	-0.0613278481520789	-0.0803524099754351	-0.0639236160826158	-0.0672295992367586	-0.0477193212209466	-0.0483923544574858	-0.0163386625796485	0.00427559797203136	-0.0160829902391546	0.0227015404803859	-0.0948661284198718	-0.167826946535671	-0.105063335813033	-0.0811367257192607	-0.0800182284472186	-0.159802148253847	-0.133627889799219	-0.0257493459101828	-0.0681330437882721	-0.119461099278796	-0.0543135404123491	-0.0191108519574632
-0.13925446543384	-0.148664062584226	-0.127498669212136	0.146315909039559	0.202195506071775	0.202434648291366	0.204746083558441	0.132866708847092	0.175143269958353	0.260587734927753	0.203456073605042	0.156952729492309	0.219160982909353	0.206966356302184	0.143207444075534	0.162817164419247	0.179180720908843	0.10881207289791	0.0983787979823875	0.0775481725211311	0.0678385766505844	0.0767085932312506	0.0429613452296597	0.0291648495157545	0.044778211186759	0.0343376657972297	0.0195854644854024	0.0223935877520501	0.0123069383724901	-0.0171657409802515	-0.0381609720698554	-0.044283985648089	-0.0202905619114831	-0.0261207973852071	-0.032848010880287	-0.0321561365763748	-0.0331208702797308	0.037456745917903	6.74253622312638E-4	-0.117555112351669	-0.043690066923008	-0.0850239268332062	-0.108626590778854	-0.126082205953736	-0.151049148057383	-0.14190835709553	-0.144915514072989	-0.193666676295519	-0.175830682612017	-0.151428660451264
-0.185974074590638	-0.206106064107083	-0.139011625353018	0.195622972873321	0.259945847499315	0.257682426740529	0.254715968797935	0.200844374779757	0.25204839983324	0.32087362307923	0.294684201385517	0.270985312233244	0.342540669494788	0.321171896789375	0.253413580355136	0.29701944771924	0.29516300857292	0.213418674620153	0.217131708447693	0.175917532006567	0.151841242338614	0.185575515464522	0.154346529417395	0.0912498171590604	0.0782095984460537	0.105290973824375	0.0810456726763671	0.0488046968663909	0.0456033412662877	0.03772467443517	0.0361881091233306	0.0217921410575155	0.0465574106699341	0.0440145518029747	0.0431196354478412	0.0530365228750691	0.0315416801120314	0.121836551921997	0.0763048302994988	-0.0341871619869252	-0.0465597584172771	-0.0670885002476559	-0.0715020880826195	-0.097407063050807	-0.101083390776116	-0.0398618695263412	-0.0362214028354214	-0.101700605028881	-0.0788456525137147	-0.0350849843867136
-0.215093059471909	-0.230779167234346	-0.143081674935784	0.226335192082517	0.313574500798569	0.283786746427844	0.276012529617232	0.2210573489716	0.284727491832631	0.338646828796653	0.315114927419391	0.302519123046787	0.367573158051398	0.338954779603003	0.267527013240702	0.297942180199058	0.287596456713334	0.210957687481715	0.222912987155933	0.168953781269886	0.13362654114736	0.18173342352823	0.147328047519499	0.0671343066037501	0.0505610666551469	0.0971999916465492	0.070365102947681	0.0187346846186941	0.0152320937504499	0.0189049066069184	0.0246231935193494	0.0209074636512103	0.048913026363106	0.0509916673996494	0.0575614653393901	0.0645383280929079	0.0310798521218808	0.114651308332577	0.0421088599395071	-0.0579146436146716	-0.115416056856117	-0.119115040427654	-0.105372700286102	-0.149510328254691	-0.147080279894985	-0.0537957196002446	-0.0607952774404647	-0.136451017796934	-0.0991535383662416	-0.0529399242417824
-0.22647658905902	-0.250733750122999	-0.156512167035701	0.10962378985558	0.177329122787046	0.185582713133869	0.179515344812159	0.131250416622226	0.19275826171415	0.245468241899496	0.197273371302039	0.195682519917827	0.284623966612046	0.268538929526604	0.176422179560348	0.214378595513226	0.212773442550217	0.172697693021775	0.211350091552932	0.158836424159312	0.120396349669119	0.169641996389938	0.149308817314393	0.0726392489122155	0.0464137847470586	0.0981185991843384	0.0903619160128482	0.0321278124463475	0.0168665660863143	0.0305039392452693	0.0338401089739518	0.0442718874028892	0.0660173953985918	0.080663191183237	0.0780746223049585	0.0767564322977915	0.0383201047076755	0.106932719736502	0.0472243030225219	-0.0196937691362525	-0.126443339901792	-0.168335532648131	-0.156490792888367	-0.183066366967313	-0.193502893925094	-0.11303039031208	-0.123461898073702	-0.200883477694432	-0.158391060528289	-0.116494055254484
-0.216696341933975	-0.235209723194511	-0.147269909238051	0.0537934155362798	0.10197603419361	0.117413268233141	0.0955084147065326	0.0520907972581159	0.118977192887837	0.158031771293185	0.128668081176766	0.161918893699517	0.258408283953632	0.237905572534405	0.181907488923384	0.239885753054635	0.214720990391014	0.163288711458877	0.192668808639204	0.130588762414921	0.102989470065093	0.160989735284346	0.138173031133572	0.0671873155138593	0.0548050786519392	0.0838135793247984	0.065076141120207	0.0266749878532488	0.0248537027339675	0.0226765892329243	0.0296615201179478	0.037872343081759	0.0607056709901964	0.0850157593824774	0.0825869213034654	0.0800303604555745	0.0503636197288377	0.0800085668833704	0.0203179491536639	0.00830375507964093	-0.0596218798682909	-0.0753543043807997	-0.0897507767822437	-0.106446231648333	-0.103991899416882	-0.0504980650200422	-0.0975809068058471	-0.148130753072487	-0.100899861113237	-0.0747127497855166
-0.273233977988311	-0.300089260304772	-0.225168429808825	0.0210350334524132	0.0980314863500875	0.148271089021739	0.131404016276793	0.131205612986708	0.185862350976483	0.191746798793069	0.197479582761167	0.264705241908804	0.328131054618718	0.29220711395788	0.267049646442649	0.337787634158337	0.309143142446533	0.235448517624435	0.250924681836494	0.173825733654013	0.154818075943696	0.221258269460981	0.186631661041715	0.103571038523489	0.101554474428626	0.140133814253292	0.0957922877530893	0.0487332209668124	0.058576386892746	0.0612932041214579	0.0809529912824177	0.0734774776402254	0.0997984629732244	0.114050409416386	0.114239934576087	0.111692679687244	0.0696314237974554	0.0987705593928025	0.0125313320995277	-0.027268977171854	-0.055768328121266	-0.0816926199701514	-0.110963169174989	-0.146780910301448	-0.124755059629675	-0.0650884388454881	-0.119210246931509	-0.161819874656958	-0.0865450961071561	-0.0633700271180323
-0.256347640320136	-0.278933812822887	-0.226359482078104	-0.0388161761186283	0.0398677970020177	0.0962819465739798	0.090577009849464	0.0997662892766568	0.163725901496846	0.155981437870883	0.129857190828922	0.211280129798415	0.274917242908489	0.235017094077734	0.200163899013298	0.264157616348798	0.24289024089219	0.193373474536755	0.203632685989184	0.139735693898601	0.122688007291161	0.168814744779567	0.15913616775915	0.0962776819251372	0.0854680035093117	0.118181582123247	0.106262608786081	0.0511602879344227	0.0498262349690959	0.0587830491497518	0.0728667108761372	0.072782827582497	0.0978032073047821	0.116459700005303	0.107799313053377	0.0961580384565375	0.0465892558768317	0.0910861912681983	0.0249818146028934	-0.0331166608949758	-0.0463120668294509	-0.110280037658524	-0.129387002294945	-0.14581546980336	-0.13881569857655	-0.08904457298447	-0.139712149584333	-0.170765232507758	-0.0969442819742156	-0.0788475467357221
-0.303643509650272	-0.337339130873076	-0.266891357023302	0.0154908296097775	0.117528418598828	0.184394072040842	0.1655668874161	0.201643545365548	0.255888123543383	0.20097286871368	0.200124754935049	0.296287781427063	0.299499442663398	0.232675559759416	0.22605164977191	0.275424364886261	0.252779019083218	0.185836122691506	0.207950878521375	0.137535780623839	0.117166712204702	0.177782816022377	0.158825763848	0.0802183201620345	0.0733572659318244	0.131808885040827	0.109359109932387	0.0392659009003337	0.0401455037173845	0.0570575985447827	0.0803040184329478	0.0810524177860424	0.107552741064651	0.116538294478871	0.112729127592588	0.113836499426396	0.051653047476553	0.106774715646857	0.00354643975015487	-0.0684101539996709	-0.113231628564213	-0.155413083105505	-0.174988733826549	-0.204662557579636	-0.175084595797181	-0.100614644739283	-0.15453272482588	-0.180764867987921	-0.0889643552557009	-0.0650805990148326
-0.279411891687628	-0.317374089886385	-0.241879234779133	0.0644719273679097	0.182372012865614	0.250713275954519	0.235607803073383	0.279274183402044	0.312358649795045	0.219992786244622	0.226852362961211	0.296037566082787	0.223440553748201	0.147155813417359	0.148369633645468	0.168954662401713	0.151373396328551	0.0963868164272843	0.112037055396065	0.0499356179287443	0.0398935608707582	0.0936081492810657	0.0729436264670106	0.00498447245852242	0.0203124228034935	0.0732557808465562	0.0463310897462613	-0.00443594411789046	0.00826368082087735	0.015192798913616	0.0221422954630524	0.0115590685613609	0.0218217872787687	0.0234078845856496	0.0305713923038126	0.0448733406266426	0.00263972920482106	0.061482446880911	-0.0587499743359154	-0.145541026460788	-0.169084006183818	-0.185507570516057	-0.192501750676935	-0.231365759779571	-0.185680564349111	-0.101165785495525	-0.149709734535269	-0.149911340784917	-0.0545865889063697	-0.0347947452110905
-0.240429419050791	-0.276622745540008	-0.219809220179622	0.0969926288546247	0.207488740887421	0.309151999170729	0.313012824441073	0.37346010477181	0.396876573677251	0.302176050450581	0.322613243726337	0.395078985466132	0.290788611448196	0.215653919581411	0.230581983259816	0.220296997015093	0.188363417156081	0.133543553826243	0.131484859838866	0.0981109635832319	0.0880881360500583	0.117315619078825	0.0982500217602478	0.0318963552832484	0.0245823732071157	0.068928627165582	0.0586307922349303	0.0214619363920152	0.0289183442864684	0.0262572815782387	0.0307856973766364	0.0161916452979538	0.0391037120012671	0.0345153109644539	0.022671811239446	0.0280884509737461	0.00139056631832858	0.081929464558211	0.0110576194528403	-0.105775406061256	-0.173734544136229	-0.175977583950324	-0.173792341086557	-0.173591826647328	-0.186463606262327	-0.11924864157626	-0.0963508516879707	-0.0985597246641066	-0.0734683089153058	-0.0400966338573408
-0.184968591348459	-0.217247324222025	-0.169811941701498	0.134980298032547	0.212432665001694	0.326783639057024	0.331463418269101	0.385548753503921	0.36304468988719	0.253846116609447	0.277754522376369	0.326385462544641	0.202186068198717	0.134497731534106	0.152459349322426	0.15367462857613	0.125001015496934	0.0756607467169931	0.0960273600928957	0.0643833250716711	0.0581142050491803	0.0920007089797522	0.0795015662057517	0.0221660579444674	0.0105959703149092	0.0537666589638512	0.0527890697191412	0.0264366177788374	0.0274525260168933	0.0374734828146161	0.0261981181272106	0.0123059444575385	0.0255851622514903	0.0273589368011126	0.0163235636214225	0.0219083324057245	0.01251780566137	0.0909644273979779	0.0280900374266237	-0.100995205320276	-0.157548167292586	-0.182947629975337	-0.193334908745841	-0.16331925178564	-0.175432665302328	-0.143532604534881	-0.103307340949533	-0.0872601611332622	-0.0730185247513154	-0.052770788292574
-0.199693250031457	-0.222565707223758	-0.187881870020606	0.0722000349948932	0.182173857457964	0.291092935224768	0.319366612061058	0.364896426101243	0.360615270216783	0.276688379608745	0.279310577528612	0.323907014460407	0.231492257543397	0.158340669038607	0.141924272947099	0.145997632240175	0.110319919779763	0.0745949567096918	0.0868962804800659	0.0587912152496539	0.0696050199638203	0.0848350836333075	0.0641693337337673	0.0292386617803831	0.0141836262545142	0.0293492837008715	0.0469439991935843	0.0272629082507824	0.0125012125991182	0.0147460402175681	0.00154097340736584	-0.00270540591217961	0.0110461904261803	0.0188118845037091	0.0198711187392976	0.0151291891277323	0.00591013830159202	0.0865285778602778	0.0604592420988604	-0.0620611759016737	-0.143999261035626	-0.160594416784066	-0.166942582945395	-0.119343740267902	-0.133845741896594	-0.103865650611027	-0.0676783176539045	-0.0471540097278151	-0.0392366971663481	-0.0190071402680487
-0.183850882633514	-0.186737845132039	-0.161687305158793	2.70932960557081E-4	0.0954920314441618	0.194184406513007	0.214088019373736	0.279241462834617	0.279051000331569	0.212221249368626	0.227719753752908	0.269337272583116	0.188974626890408	0.134827192707295	0.117129032392348	0.114547219435138	0.0817271615093119	0.0444450701816612	0.0611483991466497	0.0320475149850145	0.0173857255340108	0.0477566346704926	0.0347674480350043	-0.00513311698815134	-0.00881968076222927	0.0152815503030328	0.0188291171205675	0.0104701173800749	0.00825239199564104	0.0102776750887841	-0.00959295880794107	-0.0317856267504366	-0.0240428818391419	-0.0121221163217523	-0.00540893337559729	-0.00919686050317522	-0.0258563241568576	0.0618038890688323	0.0685758974368905	-0.0386938893169105	-0.024247804139941	-0.0805781109890785	-0.102382103208347	-0.0514522263156407	-0.0504491365010512	-0.0321813600935194	0.0122806022915409	0.0149044496372686	0.0226028109914602	0.0309436112120499
-0.180421793015495	-0.173919821141637	-0.16393485433928	-0.0752722083594962	0.0338466065473748	0.0780593235516121	0.0921945672513244	0.131151973330839	0.142233265448347	0.108954212642791	0.111113417120555	0.133701795727001	0.0988586513710506	0.0627882454435513	0.0292788397471253	0.0462891930236718	0.0336328227311201	-0.0147440428722689	0.0195023498673453	-0.0321661901435766	-0.0578319297366825	-0.0112699795765742	-0.0151610535782409	-0.0683262639993612	-0.0509726772872435	-0.0119387117156061	-0.0313816540457489	-0.0409735534988712	-9.46848092990761E-4	-0.00181403785320615	-0.0152659551778806	-0.0319699363695133	-0.0451343116776015	-0.0208019778598153	0.0147579900795606	0.0245155107593251	-0.024320927680291	0.0194645998061542	-0.00957489728739848	-0.0696204898452227	-0.0329869892965199	-0.0100569871767627	0.00168699695803432	0.0330730334361603	0.0708441082450224	0.106863068403256	0.0973392828829381	0.104508608103437	0.151596642638965	0.156464798838497
-0.111518858279368	-0.102335141380548	-0.105739660136027	-0.0646633899069024	-0.00114463645023736	0.0148295082415887	0.0296217810008701	0.0602413002808114	0.0741362079076337	0.0350656782559118	0.0407496236753568	0.0630088044396472	0.0389740406839761	0.00388533785179238	-0.0171197981877708	0.00297706082156098	-0.00363783268557916	-0.033938670849792	0.00262989144602181	-0.0379170143763983	-0.0675780629898343	-0.0371674213619263	-0.0194885255476389	-0.0727059246160444	-0.0801773128879512	-0.0098061228856168	-0.0229439421598337	-0.0615436000992774	-0.0163774648758204	0.00917036299173299	0.022472202600196	0.014811020293246	-0.00768006623172614	0.0220637510799164	0.0699684800187362	0.072703111765916	0.0271303809096047	0.0120744846590409	-0.0243425417641341	-0.0283275865169953	-0.0650224535050485	-0.00126958170476589	0.0282099566224498	0.0405035860248875	0.0629393411779717	0.122203362184899	0.11647749047389	0.131505247871312	0.164321221224397	0.172652758773184
-0.117435727101252	-0.103771843518698	-0.101276774303827	-0.0883282500371541	-0.0301800706453849	-0.0254926580120603	-0.0105394562133348	0.0122702045484502	0.0243356533079375	9.03354919468872E-4	0.0113334281670885	0.0203644704263539	0.0176686706336748	-0.0043099759308822	-0.0340677621149691	-0.0234230525871285	-0.0331431210810621	-0.0649121629578769	-0.0267755537212803	-0.0794999313767475	-0.110034201110049	-0.070850010512004	-0.0690670902712811	-0.12151865317162	-0.106617084539982	-0.0434677766990457	-0.0673196196668212	-0.0984123022549483	-0.0450054630174445	-0.0264089621787082	-0.0212852868229353	-0.0293034926655284	-0.0500345719823578	-0.0191799461961695	0.0294762163568556	0.0383003431534411	-0.00811638153556947	-0.0212023394373694	-0.0602041644335649	-0.0559338079280166	-0.0764846024819811	0.017732183304852	0.0542495708317741	0.0726850481887374	0.105812283382588	0.152928042120186	0.138780673048109	0.162227196041879	0.191575775116561	0.202852982274205
-0.128529526886486	-0.115601464261566	-0.0969799619490338	-0.0938888354761027	-0.050398666408982	-0.0342433650319549	-0.0198579357070696	0.0081357879598475	0.015679350495393	0.0020971035449208	0.0231883324904301	0.0367670283488475	0.0239935121599472	0.0100472263037424	-0.017007752553619	-0.0122859726293181	-0.0304735700050818	-0.064895430519506	-0.0239868028914846	-0.0784110082177204	-0.114207830027949	-0.0631669039573012	-0.0720152361124596	-0.127499083753675	-0.113935364210975	-0.044557360201428	-0.060434773085273	-0.0956276420141983	-0.0527659135772584	-0.0290811234635697	-0.0268841078539283	-0.0280170347806429	-0.0427228927105569	-0.0132365584769909	0.0261095730900101	0.0301739516058971	-0.00813457312778686	-0.00512066100840749	-0.0329951562356128	-0.0210998313898883	-0.0576018101289523	-0.0117718842747143	0.0169205106558614	0.0440974926036952	0.072367800555804	0.124054960963119	0.12378504240022	0.137143903016758	0.161334514433695	0.170546860081471
-0.090833691678379	-0.0682273394518195	-0.0605946817198655	-0.0838989122271836	-0.0793313239092634	-0.0713086366516431	-0.0633499977542734	-0.0322772251260116	-0.032857988652312	-0.0501030106547048	-0.0141025098906488	-0.00335120366217568	-0.0186645783267689	-0.0183033668523826	-0.0325004533009013	-0.0301364713925121	-0.0495223865969143	-0.0779878814652964	-0.0418627456652689	-0.087889293116045	-0.126381153560535	-0.076502379400474	-0.0867016383558899	-0.13428750224472	-0.12302913594432	-0.0468675444408908	-0.0646940034704456	-0.10396696203864	-0.0590316160018287	-0.0328902071072166	-0.0231384885897488	-0.0190848541156693	-0.0290325832076044	-0.00736638599534749	0.02681811246727	0.0344069893749773	0.0298618720279552	0.00172088785997258	-0.0295203410082309	0.0204487316265043	-0.0217699257184817	0.0205186270877448	0.0339230425099815	0.0607628181755852	0.0851558595112573	0.131219965916011	0.144759140507739	0.156737912186307	0.1612363602162	0.173627399583345
-0.0772247901192286	-0.0555185510303405	-0.0364271002253052	-0.0525061952191626	-0.0712129951661773	-0.0613066891775289	-0.0477099115848521	-0.0119384644930601	-0.0370628298908111	-0.0581219815848362	-0.00722916727737774	-0.00420217561829947	-0.0480837675032964	-0.0425402594930074	-0.0475532416874074	-0.052268566727167	-0.0803951188207224	-0.100717224249224	-0.0461802307520726	-0.0988264138243957	-0.141810482055724	-0.0732381107480976	-0.0747951663068169	-0.13666028633746	-0.119021985437341	-0.0351850313922961	-0.0581418749811883	-0.100601803365488	-0.0418322271992765	-0.00660768801394625	0.0111875078445085	0.00574004193249373	-0.00894446226051624	0.0172946177474689	0.0533416701530296	0.0630561114061047	0.0589906716570323	0.0214809404212928	-0.0437505961723938	4.38689306308024E-4	-0.0301238638055162	0.00830132519798154	0.0169902600318899	0.0358082242626017	0.0951354336683455	0.137466897035726	0.133078247976292	0.16314537682405	0.169157443063143	0.172361513133807
-0.0762244820914894	-0.0537242139541177	-0.0479875123619468	-0.0659436094352761	-0.0698199010978043	-0.0609008724495392	-0.0491412438368958	-0.00886200049772428	-0.0113804426029522	-0.0493642393531154	-0.0197566306256121	0.00586647159995653	-0.0213208957652685	-0.0432100831196019	-0.0589904062228752	-0.0514197439187313	-0.0672232310088813	-0.097909766886407	-0.053759896387334	-0.0947409034800447	-0.138858059919867	-0.0897233192072504	-0.0743250987524371	-0.132236708637907	-0.131387864694492	-0.03270719881534	-0.0468784335192534	-0.0945981787827795	-0.0392815334742212	0.00486959965351474	0.0305430621571	0.0266012295502244	0.00313872100659775	0.0312956307597145	0.0723346514978723	0.0694764556129159	0.0565648535363424	0.0275067247337042	-0.00291294344006827	0.0322573600017688	-0.0301500614604564	0.00397791710242541	0.00227656465091335	0.0376410634945388	0.0609511631741998	0.107157332740294	0.130559994501031	0.160370600919518	0.157766957413483	0.152852825424413
-0.0314885932193271	0.00707481486794644	-0.0075300347814757	-0.118787883041617	-0.105850778704508	-0.0981579717047665	-0.0894398714770764	-0.0667015258971535	-0.0593340887807025	-0.0835615184326888	-0.0613725395409106	-0.0413679193417461	-0.0425358039075907	-0.0595564472360703	-0.0831284520674721	-0.0743839255422731	-0.0985250341158431	-0.125002348068675	-0.0880035930476803	-0.113366134581934	-0.152435992396331	-0.115446451625314	-0.101842565775612	-0.129715596562689	-0.125312707665264	-0.0613213344833773	-0.0665891284081082	-0.0885309620702364	-0.05809241050726	-0.0252585865446161	-0.0318193835749785	-0.0290198996541198	-0.0465668259502637	-0.0229141659317619	-0.00665955155466899	-0.0140391407307972	0.00252123575118853	-0.0208246635455314	0.0103454574939242	0.0538359460488169	0.0034704937161104	0.0433175150173648	0.053607819823019	0.114332534509358	0.10512826749011	0.111757267945837	0.147841576628128	0.157592144415248	0.134723980866001	0.136033472937463
-0.0191985984537603	0.0176943578959665	0.0208893761278475	-0.102304652750292	-0.132865397528779	-0.128674802369	-0.101235793077517	-0.0706652847131296	-0.0797629359627058	-0.0950330452051183	-0.0472696165587062	-0.0339848117207592	-0.0497498673824533	-0.0429367410236786	-0.0389072598963057	-0.0448860349501485	-0.0800817593398275	-0.0878385162353097	-0.0496780210313947	-0.0580480399327797	-0.0992125338888145	-0.0638217424438042	-0.0493016421392342	-0.0824140220869114	-0.106442647906317	-0.0484417526023707	-0.0396182129068997	-0.0712796085890765	-0.0532177607563181	-0.0259105065991982	-0.0284215121796809	-0.0263452967750904	-0.0319623323894965	-0.00543154166587913	0.00590981000277938	-9.428625503799E-4	0.0209937722762768	-0.0120275274348368	0.0216395030739886	0.0761513146386835	-0.00144591950779298	0.0511347384403739	0.0819335593889766	0.1476758759405	0.134097934601834	0.121696165031504	0.176615088750128	0.182976986899445	0.126386989215564	0.138947827569657
0.025935849840502	0.0458865608360626	0.0448799138028513	-0.0495409404093445	-0.0956372320970581	-0.0802346305308579	-0.0603669457596759	-0.020046750550572	-0.0258577466921508	-0.0621473948042044	-0.0228445928554045	0.00976259154705099	-0.0181465929117387	-0.0268430195980521	-0.00874948397331827	-0.0202661586475999	-0.0605716561797499	-0.0622761276457452	-0.0648065996736497	-0.0368598608208549	-0.0504416175810986	-0.0592825489753892	-0.0390344778504288	-0.0324841456299296	-0.0687821567702188	-0.0464682578449696	-0.00796006999476268	-0.0235104747935726	-0.0297833188704456	0.0071645694757448	-2.03796900493745E-5	-0.00467060805954163	-0.00423240800144513	0.00408735198244374	-0.00229032408450941	-0.00686005082593961	0.0186072836777629	0.00466802227222779	0.0683360660815942	0.0870384484001213	0.00358570605412297	0.0128405049657976	0.013241458942818	0.0935640488140748	0.0316356448618738	-9.49399847018025E-4	0.0912305653441142	0.112054755126371	0.0266208938149523	0.0291023736266214
0.0612395273081047	0.0846012404124892	0.0633297319082139	-0.0668085329665489	-0.071775799937593	-0.0720321140084435	-0.0733242980950023	-0.0492745989366283	-0.0333087832669942	-0.0670726007686779	-0.0655134823079875	-0.027846092813055	-0.0226431474370988	-0.0543562116445716	-0.0627856272269122	-0.0517067737805185	-0.0777548228325253	-0.0972646158322511	-0.0952938178624941	-0.0868322126408759	-0.0975340073716062	-0.0987093332425019	-0.083881779121259	-0.0714598678893798	-0.0849668834859017	-0.0687333903977721	-0.0582511662346271	-0.055212496929145	-0.0523194413575512	-0.0268848522049179	-0.0432554501212729	-0.0443039845672871	-0.053665832565946	-0.0432240965420799	-0.0414234653438789	-0.0512392743015296	-0.0343804270914156	-0.0383118121860216	0.0570514343620892	0.0813723548023727	0.0299661871870377	0.0328342129981533	0.0314836010153117	0.118126352831119	0.0355954905063946	0.0076935258469716	0.0905089261451162	0.102956456176846	0.0436274927753683	0.0395107838201481
0.0852715381289622	0.114956548456592	0.1086835129889	-0.0868734222461908	-0.119196451274483	-0.137761131130321	-0.127269238726677	-0.110116722995792	-0.104092542110617	-0.122365467837136	-0.101587902250883	-0.0761975922592419	-0.0698651186401551	-0.0812597376690835	-0.0813726479443696	-0.0769883768150107	-0.109986417126184	-0.108966613628658	-0.0776342120058837	-0.0665987826317288	-0.0983230187324594	-0.0855058319100829	-0.0616124940478805	-0.0668603906649432	-0.100385522194654	-0.0741294310078332	-0.0568333844126928	-0.0709137444217703	-0.0796938828930943	-0.0488918448732461	-0.0649596000878166	-0.0581170994384979	-0.0650952452176006	-0.0491609225915221	-0.0624447948943109	-0.0755319791575106	-0.0513451582587535	-0.0546089480489887	0.06794828647467	0.126586763385385	0.0249645192010537	0.0461464491791228	0.0843418565885174	0.178486878173934	0.100436366932656	0.0587915574951378	0.147271703319267	0.148556764049347	0.0692477341515679	0.0788227317880956
0.0985295817412781	0.103746935975731	0.113468687693408	-0.0296103652332426	-0.100747269168607	-0.102727374141905	-0.0817119289729772	-0.0577486810963179	-0.0638697302946615	-0.0774476622184402	-0.0390698036472527	-0.0175198659549019	-0.0301659978652386	-0.018947659490645	0.0106839587372695	-0.00255102639381406	-0.0346310110775093	-0.00731638173591636	-0.00974342325419274	0.0511822652310775	0.0289910263988599	-0.00827229924426401	0.0273025780734763	0.0506435474436278	-0.0343114159415076	-0.0345883671379408	0.0237522319040929	0.00789337186339547	-0.0392497984517027	-0.00973711199025463	-0.0263175290030939	-0.0162095886218287	-0.0122473278991123	-8.60499827090173E-4	-0.0322500790555407	-0.0598110325598993	-0.0363988256025796	-0.0018354910276076	0.164588067131227	0.168973636819533	0.0179251418456855	0.00478077558197668	0.0484720298245814	0.16642696304097	0.0408598441533076	-0.0245371419801681	0.12655876320674	0.117576869617726	-0.020865106365853	-1.2826029754643E-4
0.170374256095429	0.169066454780154	0.181833391617275	-0.00447133940530165	-0.065255855890418	-0.0825830663193471	-0.0840594747819884	-0.0620243999154563	-0.0515387454707839	-0.0726432081458423	-0.0616736459787013	-0.03157461464404	-0.0365492589242242	-0.0497930699563342	-0.0335367041544365	-0.0393151802564457	-0.0702554117268307	-0.062477714041347	-0.0938020426004207	-0.0352736071868334	-0.0327468727369625	-0.0789299551169346	-0.0668323532254164	-0.0125334452676312	-0.056783909222651	-0.103961872979628	-0.0603478703926415	-0.0327531597534055	-0.0718225569546388	-0.0848230905620812	-0.112216195912331	-0.113401362833986	-0.115589420159968	-0.110625945198435	-0.139885825551508	-0.157870706841703	-0.146504287433984	-0.106815249492118	0.0755682570950664	0.0891400803050539	0.0436779447837246	0.0506043720014195	0.0671450424343762	0.186148484151065	0.0725232248536057	-0.0266552741522583	0.0817673770793244	0.106054812595447	-0.0211649134751565	-0.0319273423756033
0.180955031320854	0.188959443118903	0.173416646394641	-0.0237053794076385	-0.0665483634266478	-0.0967353075402466	-0.10465304849234	-0.0960019481771129	-0.0711426664793758	-0.0816034435814617	-0.0916332040896434	-0.0577837754580417	-0.0417380904678276	-0.059313122113351	-0.0582818397356056	-0.0530625926485527	-0.077401497721136	-0.0722967555010308	-0.0851844762058921	-0.0358783168342334	-0.0363629589153145	-0.0688772720613033	-0.060535426066132	-0.00273542249938656	-0.0350849300910249	-0.0741009981886374	-0.0409199457256803	-0.0194323895536481	-0.0445501782754946	-0.05542722969585	-0.0756163881464611	-0.0746765253671702	-0.0917221786943696	-0.0924951303374072	-0.114834418423463	-0.142892407593644	-0.154644556951961	-0.123783812021797	0.0778139710578903	0.108556290275001	0.127892059406018	0.0976128791730233	0.0971721836504634	0.203993493281042	0.096886797015124	0.00680028116779505	0.0987792386413012	0.105989441905857	0.0155444399752069	0.00210922929644712
0.186668392220085	0.232422452509989	0.124162707676909	-0.111891836542247	-0.153233344021518	-0.174659721784743	-0.16392265894168	-0.166026737632531	-0.164421305795639	-0.143400328516776	-0.150918824533893	-0.138538202501975	-0.128438785381757	-0.131775358126795	-0.130956741834956	-0.129025895572014	-0.16497758385968	-0.174806835929452	-0.209781985734841	-0.164546053933664	-0.134038883106006	-0.168012200719115	-0.18472945764024	-0.0876708032335679	-0.0423447261552839	-0.134015014512926	-0.139647643874077	-0.0633297667663457	-0.0662847570682441	-0.112493036856023	-0.126571288623809	-0.135193073065634	-0.152237101346395	-0.164701133624616	-0.17966007170238	-0.188185845536297	-0.134193606401529	-0.171732849854755	-0.0213151164249451	0.030153805200961	0.256535745093804	0.225913787870925	0.165869168731266	0.27215070587724	0.228047124465412	0.0651575781951852	0.107354678942312	0.159538256445243	0.0773445450744944	0.00761011870517995
-0.105960292629924	-0.0929795040694271	-0.154132987390859	-0.125647266732595	-0.13492243540146	-0.124548360857439	-0.099931911720325	-0.0956327689214865	-0.107050056710195	-0.111620644055373	-0.0772838514566105	-0.0589860734519107	-0.0801399057840317	-0.0768683988047704	-0.073528193524295	-0.0617066187420141	-0.0701996246484037	-0.116611349081717	-0.127700054646666	-0.16938462469897	-0.160328277112792	-0.121780916034769	-0.171611155360367	-0.188458696330442	-0.0723290967551393	-0.0656863013754591	-0.190623250584264	-0.179648548516562	-0.104450674980085	-0.150428217375526	-0.0677299812105784	-0.0962306404494957	-0.0818949215333	-0.105088708556886	-0.0747224654271305	-0.0284663777378156	-0.0314608482366961	-0.084026119757617	-0.148775138614052	-0.0923900886029377	0.191194285219546	0.261414487892785	0.209348193323239	0.203743842726958	0.257468058745268	0.239601195090764	0.2087965554317	0.27052811877079	0.258703977600734	0.200247171483104
-0.0401920042983025	-0.0714714242545637	-0.0118263717231239	-0.0370925240943688	-0.0732596175033453	-0.0885818088801157	-0.0934782190724836	-0.100439264076519	-0.0957217354774695	-0.101740632106643	-0.0674595704142755	-0.0498804214063791	-0.0443712902979208	-0.0345229551109748	-0.0200585084417051	-0.00341652618739046	-0.0111562384721646	-0.0207465222764069	-0.00976143145101184	-0.0353711751219166	-0.0521436010412296	-0.0296248931675403	-0.0527379471892629	-0.106722900377934	-0.0729947765567801	-0.0243623496556265	-0.0966039630050912	-0.134861998059631	-0.101819389906246	-0.108857186248867	-0.0507090729521837	-0.0958158212778359	-0.0667344484373899	-0.0779757466283637	-0.0624693399741156	-0.0299641588784908	-0.0659122216959225	-0.0504993840968061	-0.0873160238631358	-0.0349126465104293	0.0130148675534388	0.0942210912635088	0.127194480784636	0.121878122812205	0.120816211107842	0.150583196810646	0.163196196892682	0.185212581664987	0.153207672085578	0.153266257452036
-0.194972210739656	-0.251113894730486	-0.0901468549176408	0.0328620254733698	-0.0356983254633278	-0.0523209157992784	-0.0552406206566246	-0.0552408213103163	-0.0730947756742952	-0.10005895453131	-0.0124354124550035	-0.00665531275346534	-0.0341512896134595	0.0104644784860703	0.0626032523259414	0.0493058489747776	0.03967151508347	0.0870178930046916	0.171935782893766	0.118696710496808	0.044812929914784	0.114961927223465	0.112999334451032	-0.051797097115428	-0.104014514029772	0.0548252420676799	0.00676051498322171	-0.136307583232204	-0.105443290716536	-0.0273931697583577	0.0697283568362895	0.0778447183067235	0.106781043159152	0.133144963312763	0.16508845123244	0.190181943238369	0.119565885851381	0.165891225379119	0.0889808565889106	0.160776641143237	-0.209261898460881	-0.0951633251082932	0.058979871143214	0.00595417841730791	-0.00267756833983612	0.170331443654727	0.231206116987821	0.183905043492086	0.132370880200476	0.224855282023434
0.0499687991555559	0.0154085575754264	0.238767046780598	0.0822093699390612	-0.011731483511002	-0.114717433787252	-0.122955200708942	-0.133572909499597	-0.153445064434151	-0.169275652503337	-0.0927936554359449	-0.120559805323297	-0.126695042972642	-0.0867062950040289	-0.0500399581838612	-0.0751286877034253	-0.0975316058476013	-0.0594493174982772	0.0230125421042427	-0.0505206117993486	-0.11244083972669	-0.0360787989840299	-0.032094495547755	-0.180510922174454	-0.212861800492251	-0.0863981770800724	-0.130455478070702	-0.236760964867867	-0.199386189234503	-0.132219057576118	-0.102468696041002	-0.134772872843058	-0.116773925097131	-0.080411944720938	-0.0586590130690016	-0.0343630745335038	-0.0878561362477319	-0.0719862471083108	-0.0971042537023778	0.0782803661590821	-0.327489044785636	-0.0873420013733331	0.09835601710355	0.0312876627497441	0.055474874362846	0.197904839125238	0.190939018022615	0.173105361494323	0.123420512454589	0.220168275020355
0.0248678656753743	-0.0756318050272603	0.188016121523852	0.236493010490395	0.100960651902368	0.0221415244923307	0.00227557412727183	8.95672817210048E-4	0.0110876644405737	-0.0213622463663643	0.0404281243218016	0.0438875959420456	0.0500730996542839	0.086130771415453	0.125176184397134	0.0969869265092294	0.107949792257358	0.18095220184861	0.26754399881611	0.250577721452929	0.160444168818843	0.193962140645893	0.244251415316209	0.0919647794991665	-0.057618173920369	0.108318272835211	0.137430598979854	-0.0252847992142613	-0.0445213353094669	0.080071170730696	0.0995709563762982	0.0975761216770819	0.0895185273708652	0.146312159137085	0.136808522626055	0.0937761311121427	-0.0866813475211355	0.0586876798460734	0.164520177126204	0.207389011533768	-0.347140216272402	-0.222997090605832	-0.0214256854164417	-0.0485352529967207	-0.135093594345101	0.0359983596363706	0.142577810062814	0.0550009036869496	-0.0243634906942415	0.0981358176965873
-0.0673974285704184	-0.19439357323271	0.00803730470586768	0.269845274758695	0.137968628412502	0.129826022726933	0.107917600760851	0.115745594544839	0.141400285258041	0.0971704778184009	0.141567295726027	0.180453790906217	0.171372916814857	0.195012262147818	0.243810769602577	0.221578588368783	0.246997477821575	0.320479840229702	0.372848043807324	0.395323251309256	0.31027488585403	0.306620225921436	0.362867584767449	0.239495866578128	0.0654016904503456	0.211166746519757	0.261001335060001	0.111021990123369	0.0670613569207387	0.180665618117103	0.217189224360016	0.241549119243294	0.212381448470401	0.266800081584235	0.25196559630498	0.176997142281807	-0.0643419352963358	0.131341310895371	0.280899558479475	0.209252171170872	-0.205518674250619	-0.198822084114051	-0.0722190858039965	-0.0642050136705947	-0.18881527879198	-0.0480664513310767	0.105025536083154	0.00820993126423419	-0.0681135365967603	0.0194443093586353
-0.255036949576104	-0.331094516884088	-0.320596076910498	0.128916318369387	0.0955148106263826	0.167992519240285	0.162485484703031	0.166558812873956	0.20048647633757	0.170017177028573	0.165016936539994	0.225813201210687	0.221403580939505	0.18949835063919	0.204521156410342	0.237120433959785	0.290615513213712	0.266005186101916	0.263080994950796	0.231785143359109	0.194414788887403	0.216153245535313	0.219407923834874	0.140086335881949	0.120996196865292	0.205426442018422	0.146597727008579	0.0789486626077971	0.108767003776268	0.13122745398018	0.208983183714639	0.209201457116135	0.184314733999735	0.201231616678599	0.216137975715447	0.184442747053168	-0.0226238364811405	0.0901108151058279	0.0543787400953888	-0.0818694626633935	0.116424076525985	0.0698317128953796	0.00637652780144535	-0.0231811834773263	-0.0280771049536602	0.056137454442695	0.0760390004656122	0.0413273563704087	0.0920954261587836	0.0686685378633474
-0.036241844829273	-0.101622490271728	-0.0290279492612253	0.165511658588671	0.0588385229912817	0.0541605689342634	0.0487104779383335	0.0502810715857477	0.0626876367330897	0.0413674892228303	0.0689835803488711	0.0973624204892931	0.0860256945592329	0.0846108873657166	0.117362949552444	0.118435925507536	0.121867860716104	0.111399503096572	0.089000461479842	0.0592412448760927	0.0347554244523734	0.0496896214876415	0.0481344403483867	-0.0161167337733943	-0.0256097508167194	0.00892534154123025	-0.0400801892718948	-0.0576879817139296	-0.0359439683032904	-0.0367028020811852	-0.0027540937103387	-0.0207878209876558	-0.0533549950051166	-0.0209486511032482	-0.00932849538025832	-0.0346753702515526	-0.183073395884687	-0.116885975801037	-0.117662320260946	-0.133097471958895	-0.00858389869310591	0.082199166134957	0.0713549386129582	0.04528329373466	0.0637198940768153	0.0990481037373964	0.0884847020835066	0.0906894263351027	0.0791672713281826	0.0677275254230451
0.025799500963699	-0.0489979848175118	-0.0259981234928051	0.132680763680784	0.00919942143500984	0.0344251022937913	0.0407283478212889	0.0338953473741151	0.0372868413415799	0.039838247285589	0.0809498368816033	0.0961010372527649	0.0614356556483087	0.112385052331009	0.177400803969178	0.136274397806422	0.125161708561848	0.188234839471754	0.154199473277233	0.202907901342772	0.190980558355809	0.14001029167958	0.145712378022611	0.13930874373659	0.0718848930527135	0.076614454078579	0.0847509477852735	0.0668108094032416	0.0478042770753988	0.0482710046183698	0.0874040479254369	0.114074566506518	0.0763087294662312	0.0864651195772837	0.0733576853222287	0.0203762844026604	-0.0822835170435561	-0.0251579877379093	0.106340883423917	0.0932794849966395	0.0592676569478476	0.0353547172447505	0.0404861443242976	0.0564133901289311	-0.0183039743560638	0.00888093379030421	0.113158994773877	0.0656242486040514	-0.0197079100977363	-0.0054228976184245
0.0575241226816413	-0.0112910625950708	-0.0164817952644956	0.0831356387702497	-0.00279866454980606	0.0485498520763321	0.0654171036976066	0.0718582239032712	0.0438953359717657	0.0284898941697082	0.0765822770992001	0.072590978514801	-0.0142699858776158	0.0630444658670794	0.16341571476016	0.0915123882828673	0.0572664325002209	0.144792414565645	0.0903125953474462	0.191876820134627	0.21392912503264	0.116881092167489	0.115066297337657	0.169811019838873	0.118777725822837	0.0691184725024703	0.106410980710491	0.130872937388583	0.0907164083133367	0.0705611403269932	0.0686392298178587	0.0649779842347118	0.0488247362344215	0.0320101636874943	0.00715786107187501	-0.0153218541822099	-0.0419469845991193	0.0318643594595468	0.143033947187464	0.0501760569535919	0.0718104658919717	-0.0140328355469539	-0.0289465016602318	0.0192238488584609	-0.0678176832168617	-0.101006725730568	0.0335294763025347	0.0158222439366351	-0.0893439744881063	-0.090298448634113
-0.00884158441697253	-0.0736428826680025	-0.0743095022403693	0.0696730069888548	0.0173831023706019	0.074977338405072	0.0933154225021913	0.110636174835413	0.0957560009683235	0.0676708307894684	0.104923772260035	0.118398172387902	0.0311689916932181	0.0915240378892651	0.189220998877817	0.130747269624014	0.083871217312464	0.160928820023097	0.112152769560205	0.195880136333027	0.220639750443016	0.139958617282817	0.133221332044625	0.17274280302617	0.135500813487646	0.0864764820734499	0.103443769960895	0.123506325810437	0.0901362056355211	0.0669335198900175	0.0760820433795718	0.0634929648201581	0.060620816683431	0.0394895885330122	0.0206106577670469	0.0164981754736325	-0.0202153068564986	0.0620934456154139	0.142395834105007	0.0418890005038371	0.0887232911706155	0.0193265234111127	2.54978522535186E-4	0.0373808853336006	-0.059123405969191	-0.0755731985390012	0.0485207379953472	0.0332162704910005	-0.0548707842716575	-0.0538717005353868
0.0223561596806884	-0.0255790934957925	-0.0452814521096566	0.0441354873551069	0.0106312839148875	0.0698169513410421	0.0907014361939347	0.123785980246068	0.111128909876809	0.0833991854883825	0.108361047673613	0.127570960134643	0.0368366884421204	0.0743462895512854	0.165903602309831	0.107432564878889	0.0606163061112422	0.134402260568513	0.082493987752487	0.175274572670605	0.208651953526092	0.11525288526625	0.111006482682216	0.175558299989996	0.139065832027399	0.0642514039960712	0.108161274923801	0.152607285638371	0.120583255557253	0.0875242269352443	0.0590195429328315	0.0384031637184058	0.0272707869232416	0.00190062115107799	-0.0228015670946717	-0.0409377023341861	-0.0540362252709625	0.0400929546847837	0.151644792089707	0.0242379309968692	0.0654339687000154	-0.0294967873695603	-0.0468729049297646	0.0251842748328922	-0.0899897551507166	-0.149467828931902	-0.00192564936495558	-0.00318825602859335	-0.11414344190892	-0.115773946247892
-0.0576731400627688	-0.102881203087092	-0.110174385652372	0.0232643895618077	0.0352882640892985	0.110760993946909	0.134659489825673	0.186126423896611	0.187272991776394	0.137704489142706	0.15927506694982	0.200555125566125	0.111964658206718	0.109020943041326	0.168735993043969	0.136619585737729	0.101487981662224	0.140661933536521	0.106812857944607	0.160366419619255	0.182068475508324	0.118271921987462	0.111885891155496	0.155401644700078	0.128139142447124	0.0710081165150169	0.104507301658847	0.135983292422233	0.116179563523433	0.0790044873282967	0.0663194727917989	0.0407776090928281	0.0376253538727859	0.0103916296829104	-0.011440101338507	-0.0123177574616059	-0.0430055753949081	0.0607880123101584	0.143329391011524	0.00301282855622814	0.0249143823546809	-0.0562325699578317	-0.0674068483563271	4.04710777464304E-4	-0.0815923129476669	-0.121235310042894	0.0134997904208164	0.0258093599150253	-0.0682458238817865	-0.0693434155230656
-0.0852726318659935	-0.146260373871652	-0.14954191756979	0.00913791674243185	0.0320850528186908	0.110010226945897	0.128488973391548	0.205180643757444	0.211915683949899	0.141206731886164	0.163835139169205	0.23674166168137	0.150569000888892	0.135040585641528	0.196458633697777	0.179324983755344	0.153715766861458	0.178461513184003	0.154884306894364	0.201157382101192	0.215762985031091	0.164412413518894	0.152927320610317	0.187220637362643	0.156121592024965	0.103384399015304	0.14314830310385	0.167606916445662	0.148893048490148	0.123418799439449	0.113054282840931	0.0894837689715808	0.0803190602411436	0.0637457904118595	0.0330846490185644	0.0146618181614395	-0.024692094494904	0.0945924580718698	0.173729816838726	0.015381163877787	0.0202790874433716	-0.081033535842411	-0.0946287192560118	-0.0245494667813336	-0.104708111868249	-0.132088409571376	0.00373794327150901	0.00943990550383504	-0.064008870204768	-0.0522190651095399
-0.134990457137209	-0.185650387781716	-0.159598974604227	0.033186783270814	0.0517814394704477	0.129514443534782	0.16037721991041	0.266695515436113	0.307884930184793	0.208843988084839	0.219566748211256	0.326789622188767	0.249033877490361	0.18401134499313	0.235942185514752	0.22010908240345	0.188154578617259	0.18644183682165	0.157573285628521	0.195261873906708	0.20518122171418	0.158766810168116	0.144830284261004	0.158995995764012	0.12478634235079	0.0917756812151239	0.113652464725307	0.122461753847645	0.115545864075165	0.0960592830260406	0.0955794767936472	0.0700012134413678	0.0683460571814054	0.0574999663264289	0.0291348047160206	0.00252876291973143	-0.0622350225440177	0.0528299175001942	0.130691593295072	-0.00116723678257651	0.00218656063427953	-0.0671282777476208	-0.071306721235049	-0.0180417101549804	-0.0989589985747827	-0.10432111121715	0.00483244414651315	0.011542022847543	-0.0352489582069058	-0.02681931716574
-0.124482528888908	-0.168953801614144	-0.144229222776788	0.0512433761993019	0.0949118136816214	0.187488196418238	0.221918848718794	0.316631888594586	0.343222508161905	0.253289175910274	0.263963713103305	0.350958976198525	0.257732905091726	0.186049841364692	0.203135041173899	0.195068597632957	0.145446661208251	0.119707306825051	0.0971728976327453	0.117257146940819	0.137760626598831	0.100794542262192	0.0772551028107841	0.0895279424876163	0.0843018806801714	0.0553694521656525	0.0630629676069157	0.0744348810145226	0.0713291814791667	0.0551981311665188	0.057290638351483	0.0249141100681249	0.0265128796833418	0.0130630934970147	-0.00908341820834963	-0.0287825927580742	-0.0881948551941978	0.0221164511394012	0.0820679978829212	-0.0456561702747866	-0.0190715025615542	-0.0750271727144394	-0.0919824460830468	-0.0399335409294008	-0.103101989454429	-0.108025139760412	-0.0172872029865997	0.00152685316256663	-0.0406769540245941	-0.0401118412045094
-0.177194931350782	-0.214910547039825	-0.177217042513176	0.0577154417205565	0.153586056001993	0.285667066752929	0.310462999482659	0.428293364463919	0.427739842071226	0.304080889444228	0.331226540171835	0.414593721159171	0.292260295513138	0.206423052058082	0.211340103197298	0.222329332075915	0.175456254927915	0.119352474959438	0.116407009896003	0.100979806835605	0.110704211150303	0.119635513704071	0.0933899117011762	0.0605469886628477	0.0560448649113333	0.064126470930847	0.0499255072474614	0.0290314774376885	0.032944142406101	0.0343535938962495	0.0522818242046129	0.0266162668729331	0.0395145637052106	0.0375752854982164	0.0250461055700983	0.0177002848618161	-0.0449898649399779	0.0461292916976674	0.0453922597919572	-0.0738044300643899	-0.0891147340633984	-0.124485912961807	-0.135217048285498	-0.0984186813873536	-0.132110340447866	-0.10598679258869	-0.0426439872859016	-0.0314483606152194	-0.0345403777999492	-0.0249959099080538
-0.208007962702166	-0.241087397079745	-0.200572831043792	0.0368446602285779	0.107183383394101	0.226442385408083	0.231181879290482	0.338999568589235	0.316580567425743	0.196179616990752	0.239473136851022	0.300293949264401	0.185932280829411	0.12351230791551	0.132187670926042	0.141060612564551	0.100992530682452	0.0453814284161755	0.0608905053225304	0.0385552740335003	0.0381299372623136	0.0766357870296892	0.053715745399161	0.00490353825160175	0.0183188330611465	0.0481266797883178	0.0319512262002717	0.0069400513252388	0.0178685359034483	0.034018143317121	0.0526493133080732	0.0236955570593547	0.0358151396440916	0.0338439991884701	0.028971478950811	0.0320198078202352	-0.00820948052833234	0.0503146435930209	-0.00221360174564847	-0.0983445505069019	-0.111960882352067	-0.122474340254879	-0.142115481595046	-0.124586541161574	-0.126153067167509	-0.0901964974868655	-0.0698480511817807	-0.0511915343520994	-0.0310451830262485	-0.0228046452405254
-0.217284000480276	-0.231059349849315	-0.204446812969093	0.0350601732750462	0.120362786993364	0.205444227361897	0.215298100284846	0.294985491906722	0.294081503199369	0.191854366178402	0.233214270091678	0.29006427703368	0.192815392627534	0.140301415200962	0.146253339904606	0.14641597991781	0.126835744701065	0.0735152263845275	0.0678048025436158	0.0233367336033869	0.0211198713344742	0.077156135484627	0.0449588929319529	-0.0187413391083639	0.00629374151889032	0.0518666192511042	0.0124685720539777	-0.0308496777139278	-0.0141797713589533	-0.0111809662242527	0.00593106901348394	-0.0197860974488011	0.00541153082960191	0.0119003085728731	0.0154250210416949	0.0363077019353874	0.00122937720154212	0.0432352905405622	-0.0266105225365218	-0.112258981434303	-0.111175724537566	-0.094077579488144	-0.0978522774422077	-0.0939112618674055	-0.100038460165098	-0.0384435314893303	-0.0472343204858631	-0.0448392753341299	-0.00569814694845292	0.00721482489797896
-0.247969016282117	-0.276018430420615	-0.187102472748662	0.0111648559179674	0.089553503051129	0.149029639801522	0.112693937853372	0.179201488508766	0.215029729391538	0.113211563934022	0.128194099080562	0.206660645452723	0.163510600883262	0.0812782588150292	0.0878548874614365	0.125580624716699	0.113796166745339	0.0591407764173534	0.0775591986123464	0.0239176795539126	0.0182194173891903	0.077322893012022	0.0574198156840919	-0.0153959512225741	0.00188490154753037	0.0613425601360023	0.0324295303984721	-0.0181276476245659	-0.00567844981281888	0.0174802318114142	0.0382645501845129	0.0364678800596277	0.0507567751571406	0.0520753446732434	0.0486536586464871	0.058981711738107	0.0149449975036471	0.0418307241248048	-0.0632726035931613	-0.103757509729465	-0.115485065753556	-0.141723284071393	-0.167617063059578	-0.206828898629517	-0.150247988425434	-0.0928453585539415	-0.166890018735595	-0.15650476414004	-0.0506239316880002	-0.048668334981748
-0.302653886489815	-0.333097052915792	-0.243389109339709	-0.0201696525014169	0.0599080316781741	0.122809349214136	0.0867416589553988	0.135397018064123	0.192561429398872	0.122894718208119	0.123447900614339	0.220348491768113	0.227609722070418	0.150449523736353	0.153359243647584	0.204737072795199	0.191826530027333	0.138121341663087	0.166458332408997	0.103794679510896	0.0921381236167016	0.150611805532275	0.127747747309786	0.0446465383654843	0.0489762780035898	0.114472206157509	0.0845797054086719	0.0146858663548934	0.0149470951344722	0.0362913779149669	0.0644375055606774	0.0689362966797394	0.096665370134084	0.09862497456042	0.0910822309817402	0.100759254721968	0.0341399325744604	0.076463591924374	-0.0344927716599296	-0.0816779899392207	-0.109589517025595	-0.152032296056954	-0.180958863725681	-0.220850979488767	-0.168748189745304	-0.101149936036225	-0.176649858724372	-0.178743127792671	-0.0676303711487816	-0.0577661268730721
-0.308453712662478	-0.319170415287848	-0.247495666454569	-0.0566331364443566	0.0385810928964921	0.113353434423366	0.095574425935124	0.136315538926142	0.172802467686476	0.116932933741107	0.117504310729733	0.190780191468325	0.219265217208067	0.131699147114382	0.135213686786038	0.194227580028298	0.169593839939784	0.121058772471745	0.147336030266631	0.0861437113971757	0.06438310832583	0.120614445848461	0.0952231222159416	0.013998177745689	0.0296936522380106	0.0821463905875734	0.0457643561452494	-0.0122147677244273	-0.00245907311908083	0.0159218287262419	0.0414684389843268	0.0443223789286858	0.0867580366484989	0.0892249292840124	0.0818588420637752	0.0958881614127011	0.0398543672093288	0.0694007892981953	-0.0440585238917596	-0.0823988427868954	-0.0915333392029368	-0.114018147971518	-0.158679347197514	-0.210722911717391	-0.151327573914627	-0.0775897902808224	-0.161734357329742	-0.167028626375462	-0.0523436303814324	-0.0465303550306361
-0.258848139535643	-0.264855632244803	-0.206056844140043	-0.0550235312273409	0.0340341095725726	0.0734547703633791	0.0380087362198401	0.0731039305923202	0.107197102744013	0.0539638915904318	0.0643653463691026	0.131225868898853	0.139126511927885	0.0731258895259925	0.0907152846411178	0.12802804103691	0.119498541626391	0.0610986833154925	0.0819392262373403	0.0382634362518191	0.0278081537702907	0.077590168904213	0.0523544483025356	-0.0094337773251034	0.0127814970668753	0.0524272256820795	0.0226598382681327	-0.0145487903451304	0.00750271060087032	0.0116795394217417	0.025922539296216	0.00898906520484827	0.0289162919708977	0.0270762886261516	0.0316836711384074	0.0397568149060043	6.98331598947136E-4	0.0115884939370221	-0.112895314815298	-0.144414370116647	-0.0992201015319798	-0.100933296637813	-0.147907246727796	-0.201437689741839	-0.138937009393029	-0.0676445863282132	-0.170741336440724	-0.167724813778126	-0.0367094909002595	-0.0480146508916306
-0.257056013173536	-0.270355260849588	-0.217218474211216	-0.0722311723552427	0.00505834097638885	0.0437056959479398	0.00414798975223182	0.0634746132694853	0.0899868717861084	0.0247043848353586	0.0453723795881048	0.119968416771325	0.118112055535224	0.0603400673005418	0.0815569873066184	0.109049427684228	0.101094171780873	0.0527642534021382	0.0722471398196217	0.0265562727280934	0.0288426479202356	0.0759912477986067	0.0445947561738242	-0.00981018334109193	0.0235970183445926	0.0639217781136515	0.0285137458180067	-0.00254760164521853	0.0115475539442553	0.0133716641016073	0.0262715046081764	0.00856457226875716	0.0290909976281125	0.0243379793854172	0.025405684440708	0.0302610313096682	0.0072656895886658	0.0213034377773415	-0.12224875085156	-0.161307329634716	-0.118575100259829	-0.126844506597989	-0.178866719750093	-0.226139148163401	-0.165071348875024	-0.0969913751538838	-0.202220560991066	-0.195569552229102	-0.0686980773955343	-0.0789076231344388
-0.185054352103896	-0.190842584627997	-0.160033028454212	-0.0836847764527499	-0.0303175476068525	0.0123392011186678	-0.0324398440124146	0.0183634283226784	0.0353244720037384	-0.0199185928595378	-0.00344231135144063	0.0542469483228914	0.0462636669016895	0.00456014428893114	0.0222100086531348	0.028759863671567	0.0120873731037791	-0.0349612503464737	-0.0214745854521077	-0.0585452561786285	-0.0538146892091982	-0.0119547598364384	-0.0341603659401138	-0.0685025788721716	-0.026923329010681	-0.00128906627864306	-0.0237101187879107	-0.0397763558994587	-0.028178559112596	-0.0182587417219472	-0.00691913500360169	-0.0152611777342159	-0.00518299699995115	-0.010280970927243	0.00113241356388549	5.60694968663787E-4	-0.0133916853282444	-0.0172153347356769	-0.127294051402686	-0.128009958335199	-0.0800078596126678	-0.0902239604176324	-0.141116355177945	-0.17281915459213	-0.112665176865135	-0.0716161692605198	-0.165114961849236	-0.128500438339566	-0.0352935072577209	-0.0610692720522255
-0.205530339643845	-0.211538616133563	-0.172438415554555	-0.0997396280211363	-0.0265488109060757	0.00561345065643285	-0.0468309501024769	-1.3273816882585E-4	0.0144762856682866	-0.0408192191674253	-0.0218159549864416	0.0375146094010401	0.0311714544659451	-0.0146242896064641	-0.00944064569860386	0.0166263357807734	0.016043240683536	-0.047770602565142	-0.0246307253306638	-0.0762833117891654	-0.0808125928540866	-0.0260180095262648	-0.0401431326643542	-0.0968547145175467	-0.0561749490534527	-0.0184546153610024	-0.0407514955918113	-0.0729062279169682	-0.0546789167916446	-0.0389174987435349	-0.0251131644713301	-0.0248591210495533	-0.0110134213985199	-0.0106532411479736	0.00639116393367179	0.0151148707908668	0.0069100347263926	-0.0115407136657353	-0.176300466761407	-0.171495788480408	-0.113275634420354	-0.0958462508340645	-0.145470792830847	-0.20283625457388	-0.115034807169814	-0.0599666320428921	-0.188614929182698	-0.149383238950606	-0.0199464660603373	-0.055337632919248
-0.198320751259849	-0.199541557897969	-0.161273027008343	-0.101153473484822	-0.0105234561615005	0.0169702182133576	-0.0205172136049772	0.0244418575678202	0.0323116013937646	-0.0174539640482769	0.00434183612555329	0.0546761006142375	0.0508421670410078	0.0114688336742715	0.0128457629088798	0.0385328646179134	0.0383579806558826	-0.0137481523977845	0.00698983332631111	-0.0452433221470977	-0.0482391485939018	0.0024445352909312	-0.0164883207520073	-0.0677017447485201	-0.0288163307750662	-0.00858529786695061	-0.029534140609706	-0.0547134143566531	-0.0464798484211344	-0.0409190515453216	-0.0355314144337541	-0.0373114630911307	-0.0194905104980309	-0.0184801251645191	-0.0129084370202149	-0.0079269534960284	0.0116864753139537	-0.00829234687915496	-0.173870713261215	-0.186625515824897	-0.142041083380993	-0.127521385430784	-0.176484166556711	-0.232643276390396	-0.144042522492579	-0.0916244201625841	-0.225753574062313	-0.210310519427489	-0.0711493057408844	-0.099495366592407
-0.141426517609139	-0.138843415695968	-0.107879028654801	-0.102742519213854	-0.0431642903290495	-0.0254708671598429	-0.0560906817868353	-0.0196410991734127	-0.0120123157526086	-0.0506904067191837	-0.03349235583344	0.00817054265587101	0.00994706452449009	-0.0219565997781763	-0.0260998813801145	-0.00715968676266344	-0.0203048449947682	-0.0689084784839897	-0.0540858850241284	-0.0976522895327119	-0.0958665372941633	-0.0511292170174256	-0.0686860681328422	-0.0983972636796092	-0.0485563855156388	-0.0368347434434325	-0.0581985859636154	-0.067708717419026	-0.0623110968379097	-0.0571855254411137	-0.051457106494514	-0.0592812563398253	-0.0477487861638114	-0.0512897020772405	-0.0462308859454251	-0.0418401941800288	-0.00891213927953166	-0.03712389436474	-0.173952286922755	-0.157630976778269	-0.128658481256736	-0.117916897072994	-0.170763631971768	-0.21098217201263	-0.124216968927236	-0.0950185719232796	-0.225130874136886	-0.187189632994304	-0.077072220943149	-0.109763202104734
-0.0975039305372834	-0.0918815331117764	-0.0802592367161135	-0.0983096909406626	-0.0502852580729768	-0.0445728871172376	-0.0927710635962686	-0.067581948340302	-0.0619375931859248	-0.0976899394959543	-0.0864264421405454	-0.0555222960797946	-0.0599649787259764	-0.0873859328766545	-0.0834556163479326	-0.0678308913887087	-0.0822059507268197	-0.133030760260008	-0.116312407690966	-0.155733579259723	-0.151729936723919	-0.110258323801891	-0.11851132937391	-0.141641175062318	-0.0884797299097507	-0.0738371528263473	-0.0968260777774103	-0.104286307596819	-0.0865702797187496	-0.0752487898597368	-0.0678932017815383	-0.0567250004643279	-0.0500358114738803	-0.0541973295693037	-0.0396902579413471	-0.0326622253334085	0.0117523935930216	-0.0394055650896437	-0.185555800879616	-0.144901253466051	-0.0982180347468846	-0.0740946512349706	-0.124884553256446	-0.161165995392706	-0.0694091189702097	-0.0566561484527612	-0.187002288803674	-0.132005627850846	-0.0285562777391802	-0.0788761245726115
-0.0523100275151893	-0.0554869804258067	-0.0233226438957281	-0.0671487813422672	-0.0350347391464254	-0.0363824095925962	-0.0576149073587646	-0.0490971698122091	-0.0559910576198881	-0.0695340651838875	-0.0494323937223145	-0.0394868136796705	-0.0418237277577935	-0.03909458336792	-0.05296186359761	-0.0533461689842686	-0.0548366507827997	-0.0814238871095515	-0.076994072791045	-0.0972246308374492	-0.0930308777230046	-0.0642574384550443	-0.0611693418683893	-0.0775042936714135	-0.0421718680308037	-0.0402728942783169	-0.052160622255075	-0.0583396144104009	-0.0609576284324833	-0.050404581974928	-0.0527169412307061	-0.0454373190720682	-0.0423597929935654	-0.0414182802324589	-0.0415657233049447	-0.0411674078043846	-0.0115349438760684	-0.0480392828919549	-0.14693612999441	-0.11494750270812	-0.107483207401627	-0.088950178383842	-0.124738915831768	-0.16145056545621	-0.0760730223906374	-0.0708848033343353	-0.182809195378337	-0.148624329771245	-0.060737088990109	-0.10213583860041
-0.0724860085970502	-0.0693019775776617	-0.0284234463341351	-0.0936356392080605	-0.0451796736024405	-0.0423042985265024	-0.0471072149300081	-0.0376501955715393	-0.0427598759280986	-0.0443819270757294	-0.0416948839538051	-0.0352509420567538	-0.0153428880337627	-0.0172881108062534	-0.043316863103869	-0.0313547585428192	-0.0519174065719016	-0.0799260778171925	-0.069736650219459	-0.0924013555393044	-0.0912838512793344	-0.0695799956720586	-0.0589582087641214	-0.0758323901281217	-0.0594967978505717	-0.0512684142077892	-0.0610593219716202	-0.0718598358931293	-0.0804950270880186	-0.0695616239251355	-0.0712497197146363	-0.0747083451644483	-0.0568437470292219	-0.0544092178202168	-0.0518889689787377	-0.0429095067088217	-0.0103689955667583	-0.0333238923631369	-0.127806001128596	-0.092432292619805	-0.0958977007142682	-0.0804097696066649	-0.110465940849737	-0.147763119361171	-0.0713749345360659	-0.0653945112990849	-0.171677112966204	-0.143672937328852	-0.0687775354649548	-0.0972928905228132
-0.0361692465415288	-0.0342979849283733	-0.00109767111220946	-0.102790311119567	-0.0880475405235417	-0.0896375278258146	-0.111285243214797	-0.0944544810173368	-0.0947494861272216	-0.0982402953815557	-0.103347482258207	-0.0840809339879459	-0.0638018065924708	-0.0855475470355238	-0.0927638113535778	-0.0843498178732299	-0.131435432164482	-0.158585988039494	-0.143878771900787	-0.160005944614466	-0.153692691212289	-0.137404673476277	-0.120008175720554	-0.127503469246979	-0.093835405221731	-0.0793597924913539	-0.0814463596718065	-0.0840856940357925	-0.087607363664204	-0.0665292090965689	-0.0745414959093993	-0.0768405609658513	-0.0721777559668748	-0.072510928948545	-0.0693741616915291	-0.0637460246292429	-0.023772433637005	-0.0570561299169327	-0.13994623235503	-0.0859723250492821	-0.0743862763051107	-0.06916140523029	-0.1047121545597	-0.113417336198139	-0.0350574816111399	-0.0499762442680358	-0.149603383759914	-0.0885965021513273	-0.0308684284421722	-0.0712267231911963
-0.0316726961774015	-0.0176089100284061	-0.009292257918951	-0.107379916988143	-0.0752429975213859	-0.0770909909959474	-0.105804417144156	-0.10327360418915	-0.101387609421098	-0.101189529897319	-0.11714565950151	-0.11069729751712	-0.0857451899944112	-0.109530447274649	-0.134300427400394	-0.119389779486811	-0.150463391887107	-0.19313767380681	-0.185640389920606	-0.206029003575487	-0.196529463245111	-0.181335728011331	-0.157258360652777	-0.155846584245291	-0.13080137439508	-0.116472772057378	-0.114027701695496	-0.113989254913635	-0.106802929740988	-0.0927500055508482	-0.0937274094507875	-0.0774834025875499	-0.0709535743815302	-0.0776704972535718	-0.0681474687350516	-0.058453084871982	-0.0104565317393647	-0.0681961268714389	-0.16671852534333	-0.107104044649924	-0.0455643280501262	-0.0454952656185024	-0.0976128798891778	-0.114523566240264	-0.0209805874318372	-0.0468627364073756	-0.165020706317871	-0.0878518233149047	-0.0257129834739829	-0.0824038019670105
0.00647174612303568	0.0478115578634001	0.00357847880574378	-0.133124432642637	-0.0886938914430345	-0.0866526252246237	-0.134020676493493	-0.141057693945644	-0.142531171521717	-0.14509635653939	-0.170681153208332	-0.170739154883742	-0.141180899677824	-0.16604567386031	-0.200897577084327	-0.183422848284707	-0.202682625200163	-0.254975964473824	-0.263960118998063	-0.29121855993037	-0.26675822782234	-0.25062361417999	-0.247224216942963	-0.220611452595839	-0.158395399932374	-0.166677871273804	-0.174069084997294	-0.138901116707299	-0.117273083583343	-0.118720888024552	-0.124824879630154	-0.113173207653948	-0.111377656494495	-0.127330621358739	-0.110543831601384	-0.0849708119616542	0.00947369174466246	-0.0952949069215464	-0.233496192563151	-0.161476711230366	-0.0110852056075301	0.00218878481959711	-0.0846357012927806	-0.102238486907193	2.47035581416265E-4	-0.0612052745840388	-0.209302828435473	-0.111150011707692	-0.0418320268497061	-0.120198110031521
0.0692105625376319	0.113670214026868	0.0388348658413906	-0.135552640745047	-0.106163644692272	-0.105877784397838	-0.16116497792919	-0.16551088860104	-0.175738479535769	-0.176838966486493	-0.206255680233871	-0.208808367018782	-0.173269488361119	-0.204333122620263	-0.234884926058781	-0.213462328393132	-0.234125014787958	-0.284353446373516	-0.313850952101128	-0.317451764908832	-0.280380879905523	-0.282727538824844	-0.278160523099373	-0.217864997190894	-0.150404387658469	-0.183981311113767	-0.18372482834648	-0.117951629020905	-0.106807823735831	-0.124717893962494	-0.132075516780557	-0.114072117904777	-0.116581847225795	-0.145957012317436	-0.136989605079412	-0.112566003245508	0.00788806414656736	-0.110271619495615	-0.224077532619788	-0.160324693011677	0.0292775508250932	0.0379716513268729	-0.0632240756082754	-0.056568427250471	0.0360911527134284	-0.0791375572410419	-0.214409243456157	-0.0845409976404012	-0.0432423953571361	-0.146127690904944
0.141904542378201	0.177538281881338	0.125041744225627	-0.108164074954657	-0.116677508393668	-0.108862929704127	-0.157166000867134	-0.163248696015194	-0.175983023804795	-0.181413501124645	-0.205978029211043	-0.209657711907828	-0.170706507804003	-0.210246414090292	-0.224830009623546	-0.211488629431377	-0.251439259670534	-0.281307941644194	-0.31592940078814	-0.298909330016853	-0.261945286925621	-0.281118493911666	-0.263877229835719	-0.194615775294994	-0.140945371261533	-0.181823194927325	-0.171320320482054	-0.0953015944532324	-0.103787294190125	-0.115133601468676	-0.137630396357079	-0.12728180184022	-0.138243788797839	-0.166857092135734	-0.169846341117637	-0.156039218868859	-0.0266463992086566	-0.1282271210982	-0.185803391234408	-0.130098393900116	0.0196019055543488	0.0116245815462635	-0.0778034827853881	-0.0422300183127772	0.0185435247812844	-0.122499454516056	-0.218833034999119	-0.0836149678513041	-0.0726432425006967	-0.17548766239913
0.079031024663026	0.110273561284519	0.0635655261455932	-0.121382528090181	-0.0966517109398712	-0.0844033210970511	-0.138118242952149	-0.128075978803739	-0.115106714131052	-0.130909201000048	-0.160341808588394	-0.154374356489451	-0.121501994500714	-0.171073708613404	-0.188477948754666	-0.169191698432793	-0.206691996380293	-0.248403491971714	-0.285063294204728	-0.273964005467693	-0.220803776675785	-0.239958839896481	-0.233212259852025	-0.166952140905251	-0.10035003582618	-0.147653354674185	-0.146618380972279	-0.0715979793134014	-0.0812765502795069	-0.095241451813435	-0.106780790158549	-0.104588024583467	-0.119582397164134	-0.147415890729086	-0.148552276007561	-0.139764429242364	-0.0270752247544349	-0.112726308992545	-0.196465277841943	-0.168289511048273	0.047749589815946	0.0153442541870311	-0.0887401427856213	-0.0647276179202095	0.0151400370125658	-0.115897546505631	-0.234432750728374	-0.111648497646128	-0.0591529625841842	-0.173457963604129
0.134042929818792	0.153891844828457	0.116096544227072	-0.114782203202699	-0.124028639523248	-0.105178928034081	-0.141444964215851	-0.125951449422904	-0.126989067114395	-0.144143523733705	-0.170387921622525	-0.154179863778578	-0.141495719572117	-0.184292453156045	-0.187365117237616	-0.173653474994928	-0.217956529154144	-0.248261809982924	-0.296625095106563	-0.260173423352952	-0.196466753337134	-0.231274211843399	-0.22458673628096	-0.139733094313006	-0.0867087628950304	-0.14436901287046	-0.135579653897793	-0.0578280805486716	-0.0776819138327811	-0.0933223950613671	-0.105228347766975	-0.100464859912493	-0.120226142228135	-0.137305811266901	-0.145174774907668	-0.148140637464575	-0.0596499495922943	-0.136501436996691	-0.152884832189539	-0.122048117549184	0.0572962966983006	0.03587949586141	-0.0492544796949253	-0.00395682010419405	0.0474544604521734	-0.105188519717961	-0.176109659360844	-0.0529368768475263	-0.0477589294464071	-0.155752744877895
0.172267600308667	0.163616117053556	0.15614870776072	-0.0438569972435219	-0.0895849094474833	-0.0734803723353654	-0.100073534117302	-0.0745761169815602	-0.0793918923097559	-0.116232079625966	-0.13390604910636	-0.10326165410345	-0.109367144401027	-0.165102319121611	-0.138125130819137	-0.121530008907068	-0.171426009905135	-0.19406703717512	-0.244641077997458	-0.175798855621283	-0.111610853232909	-0.158368150642328	-0.155581848285244	-0.0688684207148346	-0.0440293577247666	-0.114088906321597	-0.0719900650328646	0.00367358708067635	-0.0326810765309738	-0.055431507475671	-0.0927597047558088	-0.112201818596078	-0.137461548666618	-0.150122282641594	-0.175015839658678	-0.200728835515996	-0.131414382659928	-0.155535945661724	-0.093485478442304	-0.088185979773249	0.0207785716601753	-0.00610687119809054	-0.076115381859113	-0.00766997223771522	0.00614950209516108	-0.139540175300717	-0.160048188655749	-0.0554159811895954	-0.0821351730447909	-0.162042458574701
0.120854885633074	0.0997321172610343	0.139306996412628	-0.00560280790252571	-0.0413359728884048	-0.0166560867506931	-0.0374249745634081	-0.0190160777795952	-0.0253144798697065	-0.0492166247135724	-0.0449160346487925	-0.0204337709460694	-0.0485929286123311	-0.0623079290315158	-0.0238101484713769	-0.0206704683124356	-0.0575044653823431	-0.0545910469277104	-0.092016561597645	-0.0293238846095816	0.0171492168587991	-0.0288468804476885	-0.0204115138047673	0.0386078047078887	0.0213040685364665	-0.0486415358989441	-0.0223337653055957	0.014323361623363	-0.0644554747992328	-0.0641947592357568	-0.0878091332762332	-0.10375296073626	-0.0970269386869494	-0.114125606138986	-0.1541695536449	-0.162902443377838	-0.106555096855299	-0.0771001162873416	-0.00942697856073067	-0.0378529110044549	-0.0687068990027335	-0.0651634725776379	-0.0804208523505304	-0.0338787127044474	-0.0746548766951773	-0.151497739905985	-0.126696963287692	-0.0985794801931255	-0.161347298263505	-0.18683417342716
0.083128789500565	0.0532395163815468	0.099641269571948	0.0170222499868127	-0.030344352536237	0.00198299939297219	0.0117779708139747	0.0343581206985315	0.0310895621366034	-0.00157238523321921	0.0205689826342728	0.0427356309219179	-8.87653031790155E-4	0.0134711765793128	0.0557664279671032	0.0451539068411987	0.00487493579443809	0.028134482357691	-0.00579751098431805	0.0621164479648333	0.100964539170882	0.0459941227420844	0.0510533060583308	0.103578395452766	0.0592475635388969	-0.00533803430054575	0.0204398380971972	0.0440215306518955	-0.0435996817242634	-0.0465880315928108	-0.0711574251165036	-0.0978104129506871	-0.0778175966042028	-0.0852858773182681	-0.136491704142276	-0.158465162066128	-0.130702433447935	-0.0646456408356305	0.0510541833782959	0.00876121100430723	-0.115078815999465	-0.108798662800031	-0.0728287034084188	-0.0249199727208612	-0.129313373546506	-0.14520329045429	-0.0643156099720566	-0.0870837484892177	-0.175262616478002	-0.144920720817912
-0.0733803573429126	-0.124903177294316	-0.0549540298506406	0.0510964149792704	0.0428127436852858	0.0745053432155989	0.0946154079821895	0.127994109757526	0.136111211755065	0.0934898387617843	0.131617779704285	0.17202057485012	0.130445843684442	0.154734460946103	0.189746366702511	0.188536817893153	0.195682945267353	0.227170238149494	0.217022959950164	0.247268825801114	0.261746637454224	0.235700276106894	0.232788345264927	0.218428021439096	0.15629504842121	0.134835355439635	0.137826354627998	0.107772599469758	0.0303318799832838	0.0294620061353881	0.0314960989459367	0.00730537880567027	0.0475619557627635	0.0481982770523141	-0.0107905590415487	-0.0205791462647761	-0.0581307659111957	0.0514772538169389	0.115094357022796	0.0218016353477604	-0.142973614618916	-0.15024543947731	-0.088400528302033	-0.103146511423648	-0.212367462871017	-0.130261329080581	-0.0431648233479742	-0.132663129374551	-0.177895628108728	-0.104118804125555
-0.0722310703637576	-0.127590759848283	-0.0568868810602707	0.0430096904027226	0.0256469494700727	0.0589294489879288	0.0774675181471598	0.103912177487049	0.119257227362664	0.0936348588586934	0.139288155205514	0.165597143458249	0.130288605383863	0.173536223573072	0.21289500625637	0.202167416924551	0.226071240666351	0.273259313312632	0.264990560469833	0.289926892630907	0.2970506790431	0.289118949383858	0.275347155703273	0.251855343157117	0.192771959172497	0.170957162014025	0.1634454764864	0.134721380002822	0.066836479024374	0.0558537492758128	0.0599868462904891	0.0324457624338243	0.070310527077844	0.078717339533355	0.0221855473862314	0.0125541838672775	-0.039278051564224	0.0580524217580935	0.120431011988494	0.052880680588004	-0.0937082905664141	-0.0885723989529732	-0.0105675746536755	-0.0409919709037572	-0.135366232450239	-0.05040666750945	0.0487940003866255	-0.0607723940971669	-0.105589968256194	-0.0179387977665052
0.0223848080961302	-0.00545930384466035	0.0712090765138029	0.00998585602630533	-0.00175110221912205	0.00446330158217831	0.0338813495763972	0.0622281159785793	0.0732763826820307	0.0527031635642746	0.107346493236142	0.145164591098772	0.121792010702041	0.184645157567283	0.225263527708472	0.216857135228143	0.206599429553426	0.25551253993793	0.202178389805418	0.234953535463517	0.292462947778663	0.254626094315804	0.198837651867078	0.238369112105119	0.230647850627618	0.104815389234448	0.0874206726350804	0.1364723196416	0.0604595075173945	-0.0213208834152441	-0.070261012859747	-0.137649343703997	-0.0956321337530051	-0.0966692610763353	-0.13641322165034	-0.135894253454776	-0.133507608070646	-0.0619044966436936	0.00877857377743609	-0.0066992511611666	-0.105556667040497	-0.0655842208504071	0.0077235900908663	-0.0167107579847055	-0.0878258271614921	-0.0373294201525913	0.00799498692763066	-0.0875192070778054	-0.136390964521591	-0.0402260948559804
-0.069041056684731	-0.0915003860024144	-0.0792786286765858	-0.028203952094689	-0.00108797600681641	0.0378931734088622	0.0809028281820089	0.111958917745484	0.122583367684874	0.12087110987948	0.176867761429704	0.228724398971976	0.211463259253182	0.294379088190755	0.324727909002271	0.318024885875103	0.328060941548763	0.373627716755802	0.301331311105782	0.34127333911253	0.443041402537087	0.39431549881641	0.298842706212476	0.368348817188047	0.424839875526499	0.243979324914765	0.187272244994	0.277562867200308	0.210100685797999	0.0824874340454803	0.0408899563074436	-0.0362768964838164	-0.0164105902078654	-0.0261360010161421	-0.0715583465265725	-0.0805568178503125	-0.103178180409335	-0.0147350529696629	0.0452803864414328	-0.03619147038772	0.034920516805223	0.00703875749346904	0.0280294347278553	0.0145141098818404	-0.0388634625553713	-0.0217158736171169	0.018943393766403	-0.0838220258310402	-0.0990613139870204	-0.0328260312564098
-0.223225449133195	-0.257303843995704	-0.218353744261639	-0.0327536925114935	0.0254654936179786	0.0825943975110284	0.132972828098419	0.172353243015065	0.189873635272596	0.189004015308291	0.250859773092364	0.308173926541014	0.300214080696049	0.383844038647783	0.419253588506403	0.425870865968722	0.455754683199901	0.493204827558707	0.426590593158938	0.425426750318507	0.510641476877078	0.486412148997974	0.377804392590831	0.381428773519467	0.415646412824642	0.306893099031696	0.22222893688861	0.250644639570511	0.212964463057671	0.11793553269059	0.117565654719624	0.0485947720736894	0.0840240269557721	0.0727865211705784	0.0431478253282646	0.0518113341474062	0.00413282374384537	0.101948954676733	0.0909159303734242	-0.0101617002890697	0.0251051032759783	-0.00221654560437964	0.0339114546767689	-0.00408147699809687	-0.052022868150692	0.0189104585363476	0.06144255780696	-0.0467790489521116	-0.0473310509211616	0.020949658847014
-0.270521544298823	-0.299626334384361	-0.248476031331719	-0.0461949318916629	0.0225512485822224	0.0764448134141483	0.122130697699443	0.153903160097802	0.179741622903387	0.18227573427361	0.241416595862472	0.314636153057627	0.324953385035624	0.387669707977071	0.427912655716442	0.454183522966604	0.475592351731489	0.504676743483016	0.474370602643831	0.439853990818743	0.499194103950344	0.522718573448794	0.413064874265556	0.37255272511232	0.418530664023944	0.329802239897997	0.229524926251964	0.23330142985498	0.201479927122346	0.128519922984115	0.141794383173683	0.0778935305494819	0.121532855918629	0.11570300640415	0.100539197306252	0.111074002580299	0.0440083761507965	0.130727159713411	0.091784749183874	0.0220922006334384	0.0224326816069125	0.0186302619037837	0.0698797382959373	0.00574383653434689	-0.0253818441687598	0.080448683399461	0.106644886919465	-0.016579725940839	0.00798541907810667	0.0798737976271904
-0.321574066466856	-0.329369349225474	-0.308481081202859	-0.0744449017161058	0.0318826831375551	0.0775935670749134	0.127617150922122	0.159802881872883	0.196742452649805	0.196187281901714	0.239196247642798	0.315797667373234	0.343512868743814	0.37649139278951	0.389505150843876	0.454387035149252	0.467309922031628	0.443819506215702	0.401990828173213	0.342370879576552	0.39712669808133	0.435881625012758	0.318413559503349	0.268771823659901	0.330194993391948	0.255850972320635	0.126806741618588	0.125879914968651	0.136566033391839	0.038232575748067	0.074856200806716	0.0169540405195573	0.0720670588082606	0.0599722589012631	0.0554283323178092	0.0758842748206361	0.0213053734156996	0.0847674216532284	-0.00563151092309258	-0.0653813340333071	0.072731662596464	0.0991002032636378	0.112919398595254	0.0154244205705193	0.0384346639805219	0.145343281593738	0.101883161492596	0.00577010763562314	0.0671674394003896	0.115213673484083
-0.25854004706344	-0.264999085520835	-0.243338453202263	-0.0410170321228561	0.0576717870372122	0.0974431659702951	0.144092876461608	0.180794016809635	0.227354338328811	0.223172088617013	0.254059015814815	0.335294071706756	0.365037470876949	0.388575876327111	0.39207958672824	0.445817532955714	0.453533641525507	0.416517040777865	0.354677614973803	0.311981620577396	0.359679416846171	0.378305927747401	0.275710102575326	0.243151614693568	0.261289155662779	0.177891771113964	0.0962604241770813	0.10012618182168	0.0920370274287652	-0.00186612595173248	0.0251431744235527	-0.0153381021967561	0.0283795592783845	0.024103178925749	0.0150343948451686	0.0198159533326198	-0.0235806264961179	0.0677347452185292	0.0397931811671035	-0.064694562981557	0.0403044040128923	0.0393803885432961	0.0409751306866311	-0.00879896120506249	-0.0107435579708764	0.0627201641420363	0.051111165302803	-0.0277584509905425	0.00660554542511268	0.0489666980723433
-0.296059929401974	-0.31397115984047	-0.271930435958164	-0.0374428289896376	0.0770492007089522	0.118077762037406	0.161511035931049	0.191638804017147	0.241957753515738	0.237050132743797	0.25663166272718	0.339109105443294	0.36758725487213	0.36989488401547	0.358397629036605	0.413969477552677	0.449150473705768	0.396991254170419	0.361832555101978	0.291018234204846	0.319489425018837	0.362237797723538	0.272054496483829	0.198988413231056	0.21714526199004	0.189248086429689	0.091409937868339	0.0677168853681299	0.0720041298160323	-1.51477552007366E-5	0.0313527655035379	0.00298928136554136	0.0498436807433179	0.0496442887234972	0.0523360491548858	0.0606883775438104	0.00625801831583795	0.0949731242386063	0.0331552904908795	-0.0665966758966483	0.0241241822740208	0.0277674311945289	0.026513604236522	-0.02887851471371	-0.0130010031040268	0.0675741436417321	0.0463700108925998	-0.0235663374383689	0.0236493653372094	0.0554287001314378
-0.278994089800747	-0.293180592978191	-0.249855828418607	-0.0351680503634839	0.0692351039746272	0.098231039323984	0.13186771949262	0.142634870104066	0.208380173265656	0.215703765176746	0.219235196699369	0.288864544756174	0.349222263383467	0.337700993878028	0.321307942345314	0.382023842547978	0.406440204191036	0.358983770982197	0.341643662322617	0.290416911180223	0.315786259773972	0.353720441944131	0.281230857354366	0.225536438359753	0.241927333684605	0.202450473591366	0.125875424556745	0.102153903167048	0.0813614971520569	0.0202481878458744	0.0438115640397403	0.0185691258677999	0.0666340553078407	0.0678736695035584	0.045338575359402	0.0579532208876804	0.0170177981553791	0.107513010794705	0.0477320098002541	-0.0550287105807374	-0.00392009765167775	-0.0146787501363533	-0.0133401964595938	-0.0677993813387837	-0.0618621919473326	0.00967693753826594	-0.00764838309595591	-0.089935017059925	-0.0417433642399622	8.06425483032181E-4
-0.285847386243227	-0.294928572553775	-0.259992706019689	-0.0560480217688309	0.0357684605615394	0.0721558195145246	0.105037713043183	0.120870145357922	0.179665183898917	0.172676151019986	0.186062146128917	0.259207253753859	0.324606005475127	0.300583629646497	0.292018561414367	0.357567538114614	0.356857850363953	0.31730609358636	0.306495660407918	0.2516736270186	0.276100026131587	0.320292830752873	0.252270218317203	0.189284698200672	0.201793087680542	0.173581357813252	0.0993596541510797	0.0560158307455023	0.0467887259026833	0.00510593586548067	0.040572185964804	0.0211272451622095	0.0811453490587727	0.0864995312674997	0.0641728540424115	0.0786286396445562	0.0313861995901876	0.104758059686467	0.043252677510995	-0.0395408369064035	-0.0106284103270593	-0.00440703274763252	-5.28436020692271E-4	-0.061316987636151	-0.0587995319231249	0.0325870924857799	0.017646552440557	-0.0760849133265452	-0.0287266316270852	0.0334657320112711
-0.225972996873701	-0.238438934563501	-0.198102867168028	-0.024846380861509	0.0671998297563431	0.0928762507051052	0.125278160778955	0.142364713293287	0.194548965424216	0.184959808752372	0.171598164715	0.230642859931899	0.282481728798305	0.238891804667009	0.199283808575157	0.260448168255307	0.27783458744402	0.222013931015601	0.206162273350508	0.142941924662314	0.166236551954694	0.208381378581056	0.146290193682048	0.088184642122344	0.111400706271544	0.0920525889167536	0.022997247180469	-0.00423792701370576	0.00141055048443522	-0.0370482909679528	-0.0221695035164111	-0.0430301293158451	0.00788333339826827	0.0101826125182465	-0.00237117686000146	0.0133879760736673	-0.0144942865584599	0.0528496907916912	-0.0163808451833462	-0.105499109421083	-0.0445007457253166	-0.0342820435045156	-0.0361474367890702	-0.0801322502937022	-0.0689956242865423	-0.00599591607021298	-0.0300607252660482	-0.0763793482079264	-0.0200614111546009	0.019548660729028
-0.274610783862858	-0.279023054147545	-0.224989140148988	-0.0482578774206886	0.0861775106250931	0.126988559567137	0.148180302281056	0.157303998138362	0.213537625135675	0.207043899585821	0.183707268814921	0.238807508032948	0.299416531007303	0.256432575666775	0.207956197482258	0.270312573815529	0.291784362429958	0.235575665790272	0.227386968200819	0.15209513337343	0.165981498310959	0.218421549519146	0.15537759715215	0.077571746357455	0.101699340264029	0.0943662638296718	0.017231573069926	-0.0197379681020453	-0.0206422810246943	-0.0553202810601626	-0.0290069956712948	-0.044357893492346	0.0134764283804212	0.0250910156275774	0.022083877251577	0.0506624534963231	0.0214058136884329	0.0802970929231338	-0.0128743116926305	-0.089792715775353	-0.046046156507044	-0.0290663901914872	-0.0255494515011073	-0.0850268327860692	-0.0734623106843189	-0.00642985241757857	-0.0447865147200971	-0.10848604000355	-0.0379805427164794	3.76708593419199E-4
-0.264375199887185	-0.27682651754866	-0.231860314415663	-0.0599911253302966	0.0378734827070669	0.0617184524564008	0.0839037508029324	0.0977087327096517	0.142957130324719	0.13795198581361	0.133082955029814	0.184488509838938	0.241891253695779	0.216095291598931	0.189057253289201	0.235383861870815	0.263905667406289	0.229149462664415	0.224271867561178	0.164479266004075	0.175418026548995	0.208924438153921	0.165467518283472	0.101566177405282	0.119106086490708	0.105408309836055	0.0460568692334641	0.00362196119862203	5.70235164317414E-4	-0.0222941562172461	-0.00474983273904058	-0.014488462967852	0.0398983402364883	0.0447761214690083	0.035294261019764	0.0620636499613875	0.0337522553422578	0.0838795082935609	-0.0211232821132656	-0.0901854657697939	-0.0547997762393232	-0.0421640161447015	-0.0528467605865392	-0.1172175728765	-0.103166591297748	-0.022215685953171	-0.0659043176879445	-0.142161902669509	-0.0650212205741655	-0.0257596760455841
-0.253536446804336	-0.2534819643778	-0.225828306621324	-0.077513377710451	0.00694590603354704	0.0462717024314391	0.0728365305491643	0.0767745770379421	0.115785051086321	0.111130281540962	0.106301727950492	0.150615456395728	0.206137592264926	0.188275659962716	0.164506157647765	0.212052203650937	0.248104899951523	0.216719765647296	0.204295113999715	0.144576866866639	0.14179140242341	0.178625049302943	0.140945369170364	0.0757370301086432	0.0803186033415764	0.0883898405484322	0.0188342214835015	-0.0253119190245645	-0.028690685719429	-0.0473285006906991	-0.017669176094499	-0.0156337505602038	0.0376447431837664	0.0383286108031492	0.0322343336050029	0.0581656293068646	0.0354287017040045	0.0775684364146619	-0.0142982396501143	-0.0674587294941111	-0.0321652622278001	-0.0244269231174889	-0.0261498676760613	-0.0889465622691215	-0.0786482298134706	-0.0108211154309839	-0.0441758890955805	-0.117114792385907	-0.0590838916126166	-0.0177810650186969
-0.224260202103083	-0.225148683490869	-0.22020902864829	-0.0965423896372182	-0.0128874350792321	0.0206653452329847	0.0474952322503591	0.0793225506015849	0.104145729019804	0.0936275209344129	0.100481639071068	0.158562445517702	0.193751317157222	0.182400715254582	0.171771215537128	0.214902370430623	0.244717384362155	0.209362461118456	0.197846221481571	0.142499944069534	0.15075041966873	0.181855554950761	0.131662813378309	0.0727393618378954	0.090950929643876	0.0877587194417359	0.00842284812111867	-0.025615760925677	-0.0313650541488352	-0.0652723829798265	-0.040586536358577	-0.0557101242240357	-0.00409983038081795	-0.00418480772695834	-0.0148233737492731	0.0127411863949295	-0.00221409081370701	0.0446422337870806	-0.050387081418378	-0.11014163219702	-0.010482388041342	-0.00788546941356299	-0.0337491390440632	-0.0920869471656698	-0.0696567614519661	-0.0126556018405359	-0.0479882143910318	-0.121763366113106	-0.0651095640783386	-0.0246908858166097
-0.154229118123456	-0.151393780211432	-0.150962481638946	-0.107489192629975	-0.0477554334396684	-0.0129677143899554	0.00939590326678473	0.0382479401492638	0.0510493313791323	0.0485387199783848	0.0575144780776847	0.0972621167682587	0.126984582124636	0.121692075000067	0.112143035504744	0.14449240830184	0.150388440480183	0.127805190497955	0.104309290918803	0.065129350652821	0.0878379597861991	0.106594821488451	0.0649008519746441	0.0380280967281217	0.0698984500743995	0.0444329447049871	-0.0291240052007346	-0.0316345796460989	-0.0337677440181528	-0.0748733882958647	-0.0730610976720391	-0.0941654192298941	-0.052740638474925	-0.0514096874008939	-0.0645041059131754	-0.0356331000247452	-0.0255922432126232	-0.0201627883708969	-0.105091975141221	-0.123333685918334	-0.0136226684695572	0.00650296601841324	-0.0291867692973407	-0.0853691012115407	-0.0567902203696055	-0.0147347690972627	-0.0662723426404901	-0.123788395365838	-0.0675208164774809	-0.0264869369269911
-0.0677703267225558	-0.0536242101643758	-0.0544195986097924	-0.082135418262898	-0.0320724907348705	-0.0205119654393247	-0.00716214554322177	0.0294098781626184	0.0363851904331748	0.0291638548391423	0.0409501698213284	0.0781874287728234	0.101698281831384	0.0957942811152258	0.074153133867031	0.0870952649842913	0.076699805151874	0.0624042736324433	0.0361329659290963	0.0218148425994985	0.0460957051862678	0.0436060525237099	0.0125780112961591	0.00756425948192171	0.0363426173946499	-0.00640508299622762	-0.054302151581096	-0.0292814840655663	-0.0316083019001072	-0.0804675708986767	-0.101499026003856	-0.121312475701698	-0.0985332018981988	-0.0937938724145068	-0.112606386454522	-0.0864097337121041	-0.0459800195646972	-0.0510131250012456	-0.105669638404694	-0.117685518936166	-0.0274064842821345	-0.00967226663079184	-0.0436436420921527	-0.0784396871506575	-0.0625789537375861	-0.0349815228450355	-0.0782231335658933	-0.138896144716111	-0.0833441283616465	-0.0263416591665427
-0.0539724474583185	-0.0624848622850209	-0.0802615390210272	-0.0647763871066257	-0.0287424253795827	0.00410801320662371	0.0181489486539212	0.0503536055922454	0.0485568440816388	0.031512700786448	0.0442936681930436	0.0665695902719005	0.0725269792524618	0.0706458347454333	0.0581268052290511	0.068635286916723	0.0732512016944153	0.0863067608798916	0.108063789130175	0.124462325945024	0.130788508431183	0.110867970127715	0.111811742061322	0.107416549237975	0.0847219071703909	0.0687560935578286	0.0630104618854184	0.0637152156078613	0.0464584985687325	0.0335847516530608	0.00307301278218626	-0.0155132433968635	0.00523812131557048	-0.00201196638351481	-0.0253726513278337	-0.00588753089836329	0.0136491637786483	0.0509891125587624	0.0416211082605317	-0.0179606574464948	-0.0181347712040975	-0.0624355636081074	-0.06223410270659	-0.0719151166936752	-0.108248156886882	-0.0608586558639225	-0.0294987416974124	-0.116370288418079	-0.0715373051957641	0.00387168371805323
-0.145206181552614	-0.156812274474667	-0.17161149573597	-0.0421945088888487	-0.0084411647573168	0.0309106174917014	0.0491409221777325	0.0756350902299534	0.0583814663856778	0.0465448184353882	0.0575284195255912	0.0720716364528427	0.067794924125829	0.0554242252090405	0.0399231102579061	0.0514542706514543	0.075586886573997	0.0846707198577847	0.140039519759781	0.119429135608338	0.0984182303402927	0.11974458875004	0.127866580144935	0.077952293514194	0.0670599667030278	0.116067571336513	0.083459389287575	0.0476309641719101	0.0653189053527737	0.0762341333918851	0.0773284850288999	0.0717329103174231	0.0812547733156292	0.0816774326724659	0.0862730640896403	0.0989864882613047	0.066522258269057	0.0933251590878267	0.0651328650509044	0.034240342517353	0.0551810009704647	0.0240638215721632	0.0366907698958957	0.0145416221367694	0.00534017716902688	0.0863719459000218	0.116789966927687	0.0402700650008645	0.109852250753911	0.173487578144791
-0.132333072801077	-0.142670107592693	-0.158174425527072	-0.0243699424202071	0.0135928553966573	0.0502102404966167	0.0620585601897425	0.0745214149217653	0.0610039091043468	0.051789672134452	0.0486151763038115	0.0569185124141183	0.0665918077048723	0.0418340272977076	0.0192138688032322	0.0449945965749614	0.0582140997108073	0.0634864067386553	0.114660006918985	0.0793885350446931	0.0588487896655166	0.0966072415324027	0.103965045030637	0.0448260102669277	0.0373143015627828	0.106073961799893	0.0693968694356658	0.022376139264205	0.0488430085874542	0.0687534980991203	0.0875181440711759	0.0857806224934752	0.0815571245919054	0.0759015623864836	0.0996169190503548	0.117543270112087	0.0672940804431053	0.0796186497997632	0.0569018101042228	0.0612895591561063	0.0870311825511035	0.0792371553157474	0.0999801236806735	0.0746084759984862	0.0635916959468086	0.144378689365578	0.180969837071467	0.109881316633514	0.176674758482606	0.228982450830411
-0.126604172429923	-0.152610463340077	-0.156657902795039	-0.00235100113778759	0.0190577602557276	0.068780271780225	0.0594130079495015	0.073832509551947	0.0553687634839799	0.0371434279859139	0.0436219672760543	0.0457993394754422	0.0490385810733208	0.0682443388848805	0.0505215545729213	0.0560868736371756	0.0990827663045768	0.1291877617484	0.199298494323354	0.190993814899053	0.144221041104974	0.17426937773525	0.227445537712814	0.143819594150397	0.0699009241996335	0.186764732765989	0.18482040092255	0.0904469260821314	0.0924909278649234	0.156505440118086	0.182668486160328	0.195689778666573	0.197425039929109	0.190954380485272	0.196936296949347	0.217816968039307	0.183868311559306	0.206799007478103	0.187348532080108	0.17491436716846	0.0560685032328338	0.0249482921886721	0.0786203199669102	0.0649947413678331	0.0271772902512886	0.127548414832336	0.213502966797085	0.111251963933189	0.151494643700358	0.238408877743992
0.0225661958119092	-0.0182222840284878	-0.0517570313444075	0.0495523860343341	0.0529857823587683	0.0881378635089947	0.057045457188024	0.0697514262347294	0.0609075987250908	0.0414062334642745	0.037306989360455	0.0445436945478377	0.0325597658406883	0.0690486924937859	0.0765640837742207	0.0651498408399914	0.0924205640533566	0.156790973653031	0.198350613282535	0.267314531961259	0.242999446714011	0.20474213079979	0.281234332121918	0.279693822266785	0.137255707131473	0.171991735474767	0.271700203454092	0.212450650989016	0.14136709956808	0.204227129028563	0.173011724645958	0.193042293811903	0.192289317105422	0.174563632260022	0.14294089400922	0.15525467971582	0.188121918200084	0.262842907910874	0.296826321111748	0.178319487476345	0.00999931386734058	-0.118607646726432	-0.091259766955731	-0.0377266789391798	-0.13634130824668	-0.110329132876946	0.0473952845384582	-0.0664947641194539	-0.087827854759083	0.00612482872814875
0.0851737667198507	0.0344361512484596	-0.00142138672104243	0.0848229191614553	0.0792415142348503	0.122759731403047	0.0932588182945995	0.0971593345581797	0.0853230831325667	0.0705359733894621	0.0537800373495681	0.0519974088951161	0.0202989423950723	0.0536442816366425	0.0719467874326947	0.0647701212750728	0.0808897057479569	0.133477907435666	0.154111003403106	0.228692448099827	0.219508902131524	0.170634874888279	0.239600253118705	0.262331550983581	0.15069463192129	0.146498137260506	0.235208665729267	0.210836917538115	0.140588798525141	0.175165833533874	0.143236081629172	0.148577637600194	0.140900286043231	0.107969242730233	0.0602636865462428	0.0786438614520797	0.112525224127251	0.188631547925119	0.239346154746352	0.116941248869215	0.0306954451910569	-0.0891051842452306	-0.0756425317350219	-0.0139319300226175	-0.12034035769053	-0.13437760078669	0.0213174437120339	-0.0853888235454563	-0.118693373389915	-0.0427210900557167
-0.0310622971935465	-0.0750864316195191	-0.0860054604554269	0.0765875889756219	0.0723652020703361	0.13386936622356	0.118811054675568	0.118150433241922	0.107997959542421	0.0994497299479835	0.0909652041825484	0.0970735620243391	0.0711217042988354	0.0969745062366492	0.111661285104018	0.114733035367367	0.139916308899181	0.177438737106598	0.21611405775734	0.263967638823342	0.234217758218584	0.206912301640614	0.26321000950043	0.247512137518154	0.1306840524625	0.159512090793925	0.230924185225594	0.181505553388457	0.123104092739312	0.16354201830664	0.168200809922305	0.193938077680476	0.194067890086633	0.17686564516729	0.131508328784423	0.139227974767623	0.134188898662277	0.21773327858135	0.255933809046291	0.142242512933339	0.043232142283452	-0.0806540895304597	-0.0582739105383542	-0.0165283340516189	-0.118134386186041	-0.0836877596349587	0.0691067860870256	-0.0608155612501777	-0.0691897816528796	0.0061904682914748
0.0309397770646965	-0.0064841287966215	0.0524732576746593	0.132153279665133	0.133600832804577	0.108221518512749	0.0591472421577103	0.0503955344999526	0.0680821812174297	0.0482356662255561	0.035479648640863	0.0355823644796007	0.0499191878114773	0.0484819806061046	0.0305790502998973	0.0469322000003055	0.0573576748650418	0.0957480522282824	0.15748654613675	0.174133866609662	0.121185782126281	0.130076742335125	0.203543645830478	0.129631606756214	-0.00647355240243828	0.0921230602586015	0.149830191060689	0.0544377508718963	0.011298830024294	0.0763927412008532	0.0860210421084781	0.130073581972649	0.13416319768997	0.147673429622713	0.129819160110632	0.137567052324116	0.149923371951978	0.177204288781282	0.157376769584546	0.128531903653175	-0.179654430632223	-0.182204353418098	-0.0979687241674061	-0.108204305039862	-0.166090372468876	-0.0525395755425417	0.0447687603106959	-0.0851809061320494	-0.0955881163140211	0.0374689310358785
0.16652935683193	0.156220868534346	0.230974761069755	0.074340421434264	0.0864501809039447	0.0187436622519341	-0.031594195646494	-0.0367274070027409	-0.0164125880981706	-0.030002444920615	-0.0470269499753623	-0.0513464138873028	-0.023709606602748	-0.0312288737065048	-0.0474949094551012	-0.0417090087214161	-0.0472578451031925	-0.00792986291258178	0.0170520659224797	0.0566389145138185	0.0249218317240143	0.00382788157790297	0.0648049755249026	0.0484894113213548	-0.0861329801108393	-0.0711223643836882	0.0176392856504149	-0.0114138842934052	-0.094542167639876	-0.0565139442900811	-0.112774459833812	-0.0832763615287264	-0.0503129366630105	-0.0312144257686138	-0.05313568547544	-0.0204604569277676	0.0608328917798914	0.0874399984643133	0.0900668037727987	0.0636727010677573	-0.250021430465655	-0.205776154416284	-0.120022805353856	-0.121972379710035	-0.190050116948218	-0.141022582069496	-0.0639984941428406	-0.152443353373442	-0.216181821134127	-0.0876337521441332
0.101589743428214	0.140327551271585	0.141414962751964	-0.064036681315381	0.00367873505437608	-0.0195743185423433	-0.0266553704335976	-0.0342290052197465	-0.0214059379139674	-0.00730676284662381	-0.0359062295620659	-0.0320409240219571	-0.00200307584349638	-0.0112112227178134	-0.0341913616905202	-0.0203800525042725	-0.0263729134005183	-0.0171857483786067	-0.0440632295391251	-0.0396892553078124	-0.019933217526983	-0.0375556243119217	-0.0544450287636423	-0.0171905456995455	-0.0317375426201199	-0.137252257629301	-0.116826507505811	-0.0576923909446971	-0.119218330923071	-0.181056751588182	-0.243201762944999	-0.247174015334822	-0.204498272267063	-0.185442326450502	-0.211351381477871	-0.179096598193837	-0.0788626696359013	-0.0746401163969385	-0.0815857437658701	-0.0936294388053967	-0.100591577485326	-0.0518588164565921	-0.0409097936055824	-0.065773049665703	-0.0893584415310373	-0.0933765035349023	-0.101023190212089	-0.17993482411885	-0.183728898312196	-0.116260273622546
0.052801019755178	0.106801719520938	0.0580106018035371	-0.093819849790604	-0.0112719346632611	-0.0226510987624037	-0.0159981623488548	-0.0335639834911337	-0.0246877869889307	-0.00364214305493486	-0.0329985966546354	-0.0286151836951512	-0.00220618943067262	0.00177470560910804	-0.020791561676418	-0.00415273345116007	0.0189676289026466	0.0145824057346292	-0.0106958082204752	-0.0289149754689265	-0.0130614738828493	-0.0243486144530309	-0.0424925650463873	-0.0111915782622922	-0.0144008557292403	-0.0997344006026703	-0.116288398885629	-0.0804062064143525	-0.121548407353622	-0.172502776867107	-0.195710358805893	-0.199431655710134	-0.151767184726683	-0.147312588225067	-0.156695754138003	-0.115369786146638	-0.0252631948548914	-0.0283645971260175	-0.0503933687585378	-0.0667364387084059	3.9593714315254E-4	0.0357320367911341	0.0235753238874346	-0.0162023591529308	-0.0310691825379938	-0.0404767780639798	-0.0643301323656998	-0.144685352549368	-0.137906728498187	-0.0983144356525417
0.0926608297501702	0.118475680945404	0.147356650482222	0.0108936604091845	0.0302177911420193	-0.0102100356099224	-0.0204280666821053	-0.032580222926248	-0.0292720462523379	-0.0183531682945048	-0.0255187872061758	-0.0274035076989962	-0.0100342992859915	0.00587740640200153	-0.00538863292065243	-0.00497843378958831	0.0183695064990517	0.0395228909210677	0.0383208493568341	0.0401836885807738	0.0329988554683706	0.0236264091144895	0.0364435153690766	0.0416326055711339	-0.0130340384237749	-0.0586744454529782	-0.0375131281514177	-0.0247275955316127	-0.102523167390088	-0.0983969954598001	-0.133635014411959	-0.132498571600652	-0.0917777857213784	-0.0784887214641671	-0.100325853483549	-0.0680160958570569	0.0115882431738716	0.0364136380700021	0.0278837125401162	0.016763614352006	-0.11901041874693	-0.0840535868324707	-0.0543326608241432	-0.080357811682536	-0.113651889155375	-0.0941937186883782	-0.0919597940246248	-0.19123300854331	-0.211582412923119	-0.154024717885332
0.146747289730938	0.160859202269442	0.181267244662126	0.00429539192701936	0.0300204313345204	0.00349039991984827	-0.0156408206367847	-0.027310824701942	-0.0211564956472732	-0.0127779619477497	-0.0298705379089688	-0.0310386222001016	-0.0134727821210066	6.15977398413253E-4	-0.0221475066018899	-0.0329266351521821	-0.0236131870428929	0.00559533742483156	-0.016762613023054	0.0152296189131939	0.0250898277084623	-0.014494232264982	0.00198196575619659	0.0539274551492958	0.0108798979341398	-0.074455067332072	-0.0143708834126166	0.0392934377724247	-0.050741240128212	-0.070614538133244	-0.153526214180454	-0.162454904398539	-0.128608575553967	-0.122962786004594	-0.168559168825406	-0.146310620663468	-0.0447435432594505	-0.0117346527476092	-2.97920015151285E-5	-0.0414751890274385	-0.13560543767815	-0.12629963084263	-0.106816651033312	-0.119416303279819	-0.15511691016492	-0.159995479498863	-0.164865898847663	-0.254062303503275	-0.262715069212228	-0.200909791424644
0.0899656750987208	0.114713348700156	0.129559152647783	-0.049972333555134	0.0114061888911618	0.0162901507820559	0.00212356220780786	0.00175737224934156	-0.00338013266205443	0.00342029815927171	-0.0102482609751982	-0.0149134178428778	0.00656662215924912	0.0201336342974383	-0.0125694970201509	-0.0119507316220451	-0.00245542460375982	0.0127730142185398	-0.00355195518418392	0.00838021412337341	0.0214279044270876	0.00333597529119872	0.0140566777650117	0.0468062183196344	0.023882782754921	-0.0450039941972893	-0.0110086550045133	0.0327698223234399	-0.0401215432025618	-0.068601526020196	-0.148636990910984	-0.167472885291739	-0.136677185709247	-0.129985282027061	-0.166821910288526	-0.140333356517879	-0.0460440964965549	-0.0264388518338242	-0.0413653920897115	-0.0776611137408169	-0.132159836674174	-0.113893265634299	-0.110393408719019	-0.148771013300756	-0.164959535220077	-0.139115554375202	-0.160323915374384	-0.257129446462115	-0.229793518863734	-0.169119224386039
0.151515107441105	0.16525611365213	0.168310328884919	-0.0491172663795984	-0.00803346084841918	-0.00743001009297277	-0.025632624899344	-0.0214365561793409	-0.0277885417811902	-0.0153406634788585	-0.0268756510158446	-0.0332126462144992	-0.0104386483580993	0.00458358474021272	-0.00848083612229159	-0.0140588953858152	-0.017646928682247	0.0104635026907216	-0.0154312696837686	0.0155602258402629	0.053133024454368	0.0122986031070548	0.00893134568128178	0.0656775864107979	0.0487498135306252	-0.0482628846089484	-0.00315664487780732	0.0583659203731562	-0.0239984955780859	-0.0424589988956295	-0.131352611866466	-0.14102696351759	-0.118315267871644	-0.114730124640751	-0.165589831350619	-0.157810965919018	-0.0769577484114413	-0.0565386925729589	-0.0154440318844392	-0.0557252950659757	-0.113636113236152	-0.128230420432788	-0.143731391668765	-0.1464196671898	-0.187238456178506	-0.212712779640396	-0.221110544025183	-0.305638345722146	-0.29339835254105	-0.257360863493427
0.110077305510535	0.149501941710834	0.15811005229243	-0.102806552087293	-0.0498441214123257	-0.0450768963376986	-0.0672687407878727	-0.0539310836486241	-0.054007626169604	-0.0465168884199611	-0.0421693398614284	-0.036261121314577	-0.0130752786924868	-0.00491116193835182	-0.00315056318134951	0.0102898912451053	-0.0205819192320423	-0.0023611384639446	-0.0429824053297302	-0.0201940999272186	0.0224716236160618	-0.0124727117710927	-0.0245868936051995	0.0218269549302556	0.0165367900942901	-0.0738715617044674	-0.0534850265690727	-0.00362361762526757	-0.0794112523949377	-0.106652386621353	-0.167911754003004	-0.181065687497796	-0.145799508054895	-0.140502809464744	-0.182966202636409	-0.166501155353449	-0.0714915236167011	-0.0708011657141052	-0.0521270537836022	-0.0543714970131727	-0.0757620873620996	-0.0680159290189091	-0.083323120219016	-0.0885389160754895	-0.107849241503283	-0.141969875032058	-0.168361004465886	-0.233888039402126	-0.225165850848332	-0.204135461848193
0.105499067520623	0.134176600885674	0.147299231519067	-0.0798313690491732	-0.0573130399306706	-0.0694891342052494	-0.0854280586541442	-0.0795955750332138	-0.0648705576368495	-0.0606131993426445	-0.0652745813426363	-0.0548577981566256	-0.0319897478469167	-0.0257038222739341	-0.014430283458422	-0.00407754524403766	-0.0210362879701712	-0.012090826362413	-0.0509095515689892	-0.0424333908940381	-0.00671278035378258	-0.0293379291261671	-0.0434921028198494	-0.00659740250842046	-0.00170947995967653	-0.0913760757133149	-0.0883276387821986	-0.0420752969806204	-0.116066863297947	-0.140268667333137	-0.174312106391283	-0.192469477018918	-0.156743332913515	-0.154065094895197	-0.188002709115341	-0.152697138958673	-0.0696489983278058	-0.0804460359037864	-0.0827843345003721	-0.0641824613710156	-0.0693995397503503	-0.0309948303263028	-0.0281157707393993	-0.0409779564309045	-0.061627378522537	-0.0776309554945348	-0.0985241250176845	-0.164937534939697	-0.181553752672569	-0.158992139146172
0.12431414254706	0.1465752379138	0.169128619845895	-0.0650490862391291	-0.0526708849486519	-0.0803749639827976	-0.0963883776499096	-0.089785366966303	-0.0777331477714823	-0.0777197231266201	-0.0834323129221866	-0.065767704097394	-0.0572882917644264	-0.0601056280005295	-0.0322981411058032	-0.015449796167393	-0.0471025451358901	-0.0350745947103931	-0.0836684292935288	-0.0703991598343082	-0.0260355439633332	-0.0593962986743443	-0.0797021619625844	-0.0322725409163204	-0.0231703718856701	-0.115494704830675	-0.130960806317896	-0.0746564104093303	-0.146586514028006	-0.178570458968807	-0.211907066038478	-0.244304154456833	-0.202869239438944	-0.213820732104305	-0.24509969839153	-0.205633416165653	-0.122039592827709	-0.133832558611404	-0.123352180472244	-0.095809718242264	-0.0874186830809572	-0.0231864585465387	-0.0171690413285464	-0.0256438054854676	-0.0498094874207386	-0.0780638602571514	-0.0932411278183957	-0.118436064627175	-0.161782482841091	-0.14968012727381
0.188936552950112	0.202790559813997	0.194491649997697	-0.0629084017855526	-0.078273889666414	-0.0913700458272618	-0.0978083410549835	-0.0936139381751791	-0.088000607441282	-0.0810162340268481	-0.0829510607805218	-0.0715235720366547	-0.0744986069685558	-0.0650375273830335	-0.0339856184229842	-0.0334538372125946	-0.0793992456793725	-0.0621121903544891	-0.122041245318344	-0.0741568310859636	-0.025858087997151	-0.0736063830063189	-0.0911658783389768	-0.0171224709713212	-0.0082120893912035	-0.119455062117723	-0.125210384044084	-0.0570694517103909	-0.136339050799935	-0.181034651759013	-0.203295523195141	-0.230134878406109	-0.19706911495766	-0.219185197529921	-0.25763034515758	-0.236966172918164	-0.134182287383176	-0.147048084728651	-0.0640946786771635	-0.0322833094462252	-0.00380648679046669	0.0365540053164972	0.0315619648489869	0.0617722863450568	0.00256546272675604	-0.0698940882408148	-0.0468378317480964	-0.052468408577857	-0.139686844968167	-0.141817626892547
0.0915362444313047	0.0759786364535974	0.0984453371488028	-0.0112228933060536	-0.0716469972879483	-0.0689642813991662	-0.0770841384852414	-0.0683941356283268	-0.0851892030979548	-0.08076873731393	-0.0670769217524888	-0.0540702790719982	-0.0613741853720326	-0.0572589576533931	-0.0242479289896072	-0.0211205719948216	-0.0594847624503936	-0.036283067967408	-0.064575198058253	-0.0279716577442426	-0.00375709393126176	-0.0363529524566912	-0.0340850733481825	0.00592443565036706	-0.00245265047896761	-0.0490615438500312	-0.0639143471780301	-0.05378275138447	-0.105212928181206	-0.1055169011271	-0.0881602781346364	-0.0958732065947751	-0.0681978103883995	-0.0914340374611765	-0.123865896566784	-0.114456907640739	-0.0615699197749481	-0.0469751348300155	0.0204062694421477	0.0185678212253627	0.0173356737696855	0.0328665120696163	0.0243067781072052	0.0712377381743149	0.0275862041144081	-0.051314415490832	-0.00590955147758946	0.0163810992713304	-0.072051674417409	-0.0978731108096952
-0.0013942227947203	-0.0185570445339268	-0.0322911707518856	-0.0560006985732171	-0.114149563081736	-0.0871007345524906	-0.0652939773030726	-0.0528216702846368	-0.067768156153523	-0.0541821038785643	-0.034432408181668	-0.0173298833954348	-0.0296221874153493	-0.0148125145706178	0.0158855250964373	0.029759612947723	0.0098011723160106	-2.45697491461565E-5	-0.0408031294502312	-0.0189109250965193	0.0154972127101047	-0.0125962479964636	-0.0378896402692404	-0.00269915215168481	0.0227362330807351	-0.0375139774295794	-0.0633129723727887	-0.0463397164443053	-0.0894142759597708	-0.111686826297227	-0.0780102067547662	-0.0953618527285918	-0.0598289612578991	-0.0926200251750529	-0.117611424112994	-0.0911004450710936	-0.0396395710677206	-0.0295711210273934	-0.00904528284477384	-0.0236106487232618	0.0903932780317833	0.105859765155121	0.086909680537983	0.108542121533995	0.083099814257287	0.0214366405747689	0.0656674518953028	0.0821376474302985	0.00181630647732385	-0.0168808647078824
-0.0230005711098093	-0.0595144436414976	-0.0526322592719566	-0.0119480516512595	-0.0660871175753949	-0.0133672085221531	0.00764808203319647	0.0192567353222316	0.00744591096688455	-0.0116670650890713	0.00606518485220062	0.0276855939685417	3.79709591845407E-4	-0.00269743970281979	0.0324005676724657	0.0396652725654647	0.00973795532919378	-8.70986097801419E-4	-0.0421387026476539	-0.0167773734726039	0.0120328241104212	-0.0154088680001074	-0.0439579222328552	-0.00980848107653084	0.00548688715153318	-0.0531018035351768	-0.0783354831502171	-0.054516494776674	-0.0897289392527148	-0.123439747959059	-0.0893108779493156	-0.0989823409569049	-0.0556666061719124	-0.08754235661051	-0.119545854029911	-0.0808309993397246	-0.0518141905417812	-0.0252470479916241	0.00522140838816224	-0.0144710016109657	0.111010934728291	0.113790282859938	0.0987895659370134	0.116188720337353	0.0790395547914834	0.0295511369932878	0.0759640485674765	0.0933409014013601	0.0235175905595653	0.00765105866508123
0.199827194317642	0.162361286305355	0.148189948495623	0.0784493394824017	-0.00250770724784447	0.0286819525446234	0.0294545943325521	0.0360684920062454	0.0508385653953076	0.0383228369004417	0.0353611551240281	0.0490852661460177	0.0373520070373483	0.0667907776295682	0.111292051711369	0.0822867863035929	0.0683508263936173	0.137781980909562	0.0828476628924741	0.211466634258851	0.230474439790136	0.109457068387083	0.133318835210013	0.246764094812844	0.126179632517744	0.0327274099316703	0.159475115971082	0.187783850857945	0.0565967601260825	0.0624407924673257	0.00747159092246344	0.0300124316720918	0.0251839828342605	0.0135199075210927	-0.0612247988319237	-0.0992588272666797	-0.104249101844798	0.021573013437873	0.301611911597395	0.178177444622867	0.0715558180787203	-0.0587937369120599	-0.0459641317006133	0.0700068701993368	-0.102680258144768	-0.210515807717553	-0.0237732739002067	-0.0729100263366937	-0.222205279098811	-0.204870834142045
0.288569237043612	0.276737624531974	0.286694347795537	0.0626656497928292	-0.0172235785928036	-0.0341100570260873	-0.0445279311903378	-0.043473344208507	-0.0406579871904475	-0.0419924059896907	-0.0414115173892614	-0.0376812668139961	-0.048566976888095	-0.0178141761373545	0.0336699606510468	0.0098758026336078	-0.0302078042951141	0.0406154862431999	-0.0237471158397571	0.0909158335261029	0.127226793950802	0.0137074508347569	0.0198924563483602	0.127338426752478	0.0522280561771703	-0.0691992523195955	0.0369404725694232	0.0965565678285625	-0.0324038195288893	-0.0454407415538072	-0.125303004147686	-0.128610148779511	-0.120290095404376	-0.129849416054617	-0.193495609575491	-0.198505984882737	-0.149084867716076	-0.0690156003839096	0.175548643992025	0.128491143518166	0.0190538396632189	-0.038773987875255	-0.00677264555620885	0.0842812140356826	-0.0606184093869786	-0.162352525719632	-0.0326132098057993	-0.0749368246934935	-0.223394068726139	-0.200898786903333
0.0396698011127121	0.00340554906383459	0.0362654208200707	0.0694297418557102	0.0135068197300617	0.0186529825726548	0.0334971308393701	0.0353495043360083	0.0504127450572431	0.0368725616668543	0.0580425096112108	0.0897210203481886	0.0697976510141357	0.0921277028768785	0.130905915429183	0.138560098415511	0.130403879935386	0.179374217485141	0.149713767462334	0.204165491536844	0.216733648246447	0.165931067034018	0.15827285654165	0.178520511111637	0.10355662412213	0.0546792720520229	0.102730397870412	0.0848344758368541	-0.011072311261201	-7.21974966341963E-4	-0.0143044665934432	-0.0164797643832337	0.010047505513808	0.00612542217343869	-0.0454616770280601	-0.0301104395602173	-0.0262180145533166	0.0746206502623407	0.196647414768387	0.128325595363671	-0.00317237250636316	-0.051729736969001	-0.00705238171761993	0.0217792521352557	-0.0990845043867289	-0.0650586108928401	0.0463268357709339	-0.0521480193879688	-0.137890710653734	-0.0794506089350858
-0.132245859341453	-0.175163718325751	-0.232542077121801	0.0395705400633675	0.0341288472874807	0.0875850764382596	0.125166215963633	0.135333648970209	0.162216292201781	0.162807679833751	0.176505165722829	0.230908261790784	0.221579334075922	0.244317124731435	0.270153772610521	0.291047740429306	0.335301707100384	0.369411145669838	0.323792234883389	0.386656057000076	0.4085511532142	0.348683662919649	0.325512783271686	0.365312919822373	0.310039871646367	0.258352626318063	0.278589104556726	0.261530062353473	0.188407292623288	0.174335329561597	0.188731498851042	0.174688025655803	0.193208667971633	0.168847788423869	0.118843961635568	0.106250516115138	0.0511211318353431	0.187057543499944	0.295629719091073	0.121320033806843	0.166937989436186	-0.00570862747718556	-0.0231322223552645	-0.00591147511863409	-0.132514817958639	-0.0832337596457244	0.068107635018763	-0.0585250317349333	-0.109674626965949	-0.0711620047578033
0.056353267016509	0.079428210538011	-0.0529961267560863	-0.0328701204407588	-0.0157494538372483	0.0150409222738878	0.048368012638578	0.0537967494148837	0.0644264431046936	0.0863894430481496	0.0847021095135575	0.12205451463843	0.113373448005399	0.134245771868717	0.163749345739588	0.163665755876259	0.157189899436754	0.184251066965514	0.076415321345702	0.1710281147117	0.254159468159375	0.152633329964441	0.0982222894644843	0.233427795030611	0.26559760720318	0.0913129983193114	0.102610519333311	0.206367070693941	0.144204125394658	0.0453196640690701	-0.00375560283907796	-0.0377303951242781	-0.0308594460560546	-0.0616072806108298	-0.110277053486693	-0.128369421938806	-0.0885248114455734	-0.0224114451620766	0.111851945156641	-0.0172357878341798	0.268528894730781	0.115443422598194	0.0343036153721646	0.092933169223096	0.0100509222213778	-0.0940338086576717	-0.0147285061091961	-0.068347711690318	-0.127318030836189	-0.139369409645562
0.118737516576275	0.126509591274844	0.0716044475530838	0.0257862084040351	0.011491318622176	0.0109450929710873	0.0473128580380422	0.0631370374847601	0.0732971748033863	0.0783822798597529	0.101771279407853	0.129731447851495	0.106675722427619	0.152751789356572	0.207022557175516	0.188875660162067	0.155874134172757	0.21754538388874	0.104975610636697	0.202632901857309	0.293237723493881	0.176920974881114	0.121069807700259	0.256038139445468	0.255310967416403	0.0458057309513075	0.0860642344218816	0.201080728036499	0.0976349550564657	-0.00840505581904093	-0.0788733064985129	-0.114734945055461	-0.0850263273797478	-0.102990948351137	-0.158469119165956	-0.165345964540549	-0.114321635817556	-0.0245100155834255	0.111977872025508	-0.00556509127248905	0.122699635968224	0.0337374820029601	0.00508896500136001	0.069546553901486	-0.0307662646038654	-0.126220769336327	-0.0393582637744369	-0.100687793667127	-0.182418756745673	-0.160649535210429
0.0663774499682865	0.0391896143371007	0.0122359488037638	0.0689695930609619	0.0428157602994427	0.0575187193068626	0.0954501027777035	0.122547214901881	0.140866736419647	0.131684134897074	0.162278574099554	0.199841378222723	0.168081967305219	0.219014082214828	0.279714369987074	0.256722940575552	0.235546247727556	0.311243290176383	0.215163065218655	0.335184643531494	0.416551118097694	0.298878031588692	0.261784927377156	0.383599639700224	0.337295386992208	0.163045879863722	0.223684179870032	0.299606885228804	0.187056158557674	0.108013813858172	0.0357979226396439	0.00727160552365386	0.0272733211206738	0.012362246524475	-0.0501457064682892	-0.072276223082307	-0.0734924884432855	0.0696067010416725	0.234663573514618	0.0637541841398206	0.0851707131686157	-0.0438427383669652	-0.0542342256964842	0.0222640259160236	-0.117153063872644	-0.184535265710252	-0.0386912988060015	-0.120920957945514	-0.221600905379101	-0.187186726492785
0.0598383970422422	0.0475829468351084	0.0218132847367212	0.00988106258537947	-0.00343616071760711	0.0283233090772757	0.0627971635056614	0.0943371776551766	0.0931570985523765	0.113764495482395	0.149802411907873	0.181604176179761	0.151502607964126	0.241142981506679	0.297879581530038	0.258022968656175	0.244893009792714	0.325701446948791	0.230095783291554	0.347929029648378	0.436645664695516	0.323192910455194	0.269800029111729	0.394724272737965	0.389101490958706	0.177566605677115	0.207807091401474	0.324607961722289	0.217189243284947	0.090673393590298	0.00958561839855834	-0.0433975153358231	-0.0184143659292684	-0.0392249530677268	-0.0949429848878021	-0.0980386460738099	-0.0741639937560607	0.0380987797455252	0.184652351740961	0.0530947073349378	0.100391921524554	0.00409381366280456	0.00263663274698057	0.0777090185963956	-0.031065550107998	-0.120260136510341	-0.0119784536383418	-0.0825801705061483	-0.171671007979317	-0.134515056564971
-0.0800819512728266	-0.11057958496467	-0.121933528473385	0.0196077801078929	0.0240988535633799	0.0911225503831292	0.129258679084669	0.168079802592141	0.162619753122879	0.175915621179614	0.22693695890205	0.266399069390743	0.215384337568824	0.329288318226139	0.40719106944815	0.35204788755926	0.369948382640349	0.467791412558206	0.384753453733054	0.492040150084029	0.556996450297655	0.442960526892029	0.398631686836195	0.467785423923939	0.434276076084019	0.286839978882549	0.299783496701684	0.35451983716482	0.262798022787982	0.173098617437638	0.137011421294927	0.0904797930610254	0.108331222556326	0.081173422934348	0.0301275539887868	0.0255359082703113	-0.00232104114026683	0.138830192107147	0.255716850857931	0.0827433226374323	0.10882009618586	-0.00971530825872686	-0.00789771188774913	0.053027404073279	-0.0725561147800136	-0.113464129650153	0.0231685409839804	-0.068380854869528	-0.147970519186658	-0.107754728954179
-0.145263895005039	-0.200785809837804	-0.170617074399221	0.0362094115987954	0.0418788836945429	0.0973544511504206	0.122264955540224	0.164004071678774	0.172588151687313	0.172013150863957	0.230523461131987	0.279547477506077	0.252019750804609	0.369650730136836	0.438512242106911	0.400197993218413	0.460748336180076	0.565806224662214	0.516323147372068	0.60281215871033	0.644329316619465	0.545315369151069	0.500237313463604	0.516689352561133	0.432219359994988	0.352551688011149	0.373367940303565	0.364769860940767	0.282510995057495	0.227290870209876	0.213232192443198	0.169311728113766	0.194482695900413	0.166719006966596	0.118040341465695	0.113685113926025	0.0493714583321399	0.211556070809758	0.308300547711902	0.133574178533346	0.0472933496658737	-0.0749654040609993	-0.0412502992706772	-0.00882257883234896	-0.131691188259252	-0.105475375579515	0.0365697184097437	-0.0818771097000273	-0.142402929784083	-0.0731363683056598
-0.157088148902936	-0.21170631815353	-0.200465534216522	0.0343359853574587	0.0379278529824182	0.0849788348026637	0.098502185030602	0.12542259620666	0.132354633984701	0.14701914129759	0.186231152776434	0.225275000394645	0.233307684655574	0.330296157156873	0.377068044073803	0.363049183101566	0.440398014812598	0.552511352239512	0.505149297511976	0.622937793798821	0.679925588988571	0.538497795928915	0.51275779633052	0.574249631249623	0.474879645993835	0.396084556693524	0.436526254628281	0.412180376198485	0.333687147122996	0.295531549225291	0.279765398993689	0.246078563574584	0.262570720032662	0.222997000084128	0.176875888059039	0.159107820446558	0.10738668833228	0.244382842227172	0.308671533827984	0.11497619152571	0.0500398819721853	-0.0827709636818902	-0.0702361228625795	-0.0346882097112784	-0.148361069868701	-0.11894115287333	0.0076572993963418	-0.106995079615311	-0.148695416978291	-0.0878103945420694
-0.133448807720047	-0.177653266557205	-0.173941532506631	0.00330504432181081	0.00778356513268549	0.0372041695348357	0.0437216850594516	0.0643999852347656	0.0654437072663179	0.0805350634708862	0.104993126866222	0.129252449049565	0.146285124563111	0.220651228899032	0.240092772562028	0.24243497395429	0.304083498156228	0.389769868405395	0.351515908664974	0.444274525195301	0.484184867856489	0.369809712598606	0.359935749166959	0.420450993313255	0.342768313639353	0.291233966088637	0.333452987782884	0.307203731261079	0.250662596325456	0.232087756015878	0.225434151203525	0.2197877644192	0.222577079912008	0.198670775753529	0.174359349077333	0.146056156304383	0.0983057828412474	0.200312888289014	0.241404099810306	0.0689920574739791	0.0274586991707146	-0.0684583223080451	-0.0578752294834812	-0.0315058341553848	-0.108728186945873	-0.0928836750808086	0.00888622308231885	-0.0849971205778466	-0.111624810238989	-0.064773378044123
-0.0504393823751953	-0.0848966194930118	-0.0858926669350236	0.0253743614314099	0.0214062393372401	0.0628077347771551	0.0701306752184038	0.0930626913519299	0.0716523541737728	0.0742251951771856	0.102592524628004	0.11486315121764	0.0864099167497306	0.134564266492188	0.186700856557658	0.165072951178953	0.174338022516089	0.249583495464055	0.200419360539947	0.30475911356264	0.340846505538196	0.225927153899955	0.239569443437745	0.32191540089588	0.26946720157686	0.178369081006683	0.22796011282331	0.24065815063025	0.182511465217768	0.154551793814696	0.135013361535532	0.124493061269906	0.128649906094114	0.101764711443674	0.0791660380546211	0.0618616169616103	0.0613178694286012	0.114189939063609	0.173136242228815	0.0443704896082776	0.0210300700023355	-0.0661909170276331	-0.0814635717332923	-0.033109622415692	-0.121300874439237	-0.132051070709703	-0.0283534571918229	-0.092211504117748	-0.140583287103215	-0.1096558241959
-0.024862141983834	-0.0705955549859029	-0.0798102410844847	0.0191216238036641	-0.00361466493787747	0.0435065124992161	0.0747227052703908	0.111522794058092	0.0853946517046469	0.0948343914063504	0.156647525838852	0.160165613157144	0.110129880126097	0.247804016505094	0.316741764921366	0.249715969874911	0.255506410747136	0.342798317527167	0.2766784465049	0.389715753928467	0.427202230972789	0.308824803859665	0.281410685086718	0.345192326006201	0.286340188535134	0.184959609757157	0.227150618896752	0.270391405446115	0.211405702033046	0.141584196983502	0.109834766316884	0.0884224066200575	0.0784729043344296	0.0564290698754639	0.029776741051983	0.00312935037313664	-0.0206840342063073	0.104833981485395	0.232812025440563	0.089881531098528	0.0744473133868203	-0.0239486099074004	-0.00793541627677949	0.040174302653833	-0.0687058416023413	-0.087327043940159	0.0588268848195961	-0.0261540520010805	-0.117684858018372	-0.0736593115971355
-0.0789697517878408	-0.119177136272546	-0.121707303214962	0.00399157452119463	0.00680591725214265	0.0701338535157505	0.10785496257662	0.150723724782983	0.136415267687428	0.138578661993764	0.207272451649234	0.228740940054003	0.167998892319421	0.293439108889501	0.375694929567288	0.304631296914103	0.309019252227085	0.394317478363963	0.303654826162725	0.40685447338146	0.457098347445877	0.329365381201695	0.288289801106955	0.365591514669075	0.322041349817262	0.197348529284487	0.228930037230952	0.285017727565432	0.221695345848158	0.140345041525055	0.108572357925794	0.0770832281466298	0.0736154732652438	0.0518906204934438	0.0253499955319356	0.00634675655184159	-0.0333510040179125	0.0984323168619825	0.212093478454963	0.0383106575928532	0.0493892414768099	-0.0341857787494706	-0.0219938234389006	0.0311752539043506	-0.0817641391189079	-0.103671827592921	0.039627361160414	-0.0407480883668686	-0.129810688761283	-0.0832307138203429
-0.0411578245042017	-0.0810067178489476	-0.0920359234129989	0.0415895429825009	0.0361110110014342	0.104473672819436	0.128978232283245	0.176320011034657	0.179225626169432	0.15889289966108	0.196414382058922	0.24298238643838	0.183357555541115	0.238212786175212	0.304256529165757	0.299312996259392	0.29702317982798	0.36765166892098	0.292351812401724	0.389272339376368	0.441873400577746	0.328228093689066	0.291784121999433	0.369819881783261	0.317128528075983	0.193752754995806	0.245193456252406	0.299501139657684	0.213868885423901	0.154631420473854	0.115125657848058	0.0825017447069572	0.0970749728711664	0.0656128592807451	0.0148774789478932	0.011290533707013	-0.00693429773208098	0.136806739334109	0.251124878663907	0.0621031506745813	0.0605164005384394	-0.0533940410717997	-0.0589540873522032	0.0236748968314196	-0.113423955872955	-0.152455963987646	6.82846274395044E-4	-0.0694443046931796	-0.164459075944836	-0.12837912588599
-0.0730668806984148	-0.109727526756245	-0.124404909068169	0.0418798667555198	0.070263187111447	0.16031875550279	0.203547806910407	0.265002796894514	0.29025912152921	0.256480903834136	0.275429455842527	0.350601342283351	0.288388297835145	0.299260964125096	0.346861355653306	0.360363916367197	0.336471412794694	0.351494894636847	0.263869255054803	0.333409400789214	0.395416124129348	0.303417729969595	0.252308453629254	0.332222394851192	0.306986436570391	0.167862289326259	0.192050512559658	0.260093725389799	0.183646473498278	0.103384659833264	0.0645300953638907	0.0240658536298019	0.0439691535229397	0.0179675597828299	-0.0352366650031497	-0.0597818975402118	-0.0892508898742705	0.0630747250416198	0.197971805595571	0.00747701094396566	0.0677101740624201	-0.0493140782476423	-0.072043688223748	-1.49532959482251E-6	-0.134072667577202	-0.173941491377462	-0.0356565624056913	-0.0969521305065374	-0.167079945352758	-0.139781494002247
-0.0118529293817753	-0.0445565178640157	-0.0289545430713962	0.0441203434497935	0.0623973006356128	0.139638954094674	0.180867946163948	0.22780969914261	0.238779031496632	0.205490484595509	0.219659590553108	0.270398816244451	0.209354115693944	0.222487226094899	0.261153725185136	0.259023353075242	0.232243538513547	0.263218028610257	0.192173429688635	0.274837309574693	0.321679978381071	0.233820764128938	0.215953928424388	0.286656691192553	0.222449742750791	0.0982007451785917	0.153616934520012	0.205738643869094	0.108480443943847	0.0508922927095478	0.00856695410836042	-0.0276024239636201	0.00245740163207248	-0.0139217382212682	-0.0766170824298345	-0.0954793462748993	-0.104661020245005	0.0421666330640432	0.196589049408803	0.0320569728038547	5.66032025356811E-4	-0.109209831160838	-0.0963826516620472	-0.023983824705542	-0.169404515623644	-0.205137256431816	-0.0620462582616232	-0.114761653088482	-0.196598103265834	-0.159532980210185
-0.0374401270250086	-0.0779319463025479	-0.0455002541966117	0.0364114109875834	0.0256654329595486	0.0810007588541185	0.099997269861357	0.16513337660467	0.155644035674571	0.0940938711704228	0.129780640037055	0.180629823125989	0.116391945900234	0.136398137413499	0.170406847830706	0.15946815476285	0.135166005396096	0.15348032108508	0.107963203818261	0.163165333478319	0.203175949704092	0.154033164877161	0.143041272890005	0.18506843926121	0.138049038099232	0.0527376092492607	0.0899613353550105	0.130735893086046	0.0524724684267071	0.0174300541380208	-0.0246471013359047	-0.0510452419268543	-0.0394260436769649	-0.030862532225637	-0.0860777202669468	-0.105850887968501	-0.105739538084547	-0.00697558610258617	0.0630848667796241	-0.0476009594037124	-0.0675301353573515	-0.107810335903549	-0.100212161851066	-0.0539470304843905	-0.140874028856958	-0.166796335667117	-0.0843448688744517	-0.116571737233923	-0.171682424615199	-0.143249478594394
-0.0394880006017701	-0.0887909279063909	-0.0240038665122079	0.043306412265751	0.0318430235385657	0.0859623583630168	0.0870751162502053	0.144728686754558	0.141552129063686	0.0753395868315681	0.109794316751343	0.154094245742386	0.0972668804942786	0.0770145444936174	0.115349183046541	0.109636821028572	0.0890169223064088	0.0913089195877478	0.0751586256057198	0.129150539253534	0.135119849382102	0.0984355338879613	0.112767794946695	0.122699427172833	0.0429208383742381	0.0358707407851411	0.0916731577812401	0.0739158410701966	0.00298528085533421	0.0178166979051692	-0.0164101139210463	-0.0327795680496125	0.0024246306793541	-0.0106653632904411	-0.0610102480263199	-0.0692256165408335	-0.0486377746802073	0.0375172403634109	0.0889599823483504	2.00867574158492E-4	-0.116843408535267	-0.156033707628967	-0.145047692251233	-0.0966144285690824	-0.171577234440102	-0.17594371329051	-0.0954901643649938	-0.102560542118671	-0.147056136578253	-0.114355598113259
-0.0651162222898857	-0.0945011362916666	-0.0479249245782881	-0.0331505287539659	-0.0188173851395621	0.0302152159212345	0.0245935712649441	0.0677719538329105	0.0960903193859723	0.0356103057862742	0.0468370442194752	0.109085804512198	0.0792666904255482	0.0218966738851357	0.0649518209108889	0.0716748103770234	0.0373830779398658	0.0280209152562384	0.0353294338337643	0.0470518995643037	0.052275340326664	0.0510138915579179	0.0482339972843727	0.0366989213503069	0.0119886785523401	0.0329642810549642	0.0454205888599483	0.0336922988802126	0.00356762066854186	0.0210317859088091	0.00107316484234529	-0.0317654880468035	-0.0166625234510093	-0.0230569713344922	-0.0392454410948976	-0.0412675146728566	-0.0425460013682808	-0.00537687796626162	-2.795999152371E-4	-0.0256678609440689	-0.0706157214334659	-0.117661152647341	-0.137652269010386	-0.134838972450888	-0.130723647238099	-0.10404044883811	-0.118320541136786	-0.109945402009791	-0.0704533214305588	-0.0569688222950925
-0.0519824895240958	-0.0626596632432706	-0.0676132220641924	-0.096135160598249	-0.0760718282558595	-0.0327748987714548	-0.0598349674545005	-0.0140726048500527	0.00838026728540895	-0.0442110377613701	-0.0431488619315918	0.0100869034232182	0.00628151776425328	-0.0453735904209683	-0.037669887482951	-0.0280782563287142	-0.0549817601853383	-0.0996084824761742	-0.120906883862015	-0.104932476425958	-0.0676959247955193	-0.0660873073985331	-0.0761972046631912	-0.0455366438125291	-0.00210869394967676	-0.0264447101171045	-0.0339217591709809	0.00650533005826065	-0.00479138661605619	-0.0214651736015408	-0.0340040235427881	-0.0440362070605603	-0.0538446568142803	-0.0600955459798323	-0.0677309607942179	-0.0856573705674547	-0.0395077265319066	-0.0757408200823777	-0.141727341178123	-0.150743594664865	-0.00648021695005958	-0.0229014171340035	-0.115808831912473	-0.117258697993754	-0.0451234968169013	-0.0870742111053057	-0.17423043390276	-0.106772896739243	-0.0389982682305973	-0.0977619994253485
-0.0255100204303731	-0.00350716913789616	-0.0283701004770753	-0.129446365078147	-0.0814559213654442	-0.0471962767687423	-0.0833251936420338	-0.0493531618604684	-0.0349017802302954	-0.0714067421916096	-0.0835239589923028	-0.0489724386006501	-0.0285367669821805	-0.0863880300787987	-0.0884049016790308	-0.0590119347989471	-0.0999467336862012	-0.148236371625064	-0.179054113312006	-0.174831695748047	-0.134380739926366	-0.134849693125711	-0.149110013000458	-0.113011904985623	-0.0570911369565772	-0.08174182994189	-0.0990575377932896	-0.049634786313937	-0.0543676380508151	-0.0742170883253001	-0.0769524487087976	-0.0675443008966796	-0.0589520271110854	-0.0665675987921533	-0.080978901804341	-0.0790393948569376	7.76201463907342E-5	-0.0614827565828067	-0.162586036132287	-0.151192602145387	-9.15363010088125E-4	-0.00763483568027968	-0.104276521568185	-0.12047796264356	-0.0399928617381941	-0.105726183140427	-0.229378661560375	-0.16274837661974	-0.0916965179736433	-0.157500248351408
-0.0371700085607883	-0.00992856987015033	-0.0510781056025296	-0.129857868272061	-0.0549445809411923	-0.0279438759663931	-0.0667834232375854	-0.0539325876050688	-0.0521546667123532	-0.0648444016560266	-0.0820945787666772	-0.077528777501755	-0.05343897815849	-0.0894243327234655	-0.121202597609725	-0.0928503497433249	-0.100950188696344	-0.14542807492045	-0.167733936164869	-0.173938010076437	-0.141112890840258	-0.143655315712718	-0.140943454135416	-0.112858005530579	-0.0496938201183797	-0.0819485316878235	-0.106437771980173	-0.0573148849152186	-0.0597876591660501	-0.0764879100536796	-0.0777739085611214	-0.0736310218006904	-0.0746877725398656	-0.0905910455282316	-0.0823498109545419	-0.0746671501475801	0.017420369072828	-0.0521287064128873	-0.173431771372895	-0.170483910991817	0.00810834823950625	-0.00732720364122064	-0.100139112061303	-0.12038795409425	-0.0330289461636944	-0.0993616118656339	-0.2406220764118	-0.169871129481249	-0.0788892943664877	-0.162750811300435
0.061827510902534	0.101129155904956	0.05110634389493	-0.113491571304366	-0.0595154163700294	-0.0352247861816867	-0.069701168034944	-0.0657125787679239	-0.0661733864322691	-0.0693197936971267	-0.0946130248140345	-0.0969091764276266	-0.0620088058823108	-0.0958277083190565	-0.137032095386825	-0.116248046329748	-0.115092630896812	-0.154577125470315	-0.188854228190638	-0.183891318316863	-0.15179451193251	-0.163931606944227	-0.154834365143988	-0.108307122219819	-0.055372182509234	-0.111370961040101	-0.111665864505731	-0.0436678938621535	-0.0632697727313309	-0.08504076140555	-0.105803691114826	-0.10255074737266	-0.103612205299049	-0.123584002160752	-0.121055842656081	-0.112087078498993	-0.00634749645823331	-0.0827100863739622	-0.160906783819096	-0.156586418109249	-0.00731587614818049	-0.0117324344736825	-0.101770260439873	-0.109601213395655	-0.0465875210133111	-0.144077814702921	-0.261929072091756	-0.191071275753784	-0.136648728382153	-0.21791138749824
0.0725244700204533	0.117559336100704	0.0539722377626991	-0.112541477529098	-0.0551143005046438	-0.0418600899931371	-0.0753161940543176	-0.0823213409781304	-0.0785424832965289	-0.0735622359134487	-0.101256716255011	-0.118953000399133	-0.0791547648435272	-0.108770236928502	-0.153914150585458	-0.138992733726466	-0.131296682005038	-0.171160028567989	-0.203047119582893	-0.204196443179746	-0.175559129984125	-0.183638984313243	-0.169354348122246	-0.122053723482789	-0.08832888137347	-0.129892799681653	-0.116045879853913	-0.0663392501718987	-0.0919448691476553	-0.106406649793959	-0.122892433766462	-0.103966407991044	-0.0976459999987716	-0.12025250659018	-0.117050571211816	-0.110808721265126	0.0174394045489175	-0.0755969656744098	-0.167399017008763	-0.149046819184271	-0.0180368002190725	-0.0278964886786412	-0.125563972051578	-0.127606267581705	-0.059553710411422	-0.156899395844493	-0.276625418757462	-0.195177558824812	-0.139837131924236	-0.219206772770885
0.0768862465827694	0.107444808546072	0.0608973316703172	-0.0705826863594477	-0.0354359496862119	-0.0261613082405573	-0.0542516344391808	-0.0587033433717298	-0.0581704994970159	-0.0629590498630481	-0.0893091067607938	-0.102090139996304	-0.0733754841670676	-0.0975635289052836	-0.125401851180332	-0.111592559730723	-0.0981116651598381	-0.121858649928695	-0.154928421938849	-0.158612681795011	-0.136911442408161	-0.136381914659663	-0.124245888096971	-0.0951759846803275	-0.0790364168149089	-0.104493556396732	-0.0917276579576765	-0.058559702646847	-0.0956402208948666	-0.094692855217871	-0.107873660444232	-0.0845359459722095	-0.0724620522260843	-0.0853885912260885	-0.0883130100043753	-0.0843427273506398	0.0342226487526715	-0.0512901710807863	-0.124757063131599	-0.0973374139971057	-0.0153114183071551	-0.0267789300737373	-0.12064802430757	-0.120035943148979	-0.0721781366487208	-0.160190854288624	-0.256825912128751	-0.189370553463138	-0.148148512134603	-0.21224195708788
0.0771887435293666	0.0921320867315788	0.0934663428979245	7.68937700299248E-4	-0.0050883705769646	-0.00861004827333942	-0.0271056128269043	-0.0436623713618444	-0.0528455520824621	-0.0428052449108039	-0.0597921707997854	-0.0866051336218623	-0.0650735922096318	-0.0611503166529563	-0.0855283735040241	-0.0801725588406049	-0.0718378370562872	-0.0815918601795075	-0.105385294519425	-0.10473590967509	-0.087317828389349	-0.0878430860454597	-0.076048696489458	-0.0656592704518494	-0.0588974017062991	-0.0785816608237981	-0.0650385203970915	-0.0505930313474281	-0.0917489370270425	-0.0849646931517536	-0.0971260900876275	-0.0766305361608637	-0.0566546993515944	-0.0629470142672947	-0.0709106458604929	-0.0604659383106788	0.0256459019716905	-0.0141179437221178	-0.0413293892931976	-0.00539899305949864	-0.0513054419617642	-0.0639234361025955	-0.0991062029861019	-0.101603883132585	-0.089344539111645	-0.147536390258546	-0.191640008683203	-0.161109606985681	-0.16114303389547	-0.196797163995464
0.0280832861152009	0.00832750123684846	0.0628177521976977	0.0809629342235704	0.0327601665428514	0.0265100776016102	0.0468405127065963	0.0173433630984627	0.00779716406021864	0.0491194137543058	0.0621919192162567	0.0372074002883627	0.0650103757144662	0.101753488789149	0.0783664997748862	0.0837112205858549	0.101390589897749	0.125163203121462	0.114496731546606	0.124724042733171	0.128244939201072	0.113035273029896	0.110418690783069	0.107624981434426	0.0949786976521351	0.0724874225079407	0.0766396396276647	0.0568119342081303	0.0114227713280542	0.0194897161899876	0.0187063351496039	0.0357247453531276	0.0484717096583888	0.0478007425403282	0.0390721370597886	0.0445742290937369	3.21834949124598E-4	0.0763249880376493	0.134052208572727	0.0933177365454523	-0.0796005930175907	-0.11564478044449	-0.078325055151023	-0.0864264018338989	-0.131409935624991	-0.118590140591382	-0.0894456304344278	-0.149603195455946	-0.176032910638595	-0.166523259957605
-0.100786118836705	-0.0860856120904422	-0.0468219547725652	-0.0175813208129341	0.0208012214234935	-0.00983408706305575	-0.00373867163458529	-0.0139867081853389	4.18184386310549E-4	0.033010844342633	0.0389662375905485	0.0240178600792768	0.0565300654559296	0.07680298821402	0.0856869650817186	0.0925823426852026	0.125962987539454	0.130277640205367	0.130889697618546	0.0965924679495252	0.0744000646622329	0.0947102174570799	0.0941304455506955	0.0556423991188759	0.0262210933455221	0.0347432552131391	-0.0117623819097146	-0.0711302013342619	-0.104160493771352	-0.0829275035615196	-0.0317092774559565	-0.00130203480709524	0.0261600423572521	0.0338325939408825	0.0474656617393072	0.0605450395355378	0.0189224890725189	0.0726962906977191	0.0506623708917801	0.0357301083848298	-0.0285565103993975	-0.00127995382254215	0.0105736913510438	-0.0559916812155087	-0.0521342795228843	0.00625772424653348	-0.0246416180528988	-0.0864986592691275	-0.0721061864690704	-0.0691566591716581
-0.116541638285323	-0.110292964200547	-0.0651530917017609	-0.0132003114616453	0.027007058635248	0.0157114539248001	0.0245293471191982	0.0161204058978391	0.0333071155800477	0.0601808274270657	0.0678609496205506	0.0767346480286533	0.10675586846128	0.123730967122348	0.149231875176572	0.148099146411733	0.182227535721244	0.192720587945951	0.18996808110784	0.164855861735307	0.134847611936957	0.145106458049905	0.145099950410541	0.107760604513427	0.0427576274351331	0.0500310528545458	0.0210037447913369	-0.0459177098019636	-0.103633644696246	-0.0796830362308726	-0.0316961383668004	5.12280927934065E-4	0.0470923488153646	0.0645424469514556	0.0533265540710542	0.0741503353041034	0.0494324770612344	0.121614782091711	0.11740526173191	0.0767722688190618	-0.0399812910062081	-0.0262924472725003	-0.00231270422008304	-0.0627043524379464	-0.110182959485787	-0.0406906005131991	-0.0223943970829479	-0.126805790553453	-0.145052069661563	-0.109326648643423
-0.209756684838981	-0.197012659336777	-0.163019390815359	-0.0524784998515222	-0.00516488191672609	-3.11217762785677E-4	0.018329639874183	0.00425657300563024	0.0193749428184769	0.0433993785941491	0.0509307173758929	0.0704558420939413	0.0965619447557894	0.111348176591177	0.125202026433595	0.130409033102071	0.163688384409226	0.147369089479199	0.151602612103808	0.0750098051126555	0.0385075843719129	0.0947396628500761	0.0707573939777891	-0.0110718600864826	-0.0342697946720351	0.00828855783930285	-0.0719774885812546	-0.154595811891892	-0.156874186221063	-0.14017810146876	-0.0668715558746421	-0.045288381661367	0.0210430543856414	0.0438393688622553	0.0512389007129302	0.0950556807425119	0.0867331484339086	0.125210217281127	0.0507349119918546	0.0442430381505657	0.00915087736452947	0.0492137707488747	0.0788145517499024	7.3005914473135E-4	-0.014700404881003	0.0834858859423948	0.0689262215802924	-0.0139450473575505	-0.0184567002336819	0.023641528035768
-0.125310267129686	-0.0885996956247826	-0.0872638781175652	-0.084320260026794	-0.0185163354945006	-0.0334061720474973	-0.00226917542440843	-0.00787778249592351	-0.00745667530182175	0.00911805540990752	0.0121226592637454	0.0229954309939743	0.0416853726054651	0.0635576463526001	0.0612869291835827	0.0647676773041925	0.0960348007007381	0.0888607872234825	0.0919016687749079	0.0396810816258011	0.0199899398582037	0.0459120462430534	0.017886028433192	-0.00634545488036874	-0.0197173591063101	-0.0428532197231408	-0.0788005363346311	-0.113716735227387	-0.141159060693927	-0.144275515139018	-0.127011277808626	-0.124804447524715	-0.0511805819254094	-0.0295970073097276	-0.0208053992893834	0.029668195234229	0.0478042922347241	0.0784418901426731	0.0156425554342767	-0.00510577104514074	0.0139486071128303	0.0349476956028883	0.0466605098177473	-0.00796834305679003	-0.0183303998667093	0.0113922407814218	-0.00177163820428539	-0.0818578834653565	-0.0706584999547844	-0.0333299044699999
-0.0441803608071111	0.00184227458598588	-0.0144040132509333	-0.0909092005941197	-0.030319507545687	-0.0407323973037966	-0.002159775809338	-0.0139748860910086	-0.0181499582996814	0.006200447698446	-0.00392423020175668	-0.00221956681362979	0.0141575505241499	0.0284514183422519	0.0268090086539952	0.0257213378723242	0.0478401038184274	0.047630258114995	0.0337673923688949	-2.96317359644141E-4	-0.00152832367756867	0.00361470840325291	-0.0243694217429041	-0.0124678136167359	-0.011314844492532	-0.0722307038032579	-0.0969041518160748	-0.0970393457426777	-0.130092084012818	-0.154388411666448	-0.157281186740704	-0.153722547126805	-0.0851558823613168	-0.0761900720799178	-0.0766162832218653	-0.0341698620295459	0.0239352046618307	0.0330723285506668	-0.00252615335772523	-0.0108905681072673	0.0293600952535371	0.0294202589411024	0.0228877923094147	-0.0137813543000368	-0.0255104153997427	-0.0358258173724642	-0.0600046766357101	-0.124981167736756	-0.109261102128942	-0.0872555940803199
0.0750410435415955	0.11647521189355	0.126706044644753	-0.0281042816907096	0.0105470268430236	-0.0201021766006862	0.00234605877998344	0.00236042874177466	0.00633975831264288	0.0192639274534516	0.0165910698410222	0.0194184667026437	0.0220320059676953	0.0342472089692306	0.0416805677937685	0.0163921718281141	0.0249455332152261	0.0398559104689789	0.00759459990185023	0.00965388626240334	0.00835026414581343	-0.0173324662161121	-0.0267116101145806	0.0110027775839748	-0.0057366840139894	-0.0821269814047289	-0.0769859096236888	-0.0518769754395082	-0.101512947220881	-0.137955480071887	-0.173432118864525	-0.176226893845938	-0.128266365693584	-0.114228550574928	-0.141400950347202	-0.126241649752059	-0.0640653577430064	-0.0464799538669158	-0.0163326049781335	-0.016965745602485	-0.0393138864356743	-0.023237127042335	-0.0244891398315716	-0.0612490676705638	-0.0788181856147148	-0.0963388656510606	-0.119061626109037	-0.184036825864174	-0.1986907770946	-0.157853429825559
0.239966120771001	0.300902637516268	0.280787617015214	-0.0504055507341134	-0.0274654335778723	-0.0823964357953457	-0.0694286615182473	-0.0729382020658442	-0.0646279923018824	-0.0478083120047329	-0.0656280381999056	-0.0632845479516758	-0.0636025380318182	-0.0732006689843096	-0.0592122487905563	-0.0746933876139918	-0.105445316289503	-0.088878595463493	-0.156389735421048	-0.129477958563531	-0.0952456670436937	-0.148803885327226	-0.160014265133086	-0.0771058606479095	-0.086807695132011	-0.202254738822346	-0.172197537242482	-0.0939022213070118	-0.157422848353304	-0.218185445614347	-0.28981732369698	-0.303383870566921	-0.259456574465991	-0.256472826383318	-0.284266320169183	-0.267460950565252	-0.124538709807287	-0.150425339814958	-0.102220455645877	-0.063730486185479	-0.0609354786577469	-0.0330483113588157	-0.0504253410920321	-0.0664757965665951	-0.08181995679071	-0.138199777482162	-0.173602597418834	-0.204205519452682	-0.235648925452076	-0.210503944786456
0.348897866924693	0.384979371706124	0.37930860858852	0.0434698975761624	0.0193410729277016	-0.0426411833325956	-0.0392952412694903	-0.0453543885020143	-0.043590470860001	-0.0303562923862286	-0.0488070313624813	-0.055275001269804	-0.0623989896237894	-0.0589140977556693	-0.0409753651561585	-0.0744347554399196	-0.103247202505102	-0.0615177777930764	-0.12118923471403	-0.0382597803146853	-0.0147595852241224	-0.0975350767614106	-0.084170087897254	0.0149759406287124	-0.022255361887231	-0.144145305368177	-0.0605430135946817	0.0219507078650394	-0.0639703935065754	-0.10770297592981	-0.208971887617849	-0.217707446964363	-0.203871403473239	-0.201638939158574	-0.249340699619557	-0.254734134683656	-0.144376892264836	-0.141047902895256	-0.0207061202772651	-0.00934052402479817	-0.0878057350027306	-0.0891790091382186	-0.0972157220343502	-0.0806554234065465	-0.121278191752432	-0.198863573746153	-0.183364755415263	-0.207588558261545	-0.275347275567744	-0.246673939298918
0.0259375174443833	0.0762225431217086	0.104126972972264	-0.0892252948097327	-0.0197155246650699	-0.0174012639659052	-0.00371973910356795	-0.00468241849310087	-0.0101165699794541	-0.00971059426238602	-0.010936221857198	-0.00555909885812422	0.00719362551622944	-0.038151643458883	-0.0412065698209081	-0.0425864797202307	-0.070167675831232	-0.0923366687285464	-0.121893696195589	-0.146021921316062	-0.145992999167044	-0.129580288269965	-0.146212595400901	-0.149392187960996	-0.134979013202032	-0.189631760920873	-0.190612980145066	-0.154060210749096	-0.195994346374821	-0.222534139057431	-0.272764691245713	-0.275840521664724	-0.207822441073305	-0.207671224831314	-0.247597588303405	-0.199263374233435	-0.0519949187904069	-0.0555799005221948	-0.10713266685468	-0.0832266953774318	-0.140260964267482	-0.073746918094011	-0.0740151323886284	-0.0966855925248477	-0.0892631142684477	-0.0965173392160213	-0.161666809178317	-0.186723719743007	-0.1780039661106	-0.156898488515662
0.115728328330659	0.183434581640377	0.164749719142933	-0.121782852108848	-0.0752096370431412	-0.095116623283125	-0.0966460503478765	-0.0972007401918002	-0.0978697474405411	-0.104680703212838	-0.113658141724317	-0.115231784706542	-0.0992251174550728	-0.152750159117021	-0.166086262070627	-0.160745588410496	-0.200152659686552	-0.241343684746265	-0.286217909785671	-0.320361244496818	-0.29954143681036	-0.28059151563785	-0.305411784616124	-0.272010261351075	-0.21133105370902	-0.279651012109488	-0.301587707814848	-0.224795520294785	-0.24182804894753	-0.288226845020796	-0.333461759949625	-0.34860978831423	-0.295712982591832	-0.308748764486496	-0.328745597443879	-0.26989248208629	-0.084787932553099	-0.147100023116804	-0.235281263864422	-0.173134475175887	-0.0745311344166129	-0.00359381891563895	-0.0517276391005219	-0.0666616950742018	-0.014844092207261	-0.0730357116618005	-0.183766052352818	-0.143299917581584	-0.12912874357095	-0.158867393735871
0.0318689242775256	0.0684483260309787	0.0267520698908578	-0.0906387474425903	-0.0381171856319425	-0.0162652731397026	-0.030412020518112	-0.027036589814842	-0.0218240686134815	-0.0134582030938258	-0.0335989032402827	-0.00975971852236793	0.0196869204752929	-0.0156787595843584	-0.0284089125847624	-0.00174935551174811	-0.00265680042416077	-0.0115985757290681	-0.0476064942234361	-0.0248445069888146	-0.0203425385865167	-0.0487744641378258	-0.0275823247737189	0.018788504168786	-0.0056220806548604	-0.0571163113249851	-0.0052469409659642	0.0251137139010439	-0.0362803692757029	-0.0274052006491036	-0.05232915584725	-0.0124534854981222	0.0114907201233593	0.00624309240212481	-0.0449275620143272	-0.0407376790343483	0.0588350340638424	0.064788053856066	0.0534406612888626	-1.34195998237798E-4	1.34520921833985E-4	-0.0879491890089183	-0.160486262970331	-0.153997008699905	-0.164793469496449	-0.226106002712386	-0.258366588393358	-0.283588179861493	-0.269738135295626	-0.30084214016351
-0.0891289615951042	-0.0720128141603241	-0.101573743522942	-0.0614022045808761	0.0176664040008769	0.0538624700583176	0.0516139874522091	0.045933908597152	0.0477110392435703	0.0670300747564636	0.0558681489488689	0.072287852577426	0.104327012268149	0.0924291257746947	0.0803614884494328	0.100664025285593	0.13798829375217	0.14960596814344	0.121208186562571	0.15210996848806	0.147719427059006	0.110961173256106	0.137370844137623	0.167047877894391	0.106761691269224	0.0760294264623742	0.147805250061867	0.136635894613567	0.0529148605436422	0.084000555985552	0.0631966681271284	0.111483496619772	0.132344535314278	0.131287759382865	0.0898717092877235	0.0671319235597704	0.118089459708176	0.17545126534822	0.175633656652337	0.0499534237097778	-0.0238031064108259	-0.136743651190284	-0.175997961713836	-0.17688113787707	-0.22441343539831	-0.239566686714116	-0.227092073723171	-0.300838283360771	-0.286815541882305	-0.290577557193726
-0.0466742923584252	-0.0293533256444812	-0.0547953278510138	-0.0440654809051445	0.0287162411585768	0.077645376214043	0.0769360253027236	0.07701323101849	0.0707518777504855	0.0869915560526388	0.0796640501849913	0.0825985904761181	0.104617972494381	0.103549570886111	0.0945440158383215	0.100734863754779	0.12763241803117	0.147977104882932	0.107844212947421	0.161654196556612	0.169783373797252	0.111562122220086	0.134116996360545	0.182371291483734	0.119028133280215	0.0772144387069837	0.155751096562798	0.156457421159128	0.0745335016353141	0.0956060556767933	0.0762261265626935	0.116841655993899	0.126218953359295	0.121460213728929	0.0879482301695054	0.0528219959326823	0.0835073460090439	0.130937798494013	0.158705319229929	0.0342735460951736	-0.0192172958341213	-0.125451399437504	-0.171992560365068	-0.166848544517054	-0.208296778475341	-0.239121600160298	-0.224831226013845	-0.276857427086644	-0.265792205761601	-0.275943373892937
-0.0537827201247093	-0.0231225653087933	-0.0484048367995393	-0.0909901253444711	-0.00902625421633104	0.0254725610527519	0.0135079082371724	0.0187949267980906	0.0248129399177449	0.0361145440162011	0.0239641826958683	0.0270222867300635	0.0555031337735918	0.0261538528032557	0.00358633784540479	0.0201055782495114	0.0427933712225695	0.0301405717899926	0.0106775779934701	0.00925158201526358	0.014359646774926	0.00685845218108216	0.0167157030515511	0.0273727848053545	0.0120495363664264	-0.00408143012815441	0.0173521639498152	0.0145536201178383	-0.0222386358068633	-0.00863430191254336	-0.00272037748238547	0.0294321516966843	0.0476888691218712	0.0438549353064137	0.0305659127581009	0.0159658991929917	0.070658369541165	0.0499787583292568	-0.00712970382559988	-0.0490720520285267	-0.0264792566897159	-0.0622907610829791	-0.130063593388716	-0.147600043417884	-0.127465645526173	-0.149383824488425	-0.209644472282789	-0.210321962949698	-0.156310219904571	-0.187737130636923
-0.0696984001501021	-0.0308159099105872	-0.071435384388041	-0.100724753778128	-0.0072693006579889	0.0220763164378426	0.00416538854161056	0.00541744476367881	0.00921076020713429	0.0189684402922284	4.77181675531755E-4	0.00378703569657094	0.0393255780035924	0.0202788507599117	-0.0112024684358657	0.00870413271581225	0.0436186101917858	0.0234637094572907	-0.00312334141572102	-0.0171306144670545	-0.0149179394440251	-0.0102966978060145	-0.00438466251692121	0.003485376324634	0.00219015205856066	-0.0171961281473906	-0.00175532538827362	-0.00798564742243061	-0.0458950027438116	-0.0373176060517331	-0.0283790159243367	0.0144649288047094	0.0439244418551245	0.0348034692323659	0.0227213613360682	0.0256986491366123	0.100644058551562	0.0811698727717339	-0.0145155560293776	-0.0733699391484723	-0.0290204238747492	-0.0709688750784653	-0.148154573510831	-0.181371635040913	-0.146132883339125	-0.174310064538901	-0.258001195841704	-0.265302636598091	-0.196335626322901	-0.237076763739975
-0.0406180426380988	-0.00458052629481347	-0.0504833375808892	-0.108511429351027	-0.00138870177785124	0.0281349611588058	0.00129240957861383	3.79915365201332E-4	0.0103835133821914	0.0185896856397659	-0.00525315055157128	-0.00295861700012542	0.030796370493997	0.00602258864767013	-0.0272868193646017	-0.00534752065763218	0.0259495152035475	-0.00997906137590901	-0.0432929431296818	-0.0630690463816408	-0.0459201378346357	-0.0433621607278077	-0.0435060914987843	-0.0227228791231454	-4.87587801636632E-4	-0.03791492536415	-0.0252508054708589	-0.00815134670852419	-0.0444885544379867	-0.0531030464374458	-0.0628512085236322	-0.0325152518273525	-0.00618170880538166	-0.0212693883964061	-0.0338878441421665	-0.0256193886665306	0.0595391311776506	0.0329204467277628	-0.0676091103866829	-0.130584933222428	-0.0354242082238821	-0.0673131597063051	-0.156593043977444	-0.188538857781234	-0.135659773964517	-0.180399076691974	-0.283741524301748	-0.281431052773396	-0.201255973927102	-0.248877637653487
-0.0169142996879654	0.00304631811792826	-0.0137088404380646	-0.0604341618644472	0.0158519605177185	0.0511754236461982	0.0357347481285977	0.0232553930478877	0.0320294214329827	0.0495997514869882	0.0323930309782506	0.0323727676555178	0.0605092943879505	0.0496209016982434	0.0220742164882558	0.0431208359130341	0.0733680584669533	0.0589261612265455	0.0188391246563491	0.0198785671071056	0.0386187152418401	0.0240826704552154	0.0299211832930177	0.0607271847154759	0.0606731165773049	0.00756651000344717	0.0294592492015785	0.0426306748442621	-0.0178518458628657	-0.0201986088230817	-0.0337661170697104	-0.00363075040850791	0.0178423156211104	0.0029174815223173	-0.0180013772962729	-0.0146486529244284	0.0388109744280065	0.0466237295060584	0.00592370199626487	-0.0724834019947809	-0.0466636987901261	-0.0944829686065784	-0.158959350557292	-0.171844469196526	-0.164498904582584	-0.208128138886008	-0.262696274253781	-0.286349890272882	-0.247084175741959	-0.27676788819705
0.00780904248110105	-1.76716142132906E-5	0.0206852570851443	0.0313967900132884	0.0331152900004136	0.0481744397686293	0.0558661696227706	0.028671627944642	0.0244321888098456	0.0627807024479202	0.0672990121387077	0.0525963158586101	0.0665495186107947	0.0994099182228292	0.100161630353784	0.0941818302776319	0.110412093491914	0.130010959526286	0.101195762908764	0.119805206027172	0.131167003366894	0.113155821938002	0.106908195173795	0.11997416785889	0.115184774479266	0.0704887144881884	0.0838342342427344	0.0851397349192662	0.0226056823515876	0.0289041416621689	0.00654115138783303	0.0239329681723342	0.039437657805672	0.034101722471461	0.00616855786589972	0.00355721659285185	0.0154264163596342	0.0644839337755639	0.093252546453377	0.0231487007624958	-0.0761123192483665	-0.108651608716689	-0.118715218490613	-0.116476463907634	-0.166181308619165	-0.191715772288515	-0.170550436817855	-0.232304898624383	-0.248856127791864	-0.252804042727393
-0.0422232461938644	-0.0125374632881782	0.00530351597127755	-0.0354639584598381	-0.00224807486349973	-0.0289042337578295	-0.0299028346187994	-0.055635601140168	-0.0342030232276638	0.00224056926924577	3.21199921175383E-4	4.27796251724079E-4	0.0283722208283121	0.0421883367131165	0.0673719690566187	0.0696695245662184	0.0849191391262897	0.0775320177914903	0.0719222020343462	0.0506002706656891	0.0400173014321796	0.0593769905153965	0.0470005223099497	0.0274030432513861	0.0191366405207777	-0.00127743633149104	-0.0388094751734124	-0.0757578075468412	-0.107904816684498	-0.0930854302842438	-0.0489192142336211	-0.0281783071385406	-0.00321859556019629	4.93949097156281E-4	-1.12799796185292E-4	0.0192828079479558	-0.0028380346957096	0.0194660073827585	-0.00240055117992362	0.00801052046548689	-0.026965309157407	0.014204179208961	0.0162500940098946	-0.0419666007832062	-0.0368882015562736	0.0181553849469142	-0.0186985845466414	-0.0759642222629563	-0.0620197969952279	-0.0699005597863903
-0.0715811842885406	-0.0529120218913524	-0.0195938522709762	-0.0217023459799225	-0.00264708045595134	-0.022549243355507	-0.0287277036484624	-0.0457941183717914	-0.0252396099306161	0.0078153884464609	0.0135423156294768	0.0171477853940395	0.0403565233308169	0.0539892572287394	0.0841132974228404	0.0868385980630707	0.107009278549945	0.105536057334189	0.0934810349388598	0.0612353620675213	0.043070913512095	0.06382260904576	0.0426776713820638	0.0127926177447782	0.00818423528912814	-0.00148906810391644	-0.0551680257861682	-0.0825621331978389	-0.111348459314325	-0.100095375063935	-0.0639907977963207	-0.0642225697458192	-0.0381389791643895	-0.0210386383101255	-0.0129789839424904	0.0116981805245279	-0.00900752265848258	0.0285657068103563	0.00473970160061856	0.00606308288700407	-0.00191892347729735	0.0613037887411221	0.0661129160672048	0.00393584514699985	-0.00287256336388065	0.0536219391587067	0.043281769200831	-0.0264887476314652	-0.0355673167819106	-0.0204340841174092
-0.107960548774641	-0.124458466922753	-0.0726061685529143	0.0122038011645112	0.00195505303992332	-0.00682506618394325	-0.00221468391002221	-0.0269715857737996	-0.0184566477134778	0.0108479844601025	0.0238220400080412	0.0150518332130609	0.0204011054897909	0.0377388818759966	0.0666026967698865	0.0643251708963806	0.0917917582591239	0.0909560798000152	0.110348898237903	0.055928253358788	0.0184780029507659	0.0706385870556125	0.0578579641490363	-0.0125283397496538	-0.0300430859090002	0.0295403264161785	-0.0416475951123754	-0.114907663786921	-0.121135539764461	-0.0747156489023173	0.0159809165430899	0.0220150979547815	0.0389740198863407	0.041750942891284	0.0793595684771637	0.111929085971141	0.0478014178841839	0.07364542885419	0.0248415035106496	0.0490584262652355	-0.0170047106576491	0.0521779793384308	0.0752756489544292	2.49446916336393E-4	0.00971927240854027	0.0951733306128686	0.105264084030293	0.0717521895841493	0.0347711711561989	0.042982637751066
-0.114972123751292	-0.128514830635333	-0.0860051784753778	-0.0238039434400537	-0.0476697563694758	-0.0451842393422257	-0.0289410666233494	-0.0526608145353857	-0.0632593529060919	-0.0301856766245495	-0.0151659213381335	-0.0229884648125998	-0.0237720631564769	-0.00402845789833934	0.01782158861438	0.0204092981534264	0.0317867510034061	0.0112767810554689	0.0452760502810728	-0.038370581297896	-0.0741585162941406	0.015360603596489	-0.0164966607100957	-0.101948223716054	-0.0896700234832661	-0.0223564675209831	-0.121793208819615	-0.193955472468716	-0.168503383182394	-0.135179002004868	-0.0264452917126673	-0.0377495424797093	-0.00905370200365616	4.54355630281912E-4	0.0429970435509316	0.0946656021476923	0.0379637471661508	0.0247364662084916	-0.0816602794563738	-0.0139634313548088	0.0043785873686967	0.122536157989095	0.140174416680112	0.0404485458913838	0.0914235835794401	0.182076464472888	0.146923911575895	0.138109604214949	0.12070736919154	0.123159030115689
-0.0983271022241687	-0.137108604048013	-0.0536641703789274	0.0187083231887827	-0.0522270629365569	-0.0820387347302328	-0.0678914406720711	-0.102194210803458	-0.115721113408848	-0.0897507082159508	-0.0670161685612064	-0.0869510597658897	-0.0766896316533999	-0.0518332605473185	-0.0408710428769169	-0.0405042747531334	-0.0247899765660707	-0.0217822396397149	0.034816538901014	-0.0686506041331187	-0.117660062294671	-0.0125463027784589	-0.0295489586373964	-0.151683387129435	-0.152538331995463	-0.0303590660097427	-0.146481078490289	-0.256652443842426	-0.197289193529633	-0.145918652043564	-0.0191367810535324	-0.0123252610502953	0.0163277019804056	0.0349509529088188	0.0774722607774459	0.11194928064848	0.0315310183294577	-0.0107492246785673	-0.117802898935586	0.0216117987054739	-0.058827799910319	0.108212868845317	0.180895020668239	0.0580537501151275	0.115636770687668	0.240800364908125	0.208673292065217	0.203199549399974	0.167179478532135	0.188447348439668
-0.0488617874109939	-0.0734282470957978	-0.00909295435381848	-0.0270618930880096	-0.0962005144159966	-0.14525592700623	-0.130591959104315	-0.145804593456182	-0.16099538020187	-0.149283742575665	-0.125970655622195	-0.146369152407525	-0.139504797214484	-0.125305125199273	-0.123665175561031	-0.114581394319318	-0.10906039621969	-0.124084727832548	-0.0560542215572975	-0.178165367234192	-0.22278905185171	-0.10868754955276	-0.129326659914875	-0.246726245401253	-0.195613619365154	-0.0771038995850483	-0.221162420205757	-0.309396156084442	-0.210225193406528	-0.173416807958293	-0.0581937331472529	-0.0736585254989138	-0.0571359752384926	-0.0458618092409059	0.00761077917695774	0.0506925330688934	-0.0177177641625456	-0.105962009103157	-0.238161831270872	-0.0612966365930766	-0.063539663994643	0.141744901772376	0.208549329676816	0.0744439428402676	0.161663340855753	0.274729221658092	0.201787515586466	0.23516337512382	0.227936620677949	0.235995301951147
-0.0153956877168649	-0.0477183141857564	0.00357030878230899	0.00481316266673214	-0.0609961794444498	-0.110258809496702	-0.110004161974445	-0.130479495979786	-0.139250582740887	-0.126750267440226	-0.111066796535159	-0.137368621023901	-0.134655409464483	-0.123138590158698	-0.146393459363483	-0.141928441369305	-0.127579130486918	-0.138708992329028	-0.0493348973450583	-0.169062839232833	-0.211695837956427	-0.0878073097390182	-0.106615412628591	-0.226839408989041	-0.155402595419795	-0.0199661820896417	-0.171064194554499	-0.252112525916117	-0.136837748091523	-0.0911649274720443	-5.19287199205084E-4	-0.00744628461361652	-0.0143426831433948	-5.62330716510448E-4	0.0479905888032038	0.0657213366547179	-0.0372937576939139	-0.138637822121205	-0.235550986154861	-0.0518378240672727	-0.0841992875194165	0.104527001384584	0.167816250002673	0.0601009991881418	0.116638631354608	0.231238799293467	0.161169663657284	0.163358227166202	0.179744343534731	0.192641832990649
-1.62983545530129E-4	-0.0249383479210178	0.0293675056501231	-0.00547940986792055	-0.0699105040355659	-0.119436639554088	-0.118318171647704	-0.145291402868985	-0.158145610841832	-0.143375938862587	-0.130064787354474	-0.160855058417568	-0.159815283737538	-0.14906037487734	-0.171539330131476	-0.169916934078243	-0.160814843182446	-0.163650796732997	-0.0636464920484293	-0.176473635911891	-0.221562443589796	-0.0970031354361966	-0.105686151942148	-0.222868816590321	-0.162782817481493	-0.0233133813391072	-0.161682934115007	-0.245872707009683	-0.144960157777414	-0.0896099021470918	-0.0184224658830594	-0.018075173783193	-0.0267783535019034	-0.0177775758809897	0.0261730582438137	0.0459972560796963	-0.0395054873862002	-0.123549856310436	-0.185742619849421	-0.0138641159013731	-0.0855966827105827	0.0801364873633779	0.144438057755606	0.0731212716750223	0.109259009852973	0.199379088468298	0.14712604623031	0.157596608443922	0.162514277391794	0.172405960221266
0.0185907893534275	0.0111723779287589	0.0124045687123839	-0.0187605147379196	-0.0797682963042272	-0.122487498082285	-0.119290809709067	-0.148113974453263	-0.166940146045524	-0.14386178191445	-0.131608490019633	-0.168516390819546	-0.161948531126101	-0.135587053202674	-0.161154196089404	-0.1603199371776	-0.148812768579203	-0.151286270601121	-0.0887647534431501	-0.172048442745013	-0.203221344273859	-0.11317837395926	-0.123147607450999	-0.177589385072618	-0.108261038465096	-0.041964729433886	-0.157366664809935	-0.198106301638282	-0.122057740970081	-0.100335111312818	-0.0434031542657198	-0.0438304298077433	-0.0628231810999226	-0.0412812627706512	-0.00239417008389513	0.00595083836807236	-0.0848827343675931	-0.123674131539781	-0.138249016550859	-0.0224807452486769	0.0575256204945226	0.174688065827815	0.189921118911768	0.157861981277328	0.204155066111099	0.205870541860126	0.166388077052235	0.182402179181841	0.154766628778612	0.135956610868512
-0.0189233919586277	-0.0152131372902551	-0.0544524195198985	-0.0320210317667602	-0.090858444846398	-0.128998887509171	-0.112365526436395	-0.123209760627721	-0.158021169795348	-0.143477506271113	-0.112870650479779	-0.142370754562379	-0.15276410372	-0.110751563688538	-0.132915150703709	-0.138002497013602	-0.121509167741367	-0.126760232823937	-0.0719758037100524	-0.13826098334709	-0.169681042040331	-0.0920166594880332	-0.101720461350348	-0.146791955583808	-0.0685210877544117	-0.00763808792191894	-0.117074674809236	-0.139648683662556	-0.0646284203986538	-0.0574288580712368	-0.0204367850048021	-0.0185333874721577	-0.0405691097012168	-0.00346157578944178	0.0365097924401938	0.0223216858855225	-0.0726438168435276	-0.126768661378179	-0.148904946687622	-0.0417427837530352	0.0793860785807016	0.198278251797991	0.20817343678965	0.159992815684679	0.2201434661046	0.222789429642637	0.191206987148622	0.190648812406864	0.161082533120525	0.15222857037709
0.00811781592213342	0.0337438040858543	-0.0249899356542778	-0.0499631159458454	-0.0877007370157098	-0.116245488354944	-0.100012388153526	-0.113053370413805	-0.128866828830791	-0.104982713774691	-0.0883843711715563	-0.108319644057556	-0.0919690049152527	-0.0523270223707641	-0.0673147521663953	-0.0634319075692002	-0.0525662996568144	-0.0494213324662044	-0.0402888094404281	-0.054540108548248	-0.0678089502042965	-0.0455842323894517	-0.044888551052851	-0.0309038469186295	-0.00133744356678443	-0.00291376626154771	-0.0488644545862724	-0.0483951340600148	-0.0280251766113436	-0.0401243269682112	-0.0213290553085413	-0.0246956039335936	-0.0337729488580461	-0.00931801329523713	0.00586665661114392	-0.0137488510251793	-0.0612122728837144	-0.0514566290599161	-0.0122576175700905	0.0109855426628943	0.159838228469063	0.193174114616143	0.176028453618405	0.188150935751213	0.214708521584064	0.147655794584066	0.158696769433017	0.146997190120247	0.0900854841664801	0.0702711159002167
0.0669536010150729	0.0989912041520204	0.0921901336056178	-0.0329589207738157	-0.107447333717341	-0.135148109731185	-0.109584692320655	-0.116164059204597	-0.141844836059706	-0.132540784033854	-0.101897386057139	-0.118604133577499	-0.12412348990224	-0.0909666028514414	-0.0534073798461533	-0.0699137932893735	-0.109451118974657	-0.0711405013568323	-0.065022401707836	-0.0396575733459428	-0.0547808451191742	-0.0627205503985556	-0.042623591345842	-0.0238865386278839	-0.071237188116273	-0.0673835016926605	-0.0528307577769928	-0.0649430964987326	-0.0958681425712583	-0.0840980341567296	-0.0977788233287839	-0.0684366578983715	-0.0541719724828311	-0.0191789290657273	-0.0299446299037731	-0.0472230670451795	-0.0373776999827115	-0.0219414082886479	0.0783229926923055	0.128005564325825	0.065617303817407	0.0970824263979167	0.117635655171076	0.18327878692867	0.164810630240417	0.0460959271296277	0.101009726857024	0.117745974381353	-0.00577607222049527	-0.00646413944575338
-0.0499630190888915	-0.0173727784405999	-0.0214846767275086	-0.0805348505318545	-0.139027482765203	-0.139775579641813	-0.109537382355222	-0.117834127525698	-0.157426485438965	-0.144108839670963	-0.101341962095289	-0.124438248753364	-0.133210779208284	-0.100847172154201	-0.077896051476051	-0.0915834601699531	-0.101393198374898	-0.0687916953133541	-0.0340373967114522	-0.0539305680284787	-0.0811848648954714	-0.0487345155919993	-0.0333614670149276	-0.0628937656090968	-0.0942344126195465	-0.0375293655143394	-0.0593562547001964	-0.10561052244439	-0.119410804901997	-0.0817967906033841	-0.0649417779394609	0.0199650698094404	0.0434926317194543	0.0948698818223493	0.0884216301718666	0.065784078046569	0.0692068920728277	0.0208576966207388	0.0534155134468737	0.143266811828941	0.0120969450072318	0.0800263488699421	0.123694700396131	0.156769731037467	0.162993322850174	0.0860085437844548	0.112761797612232	0.119791394313571	0.0327944145258519	0.0427398452224403
0.049569150887906	0.10084809489214	0.0638349886851468	-0.129054864957941	-0.205696916271569	-0.269748902634683	-0.257872395765078	-0.268156952259442	-0.299064922429874	-0.2734128545698	-0.250574769748468	-0.275047172951267	-0.258390009328191	-0.233425796474404	-0.231238975453923	-0.247319794397902	-0.26063699708443	-0.224900480686055	-0.192648062731905	-0.183464951175598	-0.200375508505578	-0.199153357089742	-0.156354802254808	-0.148075631351288	-0.164848231446371	-0.120092849030722	-0.108583329036798	-0.116752085891157	-0.104603335635104	-0.0714778295932173	-0.077454996285102	-0.00249384483878346	-0.0253613334113821	0.0270130365086993	0.0434097713198691	0.00286673133458543	0.0209365855404279	-0.0970591195566374	-0.053060560969272	0.117065855505799	0.00690933525804782	0.0920258493339481	0.148139532590691	0.151771023223991	0.204044098947465	0.150394806868907	0.131482721461288	0.171754503098523	0.134837594689894	0.126943987069815
0.0568021814972503	0.0947517203301786	0.0434097869949489	-0.141162194718658	-0.213860871346538	-0.273426086932913	-0.281001607541111	-0.297069541654793	-0.306270694104934	-0.279463194351739	-0.274372371751401	-0.28770852321226	-0.251900018707511	-0.231428177394399	-0.228708930110817	-0.238347299820648	-0.24861583291927	-0.213668684121365	-0.19201320484457	-0.161634591884637	-0.168396567273225	-0.194552035647055	-0.137445094725927	-0.101886471688885	-0.126358696148956	-0.103192345433314	-0.0620325628782709	-0.0469877523169471	-0.0381013084272417	-0.0109428237469228	-0.0226983011379503	0.0434935130776998	0.00431366556001046	0.0453248708474749	0.0608448846382348	0.00861181919033939	0.0234854545631232	-0.100047559483854	-0.0751509672023072	0.0818469189333122	0.0110573600175514	0.0727553400264814	0.105096612384438	0.0929241917571383	0.149117846236101	0.113811854168036	0.0772879962731772	0.111797974294354	0.11195386754841	0.0981798151039247
0.0834517850633341	0.115551292551821	0.0620639286638035	-0.131169900493158	-0.167753956852723	-0.227621090536258	-0.248560434705521	-0.266644436016653	-0.258443715492874	-0.253093895830296	-0.258433278979766	-0.256371128890568	-0.211036056504082	-0.209809599829193	-0.216067042053483	-0.204666530945809	-0.205430323034652	-0.196036836820293	-0.175251427996338	-0.150637771199235	-0.150573919550059	-0.169787825588041	-0.123340484059271	-0.0884201492417534	-0.0708704079231643	-0.0538565654476638	-0.0208461197039772	0.014304627553624	0.0446651327634217	0.0552215221695427	0.0383830027932261	0.038529269437584	-0.0302811140303788	-0.0176023992559638	0.0159635916276198	-0.0275831570226726	-0.0461707686646717	-0.145062740705825	-0.119494755919832	0.0192503491591678	0.0438343407910198	0.0939673987604526	0.0934112512188337	0.0393275696241248	0.118506167591824	0.144417854780205	0.0698886472634191	0.100289643151782	0.162605640790088	0.134701189294867
0.0591737613653274	0.082181622661446	0.0294062040612755	-0.125651032267261	-0.154535939055415	-0.19752077538728	-0.212547902489295	-0.227044421766688	-0.214985978412131	-0.207806388464645	-0.216188513479856	-0.219065099568278	-0.17101941104457	-0.174571398056804	-0.187659410991707	-0.172866325023708	-0.168482598311934	-0.170203507647932	-0.158234762678432	-0.143443892658283	-0.141585254514556	-0.156009406942967	-0.114770108566474	-0.0846971751068404	-0.0637685009917877	-0.045693228904994	-0.0203982175031511	0.0100303114104001	0.0524407687606619	0.0592627563951733	0.0499637187125359	0.0536746885589561	-0.0101495080913849	-0.00185649275533844	0.0385069943643464	-0.00487197264922775	-0.039472098360672	-0.141931984050178	-0.136283304703306	-0.00945210745928516	0.0481835731949767	0.0981644545928731	0.0901091420970888	0.0302667167817461	0.117138803699928	0.148337722185805	0.0621553511745704	0.0975631600008565	0.172681954901707	0.142342630033945
-0.0124327026238978	0.0157173738216776	-0.0399329285382198	-0.136088167613208	-0.185589547494489	-0.220969887253009	-0.233638019760559	-0.250030583369895	-0.263294159374597	-0.238719999852166	-0.230659795110197	-0.250004964780659	-0.211165135116487	-0.186649295994704	-0.204451574069258	-0.213203489965059	-0.194377583024537	-0.181129825991596	-0.165455582856607	-0.15950097738662	-0.154801511093341	-0.163719358687068	-0.129920875169537	-0.103741979289657	-0.0908872691398344	-0.0668982091652615	-0.0546989487512798	-0.0378118291972592	-0.0101291415608928	0.0136596197345274	0.0213183901357105	0.0742250802932945	0.0400765583717921	0.0576027858068236	0.0854865364023962	0.0505552242793952	0.0661614398550221	-0.0542154297075208	-0.103285345973932	0.013720741106635	0.0220376259387618	0.0767250016809419	0.0906459645698408	0.0492768969816919	0.122450007444818	0.120550233933633	0.061593844772987	0.0996938347064122	0.135116156057881	0.111610913922726
0.00999140702582331	0.023597275785286	-0.00297698327560595	-0.0992901287330385	-0.219320621676254	-0.234536475519452	-0.228043161241948	-0.234307647267956	-0.255535206176704	-0.24139444513154	-0.212516900781799	-0.209849075581257	-0.194741785570109	-0.172789793762607	-0.144259003305423	-0.164778321893405	-0.172972872218735	-0.141546245298907	-0.126156782770503	-0.0760198308286061	-0.0695186181961997	-0.107896178710894	-0.0509651188521214	-0.00762241273991646	-0.0550239141715283	-0.0367773401333082	0.0215275873135422	0.0219971527631848	0.00124275762904098	0.0415061107606578	0.032664742069569	0.084618932432906	0.0809331763962473	0.0936445060954658	0.0680627125870574	0.0235110456051049	0.0981443482471146	0.0113124127167285	-0.00153879408114733	0.0799636907599136	-0.0358259242067476	-0.036573232757325	-0.0152404120525479	0.00545385026637087	0.0144978302356919	-0.0351746620364271	-0.0143721669190872	0.0245137088985291	-0.0154006869947879	-0.0316200639150026
-0.0193743150866747	0.00514657306574546	0.0109804556370118	-0.068985017831467	-0.205739836363736	-0.226160324826505	-0.185943712819119	-0.18202835963766	-0.227323098325781	-0.213339592493638	-0.163973005020056	-0.17364136910427	-0.18534686936933	-0.150972739467223	-0.116323348639663	-0.149946015213279	-0.163818062307743	-0.103142768475305	-0.0664321635247422	-0.0336971913315927	-0.054638045227815	-0.0725512939214578	-0.0107997178122922	-0.0133495360841011	-0.104392311520965	-0.0423962211712051	0.0131296221406564	-0.0388875024618627	-0.0731420219378794	-0.00474904658229445	-0.0166413835061976	0.0620481526871971	0.0860807006107588	0.134999205916168	0.106915971674132	0.0614210078588575	0.140889770229064	0.0541702205019111	0.0696878442403781	0.172432843841354	-0.107522604817346	-0.0792740871952691	0.0121975332681405	0.0471926050047265	0.0148947583071303	-0.0249559091599517	0.0491486100125083	0.0565414024742794	-0.0487248860857284	-0.0149332537128859
0.0782276635664471	0.103775591551842	0.11411627232659	-0.0460551756914072	-0.179923221563551	-0.191270356916728	-0.153657557048438	-0.150449710480889	-0.199385863867037	-0.191529871521218	-0.150192045581167	-0.158790353842348	-0.17442374275625	-0.149830704494146	-0.109890350965468	-0.135536514731816	-0.170249870510052	-0.113729816691294	-0.0972958161812915	-0.0265172624362719	-0.0376562432085118	-0.083963105258352	-0.0264063358831328	0.00552744895153321	-0.0851009663629614	-0.0561791791029159	0.010421507145996	-0.0108251403884173	-0.0625728775662673	-0.0037084440248976	-0.0438070849133451	0.00445847941111111	0.0240848982793543	0.0527776358097069	0.0166491550850976	-0.0252266230595231	0.072103188556413	0.0249083598767082	0.122640967602486	0.193226792883954	-0.0711530663157945	-0.0854669272986452	-0.01136968906846	0.0743861617521708	-0.00843857709742672	-0.0909279652653939	0.0140742799341739	0.0262016019688009	-0.0982064199157002	-0.0866985691635233
0.037154756495873	0.0475848304107296	0.0976909489378883	0.0193312007119776	-0.108962623632875	-0.0998466155564036	-0.0612325920903509	-0.0681256129065129	-0.112909988241369	-0.102502018059974	-0.0610766240966261	-0.0803253750156967	-0.104963806204545	-0.0674488719840328	-0.0106438589160619	-0.0514919615934633	-0.0867240636047833	-0.00717496765674759	0.0168337352832544	0.0802912102676629	0.0517523757001684	0.0100883383759779	0.0575586740797245	0.0547099662860369	-0.0789276662506375	-0.0445307853030946	0.0309688421470557	-0.0222944769421783	-0.101486221869963	-0.0327473064687301	-0.053594923782529	0.0221965240096781	0.0782150470781015	0.106242983112613	0.0450128387743044	0.00924985885658406	0.102517649065911	0.0983545503172289	0.209506659842472	0.241570029402476	-0.161083010573471	-0.174284426305991	-0.0538038244759185	0.0463286461023652	-0.0889947017440557	-0.160159142198041	-7.41838267387445E-4	-0.0235233151967618	-0.192963509641702	-0.140174705085774
0.0892114641103925	0.122402423138845	0.17720850495276	-0.0304316958740234	-0.125156160125691	-0.135665423990074	-0.103456677992893	-0.106055536484	-0.140413898835215	-0.137308879876409	-0.104023860980391	-0.11795799519592	-0.124803078021636	-0.107022106966486	-0.0505835598279258	-0.0809395297801082	-0.137480024509683	-0.0631580613346402	-0.0460394045031523	0.0239316316492519	-0.00385872864320879	-0.0441637843887534	0.00474969680644419	0.0139539142657468	-0.121068470521825	-0.102398816132585	-0.0201446855099392	-0.0635615886255132	-0.147904823840711	-0.0840343039967698	-0.109972526117171	-0.0471014906171892	0.00335041273209503	0.0349342969682264	-0.00525098732536909	-0.035410905483819	0.0696350835693156	0.0556186066864477	0.195302594910862	0.267667140048833	-0.122599523812388	-0.141328309234039	-0.0186864913792665	0.0821864197033036	-0.0431923083447075	-0.110575312063387	0.0227500267949918	0.0107808024518511	-0.137124603387401	-0.0927075707685826
0.0970143620689762	0.116940987958273	0.16988053798363	-0.0241152140744316	-0.135218609576464	-0.180669093631981	-0.143519045329603	-0.161668073277292	-0.19018766701471	-0.171462026872414	-0.131653945333405	-0.152454808829397	-0.152281677669414	-0.122569454205707	-0.0832132995923319	-0.103224801096785	-0.136594581244617	-0.0631516041185506	-0.0255520253354062	0.0116657381178458	-0.0259907507070833	-0.0391798227193645	0.00576540925036799	-0.00674475540324921	-0.128202195727898	-0.080933475371987	-0.0249663424006876	-0.0931758615273242	-0.151610119714927	-0.0824335225890227	-0.0816491975451267	-0.0402989764397081	-0.00813751215020373	0.0275057219907405	0.0113531319755088	-0.0208592317909002	0.0265290391264775	0.0209232570726427	0.155807962563867	0.252421473199596	-0.107381690007531	-0.091835958033347	0.0288387069157564	0.088068682426245	-0.0118871899996049	-0.0243463063584692	0.0987153537086944	0.0641933134789465	-0.0801103900452713	-0.0160778774948718
0.0699344473840837	0.0833738033255691	0.170117564758746	-0.0281152118508479	-0.115037601350769	-0.174013766243463	-0.151950889537315	-0.187371308902973	-0.200481663607371	-0.183972288354323	-0.156733987260647	-0.181518768310621	-0.16911302836249	-0.161708438149347	-0.141114053183779	-0.155509056100546	-0.182637129963019	-0.144147748711038	-0.0722983652967334	-0.123744333765932	-0.171413069988756	-0.109044405302736	-0.088346201426992	-0.16374495318797	-0.213491922408619	-0.12296118313158	-0.151380051928267	-0.236064188323452	-0.240586856435198	-0.177185360992781	-0.136735448610859	-0.113425629971083	-0.093459068534	-0.0642499556425789	-0.0400521484063038	-0.0300973425144276	-0.0224788336937686	-0.055077915947399	-0.0110447662781234	0.149647398987121	-0.138972893226933	-0.0234489156475518	0.0933633984995314	0.0846370230225797	0.0667016122177692	0.113987273867015	0.135322396995937	0.132115858623168	0.0535680896499314	0.105617680991433
0.013217233729983	-9.93493102856941E-4	0.0893851563771943	-0.0087157143919243	-0.0855031806112803	-0.145845783366282	-0.144136175934413	-0.172556071495101	-0.175486905716689	-0.175422923847238	-0.160211929284238	-0.178860733706146	-0.174630554618945	-0.167417804560527	-0.156909709676765	-0.161263458496073	-0.169806110644495	-0.159598903655945	-0.0655753456995127	-0.166915089137055	-0.223228854181244	-0.11436076566836	-0.117871383557091	-0.23399728192895	-0.233032829464228	-0.114749875191904	-0.199919820959511	-0.2940702494184	-0.245161914069059	-0.179910624995443	-0.103581561166689	-0.076481608015986	-0.0578066980531468	-0.0350364165487096	-0.00375632918249195	0.0186410014811304	-0.0232731579350628	-0.104585743253409	-0.146062647159754	0.0529842984685984	-0.158932766616177	0.0251316656362055	0.139051150820786	0.0645871509289857	0.0924065507494427	0.185879954036141	0.145295093066581	0.159485523974252	0.128920182831008	0.163004454479922
-0.0477645586438303	-0.0555039373633639	-0.00995619786699144	-0.0349548808971378	-0.0921643033551281	-0.145797133957384	-0.142044977752517	-0.173963134655406	-0.171740741342578	-0.150311272643887	-0.133745442501744	-0.153886770001923	-0.143251145090786	-0.133577494937877	-0.139446580069414	-0.137520796099637	-0.121889537386375	-0.135117779138499	-0.0495082197681567	-0.170703655848106	-0.221896471311261	-0.102251754491125	-0.121919685705903	-0.23708304494163	-0.203636708391067	-0.0876638814301697	-0.210335538489977	-0.299642231835013	-0.209953767750577	-0.159114547500864	-0.0477084446531316	-0.038291778121645	-0.037124346846192	-0.0113784774370227	0.0525307955138822	0.0744594938680692	-0.0142645740657107	-0.0933233104649853	-0.178320052599497	0.00856608656922759	-0.0524378826532089	0.126808231397629	0.198864280162527	0.0876532014257056	0.153319106174492	0.27592086731574	0.213933311434516	0.223720166214212	0.219175232066843	0.230515660223141
-0.117690669152626	-0.119010452248157	-0.0748344017738993	-0.0219598421853223	-0.0754272379516795	-0.118605177255347	-0.10717657215282	-0.140066630373754	-0.142262415521282	-0.108289388150875	-0.0969231445634697	-0.11562790200274	-0.101073419232892	-0.0914982877813669	-0.0972615730618696	-0.101633952906882	-0.0712087855898515	-0.0847136751797921	-0.016677549321171	-0.12489209828783	-0.17150300898742	-0.0782219802736178	-0.0948485657587588	-0.196901052269973	-0.181802539425304	-0.092008163029463	-0.195177420085892	-0.274634844820917	-0.205260472595914	-0.163718501324283	-0.0394626233228811	-0.0232816248048549	-0.0191174830629511	0.00765211991853224	0.0711403014567345	0.0959774861644412	0.0079089483891238	-0.0438445730876936	-0.15477565990379	0.00215817410837329	-0.033527709275951	0.122061226766482	0.179226085655037	0.0482432886156824	0.1329599643962	0.27215469095751	0.214969471884018	0.223291083340628	0.226066128486316	0.237465782815964
-0.0669307324691789	-0.0696240947064717	-0.0345718836396006	-0.00688205222128914	-0.0644279077458877	-0.0810926304407714	-0.0653622683894224	-0.0968171989653049	-0.114324847883104	-0.0763689088546255	-0.0667186156913213	-0.0900052364109193	-0.0867154695391359	-0.0654000499617391	-0.0852615264217882	-0.101368202536983	-0.0787720973569916	-0.0819844618813441	-0.046618511606682	-0.130390499026814	-0.157100636507506	-0.0811359917706875	-0.0960225741372325	-0.172313777501802	-0.140779325487983	-0.073896667463511	-0.179748433597462	-0.22908626843968	-0.17512031273433	-0.138830070620906	-0.0448390691912611	-0.038119865281453	-0.0221383309077098	-0.00776162580353547	0.0394804115010502	0.070326859007669	-0.00707257502820961	-0.0634844681935883	-0.143542060652664	-0.00518809072045127	-0.0574292099023878	0.0696154870003874	0.129450887626566	0.036239506851312	0.0745463566856604	0.182902580931452	0.144529514037308	0.151581699341097	0.137877818147559	0.150508508834109
-0.227894416448912	-0.218894575759997	-0.178982537051509	-0.0309362362300797	-0.0302382163399523	-0.0342395086694331	-0.0229354116514276	-0.0472909947148428	-0.0396449423933636	-0.0123185543330146	5.36180493993365E-4	0.00572207561463948	0.0330636934703844	0.0330201926751978	0.00769476335075763	0.0174501108304067	0.0725981760312544	0.0427786928459362	0.0975185294500729	-0.0139521367827936	-0.0665419474235875	0.0300332284338636	0.00598928024903045	-0.111934852559943	-0.115952884517364	-0.0196568137504225	-0.113585225040136	-0.211948577964965	-0.164304392319742	-0.120919963290158	-0.00578853389801956	0.0198985538720612	0.0456900807643572	0.06752347847743	0.122824879894912	0.156333276152315	0.0835281662336655	0.0811598720437748	-0.0363605653868139	0.0393604382982007	-0.0423282703514444	0.0459899513436949	0.0992862757884086	-0.00489969826441002	0.0366251038068034	0.19236619476105	0.167191716406712	0.144175337214003	0.160373954181835	0.191096748637414
-0.237868701166856	-0.234693693909151	-0.180438712756816	-0.0240092976368312	-0.042617209998204	-0.052056277178514	-0.0336628456504743	-0.0580679780703959	-0.0572105811378277	-0.0235153114932761	-0.0168481100902397	-0.0138243561038855	0.0103371069129183	0.0213811264907096	-3.7911860668602E-4	0.00523637077769674	0.0461620896328106	0.0345463896003846	0.0875681137917209	-0.0241394127705023	-0.075434191050609	0.0228723315650349	-0.0109100658968577	-0.139102110856953	-0.130508789515659	-0.0252097956668375	-0.139267623515371	-0.246389640506448	-0.194867198697847	-0.147737663213829	-0.0209147767378881	0.00115190352560796	0.0361932122197289	0.0580870452953638	0.117154704863184	0.163176300890393	0.0911447834181265	0.079426438252639	-0.043510160054896	0.0462618444202618	-0.0497860779991057	0.0561009985656439	0.116636423178615	0.00990023839964709	0.0383501806655449	0.196787066771556	0.168235057823672	0.133950001894289	0.144154807551099	0.184233837669833
-0.18457691485806	-0.185410154970283	-0.131969451336779	-0.00265606774775832	-0.0351538901240749	-0.053127708679289	-0.0235187619528113	-0.0442476758030829	-0.047508492528539	-0.0183069123712156	-0.00543714520492498	-0.00639304009480132	0.00532845124645647	0.0276297015755914	0.0324325069325882	0.026743430488154	0.0584240843255806	0.0660579908511999	0.103868874603545	0.0264049062819761	-0.0210974793231205	0.0469389881137899	0.0292270020194142	-0.0737417507312407	-0.103140593354348	-0.0116593636141054	-0.0850521619966226	-0.191152391865804	-0.165117600656325	-0.119922711013882	-0.0178796350193886	0.00139772141273086	0.0353747285509975	0.0616101620884079	0.10934122794137	0.148691947114581	0.102613738454526	0.110114428307118	0.0266140117040446	0.0864731916046339	-0.0367571464450817	0.0354598501227431	0.0854870995440487	0.0042729008421652	0.010173200877028	0.140069562716881	0.149612712856635	0.106276789240836	0.0851028553025168	0.140756762106795
-0.129241576471403	-0.1360514420407	-0.0917768126091622	0.0113804811392702	-0.0135281500385714	-0.0333791445188575	-0.00181635221179481	-0.0187354825680464	-0.0119645591212406	0.0176848267568625	0.0246864477892993	0.0212858353805527	0.035365159378708	0.05634376529568	0.0625419953294972	0.0522238892928885	0.0768222589377765	0.0812098798758026	0.0992126484752549	0.0410422520582181	0.0018829923810436	0.0505374474077007	0.0377736583184079	-0.0419800249211287	-0.0786969522509938	-0.0170715863959896	-0.0677398448744119	-0.154838862809047	-0.154076109686702	-0.126864206379125	-0.0400527956356093	-0.0296574964328983	0.00911004779156267	0.0236146004017207	0.0527251088445515	0.0904362379988287	0.0908013552340319	0.108132763521769	0.0483871763830579	0.0704329767788633	-0.0167159004027921	0.0225815585205043	0.0529259716635858	-0.0143680260097138	-0.0152416886769011	0.0753560054673076	0.097300295637149	0.0572510170394534	0.0206042433993032	0.0695668126183784
-0.180676796040082	-0.171892732258555	-0.173127412839719	-0.0443395247684318	-0.0377523220735782	-0.0469197012609282	-0.0249844755281525	-0.0386199133153092	-0.0333710057235255	-0.0116241243540146	-0.0104339298107854	0.00438161857612501	0.0276672625708599	0.0378130219826983	0.0385325968904233	0.0334390362060663	0.0790752648305451	0.0546409244559183	0.0629279293924236	-0.0358021937422093	-0.0766628533449382	0.00278269854685358	-0.0349056306585569	-0.131660542766606	-0.12854887573543	-0.0712101017520211	-0.161148928208954	-0.239108056045394	-0.221609232721806	-0.199805618802274	-0.0890002823477658	-0.0654238627805523	-0.0230026691950645	-0.00652645657590127	0.0304242871108351	0.0692432765673192	0.0752086802079509	0.0701585017048931	-0.0468910537937858	-0.0210561997381104	0.00820457248515	0.0873588970131231	0.0940443090045149	0.00397475077810013	0.0292200825884018	0.116956041836923	0.0889223059235851	0.0696280058287541	0.0599139417222704	0.0723135586878835
-0.1393398997931	-0.167562457743332	-0.137781818317714	0.0396320233381783	-0.00171257074035413	-0.0181349835459126	-0.00818472786200131	-0.0247655202469763	-0.0185636453199683	-0.00267740847818063	0.00334604148214402	0.0147538312557641	0.0388389053182782	0.0450133527761974	0.057241582685165	0.0505206532351473	0.0969706566838124	0.0955802960992102	0.1108940561891	0.0324655795357579	-0.025272414213134	0.0447479944619185	0.0342987770973128	-0.0709666197001896	-0.108349047437198	-0.0332874487050941	-0.0974213270465463	-0.1979327672033	-0.189443218826402	-0.132360930983045	-0.0286540496982336	-0.00106140346872882	0.0247525089860169	0.0538546569833986	0.0763387521823569	0.08878536627768	0.0341140542931339	0.0781208593823038	0.0026600173347407	-0.00335182381300368	-0.0579072792071599	0.029372293607523	0.068611471490186	-0.00495715978074566	-0.0131921488543706	0.0966696037290217	0.109357467634195	0.0671426926265006	0.0393882821235248	0.0593432354884832
-0.0514414866235786	-0.0634555506760319	-0.055014191845829	0.00793081796083292	-0.0406993626756924	-0.0687994807733755	-0.0474532142438619	-0.0652857966460386	-0.0709294918817917	-0.0458566501831181	-0.039918349235975	-0.0363015927186508	-0.0216065515043186	-0.00861770091357785	0.00847175439721007	0.00132001215211342	0.0271110421800538	0.0199803235437758	0.0116574775226995	-0.0539104712549899	-0.085904355980592	-0.0214904074184572	-0.0386158251271373	-0.101499750012205	-0.104784326368627	-0.0684223623298254	-0.14510277011377	-0.205838762346411	-0.199999272178549	-0.178549587816482	-0.0849881638503194	-0.0871293104311059	-0.057685609822406	-0.0382399022798752	-0.0171819218761696	0.00984880173634321	-0.0264218083093722	-0.01794899501646	-0.0893293473925049	-0.0487079343607606	-0.00693707615810898	0.11882682746993	0.144196307986791	0.0528951906485913	0.0816516495089124	0.148361963293047	0.138732641516904	0.119125383578088	0.0665069150481537	0.0813561721460774
-0.0752213250950575	-0.0834069737204927	-0.0648671836732698	-0.0387585697316228	-0.0796319919754015	-0.106737409455386	-0.08807641837688	-0.110074354252178	-0.122143771888648	-0.101138278474256	-0.0931623954053423	-0.097517156380376	-0.0863983737625183	-0.0710552532188834	-0.0639193402939731	-0.0634954416856341	-0.0464661040551168	-0.0677010838956716	-0.0501078225285073	-0.151600691190471	-0.176948565568959	-0.0843019349307722	-0.112723720991997	-0.197679561806531	-0.156577586491554	-0.104245398535231	-0.216882783141963	-0.275543935071075	-0.230329992677716	-0.221071717868417	-0.127268643562133	-0.142073910094762	-0.105254435593373	-0.0880940760764359	-0.0556918216971649	-0.0125709161822411	-0.0372712961800836	-0.0793224107351015	-0.213597385832414	-0.1117464403711	-0.0214082162810045	0.16954682076731	0.2048426659482	0.0886014462844641	0.16031482229382	0.232101940302386	0.17498504097196	0.182064052788958	0.149360376022315	0.158177605715734
-0.153457694873107	-0.13520556040459	-0.127351753606013	-0.0958777156872644	-0.0942900054585002	-0.117991358786923	-0.0983534122136781	-0.120913801827439	-0.141766083295602	-0.117687881748241	-0.0984368240820363	-0.107000985255492	-0.101775788390782	-0.0833038829262326	-0.0652988850028046	-0.0536035138020253	-0.0472000425283512	-0.0992729471966492	-0.0895975746421116	-0.220687349930363	-0.235157205053995	-0.12290971112582	-0.174181041694673	-0.265682398000788	-0.168232262256164	-0.123460440461909	-0.289074539424387	-0.329638967384375	-0.256319523412988	-0.26878266679881	-0.162585884761035	-0.192715176918356	-0.140693007830267	-0.141727743852172	-0.0980759321458525	-0.0210929405415588	-0.0157897491483447	-0.0864686548918972	-0.290644965122313	-0.175798346403526	0.0366444756406189	0.254054293923679	0.255417390243566	0.127986026440775	0.245462230855965	0.306531821142362	0.188740610383625	0.216852483859344	0.227773462249209	0.210752060150533
-0.0615306549817287	-0.0472585648889791	-0.018507204081086	-0.0740976364435233	-0.0794659076724684	-0.0982437131436154	-0.096506177167033	-0.121193937575504	-0.117302909617209	-0.0870728620967349	-0.0790895038603082	-0.0832462887535481	-0.0696590302373516	-0.0562655738776895	-0.0269161297674474	-0.0194691109246838	-0.0194875760178963	-0.0474551564538616	-0.047985028138134	-0.134514587903932	-0.140826573866234	-0.0688367284913997	-0.110520362928382	-0.169876617951834	-0.119820725005544	-0.10602752023986	-0.21713859584021	-0.247134833817411	-0.225582774030901	-0.220896950119687	-0.14272177161628	-0.161136578596464	-0.119905697250569	-0.122285578959805	-0.0954943040306108	-0.0408825210198145	-0.0426462103241891	-0.0714773466324299	-0.166612616899449	-0.0786337137659564	0.0178729449003406	0.175164284708735	0.182215786249133	0.0973470449226365	0.145518194546473	0.19251665954641	0.122460233231697	0.126711486922253	0.109947325138435	0.0959679448815687
-0.0731401730005714	-0.0380005365251257	-0.0727937231706286	-0.121959851014459	-0.0750401141462024	-0.0819896472915618	-0.0880762645674119	-0.102999969867851	-0.0830295904723557	-0.0546368503345849	-0.0757763750991374	-0.0513266072588989	-0.0200697565079952	-0.0247149005591394	-0.00971418519166883	0.0125053307124313	0.0237783733003803	-0.0212310681220836	-0.0570897056607723	-0.108914512467537	-0.0948057460120198	-0.0620234183954804	-0.106889323310824	-0.113136348799164	-0.0471770275998024	-0.106566938051774	-0.196783359927778	-0.168597656423758	-0.17201050373326	-0.21033011493217	-0.16726212244107	-0.18489968588342	-0.137274342623326	-0.135765115873626	-0.125146783751472	-0.0811360626165151	-0.0363781142808385	-0.0769846888808543	-0.166082393309227	-0.120656520812076	0.0553859612641593	0.150195900775422	0.111957951574422	0.0419872395860289	0.0768125608796928	0.101959400716245	0.0285096481711697	0.0124207665720323	0.0267694970884494	0.00689564079688175
0.0658107783490461	0.0862514175887662	0.114137525317137	-0.0536800427648298	-0.0401786329291403	-0.063499481682489	-0.0771007190745032	-0.0828174232816479	-0.0826625945882363	-0.060113529245176	-0.0610401772598208	-0.0619126685927422	-0.0362246290931243	-0.0182175979215419	-0.00365508075563809	0.0055050042007111	-0.0157776429295764	0.00118675568606328	-0.0355035573920373	-0.0401662999174764	-0.014662073354309	-0.0271708334123617	-0.0469919510747119	-0.0308180594127252	-0.0137858737451803	-0.0876703761832875	-0.113514558807017	-0.0845252010643836	-0.136745458748524	-0.153885512782363	-0.159659120521262	-0.161894715753373	-0.126610484848387	-0.127351210359407	-0.14801247446781	-0.120363442367513	-0.0616607749176823	-0.0638857773992168	-0.0768160489914421	-0.0600974299580822	-0.0944646424082534	-0.018332830204936	-0.0231184028796474	-0.0561648419621368	-0.0612683101419613	-0.0722691720362154	-0.104287267849513	-0.134395356337141	-0.160808963161751	-0.16344922518269
0.152304483150424	0.182961085184373	0.214721439008536	-0.0628831292641103	-0.0337005896550249	-0.0609665252885858	-0.0795177766848705	-0.0770967480987415	-0.0788094852849258	-0.0645729933017691	-0.0644865038311865	-0.0677041900674327	-0.0448832529080687	-0.0283371963938128	-0.0223936238073672	-0.0203349759303344	-0.0387935853431379	-0.0166958727592312	-0.0572831324809782	-0.0481547458152772	-0.0118938262122588	-0.0417330192092955	-0.0555997955941634	-0.0201659842816481	-0.00900025797936631	-0.110336245354552	-0.101853914102577	-0.0468953242811461	-0.119174522521003	-0.142742807825617	-0.196866495306446	-0.196603779632769	-0.161130837554992	-0.160002740184676	-0.192351788766637	-0.17691870036797	-0.0897928656470914	-0.0934142087883044	-0.07777265475955	-0.0529060078834008	-0.133247402113839	-0.0735156195682558	-0.0802304297819297	-0.0970396538205772	-0.108141176019237	-0.142614972221687	-0.183491534861375	-0.229594410240004	-0.239783006714979	-0.22709961449277
0.219312235977071	0.258630621236129	0.232549365269633	-0.0749250973867436	-0.0340384454138751	-0.0383074352088547	-0.0539862124099591	-0.0421439403928482	-0.052799201613627	-0.045947910946377	-0.045221269947244	-0.0504040990762641	-0.0332157550666309	-0.0174003195698601	-0.0194908576848644	-0.020832767966194	-0.0416334321201748	-0.0265522056145654	-0.089691092024384	-0.0293089234528091	0.0260711850247115	-0.0396322199321294	-0.0415014029447559	0.0500846183071973	0.0520952436451145	-0.0833349702150153	-0.0226257073851793	0.0686713560825204	-0.0293928229037461	-0.0604422940923538	-0.160968765293005	-0.158708855623524	-0.14610349200301	-0.149777283163619	-0.203615305201989	-0.212894651644313	-0.106805645977234	-0.107128599419992	-0.0306126517160405	-0.0626461997547781	-0.0601326413154851	-0.0940885392284441	-0.142311321044635	-0.113000531717199	-0.151084270290814	-0.25253419802717	-0.281984926775515	-0.317874920968581	-0.324450113462366	-0.329546232651033
0.0180670757480275	0.0436787579547101	0.0621771987885415	-0.0834153948741239	-0.015197612866093	-0.0164065774474629	-0.0284810301912927	-0.0213518182738567	-0.026797816632227	-0.022514961442677	-0.0128684298043808	-0.0118762182820894	0.0148824184924719	0.0133714514693832	-0.00896173205969457	0.0108558436419833	0.00902272347399601	-0.00748753636982663	-0.024820182998598	-0.036273164596178	-0.0126921974000358	-0.0129346858710165	-0.0207550260206345	-0.0103088267140157	0.00878820063696117	-0.0545507938033949	-0.0514053897737971	-0.0219117642995478	-0.0671778093243373	-0.0817545510704866	-0.122030411328271	-0.13030910446605	-0.100570193631829	-0.0927685342907152	-0.1196728910404	-0.0964558677710016	-0.0274920126536799	-0.0405736243514011	-0.118059993731053	-0.119537019459472	-0.132190713750176	-0.101779792436111	-0.124607472688848	-0.173756165152567	-0.142311948688643	-0.133090115583448	-0.228144588510785	-0.271308140850823	-0.20425266896432	-0.201141891663848
-0.110683290353875	-0.104743531447216	-0.0793823426942946	-0.0826694533898775	-0.0192839025335312	-0.0212310071499178	-0.0415105280098947	-0.0345746096176632	-0.0355243637212363	-0.0474505726279558	-0.0285561185718319	-0.00578599970135491	0.0216391931244013	0.0134644570054032	-0.00133120488883099	0.0241086843002524	0.0323491015974287	0.0058030931550385	-0.00363578489050558	-0.0511111959821729	-0.0418241613950398	-0.00767830158456568	-0.0299405858601869	-0.0747175609331731	-0.0269270313882408	-0.0215014565396454	-0.0641053137772827	-0.0832716750423117	-0.0765629079158686	-0.0773909089958354	-0.0556220994170224	-0.0619902443184974	-0.0385849381440625	-0.0328776286673991	-0.0229580835414509	8.85397709713009E-4	0.0320654921485603	-0.0105824741449752	-0.181035986684548	-0.14663802002745	-0.119497220187124	-0.0545161360695761	-0.0726743789342696	-0.174316597506669	-0.0856470400918211	-2.01971354848087E-4	-0.130927246868248	-0.147765315319522	-0.0439096999223234	-0.0435883554931347
-0.113782178630025	-0.123220093178435	-0.0445623052477099	-0.034894114958666	0.00498067955003899	-0.00476466815239037	-0.0362331464873929	-0.0206017595950674	-0.0163868984547051	-0.0358024506243327	-0.026388973794476	-6.31227626167567E-4	0.0317060379555747	0.0156552326204145	-0.0103818662283724	0.00386795591668276	0.0260553432569476	0.0172334116936874	0.0198666240523493	-0.0163503582068499	-0.0207069402376229	0.0114783268561213	0.0160384503485909	-0.0362608180621599	-0.0494497513204005	-0.00265608704205985	0.00212904786302605	-0.0594289645467734	-0.0773261681099401	-0.0451209191768653	-0.0270067048283947	-0.0088772911100302	0.0224300383549639	0.0272470403468886	0.00620278171004101	0.0160719308821942	0.0320692407726916	0.0253190476288551	-0.0978493952555633	-0.0867587847706782	-0.21989440171179	-0.172241917941665	-0.144002213635139	-0.212852278026141	-0.177478123839895	-0.0921101990189355	-0.170830213077128	-0.184242585229066	-0.109273677616536	-0.0905704700805823
-0.0727060427335968	-0.0630026770892708	-0.0319708962536404	-0.0755113131958445	-0.0145659455350862	0.00253473892787269	-0.0135269380392397	0.0234826130572675	0.02490975739673	-0.00672891304300397	0.00347053562858262	0.0394037797965076	0.0521206956685335	0.0219626523438049	0.00737649687190374	0.027345516577285	0.0320288175388349	0.00216290279939747	-0.0105045776142871	-0.035179097044278	-0.028939111396143	-0.00246799253686401	-0.0199887604671363	-0.0384338137359031	-0.0157824972630149	-0.0254911355481449	-0.0241561360603483	-0.0289128131872949	-0.0544359750609194	-0.0644844019437509	-0.0849000143338911	-0.0982997975541985	-0.063394598267119	-0.0727864434554861	-0.107423464274459	-0.0986381861139396	-0.038169719387936	-0.0485596386211628	-0.142487410123793	-0.164469721819036	-0.138399575622773	-0.139015835798135	-0.18919223343935	-0.226709766835996	-0.164626867788804	-0.162557764096141	-0.27475951967528	-0.260521717561485	-0.153358203579815	-0.170754746177821
-0.0957807940424049	-0.0759563484994797	-0.0759396641372463	-0.113820298481802	-0.0183587279241158	0.00793838488582491	-0.0173438266301312	0.0050335362121918	0.0202426997474898	-0.00544361459979805	-0.0109451999195649	0.0240895918570892	0.0506060525209973	0.00961244237195542	-0.0145842555065625	0.0118090281180395	0.0200366930974315	-0.016017186391117	-0.0309922462632647	-0.0582106351174757	-0.0423673744259582	-0.0249855066722874	-0.0393308544426936	-0.0444306194413723	-0.0100672863825473	-0.0335591831267005	-0.0365377367872197	-0.0234003888674438	-0.0521040730737131	-0.0672089505479972	-0.0773232377002645	-0.0788418433068551	-0.0469505951265437	-0.0569768163868499	-0.075568787892928	-0.0725028069294743	-0.00810201820005709	-0.0226416584987014	-0.140523062749018	-0.178332503598787	-0.0911661519459599	-0.106651887492399	-0.179716470673961	-0.22224230689135	-0.151539675527025	-0.15778006610067	-0.277751963050557	-0.265270339582043	-0.154606900081229	-0.182070197675975
-0.140269122298768	-0.116908131294375	-0.122738022294605	-0.121456560329817	-0.0366686203340735	-0.00434406905364767	-0.0327071974478592	0.00670355479964375	0.0256106439730827	-0.0187936338896518	-0.0277502380408864	0.0254141759170027	0.0359827533989822	-0.00918756303680965	-0.0153523529420764	0.0200778056135617	0.00317805561516319	-0.0450396329100948	-0.0592561042951136	-0.0851194808325723	-0.0660983139683311	-0.0406490363159469	-0.0716698565866174	-0.0781809086347688	-0.0189599401922825	-0.0388581867831948	-0.0665599975176496	-0.033676843047627	-0.0298795881383543	-0.062568554656871	-0.0666056013860042	-0.0884055177154567	-0.0639878474942541	-0.0765836028450641	-0.0765172033974116	-0.0531430343190672	-0.0166428100409199	-0.0426949571165647	-0.178466610913067	-0.197334424885425	-0.0307558108359334	-0.0259500992734366	-0.112114797920277	-0.160290790989075	-0.0641112452735575	-0.0630872046067247	-0.20003848242644	-0.155589383922184	-0.0424972789666705	-0.0821387606435898
-0.155986388697613	-0.176595712400476	-0.148881604909037	-0.0602541220075899	-0.0222237819480413	0.0173321778689964	-0.0216968034217031	0.0375749976120329	0.0554793854890879	-0.00902731451709522	0.00343691640285072	0.0770738759365628	0.0517997565034181	-3.18836218540851E-5	0.0222132875854735	0.0509885522698979	0.0288724154086549	-0.0107017557854955	-0.0139955901577029	-0.0276116049857204	-0.00892081579494958	0.0127640081740623	-0.00930288885177368	-0.0190076860176298	0.0147215937566647	0.0162284393996534	0.00628366086673723	0.0145266158486272	0.0117411564556663	0.00117661743527774	-0.00671370745256509	-0.0273417362246934	-0.0144233109487142	-0.019918071183252	-0.0336505158659216	-0.0353372817768004	-0.0270772796061593	-0.0150532552058994	-0.116094548070574	-0.162332011818681	-0.0919960431940067	-0.113946068151101	-0.178919052196862	-0.204984063727531	-0.151302994154984	-0.130635535102373	-0.217096403980911	-0.184000479406757	-0.0936773885136063	-0.115521635609429
-0.169020055396416	-0.207525857318046	-0.168514828825408	-0.0487825209135418	-0.0262977542933221	0.040912850994002	0.011136420197432	0.0768694190754061	0.0947574052192663	0.0258195737397131	0.0368042031724236	0.136393767058069	0.098895009461113	0.0323029157721893	0.0684716278166718	0.100552501034327	0.0783590320372244	0.0523472091078574	0.0558140332994069	0.0647098365087359	0.0727611153251356	0.0743530615666667	0.0585537073120799	0.0595292398848893	0.0585866226035496	0.0689729356757436	0.0772315015502632	0.0715969781903072	0.0575650756436972	0.0484871928866869	0.04456266986089	0.0307984265943798	0.0456347568338995	0.0419538134297964	0.0134952326442592	-0.00282172943920813	-0.0170161958468152	0.0241026529794511	-0.0302831372309153	-0.0948605083237269	-0.0801905466467308	-0.144496778793234	-0.20398548475132	-0.203149257459296	-0.170422142153736	-0.150038843246197	-0.194268818418268	-0.171702012693984	-0.100086613559689	-0.107105501901021
-0.132346648656121	-0.158464845859125	-0.121391144442184	-0.0304440853493479	0.00711099183705677	0.0982994363655264	0.0905172987471412	0.172431658686404	0.16654188808609	0.0729269880811886	0.103042767002226	0.180524158125941	0.102053885630703	0.0283972090421912	0.0631275227645976	0.084241125227009	0.032054729568821	-0.0144329092404658	-0.00397089887706514	-0.00547718341314909	0.00489730246617602	0.0158678194655563	-6.8616956116033E-4	-0.0077897609931517	-0.00206000033157027	-3.2318772408582E-4	0.00453833981929211	0.00940422858349958	4.94896874511217E-4	0.00587757600652798	7.1534921045253E-4	-0.019504764177003	-0.00535595228851186	-0.00653756629947286	-0.0234799951446643	-0.0283423984137961	-0.0373576813608694	-0.0125917015808748	-0.0649262680325316	-0.121451789982519	-0.0891042038530009	-0.124594369382978	-0.178969307982411	-0.16582340089286	-0.125120941564659	-0.123795404766427	-0.167364572742923	-0.126756381161666	-0.0716899566202143	-0.0889520585179105
-0.129128675437234	-0.153239572336613	-0.111190703315413	-0.00738782584887746	0.0418918968929774	0.15791307886671	0.163963930203683	0.259340292406849	0.255094477112808	0.157052529114283	0.196754359941686	0.269239762441389	0.176103359227586	0.105979654900972	0.126588110392506	0.144381812725286	0.0953519452069264	0.0455863760772231	0.0320255908965779	0.036511111864877	0.0474328197167309	0.0404154536502965	0.0290632036635836	0.0249627900496638	0.0187341031801915	0.00124745948064975	0.00467913968158838	0.00508150742912815	-0.0134846026802973	-0.0150072898001672	-0.0230142593151378	-0.0500887224690052	-0.0245227277216556	-0.0278656240581138	-0.0520517557559529	-0.0545161675698827	-0.0571227256771571	9.43996587218733E-4	-0.0150171734332896	-0.0970641944541282	-0.0913160544891323	-0.113672995405951	-0.142024754613291	-0.108658197083837	-0.108716672164981	-0.108089811894639	-0.0972914274501051	-0.0607097162147405	-0.0495678415353887	-0.0512512893273065
-0.121118027022051	-0.146470948396316	-0.116288879087928	0.026170529778013	0.106270646364209	0.214525412087508	0.241697564363182	0.329607301503516	0.34650938980542	0.251176942960497	0.280363713843391	0.34977032430502	0.247370282807059	0.190513478366056	0.197333420618623	0.214617427821082	0.171793766730715	0.135557400692222	0.0995274211454419	0.102617065867035	0.125729349133638	0.105990816479037	0.0731894302695421	0.0802387205726478	0.0730947755010374	0.0260162706179437	0.0223296529471809	0.0341031155918559	0.00870634650351818	-0.0155389161741221	-0.0157266201006194	-0.0502721169893807	-0.0230267007275265	-0.0326243971932724	-0.0581888573183139	-0.060926581062723	-0.0879577470869613	0.00490506089336285	0.0388254556118217	-0.0858371584864993	-0.0711668368429897	-0.097326993916642	-0.0986104475749919	-0.0690868857922984	-0.111046097289	-0.103902477039471	-0.0524432217334181	-0.0455321318674765	-0.0589464077483074	-0.0528042069341465
-0.0712335282236632	-0.113979763953879	-0.102352346185774	0.0298527864799255	0.0763262575110873	0.177610339586833	0.211334628337557	0.295127380767386	0.310150481505924	0.229499581869167	0.252641442690249	0.321159886120535	0.229094559742438	0.193464764349806	0.213491768550653	0.217895952541991	0.17871859640175	0.168192736302759	0.115800052931662	0.166901392765242	0.200423458779683	0.144741962917043	0.119001038763967	0.167188778165574	0.145709370146276	0.0684481714755831	0.0955224169100937	0.135335968494865	0.0929937753668443	0.0525479138063985	0.022190531282452	-0.0208182787298228	-0.00612391362258142	-0.0305807832790625	-0.0654290563675977	-0.0754911795879654	-0.0974751944704228	0.0269563507664436	0.123505099554545	-0.0364339369920678	0.00496941096462959	-0.0703309380528867	-0.0863639085579091	-0.0241916606415543	-0.11164120204186	-0.140126231616457	-0.0362935023291489	-0.0316420790885732	-0.0862776917552111	-0.0840590448190174
-0.0972516087377508	-0.144196371561651	-0.136165880782193	0.0395427248078049	0.0845056929758001	0.183890709495407	0.221147743778225	0.310903502269667	0.313042316672992	0.251261171366161	0.300529824231698	0.360974019410807	0.255555117999284	0.264337999589855	0.313277530580298	0.287562213302486	0.25687982100378	0.270075096736232	0.209312110731049	0.282792876070457	0.313910761919464	0.238430190919488	0.210853525120771	0.259587636227639	0.221500481416837	0.140831879023323	0.170439532974304	0.209820298109958	0.171405625574012	0.122446439553298	0.0952836514728738	0.0489569619029191	0.0560386603442114	0.0326642003772975	-0.00439328325522986	-0.0120053547720407	-0.0437953331733147	0.0937286526570815	0.188427680487397	0.00633345182914617	0.0289122353023832	-0.0673223055236824	-0.0855676922208635	-0.0183673719102209	-0.105116441657177	-0.132771256281537	-0.00137415440396716	-0.0205134921372149	-0.0889578828498076	-0.0603247881542398
-0.0498889308861851	-0.0788370903752989	-0.0819746151134256	0.0307216988113811	0.035806818703774	0.104242495286018	0.142028538588107	0.188742075046853	0.171068985683024	0.141607983727675	0.187372106026577	0.213260977055401	0.111554760166976	0.153684968733896	0.24842401912057	0.202546336937155	0.160266754777944	0.226598982393495	0.162015302318555	0.243841227323875	0.279365212714034	0.177742100546706	0.167559144840698	0.237462028953456	0.206383988112222	0.0962863719521173	0.142845854327529	0.196960479521658	0.14611757730627	0.098309519021364	0.0644108170663056	0.0366421099761512	0.0411635433224609	0.0277039427652732	-0.00324262670776268	-0.0150413579439997	-0.0448902299801361	0.0603573802317013	0.162086624937562	0.00723086078599513	0.0206106158392198	-0.0553000841459318	-0.0536104363161456	0.0152483302400164	-0.0920465664022711	-0.139480391047783	-0.0024189028968992	-0.0299190683110574	-0.127842135883224	-0.101170643215372
-0.0267601184426364	-0.0725757079363637	-0.0936104726056715	0.0237586341588996	0.010725001594771	0.0700012819675503	0.0985203941335051	0.136411107587666	0.112220332923481	0.104210493586738	0.159607453785106	0.172329952606849	0.0861045561557993	0.17454498623442	0.272331743813812	0.211988631457295	0.181223508303168	0.264224821618557	0.192703837350108	0.298434442443762	0.335612205449456	0.223734849012633	0.203166771307103	0.284803670308	0.248022099647349	0.130682277445741	0.173256384740607	0.233178306894319	0.18285227098877	0.127272891673645	0.0938795325347191	0.0664364044506641	0.0588704003242826	0.0289150592628257	0.0043063757503856	-0.00876695971338381	-0.0356456919973743	0.0755212426164163	0.19739217154703	0.0439870687100564	0.0888373830600947	-0.0227293493132923	-0.0365855638443918	0.0354620940907164	-0.0878721011326791	-0.127422205774588	0.0287095717328549	-0.0149909115427416	-0.117357673805222	-0.10121557151958
0.00724396911300368	-0.0462965471642217	-0.0614142816141024	0.0561774604848281	0.0067693363475421	0.056055197358444	0.0835888403585467	0.100121176084788	0.0720920162157521	0.0791609208141876	0.141000844018363	0.126527462275437	0.052267611000583	0.158306886860703	0.254819269419318	0.191711891696042	0.169290919144425	0.264097825951098	0.198332237199555	0.310649152493371	0.339854972568941	0.229324839625453	0.216866367238662	0.285663405252242	0.236441672951415	0.147579303661126	0.18472164953902	0.219009249036162	0.168817690421891	0.134652228022161	0.120070902646306	0.0970793169335477	0.0912954622708322	0.0534445703246689	0.0297143646388921	0.0315506307878966	0.0227222612784255	0.12443554408353	0.23870627842408	0.100216595875886	0.0931729798589316	-0.00905103482922483	-0.0113566017799486	0.0515994302494834	-0.0721155873779465	-0.101137518591267	0.0644973375562478	0.00108135482599696	-0.119679885568905	-0.0948833824831842
0.119099110086877	0.0609975927233844	0.0975226646725428	0.136705581811977	0.0343991724604338	0.0277984690201808	0.0430235685340875	0.0362227069557115	-0.00148971691140292	0.00393521638383416	0.0726056930582458	0.0325251501267244	-0.0491809835562099	0.0532483220492296	0.162684704921716	0.079219566025565	0.0364536310922858	0.13080847290841	0.0852991890566525	0.184833339749907	0.201388534268084	0.104732367541654	0.106743646617072	0.156785480680311	0.0959721461972234	0.0464402219072185	0.0889836077284473	0.113426611000068	0.078601594522037	0.0538138862406333	0.0293975434056563	0.0087046557695265	-0.00546824806319459	-0.0242080569899325	-0.0531447808616841	-0.0579054439424416	-0.047843100361008	0.0361774648660085	0.141078099196879	0.0705192794834588	-0.0179362383766437	-0.0427539951562866	-0.0177105627992924	0.0313324997418815	-0.0506408829182419	-0.0866784269456381	0.0502861958097792	0.0246295481800652	-0.124867443979136	-0.0910642886350137
0.11804792183369	0.0343915120786706	0.140738321720474	0.219301110070814	0.0863644798184057	0.0569635808500805	0.0545016274983649	0.0501057588308453	0.0474612382468943	0.0382634839276733	0.0894543162153974	0.0838632693789293	0.0472617521294884	0.106288501997044	0.170552582023519	0.114675944384883	0.0970764160137588	0.152918531932698	0.125980487952384	0.174823635032795	0.158331434934151	0.110652061923585	0.128023355865435	0.119436988996205	0.0452438219249932	0.0490508373786981	0.0712456185419365	0.0550150678472435	0.029339122245058	0.0433837328743612	0.0259298829398772	0.00806949757252831	-0.0247427123781998	-0.0077891118996421	-0.0344312554786148	-0.0671489955379506	-0.177489950081342	-0.0816788758410924	0.0494244226666197	0.0268900941028873	-0.0647490052383566	-0.024001225334764	0.0127983973426405	0.0318705748211943	-0.0457111355221137	-0.0300723962025028	0.0585551484809782	0.0151016174136727	-0.0839073927465144	-0.0509370837674789
0.265814087727428	0.199927768613876	0.295066755026202	0.211621536993587	0.0853770356822595	0.0314522928988263	0.0174282435313138	0.00918422051416937	0.00547703506560333	0.00760523402606767	0.0436051079339574	0.0223447775037634	-2.79572477732669E-4	0.0533799579957671	0.0939791457256051	0.0392723808657936	0.0313094551748091	0.0783814779980834	0.05453411691314	0.109078979034182	0.0938931429133572	0.0469954336989937	0.0654019298633769	0.0770293100362229	0.0160140690542054	7.74239338375115E-4	0.0492063023941975	0.0543384038859491	0.0171960970406624	0.0264290022110211	-0.0347602774135618	-0.0748122038327487	-0.108018734164612	-0.0966563337580999	-0.132898135618616	-0.172753159001354	-0.251037320130672	-0.162785263140002	-0.00254861198776801	-0.0271587388957233	-0.0921600969297183	-0.0425702239621628	5.4908891711118E-4	0.0326041748542083	-0.0471528909567696	-0.0702373880566583	-9.06748877856061E-4	-0.026821077054703	-0.123036217923912	-0.10331531664732
[truncated: 300 more columns]
