# Supplementary material for: Revealing the selective mechanisms of inhibitors to PARP-1 and PARP-2 via multiple computational methods
Source: PeerJ. 2020 May 25;8:e9241. doi: 10.7717/peerj.9241 (PMC7255342; doi:10.7717/peerj.9241)
Supplement: Data S1 [file peerj-08-9241-s001.zip › Raw_data/Figure 5/(D) PARP-2-Niraparib.csv]

1	0.746722745688719	0.487037818622676	0.325117762831352	0.350438709510942	0.276926896064061	0.233724548145851	0.267640034928993	0.202174511625581	0.144174626437613	0.149752949229851	0.124019738458447	0.062111236456237	0.0220618986531018	-0.00780144921648644	-0.0251127001475207	-0.0771763266617436	-0.0963301759432816	-0.0791352374322862	-0.0541962799868419	-0.0798529203770577	-0.0602470980466892	-0.0361802343746879	-0.0249150323547569	-0.0550727521331053	-0.0348359933344033	-0.0102776731448708	-0.0180104834567492	-0.0163383583816761	-0.0500207211646746	-0.052585706632954	-0.0892607484511931	-0.0740708501578751	-0.0842507063639031	-0.0901969631764524	-0.0842935303324749	-0.114959285173218	-0.0958894905103641	-0.147734520276792	-0.155147112109694	-0.189507285395701	-0.182844977999584	-0.158430741973051	-0.167312456370752	-0.182531177527781	-0.170954233910206	-0.160466603419752	-0.140052172964054	-0.115877209698012	-0.121313831785979
0.746722745688719	1	0.738717854043902	0.465708392485926	0.449214031714284	0.304798638982587	0.212986290095536	0.292531176809624	0.195839946928156	0.102108804021013	0.103051065228669	0.098339746116025	0.0149011313309949	-0.0474962189110916	-0.0588035756184859	-0.0736580278881862	-0.133288731908819	-0.162360969312955	-0.127356037910772	-0.0929912905764835	-0.123931898114809	-0.105865522168503	-0.0659295579463349	-0.0499498306318032	-0.0690159811720027	-0.0561918258943806	-0.034251858997746	-0.0340056153746875	-0.0198504170089277	-0.0454968559861385	-0.0527959683353193	-0.0819288674086805	-0.060803887575447	-0.0703580941725976	-0.0905092354710882	-0.0816150321637939	-0.0716333824487585	-0.0532232948412719	-0.0878987897625659	-0.0680321567724478	-0.123631696545015	-0.161492608880374	-0.139192783426232	-0.124918285068938	-0.148947195609913	-0.152544671297765	-0.134249661436507	-0.102650012747117	-0.0860151135616324	-0.0938794069933839
0.487037818622676	0.738717854043902	1	0.756796639159528	0.646707691449004	0.357865213306483	0.229656040435143	0.372773313418465	0.223334902035653	0.137689270822139	0.123066667285582	0.130509609002715	0.0582318185889208	-0.00995347603388967	-0.0203949908149001	-0.0433856314109158	-0.0935600114724817	-0.113399859651771	-0.0739363722385713	-0.0237398000434345	-0.0534813110877952	-0.0554314921073193	-0.0130194551829035	-0.00391573800211311	-0.0176159931139805	-0.0145289196469688	0.00202357017938631	-0.00595317467458962	0.00506840737792158	-0.0121743497289521	-0.00348771730380187	0.0169252473029001	0.0441744983732744	0.0773315477013681	0.032611761656754	0.0341867541730527	-8.10115328857656E-5	-0.0351987234689052	-0.0461105324411722	-0.0266390084261425	-0.0992810331497352	-0.174823550017992	-0.150214927231613	-0.134212770769476	-0.167782657316913	-0.181842030771204	-0.145475699244989	-0.120432511273611	-0.110643643253002	-0.110404439185956
0.325117762831352	0.465708392485926	0.756796639159528	1	0.736968148628946	0.376902934030429	0.141773247000493	0.318009625536368	0.227195035544126	0.0948731330409393	0.0782272562224472	0.135703422523259	0.0594861834715771	-0.00953281615233562	-0.0198897125592353	-0.0621387520067192	-0.0823572431888611	-0.0844049696986356	-0.0559616705868582	-0.00544155062514345	-0.0516350969755317	-0.0896685354625062	-0.0589073820570833	-0.0473141082963356	-0.0794411122525451	-0.0774563281222263	-0.0441693503316985	-0.0642617849768393	-0.0731340833890199	-0.0753088894621417	-0.044759783904944	0.0794840219532484	0.0973452853627457	0.214179570437842	0.189611283002279	0.131082219986026	0.0573033707559256	-0.101488795249697	-0.0418750357593975	-0.0393272961371543	-0.0769942078446052	-0.128183994392143	-0.0869569137636055	-0.0762304395311796	-0.128195238095153	-0.113418307231543	-0.0625834206343251	-0.0749287036250006	-0.0868233024334937	-0.0374621539570464
0.350438709510942	0.449214031714284	0.646707691449004	0.736968148628946	1	0.748265479416713	0.550861188607837	0.607559462233257	0.452365081443639	0.354521450036254	0.307686163428579	0.246605841667731	0.139171872608911	0.0887438985596353	0.0554465891287237	-0.0111907834361892	-0.08349609187999	-0.0922772410603391	-0.100512528297318	-0.056003959853667	-0.0748861694463786	-0.104622218983571	-0.0873760043637456	-0.0629390286419866	-0.0768886848391206	-0.0869977685553979	-0.0610221169043832	-0.0562532598649262	-0.0541337963550086	-0.0677582550772061	-0.0454693333774212	0.0334230119468875	0.0613163802934666	0.102079593798987	0.0751458885827502	0.040857715507722	-0.0119201590559794	-0.0812116167285876	-0.0384401815012315	-0.0229842114027113	-0.0783676143426749	-0.132929099740855	-0.109954854297903	-0.0843161004097835	-0.126183996907051	-0.135992223741892	-0.075274575985721	-0.0822173069510773	-0.108531060590215	-0.0580002136494156
0.276926896064061	0.304798638982587	0.357865213306483	0.376902934030429	0.748265479416713	1	0.76298894709853	0.624021290682189	0.621129051353183	0.561904722160587	0.391646764022291	0.267193349631531	0.240139352887035	0.178432149064411	0.0948560726787467	0.0232748287247741	-0.0792360785487922	-0.105975248516521	-0.140556961274167	-0.0997962973271305	-0.112489916645843	-0.133779247702659	-0.123590566399495	-0.10025296939717	-0.101814174582827	-0.100707469426903	-0.0634189406609197	-0.0395228365507312	-0.0291483813569838	-0.0601485841742091	-0.0529422002962638	0.0424801284755303	0.103030098169131	0.0439639912138727	-0.0346198167082333	-0.0711876640025881	-0.0356999945790646	-0.0518747530218284	-0.0196997124399894	-0.0132125060227788	-0.066185398620136	-0.127915243871675	-0.116783057709582	-0.0915856212525049	-0.128678047036959	-0.141813211652548	-0.0954832621969357	-0.111305848935329	-0.134002760229068	-0.0771944613739899
0.233724548145851	0.212986290095536	0.229656040435143	0.141773247000493	0.550861188607837	0.76298894709853	1	0.794806991323196	0.587825699359565	0.654512652626828	0.600957485722638	0.330333086430916	0.243150635330493	0.286336433020203	0.206842689117379	0.125356600289204	0.0167973418024045	-0.0212676408555835	-0.0639315029364553	-0.0438427919996238	-0.0292266422339684	-0.0253608783154361	-0.0307596794353076	-0.0039677120940239	0.0118711455611873	0.00930469827333105	0.0248710046603118	0.0561424764232329	0.0836086560484853	0.0646990474364633	0.0409839244052404	-0.0303194052157416	0.00292230434699612	-0.102130945874078	-0.180883622870123	-0.142357636987738	-0.114621609611637	0.0076528986212587	-0.0158981551579862	-4.63997695679408E-4	-0.0452063435852623	-0.0491548179550441	-0.0680873939965337	-0.0518190767685165	-0.0387752277609862	-0.0677434433876059	-0.0489418528940666	-0.0461918868854634	-0.0574104592065369	-0.0576772560544606
0.267640034928993	0.292531176809624	0.372773313418465	0.318009625536368	0.607559462233257	0.624021290682189	0.794806991323196	1	0.740244613119888	0.606834698590187	0.673516050058927	0.551911379071552	0.331599953289749	0.311394433580412	0.301962855782511	0.221555804296214	0.105760480907122	0.0590318217726867	-0.00190014490932192	0.0250361558855077	0.0229031757176833	-0.0171020719080931	-0.011731326303738	0.0151646698229334	0.00384366833204834	-0.00976239181601484	0.0188527251794177	0.0275154872998089	0.0223764700284924	-5.25759610951968E-4	-0.0207201438517814	-0.0375146561951903	-0.0177392488457502	-0.0156279495941362	-0.0555393670718483	-0.0541165579831427	-0.114976772374939	-0.0909027671411479	-0.0955737978153529	-0.0705161366323732	-0.112930599787595	-0.124023787155133	-0.146134706440342	-0.129312666497428	-0.125080194139948	-0.133929515269114	-0.118424298871495	-0.120655674570712	-0.115285564993786	-0.101832306376432
0.202174511625581	0.195839946928156	0.223334902035653	0.227195035544126	0.452365081443639	0.621129051353183	0.587825699359565	0.740244613119888	1	0.755215143806433	0.573198416115023	0.647312975702383	0.606014560660916	0.41426156495546	0.350850887597656	0.315749907220748	0.173401495108881	0.11116385184453	0.0186098444315383	0.0646393454820445	0.0667595998730626	-0.0190423939040521	0.00276327663171399	0.0398014423922824	0.00458762818852256	-0.00978074078672891	0.0497003546228956	0.0579712638979592	0.0117160602399064	-0.0418552181332383	-0.0459505359180927	0.0560917958093135	0.100502142566368	0.0842636873141527	0.0121846990460025	-0.0413910571857292	-0.0895287424492727	-0.143758337580026	-0.145378802615472	-0.142757418352269	-0.178596562936195	-0.207123608609487	-0.210605090640657	-0.186773119023247	-0.221957843833285	-0.220111659256395	-0.18250645729047	-0.19569767666216	-0.223463831117914	-0.167946550979398
0.144174626437613	0.102108804021013	0.137689270822139	0.0948731330409393	0.354521450036254	0.561904722160587	0.654512652626828	0.606834698590187	0.755215143806433	1	0.763446826310699	0.560247257451346	0.673192832173956	0.647447426323459	0.48069368987398	0.4031766220266	0.266439717251838	0.171091722349153	0.0995007184843847	0.148269460970353	0.11363637294029	0.0492476077968352	0.0746932850434431	0.0910315848625359	0.039818680131909	0.03176820300658	0.0765912260198716	0.0806682205967916	0.0379162689325046	-0.0010291408763179	-0.0242572857609939	0.0134793016279239	0.0626767743638742	-0.0504603217927131	-0.13869200483669	-0.13604602285971	-0.0942883156041347	-0.0297183842247873	-0.0665445014685439	-0.0573673728534765	-0.10068415482966	-0.114862757728487	-0.131500313213097	-0.117663329838446	-0.11905730611083	-0.137879510322224	-0.126305464960085	-0.125541144823986	-0.140365495324659	-0.119473476953362
0.149752949229851	0.103051065228669	0.123066667285582	0.0782272562224472	0.307686163428579	0.391646764022291	0.600957485722638	0.673516050058927	0.573198416115023	0.763446826310699	1	0.716874401488658	0.560687231028999	0.695005089774518	0.629651951960465	0.486033944947815	0.377677333250068	0.255053119490095	0.195855935485141	0.246002651311269	0.180683050948396	0.107491066609181	0.138806036064095	0.13601196354229	0.044570305074398	0.0494514345602984	0.0958446956196546	0.0660357867039877	0.0145928869381092	-0.0103242292105284	-0.0363730409848434	-0.0942590775051883	-0.0847536189302129	-0.121444597855229	-0.156335093165868	-0.141308804878902	-0.159532956903749	-0.0597257010561628	-0.126277821033933	-0.113195873743388	-0.114009807744491	-0.0671970708185884	-0.104462002863398	-0.125574596489394	-0.0873580552628025	-0.0853334736669198	-0.116930124677592	-0.119520082964119	-0.10492536650442	-0.114386654680998
0.124019738458447	0.098339746116025	0.130509609002715	0.135703422523259	0.246605841667731	0.267193349631531	0.330333086430916	0.551911379071552	0.647312975702383	0.560247257451346	0.716874401488658	1	0.759638908226225	0.598504933256522	0.631916562634174	0.553504659550656	0.411931498414036	0.288305893267805	0.205846470412306	0.247282886858141	0.182391364129766	0.0861821229965747	0.120556611647797	0.110515055627199	0.0142161723044383	0.0296781876645362	0.0794297504574293	0.0297514996020728	-0.0419220892054458	-0.0818479321844507	-0.0948705219583156	-0.0258239995726361	-0.00396513159395478	0.0589200822933379	0.02535491009466	-0.019403726125564	-0.0938708594408658	-0.120745957309736	-0.168395323680102	-0.149596142524129	-0.153526116344769	-0.14466010025514	-0.157513709400975	-0.185752102898554	-0.204006006072203	-0.169669070780855	-0.177535329277608	-0.206151717284901	-0.209413372948233	-0.175322502060575
0.062111236456237	0.0149011313309949	0.0582318185889208	0.0594861834715771	0.139171872608911	0.240139352887035	0.243150635330493	0.331599953289749	0.606014560660916	0.673192832173956	0.560687231028999	0.759638908226225	1	0.766453830469564	0.607167007549675	0.574224947629486	0.454257387731061	0.315213969006035	0.257284072507359	0.303003695446171	0.229136739980574	0.145130488336668	0.179731368393217	0.162510823612781	0.0637353029571213	0.0774530248251441	0.127623141349864	0.0909286808086578	-0.002021460513121	-0.0378640203073048	-0.0467454205120034	0.0582545644997704	0.0964727814799768	0.07306979112164	0.025126459729173	-0.0164841831632437	-0.0509725538590527	-0.0750057595284328	-0.122093731141297	-0.11626461715707	-0.132908066536843	-0.148100230505652	-0.150003064102316	-0.162530130549692	-0.196068212598096	-0.187660732351564	-0.183788575894875	-0.205608653545594	-0.216516133342437	-0.179721176388216
0.0220618986531018	-0.0474962189110916	-0.00995347603388967	-0.00953281615233562	0.0887438985596353	0.178432149064411	0.286336433020203	0.311394433580412	0.41426156495546	0.647447426323459	0.695005089774518	0.598504933256522	0.766453830469564	1	0.794895558734352	0.650027144632677	0.587542443024766	0.420106176635929	0.403434966243815	0.442897645013658	0.318170727935731	0.247359275536198	0.283982649781065	0.232258872403638	0.104291710220232	0.132258061529292	0.156098720589687	0.0842765730164837	-0.00411071403764767	-0.0213554264415393	-0.0463204872483132	-0.0216590716151074	-0.0145793271677492	-0.0682635210216109	-0.0790032392272777	-0.0842330390703774	-0.0960634121538032	-0.0526500393491671	-0.108437178146685	-0.101467069766377	-0.0884323368146777	-0.0507687213670496	-0.0795200848559639	-0.112022521357741	-0.0822661448958219	-0.0796292620210812	-0.126765323107474	-0.138739565393126	-0.120633874668253	-0.123307041337218
-0.00780144921648644	-0.0588035756184859	-0.0203949908149001	-0.0198897125592353	0.0554465891287237	0.0948560726787467	0.206842689117379	0.301962855782511	0.350850887597656	0.48069368987398	0.629651951960465	0.631916562634174	0.607167007549675	0.794895558734352	1	0.782138420902046	0.635099126556925	0.476172096567102	0.416604991480275	0.466736715742474	0.376228045752422	0.270091491941968	0.309165795630564	0.268636655777919	0.143573456125478	0.152099805160455	0.178445522697234	0.0981122107666559	0.0107045227549777	-0.00984295429708209	-0.0357942098878322	-0.0510053352038768	-0.063073641433979	-0.0761446501657284	-0.0872712948963167	-0.0857010962198469	-0.151667012190956	-0.114558976689949	-0.176697329380799	-0.130140070661835	-0.136977584534687	-0.098553752171968	-0.159773403932381	-0.192981650926885	-0.13979676083101	-0.144070828515638	-0.208242495087635	-0.206627807285805	-0.181903152962506	-0.201755075551757
-0.0251127001475207	-0.0736580278881862	-0.0433856314109158	-0.0621387520067192	-0.0111907834361892	0.0232748287247741	0.125356600289204	0.221555804296214	0.315749907220748	0.4031766220266	0.486033944947815	0.553504659550656	0.574224947629486	0.650027144632677	0.782138420902046	1	0.811844015460084	0.68659216391946	0.560552895396952	0.546460639402558	0.52760428795588	0.429281926451375	0.425132089605214	0.380215914442651	0.268468794679586	0.266719338230776	0.267736409814055	0.185291707704673	0.0886442899502554	0.0510298481453081	0.00312330383450586	-0.031619050999426	-0.0674144463198908	-0.0923391504726451	-0.103943911383093	-0.0676933092977883	-0.130810393814163	-0.0680040314712644	-0.161906874225717	-0.128198048364632	-0.141096591052485	-0.0998087612833906	-0.182167218639396	-0.213977623846914	-0.145827488278175	-0.16433811050164	-0.24734880393562	-0.237272240346752	-0.201986986394461	-0.265719457641265
-0.0771763266617436	-0.133288731908819	-0.0935600114724817	-0.0823572431888611	-0.08349609187999	-0.0792360785487922	0.0167973418024045	0.105760480907122	0.173401495108881	0.266439717251838	0.377677333250068	0.411931498414036	0.454257387731061	0.587542443024766	0.635099126556925	0.811844015460084	1	0.848291194967417	0.781231083149615	0.731123907846006	0.634603733908431	0.564575805941708	0.557367833913749	0.463601257033829	0.323559468870211	0.3431246592294	0.328521546555792	0.210151011070032	0.0960418628719343	0.0801094508020967	0.0133238646304265	-0.0157986341205113	-0.0888778329335552	-0.0813271992645671	-0.0638365215369576	-0.0311497065312497	-0.0891040814325785	-0.0530709863559838	-0.138240012917756	-0.104063388005715	-0.07604533033049	-0.0194696295537043	-0.0913956714026081	-0.12918594597547	-0.0540495699715431	-0.071652290210261	-0.161248984304834	-0.161929208350905	-0.119548501341369	-0.186733723659371
-0.0963301759432816	-0.162360969312955	-0.113399859651771	-0.0844049696986356	-0.0922772410603391	-0.105975248516521	-0.0212676408555835	0.0590318217726867	0.11116385184453	0.171091722349153	0.255053119490095	0.288305893267805	0.315213969006035	0.420106176635929	0.476172096567102	0.68659216391946	0.848291194967417	1	0.845863432512758	0.693763586004039	0.713616259714189	0.674925008437111	0.598828358963163	0.49122443293584	0.413956383120212	0.416880432618891	0.353095262830013	0.244301823422967	0.15275911941992	0.139539107873515	0.0657704586952376	0.033796005449395	-0.0535538693619577	-0.0454414214932175	-0.033317248990447	0.0153943076401939	-0.048159333479248	-0.0294102882270127	-0.108246389147258	-0.0772453623394398	-0.0581260179970156	-9.33101918982169E-4	-0.0765366744272852	-0.0968896877871547	-0.0235946651471513	-0.049821534303408	-0.130732230521257	-0.136581767705893	-0.0973275985561612	-0.171387907289656
-0.0791352374322862	-0.127356037910772	-0.0739363722385713	-0.0559616705868582	-0.100512528297318	-0.140556961274167	-0.0639315029364553	-0.00190014490932192	0.0186098444315383	0.0995007184843847	0.195855935485141	0.205846470412306	0.257284072507359	0.403434966243815	0.416604991480275	0.560552895396952	0.781231083149615	0.845863432512758	1	0.851812985922497	0.711068851694818	0.746143764846777	0.736329420943905	0.558788753090791	0.427755206030652	0.488446290736109	0.41809355566604	0.260936247944547	0.162409460954209	0.152819688075371	0.075016956949517	0.0513601646800612	-0.030943275350259	-0.0331520400653389	-0.0125176122835662	0.0334631248224481	-0.016887566303026	-0.0126694102913799	-0.0924314106114028	-0.0598355402744276	-0.0433163673526392	0.00140988845620314	-0.055873872728635	-0.0814502670036767	-0.0178245004583394	-0.0442874741333125	-0.117311626075943	-0.119923621941927	-0.0876451029239259	-0.155394752815416
-0.0541962799868419	-0.0929912905764835	-0.0237398000434345	-0.00544155062514345	-0.056003959853667	-0.0997962973271305	-0.0438427919996238	0.0250361558855077	0.0646393454820445	0.148269460970353	0.246002651311269	0.247282886858141	0.303003695446171	0.442897645013658	0.466736715742474	0.546460639402558	0.731123907846006	0.693763586004039	0.851812985922497	1	0.801071152894145	0.672414154097471	0.777407243592721	0.693610036546825	0.466937587694537	0.494631553481166	0.527552038336384	0.367697265376682	0.217553515749903	0.186187320642409	0.113090713583135	0.0950380627389916	-5.0057846878461E-4	-0.00107518315468215	0.0157436863905751	0.062222181564742	-0.00843298579399555	-0.0213671847298601	-0.103976192746575	-0.0751125399522381	-0.0764406346466606	-0.0510848346751493	-0.101093664153034	-0.122334101915927	-0.0694342271418977	-0.096017325436305	-0.159347699147575	-0.158521825645	-0.132860256841098	-0.193883411765127
-0.0798529203770577	-0.123931898114809	-0.0534813110877952	-0.0516350969755317	-0.0748861694463786	-0.112489916645843	-0.0292266422339684	0.0229031757176833	0.0667595998730626	0.11363637294029	0.180683050948396	0.182391364129766	0.229136739980574	0.318170727935731	0.376228045752422	0.52760428795588	0.634603733908431	0.713616259714189	0.711068851694818	0.801071152894145	1	0.808241167494638	0.738773803178206	0.772194397338493	0.684587545299719	0.595142812513364	0.599887731481055	0.529318535889526	0.400596130777058	0.374083884790786	0.276857265945067	0.170274045000467	0.0362337778407192	0.00719986429534003	-0.00405691696139387	0.0902656519766622	-0.00987350988400892	0.0125784965656661	-0.0930320768102529	-0.0595079352670677	-0.0834510560696663	-0.0502781734409443	-0.114455472534497	-0.121525908283204	-0.0545799264800414	-0.103189560074111	-0.171019654610115	-0.15659035388866	-0.136949751886944	-0.235952099022263
-0.0602470980466892	-0.105865522168503	-0.0554314921073193	-0.0896685354625062	-0.104622218983571	-0.133779247702659	-0.0253608783154361	-0.0171020719080931	-0.0190423939040521	0.0492476077968352	0.107491066609181	0.0861821229965747	0.145130488336668	0.247359275536198	0.270091491941968	0.429281926451375	0.564575805941708	0.674925008437111	0.746143764846777	0.672414154097471	0.808241167494638	1	0.844534423651262	0.716448296533747	0.742655999524022	0.74630799047672	0.610180045209148	0.508596358662229	0.464162294987473	0.443723191978569	0.327243980167256	0.186266491528408	0.0663003961195504	-0.011833310286122	-0.0315630521351872	0.0693523905547413	0.0193910775871295	0.0752498090557682	-0.0302778416439196	-0.00847398156767553	-0.0419128764295088	-0.0183380529738604	-0.0777289458583988	-0.0766032002422738	-0.00932795643691128	-0.0675290020609028	-0.129756538892566	-0.0937318157191173	-0.0766350281787754	-0.190575940448305
-0.0361802343746879	-0.0659295579463349	-0.0130194551829035	-0.0589073820570833	-0.0873760043637456	-0.123590566399495	-0.0307596794353076	-0.011731326303738	0.00276327663171399	0.0746932850434431	0.138806036064095	0.120556611647797	0.179731368393217	0.283982649781065	0.309165795630564	0.425132089605214	0.557367833913749	0.598828358963163	0.736329420943905	0.777407243592721	0.738773803178206	0.844534423651262	1	0.845398972739856	0.689340196387758	0.771300130967591	0.748922220663114	0.569660048762136	0.469669543240675	0.419793479757724	0.311208006445534	0.174427268113727	0.0665706912752154	-0.0179720316505306	-0.0448689057830708	0.0556911625956268	0.00132747910992046	0.0701403478471337	-0.0511903181812029	-0.0180566391717757	-0.0791899488342441	-0.0740903787050483	-0.123448720732285	-0.110579257159391	-0.0530154675923045	-0.121399256941019	-0.174490968383238	-0.131179050364185	-0.114424685485346	-0.226976986432853
-0.0249150323547569	-0.0499498306318032	-0.00391573800211311	-0.0473141082963356	-0.0629390286419866	-0.10025296939717	-0.0039677120940239	0.0151646698229334	0.0398014423922824	0.0910315848625359	0.13601196354229	0.110515055627199	0.162510823612781	0.232258872403638	0.268636655777919	0.380215914442651	0.463601257033829	0.49122443293584	0.558788753090791	0.693610036546825	0.772194397338493	0.716448296533747	0.845398972739856	1	0.813599581524792	0.712567318867204	0.819092842249619	0.757248298319839	0.590934696200409	0.535985999246216	0.42066905576862	0.223431638596706	0.0740013058114102	-0.0122216616895313	-0.0384558244239014	0.0833562823845116	-0.00513507711077993	0.0628637648178284	-0.0640197593382778	-0.0224190335698199	-0.0911171484405279	-0.0749733670901165	-0.122396309789579	-0.0935244093720388	-0.036406057523799	-0.110775581052068	-0.161069741519682	-0.100018175539453	-0.0946257949093804	-0.229785393630074
-0.0550727521331053	-0.0690159811720027	-0.0176159931139805	-0.0794411122525451	-0.0768886848391206	-0.101814174582827	0.0118711455611873	0.00384366833204834	0.00458762818852256	0.039818680131909	0.044570305074398	0.0142161723044383	0.0637353029571213	0.104291710220232	0.143573456125478	0.268468794679586	0.323559468870211	0.413956383120212	0.427755206030652	0.466937587694537	0.684587545299719	0.742655999524022	0.689340196387758	0.813599581524792	1	0.822072936399527	0.727865319050161	0.774664315496197	0.718383095414624	0.690249794590098	0.534032309077356	0.284880600404467	0.13077653494664	0.0164655541077349	-0.0279980729796025	0.103927713421988	0.0326834176761439	0.0848693951974673	-0.0301503861802792	0.00717640823069279	-0.0695838236809649	-0.0646007067242515	-0.112935513683335	-0.0728039451065853	-0.0120864393177033	-0.0913459082610444	-0.12419482878747	-0.0576507074162146	-0.0608742929716147	-0.195754676924399
-0.0348359933344033	-0.0561918258943806	-0.0145289196469688	-0.0774563281222263	-0.0869977685553979	-0.100707469426903	0.00930469827333105	-0.00976239181601484	-0.00978074078672891	0.03176820300658	0.0494514345602984	0.0296781876645362	0.0774530248251441	0.132258061529292	0.152099805160455	0.266719338230776	0.3431246592294	0.416880432618891	0.488446290736109	0.494631553481166	0.595142812513364	0.74630799047672	0.771300130967591	0.712567318867204	0.822072936399527	1	0.829142082607365	0.692913974530767	0.702289426761297	0.61772159890891	0.460314703993486	0.212978542311554	0.101770467327028	-0.0077114162395002	-0.0539202055587721	0.0600922776733102	0.0173916904579012	0.0828537476898886	-0.029865777057675	0.00160080099761093	-0.0796983321067279	-0.0889921335888593	-0.127353494033154	-0.0905692845890893	-0.0432861108561024	-0.116346439283205	-0.140678544476519	-0.0797325886359709	-0.0857505494302626	-0.20214241216311
-0.0102776731448708	-0.034251858997746	0.00202357017938631	-0.0441693503316985	-0.0610221169043832	-0.0634189406609197	0.0248710046603118	0.0188527251794177	0.0497003546228956	0.0765912260198716	0.0958446956196546	0.0794297504574293	0.127623141349864	0.156098720589687	0.178445522697234	0.267736409814055	0.328521546555792	0.353095262830013	0.41809355566604	0.527552038336384	0.599887731481055	0.610180045209148	0.748922220663114	0.819092842249619	0.727865319050161	0.829142082607365	1	0.849570950627417	0.734881747771619	0.609753380395755	0.478180388627314	0.242167228913104	0.117116530533176	0.0193523736356994	-0.0342025152028747	0.0761351381715366	-0.00265203623548406	0.0603769881512245	-0.0615285497440965	-0.0250413563556734	-0.110669506104275	-0.122318343018307	-0.146447557317921	-0.100935773631886	-0.0697006597149624	-0.151403384472253	-0.170322412747593	-0.106718618489593	-0.124710370655382	-0.238772954512142
-0.0180104834567492	-0.0340056153746875	-0.00595317467458962	-0.0642617849768393	-0.0562532598649262	-0.0395228365507312	0.0561424764232329	0.0275154872998089	0.0579712638979592	0.0806682205967916	0.0660357867039877	0.0297514996020728	0.0909286808086578	0.0842765730164837	0.0981122107666559	0.185291707704673	0.210151011070032	0.244301823422967	0.260936247944547	0.367697265376682	0.529318535889526	0.508596358662229	0.569660048762136	0.757248298319839	0.774664315496197	0.692913974530767	0.849570950627417	1	0.858544132538055	0.747433994992249	0.59418771251372	0.300154258889789	0.158225614325196	0.0275106617034341	-0.0472388415564469	0.0711628550262465	-0.0123081856144034	0.0657105618022109	-0.0449334745655081	0.00260327024816747	-0.0728742534591554	-0.0854877473665748	-0.106536999774504	-0.0458076045066405	-0.0196258957507591	-0.109418658478553	-0.115966546218444	-0.0500719893025287	-0.0804194382928904	-0.204784110877234
-0.0163383583816761	-0.0198504170089277	0.00506840737792158	-0.0731340833890199	-0.0541337963550086	-0.0291483813569838	0.0836086560484853	0.0223764700284924	0.0117160602399064	0.0379162689325046	0.0145928869381092	-0.0419220892054458	-0.002021460513121	-0.00411071403764767	0.0107045227549777	0.0886442899502554	0.0960418628719343	0.15275911941992	0.162409460954209	0.217553515749903	0.400596130777058	0.464162294987473	0.469669543240675	0.590934696200409	0.718383095414624	0.702289426761297	0.734881747771619	0.858544132538055	1	0.862486249328477	0.700458809182575	0.352456235602483	0.220194264525017	0.069829607175597	-0.0336748408407743	0.0878195193282155	0.00852342974803382	0.110706249998481	0.014767073691598	0.0358782929440248	-0.0678023258836727	-0.102691424122372	-0.106863071569073	-0.0229491317388909	-0.02017725996591	-0.120234286497714	-0.0891882370890885	-0.0179565048633763	-0.0796849808013585	-0.193698568376362
-0.0500207211646746	-0.0454968559861385	-0.0121743497289521	-0.0753088894621417	-0.0677582550772061	-0.0601485841742091	0.0646990474364633	-5.25759610951968E-4	-0.0418552181332383	-0.0010291408763179	-0.0103242292105284	-0.0818479321844507	-0.0378640203073048	-0.0213554264415393	-0.00984295429708209	0.0510298481453081	0.0801094508020967	0.139539107873515	0.152819688075371	0.186187320642409	0.374083884790786	0.443723191978569	0.419793479757724	0.535985999246216	0.690249794590098	0.61772159890891	0.609753380395755	0.747433994992249	0.862486249328477	1	0.846195479158555	0.448582951661835	0.282205781763231	0.144101089637563	0.0468886871611209	0.181640895562682	0.0887448254710459	0.193048499237653	0.118134730672286	0.125608287001668	0.0464508087213866	0.00680194829494219	0.0136881844544745	0.0911849139757955	0.0845110815467562	-0.0198272585166643	0.00573427502739981	0.0634001629756146	-0.0147908521391076	-0.136024465305083
-0.052585706632954	-0.0527959683353193	-0.00348771730380187	-0.044759783904944	-0.0454693333774212	-0.0529422002962638	0.0409839244052404	-0.0207201438517814	-0.0459505359180927	-0.0242572857609939	-0.0363730409848434	-0.0948705219583156	-0.0467454205120034	-0.0463204872483132	-0.0357942098878322	0.00312330383450586	0.0133238646304265	0.0657704586952376	0.075016956949517	0.113090713583135	0.276857265945067	0.327243980167256	0.311208006445534	0.42066905576862	0.534032309077356	0.460314703993486	0.478180388627314	0.59418771251372	0.700458809182575	0.846195479158555	1	0.607216493707696	0.462718364580033	0.333044466421305	0.199780682148381	0.335415155322164	0.159044249657862	0.243193578373424	0.194952839820546	0.138019323559063	0.0484416362890567	-0.0216989058455873	0.0144907275618337	0.110619752034119	0.0398885713416041	-0.0793785981200884	-0.0162109280610415	0.0237095494175661	-0.105618853152661	-0.196824665727463
-0.0892607484511931	-0.0819288674086805	0.0169252473029001	0.0794840219532484	0.0334230119468875	0.0424801284755303	-0.0303194052157416	-0.0375146561951903	0.0560917958093135	0.0134793016279239	-0.0942590775051883	-0.0258239995726361	0.0582545644997704	-0.0216590716151074	-0.0510053352038768	-0.031619050999426	-0.0157986341205113	0.033796005449395	0.0513601646800612	0.0950380627389916	0.170274045000467	0.186266491528408	0.174427268113727	0.223431638596706	0.284880600404467	0.212978542311554	0.242167228913104	0.300154258889789	0.352456235602483	0.448582951661835	0.607216493707696	1	0.879829764873602	0.721258943429252	0.581074466753183	0.605772912398713	0.510294395474649	0.275289830659097	0.347521828704553	0.199394547460021	0.0867709054141004	-0.0699998788984003	-0.007827533114615	0.0663954162143697	-0.0949382101977496	-0.174455560890316	-0.0594450313472154	-0.0823642031738015	-0.244993564438672	-0.200524467321253
-0.0740708501578751	-0.060803887575447	0.0441744983732744	0.0973452853627457	0.0613163802934666	0.103030098169131	0.00292230434699612	-0.0177392488457502	0.100502142566368	0.0626767743638742	-0.0847536189302129	-0.00396513159395478	0.0964727814799768	-0.0145793271677492	-0.063073641433979	-0.0674144463198908	-0.0888778329335552	-0.0535538693619577	-0.030943275350259	-5.0057846878461E-4	0.0362337778407192	0.0663003961195504	0.0665706912752154	0.0740013058114102	0.13077653494664	0.101770467327028	0.117116530533176	0.158225614325196	0.220194264525017	0.282205781763231	0.462718364580033	0.879829764873602	1	0.789361259352227	0.567330421085072	0.550489870183218	0.486187215915971	0.261485106900039	0.360904424018874	0.203793370516233	0.0514073874354457	-0.141096119803431	-0.0698538407853911	0.0111004208831042	-0.169617190842851	-0.243272057955556	-0.107250975226963	-0.131884285780475	-0.296507332673217	-0.2157430910977
-0.0842507063639031	-0.0703580941725976	0.0773315477013681	0.214179570437842	0.102079593798987	0.0439639912138727	-0.102130945874078	-0.0156279495941362	0.0842636873141527	-0.0504603217927131	-0.121444597855229	0.0589200822933379	0.07306979112164	-0.0682635210216109	-0.0761446501657284	-0.0923391504726451	-0.0813271992645671	-0.0454414214932175	-0.0331520400653389	-0.00107518315468215	0.00719986429534003	-0.011833310286122	-0.0179720316505306	-0.0122216616895313	0.0164655541077349	-0.0077114162395002	0.0193523736356994	0.0275106617034341	0.069829607175597	0.144101089637563	0.333044466421305	0.721258943429252	0.789361259352227	1	0.861677803878744	0.739242293489768	0.507223330635891	0.106927263099623	0.252021635814836	0.113760760069284	0.0520761315679611	-0.0946266947387576	0.00232190806944167	0.0231227498658942	-0.153737616928826	-0.169412007519246	-0.0557780480630833	-0.128795011053338	-0.2533929158309	-0.152520395319143
-0.0901969631764524	-0.0905092354710882	0.032611761656754	0.189611283002279	0.0751458885827502	-0.0346198167082333	-0.180883622870123	-0.0555393670718483	0.0121846990460025	-0.13869200483669	-0.156335093165868	0.02535491009466	0.025126459729173	-0.0790032392272777	-0.0872712948963167	-0.103943911383093	-0.0638365215369576	-0.033317248990447	-0.0125176122835662	0.0157436863905751	-0.00405691696139387	-0.0315630521351872	-0.0448689057830708	-0.0384558244239014	-0.0279980729796025	-0.0539202055587721	-0.0342025152028747	-0.0472388415564469	-0.0336748408407743	0.0468886871611209	0.199780682148381	0.581074466753183	0.567330421085072	0.861677803878744	1	0.834707989537961	0.541465225229238	0.0506063528253013	0.231777049605011	0.10429838976064	0.103593217301333	0.00747433149280921	0.0872508453338965	0.0646537554959671	-0.0755690315047323	-0.0642547019052031	0.00159805428249376	-0.076613570211385	-0.161568929748213	-0.0753145024429442
-0.0842935303324749	-0.0816150321637939	0.0341867541730527	0.131082219986026	0.040857715507722	-0.0711876640025881	-0.142357636987738	-0.0541165579831427	-0.0413910571857292	-0.13604602285971	-0.141308804878902	-0.019403726125564	-0.0164841831632437	-0.0842330390703774	-0.0857010962198469	-0.0676933092977883	-0.0311497065312497	0.0153943076401939	0.0334631248224481	0.062222181564742	0.0902656519766622	0.0693523905547413	0.0556911625956268	0.0833562823845116	0.103927713421988	0.0600922776733102	0.0761351381715366	0.0711628550262465	0.0878195193282155	0.181640895562682	0.335415155322164	0.605772912398713	0.550489870183218	0.739242293489768	0.834707989537961	1	0.702282978664532	0.32462339538393	0.402195858338166	0.232717339791293	0.178677683674088	0.0733539642200183	0.147167796741636	0.144656430852312	0.00576663100444684	-0.0172184402162128	0.0298344081945947	-0.0339156784313597	-0.121632040112728	-0.0742127769360929
-0.114959285173218	-0.0716333824487585	-8.10115328857656E-5	0.0573033707559256	-0.0119201590559794	-0.0356999945790646	-0.114621609611637	-0.114976772374939	-0.0895287424492727	-0.0942883156041347	-0.159532956903749	-0.0938708594408658	-0.0509725538590527	-0.0960634121538032	-0.151667012190956	-0.130810393814163	-0.0891040814325785	-0.048159333479248	-0.016887566303026	-0.00843298579399555	-0.00987350988400892	0.0193910775871295	0.00132747910992046	-0.00513507711077993	0.0326834176761439	0.0173916904579012	-0.00265203623548406	-0.0123081856144034	0.00852342974803382	0.0887448254710459	0.159044249657862	0.510294395474649	0.486187215915971	0.507223330635891	0.541465225229238	0.702282978664532	1	0.665395815199665	0.63297891053848	0.523694054155691	0.41769291672602	0.240440744438999	0.31737754427577	0.34003041240171	0.185374754187378	0.157390076219143	0.193218155370621	0.132114478586548	0.0310808294262064	0.100094258045318
-0.0958894905103641	-0.0532232948412719	-0.0351987234689052	-0.101488795249697	-0.0812116167285876	-0.0518747530218284	0.0076528986212587	-0.0909027671411479	-0.143758337580026	-0.0297183842247873	-0.0597257010561628	-0.120745957309736	-0.0750057595284328	-0.0526500393491671	-0.114558976689949	-0.0680040314712644	-0.0530709863559838	-0.0294102882270127	-0.0126694102913799	-0.0213671847298601	0.0125784965656661	0.0752498090557682	0.0701403478471337	0.0628637648178284	0.0848693951974673	0.0828537476898886	0.0603769881512245	0.0657105618022109	0.110706249998481	0.193048499237653	0.243193578373424	0.275289830659097	0.261485106900039	0.106927263099623	0.0506063528253013	0.32462339538393	0.665395815199665	1	0.757102106053268	0.577850289386074	0.461030362335223	0.344218592101576	0.400403544633472	0.427670786296206	0.319426691018659	0.264813198381865	0.264090371922666	0.224881311495252	0.135960062914064	0.134897453350171
-0.147734520276792	-0.0878987897625659	-0.0461105324411722	-0.0418750357593975	-0.0384401815012315	-0.0196997124399894	-0.0158981551579862	-0.0955737978153529	-0.145378802615472	-0.0665445014685439	-0.126277821033933	-0.168395323680102	-0.122093731141297	-0.108437178146685	-0.176697329380799	-0.161906874225717	-0.138240012917756	-0.108246389147258	-0.0924314106114028	-0.103976192746575	-0.0930320768102529	-0.0302778416439196	-0.0511903181812029	-0.0640197593382778	-0.0301503861802792	-0.029865777057675	-0.0615285497440965	-0.0449334745655081	0.014767073691598	0.118134730672286	0.194952839820546	0.347521828704553	0.360904424018874	0.252021635814836	0.231777049605011	0.402195858338166	0.63297891053848	0.757102106053268	1	0.771023580342082	0.613549740480015	0.417987613987045	0.409014289008433	0.463587593571758	0.358043240543001	0.265154362808166	0.278446309255726	0.257332013219338	0.162239486268423	0.174904454509005
-0.155147112109694	-0.0680321567724478	-0.0266390084261425	-0.0393272961371543	-0.0229842114027113	-0.0132125060227788	-4.63997695679408E-4	-0.0705161366323732	-0.142757418352269	-0.0573673728534765	-0.113195873743388	-0.149596142524129	-0.11626461715707	-0.101467069766377	-0.130140070661835	-0.128198048364632	-0.104063388005715	-0.0772453623394398	-0.0598355402744276	-0.0751125399522381	-0.0595079352670677	-0.00847398156767553	-0.0180566391717757	-0.0224190335698199	0.00717640823069279	0.00160080099761093	-0.0250413563556734	0.00260327024816747	0.0358782929440248	0.125608287001668	0.138019323559063	0.199394547460021	0.203793370516233	0.113760760069284	0.10429838976064	0.232717339791293	0.523694054155691	0.577850289386074	0.771023580342082	1	0.81391616284576	0.519884006337674	0.458197164585157	0.56541989621699	0.469076531307264	0.319152659551007	0.312157634891899	0.314246121875153	0.198260787720682	0.172792622751447
-0.189507285395701	-0.123631696545015	-0.0992810331497352	-0.0769942078446052	-0.0783676143426749	-0.066185398620136	-0.0452063435852623	-0.112930599787595	-0.178596562936195	-0.10068415482966	-0.114009807744491	-0.153526116344769	-0.132908066536843	-0.0884323368146777	-0.136977584534687	-0.141096591052485	-0.07604533033049	-0.0581260179970156	-0.0433163673526392	-0.0764406346466606	-0.0834510560696663	-0.0419128764295088	-0.0791899488342441	-0.0911171484405279	-0.0695838236809649	-0.0796983321067279	-0.110669506104275	-0.0728742534591554	-0.0678023258836727	0.0464508087213866	0.0484416362890567	0.0867709054141004	0.0514073874354457	0.0520761315679611	0.103593217301333	0.178677683674088	0.41769291672602	0.461030362335223	0.613549740480015	0.81391616284576	1	0.812028575042325	0.71311937972978	0.7218015193933	0.658917133659282	0.557762693913095	0.489439590753824	0.443909265076251	0.368139798350596	0.340774864236729
-0.182844977999584	-0.161492608880374	-0.174823550017992	-0.128183994392143	-0.132929099740855	-0.127915243871675	-0.0491548179550441	-0.124023787155133	-0.207123608609487	-0.114862757728487	-0.0671970708185884	-0.14466010025514	-0.148100230505652	-0.0507687213670496	-0.098553752171968	-0.0998087612833906	-0.0194696295537043	-9.33101918982169E-4	0.00140988845620314	-0.0510848346751493	-0.0502781734409443	-0.0183380529738604	-0.0740903787050483	-0.0749733670901165	-0.0646007067242515	-0.0889921335888593	-0.122318343018307	-0.0854877473665748	-0.102691424122372	0.00680194829494219	-0.0216989058455873	-0.0699998788984003	-0.141096119803431	-0.0946266947387576	0.00747433149280921	0.0733539642200183	0.240440744438999	0.344218592101576	0.417987613987045	0.519884006337674	0.812028575042325	1	0.835430552315149	0.715170550601024	0.788088068126212	0.760376313562649	0.60214574634836	0.542264879797594	0.549289645752929	0.489564776564626
-0.158430741973051	-0.139192783426232	-0.150214927231613	-0.0869569137636055	-0.109954854297903	-0.116783057709582	-0.0680873939965337	-0.146134706440342	-0.210605090640657	-0.131500313213097	-0.104462002863398	-0.157513709400975	-0.150003064102316	-0.0795200848559639	-0.159773403932381	-0.182167218639396	-0.0913956714026081	-0.0765366744272852	-0.055873872728635	-0.101093664153034	-0.114455472534497	-0.0777289458583988	-0.123448720732285	-0.122396309789579	-0.112935513683335	-0.127353494033154	-0.146447557317921	-0.106536999774504	-0.106863071569073	0.0136881844544745	0.0144907275618337	-0.007827533114615	-0.0698538407853911	0.00232190806944167	0.0872508453338965	0.147167796741636	0.31737754427577	0.400403544633472	0.409014289008433	0.458197164585157	0.71311937972978	0.835430552315149	1	0.863419332963107	0.757274527038847	0.790060372760788	0.737620077153813	0.602650779471779	0.556398808161216	0.571758047421042
-0.167312456370752	-0.124918285068938	-0.134212770769476	-0.0762304395311796	-0.0843161004097835	-0.0915856212525049	-0.0518190767685165	-0.129312666497428	-0.186773119023247	-0.117663329838446	-0.125574596489394	-0.185752102898554	-0.162530130549692	-0.112022521357741	-0.192981650926885	-0.213977623846914	-0.12918594597547	-0.0968896877871547	-0.0814502670036767	-0.122334101915927	-0.121525908283204	-0.0766032002422738	-0.110579257159391	-0.0935244093720388	-0.0728039451065853	-0.0905692845890893	-0.100935773631886	-0.0458076045066405	-0.0229491317388909	0.0911849139757955	0.110619752034119	0.0663954162143697	0.0111004208831042	0.0231227498658942	0.0646537554959671	0.144656430852312	0.34003041240171	0.427670786296206	0.463587593571758	0.56541989621699	0.7218015193933	0.715170550601024	0.863419332963107	1	0.810869252663008	0.715137821552393	0.758862191750407	0.679220229445133	0.541582173063344	0.548929232601382
-0.182531177527781	-0.148947195609913	-0.167782657316913	-0.128195238095153	-0.126183996907051	-0.128678047036959	-0.0387752277609862	-0.125080194139948	-0.221957843833285	-0.11905730611083	-0.0873580552628025	-0.204006006072203	-0.196068212598096	-0.0822661448958219	-0.13979676083101	-0.145827488278175	-0.0540495699715431	-0.0235946651471513	-0.0178245004583394	-0.0694342271418977	-0.0545799264800414	-0.00932795643691128	-0.0530154675923045	-0.036406057523799	-0.0120864393177033	-0.0432861108561024	-0.0697006597149624	-0.0196258957507591	-0.02017725996591	0.0845110815467562	0.0398885713416041	-0.0949382101977496	-0.169617190842851	-0.153737616928826	-0.0755690315047323	0.00576663100444684	0.185374754187378	0.319426691018659	0.358043240543001	0.469076531307264	0.658917133659282	0.788088068126212	0.757274527038847	0.810869252663008	1	0.85856123725759	0.755447539101675	0.765206731653086	0.724782058637697	0.62568286777794
-0.170954233910206	-0.152544671297765	-0.181842030771204	-0.113418307231543	-0.135992223741892	-0.141813211652548	-0.0677434433876059	-0.133929515269114	-0.220111659256395	-0.137879510322224	-0.0853334736669198	-0.169669070780855	-0.187660732351564	-0.0796292620210812	-0.144070828515638	-0.16433811050164	-0.071652290210261	-0.049821534303408	-0.0442874741333125	-0.096017325436305	-0.103189560074111	-0.0675290020609028	-0.121399256941019	-0.110775581052068	-0.0913459082610444	-0.116346439283205	-0.151403384472253	-0.109418658478553	-0.120234286497714	-0.0198272585166643	-0.0793785981200884	-0.174455560890316	-0.243272057955556	-0.169412007519246	-0.0642547019052031	-0.0172184402162128	0.157390076219143	0.264813198381865	0.265154362808166	0.319152659551007	0.557762693913095	0.760376313562649	0.790060372760788	0.715137821552393	0.85856123725759	1	0.859689848080472	0.755410221054696	0.787883032012745	0.757132889948223
-0.160466603419752	-0.134249661436507	-0.145475699244989	-0.0625834206343251	-0.075274575985721	-0.0954832621969357	-0.0489418528940666	-0.118424298871495	-0.18250645729047	-0.126305464960085	-0.116930124677592	-0.177535329277608	-0.183788575894875	-0.126765323107474	-0.208242495087635	-0.24734880393562	-0.161248984304834	-0.130732230521257	-0.117311626075943	-0.159347699147575	-0.171019654610115	-0.129756538892566	-0.174490968383238	-0.161069741519682	-0.12419482878747	-0.140678544476519	-0.170322412747593	-0.115966546218444	-0.0891882370890885	0.00573427502739981	-0.0162109280610415	-0.0594450313472154	-0.107250975226963	-0.0557780480630833	0.00159805428249376	0.0298344081945947	0.193218155370621	0.264090371922666	0.278446309255726	0.312157634891899	0.489439590753824	0.60214574634836	0.737620077153813	0.758862191750407	0.755447539101675	0.859689848080472	1	0.839470323293108	0.738085164566449	0.785089093222618
-0.140052172964054	-0.102650012747117	-0.120432511273611	-0.0749287036250006	-0.0822173069510773	-0.111305848935329	-0.0461918868854634	-0.120655674570712	-0.19569767666216	-0.125541144823986	-0.119520082964119	-0.206151717284901	-0.205608653545594	-0.138739565393126	-0.206627807285805	-0.237272240346752	-0.161929208350905	-0.136581767705893	-0.119923621941927	-0.158521825645	-0.15659035388866	-0.0937318157191173	-0.131179050364185	-0.100018175539453	-0.0576507074162146	-0.0797325886359709	-0.106718618489593	-0.0500719893025287	-0.0179565048633763	0.0634001629756146	0.0237095494175661	-0.0823642031738015	-0.131884285780475	-0.128795011053338	-0.076613570211385	-0.0339156784313597	0.132114478586548	0.224881311495252	0.257332013219338	0.314246121875153	0.443909265076251	0.542264879797594	0.602650779471779	0.679220229445133	0.765206731653086	0.755410221054696	0.839470323293108	1	0.833282059806452	0.760897380820179
-0.115877209698012	-0.0860151135616324	-0.110643643253002	-0.0868233024334937	-0.108531060590215	-0.134002760229068	-0.0574104592065369	-0.115285564993786	-0.223463831117914	-0.140365495324659	-0.10492536650442	-0.209413372948233	-0.216516133342437	-0.120633874668253	-0.181903152962506	-0.201986986394461	-0.119548501341369	-0.0973275985561612	-0.0876451029239259	-0.132860256841098	-0.136949751886944	-0.0766350281787754	-0.114424685485346	-0.0946257949093804	-0.0608742929716147	-0.0857505494302626	-0.124710370655382	-0.0804194382928904	-0.0796849808013585	-0.0147908521391076	-0.105618853152661	-0.244993564438672	-0.296507332673217	-0.2533929158309	-0.161568929748213	-0.121632040112728	0.0310808294262064	0.135960062914064	0.162239486268423	0.198260787720682	0.368139798350596	0.549289645752929	0.556398808161216	0.541582173063344	0.724782058637697	0.787883032012745	0.738085164566449	0.833282059806452	1	0.872479210212985
-0.121313831785979	-0.0938794069933839	-0.110404439185956	-0.0374621539570464	-0.0580002136494156	-0.0771944613739899	-0.0576772560544606	-0.101832306376432	-0.167946550979398	-0.119473476953362	-0.114386654680998	-0.175322502060575	-0.179721176388216	-0.123307041337218	-0.201755075551757	-0.265719457641265	-0.186733723659371	-0.171387907289656	-0.155394752815416	-0.193883411765127	-0.235952099022263	-0.190575940448305	-0.226976986432853	-0.229785393630074	-0.195754676924399	-0.20214241216311	-0.238772954512142	-0.204784110877234	-0.193698568376362	-0.136024465305083	-0.196824665727463	-0.200524467321253	-0.2157430910977	-0.152520395319143	-0.0753145024429442	-0.0742127769360929	0.100094258045318	0.134897453350171	0.174904454509005	0.172792622751447	0.340774864236729	0.489564776564626	0.571758047421042	0.548929232601382	0.62568286777794	0.757132889948223	0.785089093222618	0.760897380820179	0.872479210212985	1
-0.124501051102372	-0.0917330600085808	-0.0947373369291976	-0.0231215501460555	-0.0195205742379091	-0.0102284623351389	-0.0100883734333257	-0.0776715539175516	-0.100066603075897	-0.057438873296043	-0.117764558194636	-0.175082878513433	-0.145210153345737	-0.139485383355523	-0.229343050791553	-0.29997519888962	-0.254666272750876	-0.244593491620853	-0.23123747842101	-0.241867918959708	-0.25959762590181	-0.219257995079046	-0.239427038084519	-0.228748339850242	-0.181455154405	-0.183497592496063	-0.191821570284716	-0.131154436885397	-0.100165867855935	-0.0481730968159355	-0.0801220862954363	-0.0534662925416747	-0.0376062336350023	-0.0479779682590608	-0.0492326818710269	-0.0634869449527545	0.104944099874589	0.148775600771708	0.201139962791109	0.190233095241934	0.296377659386222	0.372676866882006	0.467328951689176	0.500398923964986	0.518710776946935	0.598622463671945	0.688947724417842	0.717513285586806	0.705596546774617	0.832815025960102
-0.0540507910579305	-0.0330512810211013	-0.0488569548718145	-0.0449172590443383	-0.00816440891671917	-0.0198165993280258	0.0219352191679107	-0.0322536713914107	-0.0750531362848609	-0.0382219371232255	-0.0782579659951782	-0.143296549252621	-0.129580207823941	-0.123943025519574	-0.190001545947645	-0.218987593644663	-0.193711053448739	-0.190114865586145	-0.187074125625177	-0.179526650507779	-0.154177645440279	-0.131031560451325	-0.137195566199926	-0.0932550747193208	-0.0531619386417247	-0.0647844058732785	-0.0630104970060592	-6.78829182828328E-5	0.0122171789890955	0.039521817861587	-0.0257511116372988	-0.132709835700134	-0.138827494791872	-0.158226227638258	-0.152029081405728	-0.125499546527451	-0.0297436669860142	0.0711847694235894	0.0682930159078071	0.083623638072502	0.162733893723218	0.26906477451122	0.323082008111908	0.344166110222034	0.434905955906913	0.489532346895455	0.528123601960773	0.615905276756746	0.677549034133217	0.674370093078845
-0.0450347869157674	-0.02626125362663	-0.0428985003156042	-0.0221598879254583	-5.47704611516513E-4	-0.00480878587255267	0.00703462464317954	-0.0447050824947801	-0.0813396956036426	-0.0357672911325215	-0.0704817364430263	-0.133211628749835	-0.119480355369717	-0.101207721963843	-0.176470558494507	-0.231885552114246	-0.186446241185216	-0.186409188907537	-0.183368878966972	-0.193319101025215	-0.215973506917633	-0.188409811979633	-0.201298353050127	-0.192154838344917	-0.168834484853488	-0.163319097599805	-0.178579063397435	-0.146458776726395	-0.149873368098537	-0.127840724247226	-0.198673510508595	-0.223513324720358	-0.211630648320819	-0.202316115366758	-0.169783389220222	-0.174889279486152	-0.0221158727072631	0.0425728360208405	0.0698132811000017	0.0759810743630545	0.184666544026704	0.303050764689761	0.352093477760647	0.342708454284731	0.420100789106193	0.524416135839663	0.546811803736105	0.569607588894187	0.699886097672372	0.756498042050034
-0.0358670310399174	-0.0146207360536904	-0.0249439934899041	0.0196794177257967	0.0447023681100466	0.0644229816245253	0.0243678814699195	-0.0190180014066622	-0.0124302393045619	0.00492206427672829	-0.0845814354412192	-0.109532275225739	-0.0753905898994107	-0.110262848641753	-0.19283641053744	-0.276810876882068	-0.254063908150395	-0.266526054264963	-0.249464794585774	-0.230675375896812	-0.270300347629334	-0.255598251454898	-0.25119175621929	-0.244561933987053	-0.228177679079943	-0.201979951460006	-0.204628589019752	-0.177120991759548	-0.149416883543408	-0.132709481953261	-0.157992172473819	-0.0678881847249221	-0.0273092937140999	-0.0618175576880652	-0.0761328477623877	-0.119888268612644	0.0242948222677154	0.0290023932492323	0.0947258527802872	0.0677274572723313	0.129409889955814	0.181356856418375	0.26606966640489	0.290363318315782	0.273335392849286	0.368605703828241	0.458451334029369	0.460428102383259	0.500131725208991	0.632606252917637
0.0207872530978717	0.0368405820305031	0.0209479528617007	0.0465230984759668	0.0861527094906787	0.105903764830003	0.0643409990223273	0.036608732401212	0.0619315410746235	0.0393055527933799	-0.0724775770353197	-0.0648471247684836	-0.0275548474787499	-0.109031944087077	-0.178340351956872	-0.246099843174904	-0.277582164027011	-0.309276412562642	-0.287294484599052	-0.230404015576893	-0.246888282962759	-0.252633784081273	-0.227621512307332	-0.194689864399064	-0.173043085494838	-0.15029854691713	-0.131919509543943	-0.0946677746985457	-0.0632817483741256	-0.0712658642337846	-0.0769053017478614	-0.0124350131521141	0.0462331234784501	0.00568930487049857	-0.0287433893163185	-0.0716337673860708	-0.0324407356891007	-0.049947087230277	-0.00976852739467687	-0.0414979719909358	-0.0478291264778184	-0.0289275280828009	0.0500137260441751	0.09006240149645	0.0632975014719568	0.116274726127393	0.214365658209353	0.258124290602939	0.262086879692683	0.354939455923235
0.0610533312429773	0.064558341528176	0.0428652634526077	0.0394937928732336	0.0816057784099589	0.088788541345127	0.0662599875745237	0.0527351989193569	0.0597376821657236	0.0378912231075801	-0.0411803594972317	-0.0409804259873981	-0.0206783452528779	-0.0780490905789596	-0.133067167982815	-0.18686122304812	-0.216261242020506	-0.251465534686043	-0.233745360868823	-0.186887177455888	-0.201726118046287	-0.213192315076579	-0.190549298384994	-0.173460594253439	-0.167799118089447	-0.134879347726033	-0.131671230549133	-0.117295446427044	-0.105678400927723	-0.131891612561654	-0.159326604833599	-0.118040387617805	-0.0588894774961527	-0.0819971192902133	-0.095774925285153	-0.130625152429976	-0.1003465404455	-0.0983211546287273	-0.0832745312976258	-0.109821966617442	-0.110024485361021	-0.0479055087021913	-0.00996792241968257	-0.00597855935478688	0.0209121818008586	0.0826434491283614	0.129932491383475	0.172494879863063	0.254258905655302	0.30515786337069
0.0287397968593777	0.0301398062615565	0.0243144629354994	0.0427914184306037	0.0744020322027815	0.0919914612859924	0.0538680254985609	0.0315349896518123	0.0562492133395206	0.0529615583668736	-0.038306787321171	-0.0494911023310495	-0.00946477251927749	-0.0637245905325573	-0.132796273075543	-0.207514796087694	-0.219924169192451	-0.246354300430177	-0.23203480882611	-0.190976017288834	-0.224130585757366	-0.233351833861556	-0.205807304780749	-0.206560361296169	-0.215836269584709	-0.168955878092674	-0.165024849394695	-0.16982629625621	-0.159215435901162	-0.183556591198302	-0.205249868133979	-0.0825151569707263	-0.0152675531181319	-0.0627611427364228	-0.0870163440851052	-0.139276420572687	-0.0511403985484136	-0.0706607525876368	-0.0212651919117536	-0.0595237581369839	-0.0530881013449771	-0.0057302592068039	0.0507016256223527	0.0641340032921469	0.0460592172538945	0.119707773483957	0.183726086791605	0.191147521913009	0.252414125912477	0.357872620920869
0.0444320873038945	0.0492213707663836	0.0377213805901527	0.056641907816234	0.0861436045928203	0.113904636614908	0.0571834579496724	0.0471230792236398	0.0861428240803114	0.0615894992866246	-0.0561131518571281	-0.0435644410352695	-0.00149205653882471	-0.0856575430461426	-0.151758958849363	-0.221353143699895	-0.250167351950375	-0.284097854680249	-0.255342994816364	-0.194143070689046	-0.221360514792004	-0.233266223580491	-0.193856230305067	-0.186752034513406	-0.185381512566248	-0.141609197230046	-0.125374578358051	-0.118053902314253	-0.0882692331078499	-0.129420283828407	-0.125457625959879	0.00329512361255848	0.0720425196779722	0.0222337471700548	-0.0191299846020647	-0.0687563120706565	-0.0422809806350159	-0.0897726085626721	-0.0386217658030258	-0.0937705252140627	-0.131289867856246	-0.129581759172469	-0.0539248881784914	-0.0206807978647338	-0.0852063513823434	-0.0308154125179581	0.058279140905212	0.0688423839522469	0.0756651328433686	0.186194506453239
0.0882335688463541	0.0866485923579961	0.0627375701046941	0.0658100707154791	0.0895497074853909	0.111352041739608	0.0608708337406712	0.0771743296448749	0.121299359875545	0.0675228201544981	-0.0364191112912605	0.01612384409746	0.043979884256149	-0.0645987585327242	-0.116995975797342	-0.160993096918694	-0.211194207997947	-0.25480866706732	-0.224300379803557	-0.161276683287773	-0.18288495491764	-0.207329057745104	-0.16934888883094	-0.159731054233928	-0.15819599778769	-0.118892501663418	-0.106960718116898	-0.10165139743176	-0.0791094443998516	-0.128234032003148	-0.115158517343575	0.0209213636869878	0.0892068037578293	0.0783430463175026	0.0528347126285695	-0.00740059429293375	-0.0468375929302856	-0.144852624443475	-0.109470655119384	-0.161028015540747	-0.217755327222004	-0.222005756436382	-0.169047732716362	-0.154642260726001	-0.207329179778468	-0.166192721349176	-0.096902808647525	-0.0815221940494024	-0.0646714729655245	0.0101459309309657
0.0932026658322952	0.0669537343993791	0.0526539074423583	0.0564466797129886	0.0906482798908977	0.124156339130331	0.0817551007437363	0.0854064304219677	0.13576121341333	0.105072516457961	-0.00107390975944889	0.0348743000304564	0.0701838748466157	-0.0262496437125878	-0.0740067227492764	-0.122696426022098	-0.177460612615905	-0.215046861656266	-0.193680699469226	-0.13914406611273	-0.168595450203885	-0.193059177624902	-0.153583166135116	-0.160582895474231	-0.174589374521808	-0.118859536936101	-0.111495428039735	-0.122676917355326	-0.108091645041285	-0.160147599218482	-0.14356275272654	0.0315650810704683	0.116090668668117	0.0645010554739467	0.0164404971465013	-0.0432459377967093	-0.0488902837618688	-0.119766569211302	-0.091502666244331	-0.145323886523386	-0.203057741943713	-0.200313306979048	-0.16226949150711	-0.153338440439244	-0.202111803538546	-0.159102145691233	-0.0939392421939512	-0.0831313908943413	-0.0523397432158633	0.0306246938456269
0.0749883482186434	0.0558391179901357	0.0504182469987884	0.0529489596479369	0.0862176687981234	0.127526903837861	0.078684404989961	0.0707577442218182	0.111191659067148	0.102236613457961	-0.0113963003316543	-0.00896924288973581	0.0404354171997274	-0.0343532328677646	-0.0782537370113336	-0.134193717385332	-0.182218550359594	-0.216696417650351	-0.196795060636851	-0.130923661987692	-0.155726045582596	-0.179210565527461	-0.130098685403812	-0.13129492444994	-0.153166387506435	-0.0996207022311087	-0.0797405269224803	-0.0903526922435363	-0.0679041895888568	-0.126713291515236	-0.111712541365452	0.0275469136108777	0.099682909919159	0.00487521701576381	-0.0574513578497102	-0.0897454682048155	-0.0740784193591507	-0.0927937636125293	-0.0727083224386687	-0.125697319861355	-0.192004893263145	-0.198435268412804	-0.159240395170508	-0.133326881133067	-0.188747730144989	-0.155224589915778	-0.0901279269218808	-0.0742235109419288	-0.0562871267790459	0.0277740026604017
0.0853660053114196	0.0733247007468567	0.0525451011631878	0.0598977704049572	0.0817267334292453	0.114403060452152	0.0555077027283187	0.0704695999985676	0.106178099712306	0.060000757083438	-0.0410292182702625	6.44862582199329E-4	0.0276292253632439	-0.0665900860845047	-0.106151300298366	-0.151652764351775	-0.194903081422728	-0.238289623512944	-0.206950993822443	-0.134734748063558	-0.158897226424006	-0.190461785152897	-0.143181905330957	-0.131695271435668	-0.145107446220929	-0.105165271920873	-0.0820179959590819	-0.0812906579651932	-0.0608872200395112	-0.11754452677361	-0.104976073555409	0.0335161995504361	0.0876742035981982	0.0541500064267745	0.0291415331849588	-0.0181853302991703	-0.049067123386464	-0.129518047113369	-0.102284668126597	-0.161925736349753	-0.223430963404511	-0.236051379684411	-0.183034343114378	-0.170414144209434	-0.233900933322438	-0.18740193974377	-0.124684528158155	-0.116557278926483	-0.10294088519897	-0.0240961818690163
0.0725954577956054	0.0687206202321477	0.0607321171761116	0.0560500981889942	0.0723800042065048	0.102308011292659	0.0471128156617413	0.0588365875387504	0.0725945707597702	0.035695034340809	-0.0528437244853558	-0.0395508768451088	-0.0150042326762439	-0.0821081477795797	-0.109658475607844	-0.150144146075483	-0.179487246924942	-0.216615092585938	-0.192352048843449	-0.117876506495282	-0.128365639529341	-0.169135022501237	-0.124981233549726	-0.0912410264782622	-0.108548288992661	-0.0961333407061594	-0.0540641646262575	-0.0389166407126564	-0.0265494538547399	-0.0774019156421003	-0.0779811785249116	-0.0155170166753805	0.00618078373817757	-0.0239499981887447	-0.0420469753178338	-0.0697748722046527	-0.104470171951974	-0.126350685219292	-0.109693913534373	-0.162027056077822	-0.199338805940792	-0.19097594142118	-0.145583004431071	-0.141253352561731	-0.186253411900066	-0.137749327529005	-0.0937223222542542	-0.0822949417755151	-0.0502050734884592	0.0116872151991738
0.109508724725173	0.111036347676998	0.118106663429266	0.0810197658768273	0.0898025957375858	0.0929220584294947	0.0366243809105461	0.0574606461056214	0.0973245941520394	0.043678382786114	-0.0406297297240973	-0.00332253828879383	0.0162672374353339	-0.0799269036028952	-0.0902151994990885	-0.108347855158467	-0.1560030843474	-0.202841115934358	-0.176378073818737	-0.103530194422869	-0.119631108982959	-0.150600987352844	-0.0852140732653317	-0.05081378926892	-0.0747043182835521	-0.0448906869690577	0.00637545213035551	0.0192035913222999	0.029975925475808	-0.0212529283197864	-0.00864818987914857	0.0266104065091139	0.0551331312029121	0.00595271382018559	-0.0223579565064337	-0.0619099204620334	-0.129169459752605	-0.149836165156841	-0.144890388541539	-0.177012872988478	-0.243135690325077	-0.279663013081494	-0.2447272123378	-0.219359688174324	-0.28513912515742	-0.2865668454396	-0.231496695030552	-0.184645299961773	-0.18961843132481	-0.157674487082598
0.139915392542	0.178682247774323	0.182650721961169	0.101692102878534	0.122819367607284	0.0939739396655793	0.0425697510231712	0.0476952769204738	0.0433864496131614	0.0148841560562993	-0.0638271656049374	-0.0422469390164453	-0.0234321022517656	-0.122606651563725	-0.158273670154649	-0.160981054789602	-0.20000155622318	-0.234562688553539	-0.186687143908088	-0.117655968576249	-0.138563410262315	-0.151933777972203	-0.0950499162232552	-0.0653129778120867	-0.0827560326481824	-0.0645173110968069	-0.0163731569551907	4.11609733124257E-4	0.00624115323258847	-0.0439930681026982	-0.0364069079527616	0.0229092448706218	0.0600748217423705	-0.0103228952452464	-0.0330040154567004	-0.0450413130897665	-0.0687158826225048	-0.0472167904550769	-0.0517815138147392	-0.0780218046842262	-0.142407721817656	-0.187144361812152	-0.143832620883026	-0.115857550829721	-0.185283306493061	-0.190112065245007	-0.121808987077847	-0.0785377337129704	-0.115324692072529	-0.0816596357575686
0.129909732118776	0.15451529326167	0.148240138681352	0.102894575343559	0.123968110128936	0.0989175984174228	0.0487814818164656	0.038863233555111	0.0482720089431605	0.0238589059184782	-0.0548947896797561	-0.0450459365917007	-0.0262689107349401	-0.107014598471931	-0.149887170772934	-0.171026001267323	-0.20515411808642	-0.237661664031351	-0.191903584318418	-0.11479302250664	-0.139584987243585	-0.154136142533374	-0.0948679748359944	-0.0579073729086381	-0.082777075129955	-0.0649157245902708	-0.0122624801221813	0.00460560008725373	0.0136285641080657	-0.0301922562062393	-0.0145361987716791	0.0527428612549032	0.0984480421485632	0.0334469444369529	-0.00251304616421364	-0.0165040004618219	-0.0448281738332358	-0.0285413529256717	-0.0290560909519932	-0.0664734341388129	-0.116753445070999	-0.150711996574239	-0.0904552791831986	-0.0475643536196106	-0.143283914921342	-0.136150153321163	-0.0419618917185204	-0.0170460281223016	-0.0808863004378391	-0.0190716596254775
0.127540109890616	0.112549322836261	0.108648933806666	0.089651093688828	0.106955938965314	0.0965944415687168	0.0548943762795761	0.041123171588708	0.0661111413169973	0.033659220443427	-0.0491766299078546	-0.0443015139781167	-0.0111699535813683	-0.087448526039608	-0.139102744635572	-0.165660018486048	-0.188018500768571	-0.212409440514597	-0.186406354714179	-0.106160934734975	-0.122309175150066	-0.148498643261334	-0.0922730185730393	-0.0525017679263248	-0.0896787992311252	-0.0664440087254724	-0.0111752685526975	0.00152385210880731	0.00543238833842371	-0.0367056590261447	-0.0100595785962223	0.0568954050005789	0.0965321431351047	0.0537231676774652	0.0108355111596683	-0.00487800713244561	-0.0519838059918653	-0.0504426399480443	-0.0626247517765324	-0.105497590905514	-0.147942735087131	-0.159425408374776	-0.0904878589444945	-0.0388710262518942	-0.143606500107894	-0.126314279920178	-0.0196126583560776	-0.0148298362980975	-0.0626494453426126	0.0104103060231167
0.112746032744673	0.103528129407095	0.108446979647386	0.0901099634921283	0.109217015580248	0.102508793616028	0.0502638836363224	0.0557659624975923	0.0884991392665126	0.0398645478651641	-0.0535966579995783	-0.0268168597507243	0.00419002723606669	-0.094717858987008	-0.141085067880334	-0.180363378612366	-0.215976544278505	-0.251869849178751	-0.218400071385527	-0.134290403551521	-0.157123702004655	-0.180105032530495	-0.115264653661348	-0.0747040318805418	-0.0928097347707239	-0.066503381572454	-0.0140986522293982	0.00957086526585512	0.02713687683012	-0.0115762952294746	0.0183184061597724	0.0879262716231259	0.135906232472387	0.0889064505125561	0.0418734479421645	0.00607348143448306	-0.0561766714390924	-0.0902804360940873	-0.0883525035289445	-0.135779592612317	-0.199866444187816	-0.227379366872679	-0.147650122640874	-0.085869390541558	-0.197779242366308	-0.183735606574261	-0.064552495788702	-0.0398236616407973	-0.0962895111852973	-0.0213209816345568
0.0576037881009694	0.0852553799450247	0.100211908078942	0.0935249606382129	0.126512174568473	0.111826412036208	0.053928034150067	0.0517629133758845	0.0747811862497032	0.0403023084994527	-0.058160645952974	-0.0415029580050096	-0.0113738759648566	-0.105392963324154	-0.163522378400506	-0.21397076964682	-0.245909784456802	-0.287337646728158	-0.244569198357881	-0.168732931336454	-0.1953591265121	-0.19917218923204	-0.146973055731263	-0.1079619006497	-0.097776442221212	-0.0863162532098419	-0.0402157524682354	0.00404861377279921	0.0391332220359964	0.0143863548800423	0.043288392420146	0.123219151330786	0.178482135285607	0.125688877537469	0.074856845885946	0.0318948663891622	-0.00271059810191543	-0.0419363563298187	-0.0153494692900951	-0.0614300257759179	-0.119873197933462	-0.173550516325787	-0.0814687300460742	-0.0105731370652531	-0.124189882410084	-0.11716135842461	0.0150642019358314	0.0443189867750354	-0.0685595863997289	0.0214845058872503
0.0148979596596189	0.0155567321615634	0.0426278311559476	0.108340814472079	0.108752423462853	0.0980696681810602	0.029934709902244	0.0190893836490439	0.0631723796858699	0.0196264936903702	-0.085673909832261	-0.0625954100784743	-0.0245187974847833	-0.10963085608464	-0.181677807359767	-0.231072373466341	-0.248136994054871	-0.268911432746168	-0.239317629153256	-0.16967813075609	-0.19631668100671	-0.209121519211813	-0.170287595053863	-0.133306164052769	-0.127027634368397	-0.117317754694572	-0.0752300396514104	-0.0316618494999802	0.00398052126867653	0.00201519803067494	0.0353042293532237	0.137045560490565	0.187821901471362	0.163783950917961	0.111979621683171	0.0627735170568668	0.0434086866208218	-0.0116862538435721	0.0272945073233798	-0.0208944238732262	-0.0493231831709336	-0.0908718771526043	0.0327920030061458	0.121087996144766	-0.0205276471153346	0.0136509772582594	0.174675666015671	0.163663412641516	0.035020457846993	0.169267050370486
0.0118835257102386	-0.00519769342978842	0.0300256306392519	0.105265089854827	0.0948568528670593	0.0828582958056159	0.0221322921350795	0.0137658547677888	0.0516964666287356	-0.00745869231591184	-0.105552057571467	-0.0818402986896125	-0.0460212413360725	-0.125701419055543	-0.195427217263924	-0.257673738041011	-0.263164364410768	-0.272517135296815	-0.248995729169008	-0.182750073945967	-0.198356846780563	-0.213392661660912	-0.183117550817597	-0.142282812020155	-0.125526600956387	-0.125259197228196	-0.0895457697856021	-0.0383985369669157	-0.00614831712198538	0.013204382158832	0.0485403678996866	0.133237620968634	0.164705483463313	0.161752162385278	0.126387893586204	0.0768235437372679	0.0481059121276326	-0.0185505213454218	0.0110909104191435	-0.0352870419803288	-0.0518160227373661	-0.0757555017715937	0.0524338908508448	0.135946288226958	0.00770219725426048	0.0496531924717005	0.221168176096951	0.1977731086884	0.102901091475117	0.241821531455479
-0.00883160747448478	0.00794588369345385	0.0418019536736077	0.093466310870981	0.0859421081687205	0.076043161279979	0.00940087522435862	0.0114072540683153	0.0559681467048408	0.00306991618772135	-0.10838428504995	-0.0704220050176964	-0.0334011363767793	-0.131589938291077	-0.202678461636991	-0.252222925938088	-0.267022534080297	-0.287948258619776	-0.247930907733409	-0.177998679116987	-0.184774679797834	-0.188803543346178	-0.155568080429076	-0.105583848665087	-0.0672227691111517	-0.0677249218889211	-0.030734520828901	0.0359523000011555	0.085697075776544	0.101546758782969	0.145136866021565	0.195140237444108	0.231356792436903	0.210592630802706	0.155176032931348	0.110052511824467	0.0609065498528078	-0.0130409082696982	0.00714715088620106	-0.0448735828176637	-0.0881009492149738	-0.137181004604946	-0.0091129721535875	0.095023386705598	-0.0304420585387103	-0.0158093163643232	0.153335431135562	0.184253534281677	0.0426114304275809	0.151560475706301
-0.0766778712472338	-0.0454198866153177	-0.00121837867948989	0.0863180990362838	0.0663699164138943	0.0646628291693112	-0.00598399289648861	-0.0166873554842638	0.0379128076111791	-0.00194088526460429	-0.116069318481276	-0.0821032144622822	-0.0399493254136603	-0.119587722499983	-0.198885239171185	-0.251805367476914	-0.247323029148456	-0.257163186151462	-0.216352455210685	-0.169488529815062	-0.18469236524158	-0.174297812123511	-0.159432125447427	-0.1290848840046	-0.0814032633545163	-0.0846552375123399	-0.0615290344721857	0.0038555830638234	0.0588392254097515	0.0985466265747025	0.147880253129565	0.21739655727381	0.258311602508523	0.242601369026818	0.18166246910943	0.134550994790692	0.118646350855458	0.0460160442576624	0.0830284542461652	0.0350878991805249	0.0177331531020407	-0.0345281058475082	0.0974321767460646	0.19788895876623	0.0735280103118959	0.0956030427280831	0.256696480490932	0.2600836108513	0.0910122502732781	0.215937959639971
-0.098656014920353	-0.0849525650851632	-0.0296509462578053	0.0911028756958918	0.0520891164845192	0.0377982139399193	-0.0213527543366374	-0.0428025804887879	-0.0179676351794648	-0.0534135345515809	-0.145553433383583	-0.130522109408817	-0.0943328374183277	-0.138995404427634	-0.223410817937889	-0.28226491292315	-0.253649023065834	-0.242052619337717	-0.203271764671877	-0.177083664847008	-0.20111521980836	-0.17994605671972	-0.190022219844378	-0.173076791494418	-0.123025422590634	-0.1350475478411	-0.131593019705614	-0.0715249835413218	-0.0228427962556422	0.044920362340054	0.078248558840881	0.153842719704718	0.175484893050612	0.198944174275773	0.176380433639721	0.133174770661072	0.159524813090821	0.0822705636847859	0.134234614461597	0.0970353007498755	0.121761124518413	0.0983615955906523	0.242549858182332	0.323406298423846	0.219657870169945	0.271529422635427	0.430999572209035	0.397116842484212	0.267019814613685	0.408251047669077
-0.113418475199923	-0.0951657493041035	-0.0606209451058374	0.0233129622907978	0.00412286374278122	0.00659855688264075	-0.00479898501493653	-0.0568905857365675	-0.0612830929559737	-0.0499020523396197	-0.129318314152673	-0.164915971417188	-0.121525517200139	-0.140249416680519	-0.235537542705731	-0.292285243393333	-0.258816088265109	-0.256774346343823	-0.204002504149682	-0.172864684795246	-0.185237493190417	-0.149851586759024	-0.147056195333023	-0.112318398858213	-0.0581151397133865	-0.0712843926456411	-0.0644346828112533	0.0159412890601351	0.0735472213347279	0.154817748258365	0.176595618120339	0.134863053092509	0.139347586154672	0.120624892704039	0.103947517074596	0.106171375084938	0.151409301458847	0.147556008115513	0.182467383100001	0.155243971242392	0.187152848352261	0.182366045046232	0.300580217330856	0.385903960127318	0.326604569894955	0.342931510408451	0.474724183514518	0.496738752936448	0.3712608816742	0.450699415954324
-0.1216378336298	-0.0920477457306474	-0.0308371604298465	0.0356152269093692	0.0196557693409924	0.013607879872714	6.42380212195987E-4	-0.0265601085088987	-0.0198463507063588	-0.0251118049293799	-0.0929145017880756	-0.106627328950332	-0.0729786585934887	-0.116767087508917	-0.180703827426065	-0.219623825349923	-0.208297589994441	-0.202034209832371	-0.160815374514631	-0.124480311588938	-0.0884248968049116	-0.0594628399692624	-0.0575383239794426	-9.32404119246915E-4	0.0750568656200748	0.0550722702190718	0.0732278183662558	0.163905532908847	0.245970229032164	0.327182419120197	0.392640921431625	0.275190573262337	0.258279124874661	0.234921584742494	0.170801976045278	0.190586593137891	0.144927378047288	0.143092365413118	0.157855667285286	0.137730452678516	0.122166467371166	0.0652078533328744	0.174851352928328	0.291402659636534	0.191923950363776	0.157794756085831	0.297234707780421	0.325060612892545	0.145909779773771	0.197898631480473
-0.156917463554722	-0.122117931646541	-0.0601841175332365	0.027718899268111	-0.00929946352833382	-0.01212328290256	-0.025691749163105	-0.0593668710038703	-0.0495886137892489	-0.0400279868849904	-0.100586581866178	-0.118142497081744	-0.0841926014998319	-0.101899414269859	-0.162542091500155	-0.226673032284977	-0.19782072848581	-0.192684204918651	-0.155746292818872	-0.134964148269242	-0.128282335330414	-0.0984945083632943	-0.102430100651101	-0.0743306537448566	-0.00880999848581908	-0.0270685699725027	-0.0179221934053563	0.0601961165015938	0.129642620992883	0.241754933355823	0.304695803720932	0.207008565930644	0.20259076640681	0.198208480339537	0.154296723743119	0.161958935614914	0.159143926419496	0.166938469972727	0.20149087154441	0.191852039083148	0.213226868110839	0.160494612205771	0.268125801261267	0.374952426215265	0.273118684739284	0.259004681996378	0.38401256738496	0.379612400507808	0.209220249680966	0.285858827586681
-0.158487222164682	-0.128292370092357	-0.128138019342996	-0.0711746320733661	-0.0734675216598922	-0.0536857257020891	-0.0150479952856939	-0.0839218309053848	-0.12258553672059	-0.0499719478259511	-0.087884125259259	-0.166064776784884	-0.128986179790437	-0.0910366802698139	-0.160499006150817	-0.22007348300354	-0.173787489216534	-0.178103529150874	-0.141633776608984	-0.134633467963307	-0.142739430972596	-0.0971759735464481	-0.0950269043489541	-0.0661636596085951	-0.0231481308412419	-0.0407898101540363	-0.0350480782309183	0.0367096387212505	0.0924469193750018	0.219367533953796	0.241319518828633	0.0516580940078711	0.0231478507002478	-0.0233750340753569	-0.0050228679903156	0.0592751703151506	0.144366816634261	0.257062245117449	0.262203288421941	0.291901991350404	0.34065703840623	0.329655619651551	0.393560917040989	0.480155649540438	0.434243774513835	0.41622506581859	0.463715755093019	0.48785548270395	0.380795880943898	0.39797726598727
-0.116016261611381	-0.100611127738213	-0.0881807710664399	-0.0793565170676876	-0.0726291744326902	-0.0729732618166725	0.0154802748974148	-0.07746223862471	-0.158626126637779	-0.0936414311511356	-0.107668606759303	-0.209114062483191	-0.180549749967949	-0.133061125418324	-0.188372118666538	-0.208582788756899	-0.156803759115272	-0.129463939161615	-0.0880305642375765	-0.0840314996068994	-0.0117358803315407	0.0457991655415034	0.0300791434276125	0.111641122600223	0.197507243013583	0.151283552513977	0.151824765422907	0.267320824604106	0.348704727365041	0.495371628535609	0.530579267030771	0.197893958088109	0.103972076558007	0.075870183929092	0.0725505221074737	0.174468225449332	0.163962430046362	0.274633551415631	0.287320132863722	0.311224677133152	0.340381572537284	0.332368498426532	0.385892299251693	0.480395702099368	0.452913483834794	0.374974816050778	0.418464704482704	0.463821829312415	0.35282107811862	0.290719743855029
-0.0880092989794271	-0.0680326357937006	-0.01220924986233	-0.00414988375977605	-0.0195669544696135	-0.0431227633796979	0.0200232751654511	-0.0225124690372741	-0.071734251124431	-0.0727460842958007	-0.07590317252055	-0.124593185187267	-0.10283895157164	-0.0989583528946771	-0.104209951405324	-0.123367053338194	-0.10496127818216	-0.0663582698236842	-0.0476693501258391	-0.0171879321294816	0.103278169721741	0.143206876752941	0.126481242817855	0.226085959469143	0.330858763503863	0.280421908596431	0.29516471320854	0.409639729947517	0.528674555026335	0.662589442536337	0.770977451019789	0.41133406385447	0.30385686127971	0.324799105413761	0.253391120658307	0.340587417912557	0.147432477517297	0.194327453642286	0.191261653112103	0.174293212546062	0.14128709999228	0.091613950143227	0.166903006544882	0.244243591947812	0.169917606475583	0.0925013518421155	0.17034492875912	0.183322117615728	0.05249207469073	0.0130287192559108
-0.0312027905267737	-0.0287290115476447	0.0186061049959324	0.00636109500181948	-0.00105005557182213	-0.0216642639475524	0.0332229693718729	0.00879248077802511	-0.00386047245945103	-0.0406980127367408	-0.0524513781555588	-0.0693450168463514	-0.0495101523770074	-0.0819057481802138	-0.0664815738099947	-0.0438063395212966	-0.0498167823615223	-0.0045916393719434	-4.09903015677769E-4	0.052209920780243	0.211465417105818	0.230138055110003	0.225381777139885	0.353550530873162	0.4580039108146	0.411560872464204	0.452010920536125	0.574366274947107	0.704187775294588	0.727837959025477	0.786672012557974	0.443559992030779	0.33082904324706	0.330608692740198	0.223203960947473	0.298161191117214	0.0740363283560561	0.0959934438299181	0.0649398694386879	0.0571970875915192	-0.018074720739192	-0.0731175678490795	-0.00933559216842361	0.0771311753422091	0.0089758278777229	-0.0828371496315031	0.00316076685988937	0.0357595421000906	-0.0864209774923925	-0.139782421442092
0.00469490445641542	-0.0197533368525187	0.0281666065828572	-0.00122860448405962	-0.00646708883325955	-0.03310956721105	0.0394720862204989	0.0232596075957273	0.00439493248491708	-0.0287755024345731	-0.0186679456015814	-0.0296061094935834	-0.0227608255965527	-0.053652759516622	-0.00503142169501873	0.0385713873051804	0.0184416046754156	0.0671889013353618	0.0589802271919317	0.106544741072626	0.286123890564054	0.282281024218552	0.288681084416283	0.422106259233027	0.504416053210931	0.445176682769781	0.50486879832058	0.6340031370683	0.724696924612933	0.699750190952105	0.776290233071262	0.411957649549634	0.311356897483524	0.276037450842332	0.151782007968053	0.235142416544296	-0.0214208212605498	0.0396812245192351	-0.0294715525684186	-0.0340164001144354	-0.126765023758393	-0.170871022707153	-0.133624115715505	-0.0467484759828735	-0.0935774050325017	-0.196952277834083	-0.128811985220193	-0.0844289595535821	-0.18566314277901	-0.270374513842275
-0.00451567802344649	-0.0169745232497407	0.0389267465499138	0.0657215151162332	0.0476777820927934	-0.0180774575192655	-0.0199133520895307	0.0317875227849224	0.0386005517491228	-0.0448241727483894	-0.0359332428707829	0.00312015586879458	-0.00991701519296599	-0.0656679811027654	-0.021370263601433	0.012752100162223	-0.00430795708433535	0.0262682395688551	0.0207006226334089	0.0855842567009809	0.222774749343701	0.176057842861219	0.201584079273797	0.316483704363074	0.361858133642354	0.31397332914673	0.384364884971154	0.471433042531739	0.510577040263585	0.501826752825558	0.595282891624484	0.3903916160739	0.315369353866382	0.318357892552225	0.214469378689527	0.256880331762732	-0.017713706377336	-0.0407740476378031	-0.0638523555351121	-0.092878535096551	-0.191661283741032	-0.246038090912229	-0.189816327771573	-0.0985085297372956	-0.172572334548619	-0.251473378757658	-0.165384646960271	-0.127778790980066	-0.248466879879333	-0.280962175421864
-0.0127021017225611	-0.00543943835441223	0.0366292137669948	0.0877047832090544	0.0480499952774703	-0.00740956142038514	-0.0628197766251367	0.00689335320555401	0.0287125676304624	-0.0149485890183447	0.0243317254904005	0.0350613854128699	0.0183938598117955	0.0269311103948411	0.110871430171123	0.0668707238078053	0.0520634707933389	0.0610948048866888	0.0500854293104562	0.126059071515222	0.198556444936888	0.118441481182083	0.161667709716122	0.24982658156415	0.24512234754591	0.195614559412554	0.276350116250128	0.306336340901745	0.275710472598731	0.261363800037798	0.335087934146207	0.165848063961126	0.104351423057617	0.102416865000538	0.0372980692398829	0.0821792200342874	-0.07914422659117	-0.0568066421017777	-0.0961007211685738	-0.0877569786603313	-0.159551134840393	-0.205023794991579	-0.158120429672068	-0.11619201880026	-0.151549046135564	-0.197142008193569	-0.169739629211614	-0.150167669348404	-0.223696124287573	-0.226265772526511
0.0119768809439188	0.0439457167832075	0.0831225601528452	0.101207131578437	0.13861162909294	0.10621645071491	0.0532851698845017	0.0624228165146991	0.0468622550114846	-0.00725689322649816	0.0112944601097042	0.0234690213789469	-0.0288534289911307	-0.0364671659270437	0.0512875605257544	-0.0142800887948121	-0.0642070598143021	-0.0781753137959986	-0.0731933233478949	0.013177575043836	0.0569950740667311	-0.01805071050552	0.0270361540628942	0.10670446599182	0.114939861487267	0.0752002576433765	0.148937404813546	0.187364234004044	0.177658175419159	0.17028845271976	0.246269431014237	0.132483955231052	0.102385370577587	0.125081784416346	0.0775915738539637	0.112717646798966	-0.0479566164489738	-0.0585604083020693	-0.067561456796335	-0.0887856232887042	-0.157738692010594	-0.212266361910378	-0.156926930251635	-0.126724535336483	-0.168037888719697	-0.20990938167859	-0.166119355121692	-0.143184978208479	-0.225698005904598	-0.214504863522489
9.41682709039103E-5	0.0483738571653515	0.0907178635417174	0.100034777427372	0.146521100472513	0.124790542048115	0.0756612684391072	0.0736780388104451	0.0960061834819358	-0.00557998967695524	-0.0205881769709863	0.0267146862786085	-0.0202047711975626	-0.0908431283431638	-0.0265955693271757	-0.0480460000002314	-0.101535665424363	-0.108318810880717	-0.129210005007316	-0.0528948404429157	0.0293961118732134	-0.0619551888551597	-0.0326594699354358	0.069265568955537	0.0963821903724795	0.0455386611937849	0.12384099533026	0.194452425841007	0.19463328648049	0.197344358728753	0.284293165358461	0.194594180221267	0.164060138043026	0.217371009495091	0.147845716224621	0.148380900467766	-0.042120543481479	-0.0825809755906975	-0.0710020361777014	-0.0828243811584234	-0.147679544559643	-0.22083995278798	-0.162373743621811	-0.104486519450891	-0.173550459313989	-0.238691619029027	-0.165521804816637	-0.145547028816034	-0.259941209902524	-0.254375785033742
-0.0288606611032102	0.0219319999215185	0.0878144148372127	0.0904151702537659	0.124082738652607	0.0827973910424643	0.0491844024203674	0.0774074807462664	0.12288741226959	0.0104878755281232	-0.0215915777853426	0.0459694390361782	0.0223614179868278	-0.0754914707488174	-0.0430962626057601	-0.0389417742660772	-0.0688587914739245	-0.0849844361225894	-0.0986272127946615	-0.0279723750469715	0.0399037079313338	-0.0322467994098288	-0.00571649131461262	0.0777921244006333	0.10345798003197	0.0631688175070171	0.135566809434209	0.200717731773727	0.216503188917252	0.231294605466083	0.312660913885489	0.249620111178536	0.227628821644685	0.277590223966209	0.202138481233171	0.186853591115534	-0.032715878363393	-0.0820890184086358	-0.0752906452194931	-0.092134744356463	-0.149634901461904	-0.221981734125585	-0.151358756230955	-0.0785743601419188	-0.176956916189352	-0.239261364620194	-0.140663859539111	-0.122047778957685	-0.253256211356126	-0.229347173174822
-0.0253264995666891	0.0226272343444144	0.0511825774942975	0.0532564510816723	0.0937470180275623	0.102697231990022	0.0404192388700422	0.0283356754706402	0.117858348442608	0.021089737258526	-0.0513413827677559	0.00541516105068317	0.0226466834391636	-0.0882951365945049	-0.105721449086348	-0.0808565370092026	-0.110347825753936	-0.128782432429299	-0.142633364306699	-0.0770357634442113	-0.00506629206500005	-0.041310476668938	-0.0256334721498925	0.070234950939494	0.111655846249107	0.0807668914044313	0.144864633871274	0.22769408357465	0.280392208973982	0.278418675983977	0.350804866182171	0.310165472142996	0.299536362456291	0.281899366694987	0.192075131389348	0.153649344225727	0.00364629965566286	-0.0474556920056651	-0.0191690596255642	-0.0541548200227704	-0.12559198642769	-0.208690746544773	-0.144691818086977	-0.058062795578589	-0.146571449414743	-0.208701493751743	-0.107505067769281	-0.0708202352392073	-0.217470864908142	-0.208724444040594
0.00923131890911685	0.0358235431818672	0.0150687156339944	0.0155568372608949	0.0519438186599326	0.0708356851746186	0.0183932411132211	0.00751733613231963	0.074689560380717	-0.0163148528329276	-0.0909933496816897	-0.0229940028486609	-0.01376914255135	-0.125229177247076	-0.162740546728057	-0.127874707974067	-0.159276315002773	-0.174984337600527	-0.17681494911618	-0.141688850450801	-0.0868460080263243	-0.088329012726386	-0.0924506872945834	-0.0220706279156182	0.0328365882042576	0.0333335485363646	0.0612272553619019	0.115451184485105	0.191772714903644	0.162250728280295	0.199144794233286	0.189520505384018	0.184240820378501	0.191576339529495	0.150877770033832	0.0898963775936302	-0.0221523971351471	-0.0986602641841158	-0.0436288397138603	-0.0972238659226376	-0.151357574473933	-0.195807948740561	-0.148367873439694	-0.0942002750361753	-0.144145204764738	-0.178284269859438	-0.0954361057963137	-0.0507767571240383	-0.147976198661573	-0.136927194997837
0.0490052031706572	0.0434364097881002	0.0373150037309045	0.0337664492584843	0.0881051282556091	0.070616864255837	0.0278183873455466	0.0452357360207215	0.0833167194304214	-0.0164669118445351	-0.0777193867349876	-0.00898421956622151	-0.0123283863261153	-0.125501256888534	-0.118552814085174	-0.121494511688691	-0.178801033175276	-0.196667480394922	-0.198840842708118	-0.139660211410146	-0.0956626149018472	-0.124263650031169	-0.108974799006976	-0.0416164115096925	-0.00366430032259234	0.00453950530297314	0.0426040146322104	0.0860779811698665	0.151378364468326	0.109689521486427	0.162751389210001	0.15174173312571	0.15428692648358	0.185955706212004	0.148224017133762	0.0919329289362613	-0.0820064933376758	-0.162286388078123	-0.119379054927339	-0.148050612676318	-0.221774283523405	-0.251971871591572	-0.207584320773677	-0.146742603974613	-0.199136427405882	-0.236898462996689	-0.130294359401187	-0.0737843846524202	-0.162851232533729	-0.139202222515161
0.0441064297036657	0.0420808805414886	0.0485274963388157	0.0152091232199957	0.0269373424710367	0.0364950346385596	-0.00622827149292489	0.00778494182033985	0.0600594170728085	-0.00316351864117693	-0.109013035809705	-0.0609038144361101	-0.0195848049795197	-0.132333269823705	-0.170476507069391	-0.174998605632317	-0.226704522048911	-0.247198092269336	-0.237327851090403	-0.192170220634021	-0.16423468764135	-0.170890721194233	-0.155809820553119	-0.107099102142257	-0.0609658201982516	-0.0446523569382423	-0.0253093255995991	0.0293641986378825	0.0718667643361058	0.0394598924784866	0.0579895211922235	0.121684258924405	0.175487047432714	0.119477274824099	0.0787305328335754	0.0264933073082478	-0.00119235568977908	-0.0851302793061113	-0.0400842019467316	-0.0726484901886559	-0.16608437950295	-0.219688906573422	-0.186114013722875	-0.12681878528078	-0.162258091713172	-0.195688902044188	-0.0917370711190349	-0.0120242830060045	-0.072558447000501	-0.0468492668775491
0.00981441466191448	0.00168016242763358	0.0200556453768448	0.00468725045910458	-0.00154591392467274	0.0128254931715099	-0.0341972058584361	1.02884108090963E-4	0.0423412004384124	-0.0198754859508165	-0.123797015290251	-0.0572610107064865	-0.0182453631470117	-0.127823283865949	-0.169592424214721	-0.18479489426133	-0.225073588166488	-0.231359040571668	-0.203901186854712	-0.172279853342499	-0.186932540355205	-0.180284513058706	-0.168636190550537	-0.154980336836715	-0.113666543319683	-0.0875168916177898	-0.0855925554047094	-0.0609816855289407	-0.0161614973317205	-0.0574661282975948	-0.0409105226652518	0.142865015756669	0.21781318655545	0.200270786550051	0.159641193235591	0.0655688058761442	0.0606051896200965	-0.113332626741542	-0.0346833190953603	-0.0591813704908861	-0.147261110696906	-0.205721939702313	-0.158535572008988	-0.110029490949572	-0.171814670759804	-0.179326017974518	-0.0740585821368486	-0.0201849050489972	-0.0762508412286754	-0.00499477883979409
0.126568053632377	0.126093144913751	0.105539619199707	0.0355837972574306	0.0564460671695353	0.01615489369648	0.0146188487442428	0.0324063620914899	-0.0019729674545165	-0.0174862078062312	-0.0502828043898581	-0.067383074131256	-0.0586414103216746	-0.106217196233828	-0.125834118496734	-0.120240746191043	-0.175081921153508	-0.194174034242114	-0.175321609439327	-0.146285573316082	-0.137789645856343	-0.128815844438926	-0.102194294966138	-0.0561367514099012	-0.044705753331143	-0.0361129601885501	-0.0267359738169311	-0.00620173854941142	0.0234910559103129	-0.0128593006681135	-0.0247839685879831	-0.117403563948729	-0.0792158054832604	-0.113179629339021	-0.0985412075314347	-0.100646340824057	-0.119563744875781	-0.133824451814609	-0.126324295724982	-0.107696013732627	-0.202614681273566	-0.196632145967939	-0.221524569699824	-0.194621908812996	-0.134258953132317	-0.167331347610399	-0.152002417917777	-0.0273109506594107	0.007795171611749	-0.0463601290714622
0.125733160989609	0.134964507137683	0.107341917144559	0.0285762443141475	0.0423669285865978	-0.0215619940610247	-0.00571790783908009	0.00138037810372813	-0.0585814953828203	-0.0533377694354234	-0.0447850651768237	-0.0783551717578042	-0.0920597192039869	-0.0968941299450895	-0.113408603580313	-0.105504318482595	-0.136607049597678	-0.155489749434384	-0.129504629684182	-0.129071543784405	-0.130778186413157	-0.103805820989015	-0.0863774286111975	-0.0470261907917109	-0.0378944353740198	-0.0326973090088149	-0.0409587404664191	-0.0284987153053153	-0.0140597073823019	-0.0357181006175535	-0.0756339569699568	-0.224052933489871	-0.218027987394908	-0.212527231190617	-0.157925516078905	-0.146344890591634	-0.126840951974441	-0.114629659011929	-0.120227348090041	-0.0778565476631601	-0.138581530070521	-0.10066172752136	-0.139735065359367	-0.131786890143637	-0.0275059084544406	-0.0415898661727176	-0.0718994907017588	0.0476899060019065	0.133865379842763	0.0465055890540812
0.124697404464418	0.127670150201681	0.0927424795422007	0.00494628307165396	0.00969229307151229	-0.0198084709233639	0.00963900303114917	-0.00652086886088117	-0.0585161650169449	-0.0264315407910287	-0.0324154665565009	-0.0843546419806299	-0.0755421598580241	-0.0690901219145976	-0.0624782215332201	-0.0364731855610648	-0.083755751390621	-0.106648919717984	-0.0996375953464695	-0.0855044988706074	-0.0595588128548283	-0.0432542193550375	-0.0210754948801341	0.024125515341785	0.0317314913647816	0.0306418581541651	0.0329573712683313	0.0614342231708084	0.0634257172223885	0.0565256727788182	0.00662192463527077	-0.17330522926605	-0.158894409668777	-0.237058440781553	-0.225291380706062	-0.173956890705745	-0.124386875970529	-0.0333159698961348	-0.101578774470739	-0.0552933449823432	-0.150706016665146	-0.126084335656038	-0.185737839946844	-0.17181143779398	-0.0530263760275933	-0.109685803021051	-0.162504794456927	-0.0219113864592959	0.0474710577895424	-0.0773745853611768
0.0997396943954102	0.102291630499254	0.0887345079013965	-0.00797443065291271	-0.00263216621992346	-0.0105553623943978	0.00467203109806411	-0.00776080822561128	-0.0355995578356532	-0.0219383646230252	-0.0602596435850552	-0.0979412110514247	-0.0648172048953998	-0.0914063848863485	-0.0936357654770226	-0.0739164447990635	-0.125622576282125	-0.149823661403049	-0.139937168108958	-0.106573120226438	-0.0691958941654012	-0.0573893943365481	-0.0306431660122872	0.0217639102579077	0.0483984303081279	0.0513997269091497	0.0638924008838978	0.102735721746846	0.110805579743981	0.0995247446274035	0.0767076750073073	-0.0548171631552108	-0.0237369840639662	-0.125705277186437	-0.136454743569687	-0.0982598838592077	-0.0706515635755237	-0.00548789095353391	-0.0691194272684215	-0.0584494584613148	-0.165445667143878	-0.16986080070229	-0.202300231862423	-0.171612121290363	-0.085103390316095	-0.153817886791821	-0.166036030638368	-0.0246176904756955	-0.00231319572872686	-0.107846213714742
0.0843825850734035	0.0961711415757261	0.084479562639114	-0.00773700046964334	0.00831948410330405	-0.0155910922483746	0.00234678871888261	-0.0150299877300234	-0.0645358236450205	-0.0516971525888087	-0.0757182358677507	-0.118774465856809	-0.103103178040128	-0.116482683975615	-0.146235344739188	-0.147996825131349	-0.177172646272964	-0.195955985973446	-0.1782739592136	-0.157207866529592	-0.131341914471328	-0.109280936841604	-0.0952665156212548	-0.0395708281017862	-0.00249212849708427	-0.00388538222589993	-0.00262507100488506	0.0454092156638089	0.0490852293335699	0.0360415076169225	-0.0074188886514216	-0.141999220390176	-0.127763177853897	-0.167171595417074	-0.146642194299108	-0.119617034372804	-0.0693787437065583	-0.0212240548161698	-0.0647998516138528	-0.0382799176826221	-0.0889344398579774	-0.0538048536063848	-0.0692603489097188	-0.0566933360835413	0.0499611538620865	0.0184404903278254	-1.14691322668327E-4	0.131581790564258	0.196335284406727	0.0978249694808104
0.0966631444643985	0.105090140492416	0.0685413773011375	-0.0614948377845452	-0.0484432467982817	-0.0552279092053024	-0.00168454328697804	-0.0334711093892529	-0.0944745934550818	-0.049495448783722	-0.0432289848900227	-0.107275152556169	-0.0969097237527007	-0.0710042311249389	-0.0737233519446805	-0.0398709540132913	-0.0605408438111137	-0.0815469310533596	-0.070216235791191	-0.0732367397756235	-0.0389874826805244	-0.00166698996882956	0.00642450924362443	0.0494185275589442	0.0799217238160404	0.0723052308023091	0.0608473413493107	0.0992422363630302	0.0820800172890818	0.0754503504179707	-0.0140963166893033	-0.216304632479726	-0.225573136640173	-0.270387841952192	-0.24405023128141	-0.179675774415439	-0.0931798308384236	0.0116226564678831	-0.0726083971332789	-0.0198172067406659	-0.0562564908548222	0.00716908693070312	-0.0599674158244611	-0.0800553800342044	0.0833563784092187	0.0472186222434623	-0.0504632335947488	0.0858703979926233	0.206511251458387	0.053992924340097
0.0670939751818318	0.0693004024513182	0.026116970198501	-0.0991857951277111	-0.0902260578984898	-0.0699127658898052	-0.0101069723862513	-0.0522006054598671	-0.0922613284053259	-0.0528760148762376	-0.0593732889456687	-0.109948501577256	-0.0906065675824401	-0.0758327863365105	-0.0628009716433623	-0.0188932642284382	-0.0445250026890943	-0.0646739543570629	-0.0681289787530947	-0.0613237094038488	0.00263241833746201	0.031250624915047	0.0446494640649903	0.109690525370673	0.149438503059326	0.130296510217648	0.136539269524488	0.192804648224682	0.176289206470201	0.181460485545436	0.096994021391762	-0.109352686653219	-0.124376466140353	-0.203354573863803	-0.200659647798103	-0.125630804904858	-0.0509138044426183	0.062397007224704	-0.0368698023972905	0.0055241476280546	-0.0486475733068494	-0.0141482927863758	-0.0782824873000905	-0.0853128977965288	0.0676603094271045	0.00345091394396187	-0.0829062241898111	0.0610109339118222	0.131141707984973	-0.0315927195797311
0.0361129443118241	0.0311288809695215	0.0126378359690427	-0.0924300436969331	-0.0838247260224783	-0.0691805106910827	0.00938577028930319	-0.0375805211848419	-0.0814108300835885	-0.0469916603061573	-0.0543854132231514	-0.108133535609768	-0.091626457268556	-0.0811892334223879	-0.0801408576146544	-0.0445761635610766	-0.0494774631055417	-0.0574543054079344	-0.0614373364337929	-0.0398223938680903	0.0361444074601184	0.0591675414306867	0.0660502738590707	0.150917368904776	0.203105984681027	0.168947751032497	0.195235134740039	0.273961881370957	0.24732210934402	0.259545634211224	0.165918994850674	-0.0717196621240914	-0.109382374273161	-0.177868763849712	-0.17599179245116	-0.0917872109823109	-0.0404501771784177	0.090142108518981	-0.00341601476073805	0.0389711643841679	0.0241660105756454	0.0821221347717845	0.0385370261390558	0.0391418677792196	0.193884337911013	0.131239546128143	0.068221065075495	0.204570470891905	0.252628887358642	0.0996439488204232
0.0242810141124943	0.0153470362908954	-0.03172305448495	-0.14499911071545	-0.132120771656406	-0.110459267172831	-0.00151787895671402	-0.0729871621387076	-0.15070510006968	-0.0832553226564278	-0.0472652641934318	-0.138852966098425	-0.137054171666161	-0.0688041346319424	-0.0707393825666389	-0.0442807358080796	-0.0297106021142297	-0.0341071550083872	-0.0272308421604014	-0.0416776489284763	0.00546430759752659	0.061942092723148	0.0597555068786093	0.105914717853187	0.143149150086493	0.127749314979283	0.121992114073241	0.172348970242675	0.151435261328302	0.16344712327544	0.0427902922667843	-0.211090195885763	-0.258060492738364	-0.307266570055645	-0.268927928096807	-0.177457102430252	-0.0606229214476621	0.109579618950828	0.0178275039044474	0.0647548128172958	0.104236166408125	0.223093789548806	0.150882072043448	0.107038503536607	0.31848010750559	0.286806885870504	0.167519155409304	0.279590106313668	0.411145150645969	0.239840841110131
0.0328616711946162	0.0209063706305623	-0.02913892423624	-0.158629354841538	-0.160249726696267	-0.127114740289048	-0.0145615492633471	-0.0796717797126094	-0.152595897640118	-0.0821524593230017	-0.0405811660652365	-0.124917244889858	-0.124350889566592	-0.0541099890634645	-0.0301739945364314	0.02115006886219	0.022169665722355	0.0135419014239728	0.0163256899299496	2.44877100225536E-4	0.0691545958440308	0.118720475677146	0.112851960130193	0.169437281230053	0.220502021810986	0.190547460125909	0.179716522617088	0.240269345682679	0.223064954464078	0.2406197960432	0.121251561933273	-0.147649518897376	-0.2043093788791	-0.265448697181727	-0.241039624546905	-0.146506814900971	-0.0490864403663344	0.114148566331859	0.0089452599595365	0.0700092398695298	0.0773770448939725	0.164456918059605	0.0593436280067924	0.0160039488989908	0.231098238828963	0.171615234452355	0.0321065607628962	0.158666849712376	0.279014853286398	0.0710849574021762
-0.0180798912222872	-0.024538246826139	-0.0628033279008125	-0.183352429124163	-0.186030860373431	-0.133681096065266	-0.0103894255989771	-0.0795231522327906	-0.14117140375005	-0.0703007534041057	-0.0372347204982141	-0.116954635991096	-0.106515061252944	-0.0426002776131868	-0.0103990119991356	0.0400038689966213	0.0430835885224994	0.0355011779874262	0.0306958674792631	0.0336453705414757	0.119916666734144	0.158022270509324	0.153392921608798	0.238452449653112	0.297775346772318	0.243887560639877	0.260127727933767	0.348790233721762	0.316320831453628	0.350729818535286	0.226637866897608	-0.0621222629404123	-0.136832399350098	-0.211668479298128	-0.207811228374656	-0.100003789908848	-0.00677934475383258	0.160924765907811	0.0674643983234596	0.139208619787415	0.145776312247698	0.211545077011276	0.10912072282967	0.0828376000238008	0.281167057439013	0.199347720324524	0.0733664245887282	0.199708618289821	0.275254204299668	0.0697044313231709
-0.0596336755048745	-0.0790139409527135	-0.115968907361718	-0.192620679897088	-0.184794951776293	-0.129634784474103	-0.00960946552340617	-0.0863475545058203	-0.180871491054219	-0.0741936494444925	-0.0235840713950025	-0.142541427945819	-0.132672385654222	-0.0314129407225351	-0.0359108108796775	-0.0178654474107638	0.0351760121572932	0.0465450167996458	0.0420833174855214	0.0154430133658959	0.0656743020164562	0.116870420511971	0.0888255313365312	0.14065313159852	0.187749582240231	0.138856839535781	0.141056378938676	0.215335772417969	0.170080381736376	0.21652837640031	0.0794764345949461	-0.150282467342983	-0.228379058502016	-0.276531877933141	-0.224783805069745	-0.13565913877801	0.0269160361931021	0.194901388337474	0.150142369808814	0.189043105301919	0.283880427586103	0.398770405595582	0.300949434369535	0.245002871940218	0.462650540575332	0.41467843965318	0.279149722196181	0.367827117125766	0.469544743917062	0.300650164756969
-0.0370612362449959	-0.0464173254331594	-0.0904131032909249	-0.194193187623078	-0.200684057617336	-0.174742342531814	-0.0378374392435654	-0.11150616278126	-0.218472840157206	-0.108679027772478	-0.0211944430018495	-0.132199670337647	-0.139980406727573	-0.0164141815281297	-0.00725016701018309	0.0337200702488894	0.0947979711141991	0.0988599494031164	0.0993045878692583	0.0582507658877831	0.107729848688119	0.159750726161332	0.126585560768145	0.17025095891238	0.205422460415595	0.166685625968736	0.13946257968967	0.185931707749761	0.142908966260624	0.171464866805195	0.0222267511669598	-0.244251415643883	-0.340329716281685	-0.355197998860069	-0.264042816689253	-0.166772872641591	-0.0328159031554461	0.137430838377515	0.0589952205047938	0.125960756971183	0.233830509011711	0.380421038308842	0.267930296541671	0.194115918310892	0.425890358701752	0.390899973031215	0.22051808041804	0.304642033669989	0.448811992985111	0.248597052981518
-0.0332973452331055	-0.050119359143997	-0.0984482681981719	-0.20649858296051	-0.224908008373861	-0.19506257068172	-0.0455668907592373	-0.108706407405786	-0.202567754244238	-0.105681328285826	-0.0152517708118191	-0.112370619751839	-0.123771043597088	-0.010911369024192	0.0265620458263995	0.0857523990734849	0.127962533120303	0.131411883886147	0.120266236960074	0.0980164714123529	0.17114798504031	0.200227498491357	0.171382833514352	0.230871804062749	0.276233777122492	0.217771432687505	0.199359510226609	0.258843147418466	0.211520337014195	0.250548757364126	0.112999128831964	-0.170587454017383	-0.276996205016437	-0.309707039399082	-0.236378520545658	-0.125116114369259	-0.0295120483825636	0.136621078927575	0.0478827896515286	0.113725777486979	0.208419784732639	0.346480334519476	0.223483424304455	0.150021933028185	0.376086581178974	0.317500045216012	0.151056409394064	0.236258416768943	0.347237490465343	0.136868966290557
-0.0854150666823558	-0.090085105342728	-0.127278934027277	-0.214012525847355	-0.237518242977828	-0.195749632619879	-0.049438607750359	-0.112107078733288	-0.213887989691311	-0.10725135008926	-0.0178568863401527	-0.112997245205322	-0.126183919615752	3.43939110875569E-4	0.0266097201478796	0.0858769178931598	0.136166798442838	0.156739916824436	0.139726547689117	0.0979757572580096	0.166638641868859	0.205236904758529	0.161793761062882	0.20991301476433	0.252809055895138	0.18888411500345	0.166668913014371	0.227239047343806	0.183514223953459	0.234172319955521	0.102618044051332	-0.168244875965484	-0.274985174310628	-0.29343312893894	-0.224358302474208	-0.111998918902631	-0.00328676191733968	0.172792512985247	0.112213415282345	0.181659087851615	0.283495443448265	0.417214412000126	0.276530293055849	0.194584487266818	0.419886060758933	0.362848649373253	0.188841753422532	0.255893962825254	0.355536622579867	0.163544130165349
-0.0876306055102847	-0.097341853359675	-0.12475346922058	-0.195530533689279	-0.202832589184868	-0.177262675265907	-0.0396642315072759	-0.102414946145631	-0.217525495334029	-0.105191220944704	-0.0227238212736196	-0.138954987042356	-0.148305704734855	-0.00822288744704688	0.0092911666131582	0.0627494279010205	0.106861086882548	0.145385763172632	0.111995375275881	0.059120559678499	0.139384198154296	0.164669138665178	0.102695043677449	0.141753257206084	0.173960286540459	0.114703527655243	0.0868606566540376	0.130858599018709	0.0778574475582275	0.115760744012161	-0.0140584961692576	-0.25309915271183	-0.347321591021638	-0.37518981842069	-0.277158997615614	-0.168770120098139	-0.0231006326291586	0.165672795859464	0.131822896301764	0.223957513708728	0.325569890624239	0.44392944602133	0.282311426830864	0.228282889169059	0.449462507585598	0.382861777326261	0.214426444438917	0.27832031135018	0.374185191421566	0.201717002582614
-0.0875110028354861	-0.0942704186428869	-0.136786211330603	-0.234791592056739	-0.217520610010065	-0.190700147386737	-0.0293159270575669	-0.0875441226296052	-0.209280098047561	-0.0844697475238315	0.0036580889698017	-0.136308888252775	-0.152438731071941	-0.00234732015346388	0.0358214974938641	0.113069744268219	0.132478376507481	0.183962960098773	0.134269419124737	0.0762375107854888	0.176744077321986	0.198972707046719	0.129194038779678	0.164709009447199	0.20661659647671	0.140973285774101	0.0988791220401162	0.147041030706142	0.109446009715481	0.131597958970739	0.00798673657316358	-0.251146601686335	-0.35584041262158	-0.419854019970039	-0.331621976044216	-0.198938682128021	-0.0371364466459557	0.162790349231754	0.10907772810529	0.204785100079525	0.278814371754409	0.392447060348732	0.223366343951581	0.189213306359733	0.406942771482908	0.326017687633647	0.168224727260108	0.248974329164543	0.336492949959886	0.155167110707722
-0.117947479141908	-0.100904723332439	-0.118422336610192	-0.235220134669569	-0.231942040752733	-0.179600116014377	-0.0283716062993352	-0.09590345992704	-0.189109089896121	-0.0608326574664419	0.00341237351799534	-0.102229268542181	-0.0918720635878117	0.028731414435678	0.0579646294815557	0.177367038620062	0.199510518649533	0.243183964575588	0.201337064077848	0.147382045514548	0.242742679032226	0.274171236753962	0.209630271137557	0.235587297587132	0.27509826328807	0.216944996078362	0.174322182547927	0.217463657423488	0.177084014483961	0.197298188338935	0.0798842500404763	-0.144157176405078	-0.231794650568086	-0.313267483980462	-0.26217421620984	-0.120120470254737	0.0465697719334809	0.235959207363435	0.167421226472594	0.255228201385013	0.284161896052505	0.353467196404545	0.167672509789781	0.12669277292637	0.342347486307863	0.249817435759068	0.080910728870764	0.172970448363621	0.247874825649501	0.0544904119561012
-0.101872107162325	-0.0975936650008412	-0.0900299399836926	-0.171532119614926	-0.192261144908444	-0.164884731202419	-0.0635662654716945	-0.104679352912033	-0.194723903295109	-0.0933462936927009	-0.033648902174189	-0.108014483627619	-0.103019100831984	0.00390369615246529	0.0363426115766688	0.156619184749395	0.157941265765364	0.213764352904099	0.171635633009733	0.133335362219675	0.214460983424611	0.225735411778876	0.170213599712606	0.188493215653209	0.209753842293021	0.158058258086824	0.124327353488663	0.137036756240062	0.0863549801772133	0.0932527863613614	0.0020857037562475	-0.136667507938109	-0.210330351337044	-0.236926506997725	-0.178232373238475	-0.0566075939591738	0.0780332433653509	0.215271306646396	0.172405266941198	0.262208392115068	0.267218342933697	0.323017813061327	0.143906803144407	0.0914452371551736	0.293947085522559	0.212523862690354	0.0533252175188433	0.12925665387766	0.198096919394665	0.04081037058962
-0.12212721069537	-0.140670219648463	-0.151639443773285	-0.194245237981775	-0.189658236299844	-0.175466877370112	-0.0905895533869496	-0.104170593260814	-0.1724514006901	-0.0840029179689586	-0.0239272822309416	-0.0835606301247621	-0.0751981846540267	0.0180829548226562	0.0700511784008906	0.199010052910267	0.155693902328531	0.240495306079743	0.154667691489675	0.0905414681303046	0.204663354742821	0.208103173059643	0.133186582931393	0.146971247326842	0.175430426597	0.115568216942802	0.0726906212969332	0.0771098381662203	0.0357029407271025	0.0389578086086268	-0.0266883375489818	-0.148329402207513	-0.228663180226168	-0.243513658069738	-0.170519580681285	-0.0670198013850576	0.0176537173638825	0.128008983936249	0.101369855471762	0.175239583887504	0.155453946773261	0.214606167242997	0.0436607759701723	0.0108676611476166	0.192932972491055	0.12155748279331	-0.0103103737419268	0.0631772779844663	0.129600002397164	-0.00894498778090783
-0.106340574998623	-0.11321044177689	-0.121800103015095	-0.220073698355018	-0.200058265968494	-0.140327082953586	-0.0316021570858713	-0.0756961833086894	-0.137342764842957	-0.0243478065965607	0.0242828543667417	-0.0508617909232683	-0.0234470223017828	0.0714018441551529	0.100352959703529	0.257626410786796	0.231191684874012	0.287618840998713	0.225413954968499	0.140685595576236	0.225168385514725	0.262493629462654	0.188661309653461	0.173143225154014	0.201246714637613	0.164225694761765	0.108516664207874	0.10649106843934	0.0714612364939695	0.0786301763128238	7.5638155757016E-4	-0.129040452446684	-0.189925518842085	-0.267221263147378	-0.228161193395358	-0.102307481634036	0.0520895256123372	0.208137552287147	0.13405237798275	0.184637265252806	0.160925083600527	0.197336514861541	0.0295831930057517	-0.00135399089114042	0.175701459358569	0.109180078026275	-0.0253246348194653	0.0501669872956908	0.122522703542381	-0.0220428437696012
-0.122114410109014	-0.125977554420733	-0.123317416140751	-0.178836127804473	-0.175913687593839	-0.0661948763695483	-0.0365151997544256	-0.0930740272501988	-0.0881711545945418	-0.00310954702854603	-0.00839056543122528	-0.0374761651857913	0.0203935522282691	0.0680902168081947	0.0631651747816851	0.247677519531353	0.2365875936057	0.285550783708465	0.228552220885145	0.122417857177008	0.173793241473908	0.222678291120565	0.141220735291128	0.0953381345007268	0.126894629905482	0.116939433456734	0.0492620564756641	0.0428801937756499	0.0199040563862001	0.00282276369578567	-0.0602182332000643	-0.0479492767571903	-0.0719658433586926	-0.146461479634645	-0.142988462062833	-0.0754821433888636	0.0990062012226854	0.191483122645642	0.150466533682726	0.15492125241989	0.1305389134616	0.148210410699769	0.00589059953755672	-0.0385003679723306	0.100271670326742	0.0547696189739229	-0.0470941225147171	0.00617905947554592	0.0578538127775274	-0.0403658090207038
-0.104346341610531	-0.131728174595756	-0.0981820475260569	-0.0780675227291762	-0.110201779401313	-0.074788397552891	-0.121207678248097	-0.105397936458082	-0.0801109279425069	-0.072119357278337	-0.0820248086758861	-0.0241119091565711	0.00391726633973287	-4.66179216148876E-4	0.0345423976448466	0.211297007164259	0.158924636980656	0.228684359703849	0.146765023402599	0.0483756691320053	0.111637235277616	0.127539423165938	0.0450679720854089	0.00872014121755512	0.0402946588272866	0.0250635849549057	-0.0345237912820987	-0.0562622197391193	-0.0762582486338361	-0.104866807408906	-0.118251689655927	-0.016940046236765	-0.0296050880866708	-0.0123744495571035	0.0184061416089811	0.0350564723265453	0.100992173928345	0.0598745405627968	0.0674818413055627	0.0852592831053845	0.0356642980231156	0.0330780156243951	-0.0921671563346021	-0.133214588798402	-0.0324823364779405	-0.055778593833807	-0.128127899270775	-0.0979095196253196	-0.0484195445739864	-0.0966896716749037
-0.0515677992846835	-0.073082845114473	-0.0509524472410574	-0.0953895819594397	-0.129699881360743	-0.116877490059343	-0.118462893263871	-0.103973508935412	-0.0969169871689551	-0.0661482590450733	-0.0644849703414896	0.00226347066230925	0.0325380088957199	0.019188996911101	0.0603253247643513	0.22421254846638	0.148142756147514	0.197441523947894	0.131993418278357	0.0393813090066026	0.0944096438144405	0.121505453590024	0.0449586292931172	0.0010930122159969	0.0470980049980026	0.0424075090963674	-0.0398264354145044	-0.0684817639358817	-0.07565988113067	-0.0914576039489393	-0.112608497333553	-0.056373465246862	-0.0553714571179391	-0.048912923822934	-0.00980165087485597	0.0258039752309515	0.091724119389542	0.0463817879185187	0.0442854916678847	0.0590095612653428	-0.0121097109929911	-0.0290981871801726	-0.12988248196875	-0.167175085524137	-0.084425627376613	-0.102460267412243	-0.174019193755123	-0.135347642552724	-0.0691980193288581	-0.119384628202935
-0.0220292883769008	-0.037280393028271	-0.0806522985525202	-0.140791296727954	-0.137799231778099	-0.00862988722863191	-0.00280895716381558	-0.0547599528932352	0.0431367514803658	0.113411099875173	0.0431101096329191	0.0633205292939716	0.163765675894677	0.135884011529233	0.0814786555104679	0.231319042057787	0.195889558105987	0.210081371739612	0.1408849451708	0.0493695034643593	0.0686020536405822	0.10794153348636	0.040277014152535	-0.025626367532649	0.015982843909613	0.0392370059332681	-0.0402464715301743	-0.0482655169268607	-0.0595130258397153	-0.076994005554552	-0.127700526835671	-0.0247344178793314	0.0152409120737903	-0.0913976378326384	-0.123697896880172	-0.106476021488406	0.0643832454366018	0.0935426624950549	0.0765502571852309	0.0305125715028262	-0.00877273929037789	-0.0090054206371914	-0.0864878935512758	-0.116165424389682	-0.0532902190327155	-0.0708807241726184	-0.117525711175407	-0.0855589343909566	-0.0423242238219649	-0.0611854673164245
0.0239150105075319	0.0144387142317643	-0.00597756749245434	-0.0127367423014183	-0.0613950777900512	0.0211838209422671	-0.0710313233268303	-0.0583837989370489	0.0901296903907682	0.0595640272121345	-0.037480194300049	0.0616863873956259	0.138337717158551	0.0573505621455018	0.0220187516395424	0.157165833636544	0.111621164274736	0.12712328662212	0.070070287256958	0.00809211293146477	0.0047635319971525	0.0252414914192139	-0.0283352858095406	-0.0932005077730914	-0.0584660122026675	-0.0317408175948658	-0.0913426652235645	-0.114248032899321	-0.122564309604644	-0.166854624841375	-0.195974907901179	0.0203916223524907	0.08077745835523	0.0450125560317143	0.0136152914689884	-0.0408201246789654	0.043191330669283	-0.0368882721737091	-0.0216725234074401	-0.0877426704866167	-0.127773559999675	-0.131766110459038	-0.177507284212397	-0.205946193955909	-0.179026580300936	-0.167615200503312	-0.167757373726194	-0.167216752879588	-0.147372448717975	-0.121937618857151
0.0982924968879669	0.0873834763850401	0.0474310324934598	0.063592092037305	0.0176961929643703	0.100194333598862	-0.0502681369078018	-0.0216759152419025	0.165175295517937	0.0977237283060083	-0.0288586144148383	0.102037062902077	0.176463756093737	0.0411928333671976	-0.0206763159862238	0.0318563587676016	0.00268212025274935	-0.0252656427874471	-0.036046785563642	-0.0528506151021241	-0.116748089102606	-0.119103644446784	-0.124259228452382	-0.1799556810371	-0.176280428731372	-0.141238426375597	-0.149536440790887	-0.160673897614015	-0.168870727821018	-0.216534132784965	-0.224683695903233	0.0436719874547123	0.136047879072368	0.120287007611143	0.0921063636131361	-0.0140994688666508	0.0273807261106591	-0.113379215103928	-0.038754352403135	-0.104570369579296	-0.127846512902264	-0.162371477905014	-0.177819338106582	-0.197421910544068	-0.221906671422838	-0.19096380672389	-0.157006499853771	-0.177428278657779	-0.175506170645347	-0.111871880427598
0.0762173675768531	0.0830120653737691	0.0449168773787532	0.037400283366497	-0.0269507347575979	0.0168817496891955	-0.117414927830746	-0.0936263963182175	0.0553049323854989	-0.0201552634756837	-0.138938637805253	-0.0132294638430151	0.0502453030030406	-0.0742041919956524	-0.127582534030605	-0.0674767753996019	-0.0843541654329835	-0.0593255692513335	-0.0803144252989205	-0.126255394943546	-0.150190873954369	-0.129339445352035	-0.130293864533735	-0.171026967863559	-0.153624208498516	-0.125598636299967	-0.1197839919666	-0.132286710238291	-0.129852543621869	-0.190023623037346	-0.202293016012548	0.00696223679804074	0.088197200453965	0.0770720422151636	0.0540392443575313	-0.0300076119052243	-2.01860979241743E-4	-0.117213963605245	-0.0548082407169616	-0.104227080624853	-0.142481344761128	-0.168527434510038	-0.181967529811349	-0.193367304978207	-0.204989348421433	-0.175378608493211	-0.149529174404359	-0.157971364368605	-0.147338527492241	-0.101272793235724
0.060734446745273	0.0427219261750177	0.0162814386029849	0.0119582336008718	-0.0500781701207125	-0.0135408461443612	-0.114476495958892	-0.106900675221689	0.0205454414489513	-0.0207283186468887	-0.11042817788831	-0.0192223554939374	0.03768398076472	-0.0496405889806192	-0.0959815453880955	-0.0595352456653953	-0.051168226213928	-0.0296235588622914	-0.0347195353325387	-0.0825655081066217	-0.122264826287051	-0.0924383502185057	-0.0862419907056552	-0.127305136390511	-0.126380223255136	-0.108259250280206	-0.0949025970988605	-0.100908528620718	-0.0990316212747368	-0.144340078866376	-0.157989994964178	0.00301389959397722	0.0779609707472553	0.060473832102088	0.0289684877180684	-0.0325080272137665	-0.0402358387021424	-0.115427009963297	-0.0880014386806614	-0.154483057223131	-0.184729997827909	-0.177900869576154	-0.172261102721478	-0.172359490736127	-0.177205880122741	-0.151859427443995	-0.124953798938037	-0.117938515579551	-0.111304325583139	-0.0812845143228208
0.0684782472466374	0.065559109505369	0.0391876710641405	0.0185974331548285	-0.0614454489490368	-0.0528196317547388	-0.156492636093882	-0.148328573651491	-0.0484029002719663	-0.0991138098087127	-0.18022931064019	-0.0959716514804667	-0.0424959629194701	-0.132119856596681	-0.175794645334754	-0.138950900871473	-0.128062479069353	-0.0861002383598445	-0.0852414924391441	-0.111289173411885	-0.13296405942635	-0.113965474947829	-0.0960486562883031	-0.10988258065013	-0.112504806671096	-0.100762299742994	-0.077799172768925	-0.0871533219916392	-0.0830944088700087	-0.132413265273564	-0.144664926014707	-0.0075275462930452	0.0511168763179208	0.0372130310261911	0.0178344233507227	-0.0252400798731833	-0.00739943828162658	-0.0791741989751217	-0.065383369150118	-0.128796541639515	-0.172198787286139	-0.168337252457483	-0.155941477793888	-0.157272622209933	-0.158892411795971	-0.135088368684159	-0.109445224070992	-0.0965686838435358	-0.0789989311046666	-0.0550154902505943
0.163915665851735	0.162286378215706	0.0929530595883594	0.0505605181550497	-0.0222209008389521	-0.0186742990920422	-0.14185825774383	-0.117462212025665	-0.00659239064137494	-0.0971613356045264	-0.183164575914594	-0.0713587238236933	-0.0301550244043214	-0.151078071372312	-0.186040298917071	-0.160097695847648	-0.169721365467656	-0.146332745324976	-0.136291054888849	-0.132643035552579	-0.169494003709539	-0.167372700508572	-0.129534334538724	-0.134616832351038	-0.146056839304485	-0.118859546750209	-0.087101140977018	-0.102663452230483	-0.0938202159197824	-0.152503747624486	-0.161115433242154	-0.0485838749536858	0.00707179196151921	-0.00758756335435007	-0.023395868925664	-0.0756729272414212	-0.0460672627690696	-0.111820752019401	-0.100406946217593	-0.15405508123451	-0.199872910284887	-0.210574403428138	-0.186787352819594	-0.181095259664377	-0.200064011971577	-0.17124221566354	-0.137089415917683	-0.128492136550806	-0.102187979365481	-0.0665397319019727
0.248189734071898	0.218275299512471	0.124312599425778	0.0767546141818421	0.0378565743614707	0.0351201713084565	-0.0765614449053462	-0.0417625137770664	0.0381098266518974	-0.0365935439474158	-0.0900727311025343	-0.0135396432172607	0.00398762127967662	-0.0906672657285357	-0.10590719208272	-0.139867451883524	-0.152270554852594	-0.161959754205419	-0.137163580256268	-0.0975243693008557	-0.166255992128765	-0.18898343816287	-0.133043130918671	-0.135524162245622	-0.159516988651153	-0.13489704583393	-0.0998803716796068	-0.116434094883007	-0.104119736396505	-0.146496606381804	-0.145855336950233	-0.0986934449571299	-0.055798386075548	-0.0631980805313723	-0.0711668137876997	-0.104149303571547	-0.0956991109131546	-0.111228869147432	-0.125914953196309	-0.172399264586425	-0.21403933693992	-0.230047513443926	-0.181890378287331	-0.170062192881888	-0.198204001638907	-0.166741828841622	-0.132223348127393	-0.119493049010638	-0.0862216465192857	-0.0361472880754974
0.359417433800406	0.319472626260492	0.166530914024393	0.109277212407089	0.0966235133688456	0.0996815094535049	-0.0274336877413346	0.024759654613231	0.121249204354936	0.0197387886680166	-0.0372319564564046	0.0547139822147013	0.0591650852909668	-0.0529980965564539	-0.0763028476116464	-0.112348408388343	-0.15642311216145	-0.191306396205582	-0.171572913437007	-0.114922786178878	-0.191925605049186	-0.226918810319965	-0.160132290284119	-0.147244465168162	-0.193143737804095	-0.165873046852925	-0.109929622621565	-0.12439853408903	-0.113466884859334	-0.159601784483303	-0.147270765553482	-0.0942450141520116	-0.0516477639036268	-0.0589185363168418	-0.0589255123304968	-0.113017080179578	-0.131080198117387	-0.163718263971404	-0.155364545019361	-0.210576102411888	-0.253682473864709	-0.258467870342772	-0.221972517556439	-0.211024304946597	-0.237517687002186	-0.208674866821477	-0.173430387996708	-0.15522161930132	-0.121279624412197	-0.066851845338073
0.393842074735138	0.319470907617177	0.17194935038067	0.100413694570463	0.131790398440063	0.181184102499536	0.0747895254184672	0.0857173036312179	0.194507753224494	0.145919865622014	0.0690187672450332	0.123991918961476	0.145068524345393	0.0524784645684497	5.5793764869984E-4	-0.0472569484396103	-0.103570850164299	-0.145830237067488	-0.146909420049285	-0.103360119615232	-0.168539880188792	-0.190337269051117	-0.144595374452635	-0.141389845238554	-0.176116460702396	-0.153718578906755	-0.106647374191565	-0.102314096385684	-0.0826667613403712	-0.12650860505851	-0.111705674610263	-0.0584139524724856	-0.0115665439983184	-0.0361171637632127	-0.0706659759112859	-0.124032934398196	-0.156180584820329	-0.1601773978496	-0.147034362895495	-0.203318463396437	-0.237939194118286	-0.250311617106087	-0.215914330519729	-0.209768761104997	-0.244184899979916	-0.213545733219384	-0.176357298224774	-0.171347226128722	-0.148746149163087	-0.0898027107477474
0.303281826833629	0.232653525387182	0.130627868356016	0.0821540251327469	0.111014785391963	0.230291399535665	0.131427457486693	0.114458824659727	0.27568579614076	0.256210500477447	0.133142052168107	0.198832797949772	0.255973069150545	0.146074125090907	0.0715594362328422	0.0562171656474946	-0.0197864296989331	-0.0570644035240162	-0.0896861154410281	-0.0786437856681633	-0.122988068712445	-0.125123129944973	-0.122057550100453	-0.147274097360652	-0.148463396451665	-0.128921079302893	-0.112071995389279	-0.0889325529076465	-0.0739677653431235	-0.126156931346754	-0.129470837777787	-0.00842001496110314	0.0633819507523366	0.0201958314898739	-0.0476946991164487	-0.119469165001291	-0.126303748711179	-0.141268438358538	-0.115168735582026	-0.166149239820381	-0.194982282539764	-0.222488191542846	-0.22426585162697	-0.230078817736145	-0.251261201127899	-0.230002655682479	-0.200028155560202	-0.204607910000865	-0.198539027012495	-0.142463776650826
0.351534017624377	0.267074979171816	0.153075440788436	0.0677027679073309	0.160972111126088	0.252612660774524	0.24632192809753	0.215014632500912	0.305276037039873	0.321590033768315	0.262171527691635	0.270181571260608	0.284409912253117	0.22261169633566	0.17017613953988	0.16870416063562	0.065439926674856	0.0241262129375759	-0.0227491036445791	-0.0100138562443484	-0.0148608477716499	-0.0141743861088437	-0.0230915570811507	-0.0222483450487833	-0.0291869081214363	-0.0341972743299917	-0.0110162947390056	0.0212680389868998	0.0345131375593704	-0.00762831936508089	-0.014919661578718	-0.0047399608529168	0.0300287251507623	-0.0255552681901944	-0.101178662286631	-0.129070474346096	-0.171894243545309	-0.120043592421196	-0.126037899253428	-0.141557786872652	-0.150773028405004	-0.159743383394103	-0.1705513117239	-0.161440153214568	-0.182783768619579	-0.178436804759063	-0.154346909205411	-0.164151835296393	-0.17312789544955	-0.152212406236031
0.52351977156121	0.490871464090228	0.271323574423382	0.141920789942144	0.221186134447261	0.196815314689371	0.16393112751909	0.21894909857343	0.24282604997998	0.199751688335898	0.222296147420881	0.24909976736789	0.200814288292662	0.126641602003057	0.108965904293396	0.0930245868381162	-0.0135684263931443	-0.0705267272052628	-0.0914691872697554	-0.0400921043008469	-0.069456790247219	-0.106236728068043	-0.0770585074713075	-0.0545765103865331	-0.0942617915212065	-0.0935683639804504	-0.0497060143937567	-0.0404489674069207	-0.0397651881736079	-0.0940943965201221	-0.0933354137894852	-0.114042146690589	-0.0935565038111073	-0.122743973504989	-0.139487310476379	-0.158471373317464	-0.191465487335622	-0.155668134804918	-0.169611463394502	-0.170778587262256	-0.203193956787072	-0.207957341650588	-0.210010434018064	-0.185679109713445	-0.200215592599781	-0.199361637797002	-0.176335904243076	-0.16362540398536	-0.149414338364961	-0.130001297732047
0.351379859615393	0.380432279665676	0.210560338556528	0.138358503096623	0.13368697646119	0.139855123695787	0.0139929040365423	0.11878767972188	0.225577261508755	0.127581820259476	0.107345801119727	0.247323669727847	0.224151225776737	0.0719447901886994	0.0488439199734262	0.0758321339052763	-0.0271177604723118	-0.0820130244631872	-0.100095497410964	-0.0718549429641791	-0.132124409059534	-0.160599830716929	-0.141993967408571	-0.155159967026139	-0.179824736545305	-0.152896547234489	-0.128204920737415	-0.139675906863357	-0.145907807427439	-0.225564613515373	-0.244384154606685	-0.103012870517374	-0.0397890650094157	-0.0405129481446539	-0.045594089482539	-0.132856776215357	-0.104771996482609	-0.178994215245738	-0.151693039796695	-0.165750228253311	-0.208960215300003	-0.242867929340412	-0.273803401779561	-0.270455140524095	-0.270144552597327	-0.259811467830354	-0.24339530523219	-0.227306147528294	-0.201386185528947	-0.157113719070358
0.261940317149085	0.262055680324395	0.16575328470251	0.0890264135274805	0.136373456590891	0.210309147776185	0.168679190671713	0.239146942119404	0.348302834192281	0.293971997348861	0.283646830429029	0.401228677640774	0.368871297566338	0.235106953736848	0.210819183598337	0.254228819387314	0.133732122391306	0.0687409861750251	0.00949984518846772	0.0236601835664695	-0.014396261239183	-0.0325656306872466	-0.0305124345619913	-0.0562054449001881	-0.0842364992697363	-0.0579404109512257	-0.0376718942204769	-0.0446085423197169	-0.0624280321628703	-0.130629790334133	-0.157815317641281	-0.0590824878719406	0.00460248942640162	-0.0321739804213819	-0.0844604620338818	-0.157356133199233	-0.137914030882577	-0.151803276750996	-0.136042477803135	-0.133103221243917	-0.162283598735087	-0.183207717507774	-0.254793912595307	-0.265661216051145	-0.240632804035808	-0.252389499715277	-0.250024519486344	-0.230245814997316	-0.208646116644446	-0.19569783176023
0.343283391717966	0.373292769758667	0.241879036091057	0.14142597968178	0.21454395861229	0.189160379526641	0.193027792386851	0.280806752393952	0.309287585079335	0.246182027428228	0.290099352900288	0.372200054081515	0.302923497049938	0.195836325044379	0.20096777886729	0.223222569956226	0.102275392892289	0.0285788637090724	-0.0189089954304746	0.0223094918719809	7.98336104552499E-4	-0.0435446555051799	-0.0166009941571165	-0.00231830589090463	-0.048394083502512	-0.03988313424934	0.00251772944135732	-0.00165502138338879	-0.0277243131111823	-0.08311403907691	-0.0920832443772297	-0.104378409557853	-0.0772938423622815	-0.0971216696088398	-0.122991219971252	-0.142706593510409	-0.164733379810295	-0.145102828569198	-0.156034853034165	-0.11632420108495	-0.156945075907819	-0.175892162052032	-0.229198998286968	-0.207863335210889	-0.198218384820068	-0.228452598657866	-0.229337816307123	-0.197975222930955	-0.178526606049486	-0.183393498434097
0.260721758244212	0.361691777287392	0.221252243546369	0.123356739929239	0.130292769679573	0.0643713637337631	0.00596846985607552	0.101733108717646	0.107525523108443	0.0501214560370422	0.0834673292003844	0.183261158062878	0.142333849623175	0.0284972597314701	0.0366105904852176	0.0687237259230191	-0.018519914512916	-0.0826551216380147	-0.0820979576864236	-0.0384624445758969	-0.0740117927231933	-0.112934716024282	-0.0789836519777609	-0.067926878968212	-0.1096675652083	-0.0977253848320567	-0.0659517429310013	-0.0812343711915052	-0.103114890994383	-0.163221989961844	-0.183567236654863	-0.138792893574854	-0.100363135661733	-0.0942403702337324	-0.0705120593837811	-0.0981898165736837	-0.070467594785187	-0.115982548735974	-0.0927580183406233	-0.0528907655026902	-0.119163300325044	-0.172146122588036	-0.215266380592324	-0.199266805232957	-0.183296874507794	-0.19636185754222	-0.201091384486915	-0.163143603968257	-0.127648360327807	-0.122230373477049
0.111429992161882	0.204360939778163	0.130639819794661	0.102831669739214	0.0692364201754481	0.0726191036401562	-0.0427387048038949	0.0740579263855357	0.154268372563963	0.0575517340392368	0.0584592117218388	0.226408047305677	0.200901471648737	0.0583911549936982	0.0750522188328992	0.140250599838701	0.0433092129681798	-0.00112022995601282	-0.00794833080382354	6.92422870418238E-5	-0.0523709210480536	-0.0687896484520016	-0.0534553609652759	-0.0853246200380748	-0.119150855806315	-0.083884918747445	-0.0641391826044553	-0.102611215714116	-0.127101120719092	-0.208337831888137	-0.231191932791689	-0.0629122904564613	0.00357731232372175	0.016027790350111	0.0139618606657542	-0.0635658308267303	-0.0055016703176656	-0.120449535249822	-0.0876830444506079	-0.0737780260804946	-0.142492825974025	-0.218343645555534	-0.265279960809321	-0.26454189118822	-0.253534131882353	-0.252283669027197	-0.252656751941372	-0.231106699852228	-0.20439691599297	-0.165877146791865
0.0582092029802612	0.101558229429514	0.08092161401235	0.0683510807416481	0.0632977756952603	0.0999373087628127	0.0252246293545275	0.123259640312134	0.204279280193477	0.121626776543462	0.132603729705734	0.276605222096731	0.246854713985221	0.120322783216474	0.116888518161309	0.17442047098352	0.0757868413064691	0.0114811981208706	0.00143214268703162	0.0199831562454033	-0.0347894299959742	-0.05837583401567	-0.0258089406043971	-0.0603548877712552	-0.112059628272857	-0.0668522937629715	-0.043040826162017	-0.0822386382367035	-0.105139845946655	-0.148974650995697	-0.150641080870064	-0.0146675193537785	0.0554333754487405	0.0528622629352583	0.034222601487673	-0.00792892698146211	0.0480608252936683	-0.0339792607047977	-0.0218997815460077	-0.0282851396612823	-0.10513281474372	-0.191364998948107	-0.225718553048208	-0.220501942183986	-0.241714763120132	-0.25366013212175	-0.23675044970956	-0.225127845604714	-0.215801597418021	-0.17990400786751
0.0496105572267946	0.122369148637147	0.0745516615306655	0.0542928683770904	0.0412994282393223	0.0226135908899252	-0.0360655365047289	0.0574022695823081	0.0591680676933321	-0.0158085834139409	0.0265105484103878	0.108161414779141	0.0562101306897776	-0.0189793048232828	0.00131967420314859	0.0451918690699593	-0.0262832080585275	-0.0709597995163401	-0.0793984610204899	-0.0433603328565449	-0.083023557476496	-0.104953855194736	-0.0716826518795208	-0.0805864037872478	-0.12277691966891	-0.0859602779900967	-0.0744570717438285	-0.103103926321927	-0.103549023359568	-0.153078842688793	-0.161002449209326	-0.0707418518741297	-0.0263603727166538	-0.0205444849718641	0.012820269137816	-0.0109854744398295	0.0410378403229451	-0.033710158493097	-0.0185368032958712	-0.00948948126846952	-0.0915743392619222	-0.174441694095042	-0.199183116206666	-0.178634709901849	-0.19406200306215	-0.208836189984916	-0.200000884331315	-0.178176741566732	-0.164452510222151	-0.144766684969547
0.0368025534917829	0.0888898596464493	0.0346626356078156	0.0166688809410049	0.0491300387319547	0.0207277001937927	0.0465221330321427	0.123128732462941	0.0672474926092609	0.0163016552887662	0.0961502324582999	0.0812238462926259	0.00512118277283877	-0.00328291858716154	0.0261552275909576	0.0272041119446165	-0.0343199916531027	-0.0826442649926139	-0.0944250794198443	-0.0387817281142609	-0.0643536329416926	-0.107377384798152	-0.0608640531460668	-0.0437205328958464	-0.09144511132247	-0.0650455220059929	-0.0382127625531183	-0.06087165979476	-0.0592327855775661	-0.0962983353449241	-0.104794717756993	-0.0997269665399373	-0.0702812139501883	-0.0959737871927687	-0.0601129543331861	-0.067753715376909	-0.0260237526579052	-0.0558462171662251	-0.0428899791200876	-0.0282248956844971	-0.0953312222804663	-0.140797296837985	-0.17618411937979	-0.142595069635587	-0.147737118804622	-0.172442911865272	-0.158537461159138	-0.134617259671799	-0.126187593053865	-0.117312506200788
0.101892468688684	0.160589079552815	0.0908154443796885	0.0419000220993189	0.0994111115362872	0.0932457715376092	0.148031725656636	0.188484936601935	0.11190780704138	0.0711245496773991	0.147785738079794	0.104299243533259	0.00691493225543846	0.00167350259750806	0.00516603402795471	-8.88761824468634E-4	-0.046466857567082	-0.110350034525335	-0.0996980366078163	-0.0528589905041859	-0.0952749738750716	-0.113184239840117	-0.0552086473710047	-0.051569061720677	-0.0930524446099378	-0.0366857426225561	-0.0143760546944268	-0.0409365428421113	-0.034323233575958	-0.0752858037137992	-0.0988176230475312	-0.147758682994274	-0.111457317863655	-0.122826309443776	-0.101043746228239	-0.112258539299153	-0.0755808698584224	-0.0690696831950431	-0.0845121010156931	-0.0490745508327114	-0.0999828181010297	-0.127788642667821	-0.150840688481799	-0.136195420330597	-0.134693357029508	-0.154159129323133	-0.147607866426706	-0.111601202002589	-0.0975795792836678	-0.0918456519979216
0.0739565579032231	0.103649759700285	0.0616130947023385	0.0772809454367351	0.166099586787414	0.152227523684697	0.167254736409056	0.229789422983426	0.16482105403632	0.0844092083328629	0.131293458773404	0.0883566284325011	-0.00956515839361657	-0.0188924577007179	-0.0123045869969098	-0.0216563836620138	-0.0769312809157474	-0.107738924627696	-0.133950044471458	-0.101930400631668	-0.107653293339701	-0.143396414575705	-0.111653523971463	-0.0923435579549616	-0.120791183749051	-0.0969462070588805	-0.0811554042537206	-0.0909409586159565	-0.0997071142975555	-0.147427696706258	-0.168641200443794	-0.176964484139695	-0.151713719812095	-0.121724293060977	-0.0775859339252586	-0.0976589667642268	-0.0671890666081122	-0.0933841941239901	-0.0874357462539671	-0.0487099315011801	-0.0779662957933651	-0.0942810666140239	-0.122261680101573	-0.0964617447859355	-0.0928943955247507	-0.104886863548298	-0.0923451324612222	-0.0710374476559843	-0.054911711222407	-0.0363613138718771
0.0368600256557527	0.0612274568813989	0.052505124416467	0.0871077011595208	0.160163881943376	0.145088948782943	0.115102127579881	0.1499436085294	0.131551296525522	0.0448146235761605	0.0226220447382646	0.0198458845762833	-0.0379332660614866	-0.0764783044273142	-0.0857478341280697	-0.0977453075899412	-0.139169479403321	-0.162553067820426	-0.163879690354866	-0.130923569523077	-0.148456287699974	-0.166025748698339	-0.128287018565978	-0.114744962160933	-0.131313500313149	-0.0864721087310474	-0.0845230157621379	-0.0936115614079793	-0.077311559213742	-0.117254919762477	-0.141159685930086	-0.116687646152475	-0.0741560625968966	-0.0400805466718831	-0.0216769074216223	-0.0624151100541251	-0.0203784777582561	-0.0689298480854226	-0.0549534582197843	-0.0333744697195611	-0.0711887635276059	-0.10127156112428	-0.0855300855735676	-0.0679271471943667	-0.0844061162672099	-0.0905528430654976	-0.0431937242105408	-0.0357848657115531	-0.0434086320746909	-0.00170505716647741
0.0268814227617594	0.00965555611207398	0.0128216679351942	0.0987604837012169	0.125414016855295	0.107329503739111	0.0286429894859869	0.0617422151767625	0.0945397298294312	-0.00934074455348933	-0.0456906335910219	-0.0130626899960862	-0.0602534533892633	-0.105396296093599	-0.106782708648712	-0.139234703641319	-0.147680663289266	-0.145234619635512	-0.161906212150388	-0.141053601787134	-0.157761997402558	-0.178436301164585	-0.155587373312949	-0.142851467187023	-0.140044280118712	-0.124125195399871	-0.122639835110259	-0.130686751459508	-0.126528513113266	-0.153706716498275	-0.175785423519286	-0.119165682064689	-0.0850478894955434	-0.0346291881198968	0.0223770650322396	-0.0428182065883825	-0.00855324923294737	-0.104276787880698	-0.0285640323852518	-0.0181443194641106	-0.0130477075691639	-0.0235491664438864	-0.0181152302135627	-0.00594012970591661	-0.0230971550290319	-0.0102594601398514	0.0275543791390681	0.0295208334937372	0.0289601595359603	0.0866563356138888
-0.0542986680959273	-0.0454209191968592	-0.00319350191972868	0.134169473475533	0.131607086726932	0.0916470856687624	-0.0331207044539826	0.0176311214043824	0.0523207652404407	-0.0827482516440001	-0.127139861813971	-0.0464878802442855	-0.087970694844859	-0.147995844287702	-0.12539087690319	-0.217386357540615	-0.216988553577631	-0.212989218149208	-0.211280965125002	-0.195803918654393	-0.23676429079451	-0.245267530240538	-0.244389866995363	-0.25454216357558	-0.226417447373823	-0.203334743239243	-0.225696830004956	-0.223554532474011	-0.208457249545835	-0.20551662593731	-0.180901723005298	-0.0229241037807118	0.0225903824574322	0.10269811167473	0.134258650375121	0.0268972306292253	0.0424439184313115	-0.134128206503748	0.00712299692163426	0.0113264043393908	0.031757267227197	-0.00412762942535324	0.038906910068564	0.0546177437929838	-0.00768791631958903	0.0116618697159163	0.0884022662167271	0.0565497995652947	0.0305829907678712	0.139232765512876
-0.102326384805561	-0.085428448782068	-0.0439251989078996	0.11364604997818	0.0881128181128355	0.0362518806698922	-0.0905140479755068	-0.0338385292679004	-0.00129380623063372	-0.119490060180626	-0.148941275736837	-0.0524433480750143	-0.0923598452859008	-0.141568284472831	-0.119533272313282	-0.226907670398317	-0.205401949736503	-0.203165199522377	-0.198500071475022	-0.191686618874171	-0.244444615426824	-0.249025454497345	-0.267525747766983	-0.279958249047371	-0.253672398334177	-0.236781026377859	-0.266118806455234	-0.262247493893449	-0.245702604870811	-0.233503194930771	-0.202427740016945	-0.0167737147468009	0.0260517695842208	0.118009783663108	0.160776464146562	0.0264569406650799	0.057887716692064	-0.138000811903714	0.0250427890942326	0.031007822074263	0.065022959767657	0.0397365312250993	0.0733791382812372	0.0923253359480419	0.0330303830878252	0.0679456791887379	0.138383356721339	0.105884295001206	0.0747089230688296	0.187864614669537
-0.0140623687484905	-0.0474506022333025	-0.0148181433538043	0.0421038924731292	0.0559859218724277	0.0520529372411743	-0.0080428196494497	-0.0189810329695094	0.0158746630967938	-0.0498606768120857	-0.116179918424319	-0.0960207827741892	-0.084956921258601	-0.123624590751393	-0.112588670612101	-0.15482162859153	-0.189912559184234	-0.16346988841448	-0.184926682182681	-0.168075676188526	-0.148905088270668	-0.155533220076984	-0.151856644589386	-0.142959745078821	-0.126054538868342	-0.0951208121804826	-0.0968105846974927	-0.103869430663119	-0.087243723200954	-0.122640166636491	-0.097292335039789	0.0018320904656386	0.0503732482611129	0.035491757775652	0.0141134978169625	-0.0250603057031367	0.00541236297968136	-0.0428322848097695	-0.00948242904393029	-0.0309124121604815	-0.0574568919439533	-0.0540877336071671	-0.00641915926887917	-2.59613754611526E-4	-0.0477536272132055	-0.0177196345772173	0.0511362508731247	0.0290237541742165	0.0117084607483337	0.0977845310327661
-0.0390859956626881	-0.0594978333241796	-0.00880301282487611	0.0596210223019583	0.030332133007483	-0.0163535803882876	-0.0555287479434191	-0.0244156362091109	-0.0182165482773725	-0.0978588355435066	-0.108026701776759	-0.0778480036663053	-0.102904948755911	-0.117015205874195	-0.0969011852410115	-0.118615317762151	-0.0974160562880209	-0.067270190386158	-0.0724365624094016	-0.0492193489210692	-0.0394576394633014	-0.0719046202603114	-0.0693643821695839	-0.0422524633301533	-0.0516720487087829	-0.0506434799944514	-0.0310324455452932	-0.039134634384105	-0.0592333849697702	-0.0781358325877553	-0.0704279465354474	-0.0235738393781247	-0.0112644042000776	0.0589597244269885	0.0941802639945967	0.0590288661794407	0.00702487422341362	-0.0552515178420311	-0.0376264285730475	-0.0224544652755231	-0.0153281483191397	-0.00244797249466378	0.0343847164720741	0.0414299391400178	0.018176056474312	0.0309539570699584	0.063704530360382	0.0571152359088835	0.0481092975557122	0.082563867938659
-0.0838406129304836	-0.0738691724451821	-0.0183004397545108	0.0653454364174704	0.028281754417495	-0.0295354073079161	-0.088846004212007	-0.0298951418384037	-0.0285177015188989	-0.129826474548207	-0.125842589293414	-0.0666719815104096	-0.112842025395726	-0.134518109603215	-0.111451868845412	-0.143851165595155	-0.109250128047277	-0.0844844368687416	-0.0841292568415162	-0.0688467895235619	-0.0783827626541305	-0.116018574011867	-0.126039524341637	-0.105536505297461	-0.108085817246737	-0.116959075744405	-0.108655819348133	-0.100429913598416	-0.113597180143466	-0.11362678013127	-0.0973553801675222	-0.0391358680746807	-0.0252968150531066	0.0772037702466507	0.118915447952193	0.0646454998428094	0.0200445907062537	-0.0762919555074107	-0.0132150389973141	0.0174309725493778	0.0547144346005086	0.0440350891346738	0.0755579272974301	0.0994515472336081	0.0654747250183545	0.0659215168171167	0.10270012596836	0.0942282692075573	0.0684721724898791	0.116839103983372
-0.0716701007389886	-0.0719582301283977	-0.0140737275856969	0.071018432852436	0.0387505872829349	-0.0191189129453342	-0.077329305086032	-0.0257110395803837	-0.0207020675581208	-0.113223646660111	-0.115856365830154	-0.0570987905093384	-0.0863761783623758	-0.124149565853003	-0.119832876230414	-0.143487616704733	-0.102557569810699	-0.0802571881951718	-0.0793553343838719	-0.0673151958918875	-0.0803688578849779	-0.113726560989035	-0.123308780008737	-0.108042997899312	-0.108278945191166	-0.122308988066693	-0.110207215275184	-0.0998188891220057	-0.108832099800147	-0.102468319102484	-0.07311596784629	-9.16848304695974E-4	0.0168893416368425	0.109712171817091	0.133800252591562	0.0837912243075515	0.0299208593578529	-0.0607252725887555	0.00737450775012079	0.0274707048163426	0.059227468408878	0.029072147428524	0.06636929049912	0.0994102847602758	0.0535343498486172	0.0508439952898502	0.0935607564333145	0.0832897936757698	0.0459599086727843	0.099114484833136
-0.0873627137329971	-0.0785362401855022	-0.024590166729526	0.0544391648808199	0.0275172690364263	-0.0166407046906151	-0.066992895382826	-0.0286209692197893	-0.0264597128064762	-0.103499849463134	-0.102324286289602	-0.0577236890829036	-0.0780474430081997	-0.104476252752864	-0.107809607754792	-0.141441488413006	-0.10346320378325	-0.0885110347833594	-0.0892542056241201	-0.0900830012171367	-0.0951174597821792	-0.110734068454056	-0.140435875619472	-0.123352264162095	-0.111871944948402	-0.124135978792115	-0.126228594080788	-0.103256324069168	-0.104155654648761	-0.0948610726919675	-0.0749402458890981	-0.0342735285548111	-0.0110670620393998	0.0689394470468115	0.0913684911637272	0.0485446344647438	-0.00145671849413971	-0.0746151366018196	0.0066642302331223	0.0336042889556194	0.0750347433297135	0.0535281104476506	0.0554771901608569	0.0937643439302456	0.0642320035624057	0.0572808877010794	0.0939976762752105	0.0829868705990646	0.0495236672231867	0.0983612583696226
-0.103619573236769	-0.107775944949205	-0.05880398724402	0.0339885033681342	-0.0066649067538328	-0.0882570994958001	-0.133695638932271	-0.0759725451413757	-0.0971639638356585	-0.184003321352266	-0.148324833469718	-0.0989476953235036	-0.148327524116155	-0.14565866144204	-0.126919386749077	-0.177110653849363	-0.133371231642883	-0.106256855003151	-0.118521520413776	-0.121811695422013	-0.126728556731789	-0.137221530757447	-0.175184874999591	-0.156699501693002	-0.135201210937871	-0.146651811618299	-0.155855666403124	-0.14844992073587	-0.144272040848852	-0.137959975906506	-0.119721966158615	-0.0666798615590818	-0.0641045720866045	0.0504783708830018	0.112918487851311	0.0561090565064084	0.00757550923365327	-0.0884691032569967	-0.0107056347926432	-0.011782536954157	0.0454656313997989	0.0854698041054232	0.110376124283766	0.106092669933004	0.0859114819906135	0.123972101313973	0.16434988229496	0.142161327754568	0.124258448419735	0.185165324523089
-0.0797440875247617	-0.0950575793493405	-0.0478641077317569	0.0399457283930414	-0.0125240971433294	-0.09499183460015	-0.147695478306052	-0.0879010576744428	-0.0872478177017139	-0.177862787629985	-0.163601493409999	-0.0982789034775564	-0.130826901081732	-0.154690823889381	-0.148584261331191	-0.185174041066309	-0.139482608834191	-0.108668010904207	-0.118138004369743	-0.119001856933497	-0.133665912305541	-0.143378861591678	-0.170912484809242	-0.162576853106961	-0.144488255993895	-0.148242893557162	-0.15454746735889	-0.157143361175168	-0.150131382863275	-0.14765859539384	-0.119181516073591	-0.0031206012439526	0.0126566375183978	0.11762275807477	0.159560230168282	0.0921781752007662	0.0791373681691892	-0.0357616811671349	0.0212368887956563	-0.00578241724207877	0.0365169146948006	0.0562443961255848	0.130564531094667	0.128793985801662	0.0733377909604325	0.118319884884176	0.166199069162504	0.138335552517289	0.113786117262609	0.192137417477993
-0.10406805190539	-0.114209829203183	-0.0551134964468775	0.0349278725311513	0.00314953900129473	-0.0610534811567574	-0.117311580191169	-0.0833522509705748	-0.0755267593831421	-0.150029092837023	-0.143461423660867	-0.0920284986150418	-0.104404570884031	-0.133660900542122	-0.137793420156406	-0.183402111903457	-0.129378172723218	-0.102283419908112	-0.106587334322171	-0.119316466442961	-0.135424563770415	-0.138514745398182	-0.161370971892118	-0.160612794795134	-0.155657650202533	-0.154068412300671	-0.153481579480976	-0.151894063199408	-0.134397999535011	-0.107568794317047	-0.0544128311399647	0.0155238508130098	0.0465233148129174	0.135484264659607	0.147596715150868	0.100102879050607	0.0456230213230032	-0.0152955477189948	0.0484314905970555	0.0381530592243074	0.0741116706663117	0.0618577989342871	0.116067065509574	0.143863077561736	0.0763574022604797	0.0919782423795212	0.147656577903914	0.110354419308826	0.0681909216334296	0.142701639750535
-0.112641083399479	-0.127445865849261	-0.0719925727484238	0.0123587890345952	-0.0165395656843221	-0.0828708217114347	-0.106014157017755	-0.0883175210987279	-0.102783900394664	-0.144503596741401	-0.125945682944654	-0.101838583426227	-0.10915920664825	-0.11245554395273	-0.12446936978147	-0.165711215756882	-0.0978545596398255	-0.0818658890697145	-0.0923015915849334	-0.116223391196613	-0.131892397393277	-0.125343940329432	-0.152384467927106	-0.152087612031867	-0.152375712482242	-0.149783294096879	-0.149132198880833	-0.154602288460735	-0.147291832463474	-0.118354521682106	-0.0862811375795453	-0.0602350170576798	-0.036034132599557	0.0409424152027465	0.0757364872968997	0.0348283253805004	-0.00595965361074063	-0.0313222780291018	0.030998188352374	0.025010168782762	0.0714794044220043	0.0893616565701793	0.115563568426533	0.126268437827686	0.092224027379879	0.110951561433768	0.154498335755986	0.115920786471412	0.0976775900516895	0.160621175122098
-0.108272814811566	-0.139189177325564	-0.0988854799745785	-0.0117124291183658	-0.0328727889841546	-0.0847335495576817	-0.101544424908834	-0.107392956045444	-0.111256234252168	-0.120887528054365	-0.123844101295709	-0.130679649736058	-0.125284864884868	-0.109334792128979	-0.119055680869992	-0.165335328283985	-0.116975929779177	-0.091913904570468	-0.110550258210042	-0.128697452458733	-0.136007031045808	-0.131800616560935	-0.145427940358464	-0.148778408343624	-0.150789489160006	-0.147400028990027	-0.143028425161028	-0.14271228644714	-0.141081539783748	-0.12022129901328	-0.0937440919059485	-0.0704031034618793	-0.0365948903181124	-0.0195961030581376	-0.00353830628815779	-0.0303407232481863	-0.00924578041390376	0.00731658087113625	0.0499013568462261	0.0510305146222285	0.0795059640256197	0.0991363629433691	0.116671636863216	0.120896148303807	0.0989445300259608	0.131099099184285	0.159538651268513	0.12379141505134	0.11381595181317	0.173293030928807
-0.124192874113539	-0.142370021031286	-0.093296871055739	-0.0102315375462733	-0.0205437554712849	-0.0766182033467595	-0.0903389898019016	-0.100512306592908	-0.129139816585448	-0.124551606213783	-0.107090113569265	-0.134919447634546	-0.137154949039439	-0.102145248772271	-0.115123994813604	-0.16728601491736	-0.10738109844155	-0.0755295160609206	-0.0939197738879023	-0.126845515442133	-0.130884442294372	-0.113644471625758	-0.124341337900562	-0.132993937185302	-0.134860885979706	-0.126666947252273	-0.12961871079172	-0.127575370813184	-0.11353306455863	-0.0768100427858666	-0.039381329199356	-0.0888018765944775	-0.0640826918195721	-0.0422280679662668	-0.0186304514200554	-0.0190548695705387	-0.0105676963081796	0.0523127698862443	0.0815302594294856	0.0855239484375174	0.135164552767907	0.162141427808448	0.18185375032827	0.19570585032904	0.18042631330886	0.199917172818391	0.226701645877749	0.190669404751664	0.171798176402881	0.221319405678885
-0.120218923333157	-0.130278649158312	-0.0873782717986218	-0.00578621342348004	-0.0387207298832492	-0.107612524765461	-0.117253765886797	-0.116532592977795	-0.143159596657847	-0.141104786123967	-0.100208433927205	-0.112868391265896	-0.118011254153417	-0.0829551223873575	-0.10083307462634	-0.143400374001968	-0.0677686183587858	-0.0452891377150698	-0.0635943555231562	-0.100002166890633	-0.121832690697739	-0.102255921175291	-0.120419552895272	-0.133530219002541	-0.144274449926566	-0.141696225689233	-0.145438969830663	-0.159959506277635	-0.152274027769971	-0.100417843124236	-0.066449622724103	-0.104012049183408	-0.0880423670079935	-0.021534381808934	0.0303153846781647	0.0071266694196961	-0.0150887560548977	0.0167998507651123	0.0592614015824297	0.0499420294025227	0.112774920782854	0.150734507488102	0.17390161433893	0.16453981790188	0.153120204190745	0.18368890761469	0.197575651625565	0.159062223276198	0.153335334843457	0.193208465438111
-0.120299630383867	-0.128401282291686	-0.0947535409723443	-0.0183450724702895	-0.054705065735944	-0.100314537876366	-0.115542115897984	-0.126637060988426	-0.134814434463238	-0.125932333886554	-0.0971199378543462	-0.111887295834169	-0.108556223943687	-0.0726683320031604	-0.075718118176629	-0.123932692881508	-0.075413779285539	-0.0585803637105616	-0.0760874084625378	-0.102341373506639	-0.11989564104301	-0.127643341106264	-0.14376666048765	-0.150994979142241	-0.168765935945922	-0.165554953423407	-0.159697828967842	-0.175310426605306	-0.194713887611301	-0.151076450353405	-0.125657802226249	-0.125624937849948	-0.110856356354599	-0.0529641628225663	0.0103027045502444	-0.0229650972751119	-0.0260158583421743	0.00186169173642836	0.0353412197172255	0.0194877000319017	0.0929331540519141	0.135192862330084	0.150687648042547	0.11849507308462	0.115052577820217	0.156719892432667	0.16235861857899	0.110717291793439	0.122478769429407	0.169666295766866
-0.11642078671801	-0.104107703754131	-0.0478918472236742	-0.00752326639728336	-0.0424245272751286	-0.0864762152004599	-0.110380364244024	-0.117002586445354	-0.123991261873673	-0.122474576878701	-0.104727077033659	-0.109470009891272	-0.105357864516431	-0.0851493070161478	-0.0954214298142165	-0.11788609650008	-0.0850708189215921	-0.0590141964750452	-0.0701173730382046	-0.0957736506383521	-0.10518227357088	-0.103923410722919	-0.112966758981293	-0.131559514818209	-0.141923009298843	-0.129483712005848	-0.139245453662076	-0.141753679275666	-0.144141068375292	-0.108506689123291	-0.0773658617851603	-0.0795084106084807	-0.0751773404871598	-0.00911839274284669	0.0424908818197686	0.0145245553869623	-0.0123836371110686	0.0250606896593655	0.0478676969464138	0.0455539016411844	0.127264239046977	0.15821738659508	0.193744096042616	0.158137283858911	0.131247830797406	0.182692266256584	0.192924253322778	0.120853335325642	0.124422189103629	0.175907195334621
-0.0856862327905859	-0.10625203330932	-0.0702772882665053	-0.0182007897927063	-0.0429245631445042	-0.0850504503393883	-0.0942983323999514	-0.111933849475662	-0.127418830044386	-0.112804172071427	-0.103251385686866	-0.135109822614872	-0.117821710092811	-0.0984186512591332	-0.123310064077639	-0.169364904277928	-0.122114981955603	-0.0936558857759208	-0.102498480209498	-0.121390141662186	-0.134015825023649	-0.123884897567489	-0.141922539765748	-0.164034177896838	-0.15297643247587	-0.147591684330685	-0.162507609566886	-0.154270643836093	-0.145188453793042	-0.104999798042438	-0.0657751525200702	-0.0163310798656834	-0.00641151845548535	0.0300209217277805	0.0724375140166597	0.0600999673859717	0.0900348956772431	0.0974343317624955	0.143945993525477	0.10774216924617	0.190466482750731	0.205646207038622	0.271550105863922	0.260032972472689	0.200822280225491	0.238843767509097	0.269187129977003	0.199329860162167	0.174961791208588	0.250061850975063
-0.0963599613539197	-0.119958380004331	-0.0814316847940903	-0.0294062367206436	-0.0627269055833837	-0.106970823712698	-0.11021056301555	-0.114781564223291	-0.139887560327451	-0.136777897798698	-0.100741739568841	-0.115423878686523	-0.118871081944772	-0.0895130550882439	-0.103393588026209	-0.141493173515599	-0.0919040964660818	-0.0667439610242648	-0.082570131803233	-0.0996984755002825	-0.119908621786471	-0.122152155172397	-0.144211583057264	-0.163222880246113	-0.160928232241801	-0.162930986427428	-0.176406594165939	-0.190483544816938	-0.186067396796074	-0.130596975992131	-0.0904142819054699	-0.0314627771268463	-0.0401222836099293	0.0457581659882314	0.114637214916205	0.0925974723276673	0.0964773585656379	0.0725028225491785	0.107259084967678	0.0711102941414541	0.179882163015696	0.217638357514482	0.277476583599259	0.233400975164203	0.182626492786399	0.239497444283907	0.250704491288584	0.156048660767681	0.157948786089755	0.220181521171753
-0.103419418086836	-0.121939133192606	-0.107798399077242	-0.0656962368992776	-0.0801335275915981	-0.10349484287152	-0.106898520617175	-0.116751179966411	-0.124635492739189	-0.131495400484367	-0.0828781151640193	-0.0946501626840903	-0.117639999629823	-0.076459961158536	-0.0724663319454505	-0.102591074298215	-0.0704465707585157	-0.0505659437196219	-0.0726431804619432	-0.100010305712198	-0.119069325181435	-0.136200621143167	-0.157826368000576	-0.18186752047688	-0.182807043696377	-0.185262608147567	-0.194956289903198	-0.214701682617342	-0.220948100729723	-0.175824912160566	-0.137591251779254	-0.0689796211132903	-0.0680677048513985	0.0073462305196645	0.0639827338326307	0.0376740622160598	0.0424312188032009	0.0362233908755773	0.0543235540881348	0.00974055289388723	0.139209494647195	0.202110626990814	0.237532661511622	0.175340895789108	0.148802763525054	0.211212521623253	0.196163997349525	0.113186551731097	0.126657007464717	0.180400775983795
-0.0827438983532429	-0.0940792009448006	-0.079503716623218	-0.0627139804090165	-0.04937032637615	-0.0617452043743051	-0.0610715261609889	-0.0835950641750942	-0.0824606145389151	-0.0735910135159897	-0.0257278354620016	-0.0575650024746641	-0.0672994769462708	-0.0296996895330007	-0.0151245339495953	-0.0126445698149465	0.0016063082669033	0.025933224060572	-0.00466719432372595	-0.0363894170439047	-0.0322293277563536	-0.0560600133240568	-0.085956963254144	-0.113984268451035	-0.121684242894454	-0.134102675517177	-0.135710793057995	-0.159777842872308	-0.171275237777886	-0.12069246376421	-0.0688133302958838	-0.0335742566404249	-0.0308004764356889	-0.0032717241049866	0.0191864140561227	0.0219767737413886	0.0329866085352384	0.0806352993563648	0.0482526526858534	0.00413263732056458	0.112764484171933	0.157049364337188	0.186844296860732	0.12119357165615	0.0993154041687853	0.149603304851807	0.121974064646764	0.0495921099489038	0.0576715784967605	0.0966363528032363
-0.0715129126756761	-0.0819077505869653	-0.0712497135539903	-0.0354691319373132	-0.054250920693142	-0.0735730003773592	-0.084162123237145	-0.10936470402819	-0.0770068129312077	-0.0818480025337003	-0.052249074205096	-0.0658089201618806	-0.0584889341559698	-0.0481741443724495	-0.0251795860692806	-0.00673573439433454	0.0136355304032147	0.0361516319759198	0.00332411348804415	-0.0184222961668218	-0.0179224615565215	-0.0434833754757203	-0.0718253140761878	-0.0782978565480153	-0.0827459649322928	-0.10385845892973	-0.108262626977653	-0.114314766815886	-0.136935315843045	-0.093147742558792	-0.0627150607900988	-0.0363607284801027	-0.044315517049925	-0.00618744939621614	0.00974466529790112	-0.0121936936332554	0.0184452506802586	0.0365332222169372	0.00980080519307545	0.00491416234002819	0.111557490390433	0.156454051247745	0.182065156420413	0.129062877165371	0.109119998612437	0.156227761548584	0.135224698124818	0.0615703907313254	0.0655763935638938	0.0952105834781369
-0.0546489808400217	-0.0644059486904169	-0.0896904537900483	-0.119434811778222	-0.0928953240362206	-0.0757395608845834	-0.054062502493451	-0.107342920287921	-0.0919045368738643	-0.0742663533960692	-0.034147964202926	-0.072074503710704	-0.0764978801883933	-0.0440855208181548	-0.0199197112672479	0.0112929506542146	0.0302673988670148	0.0576043374929821	0.0244314887926801	-0.0244087846944167	-0.0154171530023795	-0.0213612074375762	-0.0608210173721228	-0.0829259808210646	-0.073205338765888	-0.0877268192417798	-0.103478176438558	-0.108700454836867	-0.118203675907596	-0.0891931843533556	-0.0659772039765598	-0.082690739477331	-0.0904111246553684	-0.0630377520292083	-0.0410236087107414	-0.0570186991399107	-0.0481986158226814	-0.00136378704090857	-0.0260370180347038	-0.0282755300166487	0.0840029753650748	0.142206945577667	0.137525803891455	0.0711432830618069	0.0817353250464816	0.130487130064055	0.0820494215221607	0.0218500026789809	0.0504184720725994	0.0568510062782986
-0.064244922719292	-0.0793184740634522	-0.129311203245427	-0.105709778529348	-0.0793134323066992	-0.0432364263342798	-0.0467988816777671	-0.0992871857167498	-0.0915301361216715	-0.0797871547784201	-0.0308195905929691	-0.0706347918898322	-0.0917154423566436	-0.0430893850839853	-0.014253720797771	-0.00769574271827747	0.00952944136573448	0.0366038595060758	0.0108018971575816	-0.0539915264815905	-0.0577768431489681	-0.0558045791494896	-0.100335529928811	-0.145319347101636	-0.13572536127767	-0.133156454217834	-0.155121884637375	-0.172352836269815	-0.174283494986294	-0.140316399105558	-0.114888313295956	-0.111678976670813	-0.106643010948394	-0.0754555818116013	-0.0446601014095031	-0.0763152533238423	-0.0539100675056336	-0.00392890028683234	-0.0175502381011676	-0.0291672889023726	0.086121781335066	0.134718751745521	0.137950640072686	0.0634758747981311	0.0686013652850741	0.130057329801566	0.0757316751349355	0.0033613026375517	0.0470769977952486	0.0696961555394077
-0.083186774566223	-0.0879093457250155	-0.113977005520786	-0.0978058688481534	-0.10863354975711	-0.0844406379778857	-0.0876582802871074	-0.124714521650988	-0.105583329955987	-0.102848609652586	-0.0745895567137268	-0.0995444982348386	-0.0961700343723684	-0.0711931375728995	-0.0683798595388665	-0.0625729372068776	-0.0286659833583584	-0.005202270720426	-0.0288569589000608	-0.0827266163621875	-0.090023137132306	-0.0938030912389712	-0.126096767781754	-0.15197488656362	-0.151263063701839	-0.148162849943197	-0.162793612554948	-0.170028185189707	-0.175792111646837	-0.133687182399599	-0.126497857577616	-0.0843642014523442	-0.0845588972186416	-0.0574573109502578	-0.0341419012514172	-0.0765874320628857	-0.0155745238697298	0.00958212667708731	-0.00567877717049696	-0.0254153165863037	0.10796350241651	0.173577895052779	0.1990545083962	0.132425322741734	0.115845779182432	0.185509656122747	0.15121532449377	0.0740278960032415	0.116609390249241	0.161502843779355
-0.0895433619733402	-0.0886143461500245	-0.126521513225516	-0.102114711818609	-0.117032205048481	-0.099616632589172	-0.0996928940546577	-0.135437455943851	-0.113710752652618	-0.10417577262072	-0.061393011062509	-0.0794318332879601	-0.0906878546663422	-0.0533121048315102	-0.040978651499379	-0.043180363252472	-0.0184985868597719	0.00770283425205879	-0.0218680805598996	-0.0822739679122037	-0.0890173529630656	-0.0793465874907502	-0.112295324954548	-0.146003447321077	-0.145105250857765	-0.137291438461226	-0.156456290682316	-0.167058111993733	-0.181633353513898	-0.143088435281156	-0.144744352688216	-0.129514093966485	-0.128370028422659	-0.0862264079805836	-0.0676701466851805	-0.109023935619593	-0.0486276969135982	-0.0142325519468089	-0.0418306572805206	-0.0492615842348803	0.0968453004408674	0.175177583452669	0.191656466970142	0.115755559217498	0.106277576399348	0.179521125013492	0.143183723873365	0.0592423863776991	0.109520362157295	0.147026797440084
-0.119803216459852	-0.125742122447419	-0.17533554000854	-0.142869381938715	-0.14344709859054	-0.106363535034779	-0.0987328652241937	-0.137700125172456	-0.116607789466655	-0.107899210666909	-0.07541369587469	-0.0862089019410817	-0.102507908245925	-0.0568453396211627	-0.036824932039365	-0.0534163431278882	-0.0224029813971421	-0.00577365907124182	-0.0387433585828243	-0.104662849039238	-0.120443507640166	-0.110223283294676	-0.145898480240086	-0.185272327110679	-0.186319140594274	-0.190869908520824	-0.208688745031073	-0.218290731348228	-0.236703747840112	-0.199009249191771	-0.194993633251167	-0.147689570605841	-0.135216154605623	-0.0907013164568256	-0.0706685906562248	-0.128568886977079	-0.0736991534960498	-0.0333189558796075	-0.0479155298034541	-0.0511537374968499	0.101475892167203	0.200560296187087	0.212305649487224	0.126162419037532	0.120001002443403	0.201143730011305	0.161787111039848	0.0593257387927311	0.111016635504171	0.154273453889801
-0.131021046000256	-0.141953288621217	-0.181835156390833	-0.120439348535448	-0.130869731714096	-0.111472896406779	-0.095533069337412	-0.113747732883303	-0.102434032943379	-0.0975705168849471	-0.070020244829858	-0.0967700761326667	-0.110923911939515	-0.0525921349717046	-0.0405374219786524	-0.0654215928021731	-0.0173339356522824	-0.00912228809297153	-0.0327643585685122	-0.0918205612498103	-0.120778969187091	-0.108572315528857	-0.138643463428576	-0.175628079143	-0.168972187740197	-0.184549134347237	-0.213807191677887	-0.216704754308348	-0.236890063103134	-0.197760147650093	-0.198333597570033	-0.15370075914236	-0.148176835520273	-0.103225336621164	-0.0651287854845055	-0.121645432867554	-0.0669708782107872	-0.0407740999264705	-0.0252266750697721	-0.0269687497214349	0.126884107167835	0.224662100476711	0.23030033246632	0.167426659889533	0.168171326256076	0.228800113731465	0.198115605569342	0.111022056976686	0.159475227596672	0.191418750547201
-0.149333874186957	-0.133830126788624	-0.120694982226576	-0.0587847285850399	-0.0845434635503329	-0.0998170919822207	-0.104679411699824	-0.0965870669005849	-0.0951401518384265	-0.0963769950906714	-0.0741658270166079	-0.0626503142580745	-0.0819507708253443	-0.0565452279996504	-0.0569010324445846	-0.132387440076816	-0.0667757640756825	-0.0898577595276997	-0.0836513446089849	-0.102726111054459	-0.175404878860274	-0.186348516218069	-0.185223994296877	-0.223629910158214	-0.229650104363345	-0.230463179009142	-0.245321224682022	-0.264856295923877	-0.278034215797917	-0.220414034937182	-0.215465137111171	-0.144325040594461	-0.129217205447955	-0.0563410890102874	0.00830653633688713	-0.0571204080365232	-0.0158836016159694	-0.0390221319169656	0.00451018006125233	0.00284009990219896	0.140692576828036	0.207684993940645	0.219050506901129	0.163759131154917	0.15844267030516	0.215847139692382	0.19554412103238	0.115027090505764	0.152403241479136	0.19822414043249
-0.168956422949366	-0.150653934173037	-0.11994826457358	-0.0225114895203643	-0.0224263298449798	-0.0399617288886323	-0.0814571391403772	-0.0435875081947481	-0.042390743140446	-0.0577719513405589	-0.0251964645289802	0.00372536678547446	-0.0294193555935592	0.00284424160572009	0.0158860052493215	-0.0918556924404477	-0.0385436956164643	-0.0846616383022616	-0.0738447830350293	-0.0729008279171633	-0.188106031482391	-0.222798890472589	-0.211509336828595	-0.25617530514958	-0.275122189413949	-0.26648950657982	-0.277748121267256	-0.300292290101859	-0.309519018692478	-0.265998039352734	-0.229896705248297	-0.12133281063667	-0.0922297273847984	0.00832697594995882	0.0835727456989604	-0.0088587609912839	0.00563962050026525	-0.0802580045864879	2.40730505810688E-4	-0.0136368762485721	0.112899370854042	0.147277226022697	0.164805832836878	0.11761436451745	0.0995080638497093	0.154136236054269	0.145096926837716	0.0755094993243221	0.10402450262586	0.182969236644646
-0.150930427367292	-0.15085882412483	-0.114768210054623	-0.00605667615826166	-0.00963005483652175	-0.0233640840441702	-0.0638590168950069	-0.028246366994456	-0.0269946875801272	-0.0682521883361542	-0.0421196261316512	-0.0149268046565671	-0.0617216805159416	-0.0347848025029436	-0.0210306935060568	-0.13510539841524	-0.0944314360839538	-0.123494012344681	-0.125910824012655	-0.13124568904423	-0.229725671485549	-0.256151984824347	-0.243428887723294	-0.285012447081241	-0.297472657583125	-0.283703336474344	-0.29607379465595	-0.313282994556626	-0.318710178914765	-0.279781293482636	-0.243756353755502	-0.1374838081745	-0.0984587089850853	-1.27519169860182E-4	0.0791201109791689	-0.0160964609771918	0.00270337542903061	-0.100447028766598	-0.00286018325688393	-0.0151883009801954	0.0928611994942417	0.127525997225372	0.144084937748132	0.103353288597571	0.080005925024823	0.141652238794831	0.145235680400399	0.0757753285046759	0.104871766448992	0.188980232312441
-0.149751894161449	-0.139763439876934	-0.124726250186581	-0.0189225427981223	-0.0308470696456738	-0.0444868236275607	-0.0602816550307992	-0.0167403938635673	-0.0400247715962769	-0.0770598706520342	-0.0207892344438731	-0.00903795174646717	-0.0769761590997944	-0.0308380697296456	-0.0172951606804709	-0.10436912180831	-0.0510007258969672	-0.0698761683759061	-0.0902125763854383	-0.116757909120938	-0.203691052309028	-0.219371889293214	-0.216168690207237	-0.248700788333026	-0.267507589227065	-0.263224582422109	-0.272484366995202	-0.287107408599266	-0.306997016921072	-0.279088317335244	-0.270765894148175	-0.189097129748373	-0.162781327413982	-0.0485175133636703	0.0349266669502516	-0.0646888575603249	-0.0285395399412724	-0.109722529540373	-0.0188403375245758	-7.68278927596523E-4	0.116192510420202	0.159452516430102	0.158945246601627	0.131430913622704	0.128679901737211	0.185165714498853	0.169929868806345	0.114285875836853	0.149456045666278	0.202325149836665
-0.123116883457012	-0.11484237759471	-0.1109491053697	-0.00174882249403795	-0.00998433864510714	-0.0294061927556422	-0.0478680538205337	0.0183436640211657	-0.0106150277363256	-0.0824180922335586	-0.00676917909943748	0.0212711938797899	-0.07767914770803	-0.0466227546248456	-0.0209660426396577	-0.107330133751563	-0.0648308561823571	-0.0869193724327526	-0.114271103064168	-0.1300270848799	-0.210160457831134	-0.225727737562106	-0.228803775045008	-0.243189905194859	-0.254384626968374	-0.25253222906644	-0.258769632665168	-0.267362283421774	-0.281688307648659	-0.262224538052175	-0.265326697112736	-0.181698855280705	-0.166226256228446	-0.0398612355191488	0.064797849452613	-0.052121352434087	-0.0166274909732665	-0.133792311086969	-0.0401633965635235	-0.0200081709947607	0.0791812740674628	0.118768561273387	0.127078979469466	0.107577098976256	0.0990101081394467	0.156920852163502	0.154191150441844	0.112169016403729	0.141466581349218	0.198491830841369
-0.11649390213556	-0.102798966285035	-0.0800737442551496	0.0327585014210293	0.0291429066410288	-0.00648698687754314	-0.0350077827837597	0.03668769082119	0.00699806961916657	-0.076420247343945	-0.0152406768059289	0.0134339394079666	-0.0820591964677014	-0.0677630661510658	-0.0494080443041568	-0.141491222976168	-0.101460563383633	-0.133755138464567	-0.144491587699552	-0.144955192755882	-0.21608898875037	-0.241298261921506	-0.243476148822249	-0.260263126385789	-0.266543875899632	-0.252159050664364	-0.254910795974827	-0.265445074838568	-0.270137121221351	-0.261219520937984	-0.254183243148441	-0.154460054105695	-0.131179854408749	-0.0108214353602113	0.0859975473471414	-0.0213601786050891	0.0064220157623143	-0.135628776329224	-0.0311352935769969	-0.0176592851673318	0.0471316639818105	0.0722258888367045	0.0850814395504504	0.0742418717798352	0.0606976789735218	0.109997581187332	0.125132093347992	0.0933721824211106	0.110095501436532	0.18210883524293
-0.0557077703281815	-0.0644568351348271	-0.0548760280006555	0.0202326443892004	0.0560839869053067	0.0405507480077864	0.0412239371385771	0.102506229519689	0.0597952390581376	-0.0257413388801455	0.0299691736089575	0.0210300266204014	-0.0808933112230432	-0.0692423016353608	-0.0506619058447974	-0.106508207965621	-0.109749765459097	-0.130175479271444	-0.153147331764649	-0.139383737551895	-0.171250303453574	-0.201988381110625	-0.196206264027889	-0.197971714546086	-0.204948183955842	-0.181516660749957	-0.187352192876677	-0.198990218896848	-0.187135101292889	-0.211295665032036	-0.219724641425191	-0.154914247685095	-0.126133412699693	-0.0452013486376975	0.0245761311979846	-0.039900231014736	-0.00958019727054895	-0.101139165949123	-0.0523255601789599	-0.0568594053995656	-0.0533738978221915	-0.0431237506739357	-0.022828375598589	-0.024898570127987	-0.0370814314404946	0.00499023906088072	0.0274754608256452	0.0202334050045349	0.041970652966539	0.103099670614711
-0.0533561783193758	-0.0104117939351233	0.016598121791544	0.060049202068464	0.102826377124337	0.08045682117869	0.0645521927332431	0.0995224661148135	0.0653204219235319	-0.00442986178098	-0.0161780136737562	-0.015121318909769	-0.0770974528929043	-0.0955603003948217	-0.0852455580267915	-0.124446739199866	-0.160821657706016	-0.180408929481198	-0.181847532182211	-0.152511676550178	-0.175871651553059	-0.198096459241639	-0.17360978825368	-0.173759106200172	-0.175181043294466	-0.142613395334378	-0.14828518697822	-0.152286216635245	-0.130912857370635	-0.161232561590342	-0.152662796055282	-0.0826588155346822	-0.0288714634456535	-9.29954089800527E-4	0.0192224855492818	-0.0260757914745255	0.00326560929310012	-0.0737107049975727	-0.0180957837667222	-0.00860831600197609	-0.0605906497512178	-0.118643802965668	-0.103773640911101	-0.0720854066892851	-0.104182877949681	-0.107204683411083	-0.0598334509344342	-0.0497752420678725	-0.0540115751595372	0.00175953687554432
-0.0282701405814714	0.0127009494470624	0.00441983033829794	0.0304934256807873	0.0612917202040584	0.0549020151608506	0.047285338126897	0.0935924115775548	0.0703669519722098	0.0228492149187622	0.0391233886980962	0.0395490373009402	-0.0210867474543113	-0.0276725629921186	-0.0236429358061587	-0.0348726262488416	-0.0845324175041024	-0.115951057661466	-0.127096417122302	-0.103319877257668	-0.125180662799555	-0.154637093596923	-0.131894351545208	-0.133238857340858	-0.149536551578744	-0.120900484359237	-0.127000378116705	-0.141442251379901	-0.126607010452913	-0.15807078737417	-0.158858332021654	-0.11438839621005	-0.0617673064589559	-0.0382822902639443	-0.00932585001815454	-0.0593204033695383	-0.0546302147358365	-0.117518837402604	-0.0712790742678879	-0.047777329728534	-0.103855093265902	-0.151883085592503	-0.181337979075708	-0.15394071006901	-0.15257266643306	-0.163504107056885	-0.141600766889649	-0.123893006732639	-0.11085024292889	-0.0778442698900324
0.0104844626370093	0.0691590812609077	0.0296434614579527	0.0168179306654712	0.0335791401055144	0.031003258789432	0.0494171531212412	0.0674980191472089	0.0118619968540558	0.00123366062972133	0.0240230011622061	0.0262156015373718	-0.0412240280115053	-0.051023253787559	-0.053357345815857	-0.0632229979511065	-0.116173976909328	-0.161243042726562	-0.128395879056658	-0.10932737145666	-0.153220702751211	-0.141451997307336	-0.0923482058671097	-0.126603882761765	-0.135032787766355	-0.0754474642413688	-0.0899889840799014	-0.117955889754109	-0.0818126248200435	-0.110347820979553	-0.11615758750644	-0.100986266250083	-0.041312651179091	-0.0609165889218456	-0.0520634022821653	-0.0737229544229526	-0.0301887838623963	-0.0417833160384719	-0.00919490793203703	0.0221032371777711	-0.0691399829083979	-0.128404095293649	-0.151928589215694	-0.135377021577768	-0.134451989374374	-0.157913887540827	-0.143113440888749	-0.0998681064000554	-0.105511764218986	-0.0947511040331689
0.0302867542491748	0.0625685554905177	0.0291617346316971	0.0107353254894558	0.0292958781313134	0.0165703977726915	0.0467859266128403	0.0813175387788988	0.0132625277611516	-0.00214243178336232	0.0538732951667884	0.0527032099155433	-0.0154829079520276	-0.00560754366854136	0.00680400207621054	0.0188358793575197	-0.033591684460848	-0.0707032815291684	-0.0535664319131242	-0.0260127512000422	-0.0616113696682104	-0.0711914499066086	-0.0223435307606635	-0.041740300764985	-0.0769710190754424	-0.0337523527703876	-0.0348411486857299	-0.064694207506879	-0.0515604472191036	-0.0901913771563466	-0.0921432640265918	-0.109765227892302	-0.0790718041203258	-0.0881856776635731	-0.0622832397750808	-0.0650222001815472	-0.0541445851550376	-0.0624689959709823	-0.0536942523981123	-6.24351609354193E-4	-0.108307036258919	-0.163063959291007	-0.201960717239894	-0.180066734381636	-0.172091664480387	-0.202521419348442	-0.201395551708091	-0.16189881042177	-0.154801501590772	-0.175320840885808
0.0502170821424757	0.0657884841492301	0.051440964256652	0.00717759241723913	0.0257967336091832	0.0371117227915985	0.0788708325714784	0.0861095178727885	0.0524584785260055	0.0254701775152729	0.0599416192810074	0.0620627889423367	0.00868084047482273	0.0116231715102356	0.0387934340878989	0.0543893270834	0.00243872689119619	-0.0282167741390521	-0.0160136503829199	0.017099747009253	0.00731790868230612	-0.00579954432978643	0.0427932547952215	0.0400755190619034	0.0201125643445518	0.0480582159195998	0.0622503964270586	0.0506049450348447	0.0710935951661179	0.0277533001979392	0.0235880579685731	-0.0381066809021895	-1.85098635214951E-4	-0.0454926164002938	-0.0802087697298047	-0.0681242166006849	-0.0892964314189491	-0.0597637524530861	-0.0815573447737893	-0.0270938178492389	-0.15755402282848	-0.220327855374648	-0.236542074775852	-0.193290049174796	-0.202217867959759	-0.244060780221865	-0.225655010274155	-0.191026740731661	-0.218027290930367	-0.240025168101056
0.0228088301420682	0.0260852812076024	0.0347822074777647	-0.0170121741649777	-9.88012648190613E-4	0.0196748722336384	0.0642640581897529	0.0486897660181744	0.02356303536688	0.0295785489790783	0.0496401742864014	0.0328812668208981	0.00529001856047859	0.0223471547679818	0.0618439975480535	0.0512493731841505	0.0192753042823335	-0.00200685726969868	0.0205981300203018	0.0482537548074194	0.027627263679142	0.0329986411128538	0.0811698209869049	0.0615811613391536	0.0423495978335325	0.0701153157467355	0.0894500653285009	0.0695625028763176	0.0902612218846512	0.0550452503485852	0.0582964764815203	0.0162985690187535	0.0560724567975794	-0.0114668940570986	-0.0627585930219889	-0.0427675774154379	-0.0680357224995285	-0.0342081287081312	-0.069585771688293	-0.0388414083992572	-0.175882997819888	-0.243181360494946	-0.250613705589009	-0.197958604301963	-0.21755333200297	-0.256752101738761	-0.234241503162262	-0.197821167584365	-0.232370307494527	-0.260314425844197
0.0284401143735009	0.00541555511921241	-0.00247207694307947	-0.0455206762132135	-0.0313531461660374	0.00725345279897015	0.0528516520318002	0.032210969559615	-0.00483354895366292	0.00212510949632207	0.0395384376298552	0.016206810608359	-0.0201182836980044	0.0143764794226507	0.0517444207790749	0.0487877701289378	0.018570607498782	-0.00491101733490273	0.0215777346202044	0.0496727146342781	0.0214112910218676	0.0228557565855093	0.0770376924264544	0.0603642838897915	0.0304463038958633	0.06669025143255	0.0897241102427651	0.0605151367846025	0.0726754773952335	0.0293491329060959	0.0223489631600158	-0.00951407207791154	0.0268502555842779	-0.0381599858007882	-0.0884725773833881	-0.081224594957269	-0.104821838775005	-0.0709304151030033	-0.104992784156512	-0.0679027934835264	-0.20719256632438	-0.280448989112822	-0.29956554909491	-0.253467853289344	-0.262711491634285	-0.300353326766457	-0.29238350426174	-0.244323242520829	-0.262814797037763	-0.291736597485966
-0.0148649597218765	-0.0589891804594477	-0.0581871212497941	-0.0359745563292647	-0.0215384367414725	0.0439144459985766	0.0420017340851308	0.0179467580533151	0.0310299017594262	0.0164929510678452	0.0202828959660341	0.00989872120544292	-1.48469242636662E-4	0.00851778606295444	0.0419393053832606	0.0120145366221224	-0.0155706627289873	-0.0408745289078881	-0.0121542607525836	0.0209852445416526	-0.00207365635898835	-0.00414093548045154	0.0395839302459193	0.0321770946974696	0.00475980077987735	0.0339172543667794	0.0738432561284406	0.0499076658698757	0.0573184229833701	0.0302976213074745	0.0563212214534872	0.107711587419513	0.155677260940906	0.0968993584935198	0.0242444762070272	0.00744535753810339	-0.0387767677282585	-0.0579285362934075	-0.0547442851173373	-0.0517563767744281	-0.187593958048213	-0.271218890191324	-0.276839147768129	-0.235134925464758	-0.262906732869945	-0.298304163776464	-0.267483737537453	-0.237133217161547	-0.274098124287607	-0.276674733303833
-3.72994755681979E-4	-0.0479998116381812	-0.0576597871956095	-0.058592634228286	-0.0473437577490351	0.028542204235881	0.0548269771995964	0.0305409345959036	0.0727947447115667	0.0465995489015935	0.0374926489187217	0.0256590729073644	0.0343070730418409	0.035334497720081	0.0727569346607562	0.0574818459775303	0.0238712192396599	0.0075607597152625	0.0210359620205212	0.0609608417174045	0.0702396037969817	0.0589167842850418	0.121412632391842	0.12289701366762	0.09512132863874	0.116040354920744	0.163366711710431	0.151037445725795	0.145606165143504	0.106997718739647	0.123316199674934	0.120138556980888	0.161380557831932	0.0686116486661191	-0.0269285614819026	-0.0214775784039865	-0.0828901846446169	-0.0641879704698013	-0.109941625051692	-0.110912816211424	-0.241199758771253	-0.296417126734067	-0.299143840891289	-0.257826912126411	-0.280607271884144	-0.320972203877125	-0.299160032675706	-0.263809072561791	-0.306115445237912	-0.320874401190464
0.0343199141703117	-0.0214322961431595	-0.0486077506830718	-0.0902929721442135	-0.0705688482670272	0.00244139345981056	0.0709404832895214	0.0275467304260232	0.0488451514860242	0.0448800593516359	0.0478262104032844	0.0222050115294804	0.0342660359346542	0.0466864954148025	0.080607760511782	0.0768692975780827	0.0436332625164007	0.0141711892737369	0.0383137797381318	0.068961727364771	0.0745306405661446	0.0771467309979207	0.147565747503083	0.147768569573645	0.117655361273774	0.139298149436735	0.180862359139981	0.17676549370332	0.171271165209151	0.121370728767638	0.118756605478554	0.0533793446188883	0.0920896783321828	-0.0253322288901481	-0.122708101663324	-0.101982964957922	-0.157558133797715	-0.0820356702381511	-0.16199809947877	-0.162583963828269	-0.276358455234635	-0.307639168800613	-0.315589986780437	-0.278878891810314	-0.284696469112989	-0.319986384273648	-0.304626402546787	-0.260388313841639	-0.293680797878618	-0.329159280933265
0.0271425255424764	-0.0577480133908332	-0.0860103653530664	-0.115241477150781	-0.0917237185288744	-4.02510359291616E-4	0.0694369407324183	0.0225083045854517	0.0687833635711897	0.0523692299825904	0.0486576211410537	0.0317704985439563	0.0503907045776849	0.0456040490445887	0.0747263801053146	0.0535061660063873	0.0246584647439163	-0.00276216791770665	0.0168841324418407	0.0519124694729304	0.063234220599708	0.0665669999201595	0.125794211689673	0.138361557412856	0.117882402453766	0.138954796469453	0.190765145553448	0.192692666176788	0.195642644375959	0.144397552168205	0.154485284861465	0.099631394624754	0.142019064063629	0.0237965916944075	-0.082869977125526	-0.0710214989512586	-0.143853535050022	-0.0729180118629643	-0.154137493326669	-0.192278014423958	-0.298138008505732	-0.319668309700117	-0.302200918239742	-0.270357949904866	-0.304835017653361	-0.327032891889926	-0.293904279908139	-0.272968324807317	-0.317325799971653	-0.333580326364078
-0.00342996475962745	-0.0882639593229903	-0.0991901760361396	-0.10471023273059	-0.080810496876794	0.0206624474108274	0.0701362975455051	0.00757799982336495	0.0887831534699819	0.081444836462699	0.0249505792717266	0.0205438040973239	0.0823601935526981	0.0418857639558274	0.0504215690874786	0.019813429840182	-0.0181080766654989	-0.0406780510811976	-0.0203848366728649	0.00662404290759755	0.0169586299276342	0.0325581383690235	0.0883509716033474	0.0937291535271322	0.0956157586978946	0.125566954537148	0.165905185823507	0.171369406320128	0.195653867508608	0.157061042711974	0.195927168862775	0.1963234717357	0.254945109031494	0.100249212974159	-0.0270708001728503	-0.0166483352332925	-0.0750434501931727	-0.0305136324801198	-0.0791258182143358	-0.148565889335524	-0.274751416493611	-0.32535805103858	-0.291037998696939	-0.231184749438627	-0.294672073441122	-0.327349440127531	-0.261120091290252	-0.242353587429404	-0.313908239541358	-0.300683358191863
-0.00851695884765208	-0.107774895349695	-0.0872959915942925	-0.0261653651500632	-0.036396179605815	0.0404507200639618	0.0407055531202513	0.0275311283430404	0.109377523677476	0.058380385801643	0.0161509465641343	0.0713949462562438	0.105737220626906	0.0373681608432824	0.0476462770585819	-0.00737387296424504	-0.0479101915283759	-0.0793408442980062	-0.0562029172340214	-0.0351929436145885	-0.0497507323400262	-0.0472087171355688	0.00145644719720839	-0.00300572818544337	1.94166657495372E-4	0.0368215121854336	0.0775436268775667	0.0793720660393214	0.110108003014429	0.0974786543649341	0.173009581832336	0.263640281453421	0.32026428527561	0.264286732906015	0.168228085713513	0.126166175653042	0.0164463196312494	-0.053584892226272	-0.0440014999610935	-0.126126017839879	-0.229678999877053	-0.289500938418403	-0.237425438595008	-0.195084463693313	-0.296181924982431	-0.300674611161056	-0.2175707895373	-0.237926649782483	-0.319177483572415	-0.257685184906734
0.0383607364884103	-0.0886752860842498	-0.0640707838895093	-0.0339303734554738	-0.0432311481698109	0.0507777782102211	0.0570226393712106	0.0312928936122604	0.130170226202186	0.0833771532567607	0.0410761390785809	0.0909476429892408	0.135054240374471	0.0660849287828575	0.103973978989833	0.0718431206967123	0.0195427581944061	-0.00830526052253737	-0.00651742200914185	0.0358577618255154	0.0556760300556204	0.037043160156056	0.09351701529024	0.0958888082795473	0.0845989428413383	0.116572287700925	0.160792787912755	0.150719112748892	0.170550226217658	0.144391608714563	0.219799324946299	0.257017096012202	0.306836565573372	0.240044791317425	0.126848358191398	0.117724367165638	-0.043628660421319	-0.0584706742163022	-0.098174834500693	-0.172640800686355	-0.291809189814061	-0.334405004208853	-0.303057197304039	-0.275086606586248	-0.343946874019724	-0.351288296740093	-0.296572982936923	-0.303284972400558	-0.362786947070405	-0.339917800311606
0.0233513504534836	-0.0549228927346066	-0.0166323249565192	-0.0548105870126811	-0.0534843925572337	0.0157828680185787	0.0424218090155237	0.00591693547062786	0.0504534555037249	0.0539799499801279	0.0148126027473978	0.0248966738131743	0.0775079726764076	0.0434710855299332	0.074838962597199	0.0777867391584175	0.0478387672257888	0.0279864504982945	0.0420570718058886	0.0768724865711708	0.106202694911672	0.10478158732459	0.146368908238548	0.16142662284648	0.155445237889702	0.153248489219533	0.189356506156079	0.194835936755652	0.205790757953022	0.17810997255971	0.218910986928841	0.182397549611762	0.212254746991445	0.121833614977928	0.0251949026150072	0.0586653574945401	-0.0523322562990732	-0.0238007145566892	-0.0775227487929302	-0.116012476694282	-0.248882442583142	-0.315296386746937	-0.308152905035334	-0.26621438729641	-0.302957904126517	-0.339073169028865	-0.309221703821952	-0.279101275562451	-0.322859059897285	-0.341307489990863
-0.0164770581679061	-0.00875282905035021	0.0388268332454139	-0.0359228051856628	-0.0316325265465895	0.0479559020371944	0.0255904712570608	-0.0433259257711596	-0.0516013945495839	-0.00190979665760348	-0.0646437137928561	-0.0626159951633729	-0.00119738448300173	-0.0185421806601734	-0.0400662993150658	-0.0147119491211387	-0.0210016773990038	-0.037700755239976	0.00696966336608983	0.00673269465554073	-0.0183994527452686	0.0483604004976894	0.0590220839342942	0.0379111540293954	0.0513709303858323	0.0593704476378353	0.062060694649818	0.0722940336239049	0.094786235867907	0.086862538469797	0.0878559498433752	0.137836240896305	0.182536345417899	0.065247538734158	-0.0165538661191131	-0.0084921831399229	0.0586226048054638	0.0738197789518114	0.0732239280004906	0.0726992986222624	-0.0469165660221514	-0.178403221805556	-0.162573298978372	-0.110449112774455	-0.175228800472962	-0.193938502495582	-0.160016460364867	-0.148843812319321	-0.190291977145687	-0.171223472695824
-0.0691156281383756	-0.0261339939464687	0.046615703588673	0.0122042875781885	0.0165653724874866	0.0406541693603106	-0.0305148738553682	-0.0356319973451963	-0.0696861745434891	-0.0471645283631625	-0.0822956675830457	-0.0283384474537849	-0.0147304771793315	-0.0407265696123563	-0.0581241170371161	-0.0382916321679223	-0.03128493282855	-0.0379406203945601	0.00237878438933959	-0.00979663310683677	-0.0562639366554835	0.00231006586918334	-0.00895331523208146	-0.0489586910954434	-0.0379611688166547	-0.0301399477228227	-0.0422982676742601	-0.0487720716965281	-0.0287165038971766	-0.0289604172595411	-0.015916227331331	0.102975275229217	0.132752392504568	0.11331037256089	0.0933065950630978	0.0744053539113282	0.132614180506057	0.0732741630910353	0.12895073671912	0.132789435343901	0.0570597067847596	-0.0692334020364556	-0.0536220317351935	-0.0224225133293628	-0.0838117316921867	-0.090300712237728	-0.0667612798815751	-0.070042226614207	-0.101191755026793	-0.0556468833348143
-0.0573186468469635	-0.011471576737233	0.0441404270192284	-7.54815384744758E-4	0.00424650913288583	-0.029866564450492	-0.0137544332617111	-0.00381544884822144	-0.0787992464306676	-0.0647127285614969	-0.0441126777902594	-0.0147913129295741	-0.0517660879516043	-0.0389205230184231	-0.00488491241567361	0.0116145647546677	0.021315341420121	0.0166637694800182	0.0688620792922827	0.0588506528713951	0.0426077097563377	0.0744753230716983	0.0863306383230429	0.0644897424373327	0.0484870921646811	0.0665409579341742	0.0631952137946235	0.0494616572138722	0.0646086748788415	0.0556968096779542	0.0695923067706729	0.0271452095440916	0.0190077849773679	0.0261990610872278	0.015054134052647	0.0490467482038111	0.00443342352612476	0.021764909368904	0.0272386896159641	0.0691232638760747	0.00422340607195687	-0.0815095901413624	-0.0576218418029267	-0.0137019511829593	-0.0466649536631831	-0.0873373284452399	-0.0704150876440656	-0.0518200145720364	-0.101099086465211	-0.107131779915832
-0.0890298854897936	-0.100672305040097	-0.0575989347886853	-0.0572427651674128	-0.0608828308814719	-0.0827549451261864	-0.0624872755734621	-0.056448108435566	-0.114183540621682	-0.114363491045915	-0.0705433779595305	-0.117815590017588	-0.122246555544575	-0.0721305593344645	-0.0719631675275085	-0.0656046851904526	-0.0225438961984011	-0.00502534148400964	0.0407185689286937	0.0351083194608801	0.0402516568540139	0.0621027587473561	0.0432423388901448	0.0366902899806812	0.0192993056432719	0.0302388333308648	0.0271578900230314	0.00106111261812174	0.0320508731984024	0.0232218241828024	0.0444025764779408	0.017671629273457	0.0202378596719164	0.0166808979125198	0.0308709713453688	0.066817052623213	-0.00769905240665388	0.00671201627617691	0.0188065470771502	-0.0267632942357077	-0.0707486835361112	-0.0892589247036886	-0.0723054417628423	-0.0427639997569418	-0.0484390978243142	-0.0833500687482444	-0.0612153805668419	-0.0541830621364557	-0.0641596626371888	-0.0711229666955265
-0.115515139103596	-0.120282175072417	-0.0751941455731431	-0.0638683342366071	-0.0773231003053337	-0.115313744490026	-0.0801194554439341	-0.0624211234667744	-0.144736295902233	-0.135124243881036	-0.0780233201901075	-0.112029732163974	-0.148511445235403	-0.075548729367088	-0.066342184931331	-0.0724089407013189	-0.0302728293806452	-0.0226535487736851	0.0132737717961425	0.00918493562582504	-0.00404739717768943	-0.00116442456562202	-0.0128440570534077	-0.020899776537964	-0.039846138723523	-0.0285089510465186	-0.0343153087019761	-0.0560183894015516	-0.0381284188309752	-0.0527868827324333	-0.0414466649308742	-0.054749508627145	-0.0499962082292448	-0.0277305781651066	-4.35551433562671E-4	4.75331052572969E-4	-0.0251376623805027	-0.0496105774429106	-0.00661675411888324	0.0168426234110003	-0.0350216211300841	-0.0713537116876466	-0.0656928240317779	-0.0191633229349317	-0.0353693152257949	-0.0664720278223083	-0.0392490108038391	-0.0355968483368098	-0.0594627032515164	-0.0579752720463643
-0.113571609436578	-0.107459164011927	-0.0707314647424442	-0.0468972276958502	-0.061271600475449	-0.0911694720235904	-0.0606066523348183	-0.0376619120420536	-0.0902969631455312	-0.0665879139815045	-4.62207095079929E-4	-0.0266371576676257	-0.0662450909743093	0.0117698870822288	0.0239544795764691	0.00257832081995332	0.0337817516083569	0.0285962275195467	0.0573241824488638	0.0480861614329319	0.0174480623518091	0.00244428312987516	-0.00432125148464065	-0.0199899472406632	-0.0652367264996484	-0.0508134686657273	-0.0489763365832572	-0.100788426104519	-0.117095808711808	-0.126971413657704	-0.109299061674726	-0.0778654322636372	-0.0756508133546623	-0.0357088706428439	0.00180523276013768	-0.027834627323398	-0.0456779471873561	-0.0700148331847758	-0.0415897674422364	-0.0188185893348451	-0.051752156603708	-0.0627444490931862	-0.0724122915484779	-0.0562375476813107	-0.0623476773998916	-0.0784307233172308	-0.0886853746184845	-0.105080142792404	-0.0912839923471394	-0.0907356325007955
-0.109633630403652	-0.11068411191629	-0.093965588146641	-0.0724323071524315	-0.074619547776935	-0.0988525374673738	-0.0598872522811015	-0.0503944647506318	-0.100003378174561	-0.0413222445213338	0.0214529246439168	-0.0148437043471468	-0.040938314167345	0.0350566268483926	0.063396978893154	0.0494520903045323	0.0539070212649828	0.0491860837208447	0.059195567772225	0.0429710804927768	0.00710684804577701	-0.00810078896652853	-0.0224133814627133	-0.0616191743772541	-0.0985917598151909	-0.0756115921501456	-0.0914644754385305	-0.15799946131811	-0.187179623287065	-0.201070317197077	-0.196343499859308	-0.156955778701241	-0.158562759263717	-0.111326534114992	-0.0512091512101858	-0.0782525854980045	-0.0575343048090776	-0.0726803669672767	-0.0677017674989473	-0.0282226145171266	-0.0230009563237127	-0.0217194436353899	-0.0469616355088393	-0.0636424769258409	-0.0409817551700367	-0.0364345811946027	-0.0725500707701133	-0.0914184092799284	-0.0466900097093655	-0.0504378435420877
-0.0684682440942118	-0.0822942579041533	-0.0937917987986267	-0.104517592867008	-0.10993930711537	-0.0910040005403217	-0.0258597536319522	-0.0331215216745	-0.0929800292620934	-0.00944247783657251	0.0666789348876702	0.00346443128779466	-0.0244968120694513	0.0787542340021759	0.117215251882949	0.106532621861069	0.107019827732136	0.0870806237960158	0.0886491575462885	0.0682120264263944	0.0358586545003235	0.0307019234066825	0.0192300859659451	-0.0246739625727077	-0.0658804852203759	-0.0414988303164005	-0.0624312695834635	-0.121463531010916	-0.152658449306099	-0.188400377611426	-0.228223401798569	-0.217758743058053	-0.2271090620664	-0.203208704876079	-0.133356217229732	-0.155305405806092	-0.104372605341757	-0.0939078925317614	-0.110076709182308	-0.0596548915100703	-0.0398207121553187	-0.0154283642807258	-0.0793250814607422	-0.124963167195559	-0.0523132676839785	-0.0404942302852737	-0.120811663445914	-0.122767868608194	-0.0467949762973903	-0.0846255668209932
-0.0935389625416393	-0.100049615790869	-0.12178389456446	-0.126423321897649	-0.132445080767448	-0.116057238299656	-0.0482031734371617	-0.0532923774387996	-0.0971020916236827	-0.00618126848729717	0.0655742874657999	-0.0130205881678666	-0.0134886023455275	0.109027247162723	0.144216302793425	0.132624495364898	0.153751585660992	0.137343867166701	0.126552988810031	0.100116364853245	0.0773038559898333	0.0767022973664798	0.056956425645274	0.0237490155767568	-0.0102316305082705	-0.0119280007822816	-0.0296265887069662	-0.0825534533727122	-0.119286393707594	-0.147854773392316	-0.209955249485465	-0.2352571611673	-0.266110385502636	-0.24504443479142	-0.146556104251769	-0.157662136007275	-0.0895762439825369	-0.0698790553994103	-0.079919380941158	-0.0523466904863259	0.0118419206274393	0.0768831810647605	0.00774104009520948	-0.0597807195053954	0.0339648434449791	0.0659340314731114	-0.0407132876107347	-0.0466479435917005	0.0408050623813276	0.00323773359049803
-0.0881818396093995	-0.111032128468685	-0.143362777282555	-0.133313210958875	-0.135007796638633	-0.111974550451808	-0.0355358767700215	-0.0297517970555903	-0.0604513579094086	0.030248199675288	0.129251655590983	0.0470460175462572	0.0314225290933015	0.175753150310624	0.239319657486454	0.211129213620077	0.219697017455423	0.205383966762824	0.179226443260021	0.190804476798892	0.17091967215524	0.127084109832508	0.125502505891833	0.111596794524046	0.047647230517525	0.0312560000190935	0.0323110094363869	-0.0162717234024136	-0.0620126474536659	-0.0921965249646624	-0.165962981495104	-0.232702937414873	-0.278393921631926	-0.264885930434218	-0.174585452595504	-0.163661322309628	-0.114740227505399	-0.0870384181877482	-0.0989352355314257	-0.0528995341503521	0.00805094139021049	0.0883638174028219	8.55249656440179E-4	-0.0578299609222411	0.0545122886135731	0.0759693202999775	-0.0465952971922857	-0.044075678653647	0.0425453283697634	-0.00403072297203405
-0.101897901647601	-0.107152458553825	-0.14712384169324	-0.131169955082465	-0.116076187182954	-0.0785661143493403	-0.00437159277651911	0.00376680495621855	-0.0154853167804749	0.067897040368255	0.173979081829446	0.102586487108715	0.0715233778150088	0.211955770059771	0.288132358221805	0.254520791615922	0.248199638546451	0.234520642607937	0.180655375713624	0.217921406708206	0.222205762310077	0.145593696218914	0.142706981285836	0.149876911893831	0.080299122064218	0.0526130033291639	0.0700169388375851	0.0321062633232628	-0.0113259564673369	-0.0355139144543455	-0.119553987486015	-0.183643160105351	-0.246917646187643	-0.238426438552416	-0.15630748378966	-0.141936012164242	-0.09547967780394	-0.0645139918608148	-0.0782088407410308	-0.0412686525491576	0.0238717933722061	0.113250985237082	0.0295257754791874	-0.0193824348136755	0.075695361226393	0.0975174427099129	-0.0115074976630566	-0.0128170167583396	0.065270637593059	0.0238758332626188
-0.082652474558556	-0.0638791387660169	-0.0973585831246506	-0.0868678619490634	-0.0490319267195802	0.0140701504902614	0.0842138617182721	0.0801482359409438	0.10007608788763	0.162923927151552	0.23283320801721	0.167413918659374	0.136800466160237	0.227995351200424	0.318952914386957	0.268191796594675	0.189416282417027	0.160340400376369	0.0843593296348256	0.183067054756782	0.245490460915955	0.120976727287949	0.140585031817835	0.190908557463619	0.132881421266809	0.10931666367651	0.154516408421713	0.137832129250832	0.110968217365829	0.0693400244373807	-0.00116246742365607	-0.0487308561295358	-0.0960837504899691	-0.148679898526837	-0.135337336042485	-0.101396563475489	-0.0596500197717355	-0.0255623283247902	-0.059909791061084	-0.0674465219662544	-0.0533348986315173	0.0105145016597929	-0.043915955829363	-0.0772348347554306	-0.0242234275007643	-0.0105847259190776	-0.0686116933300697	-0.0610233761683053	-0.0155876330990353	-0.0363677710983606
-0.0570458120561266	-0.0734185134553265	-0.0761086030333368	-0.00336491760361725	-0.0156552381946552	0.00870203371640938	0.0259814687048392	0.0747952247349199	0.141054819675269	0.164123009224922	0.245319256451489	0.223504270339876	0.195052829578962	0.282019744961639	0.369478014870867	0.296685357085886	0.245992621918916	0.172687299178095	0.131910262130477	0.30289984739008	0.286267572691033	0.101365135224725	0.176714911059205	0.225253669823093	0.104888286427727	0.0854746911721759	0.166819082506178	0.129933510404495	0.0784552099777712	0.0480704446725528	0.00670613187900141	-0.00257105409059123	-0.0430667662379775	-0.0357144993900671	-0.00965080266116861	-0.0177504679753255	-0.0895361038854071	-0.127709562529248	-0.113192021684293	-0.143706427479677	-0.114070338523312	-0.0510857873499141	-0.10101136443556	-0.121500650101943	-0.0903860407511674	-0.080683701281968	-0.125312281342236	-0.124519671581269	-0.0998666421462919	-0.0970697026425706
-0.0965084012870568	-0.106506162938918	-0.0892120624674806	-0.013484024120978	-0.0493633676132602	-0.0351295342405625	-0.0236071712123481	0.0350437586336584	0.025653936419487	0.0915055784213414	0.225895531677656	0.186660676837121	0.148994462819415	0.286861517896007	0.367613130032488	0.232525864653155	0.226196426094269	0.125794017807906	0.160476234643461	0.295942208119867	0.167307598819213	0.0461216541287596	0.110099678173772	0.099399916667108	-0.0318984417746404	-0.0230850352936961	0.0270679303773157	-0.0285888262097788	-0.0819565412597557	-0.0976294048131761	-0.13604162685656	-0.0902099641214269	-0.112478225894203	-0.0677630956453457	0.0115891272444162	-0.0485367877924939	-0.0635010369192971	-0.14142957718329	-0.0661063080095179	-0.0679059669593499	-0.00691325740625368	0.0297848227508576	-0.0345395995756682	-0.0693171293131327	-0.0273508821313586	-0.0135266081111137	-0.0764080520750923	-0.0970220692182319	-0.0565788227449537	-0.0302408961878023
-0.0730932089372276	-0.0709956191309048	-0.0804162877017729	-0.07363485543386	-0.0811487657742889	-0.066502655695185	-0.00161415337124602	0.0345798828161288	-0.00658891320374222	0.0704053909925895	0.203288921850678	0.135033652115445	0.105722029342091	0.245771870189486	0.327044406124874	0.242697405893387	0.203071666501873	0.130552196145481	0.151449303324678	0.216213973596211	0.12607891215305	0.0809499397124377	0.101924910427211	0.0645032179550239	-0.0282660841610467	0.00346576927138281	0.00642078424729136	-0.058677735369729	-0.0919882916429191	-0.0970955107228776	-0.154761889961076	-0.168903988898675	-0.199836654362602	-0.196710460320613	-0.119303796818302	-0.139687669688643	-0.082739434096603	-0.0803861792418864	-0.0569945903989312	-0.0349015955545359	0.0185669265956291	0.0642968283050181	-0.0133115348163154	-0.0545107881846575	0.0225446086219759	0.0262601539141965	-0.0487417417974369	-0.0584566522167663	0.0156564049422593	-7.54412764046673E-4
-0.0832334270862877	-0.0930421433553961	-0.0665990821949945	-0.0910579737672757	-0.0673179695182682	-0.0574672952663744	0.00729775702734017	0.0629938146714863	0.0344715227591233	0.107862914512233	0.212959815835847	0.183057031643603	0.171584941057705	0.262183699972047	0.360404267769835	0.357109022704175	0.261368429933391	0.198718608790304	0.177066693797753	0.2302297219249	0.223170444257877	0.163644626727312	0.162515259135514	0.155259404088696	0.0969399861771804	0.0954765721991622	0.08969100881919	0.041728305602429	-0.00369438139764878	-0.0320983990053894	-0.0884574900856336	-0.132377863373177	-0.160666414290535	-0.167244892083695	-0.108317730743131	-0.0900720277441006	-0.0690709800059266	-0.0587607596885446	-0.0525675010301318	-0.047793748533528	-0.0488541050763975	-0.0296062865329642	-0.133012707631848	-0.172219495234183	-0.0729334892810635	-0.0831824857172366	-0.172896098366663	-0.15758227447555	-0.0869621721830518	-0.12214355836097
-0.0680658184457494	-0.0706304946423777	-0.0656354039190226	-0.0530942395230194	-0.0718218147749125	-0.0723890992623492	-0.0560899797619852	0.0163796385513243	-0.0298003162809472	0.0307622386671797	0.159977322811402	0.132342585977765	0.0958145480665878	0.214942261385766	0.301288656203623	0.222237591534772	0.202862458531374	0.11991390706204	0.140663794661102	0.214620958918779	0.107985236254073	0.0420058790280851	0.0699831749260136	0.0389098120266895	-0.0527484812648631	-0.0429993498646899	-0.039330940236951	-0.0829290386508754	-0.135912494188139	-0.148180897156036	-0.180460765560586	-0.161144892376926	-0.172762413955126	-0.137386202025531	-0.052715500663217	-0.10212723952859	-0.0901442393152256	-0.13787352090937	-0.0671572506309175	-0.0513070711589901	-0.0198924637123495	0.0040524691576527	-0.0864104156404724	-0.10427170071191	-0.028663803492803	-0.0395718951956072	-0.117592548149004	-0.112193313836343	-0.0442154937854405	-0.0522884791341607
-0.0791778981858211	-0.0610734574994971	-0.0769952532832477	-0.0698258374974873	-0.0811538846078437	-0.100498167075439	-0.0608470862444355	0.00643902940425808	-0.0814643685432116	-0.0312139174609914	0.125413636912687	0.0767836947908979	0.00524492399556898	0.147700471517991	0.254288421572058	0.156807734073888	0.148396671453131	0.087534256096067	0.107597230888949	0.154171214676265	0.0393474599935392	-6.51634322066267E-4	0.0227135875047229	-0.0311018205667599	-0.118184511578922	-0.0987412731145658	-0.108302157643205	-0.155376226998486	-0.197300633235036	-0.203782981197326	-0.226985598771938	-0.233113193146842	-0.240372617706122	-0.205918171510297	-0.122558586673807	-0.167596375973277	-0.12902537259968	-0.147994727682587	-0.0989227768506362	-0.0447735329791313	0.00136701500843485	0.0397610044880116	-0.0563700917766111	-0.0706811778989431	0.0116099859069626	0.0056423216257243	-0.0813297443098732	-0.0784765451352482	0.00283712889549256	-0.0185137847816411
-0.0525473643124736	-0.0377769476596219	-0.0656157119052221	-0.0861500249148611	-0.0425645499714925	-0.0228426788988536	0.0281602481199143	0.055137827868188	-0.0183534775073197	-0.00110781418399341	0.0992973477965058	0.0590853941186104	-0.0186072116082369	0.0551071013422091	0.177390356755773	0.113572827521677	0.00841014666585673	-0.0244377382762336	-0.0743665153845795	-0.0348472288438389	-0.0383259148977786	-0.0660972735554927	-0.0741702796038872	-0.0916234399449625	-0.0977424812469634	-0.0944140098850169	-0.112661100480251	-0.124839862667577	-0.117236370389421	-0.129858416923313	-0.14886454703467	-0.179934989182394	-0.16538032574195	-0.198768486363684	-0.184517045683972	-0.177971858882787	-0.0962888767268798	-0.0655828679835176	-0.03773017571908	-4.00143482442735E-4	-0.018537052063929	-0.00284848817793793	-0.100979024820039	-0.0903104565433236	-0.022698840251808	-0.0408795777909168	-0.0865311929640278	-0.08967498898646	-0.0334971232415116	-0.0515939907448539
-0.0140416074922339	-0.0203131568262788	-0.0463439586971492	-0.0770881149121677	-0.0407658095086288	-0.0319218221450232	0.0126200998030701	0.05662625206986	0.0224770795453833	0.0162547986988623	0.0926074599161786	0.102238238757638	0.038081438761943	0.0592028248684008	0.186958683985358	0.179596807226631	0.0500343591656701	0.0197320203948963	-0.0436463022239765	0.00719487959369241	0.0413306125672511	-0.0143045358175515	-0.0182233835029455	-6.54871454559627E-4	-0.00826232941264611	-0.0204039810024126	-0.0260706299605145	-0.0343474733076925	-0.0428590485540503	-0.0729924963416372	-0.0849890302987902	-0.133556339621403	-0.122662224403764	-0.142268278531365	-0.119185365487482	-0.0980775728484398	-0.0901671869146514	-0.0971883997610453	-0.0686005874458088	-0.0346736290521846	-0.100047339230836	-0.108014085556734	-0.206834517240167	-0.201666639117507	-0.140309278650979	-0.159521457475232	-0.210465327301418	-0.197303426813031	-0.1504313260536	-0.184434730102097
0.0294933383889034	-6.43141243134637E-4	-0.0294333476325426	-0.104622803561211	-0.0750586921642317	-0.0566250143927061	0.0129297161684456	0.0293569925158472	0.0149770974397204	-0.00378642034369269	0.0518433896077952	0.0592707596580928	0.0101480998840355	0.0142161142358807	0.133508459536229	0.178739974140338	0.065019712113606	0.0540436791884237	-0.00919715034388431	0.0554145946636289	0.135947774010083	0.0709133072632152	0.0890444867646118	0.134520194288884	0.115179453251961	0.0930355708626883	0.107620897024186	0.114061539763267	0.0904905182235914	0.0463180002968989	0.0320560447694378	-0.0902845221914753	-0.100438079588258	-0.14399917749016	-0.150978110935234	-0.101055193505911	-0.141064513839042	-0.101971778351227	-0.13172993432819	-0.0757857461868353	-0.16244376460147	-0.164885577427421	-0.259066549366045	-0.25555605206033	-0.189112766580555	-0.224916873434896	-0.288277807156074	-0.254159060665315	-0.220945129057365	-0.295752718998621
-0.01845860570096	-0.0551242733291469	-0.0715514129831223	-0.104364345273959	-0.0793511695158645	-0.0546563393792841	0.0237715525784264	0.027401504081356	0.0106949709795116	0.00359280485420526	0.0565866841049537	0.0262198913544596	-0.002754499429843	0.0202006162230854	0.120544910534345	0.157807659480219	0.0684274218496342	0.0701218857885614	0.00559630058513259	0.0750439060370531	0.186930787651739	0.102550351272302	0.109418241162853	0.179852523667339	0.167247443195054	0.125745593703237	0.15201436211008	0.162587112188367	0.126869004640754	0.0768062572988497	0.0653282492765152	-0.0880319857616881	-0.11061970692449	-0.151789549190537	-0.16868356153168	-0.116566617856838	-0.172611135256869	-0.106564210870022	-0.172465875511196	-0.108783687629865	-0.175630027639837	-0.159476558685099	-0.256938493409251	-0.252716377124294	-0.177281987547446	-0.213338702098115	-0.280861443457196	-0.241125181378264	-0.208268702262085	-0.296462231650973
0.00511183854014679	-0.048190312165615	-0.0775874904422078	-0.125754560505988	-0.0908948401546237	-0.064160582299476	0.0256320843093736	0.0116565622651544	-0.02716798029075	-0.012737570567373	0.0601705193293307	-0.0103726056812303	-0.033928976644257	0.0175052249378918	0.106242796415555	0.135608806934122	0.0908974846116909	0.100967339138394	0.0569334470513136	0.0757177648548915	0.169397684819474	0.136454334307873	0.125543493041507	0.170011580525426	0.178787479032012	0.142183927197854	0.139632440059036	0.146541698182773	0.125082993934149	0.0683675036572836	0.0381782321305413	-0.138522123026236	-0.166278780552677	-0.208116030452613	-0.2094777403475	-0.168262101104925	-0.217316384039918	-0.132714976809189	-0.21372021856914	-0.150541541339321	-0.193189224186964	-0.150027324148672	-0.235717412446152	-0.234511059058216	-0.156352495557815	-0.191944366933729	-0.2574100516676	-0.206565890602739	-0.163025074021861	-0.263698127429203
0.0507133514657262	-0.00308040264789569	-0.0491422669331578	-0.171034991682578	-0.0998577273307704	-0.0535953177825635	0.0927802263051292	0.0176891318556585	-0.0409431890126526	0.0138454025079908	0.0692233579412835	-0.0542045411034653	-0.0612792774110354	0.00601618557381066	0.0732231561535812	0.116493509883394	0.0665023429146214	0.0837590085833684	0.0436267031517072	0.0591441400389362	0.178387073294076	0.1703849021347	0.170872746998323	0.23300230709749	0.255640866934213	0.21567269865188	0.215759995593886	0.237030920544843	0.223794723423457	0.163006534473098	0.109424043059397	-0.136541632506865	-0.178963360652728	-0.284704263311031	-0.313654854898542	-0.218288146584784	-0.226143340354116	-0.0564164232304861	-0.18880815519554	-0.1222106500139	-0.173102828408643	-0.12188847422943	-0.188406850389383	-0.184131926179715	-0.0882274308861013	-0.130678298005387	-0.192688932006414	-0.138693601402169	-0.0987659808691467	-0.21990215963215
0.045997571960647	-0.0107719518862967	-0.0787209962607626	-0.172508477060742	-0.114217518751781	-0.048909037467796	0.0759695273179752	0.00328769365744435	-0.0124648899430603	0.0298230576988182	0.0584304487911757	-0.0280067195778687	-0.0163759534353612	0.020752036560714	0.0656837155820241	0.107816580908458	0.0694640099244403	0.0659849790684171	0.0301325943908437	0.0310802395966765	0.119625376809399	0.112852624353979	0.121029178764693	0.162733895737404	0.173298623151511	0.148408077287039	0.145679174960686	0.156930435128218	0.142870436976018	0.0889957753566319	0.0468732476030908	-0.156430868668855	-0.177410816619551	-0.277737472359361	-0.308138844339626	-0.225001706004332	-0.225636184945763	-0.0724590537580284	-0.176892243093695	-0.122071340439182	-0.160230815866937	-0.10898962590136	-0.176935608048751	-0.175747741473127	-0.0878301098223349	-0.119516040733305	-0.180916705679466	-0.129510672106596	-0.0800137160829106	-0.182902744248599
0.0121161736338899	-0.0664061998868399	-0.111207591093949	-0.136896043370899	-0.0956241949748196	-0.0123601734728392	0.0625103300321748	0.00255388001903535	0.0162092711939016	0.0253579906099089	0.0218264015842164	-0.0324929416240413	-0.00555021181922327	-0.00194284998342581	0.0266095632261905	0.0406315183846869	0.0083235538843538	0.00608453327494229	-0.0240970172862739	-0.0133085860700793	0.0535642586646938	0.0234722622918169	0.0498427374425668	0.0965966508256679	0.0947939774132338	0.0787305486519722	0.10270891342687	0.123829810476164	0.114672808706792	0.0796178522510384	0.0749050899359134	-0.0505701129653481	-0.0405101132555887	-0.128198749459269	-0.178603128332136	-0.125141143159551	-0.153212957213812	-0.0402458720079361	-0.103655142569935	-0.0647256913656434	-0.117205698315018	-0.0860376935090088	-0.137095137655745	-0.129309927737612	-0.063493704196167	-0.0951619886350381	-0.117979172992719	-0.0770103966039111	-0.057914760607914	-0.136333414924617
-0.0547406331771035	-0.115511533362082	-0.126897079555781	-0.0664551065212594	-0.0382273635519823	0.0165080569752286	0.020775468580127	-0.012814876531968	0.00190575743285429	-0.00347093345500095	-0.0131405504074751	-0.0493855974380127	-0.0208775226970854	-0.0256612379370087	-0.0325422817538546	-0.061993795075259	-0.0594624390853035	-0.0506574139223707	-0.0711892398493496	-0.0699035570229738	-0.0355550030801004	-0.071132144886331	-0.053575216355633	-0.0210504502740423	-0.0259042468219069	-0.03222953778224	-0.00410340177864415	0.0238180346026055	0.0237065525061931	0.0212318178847428	0.039964960977669	0.00704810642454978	0.0213393325681591	0.0184859474056638	-0.0109801944292813	0.00402947342409692	-0.041398505849438	0.0045474298158982	0.027245306016159	0.0433437513706831	0.0368820787937431	0.0689401376012868	0.0455457176581463	0.043152230281919	0.0923621481250685	0.0667196348960347	0.0754150729324266	0.0842570791686158	0.0948532472390069	0.0594711083727893
0.0142124640668628	-0.0300942245385841	-0.0423231912324404	-0.0120364344764022	0.0463594109890247	0.075732355769069	0.101291644835039	0.0605890940365355	0.0741843723588742	0.0620276122705785	0.0472479904997212	-0.00524375145554632	0.0161977158689754	-0.00472988316291251	-0.0193147748310322	-0.0291402601505602	-0.0521403171795598	-0.0393598559525529	-0.067255086083391	-0.0529712612469868	0.0163270962429206	-0.0334444685016912	-0.0188169788171697	0.0332675790994014	0.0236941276483613	0.0110992296865	0.0528529537594389	0.0857359571661824	0.0711610525928294	0.0521234458960599	0.0580051262491832	-0.055245105535364	-0.0640855639132045	-0.0555658825550658	-0.0769704987235753	-0.0427356821707472	-0.117563305080796	-0.0378074026041154	-0.0460678382568876	0.00316848556237684	0.00805935547832565	0.0530596608955499	0.0252146369619467	0.0294976901601197	0.0917211385217779	0.0483872013850067	0.0575597696131399	0.0811250177908678	0.0922290116166338	0.0298288873855739
0.0258052834700412	-0.011300172978796	-0.0131797576100454	-0.0454634832056867	0.0131958396441861	0.0425830424482047	0.117348911952805	0.041471647156017	-0.0176491708431667	0.0179548837226904	0.0141133853134695	-0.0857397589926084	-0.084864820796854	-0.0585388505974246	-0.0776629638307077	-0.0799063541164782	-0.0721488612968972	-0.0354604815981277	-0.0502072214725643	-0.0713776241047436	-0.00110162523706882	0.00500874852197208	0.0151943038189393	0.0475031775747689	0.0498038481977218	0.0546595291431061	0.075913557154091	0.0992757800688678	0.103526500887046	0.0901984721202757	0.0736019154899508	-0.0945728675793368	-0.0957070071863761	-0.122342553084373	-0.145642355904272	-0.0889702522070606	-0.108441968979143	0.0377885623005871	0.0244123490757189	0.057970750035924	0.0597544964216573	0.135774201131878	0.0838946543355028	0.080855114918778	0.204223239557958	0.1608741273544	0.153161274878009	0.207008127427906	0.258564322905766	0.14454965094673
0.0180444935347325	-0.00729947672360161	-0.0247012425601022	-0.062192499274934	-0.0179960198349719	0.00911901013351291	0.0826749532090129	0.0113531090307142	-0.0565201674513602	-0.0123310166109325	0.00281158420468277	-0.101523234931333	-0.100691636549948	-0.0585175881302518	-0.0860649643065676	-0.102938641774438	-0.0830910107182828	-0.072687446086975	-0.0693871990435617	-0.0795792770421786	-0.0335629273029554	-0.0256904945366863	-0.00418360520757687	0.0371619624092187	0.036219974903317	0.0370985518695677	0.0479608909446987	0.0723374714144869	0.0775237725240255	0.0675307351880776	0.0438477189451657	-0.133686609757119	-0.142621091328971	-0.17070733475481	-0.182994817647841	-0.120575437541454	-0.115603174858133	0.0476550993603808	-0.00726329002143478	0.0129366048824488	0.0359325910957077	0.150412598435411	0.113458080998812	0.0967715042014716	0.234254678132772	0.227772477851098	0.203222033135949	0.255587872832939	0.356211964398552	0.24403708655167
0.0716973010416017	0.062611468465777	0.0173609853454369	-0.0429388615705312	0.0190845702563375	0.0106137912075502	0.0846148559117204	0.0265888952108495	-0.0541356818570167	-0.00770869884527753	0.0161969791694644	-0.0893353427649041	-0.101623061936139	-0.0440976933670529	-0.0721942918781723	-0.0905963314769254	-0.0841415804163403	-0.0843060845785615	-0.0798637786968154	-0.0908595443649518	-0.0521361994253566	-0.039690414451619	-0.0372261178672076	-0.0065035900225155	0.002699095444073	0.00508533855341014	-0.0027492945664458	0.0191461107488969	0.00522521514424313	-0.0102362442692715	-0.0856107632589424	-0.283857553765624	-0.310888841548083	-0.316957629951878	-0.282345864970113	-0.213613713230401	-0.163280342312697	-0.00129981064571781	-0.0708438487149059	-0.0360573162739898	0.0148848505016318	0.157382925955661	0.11810440500417	0.0858521805599922	0.250711873813931	0.270840439221628	0.208631527047273	0.27018184839274	0.435974547704187	0.332197297227411
0.0831582776314584	0.0886674559024724	0.0401282118050297	-0.0309537774564897	0.0165973621271621	0.0161462847817859	0.0643265034305632	0.0138315614833239	-0.0637270602725449	-0.0141283029948543	0.00145529714762882	-0.0851693496683068	-0.0956318723310012	-0.0413588754747874	-0.0690392684283579	-0.0951945641893346	-0.0898463309702185	-0.0895956425105161	-0.0815360345607071	-0.119916190222389	-0.121534035630676	-0.0679581680679221	-0.0774467053391162	-0.100784128699662	-0.0724604265316684	-0.0473396428794906	-0.0919661030364639	-0.0834640525264361	-0.0762759200303923	-0.0907308568157383	-0.165467145132826	-0.309741480064975	-0.310794635141621	-0.311574020156923	-0.272812232488714	-0.236991596584405	-0.173310023588074	-0.0401733322107416	-0.0829253639694205	-0.0651915360490711	-0.0063228406157227	0.123918992800799	0.0772258517649127	0.0388866958261246	0.19298316424828	0.227788758436031	0.163011532966105	0.2067060218472	0.386522871481099	0.311985536698274
0.103677801145127	0.110546980829623	0.0598183273704416	-0.0215574012868326	0.0194377720849534	0.007838023914971	0.0440345855614919	0.0164635992435924	-0.04534922259945	-0.0350169118847124	-0.0177615655104949	-0.0674257054222763	-0.0760805080085675	-0.0587141125544392	-0.0883370259578577	-0.0795215502964008	-0.0921119629273798	-0.114825327554886	-0.103293613843289	-0.114295930239473	-0.10596624005229	-0.0729703683486132	-0.0716976001789584	-0.0611534391500742	-0.0399296222912023	-0.0258396304029853	-0.0560753099705013	-0.0434268442026868	-0.0442805427740206	-0.061617353516245	-0.13972018570043	-0.308608280304704	-0.312964651850488	-0.310235004711237	-0.256914297824325	-0.22265476348897	-0.17498440927184	-0.0655516953227126	-0.118318438749491	-0.088914874399758	-0.0573140517035869	0.0529180930579394	7.11810870232674E-4	-0.0485225892784458	0.111083459022818	0.136213268684349	0.049146121058199	0.126206698592286	0.301648544607523	0.199193355370601
0.0726936686569426	0.0802742757805496	0.0293462290523022	-0.0443419672399523	-0.0362399098426042	-0.0500618854406088	-0.0133262744264301	-0.0360825522242215	-0.0881905567916621	-0.0751580243035485	-0.0447224587206827	-0.0731178033959068	-0.0851034722060663	-0.0668194189961419	-0.0851246664740495	-0.0365609928144113	-0.03963368065973	-0.052884608034439	-0.0512518994652107	-0.0735415101242782	-0.0549054154557792	-0.0228764414928999	-0.0360112484964593	-0.0329573028532988	-0.00830129198409787	3.89166262392511E-4	-0.0471578052646635	-0.0388860830467806	-0.038069712209263	-0.0468167794308712	-0.123073901921663	-0.260160867748389	-0.270985836707111	-0.264757827089859	-0.199361405676508	-0.160389601998265	-0.116286019475954	-0.0261727743644549	-0.0799824497483542	-0.0574745761479472	-0.0322248384585787	0.0630000376551146	-0.00775829150357719	-0.0654593383919665	0.094210356244292	0.116669676776622	0.00746438436781033	0.0772681692161638	0.234863122609915	0.115849322486526
0.0524933035915443	0.0358852043103981	-0.0180530243913409	-0.0958908194257341	-0.0606534845778094	-0.0440841506632115	0.021179742094566	-0.0293111317659794	-0.0786727645559692	-0.0372135679410577	0.00732812432723002	-0.0438862369925266	-0.0564495657998289	-0.0104384140935358	-0.0318932749809636	0.0169805080480189	0.0224234287615632	0.0137666894175474	0.0137105134180962	-0.0303964381515954	-0.00870182048187062	0.0353063525182081	0.014580667865734	-0.0026901395799978	0.0239299599947833	0.0411843227215526	-0.0224358968262215	-0.0265848345501202	-0.0273316633505899	-0.0297740265268182	-0.116513115248129	-0.247928503127481	-0.25745307918696	-0.269870029660139	-0.226934002092468	-0.17218165587033	-0.116105145248101	-0.00148489783100018	-0.0595603920509584	-0.0402847455611168	9.48184493530442E-4	0.0975727205928461	0.0160679545305699	-0.0413152526857278	0.110861465219603	0.123765079256197	0.0118194161421822	0.0667851196456591	0.218580589353088	0.0943202053832644
0.049497179230095	0.0135957512894834	-0.0447526375792242	-0.0854622839184897	-0.0576590750886066	-0.0206718963794397	0.00727530630719507	-0.0312117557418183	-0.0129639943340019	-0.00400430416784526	0.021488981243957	0.0023237997243306	-0.00464673460761938	0.0202474002631945	5.4539745018072E-4	0.0443584407995042	0.0337468279569947	0.0137145113556374	-0.00411789906454602	-0.0383596638432042	-0.00835619229627205	-0.0021057940782787	-0.0266478883048066	-0.0225239115602874	-0.00707467077639581	-0.00348131281675184	-0.0405203215474191	-0.0450678844025115	-0.0637505204174291	-0.0596011028029725	-0.0991531626054985	-0.171585346465949	-0.178241255180855	-0.195281743918105	-0.159609772850568	-0.133142622486467	-0.113529658428115	-0.0482508573684231	-0.0798458773899745	-0.0708573599019374	-0.0110393158376537	0.0585539199698248	-0.0118153019271145	-0.0743626946369454	0.0378153459167003	0.0529446058068912	-0.0411114555341424	-0.00982846519989142	0.103597934835159	0.0138743492699405
0.0307447900544226	0.00656982306079163	-0.0625494047420829	-0.102351144985819	-0.0702165231117759	-0.024054479760008	0.0167883151154744	-0.0265475973466556	-0.0093046942450672	0.0112206077256504	0.0379660539274911	0.00593167380131409	0.00436407728955776	0.0380203807030375	0.0253690608317049	0.0847020771628679	0.0864949336195342	0.0839904748986421	0.0593003461343005	0.00123995048126119	0.0402775063509888	0.0557807948882956	0.0265015703757332	0.0262574755862403	0.0408492015574047	0.0183636125723757	-0.0150705639427166	-0.0215031235608194	-0.0465944259716766	-0.0505807716743081	-0.10983696449821	-0.193590700391579	-0.209719714443156	-0.237609950248131	-0.224498997475384	-0.1935514363401	-0.135453686064155	-0.0240192992460393	-0.0820495976422217	-0.0611033641081554	-0.019153537592524	0.043702147914425	-0.0199592599135309	-0.0668818579214888	0.0373327536654568	0.0523485115118695	-0.0423902097297103	-0.0113685973328523	0.0893497758581244	0.00136001328667484
0.0133961946145106	-0.00934978091099341	-0.0816760386037674	-0.122955489509655	-0.0759603534527866	-0.0286818069937697	0.0253480637415014	-0.0104875282462121	0.017980168102011	0.0327953641180826	0.0604476640086298	0.0191607061900628	0.0165068328352487	0.0445302670512128	0.0322539693511486	0.07507015879524	0.0786718296679058	0.0779982539846143	0.0499274777779984	0.0112789344814947	0.0470343335119026	0.0509002605716393	0.0387890398869137	0.0577030450218873	0.061987433911483	0.0365608378810003	0.0235839985294566	0.0248810354038642	-0.00633331764017385	-0.0164872754719314	-0.0887209915776641	-0.187951452302437	-0.20602280030255	-0.233891691746187	-0.233024163851261	-0.205100822332203	-0.152934126052833	-0.0280212642819803	-0.103841350910546	-0.0891250376075298	-0.0448681408620826	0.0405091081883215	-0.0133836902091915	-0.0574509687340082	0.0420693231434472	0.0600190179717055	-0.0244309183260216	0.0125990598719098	0.106930569897891	0.0166903259179695
0.0319695337008637	-0.00520742053126071	-0.0672139023660257	-0.121384782343036	-0.065073895669662	-0.0128993167630631	0.0730506216234414	0.0120773938838171	0.00788766651052031	0.0477553099917933	0.0848059248301058	5.31580606467308E-4	-0.00301563328642157	0.0342473750654853	0.0350739448308028	0.0637681675692616	0.0628600782994815	0.0553295658319492	0.038391267156418	0.0143847550790137	0.0548684145193885	0.0645551888263798	0.0785177388617193	0.103764751205347	0.0924322428743203	0.0838362509848635	0.0878255821753616	0.0891807238069557	0.0512249251653534	0.0205348810754637	-0.0479838802606008	-0.195372411019635	-0.219184168481721	-0.265532680169236	-0.275379994407217	-0.220284358441277	-0.172600693356465	-0.018971764410391	-0.123280287789719	-0.0912269190707779	-0.0794464799734453	0.0112815597442188	-0.0463856120581863	-0.0822401988793577	0.0324548074304737	0.0329361447711087	-0.0518726842206599	-0.0151435538922206	0.0796916097446367	-0.0242326851801538
0.0344307698718444	0.00318157760112107	-0.067758886196101	-0.15561511667176	-0.10177271781588	-0.018276113315202	0.0727724371992453	-0.00396602341836538	0.00112604301878775	0.0350410975633794	0.0411544974668086	-0.026657210247247	-0.00594755377137683	0.0102646828087881	0.00735579260183928	0.0599238350910645	0.0536522311883777	0.0343275353260297	0.0182041187950591	-0.00639252619540384	0.0447725013401142	0.0708146549984449	0.0757712199149152	0.0856183957212278	0.0898611147761107	0.0904985263501935	0.0811255802036249	0.0890978186635032	0.0732562461366538	0.027365652135181	-0.0318175962701736	-0.14496818849016	-0.145718994437854	-0.247908225443463	-0.278397455609988	-0.238565540351817	-0.165936781970368	-0.0269599951410505	-0.127762932267191	-0.104449826384418	-0.126404701535757	-0.0707155178820137	-0.124312692386567	-0.14381194616755	-0.0618719360205361	-0.0678707113317967	-0.126465771499179	-0.0894220793616556	-0.0284189201471488	-0.12128522305571
0.0153381686833277	-0.030241451454726	-0.0843916476052551	-0.177141196761976	-0.123948035423192	-0.0695748752726787	0.0289413140307538	-0.019796027369429	-0.0437116064840502	0.00693081919916499	0.0418430238202807	-0.0375923853137138	-0.0368968919432587	0.0113211200633856	0.0257753379573298	0.0829002973922259	0.0799312031437084	0.0771222698490877	0.0516187865557399	0.0129675278566512	0.061233589534289	0.0735910396545504	0.0617722903923516	0.0634260410737033	0.0637588202434765	0.0676990987209785	0.04673538056787	0.0290561444193141	6.23416773146859E-4	-0.0429092883894871	-0.0947458588479164	-0.187149053313117	-0.19391671831711	-0.245043455062473	-0.24672494183932	-0.226337584918108	-0.176567153525285	-0.0794706510014027	-0.16213024123791	-0.127263201952121	-0.134136900272088	-0.078586239121849	-0.133196852149787	-0.17008485864589	-0.083072503053083	-0.0906885247032564	-0.168159466481725	-0.145572247630189	-0.0773981881870487	-0.161479199873877
-0.0261252875732965	-0.0557878887415816	-0.0618128045354225	-0.13613368683382	-0.113010898881995	-0.0870654513969518	-0.0150329266375847	-0.0295567818663916	-0.0843777284237643	-0.0446463717414234	0.00359105529827938	-0.0406851259607949	-0.0662425562441511	-0.0108964081434493	-0.00724590410248166	0.0472949426066051	0.0492961508221119	0.047794180411825	0.0285029130219345	-0.0296436309897733	-0.00309542137463432	0.0209824162388397	-0.0101642963882488	-0.030762980013512	-0.0257889220779143	-0.0224374736831556	-0.0621873386582517	-0.0922037147777646	-0.111910398152144	-0.128485111835601	-0.178766649403137	-0.20623225408392	-0.204184545784186	-0.216514218051463	-0.178324330677278	-0.184873625592599	-0.0890860231113536	-0.0312146173310128	-0.069031655161262	-0.0177913200147789	-0.0140666639307712	0.0195311168313987	-0.0453649124915558	-0.0840623633969215	-0.00685560110693638	-0.00154033881937905	-0.0768443414573699	-0.0776138957008816	0.00590346808706967	-0.0569601554044107
-0.0637240188375289	-0.083379489920739	-0.0944222548574691	-0.150542544499539	-0.132646874678397	-0.122438593290799	-0.0396265918497097	-0.054493653086929	-0.10669362544699	-0.0481380796662225	0.0178387001357339	-0.02384581560691	-0.0457498397658817	0.0233925554499941	0.0292584946371993	0.0593271158716205	0.0697724346790668	0.0669972929216064	0.0618898422486639	0.0218887141830627	0.0288835806168275	0.0377852708706085	0.00757780874339548	-0.0100881634963927	-0.0317678865799388	-0.0323668137129575	-0.0434198249965443	-0.0924613553002907	-0.12949264100584	-0.146486122264783	-0.173780508758989	-0.189327298027918	-0.194022571084977	-0.169337044278989	-0.118328328698238	-0.128922347202646	-0.0758192033256581	-0.0434034145130643	-0.0567699393057887	-0.0224247830288989	-0.00582764033411734	0.0232888450223193	-0.0372351076587307	-0.0801012884470445	-0.022263356670833	-0.00798602749453585	-0.0802005819489474	-0.0999815728803152	-0.029947619261062	-0.077787915315558
-0.0486595942800189	-0.066031831231439	-0.0927496535213654	-0.120132926418069	-0.110008236395561	-0.112823791586871	-0.0527437662203946	-0.057153187022981	-0.0975250271062138	-0.0593830248059716	0.0145447342775556	-0.0208916825868594	-0.0448826124279941	0.0220957931281784	0.0233557483841184	0.0523279661518933	0.0710010728632469	0.0767507213128961	0.0655113053787125	0.0307528644168846	0.0273208043161684	0.0237912605878478	-0.0067145981187314	-0.0250395860610288	-0.0667933201802082	-0.0649125910494049	-0.0691052167141936	-0.118618207633919	-0.163146971460739	-0.148660127212447	-0.149874674826148	-0.158809595186737	-0.171223412920235	-0.119143797777447	-0.0537124774106869	-0.0616133141683988	-0.0453537584701976	-0.0237657117905972	-0.0476529949846119	-0.0319210658625953	0.0265671692462013	0.0653477027046509	0.0337310561080689	-0.0179076376977785	0.018692340283248	0.0490924546872908	-0.0118961242808293	-0.0533765817026391	0.0055108908050114	-0.0189999167201232
-0.0672057606113353	-0.0643969365787247	-0.0656488750908384	-0.0740522461239761	-0.0838207848546242	-0.112582844202198	-0.0899717636679089	-0.0927210536234497	-0.122890688731797	-0.094587206844106	-0.0455391389349581	-0.0589001223063351	-0.0616386619773877	-0.00568127063111307	-0.0212981382641196	0.0152989374559766	0.0568923267401882	0.0638202687529204	0.0649319521599668	0.0296809015047704	0.0174131991680276	0.0245244795463517	-0.0120999494589139	-0.0440968415925486	-0.0642955730340975	-0.0495144272912487	-0.0692015975881353	-0.115032811146209	-0.126428609942128	-0.0870324169183934	-0.0560609100136261	-0.0631025138159732	-0.0723268228288794	-0.0159082943941069	0.0257648303182872	0.0235846811469178	0.00603583118770568	0.0315054795450901	0.021049004462889	0.020174849176061	0.0845544248189305	0.10240887849781	0.110151180407729	0.0819803045834761	0.077997699926189	0.106963268510533	0.0770244271720801	0.0395858634667829	0.0597395136946268	0.0518465288456271
-0.0777914350215147	-0.0775557723462019	-0.0519534586285507	-0.037326633493258	-0.0633097461251062	-0.103471770029649	-0.0863889978298876	-0.078723444884639	-0.099715829252898	-0.0892628097681956	-0.0265568655778902	-0.011333616878135	-0.0315358023624013	-9.36655177455066E-4	-0.00530224812814677	0.0198184978417485	0.0526122942086147	0.0713237512331426	0.0503610561427357	0.0245827506565373	0.0136408346641955	0.00781596690799288	-0.0315347598897462	-0.0572821379615766	-0.079230512463291	-0.0792826909869855	-0.0968609466020761	-0.144248174871532	-0.16732353328489	-0.129921843740541	-0.0956620163988555	-0.0830147572285833	-0.102034493986608	-7.24595825536225E-4	0.0876506845078132	0.0657184364490392	0.00899361062248506	0.0122338891760251	-1.92571507749709E-4	-0.00823536763398395	0.0862816178685703	0.128901399581005	0.132509101154926	0.0743485566967828	0.0753614253969035	0.125639741522085	0.0882221757816922	0.0267476656696888	0.0613598558370764	0.0645903402369349
-0.110868136370936	-0.120832605755067	-0.106003504662014	-0.0395551834952266	-0.0807404673690492	-0.110526150643474	-0.112935243528052	-0.105454785923795	-0.126281160723512	-0.116629305541356	-0.0524274311026522	-0.0459952130642489	-0.0767598068163845	-0.037822580199427	-0.0296975672868499	-0.0549254832722626	-0.0180340244521407	2.23937239145276E-4	-0.0229830000957697	-0.0559501209419011	-0.0817694185083518	-0.0994800317318282	-0.134370866845407	-0.173706223620467	-0.188990674280909	-0.178521738329133	-0.204516825508195	-0.251826369820524	-0.267354244615238	-0.232905892710024	-0.204697913241224	-0.141086647600788	-0.139611244182546	-0.0314743609761256	0.0750862211033607	0.0185143484070447	0.0174869877446272	-0.0200137979341232	0.00169577434898602	-0.0079418224241682	0.0947249410966746	0.140619930225635	0.150779088752885	0.0760326589893153	0.0730184290530718	0.139107939234427	0.103616606046954	0.0273684726925519	0.0687789235287356	0.102890907961064
-0.100698456960238	-0.113931690111944	-0.136372591008424	-0.129994895158529	-0.0993708706026997	-0.0808886643685476	-0.0607729764885072	-0.0847631020726219	-0.0986629329789201	-0.0751581393592225	-0.0159302315880326	-0.0310011652146958	-0.0636781629330712	-0.0148014178426635	0.00478482242742031	-0.0129777528553816	-0.00260033785574355	0.0213699205538731	-0.0111646415271841	-0.0648853811072655	-0.0774676281684501	-0.0752779574313959	-0.111154801615019	-0.168812241026659	-0.170512703339777	-0.153970562205543	-0.192353365840294	-0.235288323480954	-0.255944544718059	-0.233362185784688	-0.220557889542849	-0.163230721569204	-0.147405084449895	-0.0878887448357293	-0.0169827754331616	-0.0545317966664165	-0.0212814307817291	-0.0058550833581394	-0.00809275536218132	-0.0329436628826301	0.0867837171268625	0.16301229206373	0.146744928826618	0.0543622526187442	0.0771884227371005	0.150969644762625	0.0920353939635214	0.0113530094374126	0.0750733758041595	0.100702772518262
-0.0966214909537841	-0.108842849023682	-0.111361594311916	-0.0995568187593946	-0.116892933348265	-0.119799333977419	-0.0893710694767936	-0.0916686262607054	-0.11426292949702	-0.0856595509159087	-0.0114677114741386	-0.0192381311456186	-0.0484047228860856	0.00270938283107758	0.024119410276223	0.0361032536175737	0.0611250045069488	0.0715868292877408	0.0474691551975895	0.00212670116692726	-0.0076937887244571	-0.0218596102981446	-0.0612264406412847	-0.102779364019056	-0.117325384503568	-0.107494619548456	-0.137771052407476	-0.192596228426649	-0.231224395689328	-0.207192780701455	-0.202170116664966	-0.151661538510848	-0.159643081201706	-0.0723194144563841	0.0256838612595676	-0.0168728474651864	-0.0175241595438008	-0.0366357714254812	-0.0344031796425603	-0.0385150449555583	0.0770626784702275	0.148195016075162	0.1051737704414	0.00966960260008391	0.046755307023921	0.112587560446345	0.0426115825130833	-0.0320930792293556	0.0357287477483215	0.0334439077397366
-0.0638637774527429	-0.0597717860746542	-0.0810817987603465	-0.063651542036286	-0.102023252263607	-0.119927822725	-0.0960243304115537	-0.0813306259460758	-0.110941473468932	-0.10174651645238	-0.0218207099458642	-0.00836861797312861	-0.0500041873974113	-0.00263730232270962	0.0244546531859503	0.00938430001750927	0.0327040024076617	0.0225298892156304	0.0134887696202728	-0.0106541595299147	-0.042983081173268	-0.0614279059834715	-0.0761637617361353	-0.124574389805428	-0.145555495593131	-0.121524512333773	-0.145284489661631	-0.211367084631692	-0.24319863171068	-0.227133859334155	-0.231982035003778	-0.156871699164877	-0.154975485597441	-0.0558095493615517	0.0517336754685168	-0.0101063117624254	-0.0229823242898158	-0.0920305135847409	-0.0760428830488312	-0.0656876356576424	0.0222876094079844	0.0696228904069149	0.0430937536166953	-0.0380616295147185	-0.0230576354521327	0.0442335746416757	-0.00197172410864256	-0.0691367068777952	-0.00456952596999726	0.00221174153850025
-0.0744386053687719	-0.0721933341732578	-0.114045998923269	-0.0808684065362314	-0.0877837790215837	-0.0811607279314136	-0.0739863720125331	-0.0815860781346268	-0.0879083766618662	-0.0695834405070175	-0.0137804853725478	-0.0083196657548511	-0.0390712115931835	-0.00238621101901874	0.0195805985386849	-0.00415999668232712	-0.0135598543969121	-0.0168887358737276	-0.0398087014328954	-0.0661245371091582	-0.105104065567383	-0.121791334616802	-0.134627487553528	-0.185683245055631	-0.205676603888525	-0.180657589574355	-0.209958575419095	-0.250808149902056	-0.267311451048127	-0.251629824130771	-0.266695820808603	-0.158108395632684	-0.144348367930838	-0.0896052852798515	0.00148315876375111	-0.0672811756950026	-2.9040633325227E-4	-0.0532028251906599	-0.013341216009028	-0.0206502670251615	0.0769055371722366	0.12843733033288	0.108889208092853	0.0468456374414126	0.0480641190694506	0.118254939029754	0.0787224571645574	0.0102074470836342	0.0566089470766974	0.0917044067085153
-0.0563806542959768	-0.0615742226199233	-0.124662881076676	-0.133565591722061	-0.1169796409568	-0.0926184634095138	-0.057836723080469	-0.0803788638224379	-0.0936890417009381	-0.0383639883567662	0.0159466862050458	-0.0234513627792624	-0.0365650727567197	0.0290806951185579	0.0516287785993676	0.0479472890263834	0.0280602401294929	0.029302010687404	0.00121099620088525	-0.0208355879738089	-0.0366125777719817	-0.0527520716418035	-0.058417585020019	-0.0981447058694173	-0.114884136849502	-0.0893019176994132	-0.122221834182421	-0.169159226337879	-0.197633060456354	-0.19400239010146	-0.238165087766128	-0.216711296095364	-0.221357729205043	-0.212286607583752	-0.130202059437273	-0.142284648139968	-0.0366156955891497	0.00219826882344235	-0.0199565100949762	-0.0124063678329879	0.0815815511260824	0.147667225355118	0.108580632299177	0.0413292054000234	0.0791941019224892	0.136469724305546	0.0555766461504654	0.00340553082501652	0.0694885746309852	0.0718723169507784
-0.0385542842704858	-0.0482377986466568	-0.126799411203418	-0.187832934661014	-0.138441718629736	-0.0903549528804689	-0.0147689456726437	-0.0642064976735417	-0.102278466221022	3.93684137061687E-4	0.0588672837288673	-0.0417756826212345	-0.0338111356219602	0.0717479076847152	0.0973419691974856	0.121810724441213	0.0924657203639699	0.107459659537795	0.0635345864139062	0.0433050977785088	0.0608748224133084	0.0578632909421387	0.0546023501812107	0.0260284329497864	0.00361844587236649	0.0187524902871146	-1.75393814507996E-4	-0.0412261262861892	-0.078074824536018	-0.100902836256901	-0.177572948844498	-0.255821408778366	-0.272864496326619	-0.355835206029791	-0.308853291408788	-0.260822378584567	-0.119521303088057	0.0281413611605306	-0.0514947048722168	-0.0218444432720427	0.0316414799275867	0.103541762928211	0.0393571158774728	-0.00903368010041294	0.0690120639998188	0.0949016200797352	0.0026362380636901	-0.0186007348117873	0.0617529880301234	0.0293551018625515
-0.0842020649331988	-0.0877477276958044	-0.173743681258139	-0.200051223703166	-0.176134919909571	-0.143173178454272	-0.0634124095694979	-0.101067882033488	-0.162236802286733	-0.0681680834742609	0.0306270024638068	-0.0571002769331683	-0.0845777843146776	0.0402715711682442	0.0767663384217895	0.0868909005710357	0.101938171024126	0.106185652164204	0.0758206394846386	0.0465864339325513	0.022239224504131	0.036190625532911	0.0285419256250638	-0.0110326710615191	-0.0430013052702632	-0.029692099414157	-0.0559694932731969	-0.0970505354759074	-0.12611247804001	-0.127068181133999	-0.201346730128561	-0.297587790556426	-0.331834573462021	-0.365755686152824	-0.272556781154804	-0.239148706306458	-0.105339332112185	0.0178611292567894	-0.0365820563163956	-0.00334361082559331	0.102451370481798	0.198142654367606	0.137612573620089	0.0799343272531361	0.165156610525838	0.206701332833043	0.106598137136779	0.0750174412375561	0.163276818859112	0.12350267491577
-0.0772356986861375	-0.088103729466735	-0.205960635168806	-0.238066266116932	-0.205243528883066	-0.160573840439261	-0.0687296801472569	-0.127685801922166	-0.201400733348237	-0.0940071573154778	-0.00142589035786086	-0.107639259599052	-0.131369736146843	-9.11469774866444E-4	0.0291758020486402	0.051298364315135	0.0928121649156723	0.115909563242492	0.0939853883694438	0.0318477195224751	0.00771438647003109	0.0593725947116733	0.0349530804553982	-0.0154337304164954	-0.0255779573597359	-0.0129296712418439	-0.059897290344469	-0.0936056461045202	-0.102408750229303	-0.0998478519869618	-0.176039064780977	-0.292977505875065	-0.333052400842726	-0.385699912061062	-0.296774159326121	-0.258679049484786	-0.121178762555155	0.0143767873269574	-0.0185839314185499	0.0249452541147131	0.123202458759097	0.20880280850332	0.145728628432943	0.105097305919099	0.191470369380646	0.212563376373329	0.122642313237559	0.0981608109928446	0.174052436761485	0.131703015789712
-0.0749542230133974	-0.101718928245012	-0.19735253327661	-0.163765993427643	-0.197042405635395	-0.197939937168089	-0.128924595964002	-0.143491732431044	-0.224738992993249	-0.163690766508855	-0.0537939275051185	-0.112063464373266	-0.16048182335934	-0.0476572327981941	-0.00986301650512318	-0.0108728472226545	0.0643276975063233	0.0846369326318359	0.0843747663857466	0.0210727602308795	-0.039132962355728	0.00745920658447939	-0.0120448947469686	-0.0645688080330778	-0.0844733786260486	-0.0772685588776361	-0.127984151960777	-0.160935149259893	-0.179103195050735	-0.152287329264981	-0.214161381159654	-0.296772758758185	-0.347659962513496	-0.324926661693575	-0.194915372897611	-0.197618039358508	-0.0989652733283288	-0.0417774915856428	-0.0375938747601947	0.00798690804306521	0.145021541088883	0.254072001291206	0.219162935761179	0.15455049861296	0.226068105007177	0.273259827877492	0.184891777540691	0.143691714831605	0.217334447701272	0.188439256167362
-0.0574190266451493	-0.094528513271471	-0.172300841331608	-0.108135365998054	-0.184608206756033	-0.246014543218939	-0.1960277627682	-0.163495298428286	-0.268295547868525	-0.246758356222664	-0.105869597877871	-0.12137000197772	-0.197909725180819	-0.094402633469916	-0.036138768462003	-0.0336157160490065	0.0529072735487912	0.0763197771751054	0.0827478811006075	0.024229294668877	-0.0276349837177654	-2.23141060891985E-4	-0.0271491899445535	-0.0563492892628565	-0.0793170274154111	-0.0844200274512461	-0.126660675198532	-0.166763802678651	-0.183292699950573	-0.156357369417248	-0.193327162947778	-0.288065006351481	-0.384230218674365	-0.245380795611463	-0.0740550759374555	-0.0890411814187124	-0.087691554860782	-0.1008016804217	-0.0846825500621442	-0.0388017699647324	0.108628953654221	0.232430591288979	0.228761769625814	0.152808474062686	0.208005133280753	0.28172649163421	0.197991981096305	0.141636491558588	0.217606460915978	0.186992826363102
-0.0671399763225669	-0.0859340372098452	-0.200701822721284	-0.218271210137741	-0.215420001475289	-0.194577464036321	-0.120828610613795	-0.171367934906363	-0.27163414383413	-0.16329564947917	-0.0715434146157778	-0.164512436799529	-0.191871630560925	-0.0494269234369917	-0.0355682160695942	-0.0467221245376418	0.0246697733250263	0.0250254281226769	0.0419166342999476	-0.0337395132847266	-0.102999358976648	-0.0361710345300606	-0.0537181757380427	-0.102404804324387	-0.126420390507094	-0.113833563388138	-0.167895792404882	-0.190585377690698	-0.204163982133899	-0.186803500705731	-0.258995893374098	-0.361319331967727	-0.405349246712158	-0.40353362463497	-0.256908126169386	-0.253072876511332	-0.0962505533631649	0.0089810180157552	-0.00208007029779687	0.0538780935722149	0.173831090683528	0.270097724441954	0.230595931893353	0.169427747672893	0.243083716792638	0.300601918729597	0.206270714649272	0.172688944961102	0.258077384676176	0.227661445115317
-0.083425610302695	-0.0842791755862831	-0.127719534706666	-0.124171591515741	-0.134785466364489	-0.0931615107713021	-0.0883965993319753	-0.11740831991049	-0.127954952116221	-0.0662756939747626	-0.0438703541033807	-0.0624220138775305	-0.0529715783201939	-0.00275876969665804	0.0130120702103156	0.0150306589698965	0.0710877748417874	0.0718439813492391	0.0659809996525748	0.00551456957575719	-0.0558836997772742	-0.0186135890520388	-0.0435744009182723	-0.110411943513217	-0.131489789463537	-0.115738172199245	-0.160054649858403	-0.175903983989202	-0.211114890333093	-0.20449093178006	-0.246164930942339	-0.191243555851896	-0.185933483684166	-0.186539227795421	-0.118207269433554	-0.156970010190757	-0.0332819477412479	0.00629714195183823	0.00635507348107371	0.0507149954091843	0.154124147564562	0.167278140987896	0.150064810281115	0.086615843137111	0.0973709728446761	0.158984167527971	0.0882905995570066	0.0161869216247172	0.080355819761854	0.0974979577284979
-0.105732754766553	-0.116570479333244	-0.12128222657714	-0.0349012949716845	-0.0841777786182172	-0.0665813772551009	-0.112875015368061	-0.0723979870953993	-0.0203103739382733	-0.0600889975611449	-0.0236207254203049	0.0292052496580698	-3.19929542534118E-4	0.00406765613600455	0.0508893668642321	0.066473409567918	0.123675275199414	0.139120154594453	0.0940539600028625	0.0408732886832404	-0.00523083962348365	-0.0089749043332326	-0.0344798884385934	-0.0903023526574339	-0.113728268051012	-0.114240867705712	-0.141168291545442	-0.165949743475833	-0.205400479957144	-0.20542262294182	-0.208183433942785	-0.0940152975587556	-0.0915666938374695	-0.00794358097061884	0.0249703026907735	-0.060681469496662	-0.0499815983936366	-0.105423104063843	-0.0941794644362438	-0.0661275878244404	0.0655355897904616	0.0930651558669061	0.0997498226655185	0.0356086359234197	0.0231264237350821	0.0849925324705252	0.0375043080194481	-0.0508866932202313	-0.0132638721516261	0.0234464092346144
-0.134779119601014	-0.123331819927035	-0.138172810777175	-0.0812137182150834	-0.106012299034993	-0.099716655534966	-0.100230780500635	-0.0874292554634974	-0.105173722341727	-0.0934959924364102	-0.0214700893643733	-0.0551806196819839	-0.0948164767212802	-0.0310400697969504	0.010153191082702	-0.0294526798796391	0.0315064657567202	0.0504963261163788	0.0195781613029822	-0.0636254876855477	-0.117924902234764	-0.096293470745252	-0.127671347309935	-0.188669119157556	-0.199322233741186	-0.20793821638327	-0.250422835015303	-0.270937014162598	-0.285266887097529	-0.247639498910636	-0.263138895276305	-0.201723140652776	-0.194374156144988	-0.102145295917217	-0.0595419622225954	-0.14540720336616	-0.080078275172764	-0.0980157998604243	-0.0881881069334652	-0.0541604446847823	0.108461789463205	0.178942161489555	0.17323815343836	0.113397261028705	0.123886148472517	0.19003076590519	0.142956987578515	0.0605286254606831	0.118200957284101	0.141629378856992
-0.156115311460684	-0.145472773096549	-0.146313304909356	-0.0912475837873929	-0.0763548465237215	-0.0564697064547126	-0.053970570367173	-0.050488187965144	-0.0642909287891695	-0.0501030891083851	0.0104773159357757	-0.0228976989524467	-0.0659400198762037	-0.00219443788031175	0.0360050789433982	-0.0124580268262617	0.0357428011085421	0.02959141892731	0.00227280150931307	-0.0644488097406393	-0.12886358760709	-0.102859974122795	-0.11835276150675	-0.180214153339846	-0.191338840358527	-0.184291741693868	-0.223704522646831	-0.239317605828054	-0.265696425174863	-0.24131255466408	-0.262952492716648	-0.208196670007037	-0.191252144001453	-0.139970436668821	-0.0999112964819417	-0.172435091065106	-0.0971500693952104	-0.0868211475549095	-0.0650824614362805	-0.030551177574583	0.109204678714111	0.167149036351652	0.140936694136742	0.0933194634154716	0.118206333461941	0.160517203977948	0.108847084815213	0.0483768135849265	0.103916030437003	0.122144194807318
-0.106244990626191	-0.117862236723948	-0.131176815369069	-0.0713318979160032	-0.0802087109189051	-0.0661568342185771	-0.0604420972817583	-0.0260531428479178	-0.0335570223287681	-0.0233836563570249	0.0477779290128946	0.0232989993966187	-0.0264580204588884	0.041036032244087	0.0729222588181114	0.0447754071938757	0.0732688764993989	0.0701550300852073	0.03075126099378	-0.031503892800256	-0.0811015722651831	-0.0751919882550961	-0.09883712243163	-0.15362555477736	-0.172896142317216	-0.160737148788656	-0.196925351228947	-0.230565428329737	-0.270648793977487	-0.26157397583975	-0.294062145025837	-0.233926685538505	-0.218483625443911	-0.133045416868711	-0.0656221034875639	-0.139478599276299	-0.0746540081031775	-0.101010014589069	-0.106691561777016	-0.0681014455140607	0.0562595745377331	0.11771068280324	0.092045932346316	0.0279418461002644	0.0624480938774157	0.130206500825459	0.0573462893346469	0.00682313626012048	0.0742705247696858	0.0866766176622225
-0.117011284209361	-0.126138709731889	-0.144989628968664	-0.0883823199096132	-0.0853659757834141	-0.0409147906873805	-0.0291765037543173	0.00371769365377303	0.0232081494036223	0.0563916456991322	0.116682732136519	0.0797258774586982	0.0405699417751138	0.118443448063366	0.160030730509077	0.128544555097966	0.0906389043221076	0.0591338088778989	0.0272503373255189	-0.0107834300762323	-0.0575434432310181	-0.0696817876836075	-0.0830866140408617	-0.129926264104026	-0.164582063016911	-0.150060423350899	-0.167958166539504	-0.204549216021417	-0.254392773029456	-0.272424519073308	-0.312839665064186	-0.224775621579901	-0.199832808969397	-0.160545636423163	-0.0898814275341084	-0.166129562554386	-0.0720373768214361	-0.10652713437742	-0.103187251238877	-0.0730173524622874	0.00707676532824251	0.0629827530903601	0.0257107445748916	-0.0220781858163233	0.012914061692561	0.0734779634941211	0.0124233567196774	-0.0170123927678208	0.04350467258789	0.0687183675430735
-0.111758345812432	-0.103027880681975	-0.117105771635884	-0.0674724449940951	-0.0571231278963081	-0.0346584467628466	-0.0186038176449048	0.018794117322949	0.00686973313118584	0.0328947477384993	0.0940706205546059	0.0487513200690681	2.87936285358603E-4	0.0757432860967603	0.0933462304054897	0.0835236064232807	0.0623422850301381	0.0228169166475434	0.00270607585880773	-0.0264270926576857	-0.0700209299893117	-0.083423836362571	-0.0943978329801997	-0.134041236984536	-0.161758050917416	-0.149506275893669	-0.160058417176543	-0.19631940992981	-0.233958469543994	-0.253479541730381	-0.285962973332266	-0.217070531607866	-0.202039201445133	-0.154114802853555	-0.0683658361017263	-0.142349961349003	-0.0659978719180299	-0.107315673743827	-0.0890588595925312	-0.0610999822731832	-0.00362770321062094	0.0234623479557098	-0.0137630119538761	-0.049615234508654	-0.0180286244340898	0.0302500689067252	-0.0125805935169502	-0.0533973163668229	0.0125422351175282	0.0363990217803007
-0.112821233962617	-0.113816803165614	-0.120493405436961	-0.0749338121711594	-0.0597268165559306	-0.0431261840399836	-0.032342251080617	-0.00997710772175805	-0.0345791807711307	-0.029746824002124	0.0354507804710963	-0.00634563036674464	-0.0531592736300231	0.00785268804871471	0.0202632257365777	0.00592564654158261	0.0194944742267916	-0.0116265997429037	-0.0182558538121525	-0.0376625712303203	-0.0789367466217203	-0.0984964332702754	-0.103848775042653	-0.127013575606567	-0.156484972775852	-0.150590856369132	-0.153069581042581	-0.18698106292038	-0.211534396839026	-0.226984233181956	-0.255465905962982	-0.206259904967352	-0.202012157154743	-0.12014597498792	-0.0296373252960965	-0.111613524413753	-0.0714762953559386	-0.143780379962401	-0.106588178175305	-0.0728858483800658	-0.0391594936738497	-0.0277474641406228	-0.0529911874400638	-0.0881614482761293	-0.0454423387064043	-0.0101570200523505	-0.045776448726736	-0.0704699892433703	0.00709382066669741	0.0155715377220833
-0.115027736652486	-0.123143725947321	-0.102240288319271	-0.0522511437745108	-0.044647273519539	-0.0559130618385624	-0.0512733185492892	-0.0130315600389529	-0.0620049854235283	-0.0714386095869238	-0.0216239800406152	-0.0323384220232181	-0.0886821356930165	-0.0450858426762234	-0.0319027863924884	-0.0608305418357557	-0.0426877326137855	-0.0662409139084624	-0.0524183035223208	-0.0585601541126594	-0.106047549600265	-0.118157470351348	-0.127622787096452	-0.147067964636067	-0.169375744622261	-0.150745740785755	-0.153765308658558	-0.193960816611198	-0.196976356686632	-0.210995141637721	-0.215587094693971	-0.156262184263731	-0.146501779106492	-0.0459809633039713	0.0287905583151938	-0.041071921100873	-0.0414327364997884	-0.136672881800742	-0.0820298280649523	-0.0486381807407626	-0.0501578780281259	-0.072084395069049	-0.0700463338772192	-0.0781458332633438	-0.0632323006881365	-0.0497634114260974	-0.0551868417575894	-0.0771356426932819	-0.0384156666622354	-0.0110058687980441
-0.0793053848739027	-0.0857327769393471	-0.0662208901399973	-0.0277661282460561	-0.0149601626314305	-0.0348813128623013	-0.0334701302503128	0.00841313044244479	-0.0374224206452369	-0.0424466147144728	0.00857651715486667	-0.00716090699581674	-0.0644299969377189	-0.00662501000907856	0.00317844412489314	-0.0151832345986804	-0.00402946036371703	-0.0179419406351871	0.00690816005967316	0.0014594544422626	-0.0415957251112536	-0.0561828410292162	-0.0701003799504371	-0.0798537242886504	-0.11095180518728	-0.0904269348281815	-0.0980981367408991	-0.127926332140989	-0.1240912124658	-0.151203445187398	-0.151509895678916	-0.0970707454393136	-0.0872858942492066	-0.0214965760350658	0.0232597659067179	-0.0273450922609036	-0.0525906267420837	-0.13630205811827	-0.0882375929932769	-0.0386722614166237	-0.0899868705017852	-0.148728102510443	-0.164660028093988	-0.135300797030764	-0.128555895858803	-0.156718477532249	-0.154699210697872	-0.135011952633741	-0.124010029721091	-0.121294004710211
-0.0852081701641129	-0.0999227412538938	-0.0686346627337724	-0.0324507575842489	-0.00502157802468906	0.0136968841895103	-0.0105061776384031	0.00460642885211062	-0.00609040283740275	-0.0243711013160426	-0.0147256277540813	-0.0217270621251017	-0.036551463865224	-0.0112576026198858	-0.0255085429252381	-0.0437604828337682	-0.0362096144511659	-0.0541414429113824	-0.0147440583508741	-0.00755295626472692	-0.0511365421915146	-0.061526728116808	-0.0610054171413876	-0.0827154662695407	-0.102198599105333	-0.0705483284196932	-0.0747827779769623	-0.0920456394175237	-0.0811001860937962	-0.111912731897365	-0.096225221759709	0.0224223759320424	0.0620974631968845	0.0703761268236802	0.0638776517348446	0.0136634586756477	0.0122185635571047	-0.0720592767157853	-0.00990044062754408	-0.00708625456264382	-0.0979462448061518	-0.1914755375287	-0.189602091899836	-0.13290626378901	-0.16543869707995	-0.206569965116033	-0.161789825416503	-0.147474268603079	-0.17888566142085	-0.152408314477793
-0.0651994780521054	-0.1015627086699	-0.0950512843162627	-0.097159726897021	-0.0355783718763988	-0.0376946555822057	0.032686741555224	0.0461534941311315	-0.00446407508620283	0.0116614631871413	0.0716784840865195	0.0335177889017948	7.40952874019875E-4	0.0630596349775624	0.0813670638877845	0.0819789322856734	0.0781814159562188	0.0730149238943984	0.0907944998588124	0.0743892352466105	0.0872876630398631	0.0820495055565748	0.06919752239711	0.052617479262541	0.0370882373263501	0.0496758873443651	0.0351303454166918	0.0197659855860288	0.0391959115132513	0.0179760284228701	0.0208654629255703	-0.0535690750712162	-0.0531730451229734	-0.0648513681771359	-0.0707494928031426	-0.0557594154728729	-0.119726190422757	-0.0920447541984955	-0.10168734549013	-0.0797890028679192	-0.158384210144025	-0.19886507344626	-0.214435157495244	-0.170730504491383	-0.15824211920092	-0.1964810590625	-0.191491747763871	-0.168735666979202	-0.186468298987089	-0.213431219109568
-0.0578127097417443	-0.0607744583819853	-0.0289318048395434	-0.0696459730199488	-0.0314954844092414	-0.00520345202838245	0.0392114833614835	0.0311492393715068	-0.032030518561971	0.00363119204372457	0.0367847579270891	0.0239788226365414	8.67255211380853E-5	0.0406378530007857	0.0596785249893177	0.0712881150196116	0.0723129983899898	0.0514218031688159	0.0896532002287794	0.0761555910930509	0.0784481181796668	0.0928535491226867	0.0901408652672766	0.072300296590288	0.0593975532698608	0.0767963170986129	0.063702132300327	0.0398184636220799	0.068399575587649	0.0487697915502202	0.0410782418375096	-0.00374484217293928	0.00250596296341001	-0.0242580109180769	-0.0564151220076942	-0.0444503324695898	-0.0750730575596613	-0.0456842724854564	-0.0689174992588566	-0.04146884178379	-0.129629504305443	-0.190994553697221	-0.198234647505812	-0.167070899101978	-0.16753088845043	-0.181438689555731	-0.177678297293107	-0.153505168287207	-0.173870195212959	-0.199849766134346
-0.0951874010072521	-0.0589308556694957	5.94423364504593E-4	-0.0197978084520662	0.0151959717411267	-0.00385951368233791	-0.0265238397333118	0.00456390732628656	-0.0535249618656957	-0.0224256800248448	-0.0203893078603957	0.0102512289760332	-0.00496275856874404	0.00783855315087571	0.00352517290426526	0.03526805281681	0.0571202857052912	0.055593656072296	0.0699403225235275	0.0471513528706874	0.0514400961839995	0.0611655663446858	0.0376397593620064	0.0164413420713076	0.0133239265406819	-4.6945420019888E-4	-0.0219964966163363	-0.0435347823853226	-0.0314604996793755	-0.0405135619988529	-0.0365048104937569	4.25793521158291E-4	-0.00971680379791833	0.0136215972576962	0.0269459464505677	0.0268855517779082	0.0336551208401259	0.0190698434248017	0.0234253627461805	0.0535296949783881	-0.0169538280289633	-0.0979529556914927	-0.0971623790991351	-0.082854805729083	-0.099856661783709	-0.102020359198135	-0.110236564007469	-0.100788915134739	-0.10798681277725	-0.113096722718177
-0.103301049835566	-0.0509939964655357	0.0145860729775476	-0.0271278467482536	0.0118100456889169	0.00282275189551501	-0.0270066444822525	-0.0232297404987451	-0.0736854976181187	-0.0257661965942805	-0.0537429792276067	-0.0344069083825362	-0.0116980291085264	-0.0141703759920286	-0.0453733199720523	0.00229880686792346	0.047772433619065	0.0438403847318848	0.0671256123780666	0.048619170976647	0.0404751644507472	0.0706097855078925	0.0537257489007366	0.0345348101852919	0.0338455142036065	0.0128983912647726	-0.00552977865331851	-0.00691032290728188	0.00446689610462852	0.00328666491975056	0.0116110604563827	0.0575232241297373	0.0502031768473352	0.0388374167755078	0.0508710842068979	0.057125898990763	0.0822138428253072	0.0652034391523118	0.0848114824040774	0.11519786091826	0.0153397621990379	-0.106603814829038	-0.111924974347821	-0.063513402467582	-0.100869553861814	-0.1257499159071	-0.121237502057291	-0.0970362426198807	-0.11800698854539	-0.130180113169724
-0.0892049931005538	-0.0278625879654156	0.0337337435995464	-0.0266517588869317	0.00999025863957826	-0.0222304006024117	-0.0444681195211704	-0.0343646916685965	-0.087005549375244	-0.0357711512425245	-0.0630391198106716	-0.0437623512740858	-0.0167007712780749	-0.0244186855412312	-0.0775016501726955	-0.00137269070210567	0.0642187083514215	0.0692084941531142	0.0842320071074284	0.0544184939960514	0.0593181193509303	0.0814995402159799	0.0529966110968887	0.0441486415569459	0.0444908406271616	0.00196291965743794	-0.00938079947034087	0.00344812227877325	0.00434174538445353	0.0218740943174091	0.0323739014153758	0.0302118051554587	0.00852646659157159	0.0144318275731899	0.0402997332025895	0.0661499526770109	0.095766304103673	0.129458794186431	0.122525844188549	0.168357028391424	0.104582641109534	-0.00826857911435793	-0.0132342405776778	0.0420278906777129	0.00926661110531277	-0.0334113042458862	-0.0352633400452347	-0.012007988996814	-0.0467875476864745	-0.0740776625265298
-0.0533478781725016	-0.0035110358993247	0.0453426157904876	-0.0415826126388616	0.00270488555823558	-0.0173837468787183	-0.0282789719982642	-0.0389338650985482	-0.0902818945125576	-0.0328774469039224	-0.0576244066163857	-0.0471514912043105	-0.0301728220087748	-0.0396719463080971	-0.0857412020706059	0.0026477497980717	0.0508693262858176	0.0632194739077416	0.0711011178427519	0.0297005595954131	0.0410461914384916	0.0807547552602991	0.0383098683751935	0.0158805230095657	0.0337129121565809	0.00973396353041675	-0.0163676266086495	-0.0190276068988373	-0.00352807808503265	0.00949247539463357	0.0198372481745534	0.00647251710493551	-0.0217015805685645	-0.026285792347635	-0.0183062693364022	0.0216842421197029	0.0843432642182628	0.142665328331139	0.112818114076666	0.148360439725531	0.104530727154615	0.0099739280381529	0.0056350939990977	0.0420628864218976	0.0133752391284276	-0.0168698653502945	-0.0153576255401987	-0.00200500063757455	-0.0184275727759452	-0.0434864640736425
-0.0466286084435665	0.00622211264696035	0.0413709693679591	-0.0378804860702139	0.0209048855780933	0.010561513422267	0.00388628858032216	-0.0130157172230109	-0.0675414437342792	0.00443042945064813	-0.00673529713181089	-0.0195283986989851	-0.0144939938614106	0.00230785667108641	-0.0363277389724844	0.0370143846950221	0.0720230695725376	0.0773049805972462	0.0784879245986751	0.0267964649561749	0.0353555309241879	0.0702024558520608	0.0210928274786408	-0.0115324982753266	0.00942671169157968	-0.0258756701690584	-0.0571649489258825	-0.0570676413790061	-0.0465187403204849	-0.0287812489057205	-0.0162211171360421	-0.00891925641651728	-0.0235059600225068	-0.0262763976850821	-0.0201760669304352	4.06355173367219E-4	0.0498961656040604	0.0796664954470139	0.0782919332509107	0.119250342575142	0.0892900077628628	0.00835509358552507	-0.0305174971122598	-0.014058713259574	-0.00925767742175002	-0.0365949122765159	-0.0643135142538473	-0.0483582625500514	-0.0509414670264505	-0.0868620766032746
-0.014730515870263	0.00774458031716285	0.0139272614550609	-0.0327779875753826	-0.0082771236179119	-6.15171446880015E-4	0.00945495881099001	-0.00728896934620369	-0.0419794024698614	0.0210075777639473	0.0122644341940973	-0.00262857818391598	0.00764490604237699	0.00202822135228593	-0.0206774450311756	0.0643452775117625	0.0684718387367541	0.0872386442007808	0.0765546536878972	0.0201670763813868	0.0281268034053198	0.0573141906447136	0.0333076633087678	-0.005885974734841	-0.00154764889771946	-0.0148651469637331	-0.0333123860367034	-0.0432067431529736	-0.0448546832046436	-0.0343812095984138	-0.0148609676189725	-0.0262418697395624	-0.0235226662055882	-0.0511956690912122	-0.0746049602853356	-0.0121772148103188	0.0286993311758443	0.102106431981664	0.0615736248182509	0.0951313664784735	0.0520834295363345	-5.97769650739867E-4	-0.0431308449517137	-0.0371403751075865	-0.0213416753126	-0.0391148640368015	-0.069898255329634	-0.0689051221561658	-0.069980063387525	-0.103905251791424
0.0391697033766995	0.0473541426453236	0.0268382125170822	-0.0187661696471144	0.00710674983969078	0.0401655654140731	0.0409895075241143	0.0138474709992414	0.0022033104694856	0.0506841618446402	0.0381227670887741	0.021312073828327	0.0391213608960332	0.0370347987618838	0.0115599057493941	0.0993600678768093	0.0986793456279281	0.112335526830591	0.0985411233927476	0.0265557017741872	0.0302769872524509	0.0646112257062306	0.0296749113278523	-0.0274834963222773	-0.0207753642967508	-0.00935907825221915	-0.0512180648625155	-0.0668321250136762	-0.0697416676775295	-0.0630460012859387	-0.0504593258557332	-0.0531079186513728	-0.0376102790648801	-0.0831586479829643	-0.118379280511277	-0.0651398390716939	-0.00544349498136482	0.0852405455778054	0.051302942454199	0.0776677519557872	0.0493771610803419	0.0147855235351514	-0.0391401288773502	-0.0547543539118518	-0.0249427438164236	-0.0347310895053697	-0.0767293180082231	-0.0823728865373418	-0.0647838281553527	-0.0998647110763643
0.0413981405551684	0.023693157214706	0.0198577172003311	0.0191384022130367	0.00888977894655138	0.0296746851240859	0.0172473325014285	0.0101302965208789	0.0247866078299866	0.0419020849675762	0.0267925111822007	0.019365716529019	0.0320720656917217	0.0299902094180966	0.0118437296165545	0.0896536201059817	0.0734398821633777	0.111409115899772	0.0797862988799618	0.0105644010633357	0.0328494916577656	0.0494586721467184	0.00750857722414018	-0.038034838458678	-0.0264018505544369	-0.0286288400255797	-0.0646308500250107	-0.082929869796554	-0.0840010004767359	-0.0744640275795984	-0.0539272114327974	-0.034141602049997	-0.0208552104580032	-0.0448597198077721	-0.0730324822983544	-0.0375555015753802	4.71375651416302E-4	0.0627980359173342	0.0333287907508588	0.0449557160548389	0.0290500644106103	0.0178313112557269	-0.0210385814505234	-0.0452290320922188	-0.0209831769685739	-0.0121529249253465	-0.0422535991245494	-0.078138233317539	-0.0567135009260013	-0.0777463721843247
0.0336782927494618	0.00324004807871893	-0.0318690718984952	-0.0108949171117903	-0.00450076420146354	0.0256690586045761	0.0267214580808033	0.0054479580103196	0.0168549137921374	0.0508393524184519	0.0450319863528696	0.0224823578542407	0.0471831565608241	0.0681216833771993	0.0452657917000726	0.079265145092837	0.0585539269692454	0.0592855187997749	0.034921482845702	-0.0293743135833975	-0.0225741622603036	0.00484040992929517	-0.0402215225960385	-0.0879824969767006	-0.0709634454441015	-0.0610908097842416	-0.112166065337203	-0.125520731122712	-0.119014195096765	-0.101295051352838	-0.0916693690509662	-0.0965927102041997	-0.0691050162744294	-0.110002000381145	-0.126445495683839	-0.088339802929376	-0.0246267899057076	0.066433209865314	0.0475444422281687	0.0637922256350364	0.0475443737288707	0.0497815231298062	-0.00175936728896495	-0.0463853836021293	-0.00137251288022088	0.00914236282503679	-0.04859929133674	-0.0664621764253501	-0.0322201978207922	-0.05171385877342
0.0618564597042559	0.0383452028959871	0.0215441583621312	-0.00405033428781058	0.0262106990230745	0.0442718595743843	0.0536185207026516	0.0354721635540786	0.0252499798585644	0.0616528948608225	0.0582169046461402	0.0264753954263784	0.0412056072102537	0.0673897700196727	0.0548189138494462	0.0712948112071185	0.0436847691432573	0.0310739296381037	0.0235949616905743	-0.0251569841271019	-0.0273528194749274	0.0112614810108872	-0.0252874858070169	-0.0791062174027035	-0.0529966970072621	-0.0370797622562993	-0.100572563073292	-0.122302176234441	-0.112308207703146	-0.110983950325756	-0.117293547748553	-0.105144435877547	-0.0776238363187838	-0.115543756662983	-0.104841263309955	-0.0688993592180842	-0.034737039540334	0.0116145368809866	0.00277875332254521	0.00697709263688923	-0.0119682268882062	-0.00269699339478586	-0.0587213976948376	-0.107159149088408	-0.0429729943103355	-0.0344927918822234	-0.0922624765398848	-0.0816196323760749	-0.032526410144169	-0.0553438335610701
0.032605288409939	0.0121116289400833	-0.0180972570350029	-0.0314982098485759	0.0122896519842884	0.0300006440531209	0.0378076561416687	0.0293861368568444	0.0394124964669913	0.0671831114919706	0.0669853222402346	0.0618366571239801	0.0645623066061578	0.0917757293999387	0.112820835920826	0.117103843083847	0.0928850851379375	0.0659802157629556	0.0588228084325513	0.00508526189225598	0.0109825332473836	0.0453188628343667	0.0115493300347136	-0.0354739518464949	-0.00312456756640665	0.00354095447908155	-0.0704724490132628	-0.08260185638685	-0.0850663189979761	-0.090362171519098	-0.104756553773758	-0.0950133440705308	-0.0814563419349579	-0.145319113865086	-0.138588209872598	-0.131220396388737	-0.0916384330000406	-0.0687684219710162	-0.0580130487336732	-0.0395439809061764	-0.0521612919112113	-0.0353246664445641	-0.0985718698794797	-0.140847140712909	-0.0911357650120069	-0.082195906236523	-0.13795096463297	-0.133178040904556	-0.0898074977920109	-0.118818957193251
0.0567726155634704	0.0325329865772408	-0.00866552955476536	-0.0164194396578103	0.0441246745439885	0.0552414529861798	0.0625608039763176	0.0598282333276178	0.0551742165925987	0.0916668280151323	0.0964534391023631	0.0795345468025353	0.0738562828323821	0.101688351919566	0.117907191251868	0.113619835580425	0.0930719045560659	0.0641700647378724	0.0596978217040035	0.0203941652509251	0.0186222562430987	0.0427231194738143	0.0184103301685397	-0.0284817819950372	-0.0165654583008073	-0.00562019768997625	-0.0603309203317268	-0.0855355449460225	-0.101138583900146	-0.117924503714043	-0.137879747352628	-0.130677627411677	-0.111420838503019	-0.157083789924996	-0.154762236023374	-0.151905722757429	-0.13272475951938	-0.0917607302751446	-0.0868329550486947	-0.0667510724978323	-0.0679258061999671	-0.0405985000181443	-0.106690079450685	-0.152055338874504	-0.0838562185650385	-0.0714594121017766	-0.130101528037903	-0.112112322394148	-0.0497185580063377	-0.0875756231672671
0.0125090099463741	0.0184412144648929	-0.0187566325647761	-0.0346276397361088	0.0264919747307639	0.0321251471859559	0.0353826996982559	0.0407134745499816	0.0393083180632531	0.0740205869807835	0.0774765262611106	0.0767827937462396	0.0694438687379307	0.0959167689140363	0.122660428089929	0.125857547913507	0.11092431458484	0.0866723065171719	0.0839622276621967	0.0378666018011289	0.0265464103952086	0.0571725207472628	0.035516804474091	-0.00941727195722554	0.00102861341791466	0.00644340296660521	-0.0455173198207632	-0.0662312213846661	-0.0880740951627177	-0.0976328969874403	-0.112747974810705	-0.112911942544485	-0.09991101090242	-0.162670425567941	-0.179343859227033	-0.178085352766699	-0.114072817354061	-0.063109448585129	-0.0643743047723268	-0.0289270075164925	-0.0598088023744307	-0.0588828287095036	-0.0995313139263424	-0.118003772818479	-0.0900450948367771	-0.0864915038990229	-0.109569501082497	-0.101839151630383	-0.0708015680630461	-0.0919327411999248
-0.0288379109596437	-0.0206545141728365	-0.0450628127046414	-0.0465227807729127	0.0211817734411282	0.0307488265749104	0.0219151858536482	0.0267946712322574	0.0434020086496747	0.0761789479686609	0.065759921887138	0.069953525559677	0.0680178262776618	0.093112169430752	0.118610231369298	0.136427295013786	0.138474216562142	0.14102660228038	0.116710830982333	0.0554007452405655	0.0713937284416972	0.0985338336278856	0.0574191687243021	0.0223244232276856	0.0383179044658023	0.0233917098147193	-0.0330772712206421	-0.0444496378238059	-0.0704518449427704	-0.0727777407285537	-0.0924558407510048	-0.0990044357800509	-0.100931516422534	-0.146623114156948	-0.14562807680114	-0.147486130332364	-0.116570677652287	-0.0926969819304954	-0.0886596899149925	-0.0499584617469939	-0.0695861436051192	-0.0626772186417547	-0.10988345785146	-0.126322636135764	-0.0854983225384364	-0.092076045427548	-0.141461543530895	-0.118549978865288	-0.0824191505560416	-0.127285083939067
-0.0969728740616713	-0.0816058183378279	-0.0875889973750938	-0.064030417010737	0.00935926051978703	0.0245233505159652	0.0065691701703052	0.0225726495906296	0.038192711275506	0.0415435302378794	0.0279445024773964	0.0503560524332122	0.0514465925930803	0.0674295882964057	0.088058231690346	0.0880119574449157	0.109809073077783	0.111488860966899	0.0851539800422293	0.0376432427155573	0.0533883648644924	0.0562458790644058	-0.00135612220412556	-0.0200262844525299	0.0155276265906436	-0.0294286590790773	-0.0851332631897484	-0.067338583805799	-0.0864939525154827	-0.0857290560686363	-0.0890836651595811	-0.0313100787007355	-0.0352820089812367	-0.0282932795456967	-0.0130867795386872	-0.0700131988250694	-0.0588243417363167	-0.132047686508765	-0.077417014272915	-0.0372099652660848	-0.0409986238504234	-0.0582010431316053	-0.0863878898840322	-0.0993015305094049	-0.090664654664217	-0.0969335958164485	-0.130338596006974	-0.124880521255061	-0.103818032543783	-0.113861023520312
-0.0999733792756101	-0.0709301651420566	-0.078033319771628	-0.0484185678885746	0.0240715989474402	0.0232146792191054	0.00297005256788219	0.0252504885347867	0.0377077662895884	0.0464487928422518	0.0430688251515512	0.0651032611893197	0.0637317583286129	0.0776132696425247	0.0983968046607949	0.0884720746100588	0.116596553845652	0.111419616625166	0.0842557115032143	0.0485088873280237	0.0510453963479731	0.0464566018460098	5.37506577341269E-4	-0.00286368446758907	0.0167391916312148	-0.0379940221806065	-0.0796940160804699	-0.0584076481182137	-0.0841810230547692	-0.0866902967432637	-0.0847229007556959	-0.0519878687590679	-0.064927567875855	-0.0371157534612498	-0.0089078756745258	-0.0483676224170284	-0.0666111013511699	-0.124283041983459	-0.0737695178632038	-0.0257615451296818	-0.0219928366459751	-0.0330411712137194	-0.0664800107894671	-0.0815147785730459	-0.0648741338311368	-0.0742832880844973	-0.112372368384355	-0.108888045835076	-0.0825237821141158	-0.0978402220006161
-0.0961530292307921	-0.0452985217948501	-0.0506370359253497	-0.0439495111195695	0.0102196738539719	0.0210319096012855	-0.011908442016493	-0.00196113351105471	0.011151055266032	0.0400314785561221	0.0209908177659774	0.0456048176387104	0.0466684819362661	0.0593861487314252	0.106296738085318	0.0830971529400935	0.102400232700804	0.0983106696115869	0.074777128908688	0.03611937313282	0.0322663705314506	0.0393467064157531	0.00266410930278947	-0.00761397726465173	0.0139328829814931	-0.0428551293101407	-0.0865727601574895	-0.0664681087674952	-0.0883374266594259	-0.0847482654589552	-0.101341424236905	-0.0736601652568852	-0.0877225936421323	-0.0798081645573191	-0.0622421815292391	-0.0916199844161034	-0.0547569890512517	-0.0822558044430658	-0.0438500428249855	0.0209689411970527	0.0157426818183023	-0.015399137057331	-0.0511383387241808	-0.0589958890420743	-0.0444889206234865	-0.055021459266645	-0.0955176650392066	-0.0863910268529082	-0.0592942289159276	-0.0809834963262467
-0.103842599316047	-0.0538677635074514	-0.0514758591666387	-0.0651882171465245	-0.00658802457333249	0.0417759159117817	0.00538606624428693	-0.0131227362334097	0.0248578880152616	0.0572713941995061	0.00304566071151091	0.0346572740856763	0.0590200609466184	0.0520099914659512	0.100256062486442	0.0668579157453812	0.0618605641095617	0.051292341167687	0.0367021038250134	0.010126557484714	0.0119162558745634	0.0277266921648911	-0.00538221554799879	-0.0148659591114587	0.0219647518215326	-0.0180228118175908	-0.0653886395235286	-0.0405066312471414	-0.0499775991677254	-0.0421759359034674	-0.0614703482199222	-0.031299121026653	-0.0459207976756471	-0.0427746979638665	-0.0426261069062875	-0.0675262787421964	-0.0341098193562245	-0.0763986726728614	-0.0362867424635523	0.0110341205284093	0.00290683262514097	-0.0358894850151536	-0.0615892571648537	-0.0754405420371026	-0.0810489469569437	-0.089661702210731	-0.115813273062378	-0.115551694924559	-0.0950180938473171	-0.106464058810334
-0.0706540566742848	-0.0509529054788388	-0.0358362841785383	-0.0315890902114731	0.0100586659772576	0.00670277248515705	-0.0219557975302876	-0.0121564551929224	-0.00488211411313636	0.0172739093323389	-0.0105056755148051	0.0261038836496309	0.030257005929862	0.0307809381052057	0.0717298098024599	0.0414789567891058	0.0557860292271849	0.051666612911938	0.051224037203527	0.0218429880664904	0.007277878376806	0.0342941675312371	0.00940238004547834	0.00100842329344302	0.0327266691091783	-0.00831049151758609	-0.0489039531691483	-0.0407686847063116	-0.0476739023811896	-0.0459999782541317	-0.0495804410836431	-0.0258137805442276	-0.0381634721583416	-0.0191919051158794	0.00632759391677962	-0.0269644201639878	-0.0271381996820308	-0.0989169286889694	-0.0374325918895658	0.0206837577719588	-0.00577611479555555	-0.0497918445526625	-0.0874834464205297	-0.0859623685549704	-0.0851964909417983	-0.109129147963544	-0.132279362451366	-0.102171294867133	-0.106502600274227	-0.118966639319287
-0.0829460265295343	-0.0687525720432612	-0.0363312325838609	0.0185295751788718	0.0242122480922663	-0.0403257971697293	-0.0746068673225648	1.58019972056091E-4	-0.0113165593114064	-0.0288024575315842	-0.0107097105304202	0.0373287826493426	0.0196065579465001	0.02323541176202	0.0423621211362262	0.0190202528413822	0.103776402142193	0.0928047439621011	0.0874576176500806	0.0718278531238936	0.046617090434214	0.0338603555135836	0.00853059989119588	0.0116855966790808	0.0134045713304582	-0.051092371304085	-0.0657996467913532	-0.0424676321050949	-0.069282188480555	-0.0707784596061219	-0.0553838527932479	-0.0186401950214905	-0.0346661454912499	0.00871655523522944	0.0797164612569086	0.00950296448925068	-0.0370912945566193	-0.13490693090792	-0.0379593786890904	0.0315418084875796	0.0240543436145737	-0.023802188309398	-0.0869539941663327	-0.0480070298398444	-0.0428261262842873	-0.0875889478999077	-0.110442831339625	-0.0673031198695098	-0.0928145888632261	-0.109149020498784
-0.107550302999999	-0.0649891562946081	-0.0186593380643727	-0.0119464265196026	0.0315500853193598	-0.00642120796067649	-0.0320496049148651	0.0101704977814222	-0.0135738038819784	0.0129155375599457	0.00262474106336127	0.0186543935760582	0.0298500091025465	0.0402981624920136	0.0349216726251638	0.0556624298370347	0.112885798002839	0.109477777742236	0.0951472257043431	0.0738228013363126	0.0800197430499405	0.0606525843078496	0.033421695396109	0.0368275514122548	0.0367851299701738	-0.0310897430778609	-0.0491034876152371	-0.0296807533228362	-0.0575444989254643	-0.0582908811397281	-0.0406957216271086	-0.0128534646216781	-0.0335120723051344	-0.0018156464537032	0.0511734025986365	0.0234634307949688	0.00923390636374211	-0.0444148721167851	0.00121280518535945	0.0635626225960858	0.0145649885074396	-0.0554249240019234	-0.110706655857852	-0.0757883856293057	-0.0596496935821666	-0.104529496222088	-0.136137475307079	-0.0963090933720941	-0.111609486104134	-0.142698980145799
-0.126333927098484	-0.0967735750266792	-0.0467979917375061	-0.024985975296298	0.0198944059345885	0.00338271887444067	-0.0354303998640853	-0.00250176646223604	-0.0244988262547722	0.0172644707407503	0.00629796125678267	0.00860568729138942	0.0338105239228523	0.0592039979042514	0.0413386865579309	0.0688293152390829	0.108154263999682	0.0952573232690431	0.0871942173751736	0.0628565918467422	0.0625515982962613	0.0557066064416208	0.0325513821155946	0.0114649923681661	0.00681438646687918	-0.0295454890658956	-0.0514370720982901	-0.053057762184211	-0.0669360965051797	-0.0736962078791359	-0.0531851724830249	8.12136077056723E-4	-0.00428645848850926	0.0198025939760629	0.0637780919774452	0.0402178026906444	-7.29752647796759E-4	-0.0631227425295268	-0.0053669594503469	0.0268406760680264	-0.0563210003529567	-0.134871328434076	-0.193372272116707	-0.161680273564669	-0.129997999062176	-0.165655869917613	-0.192964662534448	-0.15090847264754	-0.154278410811492	-0.179224359337368
-0.103797371133559	-0.0705526640312741	-0.0193330553870687	-0.0523417693980308	0.0126768876744007	0.0233667752785961	-0.00405641255852525	-0.00362294957046471	-0.0575068850134571	0.00945166909725712	0.00247601741465224	-0.00892737035113256	-0.001988600994292	0.0331091009214388	0.013465827334774	0.058602789974226	0.0777141174215312	0.0735175800545755	0.075058360530751	0.0218158370535069	0.0127243051179705	0.0385618957874513	0.00206803523889882	-0.0418996877864013	-0.0280388382366931	-0.0403109942319623	-0.0848389417499511	-0.0987859389958056	-0.0957229738751642	-0.104242080299998	-0.09135749627632	-0.0408645265739837	-0.0335693072238601	-0.0377949082123902	-0.0225535511602813	-0.03131340810079	4.7947476163635E-4	-0.0170195056868366	0.0224920851137651	0.0553946679673805	-0.0162260675376164	-0.095817864464821	-0.152563554994913	-0.147568514677178	-0.115911088661054	-0.124675835851758	-0.161116131366927	-0.132451480549476	-0.110232145008647	-0.129137432680328
-0.0611921031048933	-0.021129387117256	-0.00433611313803024	-0.0800681822538919	-0.00772198228465033	0.0337426469559436	0.0351085297359486	0.00435736367803052	-0.0527767075085698	0.0222564754459699	0.0206627982800509	-9.57511057332294E-4	-0.00426114317038639	0.0222449357237136	-1.7293902511061E-4	0.0697981973872968	0.0717999144399478	0.0709980589290768	0.0779860359639939	0.00439940759098707	0.00418787239676855	0.0516729704122953	0.0141703574480074	-0.0536743851501377	-0.0335719932443039	-0.0223726386410074	-0.0749119750790915	-0.100655229181003	-0.0907458980189675	-0.0933924094467869	-0.0901924809091002	-0.078711150521145	-0.0617387139063824	-0.0972452678987479	-0.105624429591892	-0.0820778185463046	-7.30030299583867E-4	0.0405510820342656	0.0406242595582629	0.0904048846758854	0.0303381674097737	-0.0535596528784543	-0.109860105702083	-0.117172876174786	-0.082239535419211	-0.0892846550348727	-0.137313636819546	-0.116514372589256	-0.0899051945752035	-0.127151316019487
-0.0156695895401158	0.00267076628790705	-0.017518039735087	-0.076914172276615	-0.0448626889618422	0.00447219573022888	0.0273380836814234	-0.0169391633706407	-0.0362058658897842	0.0202023339519808	0.0206916206805849	0.010847524716347	0.0178894968643608	0.0159881278492167	-0.0124642676786211	0.0690444083810504	0.0718852497060931	0.0804145176886181	0.0836025138995254	0.0114315732746385	0.0179868297700736	0.062571787064973	0.025186823300168	-0.0353923431137651	-0.0237920515115334	-0.00810190585297654	-0.0488742937525751	-0.0758191159301761	-0.071893812022939	-0.0741822683487249	-0.0758091642798905	-0.06593441331458	-0.0584871807731663	-0.0915239586835777	-0.111722390780247	-0.0663298669233505	0.018063902271513	0.0804546750105418	0.0385929864399184	0.0644132573502642	0.0452790042515573	0.0025005671482476	-0.0385071251072883	-0.0629729840700952	-0.0439246215257559	-0.0361695023429806	-0.0792136059346859	-0.0857170358497846	-0.0682906633774569	-0.0911251410678893
-0.0100808893151577	-0.0176380477236503	-0.054430622734276	-0.0761993212595616	-0.0568541275810509	0.00404967109489915	0.0308703686657623	-0.0258853770860809	-0.0365452215848614	0.0291981937668894	0.0370680455724414	-0.00892118986066433	0.00831727745920219	0.0387749673592393	0.0179434983059499	0.0863540765820397	0.079065486432635	0.0992280429911048	0.0885170030614573	0.015660571103368	0.0275463657286663	0.0590319846205802	0.0186477248091858	-0.0429631622283723	-0.0406645738513531	-0.0224520340238313	-0.0701814852004808	-0.103143435024911	-0.0972793169431752	-0.0910168890267128	-0.0958543890243186	-0.101165278856904	-0.0897957404900946	-0.154164754577513	-0.197748352777338	-0.125488965924936	-0.0270325747390769	0.0735463296109663	0.0251713205536939	0.0350891169159967	0.0226038489203627	0.0137493048239769	-0.026078062833627	-0.0517320778820622	-0.0134166068864375	-0.00843118485203776	-0.052703388732707	-0.0614324266497632	-0.0305190437484828	-0.060051029262061
0.0480396902952491	0.0471632900285338	0.0231369827092014	-0.00501487322183559	-0.032455470263479	-0.00802788576079463	0.00869255648609998	-0.03596640739478	-0.0487904958839543	0.00302276567824026	0.00927908283171308	-0.0383387694060396	-0.0228364759799481	0.0026700657681162	0.00215157137345212	0.0581778538926356	0.0550916162398294	0.0869148070391024	0.0871407821729696	0.0295004866560917	0.0324849837147977	0.0572132547799964	0.0304844369046071	-0.0257023373697076	-0.0307411811141284	-0.0100699823161247	-0.0376547837660591	-0.0678962392785436	-0.0658411266423406	-0.0517214964215446	-0.0481281845696472	-0.0346491166566595	-0.0318593847759661	-0.0725309826180582	-0.120101310851076	-0.0459569803084275	0.0206883034951316	0.0891691839335172	0.0423163514390079	0.0487241117380413	0.0511326786012712	0.0400152830443805	0.00650192856909554	-0.0081259256826552	0.0129115823410123	0.0124472492975571	-0.0165512091681182	-0.0370764255804072	-0.0249093162006363	-0.0433446508673257
0.0493224449611258	0.00963229145431489	-0.0172207065081126	-0.00183443200317979	-0.0590359054473456	-0.0418308664904466	-0.0258668335661878	-0.0737470296710826	-0.0730559980097536	-0.0235838773448733	-0.0179588705957206	-0.055567245507967	-0.0299707705131576	-3.41640624961851E-4	-0.00309925715283823	0.0396521832163783	0.0515260534630584	0.0846508060314355	0.0825359448701152	0.0365801995991854	0.0298776391064917	0.0294987982302702	0.0164445138146221	-0.0246110301098919	-0.044829175698303	-0.0123044017082049	-0.0398193511714123	-0.0822687699110712	-0.0937800519706637	-0.0718161096613787	-0.0646943460800232	-0.0460980508831336	-0.0497529764106272	-0.0657725660099407	-0.0977896342670937	-0.051188235631087	0.0170396254514722	0.0682871593865114	0.0116870830087633	0.00877585808304056	0.0432644668105358	0.0594830690018518	0.047875659280835	0.0185739717470566	0.0272026237482547	0.0401691649344946	0.0175276454702092	-0.0220183643866977	-0.0144000179837615	-0.0198226690170143
0.0594701715203541	0.0547018752209137	0.0722749992838928	0.0884433516838095	-0.0130382423501153	-0.0327981413841842	-0.0328066489696178	-0.0575122013202413	-0.0621317865899652	-0.0399935251265684	-0.0343971113520452	-0.046316110523365	-0.0274211012296882	-0.0200377367177402	-0.0250088185372278	0.0256385003907132	0.0341681831573323	0.0747492936251753	0.0805965288841538	0.0313288824059563	0.0223424395875842	0.039205642074089	0.0174714086890621	-0.0301416942531127	-0.0518936206769113	-0.0252084585951943	-0.0430207306822733	-0.0902299669112203	-0.0884399368391262	-0.0584204344480598	-0.0257869902302652	0.0220939401926667	0.0156686281100066	0.0435559232528534	0.0156577668537494	0.0667073051048393	0.0674365175555831	0.0984100197578499	0.0405702910363285	0.00626680407200903	0.0580779599289881	0.0768477421557043	0.0988787789180301	0.0711094803593769	0.0581884151860102	0.0898082926105171	0.0836066384248307	0.0178003998732055	0.0159096738142747	0.0161210585386286
0.0332420839477871	0.0142500833699497	0.0320911724037304	0.112280859089831	-0.0419953851454702	-0.103417278948069	-0.128276442692741	-0.123287870838336	-0.124438596582274	-0.126998899767734	-0.100833554159409	-0.0637525441821459	-0.0560147068724635	-0.0548126895204387	-0.0584918281559886	-0.0207332396466531	0.00540768559251082	0.0542421331697321	0.0579223829378901	0.00675235873717777	-0.00954739233066681	0.0152437135110029	-0.0212178163052308	-0.0698167574564806	-0.0666972296595974	-0.0447541703909646	-0.0774272278316937	-0.122310704849113	-0.109321327373172	-0.066255614518902	-0.0233722271536618	0.0467173420308309	0.0290452650835498	0.115571135791426	0.118123949302294	0.129525321630657	0.108764775643809	0.068365389085465	0.0498367799156466	0.0202626881741913	0.0985676273591226	0.105430813045186	0.157433743204873	0.118651329488423	0.0760264513845516	0.125096596070998	0.121513053954018	0.050597360759575	0.0453452867072735	0.0689454476666229
-0.00319475934420367	-0.00168585058137403	0.0300776400111851	0.0808243500677252	-0.0377274561604032	-0.10716795696967	-0.125192062057048	-0.125692703081869	-0.132418000300098	-0.126255239873096	-0.108595713135882	-0.078217203544611	-0.0639350665193844	-0.0743696382714459	-0.0699608244344362	-0.0450516665467624	-0.0251002563938665	0.00522092315201464	0.0187990184928781	-0.0264596998096995	-0.0283925903451512	-0.00382722103473591	-0.0460464785022722	-0.0785488010364247	-0.0511396668350077	-0.0458304568999279	-0.0918174639740243	-0.116035130676826	-0.0851510135662564	-0.0319507585580786	0.0121031083190325	0.0498069357886397	0.0413823224704711	0.114858282850199	0.118329479252101	0.125651469244469	0.0845873765718761	0.0663889991412427	0.0757074232066947	0.0534083280038921	0.128600459416016	0.121475413709976	0.169531105787795	0.132270975924668	0.0816087331107831	0.121291684449511	0.124132746270166	0.0640948031445188	0.0480141005743309	0.0699228806632836
-0.0331748254574999	-0.0118527722163033	0.0317076968917608	0.0502030466845439	-0.0472362311724231	-0.118471261988008	-0.137338386467284	-0.128837459066315	-0.136325879198579	-0.139674402745281	-0.114414407584526	-0.0806807807968208	-0.0803750675857446	-0.0830490849813748	-0.0745531056528869	-0.0883109224450773	-0.0692748185997595	-0.0386917406797689	-0.0157988239112031	-0.0427671730331715	-0.0651953591040452	-0.0442917145726933	-0.0712462944143056	-0.0920481812301261	-0.067075600478848	-0.0686660870746426	-0.106366058392457	-0.116273426288132	-0.0768690888280764	-0.0376674121465263	0.0115687041688987	0.0470053512273163	0.0443587208384765	0.144587142499259	0.162798892399339	0.147700831254064	0.0849104205778523	0.0470696491093991	0.0656532241292425	0.0471074308103092	0.113810467316499	0.101897085980688	0.173042212902838	0.153889329507462	0.0909978540778076	0.131159169317949	0.147129810228021	0.0937365159216118	0.0708633935928673	0.11157858852364
-0.0157607580172143	0.0151210738707244	0.0397099120189823	0.0363756780567979	-0.0345563311399868	-0.0719203335238601	-0.102585831068648	-0.0883336910750981	-0.0684794578588582	-0.0844209091333189	-0.0920496023161917	-0.0552259289228137	-0.0353975966488167	-0.0653695185984055	-0.0671878020573038	-0.0788585916588779	-0.0644481531398232	-0.0306232469755192	-0.00773080203558826	-0.00771288235824062	-0.0169573814849352	-0.00413165296494874	-0.0234155875122907	-0.0454780313907147	-0.0160567669793118	-0.0110184736732121	-0.0429311149220063	-0.0527186626334547	-0.00783044604130953	0.00528892696471318	0.0553465241974826	0.105014438086885	0.111236159392935	0.17279254786318	0.183004274575485	0.168941381089412	0.123523094886257	0.0712574515606825	0.0834410871398733	0.0725111667139298	0.103645836666031	0.060267549474735	0.144317858050015	0.15320501436814	0.0634176912119369	0.0709541561448021	0.104907470710439	0.0548089009427656	0.00689002672242545	0.0602357559462242
-0.022371950933645	0.00705483013529878	0.0137556221357261	0.0121838690579087	-0.0132881039198691	-0.0389461267021965	-0.0659248362139353	-0.066338438656598	-0.0469863840903125	-0.0572703766626484	-0.0786448407954383	-0.0588998998624658	-0.0417026586892162	-0.0661672211635313	-0.0824340448763169	-0.101800609041221	-0.0950675177275175	-0.0674474884783736	-0.030624338681804	-0.0271384470299578	-0.0290458519405329	-0.015714874359849	-0.0213861862315771	-0.0432507590231002	-0.0206717877892662	-0.00492470200615005	-0.0223642911060854	-0.0266222611135067	0.00862897716103862	0.0228554404241979	0.0631891942825361	0.107136716468272	0.115853036343088	0.140657563763852	0.157166372228101	0.158425488897528	0.133015674881101	0.0815146214773649	0.105861669803906	0.0955338447814978	0.0911146097723767	0.0238796325115321	0.0866835043140779	0.124494599921328	0.0523085931530361	0.0235230786649989	0.0661111764200271	0.0496250190234687	-0.020971052462508	0.0269324083652483
-0.0414233328417394	-0.00688732124098306	0.0120290812919101	0.0225270845442452	-0.0108345538459857	-0.0610986316586939	-0.076757002721024	-0.0730015357994966	-0.0783456273146922	-0.0980913275307692	-0.102616463999366	-0.0703348054786533	-0.0689355052838714	-0.0848574198435471	-0.0853210945531607	-0.126717494913936	-0.114355917388211	-0.0871098794501341	-0.0433192700473759	-0.0408656371374452	-0.0517583013298065	-0.0451186350446014	-0.0471268523594037	-0.063049125309614	-0.0386988978995855	-0.0256757619885601	-0.0298862787137486	-0.0286828562304302	0.0204214982385244	0.0508491047271313	0.100316301157442	0.134570037529004	0.138424210183184	0.18617809228765	0.197560015256184	0.192517927077715	0.132004183427892	0.0696099708814593	0.106204829776363	0.0846933509673016	0.0927271667178756	0.0226641219985176	0.113788344368001	0.158774775851081	0.0552014807761286	0.0514629562143001	0.110513695201443	0.0745635052379069	-0.0100849709740982	0.0552900641951319
-0.0812154568453438	-0.0434276382210746	-0.00730212040480031	-0.00815488274084322	-0.0662258917337359	-0.133219181082204	-0.134108910516665	-0.114956932434347	-0.141414176125989	-0.161774423409504	-0.130026572577612	-0.0890317600972449	-0.0931827830570832	-0.0947637748815933	-0.088410379159207	-0.131120250064559	-0.0965737964833071	-0.0777804171609692	-0.0301602663594572	-0.0331947853263216	-0.0638083504448459	-0.039362003743121	-0.0466060291470182	-0.0626977739692754	-0.0392020430064415	-0.0335869060457283	-0.0443681838748475	-0.0519209102232248	0.00101393979408705	0.0376798647334117	0.09092011985529	0.0985023396121002	0.088605450268951	0.169975909757373	0.201313324936321	0.190829115186302	0.0952253010307565	0.0425144709311467	0.0698119842527393	0.0583959677802384	0.101576342326975	0.0641554725590531	0.15138341439675	0.178580216882492	0.083119644175517	0.09933243390372	0.15077776658745	0.0945150776841562	0.0282139126933136	0.0939011407733111
-0.0909125002824512	-0.0732047732745512	-0.0600870789190622	-0.0491405069903593	-0.0737850994489977	-0.129368606088074	-0.105369326614498	-0.0998311800066199	-0.148183109034517	-0.144717402907247	-0.101201106876822	-0.100191672101627	-0.11051231007013	-0.0929345360870196	-0.0835006729167923	-0.127061362103215	-0.0958907742663031	-0.0754825449468686	-0.0308160454077978	-0.0333861924520017	-0.0544875962734876	-0.0305471397123372	-0.039148983069546	-0.0528592572590435	-0.038911386593343	-0.0321182895004769	-0.0439837505806959	-0.0432509217098089	0.0118100844714616	0.0378784189832457	0.0870474149738712	0.0439770657392949	0.0346095133676751	0.0917399401818361	0.126157329100263	0.141681928821489	0.0500912668153734	0.0423268526532167	0.0703312201210557	0.06572382066028	0.0801641868933481	0.0614908553547996	0.118805382011844	0.149628719635085	0.0937061846677912	0.0849929552807987	0.117853499685331	0.0977576601150178	0.0314174470037048	0.074354654250428
-0.0983557207707588	-0.0908383265223722	-0.0684948449417836	-0.0378079142028475	-0.0603771437786464	-0.115907228732843	-0.0905547011786933	-0.0851490313408141	-0.151493130528372	-0.14008089143644	-0.0918566061830476	-0.0992670611934804	-0.115394744579001	-0.0895829981340037	-0.0785392715903934	-0.130640991579999	-0.0947771208843798	-0.0880795895192952	-0.0430578799911673	-0.0403052627491119	-0.0774233770331742	-0.050657115804148	-0.0426297998623377	-0.0553027158594159	-0.0588443824414549	-0.0377261010513145	-0.0328129311468569	-0.0384132475728363	0.0188624065700269	0.0440711546300768	0.0980445570157084	0.0339028639836273	0.0188320760041451	0.0684458852059728	0.0993588609119985	0.12336410383543	0.0129677053033813	0.0305473194992538	0.0635243768710065	0.0487237177924359	0.0472359952989061	0.055616215034378	0.100800569523397	0.124373160333367	0.0816449816175753	0.0805684534297595	0.118179837451411	0.107822532071817	0.0544343506606043	0.0907294152398462
-0.101385852550523	-0.106293623017114	-0.0617692731257871	-0.0282822007989489	-0.0485985199073334	-0.103881509416057	-0.0724879080729675	-0.0579118270456578	-0.131559430350596	-0.139351043887824	-0.0980665099996087	-0.0970672442127124	-0.1176288545325	-0.0907393286310135	-0.0837707822885225	-0.133160842070896	-0.0913369305975471	-0.086800496543763	-0.0492479916892357	-0.0460429507254859	-0.0671225513969957	-0.0312848779828566	-0.0330300876251256	-0.0395007752061123	-0.0178059802624534	-0.00280448406164011	-0.0165891979183769	-0.0163415540050127	0.0466606589236773	0.0593580567649524	0.100296010194687	0.0248655468570273	0.0158170028088454	0.0482469695453405	0.0843663330913019	0.0977287313564662	-0.0265803424501568	-0.0312784463329239	0.0409467578644709	0.0109038667471709	-0.0037375584513375	0.0278237839970554	0.0357415478154067	0.0583303905658136	0.0504252052845499	0.0400002309298712	0.0643129192424853	0.0924145188786507	0.0597223357539381	0.0677724559189677
-0.0976602601711626	-0.118737717619883	-0.0679338050803635	-0.0276747938819632	-0.0528369457552092	-0.0815380197992279	-0.0783347110794984	-0.0596744969879239	-0.0899657962631104	-0.112852949862615	-0.0959868652826263	-0.0685050534802041	-0.0744588288348951	-0.082454420295102	-0.089728659564964	-0.114733455002539	-0.0687643662863756	-0.0577164418048313	-0.0334130093834701	-0.0543141040829271	-0.0676902872567026	-0.0221936823616611	-0.0365102703904873	-0.0546923389448036	-0.0207894215379007	-0.00189343115569645	-0.0310667813635701	-0.0359853253586995	0.0239666121209748	0.0415726177937508	0.06921686363289	0.0360413086414742	0.0514111626771946	0.0836068536155278	0.0989166225806594	0.0952166955909933	-0.0208881453252543	-0.0386655217910337	0.0336915097387173	-0.0108793441518247	-0.0190989625881916	0.00223954965258636	0.00648160622596077	0.0181673973973721	0.00169843738750673	0.00387977828079932	0.0326374997694713	0.0395519748518127	0.0112016797458555	0.0301700815914486
-0.0456322891086519	-0.081907547726066	-0.0365943350267648	-0.0206389507591787	-0.0450208918133238	-0.0482860169988586	-0.0265611598528457	-0.0311865172193502	-0.0520047548865871	-0.0675745846844133	-0.0555765911770508	-0.0428198842664248	-0.0508937722982759	-0.062299132621373	-0.0530128338783814	-0.0716711352184265	-0.0361361647377267	-0.0313445962852444	-0.0167910731060852	-0.0375403370298872	-0.0368462426667151	0.00393834141581589	-0.00444616959300804	-0.0173474990127945	0.0176777736603875	0.030751783033391	0.00270018714560564	0.00635342748356049	0.0583031424135102	0.0617315052898966	0.0820926882332634	0.043535046147503	0.0619771987750856	0.0719794838001869	0.0669597844521345	0.0685702379305632	-0.035521550899655	-0.0343280223204803	-0.0024377150041039	-0.0604937316214445	-0.0729516125981545	-0.0348018104292808	-0.0335427740490295	-0.0363007901589578	-0.0407963688077387	-0.0384314072718144	-0.0258999476327029	-0.0148079716260371	-0.0340532724248049	-0.024708462151275
-0.0257886029678261	-0.0572927094188773	-0.0272263486462503	-0.00469734004136249	-0.0349177990032492	-0.0448672973900793	-0.0244664784238166	-0.0247550733700132	-0.0455338145458722	-0.0899934785291286	-0.0661272943828098	-0.044377073230559	-0.0777255987292645	-0.0988623340501592	-0.0717001181352855	-0.0880435950852327	-0.0650575061914443	-0.0508581531159123	-0.0361121142168303	-0.0460743684381385	-0.0284892151019074	-0.00847104714393768	-0.0266992328091298	-0.0193284190868226	0.0175746902149644	0.00961025254543224	-0.0042699391533262	0.00865627759318575	0.0543262209463432	0.0504064486678433	0.0714369014118692	0.0287786768616889	0.0403224775743937	0.0588220858463797	0.058497206380179	0.0450791652905866	-0.0300655428202123	-0.0451059532267633	-0.0223148928294879	-0.0645918613520798	-0.0697416078482093	-0.0310905633163508	-0.0271950382310697	-0.0314106138728966	-0.0311966014052316	-0.0254691480883418	-0.0209896468193931	-0.0011094724263927	-0.0215331961848307	-0.0121449760969408
-0.0483213470727062	-0.0725321278070664	-0.040977023569945	0.00498371528742245	-0.0426938523468898	-0.0880193488645264	-0.0773972947323494	-0.0371270049220217	-0.0572869605525765	-0.112486894407943	-0.0831029086240808	-0.0408334988192266	-0.0748155782345905	-0.0978548701681488	-0.0764625353349469	-0.0942190919875645	-0.0584685872566898	-0.0424492983850375	-0.0211247916619596	-0.0349538902590217	-0.0240981071177221	-0.00712887257529429	-0.0367776377704252	-0.0377165827663333	-0.0033147250180824	-0.0132115104392153	-0.0373442660466606	-0.035920756447944	0.00314324150366159	0.0170483480513509	0.0483529924088775	0.035201917645621	0.0391926214885789	0.0987285973384727	0.117254824733647	0.107526765808347	-0.00114546603113909	-0.0500881517459851	0.00102866036125142	-0.0521330153696469	-0.0531480661011547	-0.0210703872617461	1.94450411736389E-4	-0.00874920733909707	-0.0172131919183076	-0.0152088147086227	-0.00509822427399562	0.00257013953734285	-0.0199677089899881	-0.00399654315988167
-0.0525841709733624	-0.0634340599987345	-0.0220464311733592	0.0233377321116322	-0.0282829387089695	-0.0961950310869881	-0.0789616574763709	-0.0431811380785931	-0.0931282079558428	-0.124202184882423	-0.0828674832239313	-0.079095721004968	-0.1160506285322	-0.0852660648076087	-0.0613938057550422	-0.099846119863879	-0.0555614353036656	-0.0349262760572337	-0.00326350271686064	-0.00895561165062079	-0.0137691684221356	0.00233347109486884	-0.0113912433944009	-0.0254653938847529	-0.0120150144064451	-0.00677508102440585	-0.0302244332246544	-0.0364392463144047	0.0101154735156597	0.0224465671438236	0.0599783324827435	0.0365726936996305	0.0308443683793121	0.0876212157092381	0.12117144165216	0.120010096191881	-7.36203748298896E-4	-0.0451425373861565	0.0192523935219886	-0.0141968040752676	-0.0265294327300487	-0.0184776654317377	0.00652283089743603	0.0240031105477652	0.0200092999456454	0.00262781132766922	0.0208899904686958	0.0393609553710845	-0.00114315852019794	0.0104227105120797
-0.1087504038029	-0.102810554902797	-0.0476300606240211	-0.0106041483492086	-0.066397238859799	-0.137534084667626	-0.124709881586099	-0.0871621697716659	-0.13617127069678	-0.146649691823126	-0.101189093392323	-0.100227347828732	-0.118410012244082	-0.0793851047555328	-0.0783698590334678	-0.114108201306539	-0.0633762044919928	-0.0354449086709259	-0.0101647404442605	-0.0233615881186062	-0.0326847247659822	-0.00197196502223875	-0.0287698527709519	-0.0457877041587162	-0.0304619259347387	-0.0232856657394934	-0.0524052869048758	-0.0588840381135597	-0.0146399523563853	0.00879276069183941	0.0327913192487306	0.0166746491332788	-0.00121799721215032	0.0770237485239582	0.11686857110203	0.118349912879895	0.00722087729818591	-0.0346209636490871	0.0156896585886275	-0.00400242011665215	0.0119770292318462	0.0171489552742728	0.0576266079468528	0.0689090056641092	0.0477644554489109	0.049505783796439	0.073097884703192	0.059543876214632	0.0320457599214408	0.0562644139006685
-0.102971184086596	-0.0878363582740014	-0.0429570553139288	-0.038753169948474	-0.0598922243188091	-0.115405022510868	-0.0868163890170947	-0.0711976732720804	-0.119151322428271	-0.107381173982777	-0.0617165773189577	-0.0685315524832829	-0.0826628184129386	-0.0677928188209836	-0.07018422706349	-0.105007132245931	-0.0791939392161402	-0.0508318348127831	-0.0324282091756187	-0.03758604159369	-0.043093265992358	-0.0270791765679732	-0.0402335932782066	-0.0469745435908936	-0.0430090761596885	-0.0452391491554475	-0.0566356794637085	-0.0591083535734921	-0.0230503149273485	0.0139390159223353	0.0498292820536695	0.00632548939753787	-0.0124730004229588	0.04635872082303	0.0880325345554128	0.107215035493873	0.0243337353975001	0.0489940097580984	0.0766880599132061	0.0548862011158173	0.0920457694910665	0.0950779228652071	0.122322065949977	0.122500611640619	0.105944819504142	0.106015448286729	0.108829281678623	0.0805602038663953	0.0622197014501358	0.0809400496472478
-0.104837103898625	-0.0788103049569797	-0.0182032394979845	-0.0141130373339227	-0.0966029320137013	-0.171473142038135	-0.155898716020366	-0.118217994159899	-0.169936783078994	-0.183525867658059	-0.121486655139662	-0.0871931202502506	-0.111014646308229	-0.0963879939603263	-0.0729536740091442	-0.135442596007111	-0.109304670037717	-0.0741442709011809	-0.0465741873148847	-0.063290274131673	-0.098607643104206	-0.0694942285368051	-0.0762459713678777	-0.0923115103721651	-0.080833157745485	-0.0698782975897095	-0.0892376101337271	-0.0968022809329205	-0.0525998349810477	-0.00330965796109869	0.0356043993280498	0.0117600855691814	-0.0220225611319935	0.101679394705342	0.154598210347006	0.148703231081886	0.0336431565893645	0.0153073416589141	0.0133925806330042	0.0145535571243618	0.0933847411564468	0.110482953903789	0.158371767150819	0.134970653901505	0.0941737787211473	0.14414213048849	0.134086866801376	0.0864258629263269	0.0772147732806082	0.117090359976722
-0.0806009257568442	-0.058731756094403	-0.00922068739230397	-0.00757016509942452	-0.102590035666015	-0.178224474605747	-0.173208648867789	-0.133481896274953	-0.180182536083643	-0.196427098176848	-0.132599485134622	-0.0865325810522205	-0.112165170093988	-0.0985072563891003	-0.0737340439759896	-0.13194926531228	-0.0983989198308275	-0.0760356791715512	-0.0475324749051252	-0.0749327980008727	-0.115305208543143	-0.0827823248789631	-0.102450526048858	-0.131084624342973	-0.104085498373367	-0.0941342965689567	-0.12921107876793	-0.142364250058273	-0.0964677628436215	-0.0441094608024669	0.0048825834882772	0.0105604265631127	-0.0204670781626663	0.121772860063769	0.176908127003232	0.153436483395995	0.0580776001016696	0.0383341414678765	0.0262378350868896	0.00411612392230594	0.111926218843033	0.148994492415409	0.219991860862829	0.169772193694847	0.111346595906152	0.184000265146274	0.176803947107407	0.102099558699311	0.102846151803438	0.160238184642801
-0.067458350422159	-0.0402690791551526	0.00785328192410899	0.0266328500966694	-0.0719905323163782	-0.150837270328801	-0.170745419417997	-0.126500867929378	-0.149669558874045	-0.178420875522127	-0.131384195275714	-0.0686164293554869	-0.0902738421531553	-0.0914899957473508	-0.0675391564904947	-0.0962846179279939	-0.0742598221608645	-0.0463930894856451	-0.02960056146068	-0.0541736606068239	-0.0836331104379924	-0.0672048460332554	-0.0842684458805605	-0.110077800022035	-0.0913424853342143	-0.0914752170417488	-0.120519760195779	-0.13209477102514	-0.100296062722213	-0.0422875744417113	0.00510976646920739	0.0485973985207934	0.0196581645666542	0.151361929093672	0.191692906022649	0.164493202612088	0.0929142525705206	0.0556520970941717	0.0386221926429175	0.00966329088740313	0.12053792424623	0.149995794708254	0.221299448377911	0.171226654733468	0.104327768657345	0.174319180076352	0.172326554377013	0.0943673820451559	0.087794962072555	0.152026840676988
-0.0372159280846387	-0.0103497020282718	0.0317213356795909	0.0985185043214355	-0.0337859559057933	-0.115126560222618	-0.159332568351232	-0.115492322433964	-0.124658079692134	-0.144625810984106	-0.104495700732971	-0.0407738754914466	-0.0577301360694821	-0.0616109549445585	-0.042732949816028	-0.0627483977463884	-0.0413264260886401	-0.00823214901674037	0.00247078416178055	-0.0176085915399963	-0.057387174065279	-0.0550127108632763	-0.073542966880425	-0.10947603251943	-0.104257224205312	-0.0956965080021543	-0.121817882243947	-0.144409607972754	-0.124511112685332	-0.0817298254553206	-0.0282911562461263	0.0551405630156563	0.0413198453731006	0.165474106016258	0.19372759223883	0.163614133803599	0.110317560883681	0.0490212528247752	0.0489066919488569	0.0200154386286928	0.112663568380727	0.129457168481757	0.187629255233737	0.139410885072708	0.0854440905412499	0.14821570280387	0.1469287915351	0.0750953665763301	0.0710819206049468	0.126258917336234
-0.015783719826092	-0.00716500164901926	0.0138307164410644	0.0966871259584914	-0.0331963296078363	-0.0958697958027829	-0.15216729152077	-0.126314384206504	-0.0980446362567086	-0.128202638640019	-0.115398550281492	-0.0433752500589061	-0.0368716307098353	-0.0676075253196108	-0.0569610144060992	-0.0487099529075416	-0.0320509701756131	-2.09525635579575E-4	0.00816370081629026	0.0025233462745611	-0.0342234465725011	-0.0397956270252936	-0.0445589713892889	-0.0684481114477241	-0.0829535747376855	-0.0772414896276283	-0.0854044298542878	-0.116581844360053	-0.104416310673254	-0.0620361209970208	-0.00213862696073575	0.111964753418207	0.105006191780591	0.207936431315465	0.228245573109785	0.21451224250849	0.179252740480283	0.0876153559314373	0.0846444668546994	0.0427459828581273	0.117107819228487	0.106405805098338	0.177288809336372	0.143357344019613	0.0621383978876049	0.114361569542108	0.129933777609885	0.0512527992198356	0.0206700717446704	0.0793952903922296
0.0301627131177661	0.0313802404484415	0.0456021709743878	0.132501780216697	-0.00444854345712179	-0.0523717507819715	-0.118926286963521	-0.111611242803265	-0.0573503429223456	-0.0912217902954383	-0.103654682277037	-0.0312289807123695	-0.0161447181379557	-0.0547660430590367	-0.0590581630363189	-0.0437683266170211	-0.0300720573233912	0.00391687545287749	0.0217753061947846	0.0255565818966282	-0.0207700898544177	-0.0254159225337418	-0.0236058164222341	-0.0616712445581514	-0.0962132881500629	-0.0744543402018774	-0.0747617333360535	-0.121131339134609	-0.115010364450407	-0.0787617051753335	-0.017941299003632	0.13541528034704	0.136780158493143	0.217679840193516	0.216192016968657	0.213448123397742	0.20393994656338	0.0831615326260691	0.0911281400957072	0.0357634314469913	0.0890822800904692	0.0630554759008971	0.126911477115261	0.106458718161539	0.0295960514661586	0.069269543969596	0.0896375753424274	0.00653893740093521	-0.0276401910023091	0.0308330110736514
0.0264651178850111	0.0439786244998055	0.0624651460024145	0.11841670200598	0.0115436743044355	-0.0164911565305533	-0.0690071789767385	-0.0829054643638222	-0.018114552165469	-0.0228157531578443	-0.0667612588851485	-0.0217453580111911	0.0216614415723472	-0.0163743617144854	-0.0403740924914664	-0.0142015167621886	-0.0181964552627261	-7.8042151538721E-4	0.00797223607802671	0.0132087130938034	0.014499723591553	0.00163119835591294	-0.0138182324685055	-0.0290822026405335	-0.0413099600674729	-0.0525570260305198	-0.0449104783071521	-0.0544240886059378	-0.0531358381434905	-0.0176921373173073	0.0236606768911405	0.149377783147966	0.163758113294581	0.19108447232607	0.169176445772268	0.175118099691975	0.187366971119809	0.109827725052906	0.125968158044454	0.0808767220113924	0.102309091462959	0.0524611707413475	0.0923411668581604	0.0881942245593412	0.0351019538990051	0.036211057013023	0.0607499092712174	0.00975955681618023	-0.0404773721887414	-0.006724487384374
0.0565376583910262	0.0461554985730955	0.0541962050611077	0.0995313272790852	-0.00957523281269396	-0.0397889988470147	-0.0875926096256997	-0.0905001561029302	-0.0318685445756505	-0.0451922590633274	-0.0678980031361772	-0.0140083434866071	0.0190716216286455	-0.0153995555938702	-0.040692990708799	-0.0114275094823178	-0.0101868609441379	0.00587381311943523	0.0139234266454952	0.0198590207217552	-0.00285472741628731	-0.0175940590242015	-0.0202937375562521	-0.046495892555758	-0.0723198151159181	-0.0616108555359359	-0.0546464298871682	-0.0760590036573646	-0.0748916734967098	-0.0551851873916784	-0.0124393655016045	0.14416959733598	0.154956962328588	0.199803560503091	0.189434758375742	0.179515754352259	0.21081014713662	0.0994549998344876	0.102183770845028	0.0356741900708676	0.0571834504925438	0.0315415958957035	0.0733134478849027	0.0548987557197263	0.00685489964628925	0.0268535047235437	0.0448099596731684	-0.011444435631538	-0.0465791629199735	-0.00440248605407839
0.0279009130657389	0.0291079961232734	0.0470999515390754	0.123239963594116	0.0143536626143213	-0.0232251184076337	-0.0774231523448472	-0.0629849503325546	-0.00452937663528962	-0.016913229608235	-0.035989400276426	0.0155992917849538	0.0487095066809029	0.0311957164001272	0.0110462162613302	0.0346046943713085	0.0324971932687465	0.0417534125507717	0.0551343396516975	0.0552427336478636	0.0263362655169064	0.01500121616554	-0.00195558745059439	-0.0319550412677175	-0.0473038034208959	-0.0469563763085295	-0.0488774254845181	-0.065434693236245	-0.0676790608113402	-0.0369702120995655	-0.00510223791448481	0.117893115352073	0.12001153651218	0.176370162576622	0.18094924612276	0.161241073715208	0.149867080967285	0.0581662153584735	0.0557313381895587	0.0130587605172254	0.0538280370164247	0.0287904058432611	0.0547972222052173	0.0367876019707495	-0.0128106740705185	0.0151525671519907	0.0184552973112505	-0.0367224845660403	-0.0739533312883956	-0.0339728947573091
0.0550878051911727	0.0341104312008967	0.0455313459126518	0.0879735305262685	-0.00269299288887849	-0.00453038140129181	-0.0369161922265488	-0.0265067147781667	0.0257972526028443	0.0204557303944242	0.0126059867170418	0.0460248624287229	0.0630927477943831	0.0556007877184049	0.0548100477905459	0.0571538269614999	0.041118449711771	0.0337518691377537	0.0446811149894294	0.052949316097437	0.0187735906193673	-0.00297512599886765	-0.00518399746124762	-0.0426283853661016	-0.0643008547331893	-0.0398552053841821	-0.0432497450565389	-0.0781532817101241	-0.0747157592046112	-0.0708955691569611	-0.0328321590467249	0.0580240043379219	0.0695511616569333	0.0952397089481102	0.081578630474547	0.0767793094933022	0.0700617355045612	0.0245682855137997	0.0213031858018366	-0.0221207092549054	-0.00658253174969698	-0.0316264140363631	-0.0222036161794375	-0.0395142518337486	-0.077899715723	-0.0552782107701397	-0.047089144212054	-0.106170215622528	-0.131845109159467	-0.0837890776420603
0.0708859071115264	0.0595011601235381	0.0588142482358573	0.0775578093874061	0.0239269771183384	0.0213528303853387	0.00331180359308903	0.0191430308048251	0.0330086842845271	0.0192507017955323	0.0300653900726434	0.0438091273797511	0.0337994096801498	0.0343343596730882	0.0567570770273565	0.042608075812801	0.00204133019830812	0.015876433947447	0.00661235809370982	-0.00879521244456899	-0.0225278699336264	-0.0265359060131104	-0.0465766691107222	-0.0904826492777362	-0.0792830328203685	-0.0574451921815346	-0.075343495550406	-0.0964558287647562	-0.0706031549533327	-0.0630111271411479	-0.0199730516239292	0.00550442610875481	0.0213214637148447	0.0490763208596836	0.0375803039445349	0.0428338137044339	-0.0101787220943708	-0.0140063920262389	-0.00976377212180437	-0.0337789860858998	-0.0184813115751962	-0.0475221987862973	-0.0588357243804898	-0.0779190294666911	-0.093878485059745	-0.0803282194463027	-0.0791644488706001	-0.12557869310024	-0.139621842500204	-0.105802082513206
0.0609584525717728	0.0646528695189187	0.0555728971228879	0.0682055693258033	0.0355473501343006	0.0395745019530145	0.0208832415491093	0.0357337092445547	0.036267630100343	0.0234577303547329	0.0363065717218261	0.0341897686344184	0.0113049313657494	0.0159077831250907	0.0389138343484452	1.13104519195383E-4	-0.0541661150567054	-0.0475975526647072	-0.0535920530990999	-0.0445747847478552	-0.0540751395608234	-0.0764043656946015	-0.0787816800095171	-0.101785636927153	-0.0929904535935484	-0.0739133837337096	-0.0762935326969445	-0.0868849394749431	-0.062012057627264	-0.0507793235208207	-0.0135412729334585	-0.027702027937568	-8.67263387999993E-4	0.0300527076079062	0.0244617502722832	0.0283905997241308	-0.00543376743683834	-0.0077108204890211	-3.30105381298538E-4	-0.00980900327758956	-0.00601689340609978	-0.042451734139886	-0.0514893402597776	-0.0627598375508513	-0.0825959338838986	-0.0739021877011345	-0.062785250554661	-0.103012246211911	-0.124941888570698	-0.0924041548344276
0.0886873336024732	0.0784108221245695	0.059718098050104	0.0654186425889898	0.0691838625291294	0.0568490016820866	0.0652592104069338	0.0746860048137496	0.030191853707886	0.0309753964402474	0.0715633167454924	0.0346985506513544	-0.00896170725015868	0.00999163644803239	0.0504753391540686	-0.00507438314911981	-0.0634910340128938	-0.0562107569219203	-0.071863286367605	-0.0643000190128856	-0.0749746779304648	-0.101783327049081	-0.101021815119866	-0.113121271138857	-0.102004504606192	-0.0905811904815641	-0.089725326786709	-0.0961468813150899	-0.0624342913974812	-0.0470408725543556	0.00772470225152046	-0.0889885161701121	-0.0600218504566886	-0.0151176632505808	-0.0178803084792064	-0.001073846263968	-0.0753606036159151	-0.030608210108885	-0.0316564292891552	-0.0382765916425939	-0.0361557955238823	-0.0627126003045943	-0.0752610571700387	-0.09140954211334	-0.095739028603456	-0.0918246524766937	-0.0847928702859229	-0.115729140873286	-0.117373106714364	-0.0958338909407861
0.0910316423729562	0.0457350393549267	0.0308794159710383	0.0503058007086772	0.0207724812864587	-0.00167535744309566	0.00544435450520566	0.0135506344391759	-0.00149836938125815	-5.17505815076433E-4	0.0348527775177912	0.0279871018907797	0.0096525441746553	0.0129626031440847	0.0262866271734197	0.0135905083035856	-0.0199427819176549	-0.0267555201321611	-0.0499256479825831	-0.0529623956059234	-0.0603945358008741	-0.0739546301744381	-0.070375541224879	-0.0698619584304285	-0.0741444336687981	-0.0494772347598414	-0.0590818476177372	-0.0932885228344249	-0.0651695473069729	-0.0698245160974316	-0.0206062431864064	-0.0655078713616592	-0.0398436791172041	-0.018036614975747	-0.0112595235830874	-0.025406244188985	-0.0740134526789828	-0.0601904488769616	-0.0630105249063054	-0.0758353300225519	-0.0750494920029485	-0.0687573584819997	-0.0794627145923142	-0.10029581094421	-0.110326600540806	-0.101556466316489	-0.0936165903569704	-0.114386928487119	-0.117362704221713	-0.105125150841314
0.0565705272852192	0.0245532957557613	0.015682201821715	0.0375592134736521	-0.0332604428497285	-0.0199582474058917	-0.0231796021146195	-0.0212819483341142	0.00290194107627965	0.00268560821792723	0.0147134066407764	0.0337173340528564	0.0488581996356081	0.0620701798112691	0.0632107592721058	0.0805161661115926	0.085742114662704	0.0917676256651042	0.103980931697716	0.0488283727630204	0.00983271707583486	0.0252970260028136	0.0148055898760676	-0.0268971431220628	-0.0533919060802385	-0.0341973185440948	-0.0481677533421103	-0.0906406884206002	-0.100902027273213	-0.102083148581039	-0.0814964054843895	-0.0468487364389698	-0.0433297216840179	-0.0191711426054719	-0.0168196352393161	-0.0371593370594755	-0.0676555276681286	-0.0619504229810729	-0.0770277105855695	-0.0907614190321444	-0.0479327785648825	-0.0252028439261378	-0.0266490075049527	-0.0608581960356346	-0.0626152958144924	-0.0352821167044367	-0.054455504080689	-0.0922316315564801	-0.0696386650512631	-0.0677245957739471
0.0472469830590289	0.00960609410737624	-0.00952619487489131	0.0192178565939178	-0.0585020087951805	-0.0281730408993867	-0.030412511676951	-0.0424301617633244	-0.00539091806760115	0.0163584495173486	0.0197697754099988	0.0258923595232198	0.0436758495770834	0.0561566556617836	0.0754331479704112	0.0968114395929395	0.0874108619239411	0.104188615549349	0.10218745371912	0.0511094755155193	0.0277638297248541	0.0264976618293929	0.014808883702085	-0.0439514233310081	-0.0705448964776968	-0.0317607705579044	-0.0542130562744384	-0.104940007446263	-0.115388739975037	-0.107300669881504	-0.0915466693023081	-0.0380373959143304	-0.0264251886436527	-0.0338997542904929	-0.0675241797507374	-0.0518338811893488	-0.0139073430406818	0.0140750859991165	-0.0266096812055565	-0.041761535726136	-0.0101275528651797	0.00308548065305279	-0.00114535791071824	-0.0402366856836586	-0.0429085132843371	-0.0128904277242396	-0.0352215355716241	-0.0911997515578194	-0.067778232729008	-0.0541236145166668
0.0403856622068858	0.00467654441412875	-0.01846893342873	-0.00931903639785748	-0.0632493184739872	-0.044598944257356	-0.0162674061321486	-0.0357574744114594	-0.0282384855580963	0.00984221111623654	0.0337351633313066	0.0221396863524316	0.0266094550829186	0.0556357100376324	0.074328695165352	0.121389171186909	0.123618784041155	0.145705006356221	0.132461551977384	0.0730701123587187	0.0666004522798169	0.0682190001457193	0.0530105715717236	-2.97290582953877E-5	-0.0292061808069491	0.00776286974390851	-0.0172442133121279	-0.0727046347776649	-0.0950666071869367	-0.0940882982716906	-0.102115629470906	-0.0977766699158059	-0.103876642745624	-0.106678242931257	-0.132250199343335	-0.0974911730555073	-0.0552061874477011	0.0211280166673652	-0.0422497556784772	-0.0285303441293872	0.00883271120551829	0.0355369071811479	0.0163681570648168	-0.0232958652324333	-0.00126808776973296	0.0300026765678904	-0.00652864006356995	-0.0567959325957126	-0.0172057572436422	-0.0302513922062259
0.0202149456983798	-0.0314771223202568	-0.0282113849524273	0.0318186867035718	-0.0777633024505889	-0.0842752028239157	-0.0781885177177764	-0.0847230710139233	-0.0782294952117367	-0.0519147822382925	-0.0231422833358574	-0.0288621893164845	-0.0169639847118745	0.0132551812054196	0.0130573079913367	0.0487302985748958	0.0865587355814315	0.125030971382051	0.113350251986656	0.0538190266117246	0.0397954721272568	0.0346001571126509	0.0135104910971093	-0.0344364088085407	-0.0655578722704663	-0.0307447666368884	-0.0488653672140147	-0.119128069576566	-0.142956270807243	-0.124103658216865	-0.111070536985093	-0.0786686386036475	-0.0950840337864716	-0.0429677969761315	-0.0410050771982593	-0.0236066579616959	0.00609788656481305	0.0432049402682091	-0.0045014072341075	-0.0287440150901509	0.0404015797272418	0.0947485028992033	0.0904781744728979	0.040327832533806	0.0539663728586129	0.102950454729314	0.0692484923390201	0.0035577962798383	0.0407534152260643	0.0440544549713026
-9.92795731630961E-4	-0.0538090835418865	-0.0658027023903668	0.00831231397930314	-0.116590011748884	-0.127852107987649	-0.0980541095668319	-0.111051690404696	-0.127040443346811	-0.100202229801835	-0.0530671679159498	-0.0561618596979722	-0.0681598136836672	-0.0347306462027298	-0.0342377413459816	0.00991345191197904	0.0602871044948201	0.115056531779386	0.101616341091144	0.0351952081479586	0.0320829626515521	0.0371148598037247	0.00794138004248841	-0.0319803033359768	-0.0469925167869098	-0.0274143545697148	-0.0555111930189108	-0.110802278237	-0.125162566336182	-0.0975194346252288	-0.0856919218844235	-0.0865880125150079	-0.115061126155011	-0.0583017026631415	-0.0567482076119496	-0.0201165840980284	0.0168137750266911	0.0529510861949655	-0.00783330433761679	-0.0135271821545203	0.0600874582745988	0.110825152906325	0.119441650667836	0.0700080002332062	0.073590438494785	0.129125818767258	0.0965322071611533	0.0307279872125971	0.0663904269976497	0.0679347696281991
-0.013690438925138	-0.0413302613251427	-0.0765609753270764	-0.0909663611030152	-0.113054399016833	-0.0690566620647647	-0.0205532472343775	-0.0797964329508547	-0.0932779815478777	-0.0253744638468627	-0.00665664484483538	-0.0625844850619383	-0.0440829180922479	-0.0102854039006057	-0.0211139393302744	0.0268644368843398	0.0394066289874771	0.0893712735199091	0.0695116924754944	0.00449276996830132	0.0354006738261477	0.048996880181758	0.00995396981438808	-0.0285283170675982	-0.0299150611432014	-0.0198806557949574	-0.048482899800851	-0.0828166714852884	-0.093898956751513	-0.0683334929125138	-0.0642040325685222	-0.083698896710058	-0.0909357859888309	-0.115649077546144	-0.155132219253686	-0.0810348514039482	0.0123292019473261	0.112428779699187	0.0238057835694287	0.0224659474589001	0.0559148353228488	0.0777157984449042	0.0722956152484108	0.0341252932948092	0.0509963162879932	0.0856462030408837	0.0484996119756967	0.00187875285326154	0.0300535769726074	0.0201986704433276
-0.0514093017166219	-0.0497296077552726	-0.102383434389911	-0.142920756240642	-0.148026298964441	-0.0692346349977298	-0.0146869202705521	-0.0950586463589571	-0.143113479172684	-0.045687034366664	-0.0373496571302485	-0.110039380293952	-0.101582473722354	-0.0405670276415447	-0.0641981106116068	-0.0190439374902422	0.0097824329552079	0.043255856673105	0.0279182215817267	-0.0555132280495217	-0.0450517989407073	0.00457241730803422	-0.0420766754518122	-0.0957466028301202	-0.0802464886286272	-0.059836238644556	-0.104693444722258	-0.145241455969896	-0.131898064784892	-0.128823100363727	-0.161323977967877	-0.173911194884825	-0.166142790440306	-0.237960644437792	-0.30536696091463	-0.264698871521873	-0.0361833792540638	0.0971204933990537	0.052816541466795	0.0753382179686601	0.106272791070326	0.135266494339575	0.107433906372393	0.0769494890521182	0.115901135638983	0.14379319823996	0.0931620133347209	0.0866628810415241	0.135465916038671	0.11640837217926
-0.077091595739616	-0.0679363360704003	-0.0729581885146327	-0.121456222194732	-0.111821775832596	-0.046305309334062	-0.0275280008631505	-0.0610042652991728	-0.0699255492080121	-0.0258250741540628	-0.0356990860951611	-0.0381249723793284	-0.0238623081717474	-0.00819761964978385	-0.0240847866448318	0.0420210448573662	0.0454772558632312	0.0636949174716871	0.0582830310015202	-0.0123495024655128	0.00530153731449899	0.025638758652163	-0.00252611987108469	-0.0413705416654512	-0.0484922316655105	-0.0359061712064923	-0.0526179337706268	-0.0938382425647705	-0.109483010259036	-0.125161915803008	-0.139422355463351	-0.0811865545978226	-0.069238740417921	-0.11120385617783	-0.124238334663563	-0.11868533503912	-0.00940185125228941	0.0201890651926965	0.0183161726072788	0.0335934285878709	0.0120082112214806	0.00760920767908702	-0.0383009256153443	-0.0621859363500208	-0.0378124540387063	-0.0191171895322869	-0.0643967390324057	-0.0667219669722875	-0.0268636130537883	-0.0600844220592284
-0.0500055965978639	-0.0760704974014034	-0.106843783302545	-0.18032360810605	-0.137820101859799	-0.0673280362885187	-0.022340660631589	-0.0546442720259078	-0.0391506094068986	0.00569109606242755	0.00816352713109805	-0.0202876550514138	0.0143065518944247	0.038473731652712	0.0120756318787724	0.0845034483748389	0.0880451488510182	0.0971518032652277	0.0759374621457589	0.0222634114203986	0.0531309916579163	0.0603485641547705	0.0385489419664555	0.0336490180661215	0.027109054589186	0.025895707082976	0.0100502601087776	-0.0134275180472226	-0.0418810208094038	-0.0611414958695142	-0.088826523831275	-0.108928428442658	-0.117213101236747	-0.167759235129535	-0.174655038213218	-0.150608998395148	-0.0852258248762849	-0.0382392273577368	-0.0893772548105287	-0.0660347129518651	-0.090409676114055	-0.0714771006221234	-0.133778297031317	-0.15984464673886	-0.102575952181478	-0.104276727017491	-0.181848485200646	-0.147415219656028	-0.0850101599758187	-0.153518964873061
0.0144889663117795	-0.0172764174906102	-0.0552569836603171	-0.172958377949271	-0.11098124778896	-0.0191024017732792	0.0393628685135758	-0.0203842313144314	0.0167552718977135	0.0326568408999598	0.0230011548112845	0.00718582756802115	0.0223889711047371	0.0177491926907971	0.0158682736666508	0.0964018058672906	0.0785678000122858	0.0878748776880914	0.0756972951693669	0.0394202562262188	0.0833872121283293	0.100750220048319	0.101966012128656	0.103676653824026	0.100718365522725	0.102030042880446	0.105263559189247	0.0930984509527801	0.0808191499353401	0.0233482752123719	8.91961102808466E-4	-0.0310982687712831	-0.0303337532745951	-0.0932001472920067	-0.153471758581053	-0.129693856010857	-0.137263245330076	-0.0803038450664521	-0.145938717853273	-0.148701207527279	-0.190950457620122	-0.171899045355996	-0.212781237273067	-0.232751843792257	-0.192456763528589	-0.213385748179235	-0.250510881902227	-0.213599811079855	-0.191149407141745	-0.25545901105221
-0.00385599439517759	-0.0424841508594434	-0.0990531773975186	-0.176788356629265	-0.110129245169908	-0.0212228011265734	0.0597310679460468	-0.0100083941562082	0.0319559980543296	0.0592287526617987	0.0530028873386401	0.00449347797289577	0.0240086412112859	0.0474323481190479	0.0566309659567403	0.127970732442878	0.120405357184888	0.128701562241506	0.115406840512468	0.089599018897241	0.154119519147974	0.159267556594781	0.166556217625575	0.1826063657701	0.181859469350308	0.165663981724997	0.176340690408892	0.175868971826952	0.149870929139095	0.0895533413393236	0.0508805336631363	-0.0689148120576809	-0.073622504015175	-0.171271479686389	-0.23882616089963	-0.186578501249902	-0.194180134238042	-0.0883259066646631	-0.198815866842757	-0.190830620174367	-0.244602211679878	-0.205845026649048	-0.252380094274645	-0.261771321969361	-0.18616570386347	-0.221752773015023	-0.267437021897321	-0.218784078077655	-0.188924891008251	-0.281808288436848
0.00509150562633362	-0.0316057118205354	-0.0734155374229651	-0.1589687202169	-0.113120339824528	-0.0279139499976413	0.0689208055270319	-0.00556212935245566	0.00969333090625662	0.0652176414024367	0.0657034414857573	-0.0019452252674728	0.0266149360789253	0.0741912992819939	0.0923510604851787	0.133714896105709	0.118164073106762	0.108366591413337	0.109711170187975	0.110913821923795	0.147896643851033	0.151605317845849	0.17770273552393	0.191918036208325	0.182308189658588	0.176642893778935	0.192705486815487	0.190455809574955	0.171206035811755	0.108920268945198	0.0693667683916086	-0.0609691927498485	-0.0632993351148755	-0.18350673912326	-0.240509099243224	-0.196056536615093	-0.201533438247177	-0.0948553856768251	-0.19385418212194	-0.179503065412602	-0.249839753101988	-0.235505428956829	-0.266868438031529	-0.248537355577562	-0.188841614732715	-0.225970161136196	-0.258999179538277	-0.206339245147151	-0.190508558685898	-0.272382562210152
0.00513889715472985	-0.0439535618192095	-0.0967523920161852	-0.17433186047074	-0.135747832523942	-0.074484492094965	0.0411105980709129	-0.0210377448494491	-0.0191354426299726	0.018130337641759	0.0417056233609861	-0.0245239539861936	-0.0115129407642882	0.0485921005841435	0.082822967929552	0.0907586550276194	0.0848853219743874	0.0746073747894739	0.0832849422948064	0.0877905636074764	0.123620025549101	0.121454259805335	0.157503457471846	0.177936663685029	0.161904855089064	0.158362986605579	0.183394215362389	0.183183149501174	0.167857049738686	0.11787837890878	0.0963666480950872	-0.0662908125662559	-0.0804864786253552	-0.177243225903052	-0.219217645454943	-0.169536044399278	-0.200328840345795	-0.0751452611783164	-0.181264696435722	-0.192627866553553	-0.236744438531237	-0.191412384021011	-0.197089726790632	-0.191428391753199	-0.148356690707554	-0.172362743750753	-0.196324827704214	-0.163209452566117	-0.150845669241054	-0.218156637623737
0.0265162134567599	-0.0246470389029217	-0.0611555556423186	-0.16211899615864	-0.12262254426383	-0.0621494253799829	0.0591014573665688	-0.00260824777727257	-0.00289766119933057	0.0244576661646264	0.0395031228045601	-0.00864017816751389	0.00592189942697319	0.0364397518069073	0.0709851531274324	0.0728426917778576	0.0607874751356897	0.0388997365176746	0.064817785996133	0.0936759482809844	0.122071479080383	0.124180782005044	0.186800668202951	0.207596320072295	0.184566085310462	0.202247026323902	0.236368815346706	0.225113712265086	0.218368059381694	0.162337784578814	0.13464348794619	-0.0265886430370499	-0.0156537015689098	-0.139897871343573	-0.209049352691778	-0.148439307930156	-0.179445457430693	-0.0593867560447041	-0.184130777199272	-0.188383824394467	-0.270180177940613	-0.269026745943047	-0.258864250427258	-0.226545485672315	-0.214620273911293	-0.245659079153367	-0.24789914409405	-0.203380121700815	-0.216694575248969	-0.270285922904587
-0.00872842306148466	-0.106452529104085	-0.128615932586816	-0.158975228648853	-0.107929194745325	-0.0248988803193229	0.0731949018066459	0.0249741192673764	0.0603496361112031	0.0670320738050516	0.0842022495785878	0.0404293458485248	0.0547804110984251	0.0899143326023694	0.120642517016989	0.12006401216615	0.102276790642035	0.0881440968775434	0.0988376635340084	0.109008388237784	0.140509707333679	0.131690635027784	0.163668306217808	0.172746331387118	0.155155073702079	0.171720176309101	0.197320968198458	0.186389063900007	0.189580977765192	0.1400397867979	0.134520098937315	0.0322753569504155	0.0523915727409726	-0.0591572725220965	-0.138340532907398	-0.111835531775658	-0.1916774216616	-0.10237782972525	-0.18962891205357	-0.231663475905557	-0.320076143381555	-0.308963562449872	-0.305930451543121	-0.281858509327686	-0.266834578326264	-0.287618891111053	-0.287584773145866	-0.259461152416206	-0.283643659273977	-0.320157770954003
-0.100387479061746	-0.112516296690025	-0.101174797044054	-0.0853457097142588	-0.0410637236360831	-0.0627235002389813	-0.018090008726565	0.0142328628889548	-0.0288403034367284	-0.00309006604198648	0.0397860300968516	-0.00591020141684592	-0.0157852191289722	0.0462769537511318	0.0640942691853186	0.056116438602304	0.0547466598400572	0.0456748138102644	0.0610115134896165	0.0670514275599132	0.0615258879420242	0.0328174668524666	0.0379055192587652	0.0395655179896613	0.00375653858087708	0.0164682285014462	0.0174013249452893	6.19970073715877E-4	-0.0151778738183176	-0.0650490371106268	-0.0777951171435289	-0.108585529209549	-0.0901732582066575	-0.0986199365285469	-0.0803330302043541	-0.0690271393265059	-0.0915253723236396	-0.103748088326477	-0.104492141715338	-0.0749017393855326	-0.161294969427303	-0.204671113967778	-0.229760194859363	-0.189183118063578	-0.163743324996992	-0.207593686610237	-0.211170545390332	-0.158902306581264	-0.164177896720683	-0.195017189581321
-0.0736290417519909	-0.0843537249241759	-0.078167082226626	-0.0311715309943869	-0.0194685208359841	-0.0214341405701031	-0.0266421556384121	0.0185072696729412	0.00175528231429826	-0.00975394756618482	0.0279433397867685	0.0138855942097482	-0.00704912103181394	0.0351348143775514	0.0311894839543878	0.021218534693162	0.0195530857401407	-9.02536604653515E-4	0.0248075575849701	0.0430567349173772	0.015043370280796	-0.0171855082120877	-0.00635570021697774	-0.0101470951360851	-0.0514193321846633	-0.0219656824388123	-0.0175181751756268	-0.04751479122315	-0.0507558675016307	-0.100269263294297	-0.104940824413339	-0.065262369813898	-0.0360858962351203	-0.00866885007442762	0.00465742510399774	-0.0311229956970261	-0.049664009426511	-0.127771690786385	-0.0899380954044227	-0.0592169944529093	-0.148261747680327	-0.222341619737124	-0.252814559727497	-0.212174722476673	-0.204140689837144	-0.249990474772	-0.242578337651074	-0.196962121162095	-0.207466072821432	-0.218957480258333
-0.0902661933855333	-0.0789902551239238	-0.068980226692538	-0.0314438471596712	-0.0199929611499417	-0.0184053244174756	-0.0249030406442882	0.0165405657049831	-0.0141703866516848	-0.0318570449186117	0.0182359074131511	0.0068389314296084	-0.0398595859234389	0.0121351393518983	0.0336337902316674	0.0169995187470084	0.00852909254453352	-0.0199144464089248	-0.00677530055308328	0.0108421452320699	-0.0318243538671732	-0.0721399712690913	-0.0636313728635098	-0.0808854654804916	-0.117319160262776	-0.0883333912706744	-0.090161846680505	-0.124971429161293	-0.117138933588138	-0.150400415302773	-0.14993830125604	-0.0976299452254613	-0.0652723758406655	-0.0308123091270305	-0.00928602326618842	-0.0633113141957956	-0.0694536302583689	-0.135037706938802	-0.0954938088864568	-0.0511589554428528	-0.115411695953192	-0.192332559753052	-0.230798954746705	-0.198604227948445	-0.188639322130098	-0.215072142969828	-0.215470308208919	-0.188903340777345	-0.17485045179847	-0.172554926079258
-0.0952086502294484	-0.0710719800468351	-0.0491725993186511	0.012954882271017	0.0225731655814996	0.0186741361906851	-0.00652087482522908	0.0520875260161132	0.0233802280293632	-0.023189130382293	0.00247508230957153	0.00553854214816206	-0.0527906151178316	-0.0373862280851963	-0.0357398943750238	-0.0741996578581029	-0.0765361917491929	-0.108263727298971	-0.0914304054469592	-0.0799841862700146	-0.133331406673558	-0.161154032036382	-0.144828547294016	-0.160645816794951	-0.194337049764909	-0.148628087664719	-0.141337523577459	-0.171046952559494	-0.153254514356492	-0.193733620749686	-0.185034955443409	-0.0966821820320084	-0.0437114356494332	0.0280714445074305	0.0518803364698229	-0.0330316124961126	-0.02844413649131	-0.13827634596899	-0.0607174384206087	-0.0270942516158246	-0.0852650047981863	-0.166224081849288	-0.171433042301107	-0.139441439737966	-0.154861218083074	-0.17186383089305	-0.135567610152922	-0.128943648813749	-0.133779708906606	-0.0802279620683273
-0.0983853233600801	-0.093629137356975	-0.0741441091766128	-0.0031946370899586	0.00119221979945523	0.00509573801863623	-0.0203254224392651	0.0187559511198501	-0.00546888241601742	-0.0523013608473477	-0.018371596367468	-0.02865667213443	-0.0857741174458204	-0.0682431833649944	-0.054137291169351	-0.103680155620488	-0.11158083491524	-0.130488376679976	-0.134694903525559	-0.127857287140589	-0.162114351943332	-0.185902175806021	-0.186419988384145	-0.186233736442057	-0.198580962624704	-0.168733034339161	-0.163824283302524	-0.177724035628223	-0.162341102715734	-0.195545031734837	-0.192859221879722	-0.0977678232996292	-0.0638801033233891	0.0128386621788767	0.0581038947353523	-0.0314142569623578	-0.0120524784690294	-0.124812486247425	-0.0690146715730957	-0.0638222269187472	-0.0832718281067708	-0.110493959816447	-0.0896495584696879	-0.0890790090471591	-0.104835096668178	-0.0859112526002873	-0.0523621541705578	-0.078993731843624	-0.0609590942641632	0.0034699070191323
-0.081977261006588	-0.0794171783757106	-0.0875236391402468	-0.0179199403235701	0.0204254499482099	0.0393144887715228	0.0307144447406827	0.0676899258337133	0.0544385073981721	0.0225023692019341	0.0665094382108987	0.0258870859006927	-0.0358562667241823	-0.00134817431522849	0.00831367618594499	-0.0288245122017666	-0.0429084443096029	-0.0630666288166275	-0.0921920657382385	-0.0877837271091319	-0.125310580540594	-0.161501315462992	-0.159125467362568	-0.165767893589441	-0.195723564302365	-0.174541139151809	-0.163624864847466	-0.188823955463822	-0.195377700465903	-0.233977924206217	-0.244697366209596	-0.158068781797408	-0.128833731109272	-0.0635722244925446	0.0101118357117348	-0.0754892807144247	-0.0306461938084241	-0.116950386515859	-0.0722562033673456	-0.0751197318007739	-0.07377796672258	-0.0659886175931242	-0.0677503853597873	-0.0838815311848261	-0.0757793571282025	-0.0436587633654083	-0.0353349629312477	-0.0644080115832681	-0.0211732032827494	0.0315218299753098
-0.0839860355634719	-0.071261701972938	-0.0690135590064876	-0.00915744703385097	-0.00640044425924795	2.07775870373807E-4	-0.0169526981000855	0.00174192861841574	-0.021520261084629	-0.0532491185842028	-0.00413745000011529	-0.0130940574525501	-0.0763490107926779	-0.0381064860844596	-0.0315843852445487	-0.0882135611498102	-0.0722083835000766	-0.0964073196321697	-0.114196923691541	-0.128148473553845	-0.186139397096659	-0.190655593927186	-0.190250921921396	-0.216617479591696	-0.221859774972581	-0.212529255434138	-0.220999717093032	-0.229962212711253	-0.238758896202818	-0.247950905734932	-0.254189242185206	-0.171133110401563	-0.134211723784661	-0.0527903003851769	0.0365136187279049	-0.0716464991364948	-0.0322765455606203	-0.124364823517538	-0.0624738295773577	-0.053625741066182	0.01368722048082	0.0280259542864231	0.0243226235792292	-0.00291875056565874	-0.00400290574874892	0.0403305365041167	0.0413823175410473	0.00771403191142056	0.0463075814902872	0.0906800672958811
-0.126973371450771	-0.131080944461474	-0.147296848009036	-0.0608073952477624	-0.0390712359773079	-0.0183990578521599	-0.0244377197298961	-0.00616605802870725	-0.015141509534225	-0.0256151812642514	0.0370892412464277	0.0125665247946806	-0.0667839316014507	-0.00577814309908248	0.010947052015071	-0.0518338549526628	-0.026535532446519	-0.0428695034159779	-0.0755350099231637	-0.114026418708178	-0.178070636110229	-0.181097438264546	-0.191324786217195	-0.227020104461831	-0.242780251164892	-0.239173907131264	-0.256611662424629	-0.274307200370893	-0.30335063838835	-0.307516650126824	-0.339484112130888	-0.250655145105404	-0.220915868502946	-0.1319130763372	-0.0426375143417678	-0.154684193703824	-0.06823707537828	-0.122012296933424	-0.0739752128460314	-0.0513636068042294	0.0584152074221271	0.114491453749926	0.112235105209652	0.0646880031908438	0.0788882537411411	0.149620560515547	0.126273353772458	0.0704212707980239	0.122925631043439	0.165809010405454
-0.145561453319345	-0.150201471105456	-0.142408319069546	-0.0633379103159124	-0.0388535838126658	-0.0299108685850624	-0.0398424573720761	-0.030651480725619	-0.0433578344819036	-0.0458278324349027	-0.00105791025729274	-0.0154162705638188	-0.0626741547517538	-0.00561153400037542	0.00861064122042629	-0.0790055386658252	-0.0311364509202842	-0.0608291861775557	-0.0712314892664743	-0.101521911824901	-0.197726447098807	-0.195845652118432	-0.188782489441277	-0.239165769854388	-0.261163049018422	-0.246495105559531	-0.266660735947393	-0.292079854987383	-0.31045839650098	-0.29855811353723	-0.313156484572884	-0.238628720296974	-0.202759966533654	-0.118203622261179	-0.0381227939435295	-0.132850658567742	-0.065403548877435	-0.105438077037891	-0.0571694911596278	-0.0432988501673338	0.0816017582580702	0.133838704639767	0.131241408242548	0.0791401096866536	0.100609796811675	0.160403719237046	0.124246287871754	0.0624055772496539	0.11770859079749	0.161145328409828
-0.14868806597811	-0.129989373083954	-0.132471942325772	-0.0766904160042271	-0.0745758515409035	-0.0696293507059279	-0.077309622841662	-0.0743271393672409	-0.0982115562474889	-0.0869089411542819	-0.0335702457562465	-0.0602768070772629	-0.104352741683762	-0.036464386355126	-0.0250646732127122	-0.0985679140284529	-0.0252444097214458	-0.0436005785600023	-0.0399142268383323	-0.0953791019925924	-0.19935817548534	-0.17237367777039	-0.174634002689598	-0.242052447953344	-0.257411227113238	-0.250640347261278	-0.287039155599177	-0.307083188383378	-0.316823734650924	-0.277928741585792	-0.302788399314552	-0.230731053074627	-0.2053141544746	-0.128495351512601	-0.0616270599850621	-0.145852021971616	-0.0584358982919825	-0.0702360866320595	-0.0297121810983394	-0.00877668592513071	0.14365535729215	0.195590427083615	0.188559009626078	0.140384884232219	0.153535753991563	0.210484375676545	0.172709409511666	0.101515568816657	0.160091410746402	0.206019884744065
-0.131168462382977	-0.102727922087384	-0.108308241354052	-0.0886855885114016	-0.0841142570501149	-0.0994851002427317	-0.0859638018395034	-0.0905030759249948	-0.139278169662536	-0.103934301148032	-0.0428929001180417	-0.096772207338731	-0.133994279967126	-0.0590917767649931	-0.0408688533424613	-0.0930423439210114	-0.0238559795985034	-0.0280778765123223	-0.0315852047481766	-0.0966693761425567	-0.16809345991259	-0.130524482803817	-0.151271845232901	-0.216905829563313	-0.218972021596866	-0.218612357676234	-0.27161855387345	-0.293591988444028	-0.294481686581645	-0.250860462140491	-0.280828768573745	-0.242440637326964	-0.232580544633591	-0.166867068192807	-0.0947685175032536	-0.154876466353116	-0.0509675743937046	-0.030991305084453	-0.010962381865567	0.0186825985000545	0.166005777151097	0.226887981473394	0.2143377125391	0.160582699516898	0.179784237343263	0.236473496820399	0.195900664145737	0.122931815620863	0.181653306830361	0.209067425841191
-0.137679553816811	-0.114711038773525	-0.155143681376382	-0.113998744683024	-0.11763058047549	-0.118099654574137	-0.108743751236943	-0.123438195568795	-0.136622998608503	-0.120789287197511	-0.074948983962362	-0.0973795844292975	-0.130408564958387	-0.0612581293182552	-0.039197307565562	-0.0771519371103193	-0.0248603534769848	-0.0177301848033605	-0.0283572952464849	-0.0943935321213929	-0.137416837357388	-0.110655276740669	-0.138886122825697	-0.178714657436196	-0.171752313345085	-0.188614724226251	-0.227064602943812	-0.230979120995685	-0.243375027693222	-0.202137075643919	-0.219908069768594	-0.209057994951224	-0.210623767620434	-0.153778365231808	-0.0979663257816989	-0.15372493160473	-0.0916353281456373	-0.0522702296536907	-0.0372632516747452	0.00527236434387184	0.143001703935456	0.223535358646848	0.210804758257482	0.160904177787371	0.178741593706593	0.228196935199826	0.192341938328752	0.123410769277268	0.167017288606414	0.182559059594257
-0.12818967399984	-0.0844380346955451	-0.131656377495168	-0.121736077335111	-0.127540999589709	-0.140206056926936	-0.127271407838317	-0.149147419090917	-0.1713482400511	-0.133029741442411	-0.0739963547953003	-0.10191308881488	-0.139668831694916	-0.071629021895063	-0.046887281268997	-0.0615139823263541	-0.00397749520514167	0.0138058173092322	-0.0106739274948209	-0.085988569079371	-0.101303210279225	-0.0796265552941205	-0.11714334320714	-0.153031379548239	-0.151438142308262	-0.1696707656884	-0.199170936099766	-0.20762755158693	-0.231310855298911	-0.184086732844671	-0.199474268575547	-0.211329541920161	-0.222346862984808	-0.151367221466698	-0.0981582420419345	-0.132838713083126	-0.0711300480545942	-0.0329595059391598	-0.0393297317760518	0.0113740570899219	0.166858049999984	0.245645893055727	0.238705972303892	0.175691782677731	0.195631563832656	0.252886909574255	0.205997413719151	0.13464110526915	0.186115119088559	0.196202652475805
-0.112827053762996	-0.0766068460421714	-0.111088820437496	-0.0860453228883192	-0.10746640092307	-0.120924733799623	-0.0986177117121588	-0.118474168356273	-0.123670511252897	-0.100968559917216	-0.0575211534680643	-0.0741489045743582	-0.10093689049037	-0.0576416216974494	-0.0346154243028474	-0.0455602884037101	-0.00646397606997082	0.0139656276906687	-0.012006917167571	-0.0814905174397584	-0.0706628586363844	-0.0622537584543689	-0.104138375474544	-0.115276585287016	-0.103932206749006	-0.136413671123767	-0.150135849031685	-0.140662422937742	-0.17007663697634	-0.124943749829292	-0.123754659190164	-0.144961975636958	-0.156736871721188	-0.0965021787891451	-0.0771258760920115	-0.102693146849391	-0.0838855210318435	-0.038861983612674	-0.0589547411115084	-0.0186676038535436	0.117028218642967	0.200384929284455	0.207489291010421	0.142332408593951	0.148391989137922	0.202333311670465	0.1670840594642	0.107394188874928	0.147188271212724	0.163420161270705
-0.0551205222623102	0.0067521272339713	-0.0181920236194704	-0.0676095762730006	-0.068217159392845	-0.0681335229706845	-0.0295405949103407	-0.0840129370501287	-0.122268964558763	-0.0691079092303761	-0.0560032152806897	-0.0747911178469112	-0.0884036619482096	-0.0498816963949841	-0.0374336134981223	-0.0392859050371088	-0.0281789616821308	-0.0143058681092564	-0.013364350284669	-0.0782527643402	-0.0823737417270137	-0.0458331600992185	-0.0723945440224161	-0.0893690460404518	-0.0862641942464558	-0.102200322545617	-0.110884725923134	-0.0960559192285727	-0.118835317389249	-0.0962916431398305	-0.114846480308829	-0.103453105834195	-0.0974510689529719	-0.110058322820083	-0.124234641970264	-0.124752330757175	-0.0390381177232968	0.0462728917302357	0.00555050930715322	0.053852472241998	0.133147800639499	0.160645208343595	0.17193191759996	0.138233107138937	0.119764779059007	0.148850912887489	0.135029441236637	0.0921998797573781	0.112665332069671	0.128727923274481
0.0287296180606468	0.055425677764589	0.00791216847847266	-0.0833327256310815	-0.0837097016613934	-0.073019476061646	0.00494271463694418	-0.0756265820872358	-0.106868841790438	-0.0718541287106889	-0.0566634675672779	-0.0858818592388046	-0.0938509785375858	-0.0646554512882609	-0.0450077206459738	-0.0217717047587145	-0.0224036862114343	0.00382518510917141	0.00599967975196396	-0.0453544460610332	-0.0245540590766469	0.0145572998288454	0.00974003091610681	-7.65854316352168E-4	-0.00372726022747553	-0.00254936924679466	0.00940445358698713	0.00861603162668485	-0.00808293953695223	0.00272045831762263	-0.011971668294802	-0.0606705263051122	-0.0642216199698364	-0.0987496050757619	-0.128246890024172	-0.104792989729542	-0.0454426819417278	0.0769238714499987	-0.0105921369509955	0.00958857838547099	0.0854496676019622	0.131608249592232	0.151926609396337	0.10934487113751	0.0876431787821194	0.114733233421242	0.0970241661601696	0.0503069861787728	0.0688933339543157	0.058079525876973
0.0292475468898947	0.0586724641175413	0.0125860754582362	-0.0850113258653343	-0.0825934561610945	-0.0849856638682627	-0.0231459863967292	-0.0911055329731644	-0.122227735408512	-0.10484410736852	-0.0870750201588795	-0.0929159599228595	-0.107796960470124	-0.0957636808138733	-0.0700990042099554	-0.0344896477822004	-0.0283045385662528	0.00271708217592893	0.00654019123748078	-0.0459666300399816	-0.0428701752878088	-0.00618601649261515	-0.00523590667759316	-0.0253867414307336	-0.0494562836327465	-0.0427601701144813	-0.0240424157565729	-0.0372085918307824	-0.0617299645386653	-0.0452929589770716	-0.0593749903725285	-0.0529572010275067	-0.0542178478377424	-0.0563234175832144	-0.0600224405922841	-0.0594525978628873	0.0103239789104021	0.0864141743975749	0.00910396303390817	0.0345078657795425	0.118453908607876	0.15745854679164	0.172968273058418	0.118758342476473	0.0898178871416285	0.123417414815929	0.110749550873065	0.0440709740465294	0.062057590090217	0.0578827848730216
[truncated: 303 more columns]
