# Supplementary material for: Revealing the selective mechanisms of inhibitors to PARP-1 and PARP-2 via multiple computational methods
Source: PeerJ. 2020 May 25;8:e9241. doi: 10.7717/peerj.9241 (PMC7255342; doi:10.7717/peerj.9241)
Supplement: Data S1 [file peerj-08-9241-s001.zip › Raw_data/Figure 6/(A) PARP-1.csv]

Residue	PARP-1-NMS-P118	PARP-1-Nirparib
231	8.6374	5.847
232	7.7873	4.8537
233	7.579	4.2431
234	6.6871	3.7613
235	6.3589	3.6517
236	6.3496	3.5924
237	5.5058	3.146
238	5.4611	3.0644
239	6.1194	3.3501
240	5.7319	3.1345
241	4.9809	2.7284
242	5.4216	2.9191
243	5.7921	3.0842
244	5.0415	2.6925
245	4.6685	2.4309
246	5.3246	2.7624
247	5.4323	2.8423
248	5.6226	2.9412
249	5.6462	3.0141
250	4.8431	2.5692
251	4.6688	2.4186
252	5.1093	2.7169
253	4.8005	2.6281
254	4.0261	2.1871
255	4.2851	2.3275
256	4.6752	2.6274
257	4.066	2.3476
258	3.5856	2.1128
259	4.2558	2.5179
260	4.4178	2.5142
261	5.2071	2.9602
262	5.6487	3.1253
263	6.3232	3.5487
264	5.8232	3.2997
265	5.3723	3.0004
266	5.8005	3.3304
267	5.5157	3.1416
268	6.1852	3.3777
269	5.8541	3.2674
270	5.0547	2.9257
271	5.0034	2.8526
272	4.5627	2.5165
273	4.7896	2.6779
274	4.3618	2.4649
275	3.6549	2.0071
276	3.7432	2.0671
277	3.784	2.1894
278	3.1325	1.8731
279	2.7049	1.5977
280	3.0751	1.9207
281	2.7342	1.946
282	2.094	1.6467
283	2.3598	1.7219
284	2.5733	2.0474
285	2.1472	2.0087
286	2.1355	1.9047
287	2.6715	2.2559
288	2.6004	2.5017
289	2.6301	2.5653
290	3.0874	2.7066
291	3.4249	3.0869
292	3.4044	3.27
293	3.1633	3.1463
294	3.3115	3.3707
295	3.2797	3.2538
296	3.4401	3.3299
297	3.0331	2.9641
298	2.6524	2.5977
299	3.1267	2.8331
300	3.2838	2.8213
301	2.8425	2.3986
302	2.859	2.3661
303	3.5726	2.7232
304	3.569	2.5634
305	3.1451	2.2051
306	3.6676	2.5182
307	4.2739	2.8298
308	4.0976	2.5408
309	3.9028	2.3722
310	4.4234	2.6697
311	4.3736	2.6889
312	5.1116	3.0533
313	5.3296	3.5063
314	4.8437	4.4171
315	4.5986	5.7264
316	4.6678	4.7451
317	4.7089	4.0421
318	3.9036	3.3047
319	3.4088	2.9915
320	2.9784	2.6647
321	2.2622	2.1751
322	2.4386	2.4205
323	2.4194	2.23
324	1.8881	1.8147
325	1.9706	1.7132
326	2.0307	1.7599
327	1.4272	1.443
328	1.043	1.1098
329	1.6148	1.302
330	1.8406	1.347
331	1.4745	1.0108
332	1.4844	0.9066
333	2.2642	1.3428
334	2.5387	1.3755
335	2.3444	1.1393
336	2.6903	1.396
337	3.3864	1.7669
338	3.5784	1.8288
339	3.6692	1.8785
340	4.1193	2.1263
341	4.5468	2.3505
342	4.7287	2.452
343	4.8575	2.5514
344	5.441	2.9024
345	5.7797	3.0829
346	5.9383	3.0952
347	6.2783	3.3689
348	6.8568	3.8548
349	7.3445	4.6055
350	8.1029	4.9922
351	8.6241	5.1483
352	9.5276	5.8551
353	9.6085	5.4889
354	9.7286	5.5016
355	9.5721	5.3673
356	8.6487	4.7631
357	8.2318	4.4552
358	7.6973	4.059
359	7.0044	3.7243
360	7.1885	3.8494
361	7.2677	3.8261
362	6.4709	3.3885
363	6.1477	3.2851
364	6.6003	3.5263
365	6.2366	3.3077
366	5.4339	2.9293
367	5.7203	3.1503
368	5.1849	2.8949
369	5.3443	3.0349
370	4.9212	2.8282
371	4.9232	2.9438
372	4.6875	2.8696
373	4.1855	2.7429
374	4.5609	3.0697
375	4.3867	2.9696
376	4.5005	3.2353
377	4.007	3.012
378	3.442	2.8052
379	3.1828	2.5417
380	3.2339	2.4066
381	3.0229	2.3822
382	2.4721	2.1093
383	2.347	1.8788
384	2.7081	2.0003
385	2.5016	1.9341
386	1.9611	1.6023
387	2.1834	1.5866
388	2.7741	1.8757
389	2.6211	1.7778
390	2.3149	1.5056
391	2.7991	1.677
392	3.7912	2.4815
393	4.8755	3.5111
394	5.0829	3.7916
395	4.4104	2.6882
396	4.9274	3.1232
397	4.5279	2.7186
398	4.208	2.3332
399	4.1038	2.2947
400	3.4729	2.0546
401	3.7011	2.2614
402	3.4681	2.1854
403	4.1487	2.5056
404	4.0242	2.4751
405	3.5425	2.2576
406	3.8563	2.3652
407	3.8878	2.4168
408	4.1002	2.4238
409	4.5918	2.6817
410	4.8385	2.6922
411	5.6362	3.1029
412	5.7751	3.1756
413	4.9267	2.7125
414	5.062	2.8623
415	5.7711	3.2241
416	5.3274	2.9521
417	4.727	2.6852
418	5.3904	3.1099
419	5.5695	3.1902
420	4.7307	2.7228
421	4.6364	2.7873
422	5.2359	3.1035
423	4.7933	2.8002
424	4.4579	2.6341
425	3.7126	2.2347
426	3.2971	2.089
427	2.5401	1.7248
428	2.0994	1.5339
429	1.5237	1.1395
430	1.2085	0.9111
431	1.2994	0.792
432	1.5855	0.8576
433	2.0646	1.0709
434	2.8035	1.4527
435	3.48	1.8153
436	3.8021	1.9363
437	3.2956	1.6843
438	3.6061	1.8761
439	4.3709	2.2775
440	4.0027	2.0662
441	3.4689	1.8437
442	4.1232	2.2435
443	4.7897	2.508
444	4.4359	2.3245
445	3.7649	2.0132
446	2.9765	1.6157
447	2.9871	1.6607
448	2.8494	1.5881
449	2.6339	1.5262
450	3.2912	1.8178
451	3.6312	2.0459
452	3.6757	1.9216
453	2.8291	1.5385
454	2.5826	1.4832
455	2.5651	1.4735
456	2.2489	1.3274
457	1.3458	1.0795
458	1.5376	0.927
459	2.0543	1.1514
460	2.3594	1.2885
461	2.321	1.3119
462	2.1769	1.2417
463	2.1761	1.2865
464	1.8581	1.1007
465	1.1361	0.7268
466	1.0457	0.7126
467	1.0563	0.702
468	1.4271	1.0185
469	1.5811	1.093
470	1.6097	1.0782
471	2.0337	1.1867
472	1.4499	0.9033
473	1.1968	0.7505
474	1.9676	1.1251
475	2.0224	1.2063
476	1.713	1.0345
477	2.3926	1.3623
478	2.8915	1.8522
479	3.5608	2.5624
480	4.3583	4.664
481	5.1962	5.5462
482	5.5396	4.0128
483	4.9322	3.1724
484	4.5546	2.5907
485	4.2385	2.356
486	3.4749	1.9385
487	3.0661	1.7034
488	2.3426	1.3625
489	2.2653	1.3511
490	2.0764	1.3881
491	2.4482	1.5804
492	2.785	1.7914
493	2.7737	1.7255
494	3.4699	2.07
495	3.3523	1.9497
496	4.1659	2.3888
497	4.4739	2.5318
498	3.8577	2.148
499	4.1927	2.2262
500	4.0244	2.0843
501	3.9786	2.0119
502	4.1445	2.115
503	4.1551	2.0103
504	3.9827	1.7405
505	3.9505	1.8689
506	4.3817	1.618
507	4.2695	1.8779
508	4.5128	1.9136
509	4.6229	2.4903
510	4.4075	2.4866
511	5.2292	2.9018
512	5.941	3.2937
513	5.7639	3.188
514	4.81	2.6513
515	4.2497	2.371
516	3.447	1.9165
517	3.1161	1.7067
518	2.8832	1.5556
519	2.8479	1.4848
520	3.5152	1.8542
521	3.5133	1.8835
522	4.357	2.3889
523	3.8025	2.1833
524	3.3738	2.1899
525	2.9046	2.0178
526	3.3595	2.277
527	3.5231	2.5785
528	3.662	2.7819
529	2.9446	2.365
530	2.7413	2.2911
531	2.8174	2.3727
532	3.2995	2.6155
533	3.5974	2.9235
534	4.3493	3.522
535	4.3778	3.1588
536	3.297	2.3136
537	2.8147	2.0824
538	2.1751	1.7479
539	2.0861	1.6784
540	2.1627	1.7954
541	2.6584	1.9351
542	3.1028	2.04
543	3.4323	2.1728
544	4.1361	2.478
545	4.7205	2.6976
546	4.7693	2.8344
547	5.6136	3.5567
548	5.4701	3.1733
549	6.4939	3.6731
550	5.8067	3.1565
551	4.8475	2.6067
552	4.5355	2.597
553	3.6137	2.0014
554	3.7271	2.0945
555	2.7775	1.5548
556	2.3946	1.2751
557	1.8317	1.0067
558	1.8831	1.0711
559	2.1257	1.1721
560	2.7277	1.5476
561	3.1977	1.7575
562	3.7072	2.0636
563	3.6252	2.0298
564	4.2813	2.3695
565	3.7584	2.1293
566	3.2323	1.9159
567	3.5219	2.0743
568	3.171	1.9034
569	3.2477	2.0244
570	3.0042	1.9105
571	3.0744	1.847
572	3.0319	1.8554
573	3.5705	2.0794
574	3.4432	2.0347
575	4.0275	2.3193
576	3.9533	2.2423
577	4.7203	2.6955
578	4.906	2.8288
579	5.728	3.3231
580	5.85	3.8174
581	6.372	4.3117
582	7.194	4.806
583	8.016	5.3003
