# Supplementary material for: Revealing the selective mechanisms of inhibitors to PARP-1 and PARP-2 via multiple computational methods
Source: PeerJ. 2020 May 25;8:e9241. doi: 10.7717/peerj.9241 (PMC7255342; doi:10.7717/peerj.9241)
Supplement: Data S1 [file peerj-08-9241-s001.zip › Raw_data/Figure 6/(B) PARP-2.csv]

Residue	PARP-2-NMS-P118	PARP-2-Niraparib
662	6.1042	6.00586666666667
663	5.3828	5.37526666666667
664	4.98293333333333	5.26086666666667
665	4.80733333333333	4.69093333333333
666	4.60106666666667	4.48773333333333
667	4.694	4.448
668	4.2066	3.8948
669	4.06633333333333	3.8126
670	4.45506666666667	4.1824
671	4.25046666666667	3.9084
672	3.6882	3.41886666666667
673	3.89433333333333	3.6574
674	4.19993333333333	3.88473333333333
675	3.71906666666667	3.39946666666667
676	3.32586666666667	3.13366666666667
677	3.75753333333333	3.56506666666667
678	3.9212	3.58373333333333
679	3.93146666666667	3.5324
680	4.09233333333333	3.6916
681	3.58653333333333	3.2706
682	3.26946666666667	2.9236
683	3.596	3.21286666666667
684	3.56406666666667	3.2088
685	2.97306666666667	2.67933333333333
686	2.99266666666667	2.67213333333333
687	3.3898	3.06513333333333
688	3.09026666666667	2.77426666666667
689	2.65086666666667	2.4148
690	3.05733333333333	2.8948
691	2.9708	2.9658
692	3.50993333333333	3.5926
693	3.8416	3.73086666666667
694	4.3996	4.29546666666667
695	4.16753333333333	4.09446666666667
696	3.8972	3.71493333333333
697	4.12773333333333	3.9304
698	3.80546666666667	3.66226666666667
699	4.2586	3.97233333333333
700	4.1218	3.88853333333333
701	3.54146666666667	3.38566666666667
702	3.43073333333333	3.3492
703	3.01226666666667	3.00046666666667
704	3.06666666666667	3.01973333333333
705	2.82573333333333	2.87586666666667
706	2.3296	2.45926666666667
707	2.26306666666667	2.3704
708	2.28313333333333	2.48106666666667
709	1.9262	2.22846666666667
710	1.54593333333333	1.8672
711	1.7724	2.12006666666667
712	1.7224	2.2152
713	1.3154	1.87346666666667
714	1.36293333333333	1.92073333333333
715	1.63806666666667	2.3024
716	1.56766666666667	2.26313333333333
717	1.4696	2.06726666666667
718	1.82433333333333	2.4426
719	2.0202	2.75966666666667
720	2.10986666666667	2.6764
721	2.30973333333333	2.7612
722	2.60686666666667	3.2104
723	2.7932	3.3992
724	2.68946666666667	3.5304
725	3.00373333333333	3.5714
726	3.13513333333333	3.7576
727	3.03406666666667	3.7422
728	2.58846666666667	3.35666666666667
729	2.2798	3.022
730	2.57506666666667	3.27206666666667
731	2.46366666666667	3.23286666666667
732	2.02153333333333	2.77426666666667
733	2.13493333333333	2.75793333333333
734	2.5626	3.11226666666667
735	2.34486666666667	2.90026666666667
736	2.0844	2.557
737	2.5596	2.91253333333333
738	2.88766666666667	3.18853333333333
739	2.719	2.94493333333333
740	2.53446666666667	2.78133333333333
741	2.97233333333333	3.1086
742	3.05946666666667	3.15786666666667
743	3.60413333333333	3.55806666666667
744	3.8028	3.85593333333333
745	4.1876	4.21453333333333
746	4.55146666666667	4.64646666666667
747	4.35526666666667	4.44166666666667
748	3.736	3.98853333333333
749	3.22833333333333	3.47073333333333
750	3.0248	3.30026666666667
751	2.60413333333333	3.03893333333333
752	2.09426666666667	2.569
753	2.34146666666667	2.746
754	2.12826666666667	2.43066666666667
755	1.67113333333333	1.96446666666667
756	1.69346666666667	1.91786666666667
757	1.74526666666667	2.0644
758	1.25553333333333	1.76593333333333
759	0.8956	1.399
760	1.30173333333333	1.65093333333333
761	1.35586666666667	1.80066666666667
762	0.9844	1.4656
763	1.22326666666667	1.493
764	1.73213333333333	1.93053333333333
765	1.6834	1.9188
766	1.53166666666667	1.794
767	1.967	2.13966666666667
768	2.3844	2.4834
769	2.32393333333333	2.4894
770	2.45086666666667	2.5344
771	2.9252	2.94853333333333
772	3.171	3.25746666666667
773	3.26633333333333	3.21386666666667
774	3.4412	3.3292
775	3.94406666666667	3.80586666666667
776	4.19453333333333	3.97913333333333
777	4.08926666666667	3.88746666666667
778	4.41386666666667	4.2378
779	4.96593333333333	4.67286666666667
780	5.29453333333333	5.1272
781	5.81046666666667	5.64753333333333
782	6.30193333333333	6.14013333333333
783	6.6692	6.5386
784	6.32173333333333	6.2294
785	6.47086666666667	6.39973333333333
786	5.8918	5.8156
787	5.66153333333333	5.53933333333333
788	5.28653333333333	5.12106666666667
789	4.87946666666667	4.69306666666667
790	4.99893333333333	4.83653333333333
791	4.9866	4.81433333333333
792	4.46006666666667	4.29546666666667
793	4.3076	4.13773333333333
794	4.55693333333333	4.38653333333333
795	4.27593333333333	4.10826666666667
796	3.8356	3.62793333333333
797	3.9784	3.77246666666667
798	3.72206666666667	3.41946666666667
799	3.8634	3.639
800	3.58606666666667	3.4432
801	3.60386666666667	3.60873333333333
802	3.44093333333333	3.50786666666667
803	3.14966666666667	3.35953333333333
804	3.2672	3.58166666666667
805	2.94893333333333	3.30613333333333
806	2.96993333333333	3.51626666666667
807	2.813	3.3474
808	2.43906666666667	3.0596
809	2.3198	2.77206666666667
810	2.233	2.67286666666667
811	1.96686666666667	2.58966666666667
812	1.65066666666667	2.26293333333333
813	1.56066666666667	2.02173333333333
814	1.6344	2.08166666666667
815	1.35146666666667	1.92866666666667
816	1.08573333333333	1.59826666666667
817	1.1866	1.5072
818	1.41833333333333	1.68426666666667
819	1.26206666666667	1.5916
820	1.077	1.30086666666667
821	1.378	1.405
822	1.65946666666667	1.65886666666667
823	2.2704	2.19133333333333
824	2.47306666666667	2.4424
825	2.199	2.1848
826	2.59586666666667	2.65673333333333
827	2.8802	2.55506666666667
828	2.56233333333333	2.2864
829	2.31413333333333	2.16513333333333
830	2.10766666666667	2.05526666666667
831	2.33406666666667	2.3584
832	2.2786	2.38586666666667
833	2.83066666666667	2.85686666666667
834	2.87353333333333	2.94106666666667
835	2.61033333333333	2.74086666666667
836	2.87153333333333	2.91353333333333
837	2.91886666666667	2.952
838	3.06046666666667	2.89373333333333
839	3.3586	3.17373333333333
840	3.6276	3.18866666666667
841	4.25273333333333	3.6524
842	4.2998	3.69786666666667
843	3.65553333333333	3.1932
844	3.76446666666667	3.37046666666667
845	4.29773333333333	3.7268
846	3.95893333333333	3.37906666666667
847	3.4976	3.0374
848	3.59046666666667	3.0952
849	3.77573333333333	3.36013333333333
850	4.101	3.59553333333333
851	3.64653333333333	3.15993333333333
852	3.45746666666667	3.0172
853	2.86713333333333	2.603
854	2.57653333333333	2.4418
855	1.96686666666667	1.9666
856	1.62813333333333	1.753
857	1.16593333333333	1.28153333333333
858	0.842666666666667	0.983933333333333
859	0.917666666666667	0.900133333333333
860	1.0922	1.00233333333333
861	1.46546666666667	1.273
862	2.00786666666667	1.75913333333333
863	2.55146666666667	2.29966666666667
864	2.80153333333333	2.53793333333333
865	2.34953333333333	2.0096
866	2.44913333333333	2.14153333333333
867	3.0078	2.5942
868	2.7198	2.3554
869	2.38113333333333	2.07366666666667
870	2.8166	2.5194
871	3.25793333333333	2.86586666666667
872	3.06233333333333	2.6296
873	2.61	2.26366666666667
874	2.0102	1.78133333333333
875	1.94426666666667	1.74746666666667
876	1.81193333333333	1.53373333333333
877	1.58853333333333	1.3572
878	1.96793333333333	1.75493333333333
879	2.0998	1.9816
880	1.82233333333333	1.8454
881	1.3028	1.45493333333333
882	1.0702	1.4238
883	1.28086666666667	1.60993333333333
884	1.05866666666667	1.58673333333333
885	0.8718	1.41053333333333
886	0.945866666666667	1.00366666666667
887	1.3262	1.29513333333333
888	1.56213333333333	1.4372
889	1.54073333333333	1.42873333333333
890	1.39526666666667	1.2482
891	1.5426	1.2954
892	1.33773333333333	1.12233333333333
893	0.8768	0.742866666666667
894	0.796866666666667	0.761533333333333
895	0.6322	0.708333333333333
896	0.8756	1.02546666666667
897	0.8112	0.9522
898	0.8044	0.977733333333333
899	1.1494	1.0818
900	0.8598	0.7958
901	0.675466666666667	0.689266666666667
902	1.24873333333333	1.1478
903	1.39166666666667	1.204
904	1.18306666666667	1.032
905	1.67373333333333	1.46233333333333
906	2.0712	1.80086666666667
907	2.51373333333333	2.178
908	3.11233333333333	2.68486666666667
909	3.5902	3.1494
910	3.84966666666667	3.39526666666667
911	3.40753333333333	3.00826666666667
912	3.1538	2.80433333333333
913	2.96486666666667	2.68193333333333
914	2.464	2.24686666666667
915	2.14413333333333	2.01133333333333
916	1.6116	1.57713333333333
917	1.60273333333333	1.60233333333333
918	1.5364	1.63226666666667
919	1.8276	1.80306666666667
920	2.13326666666667	2.07813333333333
921	2.12506666666667	1.95866666666667
922	2.63086666666667	2.35613333333333
923	2.50606666666667	2.21453333333333
924	3.1178	2.72653333333333
925	3.30706666666667	2.88126666666667
926	2.8378	2.47066666666667
927	2.89493333333333	2.53553333333333
928	2.71913333333333	2.40346666666667
929	2.6514	2.35653333333333
930	2.75693333333333	2.4552
931	2.6058	2.38573333333333
932	2.14193333333333	2.00986666666667
933	2.24246666666667	2.13806666666667
934	1.88493333333333	1.8666
935	2.4102	2.28406666666667
936	2.42153333333333	2.20446666666667
937	2.55306666666667	2.278
938	3.06366666666667	2.7584
939	3.26826666666667	2.946
940	3.3142	2.93306666666667
941	3.90353333333333	3.47473333333333
942	4.05286666666667	3.55193333333333
943	3.4668	3.00606666666667
944	3.0544	2.61946666666667
945	2.47026666666667	2.12166666666667
946	2.19933333333333	1.90406666666667
947	1.96933333333333	1.73026666666667
948	1.87393333333333	1.6592
949	2.20513333333333	1.94013333333333
950	2.13193333333333	1.86693333333333
951	2.54786666666667	2.19506666666667
952	2.18146666666667	1.93373333333333
953	1.84293333333333	1.7116
954	1.6824	1.71366666666667
955	2.1468	2.15346666666667
956	2.27613333333333	2.42913333333333
957	2.37953333333333	2.64806666666667
958	1.81926666666667	2.30546666666667
959	1.787	2.1948
960	1.9262	2.38553333333333
961	2.27806666666667	2.63226666666667
962	2.32993333333333	2.66753333333333
963	2.88153333333333	3.07826666666667
964	3.0104	3.11706666666667
965	2.4888	2.60206666666667
966	2.11206666666667	2.30786666666667
967	1.5616	1.9024
968	1.3724	1.69833333333333
969	1.22726666666667	1.70826666666667
970	1.35866666666667	1.67506666666667
971	1.66846666666667	1.83213333333333
972	1.84033333333333	1.77726666666667
973	2.31766666666667	2.1574
974	2.73253333333333	2.45886666666667
975	2.83793333333333	2.56733333333333
976	3.36353333333333	3.04673333333333
977	3.2452	2.884
978	3.4734	3.06833333333333
979	3.4104	3.047
980	4.07373333333333	3.64933333333333
981	3.88706666666667	3.58066666666667
982	3.49106666666667	3.24233333333333
983	3.06373333333333	2.7934
984	2.7816	2.4764
985	2.17253333333333	1.9206
986	2.12453333333333	1.84126666666667
987	1.61626666666667	1.42453333333333
988	1.4656	1.31433333333333
989	1.14766666666667	1.02713333333333
990	1.36033333333333	1.19973333333333
991	1.50346666666667	1.28966666666667
992	1.9446	1.659
993	2.2106	1.87193333333333
994	2.66893333333333	2.23613333333333
995	2.6376	2.23846666666667
996	3.1154	2.64186666666667
997	2.76466666666667	2.37906666666667
998	2.4166	2.12226666666667
999	2.60386666666667	2.37046666666667
1000	2.35886666666667	2.21626666666667
1001	2.4136	2.41506666666667
1002	2.24673333333333	2.30806666666667
1003	2.2496	2.2398
1004	2.14373333333333	2.17766666666667
1005	2.51933333333333	2.45813333333333
1006	2.33826666666667	2.2636
1007	2.70793333333333	2.52713333333333
1008	2.58953333333333	2.3528
1009	2.97806666666667	2.69
1010	3.16013333333333	2.79113333333333
1011	3.54453333333333	3.09426666666667
