# Supplementary material for: Revealing the selective mechanisms of inhibitors to PARP-1 and PARP-2 via multiple computational methods
Source: PeerJ. 2020 May 25;8:e9241. doi: 10.7717/peerj.9241 (PMC7255342; doi:10.7717/peerj.9241)
Supplement: Data S1 [file peerj-08-9241-s001.zip › Raw_data/Figure 7/(A) PARP-1.csv]

Residue	Differences
662	-0.00147199999999975
663	-9.99999999997988E-5
664	-1.44000000000153E-4
665	2.40000000000665E-5
666	-2.19999999998137E-5
667	-4.39999999992794E-5
668	6.99999999999967E-5
669	-1.99999999997674E-6
670	-4.40000000003949E-5
671	1.81999999999633E-4
672	3.99999999971978E-6
673	9.1999999999973E-5
674	1.79999999999818E-4
675	-5.72000000000018E-4
676	-4.83999999999892E-4
677	-1.80000000000637E-5
678	-0.00225999999999956
679	-3.8799999999995E-4
680	-0.00190000000000016
681	-0.00241599999999994
682	-0.00129000000000002
683	0.00227000000000008
684	0.0137540000000001
685	2.58000000000075E-4
686	-0.00145000000000006
687	-1.7800000000021E-4
688	-0.00666600000000055
689	-0.0138900000000001
690	-0.00954999999999946
691	1.63999999999819E-4
692	-0.0040679999999999
693	2.86000000000172E-4
694	1.46000000000384E-4
695	0.00432000000000029
696	-7.19999999999583E-5
697	-3.50000000000154E-4
698	0.00169800000000027
699	0.00140599999999998
700	0.00366999999999976
701	2.57999999999722E-4
702	-0.00170399999999993
703	0.00831400000000002
704	0.00582400000000206
705	-7.6599999999884E-4
706	-0.00122999999999988
707	-0.00102400000000003
708	-0.00128599999999992
709	9.19999999999285E-5
710	-0.1308854288
711	-0.00125599999999994
712	-0.00144399999999998
713	-0.0019479999999997
714	-0.00428599999999991
715	-0.0108339999999998
716	0.00134400000000015
717	-0.0254719999999999
718	-1.20000000001994E-5
719	0.00123199999999995
720	0.00137999999999988
721	0.00216600000000005
722	0.0011580000000004
723	7.83999999999921E-4
724	2.38000000000033E-4
725	-5.95999999999987E-4
726	-0.00427799999999998
727	-1.69999999999951E-4
728	2.2000000000645E-5
729	-3.61999999999957E-4
730	-3.80000000000397E-4
731	-0.00449400000000014
732	-6.71999999999958E-4
733	-3.66000000000045E-4
734	-1.09999999999616E-4
735	0.00665400000000187
736	7.06000000000134E-4
737	8.80000000000196E-4
738	7.12000000000055E-4
739	0.00108999999999985
740	-3.59999999999676E-4
741	-7.32000000000022E-4
742	-4.19999999999512E-4
743	-0.00403799999999993
744	1.25999999999955E-4
745	-5.95999999999978E-4
746	-2.99999999999798E-5
747	0.00771599999999977
748	-0.002356
749	-0.00101600000000014
750	-7.29999999999787E-4
751	-5.92000000000061E-4
752	-8.9200000000022E-4
753	-0.00147800000000001
754	-0.006622000000001
755	0.0162779999999998
756	-0.0129640000000008
757	0.00834799999999993
758	0.0756442687999999
759	0.0851402863999983
760	-0.0139760687999999
761	0.11823
762	0.695237377600001
763	-0.514583136000001
764	-0.0447020000000001
765	0.00854599999999969
766	-0.528565361600001
767	0.0171535824000001
768	-5.83999999999852E-4
769	-0.00182199999999999
770	-0.012362
771	9.73999999999767E-4
772	-0.00587599999999981
773	9.51999999999789E-4
774	1.19999999999973E-4
775	8.55999999999998E-4
776	9.52000000000027E-4
777	1.68000000000201E-4
778	2.17999999999932E-4
779	0.00537400000000036
780	-1.21999999999998E-4
781	1.59999999999459E-5
782	2.19999999999638E-5
783	-4.00000000000247E-4
784	-3.39999999999833E-4
785	-4.59999999999319E-5
786	2.59999999998809E-5
787	1.86000000000142E-4
788	-2.21999999999326E-4
789	-4.20000000000602E-5
790	-7.99999999987654E-6
791	-4.3999999999599E-5
792	3.59999999999694E-5
793	6.40000000006467E-5
794	1.57999999999929E-4
795	8.39999999995766E-5
796	0.00139600000000021
797	6.67999999999949E-4
798	-0.00254399999999985
799	-6.80000000002394E-5
800	9.46000000000012E-4
801	-1.16000000000106E-4
802	-8.21999999999554E-4
803	7.39999999999279E-5
804	-3.99999999998713E-6
805	7.62000000000043E-4
806	-4.95999999998844E-4
807	4.40000000000751E-4
808	1.00000000000021E-4
809	0.0010119999999992
810	0.00150799999999964
811	1.35999999999945E-4
812	0.00141199999999955
813	1.29999999999956E-4
814	1.76000000000091E-4
815	-0.00135800000000097
816	-0.0010880000000001
817	0.00385000000000001
818	5.03999999999913E-4
819	-0.00141599999999971
820	-8.42000000000013E-4
821	0.00272800000000002
822	-0.00270599999999976
823	9.600000000008E-5
824	5.8000000000094E-5
825	-6.03999999999747E-4
826	6.40000000000279E-4
827	0.0012020000000004
828	-6.25999999999963E-4
829	-0.00241800000000001
830	0.00186200000000012
831	-6.76000000000045E-4
832	0.00143799999999973
833	-1.83999999999941E-4
834	-1.92000000000091E-4
835	0.00107599999999938
836	7.2000000000092E-5
837	-1.95999999999906E-4
838	-0.00178400000000013
839	4.27999999999961E-4
840	0.00115000000000012
841	-3.08000000000731E-4
842	5.70000000000079E-4
843	1.97999999999932E-4
844	-0.00259399999999968
845	-1.07999999999882E-4
846	2.00000000000955E-5
847	0.00787799999999873
848	-7.10000000000299E-4
849	-9.02000000000513E-4
850	-3.60000000000529E-5
851	-6.59999999998639E-5
852	-0.00165600000000008
853	-4.59999999991965E-5
854	1.57999999999746E-4
855	3.16000000000202E-4
856	-3.95999999998736E-4
857	-0.00288800000000043
858	0.00141999999999985
859	-0.00197200000000007
860	-0.0133899999999998
861	-0.0430540912
862	-0.363916468800003
863	0.419585620800001
864	0.0376691424000001
865	-0.00125
866	-0.00221200000000001
867	5.18000000000391E-4
868	0.0048419999999995
869	-0.00314600000000007
870	8.13999999999992E-4
871	0.00150199999999995
872	0.00136400000000006
873	-7.19999999999858E-5
874	1.37999999999941E-4
875	-0.00221799999999891
876	-0.00891599999999998
877	-0.007942
878	0.0313338272000014
879	0.0378427328000001
880	0.1395012752
881	0.0185709615999997
882	-0.00249600000000026
883	-0.00682800000000022
884	0.2076432272
885	0.00516667840000026
886	-0.00448512800000003
887	-0.1586551296
888	-0.013139704
889	-0.9110198896
890	-0.0269588912000001
891	0.00243797439999987
892	-0.0250459999999999
893	0.0554440000000001
894	-0.0195314128
895	-0.0446352256000003
896	-0.146771166400002
897	-0.0883204080000004
898	-0.1258968448
899	-0.00470600000000049
900	-0.0034399999999998
901	-0.00377800000000002
902	-0.0165479999999999
903	-0.364657807999999
904	-0.689534908800001
905	0.0203519999999998
906	-0.0031760000000003
907	0.708518475199999
908	0.010264
909	-0.0177952176000001
910	-0.00405599999999999
911	-0.00202399999999992
912	-0.00107199999999949
913	-0.00165800000000007
914	0.0018600000000001
915	0.0016339999999999
916	-0.00337800000000007
917	0.00113400000000003
918	-0.00859600000000017
919	-0.0106119999999999
920	5.13999999999792E-4
921	0.00114199999999996
922	5.14000000000065E-4
923	0.00176799999999949
924	-5.51999999999764E-4
925	6.39999999999855E-5
926	7.19999999996826E-5
927	-3.09999999999859E-4
928	-1.1600000000044E-4
929	-5.35999999999858E-4
930	-3.0600000000029E-4
931	8.35999999999316E-4
932	2.30000000000009E-4
933	-0.00338200000000056
934	4.05999999999851E-4
935	-2.81999999999867E-4
936	9.74000000000036E-4
937	0.0013959999999998
938	0.00409800000000006
939	-0.00204799999999992
940	0.00222800000000018
941	-8.53999999999899E-4
942	-3.91999999999836E-4
943	-5.31999999998674E-4
944	-5.40000000000122E-5
945	-0.00393999999999995
946	-1.19999999999934E-5
947	2.19999999999886E-4
948	0.00401199999999999
949	-0.0160640000000001
950	0.00151200000000007
951	0.00129199999999985
952	-0.00297599999999998
953	-0.00813199999999986
954	-5.45999999999986E-4
955	-0.00100000000000001
956	8.83999999999898E-4
957	0.00160599999999999
958	1.39999999997933E-5
959	-2.37999999999984E-4
960	-1.05999999999877E-4
961	-6.4199999999974E-4
962	3.96000000000056E-4
963	5.8000000000076E-5
964	-3.15999999999784E-4
965	0.00152
966	2.71999999999993E-4
967	-4.30000000000054E-4
968	0.00307600000000048
969	-0.00146
970	4.87999999999909E-4
971	1.99999999992719E-6
972	4.70000000000059E-4
973	-1.04000000000166E-4
974	-5.48000000000048E-4
975	5.42000000000015E-4
976	-6.2800000000002E-4
977	-0.0023140000000001
978	-1.46000000000003E-4
979	-6.0599999999961E-4
980	-0.0015819999999997
981	0.0020739999999998
982	3.67999999999814E-4
983	-0.00278800000000008
984	8.20000000000265E-5
985	-0.00458800000000015
986	0.02132
987	-0.0207352479999996
988	-0.0306774640000002
989	0.0491119152000004
990	0.00895571679999962
991	2.67999999999918E-4
992	-0.011904
993	0.00112399999999994
994	3.11999999999873E-4
995	-5.83999999999973E-4
996	2.31999999999843E-4
997	-0.00123999999999991
998	-2.03999999999766E-4
999	0.00112199999999972
1000	-0.00143400000000011
1001	2.91999999999909E-4
1002	-8.80000000001032E-5
1003	-1.49999999999925E-4
1004	-0.00101399999999937
1005	-8.4399999999982E-4
1006	-0.00100600000000027
1007	0.00335999999999991
1008	-3.83590728625371E-16
1009	1.08000000000228E-4
1010	0.00157600000000019
