# Supplementary material for: Revealing the selective mechanisms of inhibitors to PARP-1 and PARP-2 via multiple computational methods
Source: PeerJ. 2020 May 25;8:e9241. doi: 10.7717/peerj.9241 (PMC7255342; doi:10.7717/peerj.9241)
Supplement: Data S1 [file peerj-08-9241-s001.zip › Raw_data/Figure 7/(B) PAPR-1-NMS-P118.pdb]

ATOM      1  N   LYS     1      -9.889  20.644 -25.792  1.00  0.00           N  
ATOM      2  CA  LYS     1      -8.501  20.220 -25.549  1.00  0.00           C  
ATOM      3  CB  LYS     1      -7.482  20.823 -26.497  1.00  0.00           C  
ATOM      4  CG  LYS     1      -7.143  22.329 -26.602  1.00  0.00           C  
ATOM      5  CD  LYS     1      -6.144  22.581 -27.764  1.00  0.00           C  
ATOM      6  CE  LYS     1      -5.497  24.030 -27.608  1.00  0.00           C  
ATOM      7  NZ  LYS     1      -4.613  24.325 -28.738  1.00  0.00           N1+
ATOM      8  C   LYS     1      -8.136  20.600 -24.143  1.00  0.00           C  
ATOM      9  O   LYS     1      -8.354  21.713 -23.614  1.00  0.00           O  
ATOM     10  N   SER     2      -7.457  19.714 -23.452  1.00  0.00           N  
ATOM     11  CA  SER     2      -6.999  19.852 -22.047  1.00  0.00           C  
ATOM     12  CB  SER     2      -6.702  18.497 -21.436  1.00  0.00           C  
ATOM     13  OG  SER     2      -6.203  18.755 -20.116  1.00  0.00           O  
ATOM     14  C   SER     2      -5.828  20.870 -21.991  1.00  0.00           C  
ATOM     15  O   SER     2      -5.033  20.890 -22.907  1.00  0.00           O  
ATOM     16  N   LYS     3      -5.694  21.698 -20.948  1.00  0.00           N  
ATOM     17  CA  LYS     3      -4.530  22.634 -20.654  1.00  0.00           C  
ATOM     18  CB  LYS     3      -4.883  23.827 -19.850  1.00  0.00           C  
ATOM     19  CG  LYS     3      -4.969  23.499 -18.354  1.00  0.00           C  
ATOM     20  CD  LYS     3      -5.767  24.550 -17.548  1.00  0.00           C  
ATOM     21  CE  LYS     3      -6.142  24.139 -16.113  1.00  0.00           C  
ATOM     22  NZ  LYS     3      -7.306  23.223 -16.108  1.00  0.00           N1+
ATOM     23  C   LYS     3      -3.255  21.886 -20.046  1.00  0.00           C  
ATOM     24  O   LYS     3      -2.133  22.404 -19.929  1.00  0.00           O  
ATOM     25  N   LEU     4      -3.504  20.665 -19.509  1.00  0.00           N  
ATOM     26  CA  LEU     4      -2.471  19.868 -18.761  1.00  0.00           C  
ATOM     27  CB  LEU     4      -3.230  18.755 -17.954  1.00  0.00           C  
ATOM     28  CG  LEU     4      -4.204  19.252 -16.846  1.00  0.00           C  
ATOM     29  CD1 LEU     4      -4.799  18.110 -16.062  1.00  0.00           C  
ATOM     30  CD2 LEU     4      -3.548  20.149 -15.779  1.00  0.00           C  
ATOM     31  C   LEU     4      -1.464  19.307 -19.721  1.00  0.00           C  
ATOM     32  O   LEU     4      -1.835  18.790 -20.771  1.00  0.00           O  
ATOM     33  N   PRO     5      -0.111  19.399 -19.392  1.00  0.00           N  
ATOM     34  CD  PRO     5       0.462  20.270 -18.442  1.00  0.00           C  
ATOM     35  CG  PRO     5       1.904  20.521 -18.773  1.00  0.00           C  
ATOM     36  CB  PRO     5       2.299  19.197 -19.446  1.00  0.00           C  
ATOM     37  CA  PRO     5       0.994  18.824 -20.195  1.00  0.00           C  
ATOM     38  C   PRO     5       0.837  17.312 -20.194  1.00  0.00           C  
ATOM     39  O   PRO     5       0.271  16.679 -19.234  1.00  0.00           O  
ATOM     40  N   LYS     6       1.363  16.755 -21.319  1.00  0.00           N  
ATOM     41  CA  LYS     6       1.244  15.289 -21.610  1.00  0.00           C  
ATOM     42  CB  LYS     6       1.892  14.950 -23.002  1.00  0.00           C  
ATOM     43  CG  LYS     6       1.373  13.627 -23.642  1.00  0.00           C  
ATOM     44  CD  LYS     6       2.249  12.348 -23.187  1.00  0.00           C  
ATOM     45  CE  LYS     6       1.661  11.181 -23.936  1.00  0.00           C  
ATOM     46  NZ  LYS     6       2.602  10.083 -24.013  1.00  0.00           N1+
ATOM     47  C   LYS     6       1.612  14.363 -20.422  1.00  0.00           C  
ATOM     48  O   LYS     6       0.721  13.560 -20.135  1.00  0.00           O  
ATOM     49  N   PRO     7       2.790  14.555 -19.743  1.00  0.00           N  
ATOM     50  CD  PRO     7       3.673  15.592 -19.943  1.00  0.00           C  
ATOM     51  CG  PRO     7       4.928  15.180 -19.179  1.00  0.00           C  
ATOM     52  CB  PRO     7       4.393  14.378 -18.008  1.00  0.00           C  
ATOM     53  CA  PRO     7       3.151  13.723 -18.655  1.00  0.00           C  
ATOM     54  C   PRO     7       2.053  13.658 -17.561  1.00  0.00           C  
ATOM     55  O   PRO     7       1.825  12.597 -16.947  1.00  0.00           O  
ATOM     56  N   VAL     8       1.374  14.834 -17.263  1.00  0.00           N  
ATOM     57  CA  VAL     8       0.247  14.878 -16.309  1.00  0.00           C  
ATOM     58  CB  VAL     8      -0.122  16.345 -15.971  1.00  0.00           C  
ATOM     59  CG1 VAL     8      -1.129  16.462 -14.736  1.00  0.00           C  
ATOM     60  CG2 VAL     8       1.118  17.193 -15.563  1.00  0.00           C  
ATOM     61  C   VAL     8      -0.977  14.080 -16.847  1.00  0.00           C  
ATOM     62  O   VAL     8      -1.644  13.419 -16.058  1.00  0.00           O  
ATOM     63  N   GLN     9      -1.301  14.094 -18.071  1.00  0.00           N  
ATOM     64  CA  GLN     9      -2.406  13.323 -18.675  1.00  0.00           C  
ATOM     65  CB  GLN     9      -2.720  13.912 -20.110  1.00  0.00           C  
ATOM     66  CG  GLN     9      -3.067  15.344 -20.262  1.00  0.00           C  
ATOM     67  CD  GLN     9      -3.941  15.663 -21.467  1.00  0.00           C  
ATOM     68  OE1 GLN     9      -4.973  15.098 -21.740  1.00  0.00           O  
ATOM     69  NE2 GLN     9      -3.445  16.426 -22.373  1.00  0.00           N  
ATOM     70  C   GLN     9      -2.117  11.791 -18.682  1.00  0.00           C  
ATOM     71  O   GLN     9      -2.987  10.905 -18.503  1.00  0.00           O  
ATOM     72  N   ASP    10      -0.824  11.427 -18.813  1.00  0.00           N  
ATOM     73  CA  ASP    10      -0.323  10.042 -18.638  1.00  0.00           C  
ATOM     74  CB  ASP    10       1.161   9.961 -19.171  1.00  0.00           C  
ATOM     75  CG  ASP    10       1.398   9.952 -20.735  1.00  0.00           C  
ATOM     76  OD1 ASP    10       2.620   9.879 -21.052  1.00  0.00           O  
ATOM     77  OD2 ASP    10       0.375  10.011 -21.544  1.00  0.00           O1-
ATOM     78  C   ASP    10      -0.514   9.612 -17.240  1.00  0.00           C  
ATOM     79  O   ASP    10      -1.074   8.563 -16.988  1.00  0.00           O  
ATOM     80  N   LEU    11      -0.200  10.509 -16.322  1.00  0.00           N  
ATOM     81  CA  LEU    11      -0.461  10.293 -14.849  1.00  0.00           C  
ATOM     82  CB  LEU    11       0.146  11.435 -14.027  1.00  0.00           C  
ATOM     83  CG  LEU    11       0.900  10.791 -12.752  1.00  0.00           C  
ATOM     84  CD1 LEU    11       2.151  10.011 -12.952  1.00  0.00           C  
ATOM     85  CD2 LEU    11       1.199  12.028 -11.931  1.00  0.00           C  
ATOM     86  C   LEU    11      -1.933  10.128 -14.383  1.00  0.00           C  
ATOM     87  O   LEU    11      -2.313   9.084 -13.858  1.00  0.00           O  
ATOM     88  N   ILE    12      -2.862  11.060 -14.675  1.00  0.00           N  
ATOM     89  CA  ILE    12      -4.298  11.023 -14.322  1.00  0.00           C  
ATOM     90  CB  ILE    12      -4.933  12.402 -14.688  1.00  0.00           C  
ATOM     91  CG2 ILE    12      -6.417  12.442 -14.588  1.00  0.00           C  
ATOM     92  CG1 ILE    12      -4.337  13.579 -13.776  1.00  0.00           C  
ATOM     93  CD1 ILE    12      -4.603  13.476 -12.244  1.00  0.00           C  
ATOM     94  C   ILE    12      -4.981   9.851 -15.071  1.00  0.00           C  
ATOM     95  O   ILE    12      -5.724   9.146 -14.392  1.00  0.00           O  
ATOM     96  N   LYS    13      -4.675   9.475 -16.304  1.00  0.00           N  
ATOM     97  CA  LYS    13      -5.242   8.213 -16.860  1.00  0.00           C  
ATOM     98  CB  LYS    13      -4.846   8.121 -18.362  1.00  0.00           C  
ATOM     99  CG  LYS    13      -5.687   9.118 -19.158  1.00  0.00           C  
ATOM    100  CD  LYS    13      -5.418   9.209 -20.652  1.00  0.00           C  
ATOM    101  CE  LYS    13      -4.112   9.848 -20.922  1.00  0.00           C  
ATOM    102  NZ  LYS    13      -3.905  10.034 -22.350  1.00  0.00           N1+
ATOM    103  C   LYS    13      -4.701   6.978 -16.147  1.00  0.00           C  
ATOM    104  O   LYS    13      -5.517   6.133 -15.793  1.00  0.00           O  
ATOM    105  N   MET    14      -3.394   6.902 -15.709  1.00  0.00           N  
ATOM    106  CA  MET    14      -2.912   5.749 -14.837  1.00  0.00           C  
ATOM    107  CB  MET    14      -1.348   5.709 -14.807  1.00  0.00           C  
ATOM    108  CG  MET    14      -0.791   4.927 -13.573  1.00  0.00           C  
ATOM    109  SD  MET    14       1.003   4.640 -13.819  1.00  0.00           S  
ATOM    110  CE  MET    14       0.839   2.959 -14.544  1.00  0.00           C  
ATOM    111  C   MET    14      -3.622   5.772 -13.433  1.00  0.00           C  
ATOM    112  O   MET    14      -4.004   4.684 -12.995  1.00  0.00           O  
ATOM    113  N   ILE    15      -3.745   6.890 -12.767  1.00  0.00           N  
ATOM    114  CA  ILE    15      -4.483   7.158 -11.433  1.00  0.00           C  
ATOM    115  CB  ILE    15      -4.298   8.623 -10.998  1.00  0.00           C  
ATOM    116  CG2 ILE    15      -5.180   9.042  -9.823  1.00  0.00           C  
ATOM    117  CG1 ILE    15      -2.848   8.818 -10.408  1.00  0.00           C  
ATOM    118  CD1 ILE    15      -2.348  10.299 -10.171  1.00  0.00           C  
ATOM    119  C   ILE    15      -5.907   6.650 -11.511  1.00  0.00           C  
ATOM    120  O   ILE    15      -6.440   6.091 -10.512  1.00  0.00           O  
ATOM    121  N   PHE    16      -6.560   6.790 -12.707  1.00  0.00           N  
ATOM    122  CA  PHE    16      -7.964   6.422 -12.803  1.00  0.00           C  
ATOM    123  CB  PHE    16      -8.805   7.623 -13.146  1.00  0.00           C  
ATOM    124  CG  PHE    16      -9.199   8.491 -11.980  1.00  0.00           C  
ATOM    125  CD1 PHE    16     -10.207   8.118 -11.036  1.00  0.00           C  
ATOM    126  CE1 PHE    16     -10.468   8.958  -9.941  1.00  0.00           C  
ATOM    127  CZ  PHE    16      -9.785  10.171  -9.790  1.00  0.00           C  
ATOM    128  CE2 PHE    16      -8.959  10.614 -10.821  1.00  0.00           C  
ATOM    129  CD2 PHE    16      -8.597   9.776 -11.888  1.00  0.00           C  
ATOM    130  C   PHE    16      -8.249   5.182 -13.730  1.00  0.00           C  
ATOM    131  O   PHE    16      -9.307   5.081 -14.265  1.00  0.00           O  
ATOM    132  N   ASP    17      -7.282   4.306 -13.835  1.00  0.00           N  
ATOM    133  CA  ASP    17      -7.529   3.015 -14.495  1.00  0.00           C  
ATOM    134  CB  ASP    17      -6.124   2.317 -14.695  1.00  0.00           C  
ATOM    135  CG  ASP    17      -6.110   1.277 -15.781  1.00  0.00           C  
ATOM    136  OD1 ASP    17      -5.639   0.163 -15.519  1.00  0.00           O  
ATOM    137  OD2 ASP    17      -6.772   1.433 -16.870  1.00  0.00           O1-
ATOM    138  C   ASP    17      -8.507   2.125 -13.645  1.00  0.00           C  
ATOM    139  O   ASP    17      -8.113   1.785 -12.497  1.00  0.00           O  
ATOM    140  N   VAL    18      -9.727   1.839 -14.199  1.00  0.00           N  
ATOM    141  CA  VAL    18     -10.794   0.945 -13.677  1.00  0.00           C  
ATOM    142  CB  VAL    18     -12.224   1.356 -14.134  1.00  0.00           C  
ATOM    143  CG1 VAL    18     -13.366   0.413 -13.749  1.00  0.00           C  
ATOM    144  CG2 VAL    18     -12.517   2.746 -13.605  1.00  0.00           C  
ATOM    145  C   VAL    18     -10.527  -0.540 -13.983  1.00  0.00           C  
ATOM    146  O   VAL    18     -10.720  -1.442 -13.192  1.00  0.00           O  
ATOM    147  N   GLU    19      -9.843  -0.703 -15.112  1.00  0.00           N  
ATOM    148  CA  GLU    19      -9.154  -1.983 -15.368  1.00  0.00           C  
ATOM    149  CB  GLU    19      -8.315  -1.948 -16.613  1.00  0.00           C  
ATOM    150  CG  GLU    19      -9.171  -1.701 -17.843  1.00  0.00           C  
ATOM    151  CD  GLU    19     -10.118  -2.816 -18.169  1.00  0.00           C  
ATOM    152  OE1 GLU    19     -11.091  -2.495 -18.950  1.00  0.00           O  
ATOM    153  OE2 GLU    19      -9.925  -3.980 -17.773  1.00  0.00           O1-
ATOM    154  C   GLU    19      -8.319  -2.514 -14.173  1.00  0.00           C  
ATOM    155  O   GLU    19      -8.526  -3.503 -13.552  1.00  0.00           O  
ATOM    156  N   SER    20      -7.350  -1.630 -13.724  1.00  0.00           N  
ATOM    157  CA  SER    20      -6.526  -1.766 -12.543  1.00  0.00           C  
ATOM    158  CB  SER    20      -5.601  -0.595 -12.335  1.00  0.00           C  
ATOM    159  OG  SER    20      -4.517  -0.650 -13.359  1.00  0.00           O  
ATOM    160  C   SER    20      -7.335  -1.937 -11.231  1.00  0.00           C  
ATOM    161  O   SER    20      -6.811  -2.631 -10.339  1.00  0.00           O  
ATOM    162  N   MET    21      -8.508  -1.375 -11.194  1.00  0.00           N  
ATOM    163  CA  MET    21      -9.424  -1.484 -10.077  1.00  0.00           C  
ATOM    164  CB  MET    21     -10.526  -0.466 -10.040  1.00  0.00           C  
ATOM    165  CG  MET    21     -10.175   1.014  -9.751  1.00  0.00           C  
ATOM    166  SD  MET    21     -11.481   2.250  -9.524  1.00  0.00           S  
ATOM    167  CE  MET    21     -10.684   3.686 -10.370  1.00  0.00           C  
ATOM    168  C   MET    21     -10.090  -2.884 -10.041  1.00  0.00           C  
ATOM    169  O   MET    21     -10.292  -3.504  -8.988  1.00  0.00           O  
ATOM    170  N   LYS    22     -10.516  -3.413 -11.194  1.00  0.00           N  
ATOM    171  CA  LYS    22     -11.098  -4.777 -11.292  1.00  0.00           C  
ATOM    172  CB  LYS    22     -11.560  -5.073 -12.768  1.00  0.00           C  
ATOM    173  CG  LYS    22     -12.292  -6.368 -13.095  1.00  0.00           C  
ATOM    174  CD  LYS    22     -13.087  -6.318 -14.501  1.00  0.00           C  
ATOM    175  CE  LYS    22     -12.126  -6.659 -15.578  1.00  0.00           C  
ATOM    176  NZ  LYS    22     -12.805  -6.690 -16.924  1.00  0.00           N1+
ATOM    177  C   LYS    22     -10.024  -5.800 -10.957  1.00  0.00           C  
ATOM    178  O   LYS    22     -10.252  -6.773 -10.198  1.00  0.00           O  
ATOM    179  N   LYS    23      -8.848  -5.636 -11.588  1.00  0.00           N  
ATOM    180  CA  LYS    23      -7.644  -6.512 -11.404  1.00  0.00           C  
ATOM    181  CB  LYS    23      -6.498  -5.863 -12.222  1.00  0.00           C  
ATOM    182  CG  LYS    23      -6.528  -5.984 -13.802  1.00  0.00           C  
ATOM    183  CD  LYS    23      -5.329  -5.178 -14.442  1.00  0.00           C  
ATOM    184  CE  LYS    23      -5.660  -5.107 -15.942  1.00  0.00           C  
ATOM    185  NZ  LYS    23      -4.545  -4.432 -16.675  1.00  0.00           N1+
ATOM    186  C   LYS    23      -7.284  -6.694  -9.918  1.00  0.00           C  
ATOM    187  O   LYS    23      -6.947  -7.786  -9.515  1.00  0.00           O  
ATOM    188  N   ALA    24      -7.434  -5.599  -9.120  1.00  0.00           N  
ATOM    189  CA  ALA    24      -7.343  -5.621  -7.663  1.00  0.00           C  
ATOM    190  CB  ALA    24      -7.277  -4.208  -7.058  1.00  0.00           C  
ATOM    191  C   ALA    24      -8.390  -6.537  -6.989  1.00  0.00           C  
ATOM    192  O   ALA    24      -8.075  -7.432  -6.202  1.00  0.00           O  
ATOM    193  N   MET    25      -9.713  -6.489  -7.380  1.00  0.00           N  
ATOM    194  CA  MET    25     -10.800  -7.402  -6.927  1.00  0.00           C  
ATOM    195  CB  MET    25     -12.157  -6.804  -7.441  1.00  0.00           C  
ATOM    196  CG  MET    25     -12.356  -5.410  -6.788  1.00  0.00           C  
ATOM    197  SD  MET    25     -13.624  -5.457  -5.462  1.00  0.00           S  
ATOM    198  CE  MET    25     -15.000  -5.763  -6.457  1.00  0.00           C  
ATOM    199  C   MET    25     -10.630  -8.926  -7.333  1.00  0.00           C  
ATOM    200  O   MET    25     -10.927  -9.824  -6.598  1.00  0.00           O  
ATOM    201  N   VAL    26     -10.036  -9.115  -8.517  1.00  0.00           N  
ATOM    202  CA  VAL    26      -9.617 -10.419  -9.084  1.00  0.00           C  
ATOM    203  CB  VAL    26      -9.200 -10.434 -10.564  1.00  0.00           C  
ATOM    204  CG1 VAL    26      -8.859 -11.732 -11.224  1.00  0.00           C  
ATOM    205  CG2 VAL    26     -10.397 -10.029 -11.439  1.00  0.00           C  
ATOM    206  C   VAL    26      -8.538 -11.040  -8.248  1.00  0.00           C  
ATOM    207  O   VAL    26      -8.660 -12.241  -7.985  1.00  0.00           O  
ATOM    208  N   GLU    27      -7.472 -10.242  -7.957  1.00  0.00           N  
ATOM    209  CA  GLU    27      -6.273 -10.718  -7.265  1.00  0.00           C  
ATOM    210  CB  GLU    27      -5.200  -9.683  -7.424  1.00  0.00           C  
ATOM    211  CG  GLU    27      -3.810  -9.885  -6.647  1.00  0.00           C  
ATOM    212  CD  GLU    27      -3.089  -8.558  -6.478  1.00  0.00           C  
ATOM    213  OE1 GLU    27      -3.085  -7.791  -7.469  1.00  0.00           O  
ATOM    214  OE2 GLU    27      -2.619  -8.236  -5.341  1.00  0.00           O1-
ATOM    215  C   GLU    27      -6.580 -11.069  -5.834  1.00  0.00           C  
ATOM    216  O   GLU    27      -6.169 -12.129  -5.375  1.00  0.00           O  
ATOM    217  N   TYR    28      -7.463 -10.260  -5.204  1.00  0.00           N  
ATOM    218  CA  TYR    28      -8.051 -10.647  -3.853  1.00  0.00           C  
ATOM    219  CB  TYR    28      -8.768  -9.446  -3.371  1.00  0.00           C  
ATOM    220  CG  TYR    28      -7.919  -8.192  -3.099  1.00  0.00           C  
ATOM    221  CD1 TYR    28      -6.502  -8.224  -2.828  1.00  0.00           C  
ATOM    222  CE1 TYR    28      -5.693  -7.073  -2.965  1.00  0.00           C  
ATOM    223  CZ  TYR    28      -6.348  -5.839  -3.154  1.00  0.00           C  
ATOM    224  OH  TYR    28      -5.629  -4.697  -3.310  1.00  0.00           O  
ATOM    225  CE2 TYR    28      -7.796  -5.772  -3.159  1.00  0.00           C  
ATOM    226  CD2 TYR    28      -8.550  -6.963  -3.250  1.00  0.00           C  
ATOM    227  C   TYR    28      -9.097 -11.797  -3.879  1.00  0.00           C  
ATOM    228  O   TYR    28      -9.670 -12.169  -2.858  1.00  0.00           O  
ATOM    229  N   GLU    29      -9.453 -12.324  -5.067  1.00  0.00           N  
ATOM    230  CA  GLU    29     -10.515 -13.364  -5.274  1.00  0.00           C  
ATOM    231  CB  GLU    29      -9.944 -14.763  -4.754  1.00  0.00           C  
ATOM    232  CG  GLU    29      -8.566 -15.120  -5.463  1.00  0.00           C  
ATOM    233  CD  GLU    29      -8.273 -16.536  -5.281  1.00  0.00           C  
ATOM    234  OE1 GLU    29      -9.053 -17.404  -5.675  1.00  0.00           O  
ATOM    235  OE2 GLU    29      -7.166 -16.856  -4.766  1.00  0.00           O1-
ATOM    236  C   GLU    29     -11.891 -12.942  -4.849  1.00  0.00           C  
ATOM    237  O   GLU    29     -12.530 -13.658  -4.082  1.00  0.00           O  
ATOM    238  N   ILE    30     -12.319 -11.731  -5.276  1.00  0.00           N  
ATOM    239  CA  ILE    30     -13.753 -11.226  -5.088  1.00  0.00           C  
ATOM    240  CB  ILE    30     -13.734  -9.723  -4.732  1.00  0.00           C  
ATOM    241  CG2 ILE    30     -15.202  -9.130  -4.728  1.00  0.00           C  
ATOM    242  CG1 ILE    30     -12.877  -9.492  -3.403  1.00  0.00           C  
ATOM    243  CD1 ILE    30     -12.724  -8.054  -3.002  1.00  0.00           C  
ATOM    244  C   ILE    30     -14.526 -11.530  -6.371  1.00  0.00           C  
ATOM    245  O   ILE    30     -14.112 -11.213  -7.506  1.00  0.00           O  
ATOM    246  N   ASP    31     -15.759 -12.099  -6.317  1.00  0.00           N  
ATOM    247  CA  ASP    31     -16.605 -12.517  -7.404  1.00  0.00           C  
ATOM    248  CB  ASP    31     -17.582 -13.586  -6.847  1.00  0.00           C  
ATOM    249  CG  ASP    31     -18.288 -14.380  -8.044  1.00  0.00           C  
ATOM    250  OD1 ASP    31     -18.134 -14.016  -9.197  1.00  0.00           O  
ATOM    251  OD2 ASP    31     -18.931 -15.392  -7.842  1.00  0.00           O1-
ATOM    252  C   ASP    31     -17.251 -11.338  -8.108  1.00  0.00           C  
ATOM    253  O   ASP    31     -18.260 -10.773  -7.756  1.00  0.00           O  
ATOM    254  N   LEU    32     -16.723 -11.031  -9.280  1.00  0.00           N  
ATOM    255  CA  LEU    32     -17.246  -9.961 -10.175  1.00  0.00           C  
ATOM    256  CB  LEU    32     -16.180  -9.648 -11.251  1.00  0.00           C  
ATOM    257  CG  LEU    32     -14.775  -9.372 -10.734  1.00  0.00           C  
ATOM    258  CD1 LEU    32     -13.874  -9.419 -11.968  1.00  0.00           C  
ATOM    259  CD2 LEU    32     -14.659  -8.041 -10.015  1.00  0.00           C  
ATOM    260  C   LEU    32     -18.657 -10.199 -10.845  1.00  0.00           C  
ATOM    261  O   LEU    32     -19.341  -9.302 -11.332  1.00  0.00           O  
ATOM    262  N   GLN    33     -19.047 -11.503 -10.937  1.00  0.00           N  
ATOM    263  CA  GLN    33     -20.390 -11.933 -11.312  1.00  0.00           C  
ATOM    264  CB  GLN    33     -20.489 -13.495 -11.518  1.00  0.00           C  
ATOM    265  CG  GLN    33     -21.746 -14.001 -12.205  1.00  0.00           C  
ATOM    266  CD  GLN    33     -22.857 -14.672 -11.339  1.00  0.00           C  
ATOM    267  OE1 GLN    33     -22.728 -15.363 -10.306  1.00  0.00           O  
ATOM    268  NE2 GLN    33     -24.074 -14.404 -11.776  1.00  0.00           N  
ATOM    269  C   GLN    33     -21.355 -11.309 -10.335  1.00  0.00           C  
ATOM    270  O   GLN    33     -22.449 -10.970 -10.741  1.00  0.00           O  
ATOM    271  N   LYS    34     -20.988 -11.416  -9.045  1.00  0.00           N  
ATOM    272  CA  LYS    34     -21.902 -11.074  -7.930  1.00  0.00           C  
ATOM    273  CB  LYS    34     -21.712 -12.005  -6.686  1.00  0.00           C  
ATOM    274  CG  LYS    34     -22.017 -13.476  -6.996  1.00  0.00           C  
ATOM    275  CD  LYS    34     -21.538 -14.399  -5.923  1.00  0.00           C  
ATOM    276  CE  LYS    34     -21.876 -15.906  -6.247  1.00  0.00           C  
ATOM    277  NZ  LYS    34     -21.517 -16.258  -7.640  1.00  0.00           N1+
ATOM    278  C   LYS    34     -21.689  -9.624  -7.538  1.00  0.00           C  
ATOM    279  O   LYS    34     -22.480  -8.990  -6.936  1.00  0.00           O  
ATOM    280  N   MET    35     -20.523  -8.963  -7.895  1.00  0.00           N  
ATOM    281  CA  MET    35     -20.096  -7.672  -7.263  1.00  0.00           C  
ATOM    282  CB  MET    35     -19.434  -7.990  -5.917  1.00  0.00           C  
ATOM    283  CG  MET    35     -18.622  -6.878  -5.203  1.00  0.00           C  
ATOM    284  SD  MET    35     -18.694  -6.983  -3.357  1.00  0.00           S  
ATOM    285  CE  MET    35     -17.257  -5.882  -2.901  1.00  0.00           C  
ATOM    286  C   MET    35     -19.204  -6.847  -8.259  1.00  0.00           C  
ATOM    287  O   MET    35     -17.976  -6.866  -8.159  1.00  0.00           O  
ATOM    288  N   PRO    36     -19.843  -6.247  -9.274  1.00  0.00           N  
ATOM    289  CD  PRO    36     -21.265  -6.376  -9.618  1.00  0.00           C  
ATOM    290  CG  PRO    36     -21.443  -5.312 -10.807  1.00  0.00           C  
ATOM    291  CB  PRO    36     -19.965  -5.127 -11.344  1.00  0.00           C  
ATOM    292  CA  PRO    36     -19.051  -5.319 -10.127  1.00  0.00           C  
ATOM    293  C   PRO    36     -18.770  -4.106  -9.290  1.00  0.00           C  
ATOM    294  O   PRO    36     -19.276  -4.024  -8.146  1.00  0.00           O  
ATOM    295  N   LEU    37     -17.892  -3.207  -9.715  1.00  0.00           N  
ATOM    296  CA  LEU    37     -17.421  -2.164  -8.852  1.00  0.00           C  
ATOM    297  CB  LEU    37     -16.305  -1.382  -9.511  1.00  0.00           C  
ATOM    298  CG  LEU    37     -14.979  -2.136  -9.482  1.00  0.00           C  
ATOM    299  CD1 LEU    37     -14.049  -1.811 -10.622  1.00  0.00           C  
ATOM    300  CD2 LEU    37     -14.217  -1.678  -8.231  1.00  0.00           C  
ATOM    301  C   LEU    37     -18.491  -1.225  -8.302  1.00  0.00           C  
ATOM    302  O   LEU    37     -18.191  -0.621  -7.232  1.00  0.00           O  
ATOM    303  N   GLY    38     -19.717  -1.024  -8.871  1.00  0.00           N  
ATOM    304  CA  GLY    38     -20.865  -0.354  -8.334  1.00  0.00           C  
ATOM    305  C   GLY    38     -21.495  -0.961  -7.119  1.00  0.00           C  
ATOM    306  O   GLY    38     -22.492  -0.378  -6.644  1.00  0.00           O  
ATOM    307  N   LYS    39     -20.917  -2.058  -6.586  1.00  0.00           N  
ATOM    308  CA  LYS    39     -21.494  -2.641  -5.319  1.00  0.00           C  
ATOM    309  CB  LYS    39     -21.715  -4.144  -5.585  1.00  0.00           C  
ATOM    310  CG  LYS    39     -22.557  -4.840  -4.544  1.00  0.00           C  
ATOM    311  CD  LYS    39     -22.873  -6.294  -4.860  1.00  0.00           C  
ATOM    312  CE  LYS    39     -24.006  -6.320  -5.846  1.00  0.00           C  
ATOM    313  NZ  LYS    39     -24.682  -7.667  -5.841  1.00  0.00           N1+
ATOM    314  C   LYS    39     -20.741  -2.367  -4.078  1.00  0.00           C  
ATOM    315  O   LYS    39     -21.340  -2.353  -3.000  1.00  0.00           O  
ATOM    316  N   LEU    40     -19.438  -2.021  -4.168  1.00  0.00           N  
ATOM    317  CA  LEU    40     -18.447  -1.658  -3.068  1.00  0.00           C  
ATOM    318  CB  LEU    40     -17.027  -1.522  -3.607  1.00  0.00           C  
ATOM    319  CG  LEU    40     -15.832  -1.273  -2.678  1.00  0.00           C  
ATOM    320  CD1 LEU    40     -15.681  -2.458  -1.706  1.00  0.00           C  
ATOM    321  CD2 LEU    40     -14.586  -1.106  -3.582  1.00  0.00           C  
ATOM    322  C   LEU    40     -18.901  -0.426  -2.397  1.00  0.00           C  
ATOM    323  O   LEU    40     -19.179   0.543  -3.131  1.00  0.00           O  
ATOM    324  N   SER    41     -18.895  -0.398  -1.053  1.00  0.00           N  
ATOM    325  CA  SER    41     -19.492   0.651  -0.261  1.00  0.00           C  
ATOM    326  CB  SER    41     -21.012   0.564  -0.279  1.00  0.00           C  
ATOM    327  OG  SER    41     -21.528  -0.503   0.389  1.00  0.00           O  
ATOM    328  C   SER    41     -18.945   0.863   1.197  1.00  0.00           C  
ATOM    329  O   SER    41     -18.412  -0.076   1.816  1.00  0.00           O  
ATOM    330  N   LYS    42     -19.104   2.044   1.859  1.00  0.00           N  
ATOM    331  CA  LYS    42     -18.745   2.283   3.268  1.00  0.00           C  
ATOM    332  CB  LYS    42     -18.817   3.793   3.483  1.00  0.00           C  
ATOM    333  CG  LYS    42     -17.832   4.601   2.617  1.00  0.00           C  
ATOM    334  CD  LYS    42     -17.986   6.131   2.528  1.00  0.00           C  
ATOM    335  CE  LYS    42     -16.937   6.880   1.612  1.00  0.00           C  
ATOM    336  NZ  LYS    42     -17.300   6.893   0.158  1.00  0.00           N1+
ATOM    337  C   LYS    42     -19.474   1.471   4.320  1.00  0.00           C  
ATOM    338  O   LYS    42     -18.789   0.752   5.019  1.00  0.00           O  
ATOM    339  N   ARG    43     -20.750   1.274   4.292  1.00  0.00           N  
ATOM    340  CA  ARG    43     -21.447   0.472   5.289  1.00  0.00           C  
ATOM    341  CB  ARG    43     -22.964   0.689   5.246  1.00  0.00           C  
ATOM    342  CG  ARG    43     -23.410   2.109   5.736  1.00  0.00           C  
ATOM    343  CD  ARG    43     -22.802   2.537   7.029  1.00  0.00           C  
ATOM    344  NE  ARG    43     -23.256   3.872   7.509  1.00  0.00           N  
ATOM    345  CZ  ARG    43     -22.736   4.707   8.404  1.00  0.00           C  
ATOM    346  NH1 ARG    43     -21.695   4.366   9.108  1.00  0.00           N1+
ATOM    347  NH2 ARG    43     -23.354   5.850   8.566  1.00  0.00           N  
ATOM    348  C   ARG    43     -21.088  -1.024   5.285  1.00  0.00           C  
ATOM    349  O   ARG    43     -20.963  -1.651   6.362  1.00  0.00           O  
ATOM    350  N   GLN    44     -20.758  -1.578   4.119  1.00  0.00           N  
ATOM    351  CA  GLN    44     -20.138  -2.952   3.932  1.00  0.00           C  
ATOM    352  CB  GLN    44     -20.288  -3.361   2.421  1.00  0.00           C  
ATOM    353  CG  GLN    44     -19.287  -4.392   1.944  1.00  0.00           C  
ATOM    354  CD  GLN    44     -19.267  -4.503   0.391  1.00  0.00           C  
ATOM    355  OE1 GLN    44     -19.006  -3.516  -0.320  1.00  0.00           O  
ATOM    356  NE2 GLN    44     -19.481  -5.722  -0.105  1.00  0.00           N  
ATOM    357  C   GLN    44     -18.650  -3.091   4.518  1.00  0.00           C  
ATOM    358  O   GLN    44     -18.268  -4.034   5.199  1.00  0.00           O  
ATOM    359  N   ILE    45     -17.830  -2.033   4.300  1.00  0.00           N  
ATOM    360  CA  ILE    45     -16.388  -2.046   4.663  1.00  0.00           C  
ATOM    361  CB  ILE    45     -15.626  -0.981   3.783  1.00  0.00           C  
ATOM    362  CG2 ILE    45     -14.144  -0.954   4.236  1.00  0.00           C  
ATOM    363  CG1 ILE    45     -15.519  -1.394   2.293  1.00  0.00           C  
ATOM    364  CD1 ILE    45     -15.106  -0.132   1.470  1.00  0.00           C  
ATOM    365  C   ILE    45     -16.257  -1.932   6.145  1.00  0.00           C  
ATOM    366  O   ILE    45     -15.605  -2.784   6.716  1.00  0.00           O  
ATOM    367  N   GLN    46     -17.002  -1.065   6.780  1.00  0.00           N  
ATOM    368  CA  GLN    46     -17.107  -1.004   8.253  1.00  0.00           C  
ATOM    369  CB  GLN    46     -18.028   0.165   8.578  1.00  0.00           C  
ATOM    370  CG  GLN    46     -17.559   1.550   8.138  1.00  0.00           C  
ATOM    371  CD  GLN    46     -18.713   2.572   7.937  1.00  0.00           C  
ATOM    372  OE1 GLN    46     -19.898   2.346   8.270  1.00  0.00           O  
ATOM    373  NE2 GLN    46     -18.470   3.756   7.412  1.00  0.00           N  
ATOM    374  C   GLN    46     -17.481  -2.238   8.989  1.00  0.00           C  
ATOM    375  O   GLN    46     -16.791  -2.655   9.873  1.00  0.00           O  
ATOM    376  N   ALA    47     -18.551  -2.892   8.503  1.00  0.00           N  
ATOM    377  CA  ALA    47     -18.978  -4.193   9.019  1.00  0.00           C  
ATOM    378  CB  ALA    47     -20.252  -4.609   8.291  1.00  0.00           C  
ATOM    379  C   ALA    47     -17.884  -5.277   8.845  1.00  0.00           C  
ATOM    380  O   ALA    47     -17.652  -5.975   9.830  1.00  0.00           O  
ATOM    381  N   ALA    48     -17.177  -5.305   7.702  1.00  0.00           N  
ATOM    382  CA  ALA    48     -16.156  -6.294   7.369  1.00  0.00           C  
ATOM    383  CB  ALA    48     -15.743  -6.048   5.928  1.00  0.00           C  
ATOM    384  C   ALA    48     -14.886  -6.168   8.266  1.00  0.00           C  
ATOM    385  O   ALA    48     -14.337  -7.166   8.864  1.00  0.00           O  
ATOM    386  N   TYR    49     -14.465  -4.923   8.425  1.00  0.00           N  
ATOM    387  CA  TYR    49     -13.482  -4.520   9.473  1.00  0.00           C  
ATOM    388  CB  TYR    49     -13.269  -3.064   9.575  1.00  0.00           C  
ATOM    389  CG  TYR    49     -12.308  -2.418   8.602  1.00  0.00           C  
ATOM    390  CD1 TYR    49     -12.736  -1.461   7.689  1.00  0.00           C  
ATOM    391  CE1 TYR    49     -11.813  -0.821   6.798  1.00  0.00           C  
ATOM    392  CZ  TYR    49     -10.442  -1.186   6.744  1.00  0.00           C  
ATOM    393  OH  TYR    49      -9.613  -0.642   5.864  1.00  0.00           O  
ATOM    394  CE2 TYR    49     -10.006  -2.268   7.607  1.00  0.00           C  
ATOM    395  CD2 TYR    49     -10.945  -2.840   8.498  1.00  0.00           C  
ATOM    396  C   TYR    49     -13.941  -5.079  10.821  1.00  0.00           C  
ATOM    397  O   TYR    49     -13.150  -5.739  11.492  1.00  0.00           O  
ATOM    398  N   SER    50     -15.204  -4.879  11.170  1.00  0.00           N  
ATOM    399  CA  SER    50     -15.769  -5.333  12.501  1.00  0.00           C  
ATOM    400  CB  SER    50     -17.085  -4.563  12.882  1.00  0.00           C  
ATOM    401  OG  SER    50     -16.846  -3.185  12.762  1.00  0.00           O  
ATOM    402  C   SER    50     -16.007  -6.844  12.619  1.00  0.00           C  
ATOM    403  O   SER    50     -15.980  -7.400  13.742  1.00  0.00           O  
ATOM    404  N   ILE    51     -16.061  -7.575  11.540  1.00  0.00           N  
ATOM    405  CA  ILE    51     -16.195  -9.026  11.531  1.00  0.00           C  
ATOM    406  CB  ILE    51     -16.725  -9.553  10.228  1.00  0.00           C  
ATOM    407  CG2 ILE    51     -16.381 -11.097  10.064  1.00  0.00           C  
ATOM    408  CG1 ILE    51     -18.250  -9.419  10.280  1.00  0.00           C  
ATOM    409  CD1 ILE    51     -18.934  -9.264   8.866  1.00  0.00           C  
ATOM    410  C   ILE    51     -14.832  -9.616  11.887  1.00  0.00           C  
ATOM    411  O   ILE    51     -14.775 -10.634  12.590  1.00  0.00           O  
ATOM    412  N   LEU    52     -13.754  -8.976  11.341  1.00  0.00           N  
ATOM    413  CA  LEU    52     -12.351  -9.368  11.555  1.00  0.00           C  
ATOM    414  CB  LEU    52     -11.439  -8.607  10.625  1.00  0.00           C  
ATOM    415  CG  LEU    52     -11.722  -8.997   9.145  1.00  0.00           C  
ATOM    416  CD1 LEU    52     -11.239  -7.933   8.115  1.00  0.00           C  
ATOM    417  CD2 LEU    52     -11.159 -10.376   8.739  1.00  0.00           C  
ATOM    418  C   LEU    52     -11.922  -9.171  12.999  1.00  0.00           C  
ATOM    419  O   LEU    52     -11.154  -9.976  13.525  1.00  0.00           O  
ATOM    420  N   SER    53     -12.453  -8.095  13.601  1.00  0.00           N  
ATOM    421  CA  SER    53     -12.299  -7.726  14.958  1.00  0.00           C  
ATOM    422  CB  SER    53     -12.662  -6.256  15.144  1.00  0.00           C  
ATOM    423  OG  SER    53     -12.512  -5.939  16.549  1.00  0.00           O  
ATOM    424  C   SER    53     -13.102  -8.603  15.917  1.00  0.00           C  
ATOM    425  O   SER    53     -12.620  -8.958  16.994  1.00  0.00           O  
ATOM    426  N   GLU    54     -14.273  -9.091  15.493  1.00  0.00           N  
ATOM    427  CA  GLU    54     -15.079  -9.976  16.320  1.00  0.00           C  
ATOM    428  CB  GLU    54     -16.542  -9.898  15.804  1.00  0.00           C  
ATOM    429  CG  GLU    54     -17.616 -10.785  16.475  1.00  0.00           C  
ATOM    430  CD  GLU    54     -17.952 -10.312  17.873  1.00  0.00           C  
ATOM    431  OE1 GLU    54     -17.032  -9.833  18.571  1.00  0.00           O  
ATOM    432  OE2 GLU    54     -19.128 -10.495  18.290  1.00  0.00           O1-
ATOM    433  C   GLU    54     -14.506 -11.435  16.399  1.00  0.00           C  
ATOM    434  O   GLU    54     -14.270 -11.880  17.534  1.00  0.00           O  
ATOM    435  N   VAL    55     -14.000 -12.012  15.243  1.00  0.00           N  
ATOM    436  CA  VAL    55     -13.284 -13.308  15.164  1.00  0.00           C  
ATOM    437  CB  VAL    55     -13.250 -13.893  13.777  1.00  0.00           C  
ATOM    438  CG1 VAL    55     -12.270 -13.136  12.879  1.00  0.00           C  
ATOM    439  CG2 VAL    55     -12.985 -15.412  13.682  1.00  0.00           C  
ATOM    440  C   VAL    55     -11.987 -13.400  15.848  1.00  0.00           C  
ATOM    441  O   VAL    55     -11.785 -14.496  16.393  1.00  0.00           O  
ATOM    442  N   GLN    56     -11.260 -12.294  15.775  1.00  0.00           N  
ATOM    443  CA  GLN    56     -10.044 -12.133  16.580  1.00  0.00           C  
ATOM    444  CB  GLN    56      -9.213 -10.944  16.124  1.00  0.00           C  
ATOM    445  CG  GLN    56      -8.046 -10.714  17.037  1.00  0.00           C  
ATOM    446  CD  GLN    56      -6.961  -9.864  16.430  1.00  0.00           C  
ATOM    447  OE1 GLN    56      -7.190  -8.754  16.056  1.00  0.00           O  
ATOM    448  NE2 GLN    56      -5.706 -10.193  16.374  1.00  0.00           N  
ATOM    449  C   GLN    56     -10.286 -12.276  18.076  1.00  0.00           C  
ATOM    450  O   GLN    56      -9.512 -12.871  18.831  1.00  0.00           O  
ATOM    451  N   GLN    57     -11.407 -11.803  18.628  1.00  0.00           N  
ATOM    452  CA  GLN    57     -11.676 -11.901  20.033  1.00  0.00           C  
ATOM    453  CB  GLN    57     -12.834 -10.911  20.422  1.00  0.00           C  
ATOM    454  CG  GLN    57     -12.755 -10.736  21.925  1.00  0.00           C  
ATOM    455  CD  GLN    57     -11.827  -9.590  22.239  1.00  0.00           C  
ATOM    456  OE1 GLN    57     -10.617  -9.742  22.342  1.00  0.00           O  
ATOM    457  NE2 GLN    57     -12.315  -8.376  22.319  1.00  0.00           N  
ATOM    458  C   GLN    57     -12.161 -13.349  20.396  1.00  0.00           C  
ATOM    459  O   GLN    57     -11.835 -13.888  21.452  1.00  0.00           O  
ATOM    460  N   ALA    58     -12.786 -14.016  19.484  1.00  0.00           N  
ATOM    461  CA  ALA    58     -13.322 -15.391  19.591  1.00  0.00           C  
ATOM    462  CB  ALA    58     -14.311 -15.613  18.461  1.00  0.00           C  
ATOM    463  C   ALA    58     -12.141 -16.404  19.502  1.00  0.00           C  
ATOM    464  O   ALA    58     -12.215 -17.363  20.212  1.00  0.00           O  
ATOM    465  N   VAL    59     -11.021 -16.131  18.723  1.00  0.00           N  
ATOM    466  CA  VAL    59      -9.753 -16.891  18.891  1.00  0.00           C  
ATOM    467  CB  VAL    59      -8.884 -16.757  17.634  1.00  0.00           C  
ATOM    468  CG1 VAL    59      -7.671 -17.651  17.911  1.00  0.00           C  
ATOM    469  CG2 VAL    59      -9.538 -17.131  16.306  1.00  0.00           C  
ATOM    470  C   VAL    59      -9.017 -16.633  20.156  1.00  0.00           C  
ATOM    471  O   VAL    59      -8.465 -17.536  20.739  1.00  0.00           O  
ATOM    472  N   SER    60      -8.811 -15.372  20.562  1.00  0.00           N  
ATOM    473  CA  SER    60      -8.280 -14.996  21.855  1.00  0.00           C  
ATOM    474  CB  SER    60      -8.194 -13.435  21.942  1.00  0.00           C  
ATOM    475  OG  SER    60      -7.577 -12.899  20.721  1.00  0.00           O  
ATOM    476  C   SER    60      -8.915 -15.525  23.146  1.00  0.00           C  
ATOM    477  O   SER    60      -8.324 -15.408  24.188  1.00  0.00           O  
ATOM    478  N   GLN    61     -10.171 -16.035  23.031  1.00  0.00           N  
ATOM    479  CA  GLN    61     -10.959 -16.482  24.196  1.00  0.00           C  
ATOM    480  CB  GLN    61     -12.284 -15.617  24.306  1.00  0.00           C  
ATOM    481  CG  GLN    61     -12.860 -15.639  25.741  1.00  0.00           C  
ATOM    482  CD  GLN    61     -12.099 -14.766  26.726  1.00  0.00           C  
ATOM    483  OE1 GLN    61     -11.403 -13.838  26.407  1.00  0.00           O  
ATOM    484  NE2 GLN    61     -12.292 -15.091  27.989  1.00  0.00           N  
ATOM    485  C   GLN    61     -11.287 -17.958  24.133  1.00  0.00           C  
ATOM    486  O   GLN    61     -11.465 -18.587  25.238  1.00  0.00           O  
ATOM    487  N   GLY    62     -11.305 -18.542  22.893  1.00  0.00           N  
ATOM    488  CA  GLY    62     -11.163 -19.897  22.599  1.00  0.00           C  
ATOM    489  C   GLY    62     -12.510 -20.580  22.114  1.00  0.00           C  
ATOM    490  O   GLY    62     -12.826 -21.675  22.578  1.00  0.00           O  
ATOM    491  N   SER    63     -13.246 -19.820  21.326  1.00  0.00           N  
ATOM    492  CA  SER    63     -14.573 -20.198  20.901  1.00  0.00           C  
ATOM    493  CB  SER    63     -15.133 -19.024  20.121  1.00  0.00           C  
ATOM    494  OG  SER    63     -16.312 -19.323  19.441  1.00  0.00           O  
ATOM    495  C   SER    63     -14.534 -21.419  19.912  1.00  0.00           C  
ATOM    496  O   SER    63     -13.447 -21.747  19.381  1.00  0.00           O  
ATOM    497  N   SER    64     -15.671 -22.129  19.808  1.00  0.00           N  
ATOM    498  CA  SER    64     -15.847 -23.180  18.826  1.00  0.00           C  
ATOM    499  CB  SER    64     -17.302 -23.552  18.812  1.00  0.00           C  
ATOM    500  OG  SER    64     -17.477 -24.632  18.050  1.00  0.00           O  
ATOM    501  C   SER    64     -15.202 -22.949  17.442  1.00  0.00           C  
ATOM    502  O   SER    64     -15.614 -22.022  16.760  1.00  0.00           O  
ATOM    503  N   ASP    65     -14.305 -23.887  16.956  1.00  0.00           N  
ATOM    504  CA  ASP    65     -13.963 -23.874  15.519  1.00  0.00           C  
ATOM    505  CB  ASP    65     -13.068 -25.078  15.142  1.00  0.00           C  
ATOM    506  CG  ASP    65     -11.656 -24.872  15.661  1.00  0.00           C  
ATOM    507  OD1 ASP    65     -10.936 -24.032  15.032  1.00  0.00           O  
ATOM    508  OD2 ASP    65     -11.256 -25.617  16.579  1.00  0.00           O1-
ATOM    509  C   ASP    65     -15.154 -23.837  14.567  1.00  0.00           C  
ATOM    510  O   ASP    65     -15.066 -23.256  13.433  1.00  0.00           O  
ATOM    511  N   SER    66     -16.275 -24.436  14.869  1.00  0.00           N  
ATOM    512  CA  SER    66     -17.572 -24.333  14.217  1.00  0.00           C  
ATOM    513  CB  SER    66     -18.543 -25.423  14.686  1.00  0.00           C  
ATOM    514  OG  SER    66     -17.993 -26.646  14.455  1.00  0.00           O  
ATOM    515  C   SER    66     -18.244 -22.950  14.223  1.00  0.00           C  
ATOM    516  O   SER    66     -19.157 -22.817  13.409  1.00  0.00           O  
ATOM    517  N   GLN    67     -17.888 -22.029  15.157  1.00  0.00           N  
ATOM    518  CA  GLN    67     -18.331 -20.656  15.206  1.00  0.00           C  
ATOM    519  CB  GLN    67     -18.577 -20.250  16.709  1.00  0.00           C  
ATOM    520  CG  GLN    67     -19.233 -18.870  16.945  1.00  0.00           C  
ATOM    521  CD  GLN    67     -18.298 -17.695  17.207  1.00  0.00           C  
ATOM    522  OE1 GLN    67     -17.107 -17.792  17.388  1.00  0.00           O  
ATOM    523  NE2 GLN    67     -18.854 -16.500  17.169  1.00  0.00           N  
ATOM    524  C   GLN    67     -17.347 -19.668  14.539  1.00  0.00           C  
ATOM    525  O   GLN    67     -17.769 -18.774  13.826  1.00  0.00           O  
ATOM    526  N   ILE    68     -16.022 -20.056  14.543  1.00  0.00           N  
ATOM    527  CA  ILE    68     -14.963 -19.310  13.728  1.00  0.00           C  
ATOM    528  CB  ILE    68     -13.593 -19.768  14.303  1.00  0.00           C  
ATOM    529  CG2 ILE    68     -12.459 -19.490  13.324  1.00  0.00           C  
ATOM    530  CG1 ILE    68     -13.466 -18.919  15.627  1.00  0.00           C  
ATOM    531  CD1 ILE    68     -12.475 -19.625  16.574  1.00  0.00           C  
ATOM    532  C   ILE    68     -15.208 -19.526  12.206  1.00  0.00           C  
ATOM    533  O   ILE    68     -15.156 -18.628  11.348  1.00  0.00           O  
ATOM    534  N   LEU    69     -15.608 -20.723  11.832  1.00  0.00           N  
ATOM    535  CA  LEU    69     -16.026 -21.091  10.488  1.00  0.00           C  
ATOM    536  CB  LEU    69     -16.483 -22.584  10.507  1.00  0.00           C  
ATOM    537  CG  LEU    69     -17.287 -23.003   9.298  1.00  0.00           C  
ATOM    538  CD1 LEU    69     -16.483 -22.945   7.970  1.00  0.00           C  
ATOM    539  CD2 LEU    69     -17.624 -24.499   9.367  1.00  0.00           C  
ATOM    540  C   LEU    69     -17.208 -20.185   9.971  1.00  0.00           C  
ATOM    541  O   LEU    69     -17.257 -19.819   8.806  1.00  0.00           O  
ATOM    542  N   ASP    70     -18.100 -19.790  10.889  1.00  0.00           N  
ATOM    543  CA  ASP    70     -19.378 -19.052  10.650  1.00  0.00           C  
ATOM    544  CB  ASP    70     -20.435 -19.348  11.679  1.00  0.00           C  
ATOM    545  CG  ASP    70     -21.798 -18.592  11.496  1.00  0.00           C  
ATOM    546  OD1 ASP    70     -22.215 -17.908  12.423  1.00  0.00           O  
ATOM    547  OD2 ASP    70     -22.445 -18.662  10.403  1.00  0.00           O1-
ATOM    548  C   ASP    70     -19.067 -17.545  10.418  1.00  0.00           C  
ATOM    549  O   ASP    70     -19.536 -16.865   9.484  1.00  0.00           O  
ATOM    550  N   LEU    71     -18.263 -16.934  11.269  1.00  0.00           N  
ATOM    551  CA  LEU    71     -17.853 -15.544  11.021  1.00  0.00           C  
ATOM    552  CB  LEU    71     -16.886 -15.131  12.173  1.00  0.00           C  
ATOM    553  CG  LEU    71     -17.623 -14.631  13.437  1.00  0.00           C  
ATOM    554  CD1 LEU    71     -16.662 -14.602  14.656  1.00  0.00           C  
ATOM    555  CD2 LEU    71     -18.138 -13.191  13.174  1.00  0.00           C  
ATOM    556  C   LEU    71     -17.013 -15.402   9.730  1.00  0.00           C  
ATOM    557  O   LEU    71     -17.202 -14.483   9.004  1.00  0.00           O  
ATOM    558  N   SER    72     -16.187 -16.430   9.448  1.00  0.00           N  
ATOM    559  CA  SER    72     -15.551 -16.510   8.123  1.00  0.00           C  
ATOM    560  CB  SER    72     -14.669 -17.754   8.015  1.00  0.00           C  
ATOM    561  OG  SER    72     -13.673 -17.747   9.066  1.00  0.00           O  
ATOM    562  C   SER    72     -16.562 -16.642   6.966  1.00  0.00           C  
ATOM    563  O   SER    72     -16.377 -16.054   5.917  1.00  0.00           O  
ATOM    564  N   ASN    73     -17.615 -17.490   7.081  1.00  0.00           N  
ATOM    565  CA  ASN    73     -18.694 -17.622   6.062  1.00  0.00           C  
ATOM    566  CB  ASN    73     -19.642 -18.706   6.520  1.00  0.00           C  
ATOM    567  CG  ASN    73     -20.880 -18.876   5.701  1.00  0.00           C  
ATOM    568  OD1 ASN    73     -20.764 -19.521   4.674  1.00  0.00           O  
ATOM    569  ND2 ASN    73     -21.847 -18.072   5.967  1.00  0.00           N  
ATOM    570  C   ASN    73     -19.384 -16.254   5.817  1.00  0.00           C  
ATOM    571  O   ASN    73     -19.680 -15.817   4.706  1.00  0.00           O  
ATOM    572  N   ARG    74     -19.574 -15.543   6.966  1.00  0.00           N  
ATOM    573  CA  ARG    74     -20.010 -14.186   6.917  1.00  0.00           C  
ATOM    574  CB  ARG    74     -20.423 -13.548   8.260  1.00  0.00           C  
ATOM    575  CG  ARG    74     -21.270 -12.302   8.294  1.00  0.00           C  
ATOM    576  CD  ARG    74     -21.562 -11.842   9.713  1.00  0.00           C  
ATOM    577  NE  ARG    74     -22.380 -12.827  10.577  1.00  0.00           N  
ATOM    578  CZ  ARG    74     -22.052 -13.192  11.812  1.00  0.00           C  
ATOM    579  NH1 ARG    74     -21.502 -12.376  12.657  1.00  0.00           N1+
ATOM    580  NH2 ARG    74     -22.453 -14.266  12.270  1.00  0.00           N  
ATOM    581  C   ARG    74     -19.074 -13.294   6.131  1.00  0.00           C  
ATOM    582  O   ARG    74     -19.573 -12.670   5.225  1.00  0.00           O  
ATOM    583  N   PHE    75     -17.817 -13.214   6.457  1.00  0.00           N  
ATOM    584  CA  PHE    75     -16.841 -12.369   5.754  1.00  0.00           C  
ATOM    585  CB  PHE    75     -15.503 -12.541   6.419  1.00  0.00           C  
ATOM    586  CG  PHE    75     -14.520 -11.532   5.836  1.00  0.00           C  
ATOM    587  CD1 PHE    75     -13.603 -11.771   4.811  1.00  0.00           C  
ATOM    588  CE1 PHE    75     -12.776 -10.753   4.369  1.00  0.00           C  
ATOM    589  CZ  PHE    75     -12.767  -9.474   4.940  1.00  0.00           C  
ATOM    590  CE2 PHE    75     -13.572  -9.209   6.040  1.00  0.00           C  
ATOM    591  CD2 PHE    75     -14.379 -10.250   6.489  1.00  0.00           C  
ATOM    592  C   PHE    75     -16.853 -12.709   4.228  1.00  0.00           C  
ATOM    593  O   PHE    75     -16.909 -11.763   3.442  1.00  0.00           O  
ATOM    594  N   TYR    76     -16.732 -13.960   3.834  1.00  0.00           N  
ATOM    595  CA  TYR    76     -16.472 -14.377   2.468  1.00  0.00           C  
ATOM    596  CB  TYR    76     -15.763 -15.770   2.493  1.00  0.00           C  
ATOM    597  CG  TYR    76     -14.352 -15.734   2.964  1.00  0.00           C  
ATOM    598  CD1 TYR    76     -13.403 -14.956   2.204  1.00  0.00           C  
ATOM    599  CE1 TYR    76     -12.046 -14.996   2.667  1.00  0.00           C  
ATOM    600  CZ  TYR    76     -11.631 -15.775   3.736  1.00  0.00           C  
ATOM    601  OH  TYR    76     -10.245 -15.737   4.062  1.00  0.00           O  
ATOM    602  CE2 TYR    76     -12.608 -16.410   4.510  1.00  0.00           C  
ATOM    603  CD2 TYR    76     -13.895 -16.449   4.060  1.00  0.00           C  
ATOM    604  C   TYR    76     -17.872 -14.414   1.708  1.00  0.00           C  
ATOM    605  O   TYR    76     -17.959 -14.836   0.539  1.00  0.00           O  
ATOM    606  N   THR    77     -18.990 -13.974   2.365  1.00  0.00           N  
ATOM    607  CA  THR    77     -20.304 -13.734   1.709  1.00  0.00           C  
ATOM    608  CB  THR    77     -21.473 -14.351   2.427  1.00  0.00           C  
ATOM    609  CG2 THR    77     -22.803 -14.178   1.767  1.00  0.00           C  
ATOM    610  OG1 THR    77     -21.355 -15.752   2.507  1.00  0.00           O  
ATOM    611  C   THR    77     -20.662 -12.289   1.523  1.00  0.00           C  
ATOM    612  O   THR    77     -20.924 -11.852   0.410  1.00  0.00           O  
ATOM    613  N   LEU    78     -20.390 -11.474   2.532  1.00  0.00           N  
ATOM    614  CA  LEU    78     -20.612  -9.957   2.542  1.00  0.00           C  
ATOM    615  CB  LEU    78     -20.082  -9.425   3.820  1.00  0.00           C  
ATOM    616  CG  LEU    78     -20.114  -7.878   3.788  1.00  0.00           C  
ATOM    617  CD1 LEU    78     -21.538  -7.407   3.563  1.00  0.00           C  
ATOM    618  CD2 LEU    78     -19.705  -7.466   5.217  1.00  0.00           C  
ATOM    619  C   LEU    78     -19.788  -9.352   1.454  1.00  0.00           C  
ATOM    620  O   LEU    78     -20.239  -8.470   0.718  1.00  0.00           O  
ATOM    621  N   ILE    79     -18.575  -9.925   1.269  1.00  0.00           N  
ATOM    622  CA  ILE    79     -17.733  -9.652   0.120  1.00  0.00           C  
ATOM    623  CB  ILE    79     -16.453  -8.954   0.649  1.00  0.00           C  
ATOM    624  CG2 ILE    79     -15.524  -8.526  -0.525  1.00  0.00           C  
ATOM    625  CG1 ILE    79     -16.779  -7.712   1.552  1.00  0.00           C  
ATOM    626  CD1 ILE    79     -15.558  -6.806   1.889  1.00  0.00           C  
ATOM    627  C   ILE    79     -17.463 -11.018  -0.539  1.00  0.00           C  
ATOM    628  O   ILE    79     -16.628 -11.811  -0.063  1.00  0.00           O  
ATOM    629  N   PRO    80     -18.150 -11.339  -1.604  1.00  0.00           N  
ATOM    630  CD  PRO    80     -19.061 -10.479  -2.361  1.00  0.00           C  
ATOM    631  CG  PRO    80     -19.292 -11.104  -3.718  1.00  0.00           C  
ATOM    632  CB  PRO    80     -19.364 -12.561  -3.389  1.00  0.00           C  
ATOM    633  CA  PRO    80     -18.251 -12.683  -2.255  1.00  0.00           C  
ATOM    634  C   PRO    80     -16.986 -13.254  -2.809  1.00  0.00           C  
ATOM    635  O   PRO    80     -16.407 -12.755  -3.766  1.00  0.00           O  
ATOM    636  N   HIE    81     -16.447 -14.334  -2.173  1.00  0.00           N  
ATOM    637  CA  HIE    81     -15.384 -15.081  -2.750  1.00  0.00           C  
ATOM    638  CB  HIE    81     -14.788 -16.127  -1.697  1.00  0.00           C  
ATOM    639  CG  HIE    81     -13.578 -16.852  -2.151  1.00  0.00           C  
ATOM    640  ND1 HIE    81     -13.661 -18.132  -2.750  1.00  0.00           N  
ATOM    641  CE1 HIE    81     -12.405 -18.503  -3.027  1.00  0.00           C  
ATOM    642  NE2 HIE    81     -11.509 -17.547  -2.589  1.00  0.00           N  
ATOM    643  CD2 HIE    81     -12.258 -16.489  -1.992  1.00  0.00           C  
ATOM    644  C   HIE    81     -15.609 -15.831  -4.077  1.00  0.00           C  
ATOM    645  O   HIE    81     -16.673 -16.476  -4.277  1.00  0.00           O  
ATOM    646  N   ASP    82     -14.715 -15.732  -5.041  1.00  0.00           N  
ATOM    647  CA  ASP    82     -14.782 -16.255  -6.381  1.00  0.00           C  
ATOM    648  CB  ASP    82     -13.383 -16.069  -7.026  1.00  0.00           C  
ATOM    649  CG  ASP    82     -13.329 -16.111  -8.510  1.00  0.00           C  
ATOM    650  OD1 ASP    82     -14.227 -15.472  -9.098  1.00  0.00           O  
ATOM    651  OD2 ASP    82     -12.403 -16.695  -9.045  1.00  0.00           O1-
ATOM    652  C   ASP    82     -15.213 -17.767  -6.497  1.00  0.00           C  
ATOM    653  O   ASP    82     -15.839 -18.123  -7.478  1.00  0.00           O  
ATOM    654  N   PHE    83     -14.873 -18.625  -5.528  1.00  0.00           N  
ATOM    655  CA  PHE    83     -15.221 -20.041  -5.574  1.00  0.00           C  
ATOM    656  CB  PHE    83     -13.891 -20.835  -5.399  1.00  0.00           C  
ATOM    657  CG  PHE    83     -13.849 -22.247  -5.896  1.00  0.00           C  
ATOM    658  CD1 PHE    83     -14.663 -23.270  -5.377  1.00  0.00           C  
ATOM    659  CE1 PHE    83     -14.623 -24.590  -5.880  1.00  0.00           C  
ATOM    660  CZ  PHE    83     -13.833 -24.956  -6.939  1.00  0.00           C  
ATOM    661  CE2 PHE    83     -13.061 -23.918  -7.543  1.00  0.00           C  
ATOM    662  CD2 PHE    83     -13.026 -22.591  -7.059  1.00  0.00           C  
ATOM    663  C   PHE    83     -16.399 -20.338  -4.617  1.00  0.00           C  
ATOM    664  O   PHE    83     -17.448 -20.862  -5.093  1.00  0.00           O  
ATOM    665  N   GLY    84     -16.246 -19.904  -3.346  1.00  0.00           N  
ATOM    666  CA  GLY    84     -17.225 -20.098  -2.304  1.00  0.00           C  
ATOM    667  C   GLY    84     -16.632 -21.047  -1.239  1.00  0.00           C  
ATOM    668  O   GLY    84     -15.462 -21.574  -1.366  1.00  0.00           O  
ATOM    669  N   MET    85     -17.316 -21.210  -0.120  1.00  0.00           N  
ATOM    670  CA  MET    85     -16.829 -21.856   1.051  1.00  0.00           C  
ATOM    671  CB  MET    85     -17.808 -21.557   2.199  1.00  0.00           C  
ATOM    672  CG  MET    85     -17.659 -20.077   2.617  1.00  0.00           C  
ATOM    673  SD  MET    85     -16.089 -19.879   3.550  1.00  0.00           S  
ATOM    674  CE  MET    85     -16.458 -20.631   5.195  1.00  0.00           C  
ATOM    675  C   MET    85     -16.592 -23.406   0.886  1.00  0.00           C  
ATOM    676  O   MET    85     -17.374 -24.133   0.286  1.00  0.00           O  
ATOM    677  N   LYS    86     -15.483 -24.051   1.266  1.00  0.00           N  
ATOM    678  CA  LYS    86     -14.421 -23.484   2.026  1.00  0.00           C  
ATOM    679  CB  LYS    86     -14.513 -24.008   3.511  1.00  0.00           C  
ATOM    680  CG  LYS    86     -14.435 -25.561   3.586  1.00  0.00           C  
ATOM    681  CD  LYS    86     -14.335 -26.155   5.042  1.00  0.00           C  
ATOM    682  CE  LYS    86     -12.944 -25.975   5.709  1.00  0.00           C  
ATOM    683  NZ  LYS    86     -11.897 -26.426   4.802  1.00  0.00           N1+
ATOM    684  C   LYS    86     -13.026 -23.481   1.460  1.00  0.00           C  
ATOM    685  O   LYS    86     -12.085 -23.951   2.107  1.00  0.00           O  
ATOM    686  N   LYS    87     -12.818 -23.038   0.248  1.00  0.00           N  
ATOM    687  CA  LYS    87     -11.423 -22.870  -0.351  1.00  0.00           C  
ATOM    688  CB  LYS    87     -11.496 -22.492  -1.877  1.00  0.00           C  
ATOM    689  CG  LYS    87     -10.283 -23.063  -2.637  1.00  0.00           C  
ATOM    690  CD  LYS    87     -10.312 -22.432  -4.044  1.00  0.00           C  
ATOM    691  CE  LYS    87      -9.020 -22.518  -4.807  1.00  0.00           C  
ATOM    692  NZ  LYS    87      -9.159 -21.929  -6.151  1.00  0.00           N1+
ATOM    693  C   LYS    87     -10.605 -21.877   0.414  1.00  0.00           C  
ATOM    694  O   LYS    87      -9.471 -22.237   0.817  1.00  0.00           O  
ATOM    695  N   PRO    88     -11.024 -20.665   0.851  1.00  0.00           N  
ATOM    696  CD  PRO    88     -12.174 -19.896   0.350  1.00  0.00           C  
ATOM    697  CG  PRO    88     -12.174 -18.534   1.215  1.00  0.00           C  
ATOM    698  CB  PRO    88     -10.672 -18.391   1.372  1.00  0.00           C  
ATOM    699  CA  PRO    88     -10.019 -19.725   1.364  1.00  0.00           C  
ATOM    700  C   PRO    88      -9.653 -20.176   2.795  1.00  0.00           C  
ATOM    701  O   PRO    88     -10.417 -20.958   3.399  1.00  0.00           O  
ATOM    702  N   PRO    89      -8.579 -19.646   3.355  1.00  0.00           N  
ATOM    703  CD  PRO    89      -7.518 -18.760   2.740  1.00  0.00           C  
ATOM    704  CG  PRO    89      -6.246 -18.904   3.588  1.00  0.00           C  
ATOM    705  CB  PRO    89      -6.788 -19.325   4.993  1.00  0.00           C  
ATOM    706  CA  PRO    89      -8.224 -19.888   4.754  1.00  0.00           C  
ATOM    707  C   PRO    89      -9.245 -19.218   5.571  1.00  0.00           C  
ATOM    708  O   PRO    89      -9.472 -18.040   5.365  1.00  0.00           O  
ATOM    709  N   LEU    90      -9.890 -19.932   6.520  1.00  0.00           N  
ATOM    710  CA  LEU    90     -10.686 -19.318   7.610  1.00  0.00           C  
ATOM    711  CB  LEU    90     -11.145 -20.544   8.511  1.00  0.00           C  
ATOM    712  CG  LEU    90     -12.475 -21.223   8.147  1.00  0.00           C  
ATOM    713  CD1 LEU    90     -12.444 -21.904   6.755  1.00  0.00           C  
ATOM    714  CD2 LEU    90     -12.826 -22.279   9.239  1.00  0.00           C  
ATOM    715  C   LEU    90      -9.964 -18.349   8.483  1.00  0.00           C  
ATOM    716  O   LEU    90      -8.763 -18.358   8.538  1.00  0.00           O  
ATOM    717  N   LEU    91     -10.653 -17.399   9.024  1.00  0.00           N  
ATOM    718  CA  LEU    91     -10.133 -16.283   9.885  1.00  0.00           C  
ATOM    719  CB  LEU    91     -11.198 -15.185   9.932  1.00  0.00           C  
ATOM    720  CG  LEU    91     -11.591 -14.824   8.492  1.00  0.00           C  
ATOM    721  CD1 LEU    91     -12.761 -13.885   8.455  1.00  0.00           C  
ATOM    722  CD2 LEU    91     -10.564 -14.241   7.625  1.00  0.00           C  
ATOM    723  C   LEU    91      -9.520 -16.652  11.222  1.00  0.00           C  
ATOM    724  O   LEU    91      -9.798 -16.043  12.240  1.00  0.00           O  
ATOM    725  N   ASN    92      -8.971 -17.885  11.279  1.00  0.00           N  
ATOM    726  CA  ASN    92      -8.830 -18.697  12.558  1.00  0.00           C  
ATOM    727  CB  ASN    92      -9.382 -20.118  12.257  1.00  0.00           C  
ATOM    728  CG  ASN    92      -8.523 -20.902  11.242  1.00  0.00           C  
ATOM    729  OD1 ASN    92      -7.449 -20.457  10.782  1.00  0.00           O  
ATOM    730  ND2 ASN    92      -8.983 -22.062  10.791  1.00  0.00           N  
ATOM    731  C   ASN    92      -7.485 -18.421  13.234  1.00  0.00           C  
ATOM    732  O   ASN    92      -7.189 -19.063  14.187  1.00  0.00           O  
ATOM    733  N   ASN    93      -6.648 -17.465  12.786  1.00  0.00           N  
ATOM    734  CA  ASN    93      -5.312 -17.265  13.396  1.00  0.00           C  
ATOM    735  CB  ASN    93      -4.302 -18.438  13.056  1.00  0.00           C  
ATOM    736  CG  ASN    93      -3.992 -18.534  11.564  1.00  0.00           C  
ATOM    737  OD1 ASN    93      -3.161 -17.864  11.055  1.00  0.00           O  
ATOM    738  ND2 ASN    93      -4.695 -19.291  10.778  1.00  0.00           N  
ATOM    739  C   ASN    93      -4.838 -15.896  12.840  1.00  0.00           C  
ATOM    740  O   ASN    93      -5.419 -15.428  11.845  1.00  0.00           O  
ATOM    741  N   ALA    94      -3.995 -15.200  13.621  1.00  0.00           N  
ATOM    742  CA  ALA    94      -3.817 -13.731  13.513  1.00  0.00           C  
ATOM    743  CB  ALA    94      -2.736 -13.340  14.540  1.00  0.00           C  
ATOM    744  C   ALA    94      -3.336 -13.310  12.098  1.00  0.00           C  
ATOM    745  O   ALA    94      -3.692 -12.274  11.623  1.00  0.00           O  
ATOM    746  N   ASP    95      -2.558 -14.141  11.424  1.00  0.00           N  
ATOM    747  CA  ASP    95      -2.028 -14.007  10.026  1.00  0.00           C  
ATOM    748  CB  ASP    95      -1.129 -15.212   9.723  1.00  0.00           C  
ATOM    749  CG  ASP    95       0.024 -15.365  10.684  1.00  0.00           C  
ATOM    750  OD1 ASP    95       0.368 -16.517  10.955  1.00  0.00           O  
ATOM    751  OD2 ASP    95       0.421 -14.371  11.363  1.00  0.00           O1-
ATOM    752  C   ASP    95      -3.175 -14.081   9.003  1.00  0.00           C  
ATOM    753  O   ASP    95      -3.265 -13.367   7.982  1.00  0.00           O  
ATOM    754  N   SER    96      -4.123 -14.945   9.297  1.00  0.00           N  
ATOM    755  CA  SER    96      -5.394 -14.984   8.463  1.00  0.00           C  
ATOM    756  CB  SER    96      -6.109 -16.294   8.807  1.00  0.00           C  
ATOM    757  OG  SER    96      -7.063 -16.395   7.783  1.00  0.00           O  
ATOM    758  C   SER    96      -6.262 -13.754   8.689  1.00  0.00           C  
ATOM    759  O   SER    96      -6.810 -13.194   7.699  1.00  0.00           O  
ATOM    760  N   VAL    97      -6.285 -13.212   9.848  1.00  0.00           N  
ATOM    761  CA  VAL    97      -7.038 -11.924  10.103  1.00  0.00           C  
ATOM    762  CB  VAL    97      -7.295 -11.701  11.622  1.00  0.00           C  
ATOM    763  CG1 VAL    97      -8.009 -10.337  11.956  1.00  0.00           C  
ATOM    764  CG2 VAL    97      -8.218 -12.802  12.070  1.00  0.00           C  
ATOM    765  C   VAL    97      -6.401 -10.733   9.332  1.00  0.00           C  
ATOM    766  O   VAL    97      -7.070  -9.996   8.600  1.00  0.00           O  
ATOM    767  N   GLN    98      -5.094 -10.510   9.608  1.00  0.00           N  
ATOM    768  CA  GLN    98      -4.272  -9.520   9.023  1.00  0.00           C  
ATOM    769  CB  GLN    98      -2.859  -9.696   9.534  1.00  0.00           C  
ATOM    770  CG  GLN    98      -2.564  -9.053  10.938  1.00  0.00           C  
ATOM    771  CD  GLN    98      -1.156  -9.381  11.411  1.00  0.00           C  
ATOM    772  OE1 GLN    98      -0.317  -9.580  10.575  1.00  0.00           O  
ATOM    773  NE2 GLN    98      -0.865  -9.554  12.638  1.00  0.00           N  
ATOM    774  C   GLN    98      -4.388  -9.451   7.500  1.00  0.00           C  
ATOM    775  O   GLN    98      -4.745  -8.402   6.930  1.00  0.00           O  
ATOM    776  N   ALA    99      -4.357 -10.564   6.729  1.00  0.00           N  
ATOM    777  CA  ALA    99      -4.449 -10.657   5.289  1.00  0.00           C  
ATOM    778  CB  ALA    99      -4.321 -12.070   4.975  1.00  0.00           C  
ATOM    779  C   ALA    99      -5.753 -10.037   4.753  1.00  0.00           C  
ATOM    780  O   ALA    99      -5.821  -9.423   3.710  1.00  0.00           O  
ATOM    781  N   LYS   100      -6.766 -10.048   5.591  1.00  0.00           N  
ATOM    782  CA  LYS   100      -8.132  -9.554   5.242  1.00  0.00           C  
ATOM    783  CB  LYS   100      -9.207 -10.592   5.538  1.00  0.00           C  
ATOM    784  CG  LYS   100      -8.993 -11.920   4.756  1.00  0.00           C  
ATOM    785  CD  LYS   100      -8.589 -11.838   3.251  1.00  0.00           C  
ATOM    786  CE  LYS   100      -8.422 -13.320   2.814  1.00  0.00           C  
ATOM    787  NZ  LYS   100      -8.422 -13.387   1.344  1.00  0.00           N1+
ATOM    788  C   LYS   100      -8.406  -8.122   5.737  1.00  0.00           C  
ATOM    789  O   LYS   100      -9.215  -7.443   5.112  1.00  0.00           O  
ATOM    790  N   VAL   101      -7.641  -7.557   6.677  1.00  0.00           N  
ATOM    791  CA  VAL   101      -7.538  -6.087   7.026  1.00  0.00           C  
ATOM    792  CB  VAL   101      -6.743  -5.819   8.334  1.00  0.00           C  
ATOM    793  CG1 VAL   101      -6.683  -4.252   8.649  1.00  0.00           C  
ATOM    794  CG2 VAL   101      -7.390  -6.552   9.537  1.00  0.00           C  
ATOM    795  C   VAL   101      -6.877  -5.366   5.830  1.00  0.00           C  
ATOM    796  O   VAL   101      -7.211  -4.274   5.467  1.00  0.00           O  
ATOM    797  N   GLU   102      -5.882  -5.978   5.185  1.00  0.00           N  
ATOM    798  CA  GLU   102      -5.090  -5.411   4.113  1.00  0.00           C  
ATOM    799  CB  GLU   102      -3.787  -6.168   3.794  1.00  0.00           C  
ATOM    800  CG  GLU   102      -2.742  -5.393   2.937  1.00  0.00           C  
ATOM    801  CD  GLU   102      -1.468  -6.101   2.657  1.00  0.00           C  
ATOM    802  OE1 GLU   102      -0.818  -6.699   3.487  1.00  0.00           O  
ATOM    803  OE2 GLU   102      -1.102  -6.130   1.469  1.00  0.00           O1-
ATOM    804  C   GLU   102      -5.875  -5.306   2.815  1.00  0.00           C  
ATOM    805  O   GLU   102      -5.824  -4.246   2.132  1.00  0.00           O  
ATOM    806  N   MET   103      -6.757  -6.311   2.587  1.00  0.00           N  
ATOM    807  CA  MET   103      -7.772  -6.316   1.568  1.00  0.00           C  
ATOM    808  CB  MET   103      -8.627  -7.646   1.616  1.00  0.00           C  
ATOM    809  CG  MET   103      -9.672  -7.606   0.475  1.00  0.00           C  
ATOM    810  SD  MET   103     -10.582  -9.127   0.384  1.00  0.00           S  
ATOM    811  CE  MET   103     -11.995  -8.809   1.511  1.00  0.00           C  
ATOM    812  C   MET   103      -8.632  -5.018   1.639  1.00  0.00           C  
ATOM    813  O   MET   103      -8.802  -4.269   0.691  1.00  0.00           O  
ATOM    814  N   LEU   104      -9.195  -4.769   2.860  1.00  0.00           N  
ATOM    815  CA  LEU   104     -10.068  -3.635   3.166  1.00  0.00           C  
ATOM    816  CB  LEU   104     -10.768  -3.828   4.605  1.00  0.00           C  
ATOM    817  CG  LEU   104     -11.655  -5.083   4.613  1.00  0.00           C  
ATOM    818  CD1 LEU   104     -12.082  -5.604   5.943  1.00  0.00           C  
ATOM    819  CD2 LEU   104     -13.031  -4.897   3.889  1.00  0.00           C  
ATOM    820  C   LEU   104      -9.358  -2.291   3.141  1.00  0.00           C  
ATOM    821  O   LEU   104      -9.900  -1.351   2.650  1.00  0.00           O  
ATOM    822  N   ASP   105      -8.069  -2.145   3.565  1.00  0.00           N  
ATOM    823  CA  ASP   105      -7.231  -0.912   3.521  1.00  0.00           C  
ATOM    824  CB  ASP   105      -5.872  -1.099   4.262  1.00  0.00           C  
ATOM    825  CG  ASP   105      -4.968   0.090   4.300  1.00  0.00           C  
ATOM    826  OD1 ASP   105      -5.484   1.271   4.322  1.00  0.00           O  
ATOM    827  OD2 ASP   105      -3.751  -0.110   4.290  1.00  0.00           O1-
ATOM    828  C   ASP   105      -7.006  -0.509   2.045  1.00  0.00           C  
ATOM    829  O   ASP   105      -6.847   0.646   1.717  1.00  0.00           O  
ATOM    830  N   ASN   106      -6.900  -1.526   1.138  1.00  0.00           N  
ATOM    831  CA  ASN   106      -6.750  -1.300  -0.339  1.00  0.00           C  
ATOM    832  CB  ASN   106      -6.087  -2.510  -1.019  1.00  0.00           C  
ATOM    833  CG  ASN   106      -4.640  -2.497  -0.860  1.00  0.00           C  
ATOM    834  OD1 ASN   106      -3.918  -2.180  -1.780  1.00  0.00           O  
ATOM    835  ND2 ASN   106      -4.092  -3.197   0.089  1.00  0.00           N  
ATOM    836  C   ASN   106      -8.149  -0.857  -0.892  1.00  0.00           C  
ATOM    837  O   ASN   106      -8.325   0.186  -1.530  1.00  0.00           O  
ATOM    838  N   LEU   107      -9.152  -1.700  -0.601  1.00  0.00           N  
ATOM    839  CA  LEU   107     -10.553  -1.434  -1.097  1.00  0.00           C  
ATOM    840  CB  LEU   107     -11.556  -2.485  -0.553  1.00  0.00           C  
ATOM    841  CG  LEU   107     -11.403  -3.826  -1.209  1.00  0.00           C  
ATOM    842  CD1 LEU   107     -12.146  -5.049  -0.557  1.00  0.00           C  
ATOM    843  CD2 LEU   107     -11.709  -3.896  -2.688  1.00  0.00           C  
ATOM    844  C   LEU   107     -11.104  -0.079  -0.716  1.00  0.00           C  
ATOM    845  O   LEU   107     -11.895   0.465  -1.482  1.00  0.00           O  
ATOM    846  N   LEU   108     -10.683   0.485   0.447  1.00  0.00           N  
ATOM    847  CA  LEU   108     -10.983   1.858   0.822  1.00  0.00           C  
ATOM    848  CB  LEU   108     -10.087   2.298   2.064  1.00  0.00           C  
ATOM    849  CG  LEU   108     -10.771   2.082   3.368  1.00  0.00           C  
ATOM    850  CD1 LEU   108     -10.057   2.646   4.579  1.00  0.00           C  
ATOM    851  CD2 LEU   108     -12.276   2.454   3.529  1.00  0.00           C  
ATOM    852  C   LEU   108     -10.705   2.878  -0.278  1.00  0.00           C  
ATOM    853  O   LEU   108     -11.536   3.818  -0.447  1.00  0.00           O  
ATOM    854  N   ASP   109      -9.638   2.629  -1.054  1.00  0.00           N  
ATOM    855  CA  ASP   109      -9.161   3.707  -1.988  1.00  0.00           C  
ATOM    856  CB  ASP   109      -7.620   3.870  -1.917  1.00  0.00           C  
ATOM    857  CG  ASP   109      -7.249   4.363  -0.491  1.00  0.00           C  
ATOM    858  OD1 ASP   109      -7.837   5.340   0.043  1.00  0.00           O  
ATOM    859  OD2 ASP   109      -6.220   3.885  -0.014  1.00  0.00           O1-
ATOM    860  C   ASP   109      -9.711   3.430  -3.405  1.00  0.00           C  
ATOM    861  O   ASP   109     -10.011   4.387  -4.123  1.00  0.00           O  
ATOM    862  N   ILE   110     -10.099   2.198  -3.667  1.00  0.00           N  
ATOM    863  CA  ILE   110     -10.854   1.814  -4.814  1.00  0.00           C  
ATOM    864  CB  ILE   110     -10.709   0.272  -4.921  1.00  0.00           C  
ATOM    865  CG2 ILE   110     -11.605  -0.441  -5.951  1.00  0.00           C  
ATOM    866  CG1 ILE   110      -9.202  -0.173  -5.148  1.00  0.00           C  
ATOM    867  CD1 ILE   110      -8.828  -1.652  -5.108  1.00  0.00           C  
ATOM    868  C   ILE   110     -12.320   2.348  -4.816  1.00  0.00           C  
ATOM    869  O   ILE   110     -12.758   2.875  -5.835  1.00  0.00           O  
ATOM    870  N   GLU   111     -12.938   2.417  -3.698  1.00  0.00           N  
ATOM    871  CA  GLU   111     -14.304   2.889  -3.509  1.00  0.00           C  
ATOM    872  CB  GLU   111     -14.729   2.421  -2.072  1.00  0.00           C  
ATOM    873  CG  GLU   111     -16.202   2.326  -1.688  1.00  0.00           C  
ATOM    874  CD  GLU   111     -16.797   3.644  -1.127  1.00  0.00           C  
ATOM    875  OE1 GLU   111     -18.004   3.820  -1.207  1.00  0.00           O  
ATOM    876  OE2 GLU   111     -16.091   4.568  -0.780  1.00  0.00           O1-
ATOM    877  C   GLU   111     -14.422   4.379  -3.728  1.00  0.00           C  
ATOM    878  O   GLU   111     -15.467   4.785  -4.312  1.00  0.00           O  
ATOM    879  N   VAL   112     -13.371   5.108  -3.373  1.00  0.00           N  
ATOM    880  CA  VAL   112     -13.408   6.492  -3.540  1.00  0.00           C  
ATOM    881  CB  VAL   112     -12.480   7.251  -2.528  1.00  0.00           C  
ATOM    882  CG1 VAL   112     -12.262   8.745  -2.749  1.00  0.00           C  
ATOM    883  CG2 VAL   112     -12.936   6.874  -1.070  1.00  0.00           C  
ATOM    884  C   VAL   112     -13.095   6.806  -5.017  1.00  0.00           C  
ATOM    885  O   VAL   112     -13.598   7.834  -5.492  1.00  0.00           O  
ATOM    886  N   ALA   113     -12.187   6.132  -5.678  1.00  0.00           N  
ATOM    887  CA  ALA   113     -11.821   6.516  -7.029  1.00  0.00           C  
ATOM    888  CB  ALA   113     -10.609   5.690  -7.491  1.00  0.00           C  
ATOM    889  C   ALA   113     -13.031   6.254  -7.929  1.00  0.00           C  
ATOM    890  O   ALA   113     -13.311   7.061  -8.785  1.00  0.00           O  
ATOM    891  N   TYR   114     -13.640   5.133  -7.711  1.00  0.00           N  
ATOM    892  CA  TYR   114     -14.891   4.752  -8.404  1.00  0.00           C  
ATOM    893  CB  TYR   114     -15.262   3.275  -8.055  1.00  0.00           C  
ATOM    894  CG  TYR   114     -16.256   2.801  -9.117  1.00  0.00           C  
ATOM    895  CD1 TYR   114     -17.635   2.862  -8.791  1.00  0.00           C  
ATOM    896  CE1 TYR   114     -18.584   2.737  -9.786  1.00  0.00           C  
ATOM    897  CZ  TYR   114     -18.185   2.354 -11.093  1.00  0.00           C  
ATOM    898  OH  TYR   114     -19.153   1.969 -11.976  1.00  0.00           O  
ATOM    899  CE2 TYR   114     -16.777   2.128 -11.402  1.00  0.00           C  
ATOM    900  CD2 TYR   114     -15.822   2.378 -10.347  1.00  0.00           C  
ATOM    901  C   TYR   114     -16.054   5.681  -8.135  1.00  0.00           C  
ATOM    902  O   TYR   114     -16.696   6.109  -9.084  1.00  0.00           O  
ATOM    903  N   SER   115     -16.300   6.058  -6.912  1.00  0.00           N  
ATOM    904  CA  SER   115     -17.234   7.101  -6.488  1.00  0.00           C  
ATOM    905  CB  SER   115     -17.272   7.380  -4.961  1.00  0.00           C  
ATOM    906  OG  SER   115     -17.749   6.115  -4.311  1.00  0.00           O  
ATOM    907  C   SER   115     -16.983   8.455  -7.177  1.00  0.00           C  
ATOM    908  O   SER   115     -17.944   9.129  -7.577  1.00  0.00           O  
ATOM    909  N   LEU   116     -15.670   8.934  -7.235  1.00  0.00           N  
ATOM    910  CA  LEU   116     -15.330  10.104  -7.976  1.00  0.00           C  
ATOM    911  CB  LEU   116     -13.893  10.482  -7.851  1.00  0.00           C  
ATOM    912  CG  LEU   116     -13.687  11.322  -6.524  1.00  0.00           C  
ATOM    913  CD1 LEU   116     -12.206  11.464  -6.289  1.00  0.00           C  
ATOM    914  CD2 LEU   116     -14.428  12.657  -6.510  1.00  0.00           C  
ATOM    915  C   LEU   116     -15.720  10.071  -9.433  1.00  0.00           C  
ATOM    916  O   LEU   116     -16.414  10.965  -9.835  1.00  0.00           O  
ATOM    917  N   LEU   117     -15.382   8.985 -10.124  1.00  0.00           N  
ATOM    918  CA  LEU   117     -15.779   8.809 -11.481  1.00  0.00           C  
ATOM    919  CB  LEU   117     -15.180   7.435 -11.941  1.00  0.00           C  
ATOM    920  CG  LEU   117     -13.681   7.375 -12.186  1.00  0.00           C  
ATOM    921  CD1 LEU   117     -13.202   5.905 -12.120  1.00  0.00           C  
ATOM    922  CD2 LEU   117     -13.362   7.978 -13.610  1.00  0.00           C  
ATOM    923  C   LEU   117     -17.300   8.708 -11.727  1.00  0.00           C  
ATOM    924  O   LEU   117     -17.780   9.211 -12.666  1.00  0.00           O  
ATOM    925  N   ARG   118     -18.090   8.149 -10.785  1.00  0.00           N  
ATOM    926  CA  ARG   118     -19.569   8.132 -10.763  1.00  0.00           C  
ATOM    927  CB  ARG   118     -20.036   7.154  -9.614  1.00  0.00           C  
ATOM    928  CG  ARG   118     -21.537   7.029  -9.380  1.00  0.00           C  
ATOM    929  CD  ARG   118     -21.851   5.694  -8.680  1.00  0.00           C  
ATOM    930  NE  ARG   118     -21.237   5.615  -7.380  1.00  0.00           N  
ATOM    931  CZ  ARG   118     -20.794   4.553  -6.813  1.00  0.00           C  
ATOM    932  NH1 ARG   118     -20.909   3.418  -7.362  1.00  0.00           N1+
ATOM    933  NH2 ARG   118     -20.225   4.675  -5.650  1.00  0.00           N  
ATOM    934  C   ARG   118     -20.168   9.541 -10.648  1.00  0.00           C  
ATOM    935  O   ARG   118     -21.324   9.698 -11.095  1.00  0.00           O  
ATOM    936  N   GLY   119     -19.475  10.516 -10.136  1.00  0.00           N  
ATOM    937  CA  GLY   119     -19.904  11.875 -10.106  1.00  0.00           C  
ATOM    938  C   GLY   119     -19.884  12.513 -11.507  1.00  0.00           C  
ATOM    939  O   GLY   119     -19.323  12.016 -12.469  1.00  0.00           O  
ATOM    940  N   GLY   120     -20.535  13.722 -11.696  1.00  0.00           N  
ATOM    941  CA  GLY   120     -20.497  14.429 -12.975  1.00  0.00           C  
ATOM    942  C   GLY   120     -19.410  15.515 -13.040  1.00  0.00           C  
ATOM    943  O   GLY   120     -18.253  15.235 -12.572  1.00  0.00           O  
ATOM    944  N   SER   121     -19.826  16.712 -13.557  1.00  0.00           N  
ATOM    945  CA  SER   121     -19.045  17.950 -13.615  1.00  0.00           C  
ATOM    946  CB  SER   121     -17.971  17.886 -14.796  1.00  0.00           C  
ATOM    947  OG  SER   121     -17.350  19.084 -15.036  1.00  0.00           O  
ATOM    948  C   SER   121     -19.934  19.207 -13.807  1.00  0.00           C  
ATOM    949  O   SER   121     -20.995  19.132 -14.378  1.00  0.00           O  
ATOM    950  N   ASP   122     -19.495  20.350 -13.306  1.00  0.00           N  
ATOM    951  CA  ASP   122     -20.194  21.701 -13.410  1.00  0.00           C  
ATOM    952  CB  ASP   122     -19.360  22.811 -12.619  1.00  0.00           C  
ATOM    953  CG  ASP   122     -17.964  22.928 -13.084  1.00  0.00           C  
ATOM    954  OD1 ASP   122     -17.288  21.914 -12.957  1.00  0.00           O  
ATOM    955  OD2 ASP   122     -17.415  23.994 -13.452  1.00  0.00           O1-
ATOM    956  C   ASP   122     -20.300  22.044 -14.920  1.00  0.00           C  
ATOM    957  O   ASP   122     -21.253  22.792 -15.275  1.00  0.00           O  
ATOM    958  N   ASP   123     -19.228  21.759 -15.761  1.00  0.00           N  
ATOM    959  CA  ASP   123     -19.133  22.418 -17.061  1.00  0.00           C  
ATOM    960  CB  ASP   123     -18.267  23.697 -16.885  1.00  0.00           C  
ATOM    961  CG  ASP   123     -18.061  24.568 -18.139  1.00  0.00           C  
ATOM    962  OD1 ASP   123     -17.396  25.648 -17.962  1.00  0.00           O  
ATOM    963  OD2 ASP   123     -18.525  24.185 -19.224  1.00  0.00           O1-
ATOM    964  C   ASP   123     -18.697  21.370 -18.100  1.00  0.00           C  
ATOM    965  O   ASP   123     -17.547  20.902 -18.077  1.00  0.00           O  
ATOM    966  N   SER   124     -19.611  20.978 -18.953  1.00  0.00           N  
ATOM    967  CA  SER   124     -19.463  19.979 -20.057  1.00  0.00           C  
ATOM    968  CB  SER   124     -20.901  19.479 -20.380  1.00  0.00           C  
ATOM    969  OG  SER   124     -21.512  20.392 -21.192  1.00  0.00           O  
ATOM    970  C   SER   124     -18.616  20.317 -21.287  1.00  0.00           C  
ATOM    971  O   SER   124     -18.389  19.467 -22.178  1.00  0.00           O  
ATOM    972  N   SER   125     -18.020  21.481 -21.322  1.00  0.00           N  
ATOM    973  CA  SER   125     -17.003  22.002 -22.234  1.00  0.00           C  
ATOM    974  CB  SER   125     -16.899  23.597 -22.148  1.00  0.00           C  
ATOM    975  OG  SER   125     -16.457  24.070 -20.929  1.00  0.00           O  
ATOM    976  C   SER   125     -15.640  21.468 -21.841  1.00  0.00           C  
ATOM    977  O   SER   125     -14.722  21.536 -22.676  1.00  0.00           O  
ATOM    978  N   LYS   126     -15.360  20.969 -20.588  1.00  0.00           N  
ATOM    979  CA  LYS   126     -14.099  20.546 -20.151  1.00  0.00           C  
ATOM    980  CB  LYS   126     -13.972  20.673 -18.603  1.00  0.00           C  
ATOM    981  CG  LYS   126     -13.851  22.096 -18.020  1.00  0.00           C  
ATOM    982  CD  LYS   126     -13.572  22.160 -16.517  1.00  0.00           C  
ATOM    983  CE  LYS   126     -14.807  21.641 -15.718  1.00  0.00           C  
ATOM    984  NZ  LYS   126     -14.973  22.270 -14.389  1.00  0.00           N1+
ATOM    985  C   LYS   126     -13.845  19.020 -20.578  1.00  0.00           C  
ATOM    986  O   LYS   126     -14.718  18.173 -20.384  1.00  0.00           O  
ATOM    987  N   ASP   127     -12.645  18.645 -21.004  1.00  0.00           N  
ATOM    988  CA  ASP   127     -12.185  17.319 -21.375  1.00  0.00           C  
ATOM    989  CB  ASP   127     -10.742  17.345 -21.909  1.00  0.00           C  
ATOM    990  CG  ASP   127     -10.284  18.358 -23.026  1.00  0.00           C  
ATOM    991  OD1 ASP   127     -10.462  19.583 -22.832  1.00  0.00           O  
ATOM    992  OD2 ASP   127      -9.739  18.035 -24.104  1.00  0.00           O1-
ATOM    993  C   ASP   127     -12.190  16.363 -20.159  1.00  0.00           C  
ATOM    994  O   ASP   127     -11.982  16.878 -19.039  1.00  0.00           O  
ATOM    995  N   PRO   128     -12.362  15.044 -20.257  1.00  0.00           N  
ATOM    996  CD  PRO   128     -12.638  14.331 -21.527  1.00  0.00           C  
ATOM    997  CG  PRO   128     -13.237  12.980 -21.091  1.00  0.00           C  
ATOM    998  CB  PRO   128     -12.639  12.687 -19.686  1.00  0.00           C  
ATOM    999  CA  PRO   128     -12.464  14.108 -19.069  1.00  0.00           C  
ATOM   1000  C   PRO   128     -11.217  14.078 -18.129  1.00  0.00           C  
ATOM   1001  O   PRO   128     -11.298  13.720 -16.914  1.00  0.00           O  
ATOM   1002  N   ILE   129     -10.033  14.377 -18.639  1.00  0.00           N  
ATOM   1003  CA  ILE   129      -8.799  14.420 -17.916  1.00  0.00           C  
ATOM   1004  CB  ILE   129      -7.642  14.086 -18.830  1.00  0.00           C  
ATOM   1005  CG2 ILE   129      -6.305  13.943 -18.035  1.00  0.00           C  
ATOM   1006  CG1 ILE   129      -7.849  12.849 -19.658  1.00  0.00           C  
ATOM   1007  CD1 ILE   129      -8.177  11.577 -18.929  1.00  0.00           C  
ATOM   1008  C   ILE   129      -8.574  15.738 -17.150  1.00  0.00           C  
ATOM   1009  O   ILE   129      -8.121  15.712 -16.003  1.00  0.00           O  
ATOM   1010  N   ASP   130      -9.044  16.888 -17.724  1.00  0.00           N  
ATOM   1011  CA  ASP   130      -9.270  18.051 -16.886  1.00  0.00           C  
ATOM   1012  CB  ASP   130      -9.601  19.215 -17.807  1.00  0.00           C  
ATOM   1013  CG  ASP   130      -8.416  20.158 -18.050  1.00  0.00           C  
ATOM   1014  OD1 ASP   130      -8.162  20.494 -19.221  1.00  0.00           O  
ATOM   1015  OD2 ASP   130      -7.777  20.667 -17.107  1.00  0.00           O1-
ATOM   1016  C   ASP   130     -10.364  17.834 -15.824  1.00  0.00           C  
ATOM   1017  O   ASP   130     -10.170  18.441 -14.759  1.00  0.00           O  
ATOM   1018  N   VAL   131     -11.424  17.067 -16.092  1.00  0.00           N  
ATOM   1019  CA  VAL   131     -12.423  16.899 -15.075  1.00  0.00           C  
ATOM   1020  CB  VAL   131     -13.742  16.284 -15.633  1.00  0.00           C  
ATOM   1021  CG1 VAL   131     -14.720  15.829 -14.580  1.00  0.00           C  
ATOM   1022  CG2 VAL   131     -14.445  17.303 -16.543  1.00  0.00           C  
ATOM   1023  C   VAL   131     -11.842  16.059 -13.901  1.00  0.00           C  
ATOM   1024  O   VAL   131     -11.861  16.477 -12.776  1.00  0.00           O  
ATOM   1025  N   ASN   132     -11.402  14.838 -14.229  1.00  0.00           N  
ATOM   1026  CA  ASN   132     -10.792  13.980 -13.201  1.00  0.00           C  
ATOM   1027  CB  ASN   132     -10.364  12.694 -13.895  1.00  0.00           C  
ATOM   1028  CG  ASN   132     -11.635  11.878 -14.255  1.00  0.00           C  
ATOM   1029  OD1 ASN   132     -12.771  12.140 -13.794  1.00  0.00           O  
ATOM   1030  ND2 ASN   132     -11.546  10.978 -15.165  1.00  0.00           N  
ATOM   1031  C   ASN   132      -9.637  14.672 -12.404  1.00  0.00           C  
ATOM   1032  O   ASN   132      -9.318  14.202 -11.326  1.00  0.00           O  
ATOM   1033  N   TYR   133      -8.840  15.592 -13.066  1.00  0.00           N  
ATOM   1034  CA  TYR   133      -7.772  16.320 -12.289  1.00  0.00           C  
ATOM   1035  CB  TYR   133      -6.910  17.088 -13.352  1.00  0.00           C  
ATOM   1036  CG  TYR   133      -6.077  18.245 -12.722  1.00  0.00           C  
ATOM   1037  CD1 TYR   133      -4.811  17.818 -12.313  1.00  0.00           C  
ATOM   1038  CE1 TYR   133      -3.950  18.786 -11.775  1.00  0.00           C  
ATOM   1039  CZ  TYR   133      -4.322  20.141 -11.682  1.00  0.00           C  
ATOM   1040  OH  TYR   133      -3.546  21.049 -11.034  1.00  0.00           O  
ATOM   1041  CE2 TYR   133      -5.623  20.568 -12.100  1.00  0.00           C  
ATOM   1042  CD2 TYR   133      -6.458  19.581 -12.669  1.00  0.00           C  
ATOM   1043  C   TYR   133      -8.284  17.254 -11.218  1.00  0.00           C  
ATOM   1044  O   TYR   133      -7.893  17.202 -10.058  1.00  0.00           O  
ATOM   1045  N   GLU   134      -9.361  18.062 -11.576  1.00  0.00           N  
ATOM   1046  CA  GLU   134     -10.075  18.883 -10.594  1.00  0.00           C  
ATOM   1047  CB  GLU   134     -11.069  19.791 -11.456  1.00  0.00           C  
ATOM   1048  CG  GLU   134     -12.070  20.621 -10.602  1.00  0.00           C  
ATOM   1049  CD  GLU   134     -12.704  21.765 -11.313  1.00  0.00           C  
ATOM   1050  OE1 GLU   134     -13.031  22.768 -10.628  1.00  0.00           O  
ATOM   1051  OE2 GLU   134     -13.024  21.642 -12.477  1.00  0.00           O1-
ATOM   1052  C   GLU   134     -10.807  18.146  -9.463  1.00  0.00           C  
ATOM   1053  O   GLU   134     -10.635  18.498  -8.277  1.00  0.00           O  
ATOM   1054  N   LYS   135     -11.511  17.008  -9.802  1.00  0.00           N  
ATOM   1055  CA  LYS   135     -11.872  15.979  -8.883  1.00  0.00           C  
ATOM   1056  CB  LYS   135     -12.421  14.804  -9.674  1.00  0.00           C  
ATOM   1057  CG  LYS   135     -13.737  15.099 -10.357  1.00  0.00           C  
ATOM   1058  CD  LYS   135     -14.345  13.912 -11.057  1.00  0.00           C  
ATOM   1059  CE  LYS   135     -15.750  14.167 -11.519  1.00  0.00           C  
ATOM   1060  NZ  LYS   135     -16.352  12.858 -11.879  1.00  0.00           N1+
ATOM   1061  C   LYS   135     -10.900  15.518  -7.713  1.00  0.00           C  
ATOM   1062  O   LYS   135     -11.314  15.045  -6.651  1.00  0.00           O  
ATOM   1063  N   LEU   136      -9.634  15.766  -7.916  1.00  0.00           N  
ATOM   1064  CA  LEU   136      -8.670  15.513  -6.785  1.00  0.00           C  
ATOM   1065  CB  LEU   136      -7.284  14.947  -7.307  1.00  0.00           C  
ATOM   1066  CG  LEU   136      -7.357  13.735  -8.241  1.00  0.00           C  
ATOM   1067  CD1 LEU   136      -6.101  13.678  -9.147  1.00  0.00           C  
ATOM   1068  CD2 LEU   136      -7.298  12.380  -7.442  1.00  0.00           C  
ATOM   1069  C   LEU   136      -8.411  16.727  -5.858  1.00  0.00           C  
ATOM   1070  O   LEU   136      -7.896  16.461  -4.787  1.00  0.00           O  
ATOM   1071  N   LYS   137      -8.609  17.969  -6.277  1.00  0.00           N  
ATOM   1072  CA  LYS   137      -8.231  19.258  -5.663  1.00  0.00           C  
ATOM   1073  CB  LYS   137      -9.172  19.644  -4.558  1.00  0.00           C  
ATOM   1074  CG  LYS   137     -10.659  19.781  -4.929  1.00  0.00           C  
ATOM   1075  CD  LYS   137     -11.491  20.021  -3.647  1.00  0.00           C  
ATOM   1076  CE  LYS   137     -12.826  20.598  -4.047  1.00  0.00           C  
ATOM   1077  NZ  LYS   137     -13.663  21.055  -2.901  1.00  0.00           N1+
ATOM   1078  C   LYS   137      -6.732  19.202  -5.195  1.00  0.00           C  
ATOM   1079  O   LYS   137      -6.388  19.254  -3.952  1.00  0.00           O  
ATOM   1080  N   THR   138      -5.904  18.985  -6.198  1.00  0.00           N  
ATOM   1081  CA  THR   138      -4.428  18.954  -6.099  1.00  0.00           C  
ATOM   1082  CB  THR   138      -3.954  17.497  -5.957  1.00  0.00           C  
ATOM   1083  CG2 THR   138      -2.518  17.339  -5.528  1.00  0.00           C  
ATOM   1084  OG1 THR   138      -4.583  16.981  -4.759  1.00  0.00           O  
ATOM   1085  C   THR   138      -3.809  19.630  -7.301  1.00  0.00           C  
ATOM   1086  O   THR   138      -4.263  19.495  -8.479  1.00  0.00           O  
ATOM   1087  N   ASP   139      -2.770  20.379  -6.992  1.00  0.00           N  
ATOM   1088  CA  ASP   139      -2.000  21.068  -7.983  1.00  0.00           C  
ATOM   1089  CB  ASP   139      -1.617  22.449  -7.453  1.00  0.00           C  
ATOM   1090  CG  ASP   139      -0.927  23.322  -8.497  1.00  0.00           C  
ATOM   1091  OD1 ASP   139      -0.806  24.524  -8.175  1.00  0.00           O  
ATOM   1092  OD2 ASP   139      -0.541  22.840  -9.567  1.00  0.00           O1-
ATOM   1093  C   ASP   139      -0.781  20.149  -8.271  1.00  0.00           C  
ATOM   1094  O   ASP   139       0.081  19.971  -7.404  1.00  0.00           O  
ATOM   1095  N   ILE   140      -0.750  19.580  -9.420  1.00  0.00           N  
ATOM   1096  CA  ILE   140       0.366  18.671  -9.876  1.00  0.00           C  
ATOM   1097  CB  ILE   140      -0.255  17.333 -10.351  1.00  0.00           C  
ATOM   1098  CG2 ILE   140       0.757  16.304 -10.883  1.00  0.00           C  
ATOM   1099  CG1 ILE   140      -1.060  16.610  -9.169  1.00  0.00           C  
ATOM   1100  CD1 ILE   140      -2.133  15.599  -9.540  1.00  0.00           C  
ATOM   1101  C   ILE   140       1.144  19.314 -10.988  1.00  0.00           C  
ATOM   1102  O   ILE   140       0.598  19.802 -12.007  1.00  0.00           O  
ATOM   1103  N   LYS   141       2.450  19.436 -10.836  1.00  0.00           N  
ATOM   1104  CA  LYS   141       3.380  19.923 -11.854  1.00  0.00           C  
ATOM   1105  CB  LYS   141       3.891  21.378 -11.597  1.00  0.00           C  
ATOM   1106  CG  LYS   141       4.876  21.893 -12.621  1.00  0.00           C  
ATOM   1107  CD  LYS   141       5.529  23.138 -12.103  1.00  0.00           C  
ATOM   1108  CE  LYS   141       6.755  23.434 -13.007  1.00  0.00           C  
ATOM   1109  NZ  LYS   141       7.547  24.677 -12.764  1.00  0.00           N1+
ATOM   1110  C   LYS   141       4.540  18.955 -12.169  1.00  0.00           C  
ATOM   1111  O   LYS   141       5.305  18.607 -11.260  1.00  0.00           O  
ATOM   1112  N   VAL   142       4.742  18.566 -13.381  1.00  0.00           N  
ATOM   1113  CA  VAL   142       5.868  17.857 -13.934  1.00  0.00           C  
ATOM   1114  CB  VAL   142       5.614  17.106 -15.299  1.00  0.00           C  
ATOM   1115  CG1 VAL   142       5.723  17.991 -16.552  1.00  0.00           C  
ATOM   1116  CG2 VAL   142       6.621  15.946 -15.549  1.00  0.00           C  
ATOM   1117  C   VAL   142       7.179  18.654 -13.941  1.00  0.00           C  
ATOM   1118  O   VAL   142       7.094  19.782 -14.478  1.00  0.00           O  
ATOM   1119  N   VAL   143       8.298  18.128 -13.443  1.00  0.00           N  
ATOM   1120  CA  VAL   143       9.487  18.881 -13.224  1.00  0.00           C  
ATOM   1121  CB  VAL   143      10.195  18.522 -11.899  1.00  0.00           C  
ATOM   1122  CG1 VAL   143      11.504  19.376 -11.607  1.00  0.00           C  
ATOM   1123  CG2 VAL   143       9.129  18.666 -10.739  1.00  0.00           C  
ATOM   1124  C   VAL   143      10.461  18.724 -14.455  1.00  0.00           C  
ATOM   1125  O   VAL   143      10.360  17.704 -15.184  1.00  0.00           O  
ATOM   1126  N   ASP   144      11.267  19.709 -14.738  1.00  0.00           N  
ATOM   1127  CA  ASP   144      12.252  19.731 -15.860  1.00  0.00           C  
ATOM   1128  CB  ASP   144      12.901  21.184 -15.993  1.00  0.00           C  
ATOM   1129  CG  ASP   144      14.140  21.221 -16.889  1.00  0.00           C  
ATOM   1130  OD1 ASP   144      14.987  22.122 -16.622  1.00  0.00           O  
ATOM   1131  OD2 ASP   144      14.227  20.319 -17.773  1.00  0.00           O1-
ATOM   1132  C   ASP   144      13.291  18.629 -15.570  1.00  0.00           C  
ATOM   1133  O   ASP   144      14.071  18.674 -14.577  1.00  0.00           O  
ATOM   1134  N   ARG   145      13.441  17.719 -16.522  1.00  0.00           N  
ATOM   1135  CA  ARG   145      14.540  16.691 -16.495  1.00  0.00           C  
ATOM   1136  CB  ARG   145      14.499  15.942 -17.854  1.00  0.00           C  
ATOM   1137  CG  ARG   145      13.246  15.142 -18.188  1.00  0.00           C  
ATOM   1138  CD  ARG   145      13.217  13.857 -17.346  1.00  0.00           C  
ATOM   1139  NE  ARG   145      12.009  13.173 -17.654  1.00  0.00           N  
ATOM   1140  CZ  ARG   145      11.842  12.257 -18.545  1.00  0.00           C  
ATOM   1141  NH1 ARG   145      12.803  11.736 -19.234  1.00  0.00           N1+
ATOM   1142  NH2 ARG   145      10.728  11.654 -18.732  1.00  0.00           N  
ATOM   1143  C   ARG   145      15.929  17.288 -16.270  1.00  0.00           C  
ATOM   1144  O   ARG   145      16.739  16.535 -15.753  1.00  0.00           O  
ATOM   1145  N   ASP   146      16.191  18.484 -16.668  1.00  0.00           N  
ATOM   1146  CA  ASP   146      17.515  19.095 -16.620  1.00  0.00           C  
ATOM   1147  CB  ASP   146      17.684  19.867 -17.951  1.00  0.00           C  
ATOM   1148  CG  ASP   146      17.931  18.971 -19.258  1.00  0.00           C  
ATOM   1149  OD1 ASP   146      17.736  19.519 -20.337  1.00  0.00           O  
ATOM   1150  OD2 ASP   146      18.367  17.789 -19.174  1.00  0.00           O1-
ATOM   1151  C   ASP   146      17.799  19.967 -15.368  1.00  0.00           C  
ATOM   1152  O   ASP   146      18.963  20.252 -15.061  1.00  0.00           O  
ATOM   1153  N   SER   147      16.737  20.235 -14.582  1.00  0.00           N  
ATOM   1154  CA  SER   147      16.802  21.092 -13.299  1.00  0.00           C  
ATOM   1155  CB  SER   147      15.410  21.633 -13.031  1.00  0.00           C  
ATOM   1156  OG  SER   147      14.375  20.663 -12.742  1.00  0.00           O  
ATOM   1157  C   SER   147      17.306  20.316 -12.102  1.00  0.00           C  
ATOM   1158  O   SER   147      17.168  19.049 -11.943  1.00  0.00           O  
ATOM   1159  N   GLU   148      18.013  21.004 -11.226  1.00  0.00           N  
ATOM   1160  CA  GLU   148      18.966  20.358 -10.250  1.00  0.00           C  
ATOM   1161  CB  GLU   148      20.035  21.351  -9.746  1.00  0.00           C  
ATOM   1162  CG  GLU   148      21.286  20.653  -9.146  1.00  0.00           C  
ATOM   1163  CD  GLU   148      22.132  19.845 -10.176  1.00  0.00           C  
ATOM   1164  OE1 GLU   148      22.988  19.078  -9.679  1.00  0.00           O  
ATOM   1165  OE2 GLU   148      21.955  19.791 -11.393  1.00  0.00           O1-
ATOM   1166  C   GLU   148      18.120  19.819  -9.027  1.00  0.00           C  
ATOM   1167  O   GLU   148      18.595  18.926  -8.318  1.00  0.00           O  
ATOM   1168  N   GLU   149      16.861  20.343  -8.857  1.00  0.00           N  
ATOM   1169  CA  GLU   149      15.783  19.785  -7.996  1.00  0.00           C  
ATOM   1170  CB  GLU   149      14.663  20.887  -7.862  1.00  0.00           C  
ATOM   1171  CG  GLU   149      14.028  21.051  -9.231  1.00  0.00           C  
ATOM   1172  CD  GLU   149      13.329  22.485  -9.383  1.00  0.00           C  
ATOM   1173  OE1 GLU   149      12.239  22.677  -8.781  1.00  0.00           O  
ATOM   1174  OE2 GLU   149      13.850  23.317 -10.078  1.00  0.00           O1-
ATOM   1175  C   GLU   149      15.182  18.464  -8.387  1.00  0.00           C  
ATOM   1176  O   GLU   149      14.558  17.835  -7.504  1.00  0.00           O  
ATOM   1177  N   ALA   150      15.352  18.016  -9.622  1.00  0.00           N  
ATOM   1178  CA  ALA   150      15.064  16.623 -10.036  1.00  0.00           C  
ATOM   1179  CB  ALA   150      14.525  16.782 -11.502  1.00  0.00           C  
ATOM   1180  C   ALA   150      16.276  15.709  -9.826  1.00  0.00           C  
ATOM   1181  O   ALA   150      16.191  14.725  -9.119  1.00  0.00           O  
ATOM   1182  N   GLU   151      17.498  16.188 -10.153  1.00  0.00           N  
ATOM   1183  CA  GLU   151      18.778  15.443  -9.898  1.00  0.00           C  
ATOM   1184  CB  GLU   151      19.889  16.214 -10.613  1.00  0.00           C  
ATOM   1185  CG  GLU   151      21.242  15.575 -10.527  1.00  0.00           C  
ATOM   1186  CD  GLU   151      21.471  14.282 -11.333  1.00  0.00           C  
ATOM   1187  OE1 GLU   151      20.562  13.513 -11.662  1.00  0.00           O  
ATOM   1188  OE2 GLU   151      22.661  14.093 -11.673  1.00  0.00           O1-
ATOM   1189  C   GLU   151      19.039  15.166  -8.429  1.00  0.00           C  
ATOM   1190  O   GLU   151      19.370  14.006  -8.099  1.00  0.00           O  
ATOM   1191  N   ILE   152      18.919  16.128  -7.548  1.00  0.00           N  
ATOM   1192  CA  ILE   152      19.022  15.767  -6.132  1.00  0.00           C  
ATOM   1193  CB  ILE   152      18.925  17.096  -5.413  1.00  0.00           C  
ATOM   1194  CG2 ILE   152      17.516  17.835  -5.505  1.00  0.00           C  
ATOM   1195  CG1 ILE   152      19.243  16.816  -3.934  1.00  0.00           C  
ATOM   1196  CD1 ILE   152      19.446  17.997  -2.981  1.00  0.00           C  
ATOM   1197  C   ILE   152      17.952  14.762  -5.621  1.00  0.00           C  
ATOM   1198  O   ILE   152      18.222  13.940  -4.766  1.00  0.00           O  
ATOM   1199  N   ILE   153      16.811  14.642  -6.307  1.00  0.00           N  
ATOM   1200  CA  ILE   153      15.715  13.615  -6.002  1.00  0.00           C  
ATOM   1201  CB  ILE   153      14.308  14.163  -6.223  1.00  0.00           C  
ATOM   1202  CG2 ILE   153      13.133  13.126  -6.159  1.00  0.00           C  
ATOM   1203  CG1 ILE   153      13.999  15.361  -5.390  1.00  0.00           C  
ATOM   1204  CD1 ILE   153      14.088  15.210  -3.825  1.00  0.00           C  
ATOM   1205  C   ILE   153      15.934  12.288  -6.675  1.00  0.00           C  
ATOM   1206  O   ILE   153      15.518  11.258  -6.137  1.00  0.00           O  
ATOM   1207  N   ARG   154      16.776  12.313  -7.712  1.00  0.00           N  
ATOM   1208  CA  ARG   154      17.116  11.042  -8.423  1.00  0.00           C  
ATOM   1209  CB  ARG   154      17.396  11.383  -9.841  1.00  0.00           C  
ATOM   1210  CG  ARG   154      16.131  11.878 -10.645  1.00  0.00           C  
ATOM   1211  CD  ARG   154      16.377  12.097 -12.083  1.00  0.00           C  
ATOM   1212  NE  ARG   154      17.528  13.010 -12.358  1.00  0.00           N  
ATOM   1213  CZ  ARG   154      17.620  13.917 -13.268  1.00  0.00           C  
ATOM   1214  NH1 ARG   154      16.614  14.452 -13.911  1.00  0.00           N1+
ATOM   1215  NH2 ARG   154      18.786  14.391 -13.555  1.00  0.00           N  
ATOM   1216  C   ARG   154      18.409  10.451  -7.828  1.00  0.00           C  
ATOM   1217  O   ARG   154      18.607   9.250  -7.852  1.00  0.00           O  
ATOM   1218  N   LYS   155      19.222  11.320  -7.127  1.00  0.00           N  
ATOM   1219  CA  LYS   155      20.212  10.925  -6.233  1.00  0.00           C  
ATOM   1220  CB  LYS   155      21.100  12.116  -5.840  1.00  0.00           C  
ATOM   1221  CG  LYS   155      22.178  12.429  -6.892  1.00  0.00           C  
ATOM   1222  CD  LYS   155      22.994  13.724  -6.617  1.00  0.00           C  
ATOM   1223  CE  LYS   155      24.259  13.763  -7.437  1.00  0.00           C  
ATOM   1224  NZ  LYS   155      24.692  15.128  -7.592  1.00  0.00           N1+
ATOM   1225  C   LYS   155      19.674  10.306  -4.987  1.00  0.00           C  
ATOM   1226  O   LYS   155      20.141   9.240  -4.594  1.00  0.00           O  
ATOM   1227  N   TYR   156      18.599  10.801  -4.343  1.00  0.00           N  
ATOM   1228  CA  TYR   156      17.982  10.299  -3.150  1.00  0.00           C  
ATOM   1229  CB  TYR   156      16.951  11.402  -2.731  1.00  0.00           C  
ATOM   1230  CG  TYR   156      16.335  11.183  -1.350  1.00  0.00           C  
ATOM   1231  CD1 TYR   156      16.947  10.381  -0.392  1.00  0.00           C  
ATOM   1232  CE1 TYR   156      16.368  10.258   0.888  1.00  0.00           C  
ATOM   1233  CZ  TYR   156      15.100  10.900   1.245  1.00  0.00           C  
ATOM   1234  OH  TYR   156      14.518  10.672   2.427  1.00  0.00           O  
ATOM   1235  CE2 TYR   156      14.543  11.716   0.308  1.00  0.00           C  
ATOM   1236  CD2 TYR   156      15.169  11.904  -0.951  1.00  0.00           C  
ATOM   1237  C   TYR   156      17.353   8.911  -3.305  1.00  0.00           C  
ATOM   1238  O   TYR   156      17.667   7.990  -2.550  1.00  0.00           O  
ATOM   1239  N   VAL   157      16.606   8.718  -4.456  1.00  0.00           N  
ATOM   1240  CA  VAL   157      16.292   7.416  -5.067  1.00  0.00           C  
ATOM   1241  CB  VAL   157      15.542   7.567  -6.360  1.00  0.00           C  
ATOM   1242  CG1 VAL   157      15.347   6.114  -6.960  1.00  0.00           C  
ATOM   1243  CG2 VAL   157      14.126   8.176  -6.182  1.00  0.00           C  
ATOM   1244  C   VAL   157      17.499   6.544  -5.229  1.00  0.00           C  
ATOM   1245  O   VAL   157      17.536   5.457  -4.641  1.00  0.00           O  
ATOM   1246  N   LYS   158      18.445   6.920  -6.080  1.00  0.00           N  
ATOM   1247  CA  LYS   158      19.570   6.030  -6.418  1.00  0.00           C  
ATOM   1248  CB  LYS   158      20.442   6.607  -7.549  1.00  0.00           C  
ATOM   1249  CG  LYS   158      19.976   6.541  -9.052  1.00  0.00           C  
ATOM   1250  CD  LYS   158      19.725   5.142  -9.455  1.00  0.00           C  
ATOM   1251  CE  LYS   158      19.986   4.823 -10.931  1.00  0.00           C  
ATOM   1252  NZ  LYS   158      19.832   3.399 -11.195  1.00  0.00           N1+
ATOM   1253  C   LYS   158      20.509   5.633  -5.205  1.00  0.00           C  
ATOM   1254  O   LYS   158      20.867   4.489  -5.105  1.00  0.00           O  
ATOM   1255  N   ASN   159      20.645   6.521  -4.194  1.00  0.00           N  
ATOM   1256  CA  ASN   159      21.427   6.337  -3.010  1.00  0.00           C  
ATOM   1257  CB  ASN   159      21.614   7.760  -2.361  1.00  0.00           C  
ATOM   1258  CG  ASN   159      22.733   8.575  -2.941  1.00  0.00           C  
ATOM   1259  OD1 ASN   159      23.523   8.157  -3.784  1.00  0.00           O  
ATOM   1260  ND2 ASN   159      22.752   9.919  -2.710  1.00  0.00           N  
ATOM   1261  C   ASN   159      20.693   5.358  -2.067  1.00  0.00           C  
ATOM   1262  O   ASN   159      21.323   4.487  -1.475  1.00  0.00           O  
ATOM   1263  N   THR   160      19.333   5.499  -1.928  1.00  0.00           N  
ATOM   1264  CA  THR   160      18.511   4.745  -0.920  1.00  0.00           C  
ATOM   1265  CB  THR   160      17.512   5.610  -0.036  1.00  0.00           C  
ATOM   1266  CG2 THR   160      18.186   6.856   0.634  1.00  0.00           C  
ATOM   1267  OG1 THR   160      16.494   6.187  -0.792  1.00  0.00           O  
ATOM   1268  C   THR   160      17.729   3.647  -1.640  1.00  0.00           C  
ATOM   1269  O   THR   160      16.992   2.972  -0.977  1.00  0.00           O  
ATOM   1270  N   HIE   161      18.003   3.359  -2.926  1.00  0.00           N  
ATOM   1271  CA  HIE   161      17.610   2.071  -3.609  1.00  0.00           C  
ATOM   1272  CB  HIE   161      17.734   2.189  -5.130  1.00  0.00           C  
ATOM   1273  CG  HIE   161      17.697   0.866  -5.789  1.00  0.00           C  
ATOM   1274  ND1 HIE   161      16.568   0.013  -5.901  1.00  0.00           N  
ATOM   1275  CE1 HIE   161      16.829  -0.955  -6.764  1.00  0.00           C  
ATOM   1276  NE2 HIE   161      18.125  -0.942  -7.090  1.00  0.00           N  
ATOM   1277  CD2 HIE   161      18.679   0.211  -6.550  1.00  0.00           C  
ATOM   1278  C   HIE   161      18.429   0.853  -2.921  1.00  0.00           C  
ATOM   1279  O   HIE   161      19.554   0.948  -2.466  1.00  0.00           O  
ATOM   1280  N   ALA   162      17.760  -0.331  -2.988  1.00  0.00           N  
ATOM   1281  CA  ALA   162      18.245  -1.640  -2.561  1.00  0.00           C  
ATOM   1282  CB  ALA   162      17.064  -2.596  -2.378  1.00  0.00           C  
ATOM   1283  C   ALA   162      19.322  -2.138  -3.516  1.00  0.00           C  
ATOM   1284  O   ALA   162      19.110  -2.982  -4.351  1.00  0.00           O  
ATOM   1285  N   THR   163      20.399  -1.422  -3.560  1.00  0.00           N  
ATOM   1286  CA  THR   163      21.636  -1.784  -4.293  1.00  0.00           C  
ATOM   1287  CB  THR   163      22.765  -0.860  -3.976  1.00  0.00           C  
ATOM   1288  CG2 THR   163      22.749   0.569  -4.418  1.00  0.00           C  
ATOM   1289  OG1 THR   163      22.692  -0.798  -2.595  1.00  0.00           O  
ATOM   1290  C   THR   163      22.013  -3.263  -4.037  1.00  0.00           C  
ATOM   1291  O   THR   163      22.073  -4.007  -4.985  1.00  0.00           O  
ATOM   1292  N   THR   164      22.131  -3.631  -2.791  1.00  0.00           N  
ATOM   1293  CA  THR   164      22.835  -4.896  -2.473  1.00  0.00           C  
ATOM   1294  CB  THR   164      23.307  -4.887  -1.060  1.00  0.00           C  
ATOM   1295  CG2 THR   164      24.195  -3.726  -0.746  1.00  0.00           C  
ATOM   1296  OG1 THR   164      22.312  -4.815  -0.042  1.00  0.00           O  
ATOM   1297  C   THR   164      21.920  -6.082  -2.610  1.00  0.00           C  
ATOM   1298  O   THR   164      22.299  -7.193  -2.340  1.00  0.00           O  
ATOM   1299  N   HIE   165      20.691  -5.842  -3.044  1.00  0.00           N  
ATOM   1300  CA  HIE   165      19.714  -6.801  -3.256  1.00  0.00           C  
ATOM   1301  CB  HIE   165      18.352  -6.281  -2.789  1.00  0.00           C  
ATOM   1302  CG  HIE   165      17.537  -7.457  -2.530  1.00  0.00           C  
ATOM   1303  ND1 HIE   165      17.820  -8.554  -1.683  1.00  0.00           N  
ATOM   1304  CE1 HIE   165      16.889  -9.459  -1.854  1.00  0.00           C  
ATOM   1305  NE2 HIE   165      16.007  -9.005  -2.749  1.00  0.00           N  
ATOM   1306  CD2 HIE   165      16.353  -7.711  -3.157  1.00  0.00           C  
ATOM   1307  C   HIE   165      19.849  -7.355  -4.711  1.00  0.00           C  
ATOM   1308  O   HIE   165      19.757  -8.586  -4.800  1.00  0.00           O  
ATOM   1309  N   ASN   166      20.240  -6.606  -5.739  1.00  0.00           N  
ATOM   1310  CA  ASN   166      20.602  -7.117  -7.074  1.00  0.00           C  
ATOM   1311  CB  ASN   166      22.027  -7.709  -7.031  1.00  0.00           C  
ATOM   1312  CG  ASN   166      23.093  -6.807  -6.413  1.00  0.00           C  
ATOM   1313  OD1 ASN   166      23.403  -5.764  -6.946  1.00  0.00           O  
ATOM   1314  ND2 ASN   166      23.576  -7.158  -5.210  1.00  0.00           N  
ATOM   1315  C   ASN   166      19.465  -7.941  -7.796  1.00  0.00           C  
ATOM   1316  O   ASN   166      19.702  -8.777  -8.712  1.00  0.00           O  
ATOM   1317  N   ALA   167      18.270  -7.721  -7.341  1.00  0.00           N  
ATOM   1318  CA  ALA   167      17.029  -8.301  -7.820  1.00  0.00           C  
ATOM   1319  CB  ALA   167      16.234  -8.622  -6.555  1.00  0.00           C  
ATOM   1320  C   ALA   167      16.251  -7.361  -8.732  1.00  0.00           C  
ATOM   1321  O   ALA   167      15.380  -7.819  -9.442  1.00  0.00           O  
ATOM   1322  N   TYR   168      16.542  -6.085  -8.700  1.00  0.00           N  
ATOM   1323  CA  TYR   168      15.919  -5.030  -9.548  1.00  0.00           C  
ATOM   1324  CB  TYR   168      14.465  -4.761  -9.193  1.00  0.00           C  
ATOM   1325  CG  TYR   168      14.229  -4.237  -7.781  1.00  0.00           C  
ATOM   1326  CD1 TYR   168      13.863  -5.185  -6.749  1.00  0.00           C  
ATOM   1327  CE1 TYR   168      13.440  -4.720  -5.448  1.00  0.00           C  
ATOM   1328  CZ  TYR   168      13.385  -3.376  -5.259  1.00  0.00           C  
ATOM   1329  OH  TYR   168      12.909  -2.862  -4.090  1.00  0.00           O  
ATOM   1330  CE2 TYR   168      13.689  -2.454  -6.312  1.00  0.00           C  
ATOM   1331  CD2 TYR   168      14.114  -2.843  -7.560  1.00  0.00           C  
ATOM   1332  C   TYR   168      16.808  -3.764  -9.477  1.00  0.00           C  
ATOM   1333  O   TYR   168      17.457  -3.563  -8.489  1.00  0.00           O  
ATOM   1334  N   ASP   169      16.986  -3.017 -10.584  1.00  0.00           N  
ATOM   1335  CA  ASP   169      17.304  -1.566 -10.574  1.00  0.00           C  
ATOM   1336  CB  ASP   169      18.067  -1.147 -11.882  1.00  0.00           C  
ATOM   1337  CG  ASP   169      19.470  -1.657 -12.103  1.00  0.00           C  
ATOM   1338  OD1 ASP   169      20.021  -1.455 -13.212  1.00  0.00           O  
ATOM   1339  OD2 ASP   169      20.002  -2.454 -11.308  1.00  0.00           O1-
ATOM   1340  C   ASP   169      16.037  -0.748 -10.379  1.00  0.00           C  
ATOM   1341  O   ASP   169      14.980  -1.097 -10.977  1.00  0.00           O  
ATOM   1342  N   LEU   170      16.099   0.338  -9.591  1.00  0.00           N  
ATOM   1343  CA  LEU   170      15.171   1.450  -9.770  1.00  0.00           C  
ATOM   1344  CB  LEU   170      14.779   2.065  -8.371  1.00  0.00           C  
ATOM   1345  CG  LEU   170      13.885   1.269  -7.452  1.00  0.00           C  
ATOM   1346  CD1 LEU   170      13.741   2.094  -6.172  1.00  0.00           C  
ATOM   1347  CD2 LEU   170      12.540   0.922  -8.033  1.00  0.00           C  
ATOM   1348  C   LEU   170      15.675   2.501 -10.733  1.00  0.00           C  
ATOM   1349  O   LEU   170      16.809   3.002 -10.576  1.00  0.00           O  
ATOM   1350  N   GLU   171      14.954   2.818 -11.795  1.00  0.00           N  
ATOM   1351  CA  GLU   171      15.093   4.000 -12.593  1.00  0.00           C  
ATOM   1352  CB  GLU   171      15.373   3.559 -14.036  1.00  0.00           C  
ATOM   1353  CG  GLU   171      16.635   2.761 -14.305  1.00  0.00           C  
ATOM   1354  CD  GLU   171      17.905   3.490 -14.080  1.00  0.00           C  
ATOM   1355  OE1 GLU   171      17.872   4.671 -13.724  1.00  0.00           O  
ATOM   1356  OE2 GLU   171      18.960   2.839 -14.241  1.00  0.00           O1-
ATOM   1357  C   GLU   171      13.873   4.863 -12.447  1.00  0.00           C  
ATOM   1358  O   GLU   171      12.762   4.383 -12.286  1.00  0.00           O  
ATOM   1359  N   VAL   172      14.011   6.212 -12.552  1.00  0.00           N  
ATOM   1360  CA  VAL   172      13.051   7.333 -12.470  1.00  0.00           C  
ATOM   1361  CB  VAL   172      13.686   8.475 -11.670  1.00  0.00           C  
ATOM   1362  CG1 VAL   172      12.873   9.798 -11.695  1.00  0.00           C  
ATOM   1363  CG2 VAL   172      13.712   8.040 -10.203  1.00  0.00           C  
ATOM   1364  C   VAL   172      12.632   7.781 -13.861  1.00  0.00           C  
ATOM   1365  O   VAL   172      13.471   8.187 -14.677  1.00  0.00           O  
ATOM   1366  N   ILE   173      11.280   7.777 -14.114  1.00  0.00           N  
ATOM   1367  CA  ILE   173      10.706   8.295 -15.311  1.00  0.00           C  
ATOM   1368  CB  ILE   173       9.499   7.377 -15.741  1.00  0.00           C  
ATOM   1369  CG2 ILE   173       8.877   8.001 -17.029  1.00  0.00           C  
ATOM   1370  CG1 ILE   173       9.738   5.834 -15.830  1.00  0.00           C  
ATOM   1371  CD1 ILE   173       8.550   4.897 -15.613  1.00  0.00           C  
ATOM   1372  C   ILE   173      10.477   9.813 -15.197  1.00  0.00           C  
ATOM   1373  O   ILE   173      11.286  10.593 -15.792  1.00  0.00           O  
ATOM   1374  N   ASP   174       9.611  10.237 -14.331  1.00  0.00           N  
ATOM   1375  CA  ASP   174       9.302  11.589 -14.060  1.00  0.00           C  
ATOM   1376  CB  ASP   174       8.197  12.272 -14.889  1.00  0.00           C  
ATOM   1377  CG  ASP   174       8.743  12.696 -16.257  1.00  0.00           C  
ATOM   1378  OD1 ASP   174       8.342  12.038 -17.247  1.00  0.00           O  
ATOM   1379  OD2 ASP   174       9.531  13.678 -16.351  1.00  0.00           O1-
ATOM   1380  C   ASP   174       9.086  11.749 -12.556  1.00  0.00           C  
ATOM   1381  O   ASP   174       8.559  10.850 -11.934  1.00  0.00           O  
ATOM   1382  N   ILE   175       9.386  13.004 -12.122  1.00  0.00           N  
ATOM   1383  CA  ILE   175       9.208  13.696 -10.867  1.00  0.00           C  
ATOM   1384  CB  ILE   175      10.494  14.212 -10.170  1.00  0.00           C  
ATOM   1385  CG2 ILE   175      10.052  15.263  -9.123  1.00  0.00           C  
ATOM   1386  CG1 ILE   175      11.397  13.139  -9.459  1.00  0.00           C  
ATOM   1387  CD1 ILE   175      12.891  13.448  -9.726  1.00  0.00           C  
ATOM   1388  C   ILE   175       8.155  14.692 -11.040  1.00  0.00           C  
ATOM   1389  O   ILE   175       8.111  15.448 -12.054  1.00  0.00           O  
ATOM   1390  N   PHE   176       7.216  14.799 -10.107  1.00  0.00           N  
ATOM   1391  CA  PHE   176       6.082  15.791 -10.081  1.00  0.00           C  
ATOM   1392  CB  PHE   176       4.794  14.990 -10.317  1.00  0.00           C  
ATOM   1393  CG  PHE   176       4.739  14.235 -11.638  1.00  0.00           C  
ATOM   1394  CD1 PHE   176       5.362  13.001 -11.820  1.00  0.00           C  
ATOM   1395  CE1 PHE   176       5.244  12.288 -13.070  1.00  0.00           C  
ATOM   1396  CZ  PHE   176       4.681  12.885 -14.201  1.00  0.00           C  
ATOM   1397  CE2 PHE   176       4.043  14.089 -14.026  1.00  0.00           C  
ATOM   1398  CD2 PHE   176       4.113  14.834 -12.775  1.00  0.00           C  
ATOM   1399  C   PHE   176       5.956  16.531  -8.769  1.00  0.00           C  
ATOM   1400  O   PHE   176       5.676  15.917  -7.723  1.00  0.00           O  
ATOM   1401  N   LYS   177       6.107  17.854  -8.773  1.00  0.00           N  
ATOM   1402  CA  LYS   177       5.667  18.669  -7.537  1.00  0.00           C  
ATOM   1403  CB  LYS   177       6.261  20.113  -7.661  1.00  0.00           C  
ATOM   1404  CG  LYS   177       5.968  21.028  -6.456  1.00  0.00           C  
ATOM   1405  CD  LYS   177       6.495  22.493  -6.717  1.00  0.00           C  
ATOM   1406  CE  LYS   177       6.117  23.524  -5.647  1.00  0.00           C  
ATOM   1407  NZ  LYS   177       6.948  23.306  -4.356  1.00  0.00           N1+
ATOM   1408  C   LYS   177       4.208  18.593  -7.274  1.00  0.00           C  
ATOM   1409  O   LYS   177       3.432  18.805  -8.176  1.00  0.00           O  
ATOM   1410  N   ILE   178       3.744  18.261  -6.064  1.00  0.00           N  
ATOM   1411  CA  ILE   178       2.350  18.191  -5.649  1.00  0.00           C  
ATOM   1412  CB  ILE   178       1.761  16.785  -5.340  1.00  0.00           C  
ATOM   1413  CG2 ILE   178       1.841  15.893  -6.596  1.00  0.00           C  
ATOM   1414  CG1 ILE   178       2.497  16.167  -4.133  1.00  0.00           C  
ATOM   1415  CD1 ILE   178       2.183  14.726  -3.944  1.00  0.00           C  
ATOM   1416  C   ILE   178       1.969  19.180  -4.523  1.00  0.00           C  
ATOM   1417  O   ILE   178       2.603  19.174  -3.499  1.00  0.00           O  
ATOM   1418  N   GLU   179       0.926  19.934  -4.717  1.00  0.00           N  
ATOM   1419  CA  GLU   179       0.357  20.808  -3.644  1.00  0.00           C  
ATOM   1420  CB  GLU   179       0.687  22.275  -3.918  1.00  0.00           C  
ATOM   1421  CG  GLU   179       2.224  22.385  -4.041  1.00  0.00           C  
ATOM   1422  CD  GLU   179       2.732  23.822  -3.976  1.00  0.00           C  
ATOM   1423  OE1 GLU   179       3.595  24.043  -3.079  1.00  0.00           O  
ATOM   1424  OE2 GLU   179       2.257  24.703  -4.738  1.00  0.00           O1-
ATOM   1425  C   GLU   179      -1.157  20.716  -3.382  1.00  0.00           C  
ATOM   1426  O   GLU   179      -1.983  21.196  -4.206  1.00  0.00           O  
ATOM   1427  N   ARG   180      -1.609  20.118  -2.231  1.00  0.00           N  
ATOM   1428  CA  ARG   180      -2.992  19.814  -1.941  1.00  0.00           C  
ATOM   1429  CB  ARG   180      -3.001  18.575  -0.983  1.00  0.00           C  
ATOM   1430  CG  ARG   180      -2.869  17.140  -1.629  1.00  0.00           C  
ATOM   1431  CD  ARG   180      -3.247  15.966  -0.769  1.00  0.00           C  
ATOM   1432  NE  ARG   180      -4.659  15.967  -0.495  1.00  0.00           N  
ATOM   1433  CZ  ARG   180      -5.263  16.307   0.647  1.00  0.00           C  
ATOM   1434  NH1 ARG   180      -4.672  16.579   1.805  1.00  0.00           N1+
ATOM   1435  NH2 ARG   180      -6.600  16.294   0.676  1.00  0.00           N  
ATOM   1436  C   ARG   180      -3.855  20.920  -1.345  1.00  0.00           C  
ATOM   1437  O   ARG   180      -3.376  21.579  -0.461  1.00  0.00           O  
ATOM   1438  N   GLU   181      -5.019  21.167  -1.868  1.00  0.00           N  
ATOM   1439  CA  GLU   181      -5.810  22.378  -1.512  1.00  0.00           C  
ATOM   1440  CB  GLU   181      -7.155  22.361  -2.204  1.00  0.00           C  
ATOM   1441  CG  GLU   181      -8.213  23.352  -1.995  1.00  0.00           C  
ATOM   1442  CD  GLU   181      -7.651  24.815  -1.899  1.00  0.00           C  
ATOM   1443  OE1 GLU   181      -6.526  25.118  -2.381  1.00  0.00           O  
ATOM   1444  OE2 GLU   181      -8.397  25.621  -1.281  1.00  0.00           O1-
ATOM   1445  C   GLU   181      -5.931  22.538   0.008  1.00  0.00           C  
ATOM   1446  O   GLU   181      -6.590  21.674   0.675  1.00  0.00           O  
ATOM   1447  N   GLY   182      -5.433  23.553   0.531  1.00  0.00           N  
ATOM   1448  CA  GLY   182      -5.561  23.821   1.975  1.00  0.00           C  
ATOM   1449  C   GLY   182      -4.602  23.010   2.828  1.00  0.00           C  
ATOM   1450  O   GLY   182      -4.513  23.328   4.010  1.00  0.00           O  
ATOM   1451  N   GLU   183      -3.899  21.948   2.294  1.00  0.00           N  
ATOM   1452  CA  GLU   183      -2.990  20.986   3.083  1.00  0.00           C  
ATOM   1453  CB  GLU   183      -2.588  19.854   2.271  1.00  0.00           C  
ATOM   1454  CG  GLU   183      -2.000  18.792   3.183  1.00  0.00           C  
ATOM   1455  CD  GLU   183      -1.315  17.618   2.531  1.00  0.00           C  
ATOM   1456  OE1 GLU   183      -0.227  17.747   1.910  1.00  0.00           O  
ATOM   1457  OE2 GLU   183      -2.012  16.587   2.412  1.00  0.00           O1-
ATOM   1458  C   GLU   183      -1.728  21.695   3.607  1.00  0.00           C  
ATOM   1459  O   GLU   183      -1.486  21.586   4.793  1.00  0.00           O  
ATOM   1460  N   CYS   184      -1.018  22.542   2.827  1.00  0.00           N  
ATOM   1461  CA  CYS   184       0.093  23.439   3.330  1.00  0.00           C  
ATOM   1462  CB  CYS   184       0.803  24.079   2.168  1.00  0.00           C  
ATOM   1463  SG  CYS   184       2.368  24.901   2.599  1.00  0.00           S  
ATOM   1464  C   CYS   184      -0.403  24.372   4.388  1.00  0.00           C  
ATOM   1465  O   CYS   184       0.285  24.715   5.349  1.00  0.00           O  
ATOM   1466  N   GLN   185      -1.630  24.976   4.239  1.00  0.00           N  
ATOM   1467  CA  GLN   185      -2.193  25.826   5.262  1.00  0.00           C  
ATOM   1468  CB  GLN   185      -3.475  26.427   4.649  1.00  0.00           C  
ATOM   1469  CG  GLN   185      -4.050  27.621   5.463  1.00  0.00           C  
ATOM   1470  CD  GLN   185      -4.397  28.797   4.606  1.00  0.00           C  
ATOM   1471  OE1 GLN   185      -3.488  29.566   4.254  1.00  0.00           O  
ATOM   1472  NE2 GLN   185      -5.662  29.103   4.350  1.00  0.00           N  
ATOM   1473  C   GLN   185      -2.411  25.038   6.569  1.00  0.00           C  
ATOM   1474  O   GLN   185      -2.233  25.591   7.634  1.00  0.00           O  
ATOM   1475  N   ARG   186      -2.998  23.851   6.474  1.00  0.00           N  
ATOM   1476  CA  ARG   186      -3.544  23.234   7.719  1.00  0.00           C  
ATOM   1477  CB  ARG   186      -4.430  22.104   7.418  1.00  0.00           C  
ATOM   1478  CG  ARG   186      -4.879  21.226   8.604  1.00  0.00           C  
ATOM   1479  CD  ARG   186      -5.576  19.885   8.258  1.00  0.00           C  
ATOM   1480  NE  ARG   186      -4.747  19.086   7.344  1.00  0.00           N  
ATOM   1481  CZ  ARG   186      -5.132  18.005   6.650  1.00  0.00           C  
ATOM   1482  NH1 ARG   186      -6.390  17.689   6.604  1.00  0.00           N1+
ATOM   1483  NH2 ARG   186      -4.300  17.177   6.095  1.00  0.00           N  
ATOM   1484  C   ARG   186      -2.316  22.827   8.536  1.00  0.00           C  
ATOM   1485  O   ARG   186      -2.436  22.701   9.699  1.00  0.00           O  
ATOM   1486  N   TYR   187      -1.170  22.625   7.863  1.00  0.00           N  
ATOM   1487  CA  TYR   187       0.148  22.305   8.348  1.00  0.00           C  
ATOM   1488  CB  TYR   187       0.952  21.706   7.202  1.00  0.00           C  
ATOM   1489  CG  TYR   187       2.297  21.189   7.589  1.00  0.00           C  
ATOM   1490  CD1 TYR   187       2.483  20.359   8.760  1.00  0.00           C  
ATOM   1491  CE1 TYR   187       3.780  19.883   9.029  1.00  0.00           C  
ATOM   1492  CZ  TYR   187       4.908  20.227   8.184  1.00  0.00           C  
ATOM   1493  OH  TYR   187       6.196  19.892   8.549  1.00  0.00           O  
ATOM   1494  CE2 TYR   187       4.650  20.969   7.058  1.00  0.00           C  
ATOM   1495  CD2 TYR   187       3.351  21.525   6.759  1.00  0.00           C  
ATOM   1496  C   TYR   187       0.944  23.402   8.996  1.00  0.00           C  
ATOM   1497  O   TYR   187       1.715  23.167   9.932  1.00  0.00           O  
ATOM   1498  N   LYS   188       0.674  24.717   8.726  1.00  0.00           N  
ATOM   1499  CA  LYS   188       1.455  25.846   9.321  1.00  0.00           C  
ATOM   1500  CB  LYS   188       0.920  27.176   8.700  1.00  0.00           C  
ATOM   1501  CG  LYS   188       1.815  28.386   9.057  1.00  0.00           C  
ATOM   1502  CD  LYS   188       1.341  29.733   8.519  1.00  0.00           C  
ATOM   1503  CE  LYS   188       1.718  30.061   7.117  1.00  0.00           C  
ATOM   1504  NZ  LYS   188       1.680  31.534   6.871  1.00  0.00           N1+
ATOM   1505  C   LYS   188       1.576  25.820  10.879  1.00  0.00           C  
ATOM   1506  O   LYS   188       2.672  26.202  11.278  1.00  0.00           O  
ATOM   1507  N   PRO   189       0.591  25.446  11.731  1.00  0.00           N  
ATOM   1508  CD  PRO   189      -0.821  25.520  11.426  1.00  0.00           C  
ATOM   1509  CG  PRO   189      -1.581  25.470  12.747  1.00  0.00           C  
ATOM   1510  CB  PRO   189      -0.590  24.803  13.667  1.00  0.00           C  
ATOM   1511  CA  PRO   189       0.760  25.224  13.173  1.00  0.00           C  
ATOM   1512  C   PRO   189       1.778  24.185  13.629  1.00  0.00           C  
ATOM   1513  O   PRO   189       2.051  24.099  14.836  1.00  0.00           O  
ATOM   1514  N   PHE   190       2.318  23.357  12.742  1.00  0.00           N  
ATOM   1515  CA  PHE   190       3.460  22.378  12.993  1.00  0.00           C  
ATOM   1516  CB  PHE   190       3.158  21.021  12.442  1.00  0.00           C  
ATOM   1517  CG  PHE   190       1.814  20.460  12.888  1.00  0.00           C  
ATOM   1518  CD1 PHE   190       1.742  19.429  13.889  1.00  0.00           C  
ATOM   1519  CE1 PHE   190       0.569  18.837  14.278  1.00  0.00           C  
ATOM   1520  CZ  PHE   190      -0.625  19.211  13.663  1.00  0.00           C  
ATOM   1521  CE2 PHE   190      -0.599  20.187  12.637  1.00  0.00           C  
ATOM   1522  CD2 PHE   190       0.603  20.796  12.339  1.00  0.00           C  
ATOM   1523  C   PHE   190       4.817  22.857  12.293  1.00  0.00           C  
ATOM   1524  O   PHE   190       5.832  22.349  12.674  1.00  0.00           O  
ATOM   1525  N   LYS   191       4.792  23.815  11.369  1.00  0.00           N  
ATOM   1526  CA  LYS   191       6.002  24.308  10.577  1.00  0.00           C  
ATOM   1527  CB  LYS   191       5.697  25.374   9.512  1.00  0.00           C  
ATOM   1528  CG  LYS   191       6.720  25.599   8.421  1.00  0.00           C  
ATOM   1529  CD  LYS   191       6.836  24.503   7.412  1.00  0.00           C  
ATOM   1530  CE  LYS   191       7.981  24.832   6.425  1.00  0.00           C  
ATOM   1531  NZ  LYS   191       7.995  23.877   5.259  1.00  0.00           N1+
ATOM   1532  C   LYS   191       7.227  24.748  11.407  1.00  0.00           C  
ATOM   1533  O   LYS   191       8.347  24.524  10.996  1.00  0.00           O  
ATOM   1534  N   GLN   192       6.942  25.323  12.558  1.00  0.00           N  
ATOM   1535  CA  GLN   192       7.977  25.881  13.483  1.00  0.00           C  
ATOM   1536  CB  GLN   192       7.328  26.816  14.517  1.00  0.00           C  
ATOM   1537  CG  GLN   192       6.678  28.076  13.854  1.00  0.00           C  
ATOM   1538  CD  GLN   192       5.262  27.726  13.285  1.00  0.00           C  
ATOM   1539  OE1 GLN   192       4.670  26.722  13.637  1.00  0.00           O  
ATOM   1540  NE2 GLN   192       4.772  28.447  12.302  1.00  0.00           N  
ATOM   1541  C   GLN   192       8.748  24.761  14.264  1.00  0.00           C  
ATOM   1542  O   GLN   192       9.775  25.119  14.799  1.00  0.00           O  
ATOM   1543  N   LEU   193       8.226  23.555  14.308  1.00  0.00           N  
ATOM   1544  CA  LEU   193       8.786  22.453  15.055  1.00  0.00           C  
ATOM   1545  CB  LEU   193       7.814  21.272  15.106  1.00  0.00           C  
ATOM   1546  CG  LEU   193       6.628  21.302  16.114  1.00  0.00           C  
ATOM   1547  CD1 LEU   193       5.569  20.338  15.647  1.00  0.00           C  
ATOM   1548  CD2 LEU   193       7.032  20.920  17.550  1.00  0.00           C  
ATOM   1549  C   LEU   193      10.191  22.047  14.602  1.00  0.00           C  
ATOM   1550  O   LEU   193      10.635  22.417  13.519  1.00  0.00           O  
ATOM   1551  N   HIE   194      10.807  21.349  15.466  1.00  0.00           N  
ATOM   1552  CA  HIE   194      12.201  20.762  15.346  1.00  0.00           C  
ATOM   1553  CB  HIE   194      12.958  20.558  16.686  1.00  0.00           C  
ATOM   1554  CG  HIE   194      12.141  19.968  17.809  1.00  0.00           C  
ATOM   1555  ND1 HIE   194      11.134  20.708  18.388  1.00  0.00           N  
ATOM   1556  CE1 HIE   194      10.730  20.082  19.459  1.00  0.00           C  
ATOM   1557  NE2 HIE   194      11.491  18.994  19.694  1.00  0.00           N  
ATOM   1558  CD2 HIE   194      12.410  18.939  18.640  1.00  0.00           C  
ATOM   1559  C   HIE   194      12.131  19.410  14.573  1.00  0.00           C  
ATOM   1560  O   HIE   194      11.023  18.821  14.506  1.00  0.00           O  
ATOM   1561  N   ASN   195      13.263  18.941  13.987  1.00  0.00           N  
ATOM   1562  CA  ASN   195      13.441  17.666  13.346  1.00  0.00           C  
ATOM   1563  CB  ASN   195      13.337  16.562  14.324  1.00  0.00           C  
ATOM   1564  CG  ASN   195      14.361  16.767  15.421  1.00  0.00           C  
ATOM   1565  OD1 ASN   195      15.494  17.171  15.217  1.00  0.00           O  
ATOM   1566  ND2 ASN   195      14.012  16.461  16.633  1.00  0.00           N  
ATOM   1567  C   ASN   195      12.372  17.472  12.147  1.00  0.00           C  
ATOM   1568  O   ASN   195      11.665  16.479  12.106  1.00  0.00           O  
ATOM   1569  N   ARG   196      12.232  18.518  11.276  1.00  0.00           N  
ATOM   1570  CA  ARG   196      11.318  18.656  10.188  1.00  0.00           C  
ATOM   1571  CB  ARG   196      10.869  20.107  10.122  1.00  0.00           C  
ATOM   1572  CG  ARG   196       9.585  20.330   9.395  1.00  0.00           C  
ATOM   1573  CD  ARG   196       9.100  21.737   9.603  1.00  0.00           C  
ATOM   1574  NE  ARG   196      10.130  22.829   9.466  1.00  0.00           N  
ATOM   1575  CZ  ARG   196      10.895  23.117   8.446  1.00  0.00           C  
ATOM   1576  NH1 ARG   196      10.701  22.599   7.263  1.00  0.00           N1+
ATOM   1577  NH2 ARG   196      11.963  23.874   8.663  1.00  0.00           N  
ATOM   1578  C   ARG   196      11.913  18.151   8.824  1.00  0.00           C  
ATOM   1579  O   ARG   196      12.905  18.745   8.356  1.00  0.00           O  
ATOM   1580  N   ARG   197      11.369  17.090   8.262  1.00  0.00           N  
ATOM   1581  CA  ARG   197      12.180  16.205   7.407  1.00  0.00           C  
ATOM   1582  CB  ARG   197      12.865  15.054   8.208  1.00  0.00           C  
ATOM   1583  CG  ARG   197      14.080  15.588   8.996  1.00  0.00           C  
ATOM   1584  CD  ARG   197      14.830  14.459   9.850  1.00  0.00           C  
ATOM   1585  NE  ARG   197      15.485  15.090  10.960  1.00  0.00           N  
ATOM   1586  CZ  ARG   197      15.783  14.586  12.154  1.00  0.00           C  
ATOM   1587  NH1 ARG   197      15.439  13.364  12.493  1.00  0.00           N1+
ATOM   1588  NH2 ARG   197      16.566  15.259  12.939  1.00  0.00           N  
ATOM   1589  C   ARG   197      11.498  15.742   6.128  1.00  0.00           C  
ATOM   1590  O   ARG   197      10.315  15.580   6.213  1.00  0.00           O  
ATOM   1591  N   LEU   198      12.186  15.668   5.015  1.00  0.00           N  
ATOM   1592  CA  LEU   198      11.638  15.059   3.801  1.00  0.00           C  
ATOM   1593  CB  LEU   198      12.446  15.541   2.566  1.00  0.00           C  
ATOM   1594  CG  LEU   198      11.693  15.405   1.240  1.00  0.00           C  
ATOM   1595  CD1 LEU   198      10.508  16.428   1.184  1.00  0.00           C  
ATOM   1596  CD2 LEU   198      12.691  15.751   0.153  1.00  0.00           C  
ATOM   1597  C   LEU   198      11.692  13.487   3.743  1.00  0.00           C  
ATOM   1598  O   LEU   198      12.774  12.962   3.498  1.00  0.00           O  
ATOM   1599  N   LEU   199      10.589  12.697   3.933  1.00  0.00           N  
ATOM   1600  CA  LEU   199      10.511  11.206   4.032  1.00  0.00           C  
ATOM   1601  CB  LEU   199      10.225  11.003   5.576  1.00  0.00           C  
ATOM   1602  CG  LEU   199      11.195  11.507   6.714  1.00  0.00           C  
ATOM   1603  CD1 LEU   199      10.641  11.463   8.139  1.00  0.00           C  
ATOM   1604  CD2 LEU   199      12.508  10.799   6.720  1.00  0.00           C  
ATOM   1605  C   LEU   199       9.489  10.584   3.013  1.00  0.00           C  
ATOM   1606  O   LEU   199       8.645  11.300   2.430  1.00  0.00           O  
ATOM   1607  N   TRP   200       9.725   9.308   2.736  1.00  0.00           N  
ATOM   1608  CA  TRP   200       8.993   8.503   1.745  1.00  0.00           C  
ATOM   1609  CB  TRP   200       9.868   7.297   1.193  1.00  0.00           C  
ATOM   1610  CG  TRP   200      11.249   7.696   0.756  1.00  0.00           C  
ATOM   1611  CD1 TRP   200      12.325   7.627   1.517  1.00  0.00           C  
ATOM   1612  NE1 TRP   200      13.418   8.080   0.773  1.00  0.00           N  
ATOM   1613  CE2 TRP   200      13.062   8.459  -0.469  1.00  0.00           C  
ATOM   1614  CZ2 TRP   200      13.697   8.870  -1.662  1.00  0.00           C  
ATOM   1615  CH2 TRP   200      13.000   9.194  -2.832  1.00  0.00           C  
ATOM   1616  CZ3 TRP   200      11.651   8.910  -2.884  1.00  0.00           C  
ATOM   1617  CE3 TRP   200      10.961   8.456  -1.716  1.00  0.00           C  
ATOM   1618  CD2 TRP   200      11.636   8.126  -0.534  1.00  0.00           C  
ATOM   1619  C   TRP   200       7.722   7.944   2.266  1.00  0.00           C  
ATOM   1620  O   TRP   200       7.540   7.588   3.460  1.00  0.00           O  
ATOM   1621  N   HIE   201       6.846   7.658   1.280  1.00  0.00           N  
ATOM   1622  CA  HIE   201       5.623   6.847   1.501  1.00  0.00           C  
ATOM   1623  CB  HIE   201       4.608   7.773   2.141  1.00  0.00           C  
ATOM   1624  CG  HIE   201       3.188   7.226   2.202  1.00  0.00           C  
ATOM   1625  ND1 HIE   201       2.399   6.988   1.117  1.00  0.00           N  
ATOM   1626  CE1 HIE   201       1.247   6.408   1.537  1.00  0.00           C  
ATOM   1627  NE2 HIE   201       1.303   6.332   2.878  1.00  0.00           N  
ATOM   1628  CD2 HIE   201       2.514   6.835   3.302  1.00  0.00           C  
ATOM   1629  C   HIE   201       5.184   6.204   0.132  1.00  0.00           C  
ATOM   1630  O   HIE   201       5.703   6.615  -0.877  1.00  0.00           O  
ATOM   1631  N   GLY   202       4.295   5.148   0.175  1.00  0.00           N  
ATOM   1632  CA  GLY   202       4.012   4.312  -0.964  1.00  0.00           C  
ATOM   1633  C   GLY   202       2.782   3.389  -0.752  1.00  0.00           C  
ATOM   1634  O   GLY   202       2.378   3.065   0.427  1.00  0.00           O  
ATOM   1635  N   SER   203       2.298   2.906  -1.894  1.00  0.00           N  
ATOM   1636  CA  SER   203       1.058   2.115  -2.084  1.00  0.00           C  
ATOM   1637  CB  SER   203      -0.160   3.010  -1.822  1.00  0.00           C  
ATOM   1638  OG  SER   203      -1.336   2.301  -1.807  1.00  0.00           O  
ATOM   1639  C   SER   203       1.060   1.633  -3.570  1.00  0.00           C  
ATOM   1640  O   SER   203       1.876   2.096  -4.362  1.00  0.00           O  
ATOM   1641  N   ARG   204       0.146   0.733  -3.876  1.00  0.00           N  
ATOM   1642  CA  ARG   204      -0.022   0.294  -5.302  1.00  0.00           C  
ATOM   1643  CB  ARG   204      -0.808  -1.025  -5.311  1.00  0.00           C  
ATOM   1644  CG  ARG   204      -2.330  -0.937  -4.894  1.00  0.00           C  
ATOM   1645  CD  ARG   204      -2.879  -2.352  -4.826  1.00  0.00           C  
ATOM   1646  NE  ARG   204      -2.998  -3.016  -6.134  1.00  0.00           N  
ATOM   1647  CZ  ARG   204      -3.233  -4.276  -6.356  1.00  0.00           C  
ATOM   1648  NH1 ARG   204      -3.281  -5.214  -5.448  1.00  0.00           N1+
ATOM   1649  NH2 ARG   204      -3.299  -4.780  -7.553  1.00  0.00           N  
ATOM   1650  C   ARG   204      -0.771   1.245  -6.239  1.00  0.00           C  
ATOM   1651  O   ARG   204      -1.342   2.193  -5.738  1.00  0.00           O  
ATOM   1652  N   THR   205      -0.832   1.101  -7.536  1.00  0.00           N  
ATOM   1653  CA  THR   205      -1.260   2.212  -8.416  1.00  0.00           C  
ATOM   1654  CB  THR   205      -1.095   1.815  -9.895  1.00  0.00           C  
ATOM   1655  CG2 THR   205       0.390   1.732 -10.291  1.00  0.00           C  
ATOM   1656  OG1 THR   205      -1.858   0.663 -10.285  1.00  0.00           O  
ATOM   1657  C   THR   205      -2.711   2.673  -8.175  1.00  0.00           C  
ATOM   1658  O   THR   205      -3.085   3.829  -8.426  1.00  0.00           O  
ATOM   1659  N   THR   206      -3.638   1.778  -7.789  1.00  0.00           N  
ATOM   1660  CA  THR   206      -5.077   2.096  -7.683  1.00  0.00           C  
ATOM   1661  CB  THR   206      -5.960   0.823  -7.471  1.00  0.00           C  
ATOM   1662  CG2 THR   206      -5.879  -0.044  -8.738  1.00  0.00           C  
ATOM   1663  OG1 THR   206      -5.410   0.009  -6.510  1.00  0.00           O  
ATOM   1664  C   THR   206      -5.492   3.022  -6.521  1.00  0.00           C  
ATOM   1665  O   THR   206      -6.596   3.436  -6.607  1.00  0.00           O  
ATOM   1666  N   ASN   207      -4.586   3.283  -5.572  1.00  0.00           N  
ATOM   1667  CA  ASN   207      -4.851   3.807  -4.258  1.00  0.00           C  
ATOM   1668  CB  ASN   207      -4.391   2.945  -3.066  1.00  0.00           C  
ATOM   1669  CG  ASN   207      -4.867   1.405  -3.070  1.00  0.00           C  
ATOM   1670  OD1 ASN   207      -5.711   0.955  -3.853  1.00  0.00           O  
ATOM   1671  ND2 ASN   207      -4.106   0.618  -2.394  1.00  0.00           N  
ATOM   1672  C   ASN   207      -4.522   5.365  -4.170  1.00  0.00           C  
ATOM   1673  O   ASN   207      -5.010   6.087  -3.328  1.00  0.00           O  
ATOM   1674  N   PHE   208      -3.744   5.859  -5.138  1.00  0.00           N  
ATOM   1675  CA  PHE   208      -3.297   7.349  -5.235  1.00  0.00           C  
ATOM   1676  CB  PHE   208      -2.048   7.435  -6.164  1.00  0.00           C  
ATOM   1677  CG  PHE   208      -0.747   6.847  -5.701  1.00  0.00           C  
ATOM   1678  CD1 PHE   208      -0.525   5.484  -5.980  1.00  0.00           C  
ATOM   1679  CE1 PHE   208       0.685   4.902  -5.514  1.00  0.00           C  
ATOM   1680  CZ  PHE   208       1.584   5.610  -4.631  1.00  0.00           C  
ATOM   1681  CE2 PHE   208       1.336   6.954  -4.483  1.00  0.00           C  
ATOM   1682  CD2 PHE   208       0.224   7.647  -5.006  1.00  0.00           C  
ATOM   1683  C   PHE   208      -4.491   8.323  -5.510  1.00  0.00           C  
ATOM   1684  O   PHE   208      -4.498   9.385  -4.893  1.00  0.00           O  
ATOM   1685  N   ALA   209      -5.587   7.971  -6.234  1.00  0.00           N  
ATOM   1686  CA  ALA   209      -6.738   8.843  -6.405  1.00  0.00           C  
ATOM   1687  CB  ALA   209      -7.610   8.114  -7.396  1.00  0.00           C  
ATOM   1688  C   ALA   209      -7.472   9.120  -5.041  1.00  0.00           C  
ATOM   1689  O   ALA   209      -7.945  10.235  -4.806  1.00  0.00           O  
ATOM   1690  N   GLY   210      -7.460   8.150  -4.080  1.00  0.00           N  
ATOM   1691  CA  GLY   210      -7.858   8.274  -2.693  1.00  0.00           C  
ATOM   1692  C   GLY   210      -6.927   9.292  -1.946  1.00  0.00           C  
ATOM   1693  O   GLY   210      -7.399  10.332  -1.545  1.00  0.00           O  
ATOM   1694  N   ILE   211      -5.600   8.955  -1.836  1.00  0.00           N  
ATOM   1695  CA  ILE   211      -4.554   9.816  -1.200  1.00  0.00           C  
ATOM   1696  CB  ILE   211      -3.165   9.280  -1.521  1.00  0.00           C  
ATOM   1697  CG2 ILE   211      -2.149  10.295  -0.893  1.00  0.00           C  
ATOM   1698  CG1 ILE   211      -2.892   7.901  -0.924  1.00  0.00           C  
ATOM   1699  CD1 ILE   211      -1.419   7.386  -1.023  1.00  0.00           C  
ATOM   1700  C   ILE   211      -4.700  11.293  -1.621  1.00  0.00           C  
ATOM   1701  O   ILE   211      -4.787  12.119  -0.717  1.00  0.00           O  
ATOM   1702  N   LEU   212      -4.797  11.574  -2.933  1.00  0.00           N  
ATOM   1703  CA  LEU   212      -4.671  12.957  -3.435  1.00  0.00           C  
ATOM   1704  CB  LEU   212      -4.236  12.938  -4.888  1.00  0.00           C  
ATOM   1705  CG  LEU   212      -2.919  12.290  -5.232  1.00  0.00           C  
ATOM   1706  CD1 LEU   212      -2.585  12.711  -6.713  1.00  0.00           C  
ATOM   1707  CD2 LEU   212      -1.714  12.808  -4.451  1.00  0.00           C  
ATOM   1708  C   LEU   212      -5.961  13.840  -3.169  1.00  0.00           C  
ATOM   1709  O   LEU   212      -5.837  14.994  -2.852  1.00  0.00           O  
ATOM   1710  N   SER   213      -7.113  13.179  -3.223  1.00  0.00           N  
ATOM   1711  CA  SER   213      -8.479  13.802  -2.898  1.00  0.00           C  
ATOM   1712  CB  SER   213      -9.619  13.084  -3.694  1.00  0.00           C  
ATOM   1713  OG  SER   213      -9.763  11.715  -3.379  1.00  0.00           O  
ATOM   1714  C   SER   213      -8.860  13.800  -1.370  1.00  0.00           C  
ATOM   1715  O   SER   213      -9.847  14.418  -0.964  1.00  0.00           O  
ATOM   1716  N   GLN   214      -8.202  12.926  -0.542  1.00  0.00           N  
ATOM   1717  CA  GLN   214      -8.639  12.613   0.881  1.00  0.00           C  
ATOM   1718  CB  GLN   214      -9.349  11.239   1.229  1.00  0.00           C  
ATOM   1719  CG  GLN   214     -10.140  10.619   0.127  1.00  0.00           C  
ATOM   1720  CD  GLN   214     -11.436  11.396  -0.070  1.00  0.00           C  
ATOM   1721  OE1 GLN   214     -12.071  11.728   0.932  1.00  0.00           O  
ATOM   1722  NE2 GLN   214     -11.853  11.726  -1.318  1.00  0.00           N  
ATOM   1723  C   GLN   214      -7.583  12.848   1.972  1.00  0.00           C  
ATOM   1724  O   GLN   214      -7.824  12.803   3.218  1.00  0.00           O  
ATOM   1725  N   GLY   215      -6.362  13.094   1.473  1.00  0.00           N  
ATOM   1726  CA  GLY   215      -5.148  13.092   2.212  1.00  0.00           C  
ATOM   1727  C   GLY   215      -4.953  11.786   2.957  1.00  0.00           C  
ATOM   1728  O   GLY   215      -5.681  10.768   2.841  1.00  0.00           O  
ATOM   1729  N   LEU   216      -3.797  11.718   3.578  1.00  0.00           N  
ATOM   1730  CA  LEU   216      -3.378  10.573   4.386  1.00  0.00           C  
ATOM   1731  CB  LEU   216      -1.928  10.783   4.939  1.00  0.00           C  
ATOM   1732  CG  LEU   216      -0.813  10.911   3.868  1.00  0.00           C  
ATOM   1733  CD1 LEU   216       0.452  11.562   4.531  1.00  0.00           C  
ATOM   1734  CD2 LEU   216      -0.327   9.571   3.336  1.00  0.00           C  
ATOM   1735  C   LEU   216      -4.260  10.205   5.539  1.00  0.00           C  
ATOM   1736  O   LEU   216      -4.835  11.036   6.266  1.00  0.00           O  
ATOM   1737  N   ARG   217      -4.519   8.867   5.638  1.00  0.00           N  
ATOM   1738  CA  ARG   217      -5.502   8.254   6.473  1.00  0.00           C  
ATOM   1739  CB  ARG   217      -6.159   7.157   5.666  1.00  0.00           C  
ATOM   1740  CG  ARG   217      -7.005   6.096   6.373  1.00  0.00           C  
ATOM   1741  CD  ARG   217      -7.795   5.132   5.498  1.00  0.00           C  
ATOM   1742  NE  ARG   217      -6.895   4.254   4.748  1.00  0.00           N  
ATOM   1743  CZ  ARG   217      -6.777   4.288   3.481  1.00  0.00           C  
ATOM   1744  NH1 ARG   217      -7.440   5.061   2.714  1.00  0.00           N1+
ATOM   1745  NH2 ARG   217      -6.131   3.431   2.820  1.00  0.00           N  
ATOM   1746  C   ARG   217      -4.853   7.775   7.804  1.00  0.00           C  
ATOM   1747  O   ARG   217      -3.688   7.353   7.880  1.00  0.00           O  
ATOM   1748  N   ILE   218      -5.703   7.637   8.800  1.00  0.00           N  
ATOM   1749  CA  ILE   218      -5.457   6.739   9.977  1.00  0.00           C  
ATOM   1750  CB  ILE   218      -5.158   7.485  11.351  1.00  0.00           C  
ATOM   1751  CG2 ILE   218      -5.143   6.424  12.476  1.00  0.00           C  
ATOM   1752  CG1 ILE   218      -3.901   8.371  11.361  1.00  0.00           C  
ATOM   1753  CD1 ILE   218      -3.851   9.311  12.596  1.00  0.00           C  
ATOM   1754  C   ILE   218      -6.581   5.697  10.038  1.00  0.00           C  
ATOM   1755  O   ILE   218      -7.721   5.959   9.746  1.00  0.00           O  
ATOM   1756  N   ALA   219      -6.257   4.441  10.285  1.00  0.00           N  
ATOM   1757  CA  ALA   219      -7.154   3.255  10.293  1.00  0.00           C  
ATOM   1758  CB  ALA   219      -6.388   2.074  10.729  1.00  0.00           C  
ATOM   1759  C   ALA   219      -8.496   3.422  11.044  1.00  0.00           C  
ATOM   1760  O   ALA   219      -8.404   3.835  12.234  1.00  0.00           O  
ATOM   1761  N   PRO   220      -9.687   3.010  10.491  1.00  0.00           N  
ATOM   1762  CD  PRO   220      -9.929   2.435   9.176  1.00  0.00           C  
ATOM   1763  CG  PRO   220     -11.419   2.630   8.819  1.00  0.00           C  
ATOM   1764  CB  PRO   220     -12.034   2.846  10.224  1.00  0.00           C  
ATOM   1765  CA  PRO   220     -10.952   3.345  11.138  1.00  0.00           C  
ATOM   1766  C   PRO   220     -11.056   2.802  12.563  1.00  0.00           C  
ATOM   1767  O   PRO   220     -10.342   1.863  12.928  1.00  0.00           O  
ATOM   1768  N   PRO   221     -11.992   3.320  13.377  1.00  0.00           N  
ATOM   1769  CD  PRO   221     -12.634   4.604  13.136  1.00  0.00           C  
ATOM   1770  CG  PRO   221     -13.377   5.043  14.359  1.00  0.00           C  
ATOM   1771  CB  PRO   221     -13.375   3.815  15.284  1.00  0.00           C  
ATOM   1772  CA  PRO   221     -12.363   2.802  14.684  1.00  0.00           C  
ATOM   1773  C   PRO   221     -12.885   1.361  14.757  1.00  0.00           C  
ATOM   1774  O   PRO   221     -12.710   0.630  15.752  1.00  0.00           O  
ATOM   1775  N   GLU   222     -13.375   0.906  13.633  1.00  0.00           N  
ATOM   1776  CA  GLU   222     -13.949  -0.445  13.502  1.00  0.00           C  
ATOM   1777  CB  GLU   222     -14.670  -0.593  12.123  1.00  0.00           C  
ATOM   1778  CG  GLU   222     -16.005   0.166  12.158  1.00  0.00           C  
ATOM   1779  CD  GLU   222     -15.851   1.656  12.432  1.00  0.00           C  
ATOM   1780  OE1 GLU   222     -16.761   2.210  13.054  1.00  0.00           O  
ATOM   1781  OE2 GLU   222     -14.952   2.330  11.893  1.00  0.00           O1-
ATOM   1782  C   GLU   222     -12.838  -1.500  13.466  1.00  0.00           C  
ATOM   1783  O   GLU   222     -13.036  -2.664  13.874  1.00  0.00           O  
ATOM   1784  N   ALA   223     -11.738  -1.121  12.835  1.00  0.00           N  
ATOM   1785  CA  ALA   223     -10.600  -2.019  12.538  1.00  0.00           C  
ATOM   1786  CB  ALA   223      -9.665  -1.310  11.564  1.00  0.00           C  
ATOM   1787  C   ALA   223      -9.990  -2.626  13.803  1.00  0.00           C  
ATOM   1788  O   ALA   223      -9.876  -1.917  14.799  1.00  0.00           O  
ATOM   1789  N   PRO   224      -9.629  -3.905  13.843  1.00  0.00           N  
ATOM   1790  CD  PRO   224      -9.841  -4.961  12.862  1.00  0.00           C  
ATOM   1791  CG  PRO   224      -9.054  -6.178  13.357  1.00  0.00           C  
ATOM   1792  CB  PRO   224      -8.702  -5.883  14.750  1.00  0.00           C  
ATOM   1793  CA  PRO   224      -8.780  -4.395  14.972  1.00  0.00           C  
ATOM   1794  C   PRO   224      -7.414  -3.737  14.986  1.00  0.00           C  
ATOM   1795  O   PRO   224      -6.840  -3.644  13.914  1.00  0.00           O  
ATOM   1796  N   VAL   225      -6.842  -3.325  16.153  1.00  0.00           N  
ATOM   1797  CA  VAL   225      -5.397  -2.907  16.302  1.00  0.00           C  
ATOM   1798  CB  VAL   225      -5.158  -2.009  17.546  1.00  0.00           C  
ATOM   1799  CG1 VAL   225      -5.201  -2.808  18.855  1.00  0.00           C  
ATOM   1800  CG2 VAL   225      -3.908  -1.115  17.583  1.00  0.00           C  
ATOM   1801  C   VAL   225      -4.256  -3.929  16.067  1.00  0.00           C  
ATOM   1802  O   VAL   225      -3.103  -3.676  16.369  1.00  0.00           O  
ATOM   1803  N   THR   226      -4.608  -5.072  15.441  1.00  0.00           N  
ATOM   1804  CA  THR   226      -3.699  -6.160  15.065  1.00  0.00           C  
ATOM   1805  CB  THR   226      -4.443  -7.241  14.324  1.00  0.00           C  
ATOM   1806  CG2 THR   226      -4.963  -6.858  12.972  1.00  0.00           C  
ATOM   1807  OG1 THR   226      -3.628  -8.389  13.986  1.00  0.00           O  
ATOM   1808  C   THR   226      -2.518  -5.681  14.259  1.00  0.00           C  
ATOM   1809  O   THR   226      -2.609  -4.825  13.404  1.00  0.00           O  
ATOM   1810  N   GLY   227      -1.324  -6.211  14.590  1.00  0.00           N  
ATOM   1811  CA  GLY   227      -0.089  -6.174  13.802  1.00  0.00           C  
ATOM   1812  C   GLY   227       0.662  -4.916  14.048  1.00  0.00           C  
ATOM   1813  O   GLY   227       1.935  -4.994  14.073  1.00  0.00           O  
ATOM   1814  N   TYR   228      -0.030  -3.817  14.346  1.00  0.00           N  
ATOM   1815  CA  TYR   228       0.796  -2.611  14.649  1.00  0.00           C  
ATOM   1816  CB  TYR   228      -0.047  -1.403  14.972  1.00  0.00           C  
ATOM   1817  CG  TYR   228      -1.021  -0.901  13.925  1.00  0.00           C  
ATOM   1818  CD1 TYR   228      -0.489  -0.298  12.810  1.00  0.00           C  
ATOM   1819  CE1 TYR   228      -1.352   0.253  11.849  1.00  0.00           C  
ATOM   1820  CZ  TYR   228      -2.736   0.194  12.044  1.00  0.00           C  
ATOM   1821  OH  TYR   228      -3.699   0.638  11.178  1.00  0.00           O  
ATOM   1822  CE2 TYR   228      -3.232  -0.420  13.197  1.00  0.00           C  
ATOM   1823  CD2 TYR   228      -2.387  -0.928  14.125  1.00  0.00           C  
ATOM   1824  C   TYR   228       1.752  -2.787  15.907  1.00  0.00           C  
ATOM   1825  O   TYR   228       1.375  -3.296  16.915  1.00  0.00           O  
ATOM   1826  N   MET   229       2.917  -2.420  15.657  1.00  0.00           N  
ATOM   1827  CA  MET   229       3.972  -2.439  16.706  1.00  0.00           C  
ATOM   1828  CB  MET   229       5.077  -3.430  16.578  1.00  0.00           C  
ATOM   1829  CG  MET   229       6.045  -3.093  15.429  1.00  0.00           C  
ATOM   1830  SD  MET   229       5.356  -2.716  13.746  1.00  0.00           S  
ATOM   1831  CE  MET   229       5.492  -4.282  12.839  1.00  0.00           C  
ATOM   1832  C   MET   229       4.566  -1.061  17.144  1.00  0.00           C  
ATOM   1833  O   MET   229       5.312  -0.977  18.119  1.00  0.00           O  
ATOM   1834  N   PHE   230       4.166   0.044  16.520  1.00  0.00           N  
ATOM   1835  CA  PHE   230       4.530   1.392  16.925  1.00  0.00           C  
ATOM   1836  CB  PHE   230       5.755   1.836  16.128  1.00  0.00           C  
ATOM   1837  CG  PHE   230       7.098   1.049  16.056  1.00  0.00           C  
ATOM   1838  CD1 PHE   230       8.053   1.227  17.099  1.00  0.00           C  
ATOM   1839  CE1 PHE   230       9.154   0.392  17.127  1.00  0.00           C  
ATOM   1840  CZ  PHE   230       9.467  -0.484  16.046  1.00  0.00           C  
ATOM   1841  CE2 PHE   230       8.634  -0.457  14.874  1.00  0.00           C  
ATOM   1842  CD2 PHE   230       7.490   0.275  14.922  1.00  0.00           C  
ATOM   1843  C   PHE   230       3.376   2.380  16.905  1.00  0.00           C  
ATOM   1844  O   PHE   230       3.529   3.519  16.609  1.00  0.00           O  
ATOM   1845  N   GLY   231       2.189   1.848  17.198  1.00  0.00           N  
ATOM   1846  CA  GLY   231       0.892   2.558  17.194  1.00  0.00           C  
ATOM   1847  C   GLY   231       0.197   2.741  15.801  1.00  0.00           C  
ATOM   1848  O   GLY   231       0.746   2.401  14.755  1.00  0.00           O  
ATOM   1849  N   LYS   232      -0.988   3.291  15.974  1.00  0.00           N  
ATOM   1850  CA  LYS   232      -1.996   3.330  14.830  1.00  0.00           C  
ATOM   1851  CB  LYS   232      -3.380   3.442  15.500  1.00  0.00           C  
ATOM   1852  CG  LYS   232      -4.416   2.656  14.716  1.00  0.00           C  
ATOM   1853  CD  LYS   232      -5.789   2.577  15.244  1.00  0.00           C  
ATOM   1854  CE  LYS   232      -6.794   1.881  14.309  1.00  0.00           C  
ATOM   1855  NZ  LYS   232      -8.176   1.674  14.878  1.00  0.00           N1+
ATOM   1856  C   LYS   232      -1.697   4.440  13.865  1.00  0.00           C  
ATOM   1857  O   LYS   232      -2.490   4.584  12.978  1.00  0.00           O  
ATOM   1858  N   GLY   233      -0.811   5.358  14.155  1.00  0.00           N  
ATOM   1859  CA  GLY   233      -0.382   6.368  13.190  1.00  0.00           C  
ATOM   1860  C   GLY   233      -0.159   6.073  11.633  1.00  0.00           C  
ATOM   1861  O   GLY   233      -0.220   4.983  11.079  1.00  0.00           O  
ATOM   1862  N   ILE   234       0.317   7.117  10.917  1.00  0.00           N  
ATOM   1863  CA  ILE   234       0.780   7.084   9.555  1.00  0.00           C  
ATOM   1864  CB  ILE   234       0.596   8.509   8.931  1.00  0.00           C  
ATOM   1865  CG2 ILE   234       0.559   8.233   7.404  1.00  0.00           C  
ATOM   1866  CG1 ILE   234      -0.578   9.374   9.365  1.00  0.00           C  
ATOM   1867  CD1 ILE   234      -0.459  10.820   8.927  1.00  0.00           C  
ATOM   1868  C   ILE   234       2.242   6.642   9.690  1.00  0.00           C  
ATOM   1869  O   ILE   234       2.907   7.058  10.635  1.00  0.00           O  
ATOM   1870  N   TYR   235       2.698   5.870   8.732  1.00  0.00           N  
ATOM   1871  CA  TYR   235       4.088   5.387   8.633  1.00  0.00           C  
ATOM   1872  CB  TYR   235       4.286   3.849   8.811  1.00  0.00           C  
ATOM   1873  CG  TYR   235       3.814   3.137  10.075  1.00  0.00           C  
ATOM   1874  CD1 TYR   235       2.475   3.159  10.539  1.00  0.00           C  
ATOM   1875  CE1 TYR   235       2.113   2.424  11.710  1.00  0.00           C  
ATOM   1876  CZ  TYR   235       3.070   1.709  12.396  1.00  0.00           C  
ATOM   1877  OH  TYR   235       2.752   1.094  13.575  1.00  0.00           O  
ATOM   1878  CE2 TYR   235       4.413   1.670  11.925  1.00  0.00           C  
ATOM   1879  CD2 TYR   235       4.793   2.382  10.821  1.00  0.00           C  
ATOM   1880  C   TYR   235       4.881   6.009   7.401  1.00  0.00           C  
ATOM   1881  O   TYR   235       4.371   6.340   6.308  1.00  0.00           O  
ATOM   1882  N   PHE   236       6.198   6.261   7.527  1.00  0.00           N  
ATOM   1883  CA  PHE   236       7.004   7.106   6.650  1.00  0.00           C  
ATOM   1884  CB  PHE   236       6.794   8.537   7.035  1.00  0.00           C  
ATOM   1885  CG  PHE   236       5.858   9.306   6.090  1.00  0.00           C  
ATOM   1886  CD1 PHE   236       6.378  10.069   5.096  1.00  0.00           C  
ATOM   1887  CE1 PHE   236       5.587  10.797   4.171  1.00  0.00           C  
ATOM   1888  CZ  PHE   236       4.212  10.706   4.264  1.00  0.00           C  
ATOM   1889  CE2 PHE   236       3.626   9.989   5.327  1.00  0.00           C  
ATOM   1890  CD2 PHE   236       4.477   9.419   6.267  1.00  0.00           C  
ATOM   1891  C   PHE   236       8.483   6.651   6.790  1.00  0.00           C  
ATOM   1892  O   PHE   236       8.893   6.309   7.903  1.00  0.00           O  
ATOM   1893  N   ALA   237       9.324   6.746   5.689  1.00  0.00           N  
ATOM   1894  CA  ALA   237      10.584   6.090   5.650  1.00  0.00           C  
ATOM   1895  CB  ALA   237      10.632   5.105   4.516  1.00  0.00           C  
ATOM   1896  C   ALA   237      11.676   7.112   5.415  1.00  0.00           C  
ATOM   1897  O   ALA   237      11.487   8.205   4.802  1.00  0.00           O  
ATOM   1898  N   ASP   238      12.975   6.811   5.681  1.00  0.00           N  
ATOM   1899  CA  ASP   238      14.216   7.552   5.320  1.00  0.00           C  
ATOM   1900  CB  ASP   238      15.029   7.844   6.549  1.00  0.00           C  
ATOM   1901  CG  ASP   238      15.533   6.640   7.398  1.00  0.00           C  
ATOM   1902  OD1 ASP   238      15.435   5.498   6.958  1.00  0.00           O  
ATOM   1903  OD2 ASP   238      15.999   6.958   8.524  1.00  0.00           O1-
ATOM   1904  C   ASP   238      14.997   6.873   4.169  1.00  0.00           C  
ATOM   1905  O   ASP   238      16.089   7.359   3.819  1.00  0.00           O  
ATOM   1906  N   MET   239      14.488   5.702   3.626  1.00  0.00           N  
ATOM   1907  CA  MET   239      15.138   5.133   2.469  1.00  0.00           C  
ATOM   1908  CB  MET   239      15.863   3.847   2.930  1.00  0.00           C  
ATOM   1909  CG  MET   239      17.045   4.143   3.847  1.00  0.00           C  
ATOM   1910  SD  MET   239      18.100   2.681   4.215  1.00  0.00           S  
ATOM   1911  CE  MET   239      18.913   2.198   2.680  1.00  0.00           C  
ATOM   1912  C   MET   239      13.970   4.708   1.489  1.00  0.00           C  
ATOM   1913  O   MET   239      13.032   4.089   1.947  1.00  0.00           O  
ATOM   1914  N   VAL   240      14.114   4.905   0.186  1.00  0.00           N  
ATOM   1915  CA  VAL   240      13.072   4.552  -0.804  1.00  0.00           C  
ATOM   1916  CB  VAL   240      13.181   5.179  -2.222  1.00  0.00           C  
ATOM   1917  CG1 VAL   240      14.309   4.595  -3.169  1.00  0.00           C  
ATOM   1918  CG2 VAL   240      11.896   5.188  -3.116  1.00  0.00           C  
ATOM   1919  C   VAL   240      12.968   3.018  -0.949  1.00  0.00           C  
ATOM   1920  O   VAL   240      11.855   2.571  -1.169  1.00  0.00           O  
ATOM   1921  N   SER   241      14.080   2.211  -0.809  1.00  0.00           N  
ATOM   1922  CA  SER   241      14.035   0.736  -0.599  1.00  0.00           C  
ATOM   1923  CB  SER   241      15.505   0.285  -0.353  1.00  0.00           C  
ATOM   1924  OG  SER   241      16.339   1.044   0.501  1.00  0.00           O  
ATOM   1925  C   SER   241      13.089   0.230   0.478  1.00  0.00           C  
ATOM   1926  O   SER   241      12.537  -0.855   0.331  1.00  0.00           O  
ATOM   1927  N   LYS   242      12.660   1.101   1.400  1.00  0.00           N  
ATOM   1928  CA  LYS   242      11.606   0.645   2.350  1.00  0.00           C  
ATOM   1929  CB  LYS   242      11.763   1.494   3.606  1.00  0.00           C  
ATOM   1930  CG  LYS   242      10.713   1.213   4.758  1.00  0.00           C  
ATOM   1931  CD  LYS   242      10.209  -0.295   4.779  1.00  0.00           C  
ATOM   1932  CE  LYS   242       9.235  -0.515   5.953  1.00  0.00           C  
ATOM   1933  NZ  LYS   242       8.942  -1.991   6.183  1.00  0.00           N1+
ATOM   1934  C   LYS   242      10.299   0.906   1.670  1.00  0.00           C  
ATOM   1935  O   LYS   242       9.547  -0.048   1.470  1.00  0.00           O  
ATOM   1936  N   SER   243       9.949   2.146   1.240  1.00  0.00           N  
ATOM   1937  CA  SER   243       8.605   2.335   0.608  1.00  0.00           C  
ATOM   1938  CB  SER   243       8.328   3.827   0.340  1.00  0.00           C  
ATOM   1939  OG  SER   243       8.284   4.471   1.626  1.00  0.00           O  
ATOM   1940  C   SER   243       8.342   1.614  -0.705  1.00  0.00           C  
ATOM   1941  O   SER   243       7.216   1.384  -1.171  1.00  0.00           O  
ATOM   1942  N   ALA   244       9.450   1.202  -1.362  1.00  0.00           N  
ATOM   1943  CA  ALA   244       9.360   0.270  -2.557  1.00  0.00           C  
ATOM   1944  CB  ALA   244      10.747   0.234  -3.287  1.00  0.00           C  
ATOM   1945  C   ALA   244       8.831  -1.111  -2.147  1.00  0.00           C  
ATOM   1946  O   ALA   244       8.377  -1.851  -3.021  1.00  0.00           O  
ATOM   1947  N   ASN   245       8.815  -1.516  -0.867  1.00  0.00           N  
ATOM   1948  CA  ASN   245       8.243  -2.765  -0.369  1.00  0.00           C  
ATOM   1949  CB  ASN   245       8.678  -2.961   1.093  1.00  0.00           C  
ATOM   1950  CG  ASN   245      10.182  -3.095   1.451  1.00  0.00           C  
ATOM   1951  OD1 ASN   245      10.605  -2.889   2.602  1.00  0.00           O  
ATOM   1952  ND2 ASN   245      10.974  -3.482   0.522  1.00  0.00           N  
ATOM   1953  C   ASN   245       6.673  -2.772  -0.461  1.00  0.00           C  
ATOM   1954  O   ASN   245       6.029  -3.801  -0.280  1.00  0.00           O  
ATOM   1955  N   TYR   246       6.038  -1.590  -0.604  1.00  0.00           N  
ATOM   1956  CA  TYR   246       4.556  -1.500  -0.730  1.00  0.00           C  
ATOM   1957  CB  TYR   246       3.909  -0.463   0.255  1.00  0.00           C  
ATOM   1958  CG  TYR   246       4.463  -0.727   1.652  1.00  0.00           C  
ATOM   1959  CD1 TYR   246       3.988  -1.830   2.379  1.00  0.00           C  
ATOM   1960  CE1 TYR   246       4.581  -2.190   3.633  1.00  0.00           C  
ATOM   1961  CZ  TYR   246       5.565  -1.334   4.122  1.00  0.00           C  
ATOM   1962  OH  TYR   246       6.081  -1.626   5.371  1.00  0.00           O  
ATOM   1963  CE2 TYR   246       6.210  -0.369   3.313  1.00  0.00           C  
ATOM   1964  CD2 TYR   246       5.623  -0.001   2.071  1.00  0.00           C  
ATOM   1965  C   TYR   246       4.098  -1.172  -2.176  1.00  0.00           C  
ATOM   1966  O   TYR   246       2.865  -1.120  -2.406  1.00  0.00           O  
ATOM   1967  N   CYS   247       5.051  -0.873  -3.040  1.00  0.00           N  
ATOM   1968  CA  CYS   247       4.821  -0.438  -4.456  1.00  0.00           C  
ATOM   1969  CB  CYS   247       6.251  -0.056  -4.924  1.00  0.00           C  
ATOM   1970  SG  CYS   247       6.272   0.802  -6.504  1.00  0.00           S  
ATOM   1971  C   CYS   247       4.175  -1.488  -5.341  1.00  0.00           C  
ATOM   1972  O   CYS   247       3.493  -1.116  -6.289  1.00  0.00           O  
ATOM   1973  N   HIE   248       4.272  -2.763  -4.995  1.00  0.00           N  
ATOM   1974  CA  HIE   248       3.507  -3.949  -5.482  1.00  0.00           C  
ATOM   1975  CB  HIE   248       2.000  -3.732  -5.372  1.00  0.00           C  
ATOM   1976  CG  HIE   248       1.144  -4.973  -5.320  1.00  0.00           C  
ATOM   1977  ND1 HIE   248       0.978  -5.739  -4.141  1.00  0.00           N  
ATOM   1978  CE1 HIE   248       0.088  -6.671  -4.541  1.00  0.00           C  
ATOM   1979  NE2 HIE   248      -0.223  -6.565  -5.850  1.00  0.00           N  
ATOM   1980  CD2 HIE   248       0.284  -5.386  -6.285  1.00  0.00           C  
ATOM   1981  C   HIE   248       3.950  -4.487  -6.884  1.00  0.00           C  
ATOM   1982  O   HIE   248       3.270  -5.249  -7.484  1.00  0.00           O  
ATOM   1983  N   THR   249       4.998  -3.910  -7.437  1.00  0.00           N  
ATOM   1984  CA  THR   249       5.576  -3.979  -8.767  1.00  0.00           C  
ATOM   1985  CB  THR   249       6.493  -2.813  -8.999  1.00  0.00           C  
ATOM   1986  CG2 THR   249       5.860  -1.428  -9.267  1.00  0.00           C  
ATOM   1987  OG1 THR   249       7.251  -2.655  -7.817  1.00  0.00           O  
ATOM   1988  C   THR   249       6.314  -5.339  -8.936  1.00  0.00           C  
ATOM   1989  O   THR   249       6.934  -5.872  -8.019  1.00  0.00           O  
ATOM   1990  N   SER   250       6.206  -5.925 -10.109  1.00  0.00           N  
ATOM   1991  CA  SER   250       6.817  -7.225 -10.446  1.00  0.00           C  
ATOM   1992  CB  SER   250       5.892  -8.352  -9.814  1.00  0.00           C  
ATOM   1993  OG  SER   250       4.604  -8.391 -10.416  1.00  0.00           O  
ATOM   1994  C   SER   250       7.060  -7.311 -11.921  1.00  0.00           C  
ATOM   1995  O   SER   250       6.716  -6.437 -12.684  1.00  0.00           O  
ATOM   1996  N   GLN   251       7.573  -8.466 -12.338  1.00  0.00           N  
ATOM   1997  CA  GLN   251       7.847  -8.743 -13.830  1.00  0.00           C  
ATOM   1998  CB  GLN   251       8.510 -10.033 -14.096  1.00  0.00           C  
ATOM   1999  CG  GLN   251       9.744 -10.333 -13.137  1.00  0.00           C  
ATOM   2000  CD  GLN   251      10.467 -11.594 -13.446  1.00  0.00           C  
ATOM   2001  OE1 GLN   251       9.886 -12.674 -13.232  1.00  0.00           O  
ATOM   2002  NE2 GLN   251      11.712 -11.665 -13.848  1.00  0.00           N  
ATOM   2003  C   GLN   251       6.613  -8.528 -14.735  1.00  0.00           C  
ATOM   2004  O   GLN   251       6.795  -8.095 -15.868  1.00  0.00           O  
ATOM   2005  N   GLY   252       5.410  -8.782 -14.175  1.00  0.00           N  
ATOM   2006  CA  GLY   252       4.155  -8.607 -14.876  1.00  0.00           C  
ATOM   2007  C   GLY   252       3.752  -7.183 -14.937  1.00  0.00           C  
ATOM   2008  O   GLY   252       2.689  -6.919 -15.533  1.00  0.00           O  
ATOM   2009  N   ASP   253       4.416  -6.240 -14.251  1.00  0.00           N  
ATOM   2010  CA  ASP   253       3.796  -5.008 -13.795  1.00  0.00           C  
ATOM   2011  CB  ASP   253       2.742  -5.221 -12.682  1.00  0.00           C  
ATOM   2012  CG  ASP   253       1.898  -3.978 -12.391  1.00  0.00           C  
ATOM   2013  OD1 ASP   253       2.017  -2.940 -13.006  1.00  0.00           O  
ATOM   2014  OD2 ASP   253       1.021  -4.161 -11.492  1.00  0.00           O1-
ATOM   2015  C   ASP   253       4.865  -3.986 -13.344  1.00  0.00           C  
ATOM   2016  O   ASP   253       5.152  -3.900 -12.179  1.00  0.00           O  
ATOM   2017  N   PRO   254       5.690  -3.360 -14.276  1.00  0.00           N  
ATOM   2018  CD  PRO   254       5.523  -3.519 -15.667  1.00  0.00           C  
ATOM   2019  CG  PRO   254       6.651  -2.810 -16.378  1.00  0.00           C  
ATOM   2020  CB  PRO   254       7.758  -2.789 -15.258  1.00  0.00           C  
ATOM   2021  CA  PRO   254       7.013  -2.785 -14.022  1.00  0.00           C  
ATOM   2022  C   PRO   254       7.084  -1.348 -13.405  1.00  0.00           C  
ATOM   2023  O   PRO   254       7.967  -0.959 -12.626  1.00  0.00           O  
ATOM   2024  N   ILE   255       6.121  -0.572 -13.876  1.00  0.00           N  
ATOM   2025  CA  ILE   255       5.976   0.863 -13.508  1.00  0.00           C  
ATOM   2026  CB  ILE   255       5.185   1.604 -14.625  1.00  0.00           C  
ATOM   2027  CG2 ILE   255       5.102   3.094 -14.320  1.00  0.00           C  
ATOM   2028  CG1 ILE   255       5.858   1.413 -16.093  1.00  0.00           C  
ATOM   2029  CD1 ILE   255       5.128   2.141 -17.171  1.00  0.00           C  
ATOM   2030  C   ILE   255       5.274   1.035 -12.200  1.00  0.00           C  
ATOM   2031  O   ILE   255       4.231   0.379 -11.967  1.00  0.00           O  
ATOM   2032  N   GLY   256       5.800   1.752 -11.196  1.00  0.00           N  
ATOM   2033  CA  GLY   256       5.148   2.106  -9.888  1.00  0.00           C  
ATOM   2034  C   GLY   256       5.300   3.521  -9.344  1.00  0.00           C  
ATOM   2035  O   GLY   256       6.245   4.256  -9.744  1.00  0.00           O  
ATOM   2036  N   LEU   257       4.294   3.982  -8.559  1.00  0.00           N  
ATOM   2037  CA  LEU   257       4.182   5.342  -7.947  1.00  0.00           C  
ATOM   2038  CB  LEU   257       2.705   5.760  -7.995  1.00  0.00           C  
ATOM   2039  CG  LEU   257       2.213   5.983  -9.429  1.00  0.00           C  
ATOM   2040  CD1 LEU   257       0.687   6.280  -9.452  1.00  0.00           C  
ATOM   2041  CD2 LEU   257       2.960   7.090 -10.280  1.00  0.00           C  
ATOM   2042  C   LEU   257       4.812   5.313  -6.583  1.00  0.00           C  
ATOM   2043  O   LEU   257       4.598   4.345  -5.763  1.00  0.00           O  
ATOM   2044  N   ILE   258       5.478   6.410  -6.158  1.00  0.00           N  
ATOM   2045  CA  ILE   258       6.000   6.537  -4.805  1.00  0.00           C  
ATOM   2046  CB  ILE   258       7.411   5.978  -4.761  1.00  0.00           C  
ATOM   2047  CG2 ILE   258       8.094   6.256  -3.381  1.00  0.00           C  
ATOM   2048  CG1 ILE   258       7.429   4.418  -4.860  1.00  0.00           C  
ATOM   2049  CD1 ILE   258       8.629   3.571  -4.500  1.00  0.00           C  
ATOM   2050  C   ILE   258       5.972   8.073  -4.392  1.00  0.00           C  
ATOM   2051  O   ILE   258       6.122   8.920  -5.262  1.00  0.00           O  
ATOM   2052  N   LEU   259       5.733   8.378  -3.126  1.00  0.00           N  
ATOM   2053  CA  LEU   259       5.599   9.780  -2.620  1.00  0.00           C  
ATOM   2054  CB  LEU   259       4.280   9.925  -1.886  1.00  0.00           C  
ATOM   2055  CG  LEU   259       3.049  10.040  -2.819  1.00  0.00           C  
ATOM   2056  CD1 LEU   259       1.884   9.564  -2.141  1.00  0.00           C  
ATOM   2057  CD2 LEU   259       2.847  11.485  -3.324  1.00  0.00           C  
ATOM   2058  C   LEU   259       6.815  10.225  -1.833  1.00  0.00           C  
ATOM   2059  O   LEU   259       7.453   9.364  -1.214  1.00  0.00           O  
ATOM   2060  N   LEU   260       7.067  11.497  -1.786  1.00  0.00           N  
ATOM   2061  CA  LEU   260       7.812  12.270  -0.798  1.00  0.00           C  
ATOM   2062  CB  LEU   260       8.999  12.932  -1.402  1.00  0.00           C  
ATOM   2063  CG  LEU   260      10.290  12.142  -1.818  1.00  0.00           C  
ATOM   2064  CD1 LEU   260      11.359  12.937  -2.523  1.00  0.00           C  
ATOM   2065  CD2 LEU   260      10.914  11.483  -0.535  1.00  0.00           C  
ATOM   2066  C   LEU   260       6.854  13.262  -0.047  1.00  0.00           C  
ATOM   2067  O   LEU   260       6.144  13.999  -0.707  1.00  0.00           O  
ATOM   2068  N   GLY   261       7.206  13.449   1.238  1.00  0.00           N  
ATOM   2069  CA  GLY   261       6.418  14.418   2.063  1.00  0.00           C  
ATOM   2070  C   GLY   261       7.298  14.997   3.145  1.00  0.00           C  
ATOM   2071  O   GLY   261       8.290  14.421   3.547  1.00  0.00           O  
ATOM   2072  N   GLU   262       7.064  16.244   3.483  1.00  0.00           N  
ATOM   2073  CA  GLU   262       7.532  16.833   4.673  1.00  0.00           C  
ATOM   2074  CB  GLU   262       7.447  18.276   4.505  1.00  0.00           C  
ATOM   2075  CG  GLU   262       8.027  19.027   5.717  1.00  0.00           C  
ATOM   2076  CD  GLU   262       8.011  20.545   5.561  1.00  0.00           C  
ATOM   2077  OE1 GLU   262       7.976  21.180   4.490  1.00  0.00           O  
ATOM   2078  OE2 GLU   262       7.996  21.158   6.668  1.00  0.00           O1-
ATOM   2079  C   GLU   262       6.777  16.293   5.927  1.00  0.00           C  
ATOM   2080  O   GLU   262       5.525  16.267   6.062  1.00  0.00           O  
ATOM   2081  N   VAL   263       7.531  15.765   6.918  1.00  0.00           N  
ATOM   2082  CA  VAL   263       7.056  15.319   8.242  1.00  0.00           C  
ATOM   2083  CB  VAL   263       7.445  13.830   8.414  1.00  0.00           C  
ATOM   2084  CG1 VAL   263       7.070  13.238   9.798  1.00  0.00           C  
ATOM   2085  CG2 VAL   263       6.881  12.974   7.293  1.00  0.00           C  
ATOM   2086  C   VAL   263       7.688  16.104   9.436  1.00  0.00           C  
ATOM   2087  O   VAL   263       8.910  16.257   9.529  1.00  0.00           O  
ATOM   2088  N   ALA   264       6.892  16.618  10.398  1.00  0.00           N  
ATOM   2089  CA  ALA   264       7.379  17.339  11.535  1.00  0.00           C  
ATOM   2090  CB  ALA   264       6.363  18.458  11.864  1.00  0.00           C  
ATOM   2091  C   ALA   264       7.624  16.366  12.749  1.00  0.00           C  
ATOM   2092  O   ALA   264       6.647  15.899  13.365  1.00  0.00           O  
ATOM   2093  N   LEU   265       8.838  15.985  12.897  1.00  0.00           N  
ATOM   2094  CA  LEU   265       9.182  14.965  13.855  1.00  0.00           C  
ATOM   2095  CB  LEU   265      10.380  13.978  13.489  1.00  0.00           C  
ATOM   2096  CG  LEU   265      10.326  13.239  12.124  1.00  0.00           C  
ATOM   2097  CD1 LEU   265      11.767  12.740  11.864  1.00  0.00           C  
ATOM   2098  CD2 LEU   265       9.353  12.086  12.205  1.00  0.00           C  
ATOM   2099  C   LEU   265       9.227  15.438  15.337  1.00  0.00           C  
ATOM   2100  O   LEU   265       8.923  14.567  16.213  1.00  0.00           O  
ATOM   2101  N   GLY   266       9.617  16.709  15.667  1.00  0.00           N  
ATOM   2102  CA  GLY   266       9.521  17.266  17.071  1.00  0.00           C  
ATOM   2103  C   GLY   266      10.381  16.457  18.093  1.00  0.00           C  
ATOM   2104  O   GLY   266      11.445  16.002  17.733  1.00  0.00           O  
ATOM   2105  N   ASN   267       9.925  16.237  19.336  1.00  0.00           N  
ATOM   2106  CA  ASN   267      10.478  15.320  20.241  1.00  0.00           C  
ATOM   2107  CB  ASN   267       9.854  15.468  21.676  1.00  0.00           C  
ATOM   2108  CG  ASN   267       9.961  16.867  22.305  1.00  0.00           C  
ATOM   2109  OD1 ASN   267      10.902  17.614  21.993  1.00  0.00           O  
ATOM   2110  ND2 ASN   267       9.122  17.233  23.256  1.00  0.00           N  
ATOM   2111  C   ASN   267      10.183  13.867  19.742  1.00  0.00           C  
ATOM   2112  O   ASN   267       9.172  13.273  20.013  1.00  0.00           O  
ATOM   2113  N   MET   268      11.155  13.348  18.967  1.00  0.00           N  
ATOM   2114  CA  MET   268      11.049  11.976  18.388  1.00  0.00           C  
ATOM   2115  CB  MET   268      11.845  11.813  17.105  1.00  0.00           C  
ATOM   2116  CG  MET   268      11.660  10.464  16.494  1.00  0.00           C  
ATOM   2117  SD  MET   268      12.511  10.352  14.878  1.00  0.00           S  
ATOM   2118  CE  MET   268      14.188  10.392  15.444  1.00  0.00           C  
ATOM   2119  C   MET   268      11.429  10.991  19.462  1.00  0.00           C  
ATOM   2120  O   MET   268      12.516  11.156  20.041  1.00  0.00           O  
ATOM   2121  N   TYR   269      10.660   9.937  19.738  1.00  0.00           N  
ATOM   2122  CA  TYR   269      11.191   8.826  20.498  1.00  0.00           C  
ATOM   2123  CB  TYR   269      10.288   8.262  21.582  1.00  0.00           C  
ATOM   2124  CG  TYR   269      10.756   7.044  22.331  1.00  0.00           C  
ATOM   2125  CD1 TYR   269      11.916   7.175  23.118  1.00  0.00           C  
ATOM   2126  CE1 TYR   269      12.301   6.074  23.878  1.00  0.00           C  
ATOM   2127  CZ  TYR   269      11.622   4.839  23.896  1.00  0.00           C  
ATOM   2128  OH  TYR   269      12.170   3.837  24.596  1.00  0.00           O  
ATOM   2129  CE2 TYR   269      10.439   4.781  23.179  1.00  0.00           C  
ATOM   2130  CD2 TYR   269       9.949   5.862  22.370  1.00  0.00           C  
ATOM   2131  C   TYR   269      11.764   7.733  19.599  1.00  0.00           C  
ATOM   2132  O   TYR   269      11.054   7.141  18.851  1.00  0.00           O  
ATOM   2133  N   GLU   270      13.057   7.504  19.658  1.00  0.00           N  
ATOM   2134  CA  GLU   270      13.612   6.346  18.938  1.00  0.00           C  
ATOM   2135  CB  GLU   270      14.983   6.633  18.412  1.00  0.00           C  
ATOM   2136  CG  GLU   270      16.261   6.588  19.299  1.00  0.00           C  
ATOM   2137  CD  GLU   270      16.289   7.659  20.372  1.00  0.00           C  
ATOM   2138  OE1 GLU   270      17.192   7.541  21.233  1.00  0.00           O  
ATOM   2139  OE2 GLU   270      15.435   8.593  20.492  1.00  0.00           O1-
ATOM   2140  C   GLU   270      13.681   5.066  19.833  1.00  0.00           C  
ATOM   2141  O   GLU   270      13.988   5.090  21.032  1.00  0.00           O  
ATOM   2142  N   LEU   271      13.504   3.869  19.216  1.00  0.00           N  
ATOM   2143  CA  LEU   271      13.681   2.526  19.742  1.00  0.00           C  
ATOM   2144  CB  LEU   271      12.330   1.835  19.592  1.00  0.00           C  
ATOM   2145  CG  LEU   271      11.208   2.292  20.569  1.00  0.00           C  
ATOM   2146  CD1 LEU   271      10.369   3.367  19.941  1.00  0.00           C  
ATOM   2147  CD2 LEU   271      10.242   1.272  20.938  1.00  0.00           C  
ATOM   2148  C   LEU   271      14.850   1.699  19.049  1.00  0.00           C  
ATOM   2149  O   LEU   271      14.836   1.590  17.806  1.00  0.00           O  
ATOM   2150  N   LYS   272      15.760   1.171  19.903  1.00  0.00           N  
ATOM   2151  CA  LYS   272      16.796   0.222  19.502  1.00  0.00           C  
ATOM   2152  CB  LYS   272      17.984   0.260  20.452  1.00  0.00           C  
ATOM   2153  CG  LYS   272      18.865   1.530  20.353  1.00  0.00           C  
ATOM   2154  CD  LYS   272      18.259   2.662  21.251  1.00  0.00           C  
ATOM   2155  CE  LYS   272      19.232   3.788  21.559  1.00  0.00           C  
ATOM   2156  NZ  LYS   272      18.657   4.964  22.138  1.00  0.00           N1+
ATOM   2157  C   LYS   272      16.318  -1.254  19.436  1.00  0.00           C  
ATOM   2158  O   LYS   272      16.677  -1.865  18.457  1.00  0.00           O  
ATOM   2159  N   HIE   273      15.499  -1.854  20.354  1.00  0.00           N  
ATOM   2160  CA  HIE   273      15.048  -3.248  20.255  1.00  0.00           C  
ATOM   2161  CB  HIE   273      15.896  -3.968  21.365  1.00  0.00           C  
ATOM   2162  CG  HIE   273      16.091  -5.453  21.164  1.00  0.00           C  
ATOM   2163  ND1 HIE   273      15.822  -6.496  22.032  1.00  0.00           N  
ATOM   2164  CE1 HIE   273      16.020  -7.594  21.324  1.00  0.00           C  
ATOM   2165  NE2 HIE   273      16.303  -7.340  20.043  1.00  0.00           N  
ATOM   2166  CD2 HIE   273      16.473  -5.997  19.947  1.00  0.00           C  
ATOM   2167  C   HIE   273      13.576  -3.491  20.504  1.00  0.00           C  
ATOM   2168  O   HIE   273      12.789  -2.495  20.749  1.00  0.00           O  
ATOM   2169  N   ALA   274      13.203  -4.790  20.460  1.00  0.00           N  
ATOM   2170  CA  ALA   274      11.836  -5.278  20.268  1.00  0.00           C  
ATOM   2171  CB  ALA   274      11.800  -6.735  20.583  1.00  0.00           C  
ATOM   2172  C   ALA   274      10.717  -4.520  21.017  1.00  0.00           C  
ATOM   2173  O   ALA   274      10.720  -4.540  22.232  1.00  0.00           O  
ATOM   2174  N   SER   275       9.849  -3.943  20.219  1.00  0.00           N  
ATOM   2175  CA  SER   275       8.860  -2.867  20.632  1.00  0.00           C  
ATOM   2176  CB  SER   275       8.313  -2.139  19.480  1.00  0.00           C  
ATOM   2177  OG  SER   275       7.554  -1.036  19.927  1.00  0.00           O  
ATOM   2178  C   SER   275       7.748  -3.511  21.521  1.00  0.00           C  
ATOM   2179  O   SER   275       7.376  -4.673  21.471  1.00  0.00           O  
ATOM   2180  N   HIE   276       7.151  -2.617  22.271  1.00  0.00           N  
ATOM   2181  CA  HIE   276       5.930  -2.715  23.140  1.00  0.00           C  
ATOM   2182  CB  HIE   276       6.411  -2.536  24.689  1.00  0.00           C  
ATOM   2183  CG  HIE   276       7.207  -1.268  24.981  1.00  0.00           C  
ATOM   2184  ND1 HIE   276       6.590  -0.000  25.071  1.00  0.00           N  
ATOM   2185  CE1 HIE   276       7.538   0.875  25.541  1.00  0.00           C  
ATOM   2186  NE2 HIE   276       8.714   0.269  25.657  1.00  0.00           N  
ATOM   2187  CD2 HIE   276       8.518  -1.070  25.235  1.00  0.00           C  
ATOM   2188  C   HIE   276       4.912  -1.554  22.877  1.00  0.00           C  
ATOM   2189  O   HIE   276       3.898  -1.475  23.500  1.00  0.00           O  
ATOM   2190  N   ILE   277       5.164  -0.585  21.999  1.00  0.00           N  
ATOM   2191  CA  ILE   277       4.428   0.655  21.789  1.00  0.00           C  
ATOM   2192  CB  ILE   277       5.255   1.723  21.047  1.00  0.00           C  
ATOM   2193  CG2 ILE   277       4.390   2.947  20.599  1.00  0.00           C  
ATOM   2194  CG1 ILE   277       6.560   2.176  21.735  1.00  0.00           C  
ATOM   2195  CD1 ILE   277       6.226   2.998  23.029  1.00  0.00           C  
ATOM   2196  C   ILE   277       3.080   0.381  21.082  1.00  0.00           C  
ATOM   2197  O   ILE   277       3.048  -0.344  20.123  1.00  0.00           O  
ATOM   2198  N   SER   278       2.017   0.969  21.559  1.00  0.00           N  
ATOM   2199  CA  SER   278       0.643   0.980  21.057  1.00  0.00           C  
ATOM   2200  CB  SER   278      -0.160  -0.228  21.546  1.00  0.00           C  
ATOM   2201  OG  SER   278      -0.245  -0.095  22.890  1.00  0.00           O  
ATOM   2202  C   SER   278       0.035   2.315  21.206  1.00  0.00           C  
ATOM   2203  O   SER   278      -0.815   2.670  20.390  1.00  0.00           O  
ATOM   2204  N   LYS   279       0.607   3.283  21.987  1.00  0.00           N  
ATOM   2205  CA  LYS   279       0.253   4.693  21.941  1.00  0.00           C  
ATOM   2206  CB  LYS   279      -0.795   4.894  23.011  1.00  0.00           C  
ATOM   2207  CG  LYS   279      -2.191   4.201  22.920  1.00  0.00           C  
ATOM   2208  CD  LYS   279      -3.188   4.512  24.010  1.00  0.00           C  
ATOM   2209  CE  LYS   279      -3.917   5.828  23.803  1.00  0.00           C  
ATOM   2210  NZ  LYS   279      -5.166   5.858  24.619  1.00  0.00           N1+
ATOM   2211  C   LYS   279       1.476   5.571  22.309  1.00  0.00           C  
ATOM   2212  O   LYS   279       2.485   5.018  22.834  1.00  0.00           O  
ATOM   2213  N   LEU   280       1.386   6.869  22.011  1.00  0.00           N  
ATOM   2214  CA  LEU   280       2.488   7.735  21.928  1.00  0.00           C  
ATOM   2215  CB  LEU   280       1.930   8.878  21.092  1.00  0.00           C  
ATOM   2216  CG  LEU   280       3.041   9.970  20.808  1.00  0.00           C  
ATOM   2217  CD1 LEU   280       4.377   9.379  20.309  1.00  0.00           C  
ATOM   2218  CD2 LEU   280       2.628  11.193  19.955  1.00  0.00           C  
ATOM   2219  C   LEU   280       3.034   8.166  23.345  1.00  0.00           C  
ATOM   2220  O   LEU   280       2.204   8.805  24.015  1.00  0.00           O  
ATOM   2221  N   PRO   281       4.286   7.844  23.772  1.00  0.00           N  
ATOM   2222  CD  PRO   281       5.214   6.921  23.178  1.00  0.00           C  
ATOM   2223  CG  PRO   281       6.077   6.333  24.307  1.00  0.00           C  
ATOM   2224  CB  PRO   281       6.177   7.571  25.171  1.00  0.00           C  
ATOM   2225  CA  PRO   281       4.756   8.210  25.106  1.00  0.00           C  
ATOM   2226  C   PRO   281       4.745   9.661  25.599  1.00  0.00           C  
ATOM   2227  O   PRO   281       4.596  10.599  24.789  1.00  0.00           O  
ATOM   2228  N   LYS   282       4.949   9.887  26.906  1.00  0.00           N  
ATOM   2229  CA  LYS   282       4.895  11.225  27.551  1.00  0.00           C  
ATOM   2230  CB  LYS   282       5.079  11.028  29.111  1.00  0.00           C  
ATOM   2231  CG  LYS   282       3.854  10.257  29.783  1.00  0.00           C  
ATOM   2232  CD  LYS   282       4.069  10.011  31.347  1.00  0.00           C  
ATOM   2233  CE  LYS   282       5.093   8.911  31.632  1.00  0.00           C  
ATOM   2234  NZ  LYS   282       4.942   8.520  33.080  1.00  0.00           N1+
ATOM   2235  C   LYS   282       5.913  12.190  26.906  1.00  0.00           C  
ATOM   2236  O   LYS   282       7.089  11.917  26.692  1.00  0.00           O  
ATOM   2237  N   GLY   283       5.407  13.395  26.557  1.00  0.00           N  
ATOM   2238  CA  GLY   283       6.076  14.530  25.960  1.00  0.00           C  
ATOM   2239  C   GLY   283       6.388  14.507  24.424  1.00  0.00           C  
ATOM   2240  O   GLY   283       7.059  15.424  23.924  1.00  0.00           O  
ATOM   2241  N   LYS   284       6.252  13.385  23.793  1.00  0.00           N  
ATOM   2242  CA  LYS   284       6.814  13.060  22.465  1.00  0.00           C  
ATOM   2243  CB  LYS   284       7.094  11.531  22.348  1.00  0.00           C  
ATOM   2244  CG  LYS   284       7.966  10.857  23.401  1.00  0.00           C  
ATOM   2245  CD  LYS   284       9.293  11.530  23.719  1.00  0.00           C  
ATOM   2246  CE  LYS   284      10.119  10.760  24.769  1.00  0.00           C  
ATOM   2247  NZ  LYS   284       9.504  10.885  26.102  1.00  0.00           N1+
ATOM   2248  C   LYS   284       5.924  13.513  21.282  1.00  0.00           C  
ATOM   2249  O   LYS   284       4.752  13.512  21.403  1.00  0.00           O  
ATOM   2250  N   HIE   285       6.471  13.953  20.119  1.00  0.00           N  
ATOM   2251  CA  HIE   285       5.723  14.400  18.950  1.00  0.00           C  
ATOM   2252  CB  HIE   285       6.369  15.625  18.333  1.00  0.00           C  
ATOM   2253  CG  HIE   285       6.278  16.766  19.258  1.00  0.00           C  
ATOM   2254  ND1 HIE   285       7.257  17.147  20.130  1.00  0.00           N  
ATOM   2255  CE1 HIE   285       6.825  18.186  20.885  1.00  0.00           C  
ATOM   2256  NE2 HIE   285       5.513  18.407  20.476  1.00  0.00           N  
ATOM   2257  CD2 HIE   285       5.160  17.407  19.555  1.00  0.00           C  
ATOM   2258  C   HIE   285       5.608  13.334  17.886  1.00  0.00           C  
ATOM   2259  O   HIE   285       4.850  13.552  16.934  1.00  0.00           O  
ATOM   2260  N   SER   286       6.445  12.303  17.921  1.00  0.00           N  
ATOM   2261  CA  SER   286       6.503  11.230  16.851  1.00  0.00           C  
ATOM   2262  CB  SER   286       7.082  11.848  15.580  1.00  0.00           C  
ATOM   2263  OG  SER   286       8.451  12.116  15.739  1.00  0.00           O  
ATOM   2264  C   SER   286       7.432  10.087  17.363  1.00  0.00           C  
ATOM   2265  O   SER   286       8.067  10.162  18.413  1.00  0.00           O  
ATOM   2266  N   VAL   287       7.549   8.977  16.571  1.00  0.00           N  
ATOM   2267  CA  VAL   287       8.263   7.756  16.999  1.00  0.00           C  
ATOM   2268  CB  VAL   287       7.253   6.806  17.679  1.00  0.00           C  
ATOM   2269  CG1 VAL   287       7.579   5.344  17.571  1.00  0.00           C  
ATOM   2270  CG2 VAL   287       6.868   7.208  19.148  1.00  0.00           C  
ATOM   2271  C   VAL   287       9.009   7.181  15.829  1.00  0.00           C  
ATOM   2272  O   VAL   287       8.508   7.141  14.705  1.00  0.00           O  
ATOM   2273  N   LYS   288      10.168   6.452  16.061  1.00  0.00           N  
ATOM   2274  CA  LYS   288      10.992   5.749  15.036  1.00  0.00           C  
ATOM   2275  CB  LYS   288      12.324   6.593  14.901  1.00  0.00           C  
ATOM   2276  CG  LYS   288      13.301   6.079  13.783  1.00  0.00           C  
ATOM   2277  CD  LYS   288      14.371   7.125  13.666  1.00  0.00           C  
ATOM   2278  CE  LYS   288      15.383   6.905  12.550  1.00  0.00           C  
ATOM   2279  NZ  LYS   288      16.420   7.952  12.572  1.00  0.00           N1+
ATOM   2280  C   LYS   288      11.281   4.350  15.497  1.00  0.00           C  
ATOM   2281  O   LYS   288      11.935   4.225  16.525  1.00  0.00           O  
ATOM   2282  N   GLY   289      10.917   3.249  14.813  1.00  0.00           N  
ATOM   2283  CA  GLY   289      11.735   1.941  14.877  1.00  0.00           C  
ATOM   2284  C   GLY   289      13.107   2.179  14.236  1.00  0.00           C  
ATOM   2285  O   GLY   289      13.133   2.653  13.107  1.00  0.00           O  
ATOM   2286  N   LEU   290      14.249   1.866  14.893  1.00  0.00           N  
ATOM   2287  CA  LEU   290      15.600   1.779  14.314  1.00  0.00           C  
ATOM   2288  CB  LEU   290      16.642   2.149  15.366  1.00  0.00           C  
ATOM   2289  CG  LEU   290      16.716   3.606  15.916  1.00  0.00           C  
ATOM   2290  CD1 LEU   290      17.817   3.669  16.951  1.00  0.00           C  
ATOM   2291  CD2 LEU   290      16.866   4.644  14.764  1.00  0.00           C  
ATOM   2292  C   LEU   290      15.917   0.372  13.638  1.00  0.00           C  
ATOM   2293  O   LEU   290      15.466  -0.718  14.079  1.00  0.00           O  
ATOM   2294  N   GLY   291      16.720   0.439  12.589  1.00  0.00           N  
ATOM   2295  CA  GLY   291      17.016  -0.725  11.669  1.00  0.00           C  
ATOM   2296  C   GLY   291      18.455  -1.167  11.767  1.00  0.00           C  
ATOM   2297  O   GLY   291      19.285  -0.459  12.366  1.00  0.00           O  
ATOM   2298  N   LYS   292      18.738  -2.300  11.128  1.00  0.00           N  
ATOM   2299  CA  LYS   292      20.061  -2.733  10.758  1.00  0.00           C  
ATOM   2300  CB  LYS   292      19.937  -4.236  10.359  1.00  0.00           C  
ATOM   2301  CG  LYS   292      19.511  -5.214  11.470  1.00  0.00           C  
ATOM   2302  CD  LYS   292      19.156  -6.551  10.775  1.00  0.00           C  
ATOM   2303  CE  LYS   292      18.821  -7.638  11.720  1.00  0.00           C  
ATOM   2304  NZ  LYS   292      18.672  -8.948  11.035  1.00  0.00           N1+
ATOM   2305  C   LYS   292      20.732  -1.890   9.714  1.00  0.00           C  
ATOM   2306  O   LYS   292      21.915  -1.810   9.691  1.00  0.00           O  
ATOM   2307  N   THR   293      19.953  -1.033   9.005  1.00  0.00           N  
ATOM   2308  CA  THR   293      20.574  -0.050   8.029  1.00  0.00           C  
ATOM   2309  CB  THR   293      20.345  -0.530   6.539  1.00  0.00           C  
ATOM   2310  CG2 THR   293      21.198   0.182   5.533  1.00  0.00           C  
ATOM   2311  OG1 THR   293      20.353  -1.968   6.423  1.00  0.00           O  
ATOM   2312  C   THR   293      19.989   1.372   8.223  1.00  0.00           C  
ATOM   2313  O   THR   293      18.849   1.508   8.627  1.00  0.00           O  
ATOM   2314  N   THR   294      20.778   2.407   7.780  1.00  0.00           N  
ATOM   2315  CA  THR   294      20.407   3.859   7.915  1.00  0.00           C  
ATOM   2316  CB  THR   294      20.545   4.364   9.376  1.00  0.00           C  
ATOM   2317  CG2 THR   294      22.003   4.359   9.873  1.00  0.00           C  
ATOM   2318  OG1 THR   294      19.955   5.594   9.662  1.00  0.00           O  
ATOM   2319  C   THR   294      21.258   4.733   6.945  1.00  0.00           C  
ATOM   2320  O   THR   294      22.455   4.459   6.721  1.00  0.00           O  
ATOM   2321  N   PRO   295      20.625   5.695   6.245  1.00  0.00           N  
ATOM   2322  CD  PRO   295      19.187   5.997   6.266  1.00  0.00           C  
ATOM   2323  CG  PRO   295      19.111   7.416   5.672  1.00  0.00           C  
ATOM   2324  CB  PRO   295      20.385   7.589   4.803  1.00  0.00           C  
ATOM   2325  CA  PRO   295      21.365   6.496   5.295  1.00  0.00           C  
ATOM   2326  C   PRO   295      22.629   7.220   5.867  1.00  0.00           C  
ATOM   2327  O   PRO   295      22.632   7.549   7.006  1.00  0.00           O  
ATOM   2328  N   ASP   296      23.690   7.423   5.023  1.00  0.00           N  
ATOM   2329  CA  ASP   296      24.997   8.096   5.336  1.00  0.00           C  
ATOM   2330  CB  ASP   296      25.787   8.157   4.021  1.00  0.00           C  
ATOM   2331  CG  ASP   296      27.227   8.722   4.044  1.00  0.00           C  
ATOM   2332  OD1 ASP   296      27.904   8.426   3.048  1.00  0.00           O  
ATOM   2333  OD2 ASP   296      27.664   9.228   5.085  1.00  0.00           O1-
ATOM   2334  C   ASP   296      24.765   9.525   5.987  1.00  0.00           C  
ATOM   2335  O   ASP   296      24.395  10.424   5.210  1.00  0.00           O  
ATOM   2336  N   PRO   297      25.022   9.830   7.270  1.00  0.00           N  
ATOM   2337  CD  PRO   297      25.369   8.821   8.236  1.00  0.00           C  
ATOM   2338  CG  PRO   297      25.958   9.527   9.405  1.00  0.00           C  
ATOM   2339  CB  PRO   297      25.318  10.920   9.377  1.00  0.00           C  
ATOM   2340  CA  PRO   297      24.968  11.125   7.900  1.00  0.00           C  
ATOM   2341  C   PRO   297      25.755  12.157   7.228  1.00  0.00           C  
ATOM   2342  O   PRO   297      25.616  13.353   7.543  1.00  0.00           O  
ATOM   2343  N   SER   298      26.717  11.843   6.317  1.00  0.00           N  
ATOM   2344  CA  SER   298      27.607  12.817   5.805  1.00  0.00           C  
ATOM   2345  CB  SER   298      29.035  12.197   5.624  1.00  0.00           C  
ATOM   2346  OG  SER   298      28.902  11.289   4.478  1.00  0.00           O  
ATOM   2347  C   SER   298      27.035  13.405   4.505  1.00  0.00           C  
ATOM   2348  O   SER   298      27.408  14.476   4.092  1.00  0.00           O  
ATOM   2349  N   ALA   299      26.046  12.800   3.917  1.00  0.00           N  
ATOM   2350  CA  ALA   299      25.464  13.126   2.621  1.00  0.00           C  
ATOM   2351  CB  ALA   299      25.099  11.879   1.832  1.00  0.00           C  
ATOM   2352  C   ALA   299      24.208  14.012   2.889  1.00  0.00           C  
ATOM   2353  O   ALA   299      23.758  14.809   2.061  1.00  0.00           O  
ATOM   2354  N   ASN   300      23.574  13.943   4.075  1.00  0.00           N  
ATOM   2355  CA  ASN   300      22.443  14.809   4.556  1.00  0.00           C  
ATOM   2356  CB  ASN   300      21.967  14.565   6.003  1.00  0.00           C  
ATOM   2357  CG  ASN   300      21.496  15.730   6.794  1.00  0.00           C  
ATOM   2358  OD1 ASN   300      22.019  16.070   7.831  1.00  0.00           O  
ATOM   2359  ND2 ASN   300      20.394  16.285   6.355  1.00  0.00           N  
ATOM   2360  C   ASN   300      22.780  16.301   4.246  1.00  0.00           C  
ATOM   2361  O   ASN   300      23.802  16.851   4.689  1.00  0.00           O  
ATOM   2362  N   ILE   301      21.750  16.995   3.625  1.00  0.00           N  
ATOM   2363  CA  ILE   301      21.773  18.427   3.374  1.00  0.00           C  
ATOM   2364  CB  ILE   301      22.516  18.676   2.044  1.00  0.00           C  
ATOM   2365  CG2 ILE   301      22.072  20.059   1.618  1.00  0.00           C  
ATOM   2366  CG1 ILE   301      24.070  18.630   2.178  1.00  0.00           C  
ATOM   2367  CD1 ILE   301      24.893  19.322   1.105  1.00  0.00           C  
ATOM   2368  C   ILE   301      20.250  18.897   3.402  1.00  0.00           C  
ATOM   2369  O   ILE   301      19.383  18.016   3.244  1.00  0.00           O  
ATOM   2370  N   SER   302      19.924  20.147   3.621  1.00  0.00           N  
ATOM   2371  CA  SER   302      18.539  20.662   3.505  1.00  0.00           C  
ATOM   2372  CB  SER   302      18.421  21.779   4.656  1.00  0.00           C  
ATOM   2373  OG  SER   302      17.379  22.668   4.471  1.00  0.00           O  
ATOM   2374  C   SER   302      18.220  21.099   2.088  1.00  0.00           C  
ATOM   2375  O   SER   302      19.135  21.544   1.308  1.00  0.00           O  
ATOM   2376  N   LEU   303      16.940  20.916   1.747  1.00  0.00           N  
ATOM   2377  CA  LEU   303      16.459  21.272   0.397  1.00  0.00           C  
ATOM   2378  CB  LEU   303      15.860  20.054  -0.346  1.00  0.00           C  
ATOM   2379  CG  LEU   303      15.137  20.296  -1.645  1.00  0.00           C  
ATOM   2380  CD1 LEU   303      16.020  21.190  -2.612  1.00  0.00           C  
ATOM   2381  CD2 LEU   303      14.714  19.039  -2.456  1.00  0.00           C  
ATOM   2382  C   LEU   303      15.449  22.376   0.532  1.00  0.00           C  
ATOM   2383  O   LEU   303      14.233  22.138   0.854  1.00  0.00           O  
ATOM   2384  N   ASP   304      15.916  23.642   0.366  1.00  0.00           N  
ATOM   2385  CA  ASP   304      15.104  24.851   0.329  1.00  0.00           C  
ATOM   2386  CB  ASP   304      14.409  25.043  -1.073  1.00  0.00           C  
ATOM   2387  CG  ASP   304      15.219  24.728  -2.326  1.00  0.00           C  
ATOM   2388  OD1 ASP   304      16.471  24.949  -2.352  1.00  0.00           O  
ATOM   2389  OD2 ASP   304      14.579  24.420  -3.365  1.00  0.00           O1-
ATOM   2390  C   ASP   304      14.191  25.006   1.541  1.00  0.00           C  
ATOM   2391  O   ASP   304      13.098  25.459   1.467  1.00  0.00           O  
ATOM   2392  N   GLY   305      14.639  24.483   2.704  1.00  0.00           N  
ATOM   2393  CA  GLY   305      14.042  24.713   3.994  1.00  0.00           C  
ATOM   2394  C   GLY   305      13.407  23.503   4.690  1.00  0.00           C  
ATOM   2395  O   GLY   305      12.845  23.668   5.811  1.00  0.00           O  
ATOM   2396  N   VAL   306      13.524  22.297   4.153  1.00  0.00           N  
ATOM   2397  CA  VAL   306      13.218  20.968   4.806  1.00  0.00           C  
ATOM   2398  CB  VAL   306      12.040  20.318   4.133  1.00  0.00           C  
ATOM   2399  CG1 VAL   306      12.143  20.376   2.581  1.00  0.00           C  
ATOM   2400  CG2 VAL   306      11.875  18.838   4.609  1.00  0.00           C  
ATOM   2401  C   VAL   306      14.495  20.186   4.870  1.00  0.00           C  
ATOM   2402  O   VAL   306      15.250  20.160   3.885  1.00  0.00           O  
ATOM   2403  N   ASP   307      14.848  19.490   5.933  1.00  0.00           N  
ATOM   2404  CA  ASP   307      16.151  18.661   6.015  1.00  0.00           C  
ATOM   2405  CB  ASP   307      16.525  18.521   7.465  1.00  0.00           C  
ATOM   2406  CG  ASP   307      17.930  17.872   7.745  1.00  0.00           C  
ATOM   2407  OD1 ASP   307      18.938  18.414   7.273  1.00  0.00           O  
ATOM   2408  OD2 ASP   307      17.935  16.847   8.486  1.00  0.00           O1-
ATOM   2409  C   ASP   307      15.975  17.321   5.248  1.00  0.00           C  
ATOM   2410  O   ASP   307      14.889  16.726   5.363  1.00  0.00           O  
ATOM   2411  N   VAL   308      16.906  17.003   4.301  1.00  0.00           N  
ATOM   2412  CA  VAL   308      16.828  15.769   3.544  1.00  0.00           C  
ATOM   2413  CB  VAL   308      16.896  16.135   2.060  1.00  0.00           C  
ATOM   2414  CG1 VAL   308      16.713  14.972   1.125  1.00  0.00           C  
ATOM   2415  CG2 VAL   308      15.845  17.173   1.629  1.00  0.00           C  
ATOM   2416  C   VAL   308      17.891  14.710   4.081  1.00  0.00           C  
ATOM   2417  O   VAL   308      19.054  15.142   4.197  1.00  0.00           O  
ATOM   2418  N   PRO   309      17.560  13.385   4.347  1.00  0.00           N  
ATOM   2419  CD  PRO   309      16.197  12.844   4.412  1.00  0.00           C  
ATOM   2420  CG  PRO   309      16.306  11.693   5.491  1.00  0.00           C  
ATOM   2421  CB  PRO   309      17.675  11.143   5.234  1.00  0.00           C  
ATOM   2422  CA  PRO   309      18.507  12.340   4.748  1.00  0.00           C  
ATOM   2423  C   PRO   309      19.507  12.022   3.591  1.00  0.00           C  
ATOM   2424  O   PRO   309      20.723  12.153   3.827  1.00  0.00           O  
ATOM   2425  N   LEU   310      19.056  11.920   2.360  1.00  0.00           N  
ATOM   2426  CA  LEU   310      19.767  11.971   1.120  1.00  0.00           C  
ATOM   2427  CB  LEU   310      20.199  13.451   0.873  1.00  0.00           C  
ATOM   2428  CG  LEU   310      20.862  13.800  -0.527  1.00  0.00           C  
ATOM   2429  CD1 LEU   310      19.912  13.500  -1.727  1.00  0.00           C  
ATOM   2430  CD2 LEU   310      21.013  15.371  -0.674  1.00  0.00           C  
ATOM   2431  C   LEU   310      20.842  10.954   0.822  1.00  0.00           C  
ATOM   2432  O   LEU   310      21.150  10.676  -0.351  1.00  0.00           O  
ATOM   2433  N   GLY   311      21.415  10.146   1.804  1.00  0.00           N  
ATOM   2434  CA  GLY   311      22.618   9.413   1.629  1.00  0.00           C  
ATOM   2435  C   GLY   311      22.499   7.922   1.196  1.00  0.00           C  
ATOM   2436  O   GLY   311      21.365   7.418   1.305  1.00  0.00           O  
ATOM   2437  N   THR   312      23.529   7.361   0.614  1.00  0.00           N  
ATOM   2438  CA  THR   312      23.650   5.896   0.466  1.00  0.00           C  
ATOM   2439  CB  THR   312      24.994   5.439  -0.238  1.00  0.00           C  
ATOM   2440  CG2 THR   312      25.189   3.938  -0.645  1.00  0.00           C  
ATOM   2441  OG1 THR   312      25.030   6.131  -1.490  1.00  0.00           O  
ATOM   2442  C   THR   312      23.435   5.199   1.774  1.00  0.00           C  
ATOM   2443  O   THR   312      23.784   5.592   2.896  1.00  0.00           O  
ATOM   2444  N   GLY   313      22.768   4.044   1.674  1.00  0.00           N  
ATOM   2445  CA  GLY   313      22.590   3.181   2.802  1.00  0.00           C  
ATOM   2446  C   GLY   313      23.900   2.650   3.341  1.00  0.00           C  
ATOM   2447  O   GLY   313      24.705   2.131   2.562  1.00  0.00           O  
ATOM   2448  N   ILE   314      24.136   2.806   4.639  1.00  0.00           N  
ATOM   2449  CA  ILE   314      25.237   2.159   5.389  1.00  0.00           C  
ATOM   2450  CB  ILE   314      26.305   3.232   5.707  1.00  0.00           C  
ATOM   2451  CG2 ILE   314      26.638   4.224   4.504  1.00  0.00           C  
ATOM   2452  CG1 ILE   314      25.923   4.062   6.949  1.00  0.00           C  
ATOM   2453  CD1 ILE   314      26.912   4.118   8.107  1.00  0.00           C  
ATOM   2454  C   ILE   314      24.648   1.430   6.677  1.00  0.00           C  
ATOM   2455  O   ILE   314      23.553   1.710   7.153  1.00  0.00           O  
ATOM   2456  N   SER   315      25.484   0.466   7.144  1.00  0.00           N  
ATOM   2457  CA  SER   315      25.247  -0.303   8.333  1.00  0.00           C  
ATOM   2458  CB  SER   315      26.342  -1.396   8.490  1.00  0.00           C  
ATOM   2459  OG  SER   315      26.183  -2.393   9.524  1.00  0.00           O  
ATOM   2460  C   SER   315      25.084   0.464   9.603  1.00  0.00           C  
ATOM   2461  O   SER   315      25.736   1.437   9.901  1.00  0.00           O  
ATOM   2462  N   SER   316      24.032   0.074  10.325  1.00  0.00           N  
ATOM   2463  CA  SER   316      23.694   0.649  11.640  1.00  0.00           C  
ATOM   2464  CB  SER   316      22.384  -0.024  12.010  1.00  0.00           C  
ATOM   2465  OG  SER   316      21.808   0.351  13.189  1.00  0.00           O  
ATOM   2466  C   SER   316      24.616   0.313  12.801  1.00  0.00           C  
ATOM   2467  O   SER   316      25.276  -0.745  12.797  1.00  0.00           O  
ATOM   2468  N   GLY   317      24.630   1.186  13.816  1.00  0.00           N  
ATOM   2469  CA  GLY   317      25.214   0.962  15.130  1.00  0.00           C  
ATOM   2470  C   GLY   317      24.430  -0.001  15.950  1.00  0.00           C  
ATOM   2471  O   GLY   317      24.903  -0.329  17.042  1.00  0.00           O  
ATOM   2472  N   VAL   318      23.236  -0.456  15.486  1.00  0.00           N  
ATOM   2473  CA  VAL   318      22.420  -1.457  16.134  1.00  0.00           C  
ATOM   2474  CB  VAL   318      21.318  -0.828  16.929  1.00  0.00           C  
ATOM   2475  CG1 VAL   318      20.326   0.075  16.184  1.00  0.00           C  
ATOM   2476  CG2 VAL   318      20.291  -1.725  17.672  1.00  0.00           C  
ATOM   2477  C   VAL   318      21.849  -2.477  15.198  1.00  0.00           C  
ATOM   2478  O   VAL   318      21.408  -2.176  14.098  1.00  0.00           O  
ATOM   2479  N   ASN   319      21.700  -3.707  15.655  1.00  0.00           N  
ATOM   2480  CA  ASN   319      21.601  -4.894  14.773  1.00  0.00           C  
ATOM   2481  CB  ASN   319      23.065  -5.306  14.349  1.00  0.00           C  
ATOM   2482  CG  ASN   319      23.685  -4.457  13.300  1.00  0.00           C  
ATOM   2483  OD1 ASN   319      23.594  -4.609  12.084  1.00  0.00           O  
ATOM   2484  ND2 ASN   319      24.478  -3.544  13.748  1.00  0.00           N  
ATOM   2485  C   ASN   319      20.883  -6.035  15.420  1.00  0.00           C  
ATOM   2486  O   ASN   319      20.523  -6.932  14.646  1.00  0.00           O  
ATOM   2487  N   ASP   320      20.722  -6.138  16.743  1.00  0.00           N  
ATOM   2488  CA  ASP   320      19.873  -7.081  17.397  1.00  0.00           C  
ATOM   2489  CB  ASP   320      20.127  -6.982  18.912  1.00  0.00           C  
ATOM   2490  CG  ASP   320      19.815  -8.222  19.722  1.00  0.00           C  
ATOM   2491  OD1 ASP   320      19.701  -8.203  20.976  1.00  0.00           O  
ATOM   2492  OD2 ASP   320      19.765  -9.364  19.167  1.00  0.00           O1-
ATOM   2493  C   ASP   320      18.346  -6.783  17.098  1.00  0.00           C  
ATOM   2494  O   ASP   320      17.521  -7.647  17.337  1.00  0.00           O  
ATOM   2495  N   THR   321      18.009  -5.559  16.698  1.00  0.00           N  
ATOM   2496  CA  THR   321      16.709  -5.209  16.064  1.00  0.00           C  
ATOM   2497  CB  THR   321      16.609  -3.817  15.412  1.00  0.00           C  
ATOM   2498  CG2 THR   321      17.670  -3.606  14.370  1.00  0.00           C  
ATOM   2499  OG1 THR   321      15.323  -3.559  14.866  1.00  0.00           O  
ATOM   2500  C   THR   321      16.389  -6.310  15.029  1.00  0.00           C  
ATOM   2501  O   THR   321      17.273  -6.805  14.283  1.00  0.00           O  
ATOM   2502  N   SER   322      15.075  -6.523  14.941  1.00  0.00           N  
ATOM   2503  CA  SER   322      14.395  -7.278  13.889  1.00  0.00           C  
ATOM   2504  CB  SER   322      13.085  -7.847  14.408  1.00  0.00           C  
ATOM   2505  OG  SER   322      11.994  -7.001  14.722  1.00  0.00           O  
ATOM   2506  C   SER   322      14.219  -6.486  12.648  1.00  0.00           C  
ATOM   2507  O   SER   322      14.373  -7.008  11.591  1.00  0.00           O  
ATOM   2508  N   LEU   323      14.278  -5.196  12.733  1.00  0.00           N  
ATOM   2509  CA  LEU   323      14.064  -4.338  11.557  1.00  0.00           C  
ATOM   2510  CB  LEU   323      13.582  -2.927  12.077  1.00  0.00           C  
ATOM   2511  CG  LEU   323      12.206  -2.725  12.712  1.00  0.00           C  
ATOM   2512  CD1 LEU   323      12.023  -3.383  14.126  1.00  0.00           C  
ATOM   2513  CD2 LEU   323      11.957  -1.311  12.826  1.00  0.00           C  
ATOM   2514  C   LEU   323      15.321  -4.118  10.637  1.00  0.00           C  
ATOM   2515  O   LEU   323      16.414  -3.898  11.024  1.00  0.00           O  
ATOM   2516  N   LEU   324      15.101  -4.084   9.307  1.00  0.00           N  
ATOM   2517  CA  LEU   324      16.187  -4.019   8.355  1.00  0.00           C  
ATOM   2518  CB  LEU   324      15.843  -4.818   7.010  1.00  0.00           C  
ATOM   2519  CG  LEU   324      16.869  -4.618   5.869  1.00  0.00           C  
ATOM   2520  CD1 LEU   324      18.266  -5.201   6.071  1.00  0.00           C  
ATOM   2521  CD2 LEU   324      16.255  -5.026   4.506  1.00  0.00           C  
ATOM   2522  C   LEU   324      16.442  -2.497   8.030  1.00  0.00           C  
ATOM   2523  O   LEU   324      17.639  -2.111   7.935  1.00  0.00           O  
ATOM   2524  N   TYR   325      15.374  -1.707   7.887  1.00  0.00           N  
ATOM   2525  CA  TYR   325      15.451  -0.239   7.672  1.00  0.00           C  
ATOM   2526  CB  TYR   325      14.733   0.066   6.403  1.00  0.00           C  
ATOM   2527  CG  TYR   325      15.170  -0.751   5.152  1.00  0.00           C  
ATOM   2528  CD1 TYR   325      16.486  -0.641   4.552  1.00  0.00           C  
ATOM   2529  CE1 TYR   325      16.827  -1.321   3.378  1.00  0.00           C  
ATOM   2530  CZ  TYR   325      15.827  -2.105   2.782  1.00  0.00           C  
ATOM   2531  OH  TYR   325      16.193  -2.806   1.663  1.00  0.00           O  
ATOM   2532  CE2 TYR   325      14.462  -2.201   3.272  1.00  0.00           C  
ATOM   2533  CD2 TYR   325      14.183  -1.554   4.523  1.00  0.00           C  
ATOM   2534  C   TYR   325      14.731   0.448   8.916  1.00  0.00           C  
ATOM   2535  O   TYR   325      13.865  -0.101   9.554  1.00  0.00           O  
ATOM   2536  N   ASN   326      14.999   1.727   9.099  1.00  0.00           N  
ATOM   2537  CA  ASN   326      14.177   2.595  10.035  1.00  0.00           C  
ATOM   2538  CB  ASN   326      14.879   3.896  10.302  1.00  0.00           C  
ATOM   2539  CG  ASN   326      16.405   3.832  10.630  1.00  0.00           C  
ATOM   2540  OD1 ASN   326      16.931   2.957  11.341  1.00  0.00           O  
ATOM   2541  ND2 ASN   326      17.154   4.837  10.151  1.00  0.00           N  
ATOM   2542  C   ASN   326      12.801   2.924   9.480  1.00  0.00           C  
ATOM   2543  O   ASN   326      12.623   3.107   8.270  1.00  0.00           O  
ATOM   2544  N   GLU   327      11.811   3.090  10.336  1.00  0.00           N  
ATOM   2545  CA  GLU   327      10.490   3.585  10.012  1.00  0.00           C  
ATOM   2546  CB  GLU   327       9.548   2.430   9.925  1.00  0.00           C  
ATOM   2547  CG  GLU   327       9.231   1.532  11.123  1.00  0.00           C  
ATOM   2548  CD  GLU   327       8.693   0.153  10.639  1.00  0.00           C  
ATOM   2549  OE1 GLU   327       7.443   0.099  10.525  1.00  0.00           O  
ATOM   2550  OE2 GLU   327       9.440  -0.785  10.440  1.00  0.00           O1-
ATOM   2551  C   GLU   327       9.988   4.557  11.075  1.00  0.00           C  
ATOM   2552  O   GLU   327      10.068   4.291  12.253  1.00  0.00           O  
ATOM   2553  N   TYR   328       9.541   5.705  10.590  1.00  0.00           N  
ATOM   2554  CA  TYR   328       8.917   6.776  11.361  1.00  0.00           C  
ATOM   2555  CB  TYR   328       9.352   8.154  10.855  1.00  0.00           C  
ATOM   2556  CG  TYR   328      10.880   8.321  10.635  1.00  0.00           C  
ATOM   2557  CD1 TYR   328      11.450   7.632   9.571  1.00  0.00           C  
ATOM   2558  CE1 TYR   328      12.873   7.808   9.393  1.00  0.00           C  
ATOM   2559  CZ  TYR   328      13.630   8.707  10.190  1.00  0.00           C  
ATOM   2560  OH  TYR   328      14.924   8.684   9.993  1.00  0.00           O  
ATOM   2561  CE2 TYR   328      13.007   9.302  11.305  1.00  0.00           C  
ATOM   2562  CD2 TYR   328      11.688   9.128  11.544  1.00  0.00           C  
ATOM   2563  C   TYR   328       7.351   6.517  11.376  1.00  0.00           C  
ATOM   2564  O   TYR   328       6.767   6.170  10.360  1.00  0.00           O  
ATOM   2565  N   ILE   329       6.797   6.943  12.565  1.00  0.00           N  
ATOM   2566  CA  ILE   329       5.330   6.999  12.746  1.00  0.00           C  
ATOM   2567  CB  ILE   329       4.917   5.857  13.633  1.00  0.00           C  
ATOM   2568  CG2 ILE   329       3.376   5.843  13.997  1.00  0.00           C  
ATOM   2569  CG1 ILE   329       5.409   4.465  13.143  1.00  0.00           C  
ATOM   2570  CD1 ILE   329       6.803   4.077  13.747  1.00  0.00           C  
ATOM   2571  C   ILE   329       4.783   8.243  13.355  1.00  0.00           C  
ATOM   2572  O   ILE   329       5.454   8.899  14.115  1.00  0.00           O  
ATOM   2573  N   VAL   330       3.606   8.663  12.886  1.00  0.00           N  
ATOM   2574  CA  VAL   330       3.064   9.998  13.015  1.00  0.00           C  
ATOM   2575  CB  VAL   330       3.387  10.856  11.814  1.00  0.00           C  
ATOM   2576  CG1 VAL   330       3.333  12.332  12.189  1.00  0.00           C  
ATOM   2577  CG2 VAL   330       4.817  10.571  11.200  1.00  0.00           C  
ATOM   2578  C   VAL   330       1.563  10.012  13.252  1.00  0.00           C  
ATOM   2579  O   VAL   330       0.688   9.483  12.528  1.00  0.00           O  
ATOM   2580  N   TYR   331       1.236  10.453  14.464  1.00  0.00           N  
ATOM   2581  CA  TYR   331      -0.053  10.163  15.154  1.00  0.00           C  
ATOM   2582  CB  TYR   331       0.217   9.926  16.671  1.00  0.00           C  
ATOM   2583  CG  TYR   331       0.974   8.681  17.173  1.00  0.00           C  
ATOM   2584  CD1 TYR   331       0.240   7.661  17.878  1.00  0.00           C  
ATOM   2585  CE1 TYR   331       0.934   6.547  18.380  1.00  0.00           C  
ATOM   2586  CZ  TYR   331       2.288   6.432  18.347  1.00  0.00           C  
ATOM   2587  OH  TYR   331       2.859   5.307  18.761  1.00  0.00           O  
ATOM   2588  CE2 TYR   331       2.993   7.365  17.519  1.00  0.00           C  
ATOM   2589  CD2 TYR   331       2.369   8.491  17.008  1.00  0.00           C  
ATOM   2590  C   TYR   331      -1.149  11.270  14.965  1.00  0.00           C  
ATOM   2591  O   TYR   331      -2.230  11.098  15.536  1.00  0.00           O  
ATOM   2592  N   ASP   332      -0.865  12.253  14.145  1.00  0.00           N  
ATOM   2593  CA  ASP   332      -1.753  13.363  13.860  1.00  0.00           C  
ATOM   2594  CB  ASP   332      -1.321  14.572  14.726  1.00  0.00           C  
ATOM   2595  CG  ASP   332      -2.005  15.873  14.576  1.00  0.00           C  
ATOM   2596  OD1 ASP   332      -1.895  16.715  15.493  1.00  0.00           O  
ATOM   2597  OD2 ASP   332      -3.001  15.978  13.844  1.00  0.00           O1-
ATOM   2598  C   ASP   332      -1.799  13.749  12.316  1.00  0.00           C  
ATOM   2599  O   ASP   332      -0.771  14.118  11.720  1.00  0.00           O  
ATOM   2600  N   ILE   333      -2.911  13.550  11.677  1.00  0.00           N  
ATOM   2601  CA  ILE   333      -3.130  13.688  10.287  1.00  0.00           C  
ATOM   2602  CB  ILE   333      -4.690  13.495   9.967  1.00  0.00           C  
ATOM   2603  CG2 ILE   333      -5.036  13.715   8.471  1.00  0.00           C  
ATOM   2604  CG1 ILE   333      -5.209  12.130  10.556  1.00  0.00           C  
ATOM   2605  CD1 ILE   333      -6.447  11.672   9.770  1.00  0.00           C  
ATOM   2606  C   ILE   333      -2.544  14.976   9.671  1.00  0.00           C  
ATOM   2607  O   ILE   333      -2.029  14.944   8.563  1.00  0.00           O  
ATOM   2608  N   ALA   334      -2.685  16.086  10.394  1.00  0.00           N  
ATOM   2609  CA  ALA   334      -2.352  17.410  10.033  1.00  0.00           C  
ATOM   2610  CB  ALA   334      -3.191  18.369  10.918  1.00  0.00           C  
ATOM   2611  C   ALA   334      -0.820  17.631  10.117  1.00  0.00           C  
ATOM   2612  O   ALA   334      -0.375  18.496   9.382  1.00  0.00           O  
ATOM   2613  N   GLN   335      -0.037  16.894  10.925  1.00  0.00           N  
ATOM   2614  CA  GLN   335       1.376  16.937  11.048  1.00  0.00           C  
ATOM   2615  CB  GLN   335       1.802  16.050  12.207  1.00  0.00           C  
ATOM   2616  CG  GLN   335       3.201  16.265  12.823  1.00  0.00           C  
ATOM   2617  CD  GLN   335       3.287  15.605  14.225  1.00  0.00           C  
ATOM   2618  OE1 GLN   335       2.315  15.137  14.873  1.00  0.00           O  
ATOM   2619  NE2 GLN   335       4.420  15.510  14.915  1.00  0.00           N  
ATOM   2620  C   GLN   335       2.271  16.649   9.827  1.00  0.00           C  
ATOM   2621  O   GLN   335       3.502  16.528   9.964  1.00  0.00           O  
ATOM   2622  N   VAL   336       1.758  16.623   8.595  1.00  0.00           N  
ATOM   2623  CA  VAL   336       2.475  16.106   7.382  1.00  0.00           C  
ATOM   2624  CB  VAL   336       2.140  14.621   7.220  1.00  0.00           C  
ATOM   2625  CG1 VAL   336       2.866  14.126   5.942  1.00  0.00           C  
ATOM   2626  CG2 VAL   336       2.563  13.698   8.369  1.00  0.00           C  
ATOM   2627  C   VAL   336       1.918  16.846   6.237  1.00  0.00           C  
ATOM   2628  O   VAL   336       0.752  17.284   6.196  1.00  0.00           O  
ATOM   2629  N   ASN   337       2.793  17.122   5.245  1.00  0.00           N  
ATOM   2630  CA  ASN   337       2.409  17.840   4.000  1.00  0.00           C  
ATOM   2631  CB  ASN   337       2.602  19.332   4.269  1.00  0.00           C  
ATOM   2632  CG  ASN   337       2.275  20.279   3.166  1.00  0.00           C  
ATOM   2633  OD1 ASN   337       2.910  21.299   3.178  1.00  0.00           O  
ATOM   2634  ND2 ASN   337       1.375  20.059   2.240  1.00  0.00           N  
ATOM   2635  C   ASN   337       3.232  17.270   2.842  1.00  0.00           C  
ATOM   2636  O   ASN   337       4.436  17.329   2.736  1.00  0.00           O  
ATOM   2637  N   LEU   338       2.509  16.652   1.910  1.00  0.00           N  
ATOM   2638  CA  LEU   338       3.021  16.014   0.747  1.00  0.00           C  
ATOM   2639  CB  LEU   338       1.981  15.085   0.133  1.00  0.00           C  
ATOM   2640  CG  LEU   338       1.494  13.849   1.020  1.00  0.00           C  
ATOM   2641  CD1 LEU   338       0.285  13.198   0.276  1.00  0.00           C  
ATOM   2642  CD2 LEU   338       2.503  12.720   1.193  1.00  0.00           C  
ATOM   2643  C   LEU   338       3.631  16.975  -0.214  1.00  0.00           C  
ATOM   2644  O   LEU   338       3.150  18.091  -0.409  1.00  0.00           O  
ATOM   2645  N   LYS   339       4.746  16.554  -0.839  1.00  0.00           N  
ATOM   2646  CA  LYS   339       5.573  17.547  -1.657  1.00  0.00           C  
ATOM   2647  CB  LYS   339       6.921  17.909  -0.950  1.00  0.00           C  
ATOM   2648  CG  LYS   339       6.730  18.417   0.491  1.00  0.00           C  
ATOM   2649  CD  LYS   339       5.984  19.732   0.601  1.00  0.00           C  
ATOM   2650  CE  LYS   339       6.085  20.028   2.043  1.00  0.00           C  
ATOM   2651  NZ  LYS   339       5.654  21.385   2.268  1.00  0.00           N1+
ATOM   2652  C   LYS   339       5.885  17.082  -3.118  1.00  0.00           C  
ATOM   2653  O   LYS   339       5.701  17.895  -4.023  1.00  0.00           O  
ATOM   2654  N   TYR   340       6.185  15.807  -3.405  1.00  0.00           N  
ATOM   2655  CA  TYR   340       6.435  15.310  -4.718  1.00  0.00           C  
ATOM   2656  CB  TYR   340       7.975  15.334  -4.955  1.00  0.00           C  
ATOM   2657  CG  TYR   340       8.570  16.761  -4.958  1.00  0.00           C  
ATOM   2658  CD1 TYR   340       8.688  17.435  -6.225  1.00  0.00           C  
ATOM   2659  CE1 TYR   340       9.425  18.638  -6.308  1.00  0.00           C  
ATOM   2660  CZ  TYR   340      10.010  19.187  -5.150  1.00  0.00           C  
ATOM   2661  OH  TYR   340      10.751  20.307  -5.290  1.00  0.00           O  
ATOM   2662  CE2 TYR   340       9.712  18.616  -3.889  1.00  0.00           C  
ATOM   2663  CD2 TYR   340       9.054  17.379  -3.744  1.00  0.00           C  
ATOM   2664  C   TYR   340       6.050  13.858  -4.914  1.00  0.00           C  
ATOM   2665  O   TYR   340       6.184  13.053  -3.961  1.00  0.00           O  
ATOM   2666  N   LEU   341       5.445  13.471  -6.064  1.00  0.00           N  
ATOM   2667  CA  LEU   341       5.143  12.132  -6.556  1.00  0.00           C  
ATOM   2668  CB  LEU   341       3.660  12.217  -6.954  1.00  0.00           C  
ATOM   2669  CG  LEU   341       3.053  10.890  -7.515  1.00  0.00           C  
ATOM   2670  CD1 LEU   341       3.095   9.762  -6.521  1.00  0.00           C  
ATOM   2671  CD2 LEU   341       1.589  11.049  -7.939  1.00  0.00           C  
ATOM   2672  C   LEU   341       6.136  11.862  -7.657  1.00  0.00           C  
ATOM   2673  O   LEU   341       6.412  12.628  -8.550  1.00  0.00           O  
ATOM   2674  N   LEU   342       6.587  10.594  -7.624  1.00  0.00           N  
ATOM   2675  CA  LEU   342       7.479  10.018  -8.655  1.00  0.00           C  
ATOM   2676  CB  LEU   342       8.727   9.471  -8.067  1.00  0.00           C  
ATOM   2677  CG  LEU   342       9.695  10.482  -7.447  1.00  0.00           C  
ATOM   2678  CD1 LEU   342       9.492  10.875  -5.894  1.00  0.00           C  
ATOM   2679  CD2 LEU   342      11.118   9.870  -7.417  1.00  0.00           C  
ATOM   2680  C   LEU   342       6.764   8.949  -9.516  1.00  0.00           C  
ATOM   2681  O   LEU   342       5.886   8.268  -9.018  1.00  0.00           O  
ATOM   2682  N   LYS   343       7.262   8.632 -10.685  1.00  0.00           N  
ATOM   2683  CA  LYS   343       6.953   7.390 -11.434  1.00  0.00           C  
ATOM   2684  CB  LYS   343       6.184   7.858 -12.647  1.00  0.00           C  
ATOM   2685  CG  LYS   343       5.362   6.724 -13.328  1.00  0.00           C  
ATOM   2686  CD  LYS   343       4.554   7.194 -14.567  1.00  0.00           C  
ATOM   2687  CE  LYS   343       5.537   7.656 -15.691  1.00  0.00           C  
ATOM   2688  NZ  LYS   343       4.693   7.785 -16.912  1.00  0.00           N1+
ATOM   2689  C   LYS   343       8.201   6.645 -11.861  1.00  0.00           C  
ATOM   2690  O   LYS   343       9.163   7.377 -12.321  1.00  0.00           O  
ATOM   2691  N   LEU   344       8.303   5.379 -11.451  1.00  0.00           N  
ATOM   2692  CA  LEU   344       9.543   4.640 -11.548  1.00  0.00           C  
ATOM   2693  CB  LEU   344      10.166   4.252 -10.138  1.00  0.00           C  
ATOM   2694  CG  LEU   344      10.378   5.480  -9.188  1.00  0.00           C  
ATOM   2695  CD1 LEU   344       9.250   5.678  -8.162  1.00  0.00           C  
ATOM   2696  CD2 LEU   344      11.796   5.271  -8.451  1.00  0.00           C  
ATOM   2697  C   LEU   344       9.292   3.389 -12.371  1.00  0.00           C  
ATOM   2698  O   LEU   344       8.236   2.804 -12.353  1.00  0.00           O  
ATOM   2699  N   LYS   345      10.437   2.874 -12.920  1.00  0.00           N  
ATOM   2700  CA  LYS   345      10.615   1.646 -13.675  1.00  0.00           C  
ATOM   2701  CB  LYS   345      11.277   1.868 -15.047  1.00  0.00           C  
ATOM   2702  CG  LYS   345      11.041   0.605 -15.935  1.00  0.00           C  
ATOM   2703  CD  LYS   345      11.421   0.895 -17.367  1.00  0.00           C  
ATOM   2704  CE  LYS   345      10.989  -0.232 -18.324  1.00  0.00           C  
ATOM   2705  NZ  LYS   345      11.711  -1.512 -18.177  1.00  0.00           N1+
ATOM   2706  C   LYS   345      11.426   0.645 -12.822  1.00  0.00           C  
ATOM   2707  O   LYS   345      12.624   0.852 -12.634  1.00  0.00           O  
ATOM   2708  N   PHE   346      10.763  -0.429 -12.405  1.00  0.00           N  
ATOM   2709  CA  PHE   346      11.498  -1.530 -11.705  1.00  0.00           C  
ATOM   2710  CB  PHE   346      10.630  -2.354 -10.730  1.00  0.00           C  
ATOM   2711  CG  PHE   346      10.260  -1.700  -9.408  1.00  0.00           C  
ATOM   2712  CD1 PHE   346       9.576  -0.467  -9.346  1.00  0.00           C  
ATOM   2713  CE1 PHE   346       9.127   0.103  -8.173  1.00  0.00           C  
ATOM   2714  CZ  PHE   346       9.512  -0.512  -6.970  1.00  0.00           C  
ATOM   2715  CE2 PHE   346      10.133  -1.788  -6.988  1.00  0.00           C  
ATOM   2716  CD2 PHE   346      10.549  -2.350  -8.173  1.00  0.00           C  
ATOM   2717  C   PHE   346      12.146  -2.470 -12.717  1.00  0.00           C  
ATOM   2718  O   PHE   346      11.423  -3.169 -13.433  1.00  0.00           O  
ATOM   2719  N   ASN   347      13.459  -2.406 -12.955  1.00  0.00           N  
ATOM   2720  CA  ASN   347      14.130  -3.270 -13.910  1.00  0.00           C  
ATOM   2721  CB  ASN   347      15.225  -2.555 -14.738  1.00  0.00           C  
ATOM   2722  CG  ASN   347      14.849  -1.326 -15.507  1.00  0.00           C  
ATOM   2723  OD1 ASN   347      13.791  -1.295 -16.140  1.00  0.00           O  
ATOM   2724  ND2 ASN   347      15.671  -0.214 -15.450  1.00  0.00           N  
ATOM   2725  C   ASN   347      14.443  -4.577 -13.191  1.00  0.00           C  
ATOM   2726  O   ASN   347      15.523  -4.604 -12.611  1.00  0.00           O  
ATOM   2727  N   PHE   348      13.610  -5.561 -13.223  1.00  0.00           N  
ATOM   2728  CA  PHE   348      13.823  -6.853 -12.559  1.00  0.00           C  
ATOM   2729  CB  PHE   348      12.464  -7.555 -12.469  1.00  0.00           C  
ATOM   2730  CG  PHE   348      11.538  -6.775 -11.606  1.00  0.00           C  
ATOM   2731  CD1 PHE   348      11.713  -6.756 -10.199  1.00  0.00           C  
ATOM   2732  CE1 PHE   348      10.812  -6.087  -9.411  1.00  0.00           C  
ATOM   2733  CZ  PHE   348       9.783  -5.367 -10.026  1.00  0.00           C  
ATOM   2734  CE2 PHE   348       9.607  -5.290 -11.383  1.00  0.00           C  
ATOM   2735  CD2 PHE   348      10.537  -5.957 -12.185  1.00  0.00           C  
ATOM   2736  C   PHE   348      14.949  -7.708 -13.214  1.00  0.00           C  
ATOM   2737  O   PHE   348      15.200  -7.553 -14.425  1.00  0.00           O  
ATOM   2738  N   LYS   349      15.714  -8.396 -12.377  1.00  0.00           N  
ATOM   2739  CA  LYS   349      16.870  -9.167 -12.752  1.00  0.00           C  
ATOM   2740  CB  LYS   349      18.093  -8.763 -11.928  1.00  0.00           C  
ATOM   2741  CG  LYS   349      18.340  -7.224 -11.900  1.00  0.00           C  
ATOM   2742  CD  LYS   349      18.656  -6.424 -13.220  1.00  0.00           C  
ATOM   2743  CE  LYS   349      19.159  -5.072 -12.694  1.00  0.00           C  
ATOM   2744  NZ  LYS   349      19.631  -4.204 -13.786  1.00  0.00           N1+
ATOM   2745  C   LYS   349      16.508 -10.612 -12.539  1.00  0.00           C  
ATOM   2746  O   LYS   349      15.969 -10.971 -11.473  1.00  0.00           O  
ATOM   2747  OXT LYS   349      16.889 -11.450 -13.403  1.00  0.00           O1-
ATOM   2748  C25 LIG   350      -0.401  -4.072   9.093  1.00  0.00           C  
ATOM   2749  C24 LIG   350      -1.578  -4.754   9.932  1.00  0.00           C  
ATOM   2750  C23 LIG   350      -2.615  -5.409   8.968  1.00  0.00           C  
ATOM   2751  F26 LIG   350      -3.691  -5.768   9.627  1.00  0.00           F  
ATOM   2752  F27 LIG   350      -2.024  -6.537   8.515  1.00  0.00           F  
ATOM   2753  C22 LIG   350      -3.133  -4.566   7.787  1.00  0.00           C  
ATOM   2754  C21 LIG   350      -1.938  -3.834   7.049  1.00  0.00           C  
ATOM   2755  C20 LIG   350      -1.085  -3.046   8.113  1.00  0.00           C  
ATOM   2756  N16 LIG   350      -0.193  -2.050   7.392  1.00  0.00           N  
ATOM   2757  C15 LIG   350       0.276  -1.076   8.489  1.00  0.00           C  
ATOM   2758  C14 LIG   350       1.395  -0.127   7.930  1.00  0.00           C  
ATOM   2759  C17 LIG   350       1.065  -2.711   6.823  1.00  0.00           C  
ATOM   2760  C18 LIG   350       2.122  -1.798   6.222  1.00  0.00           C  
ATOM   2761  C13 LIG   350       2.603  -0.825   7.301  1.00  0.00           C  
ATOM   2762  N10 LIG   350       3.631   0.061   6.810  1.00  0.00           N  
ATOM   2763  C9  LIG   350       4.927   0.256   7.500  1.00  0.00           C  
ATOM   2764  C11 LIG   350       3.693   0.758   5.576  1.00  0.00           C  
ATOM   2765  O12 LIG   350       2.810   0.804   4.750  1.00  0.00           O  
ATOM   2766  C7  LIG   350       5.015   1.569   5.478  1.00  0.00           C  
ATOM   2767  C8  LIG   350       5.630   1.336   6.712  1.00  0.00           C  
ATOM   2768  C3  LIG   350       6.867   1.893   7.101  1.00  0.00           C  
ATOM   2769  C2  LIG   350       7.469   2.752   6.241  1.00  0.00           C  
ATOM   2770  F5  LIG   350       8.632   3.307   6.579  1.00  0.00           F  
ATOM   2771  C1  LIG   350       6.826   3.057   5.020  1.00  0.00           C  
ATOM   2772  C4  LIG   350       5.570   2.546   4.593  1.00  0.00           C  
ATOM   2773  C6  LIG   350       5.042   2.913   3.183  1.00  0.00           C  
ATOM   2774  O28 LIG   350       5.670   3.572   2.305  1.00  0.00           O  
ATOM   2775  N19 LIG   350       3.724   2.583   2.871  1.00  0.00           N  
END
