# Supplementary material for: Revealing the selective mechanisms of inhibitors to PARP-1 and PARP-2 via multiple computational methods
Source: PeerJ. 2020 May 25;8:e9241. doi: 10.7717/peerj.9241 (PMC7255342; doi:10.7717/peerj.9241)
Supplement: Data S1 [file peerj-08-9241-s001.zip › Raw_data/Figure 7/(B) PARP-1-Niraparib.pdb]

ATOM      1  N   MET     1     -11.022  17.516 -29.886  1.00  0.00           N  
ATOM      2  CA  MET     1     -10.254  18.425 -29.090  1.00  0.00           C  
ATOM      3  CB  MET     1     -11.070  19.479 -28.361  1.00  0.00           C  
ATOM      4  CG  MET     1     -10.379  20.699 -27.784  1.00  0.00           C  
ATOM      5  SD  MET     1     -11.629  22.010 -27.393  1.00  0.00           S  
ATOM      6  CE  MET     1     -10.524  23.195 -26.694  1.00  0.00           C  
ATOM      7  C   MET     1      -9.395  17.667 -28.095  1.00  0.00           C  
ATOM      8  O   MET     1      -9.874  16.662 -27.531  1.00  0.00           O  
ATOM      9  N   LYS     2      -8.091  17.978 -28.017  1.00  0.00           N  
ATOM     10  CA  LYS     2      -7.125  17.389 -27.045  1.00  0.00           C  
ATOM     11  CB  LYS     2      -5.678  17.338 -27.621  1.00  0.00           C  
ATOM     12  CG  LYS     2      -5.652  16.678 -29.044  1.00  0.00           C  
ATOM     13  CD  LYS     2      -6.245  15.315 -29.035  1.00  0.00           C  
ATOM     14  CE  LYS     2      -5.887  14.551 -30.306  1.00  0.00           C  
ATOM     15  NZ  LYS     2      -6.404  13.141 -30.150  1.00  0.00           N1+
ATOM     16  C   LYS     2      -7.121  18.228 -25.750  1.00  0.00           C  
ATOM     17  O   LYS     2      -7.754  19.311 -25.650  1.00  0.00           O  
ATOM     18  N   SER     3      -6.492  17.648 -24.692  1.00  0.00           N  
ATOM     19  CA  SER     3      -6.519  18.281 -23.442  1.00  0.00           C  
ATOM     20  CB  SER     3      -6.046  17.357 -22.351  1.00  0.00           C  
ATOM     21  OG  SER     3      -6.188  17.908 -20.988  1.00  0.00           O  
ATOM     22  C   SER     3      -5.714  19.586 -23.310  1.00  0.00           C  
ATOM     23  O   SER     3      -4.902  19.830 -24.245  1.00  0.00           O  
ATOM     24  N   LYS     4      -5.839  20.387 -22.180  1.00  0.00           N  
ATOM     25  CA  LYS     4      -4.901  21.497 -21.942  1.00  0.00           C  
ATOM     26  CB  LYS     4      -5.723  22.791 -21.534  1.00  0.00           C  
ATOM     27  CG  LYS     4      -6.491  22.626 -20.178  1.00  0.00           C  
ATOM     28  CD  LYS     4      -7.389  23.833 -19.836  1.00  0.00           C  
ATOM     29  CE  LYS     4      -8.002  23.887 -18.454  1.00  0.00           C  
ATOM     30  NZ  LYS     4      -8.910  22.764 -18.235  1.00  0.00           N1+
ATOM     31  C   LYS     4      -3.772  21.187 -20.919  1.00  0.00           C  
ATOM     32  O   LYS     4      -2.984  22.037 -20.532  1.00  0.00           O  
ATOM     33  N   LEU     5      -3.694  19.925 -20.507  1.00  0.00           N  
ATOM     34  CA  LEU     5      -2.848  19.393 -19.391  1.00  0.00           C  
ATOM     35  CB  LEU     5      -3.525  18.262 -18.615  1.00  0.00           C  
ATOM     36  CG  LEU     5      -4.839  18.701 -17.888  1.00  0.00           C  
ATOM     37  CD1 LEU     5      -5.697  17.469 -17.746  1.00  0.00           C  
ATOM     38  CD2 LEU     5      -4.506  19.195 -16.469  1.00  0.00           C  
ATOM     39  C   LEU     5      -1.531  18.797 -19.946  1.00  0.00           C  
ATOM     40  O   LEU     5      -1.615  18.157 -20.994  1.00  0.00           O  
ATOM     41  N   PRO     6      -0.288  19.073 -19.425  1.00  0.00           N  
ATOM     42  CD  PRO     6      -0.043  19.953 -18.319  1.00  0.00           C  
ATOM     43  CG  PRO     6       1.430  19.764 -18.012  1.00  0.00           C  
ATOM     44  CB  PRO     6       2.100  19.008 -19.112  1.00  0.00           C  
ATOM     45  CA  PRO     6       0.926  18.480 -20.001  1.00  0.00           C  
ATOM     46  C   PRO     6       0.903  16.921 -20.009  1.00  0.00           C  
ATOM     47  O   PRO     6       0.287  16.245 -19.240  1.00  0.00           O  
ATOM     48  N   LYS     7       1.584  16.382 -20.975  1.00  0.00           N  
ATOM     49  CA  LYS     7       1.399  14.981 -21.456  1.00  0.00           C  
ATOM     50  CB  LYS     7       2.236  14.692 -22.687  1.00  0.00           C  
ATOM     51  CG  LYS     7       2.105  13.259 -23.284  1.00  0.00           C  
ATOM     52  CD  LYS     7       0.679  12.810 -23.693  1.00  0.00           C  
ATOM     53  CE  LYS     7       0.582  11.355 -24.279  1.00  0.00           C  
ATOM     54  NZ  LYS     7       1.321  10.340 -23.526  1.00  0.00           N1+
ATOM     55  C   LYS     7       1.688  13.936 -20.318  1.00  0.00           C  
ATOM     56  O   LYS     7       0.788  13.103 -20.108  1.00  0.00           O  
ATOM     57  N   PRO     8       2.609  14.147 -19.333  1.00  0.00           N  
ATOM     58  CD  PRO     8       3.795  14.968 -19.470  1.00  0.00           C  
ATOM     59  CG  PRO     8       4.916  14.235 -18.630  1.00  0.00           C  
ATOM     60  CB  PRO     8       4.106  13.583 -17.536  1.00  0.00           C  
ATOM     61  CA  PRO     8       2.816  13.236 -18.246  1.00  0.00           C  
ATOM     62  C   PRO     8       1.687  13.190 -17.252  1.00  0.00           C  
ATOM     63  O   PRO     8       1.594  12.226 -16.520  1.00  0.00           O  
ATOM     64  N   VAL     9       0.774  14.168 -17.156  1.00  0.00           N  
ATOM     65  CA  VAL     9      -0.462  14.325 -16.337  1.00  0.00           C  
ATOM     66  CB  VAL     9      -0.668  15.817 -15.796  1.00  0.00           C  
ATOM     67  CG1 VAL     9      -1.641  15.867 -14.624  1.00  0.00           C  
ATOM     68  CG2 VAL     9       0.601  16.293 -15.059  1.00  0.00           C  
ATOM     69  C   VAL     9      -1.724  13.830 -17.009  1.00  0.00           C  
ATOM     70  O   VAL     9      -2.596  13.403 -16.205  1.00  0.00           O  
ATOM     71  N   GLN    10      -1.738  13.734 -18.343  1.00  0.00           N  
ATOM     72  CA  GLN    10      -2.699  12.893 -19.060  1.00  0.00           C  
ATOM     73  CB  GLN    10      -2.657  13.174 -20.602  1.00  0.00           C  
ATOM     74  CG  GLN    10      -2.811  14.614 -20.902  1.00  0.00           C  
ATOM     75  CD  GLN    10      -2.914  14.925 -22.411  1.00  0.00           C  
ATOM     76  OE1 GLN    10      -3.362  14.092 -23.160  1.00  0.00           O  
ATOM     77  NE2 GLN    10      -2.505  16.095 -22.904  1.00  0.00           N  
ATOM     78  C   GLN    10      -2.401  11.488 -18.621  1.00  0.00           C  
ATOM     79  O   GLN    10      -3.264  10.764 -18.157  1.00  0.00           O  
ATOM     80  N   ASP    11      -1.105  11.095 -18.725  1.00  0.00           N  
ATOM     81  CA  ASP    11      -0.592   9.736 -18.488  1.00  0.00           C  
ATOM     82  CB  ASP    11       0.876   9.551 -18.953  1.00  0.00           C  
ATOM     83  CG  ASP    11       0.899   9.698 -20.488  1.00  0.00           C  
ATOM     84  OD1 ASP    11       2.025   9.763 -21.005  1.00  0.00           O  
ATOM     85  OD2 ASP    11      -0.114   9.675 -21.208  1.00  0.00           O1-
ATOM     86  C   ASP    11      -0.614   9.296 -16.999  1.00  0.00           C  
ATOM     87  O   ASP    11      -0.852   8.065 -16.797  1.00  0.00           O  
ATOM     88  N   LEU    12      -0.506  10.234 -16.044  1.00  0.00           N  
ATOM     89  CA  LEU    12      -0.895   9.951 -14.617  1.00  0.00           C  
ATOM     90  CB  LEU    12      -0.296  10.969 -13.636  1.00  0.00           C  
ATOM     91  CG  LEU    12      -0.793  11.019 -12.217  1.00  0.00           C  
ATOM     92  CD1 LEU    12      -0.573   9.621 -11.483  1.00  0.00           C  
ATOM     93  CD2 LEU    12      -0.201  12.195 -11.430  1.00  0.00           C  
ATOM     94  C   LEU    12      -2.399   9.697 -14.486  1.00  0.00           C  
ATOM     95  O   LEU    12      -2.815   8.684 -13.966  1.00  0.00           O  
ATOM     96  N   ILE    13      -3.212  10.629 -14.976  1.00  0.00           N  
ATOM     97  CA  ILE    13      -4.717  10.446 -14.737  1.00  0.00           C  
ATOM     98  CB  ILE    13      -5.395  11.744 -15.334  1.00  0.00           C  
ATOM     99  CG2 ILE    13      -6.908  11.504 -15.524  1.00  0.00           C  
ATOM    100  CG1 ILE    13      -5.089  12.988 -14.551  1.00  0.00           C  
ATOM    101  CD1 ILE    13      -5.922  13.181 -13.253  1.00  0.00           C  
ATOM    102  C   ILE    13      -5.261   9.121 -15.324  1.00  0.00           C  
ATOM    103  O   ILE    13      -6.060   8.369 -14.744  1.00  0.00           O  
ATOM    104  N   LYS    14      -4.848   8.848 -16.607  1.00  0.00           N  
ATOM    105  CA  LYS    14      -5.179   7.558 -17.253  1.00  0.00           C  
ATOM    106  CB  LYS    14      -4.680   7.597 -18.697  1.00  0.00           C  
ATOM    107  CG  LYS    14      -5.545   8.442 -19.614  1.00  0.00           C  
ATOM    108  CD  LYS    14      -4.962   8.585 -21.002  1.00  0.00           C  
ATOM    109  CE  LYS    14      -5.773   9.497 -22.044  1.00  0.00           C  
ATOM    110  NZ  LYS    14      -5.157   9.401 -23.429  1.00  0.00           N1+
ATOM    111  C   LYS    14      -4.570   6.361 -16.471  1.00  0.00           C  
ATOM    112  O   LYS    14      -5.078   5.269 -16.608  1.00  0.00           O  
ATOM    113  N   MET    15      -3.541   6.530 -15.605  1.00  0.00           N  
ATOM    114  CA  MET    15      -3.046   5.419 -14.779  1.00  0.00           C  
ATOM    115  CB  MET    15      -1.505   5.561 -14.565  1.00  0.00           C  
ATOM    116  CG  MET    15      -0.861   4.596 -13.615  1.00  0.00           C  
ATOM    117  SD  MET    15       0.827   5.100 -13.116  1.00  0.00           S  
ATOM    118  CE  MET    15       1.885   4.057 -14.250  1.00  0.00           C  
ATOM    119  C   MET    15      -3.784   5.267 -13.447  1.00  0.00           C  
ATOM    120  O   MET    15      -4.338   4.179 -13.181  1.00  0.00           O  
ATOM    121  N   ILE    16      -3.728   6.237 -12.574  1.00  0.00           N  
ATOM    122  CA  ILE    16      -4.414   6.218 -11.313  1.00  0.00           C  
ATOM    123  CB  ILE    16      -3.957   7.449 -10.466  1.00  0.00           C  
ATOM    124  CG2 ILE    16      -2.514   7.246  -9.954  1.00  0.00           C  
ATOM    125  CG1 ILE    16      -4.230   8.812 -10.990  1.00  0.00           C  
ATOM    126  CD1 ILE    16      -4.632   9.776  -9.957  1.00  0.00           C  
ATOM    127  C   ILE    16      -5.969   6.049 -11.375  1.00  0.00           C  
ATOM    128  O   ILE    16      -6.469   5.384 -10.524  1.00  0.00           O  
ATOM    129  N   PHE    17      -6.741   6.732 -12.282  1.00  0.00           N  
ATOM    130  CA  PHE    17      -8.207   6.626 -12.352  1.00  0.00           C  
ATOM    131  CB  PHE    17      -8.853   7.857 -13.057  1.00  0.00           C  
ATOM    132  CG  PHE    17      -9.179   9.031 -12.083  1.00  0.00           C  
ATOM    133  CD1 PHE    17     -10.511   9.482 -12.007  1.00  0.00           C  
ATOM    134  CE1 PHE    17     -10.845  10.666 -11.343  1.00  0.00           C  
ATOM    135  CZ  PHE    17      -9.864  11.411 -10.718  1.00  0.00           C  
ATOM    136  CE2 PHE    17      -8.567  10.926 -10.715  1.00  0.00           C  
ATOM    137  CD2 PHE    17      -8.202   9.770 -11.456  1.00  0.00           C  
ATOM    138  C   PHE    17      -8.591   5.360 -13.083  1.00  0.00           C  
ATOM    139  O   PHE    17      -9.730   5.046 -13.355  1.00  0.00           O  
ATOM    140  N   ASP    18      -7.710   4.550 -13.642  1.00  0.00           N  
ATOM    141  CA  ASP    18      -7.969   3.332 -14.450  1.00  0.00           C  
ATOM    142  CB  ASP    18      -6.615   2.612 -14.774  1.00  0.00           C  
ATOM    143  CG  ASP    18      -6.724   1.412 -15.767  1.00  0.00           C  
ATOM    144  OD1 ASP    18      -6.048   0.394 -15.619  1.00  0.00           O  
ATOM    145  OD2 ASP    18      -7.588   1.606 -16.677  1.00  0.00           O1-
ATOM    146  C   ASP    18      -8.909   2.276 -13.807  1.00  0.00           C  
ATOM    147  O   ASP    18      -8.585   1.620 -12.793  1.00  0.00           O  
ATOM    148  N   VAL    19      -9.987   1.945 -14.482  1.00  0.00           N  
ATOM    149  CA  VAL    19     -10.897   0.901 -13.963  1.00  0.00           C  
ATOM    150  CB  VAL    19     -12.266   1.001 -14.653  1.00  0.00           C  
ATOM    151  CG1 VAL    19     -12.255   0.269 -15.996  1.00  0.00           C  
ATOM    152  CG2 VAL    19     -13.402   0.484 -13.746  1.00  0.00           C  
ATOM    153  C   VAL    19     -10.287  -0.483 -14.030  1.00  0.00           C  
ATOM    154  O   VAL    19     -10.309  -1.196 -13.070  1.00  0.00           O  
ATOM    155  N   GLU    20      -9.631  -0.799 -15.166  1.00  0.00           N  
ATOM    156  CA  GLU    20      -9.016  -2.122 -15.393  1.00  0.00           C  
ATOM    157  CB  GLU    20      -8.399  -2.142 -16.805  1.00  0.00           C  
ATOM    158  CG  GLU    20      -9.448  -2.303 -17.947  1.00  0.00           C  
ATOM    159  CD  GLU    20     -10.655  -3.261 -17.762  1.00  0.00           C  
ATOM    160  OE1 GLU    20     -10.481  -4.353 -17.249  1.00  0.00           O  
ATOM    161  OE2 GLU    20     -11.775  -3.001 -18.189  1.00  0.00           O1-
ATOM    162  C   GLU    20      -8.025  -2.436 -14.277  1.00  0.00           C  
ATOM    163  O   GLU    20      -8.019  -3.592 -13.886  1.00  0.00           O  
ATOM    164  N   SER    21      -7.314  -1.433 -13.782  1.00  0.00           N  
ATOM    165  CA  SER    21      -6.332  -1.657 -12.609  1.00  0.00           C  
ATOM    166  CB  SER    21      -5.309  -0.541 -12.556  1.00  0.00           C  
ATOM    167  OG  SER    21      -4.526  -0.425 -13.702  1.00  0.00           O  
ATOM    168  C   SER    21      -6.987  -1.791 -11.304  1.00  0.00           C  
ATOM    169  O   SER    21      -6.561  -2.663 -10.563  1.00  0.00           O  
ATOM    170  N   MET    22      -8.159  -1.177 -11.015  1.00  0.00           N  
ATOM    171  CA  MET    22      -8.995  -1.592  -9.886  1.00  0.00           C  
ATOM    172  CB  MET    22     -10.241  -0.651  -9.667  1.00  0.00           C  
ATOM    173  CG  MET    22      -9.690   0.786  -9.464  1.00  0.00           C  
ATOM    174  SD  MET    22     -10.761   2.030  -8.737  1.00  0.00           S  
ATOM    175  CE  MET    22     -11.406   2.849 -10.152  1.00  0.00           C  
ATOM    176  C   MET    22      -9.564  -3.001 -10.080  1.00  0.00           C  
ATOM    177  O   MET    22      -9.507  -3.775  -9.094  1.00  0.00           O  
ATOM    178  N   LYS    23     -10.049  -3.374 -11.217  1.00  0.00           N  
ATOM    179  CA  LYS    23     -10.474  -4.747 -11.538  1.00  0.00           C  
ATOM    180  CB  LYS    23     -11.234  -4.797 -12.898  1.00  0.00           C  
ATOM    181  CG  LYS    23     -12.513  -3.952 -12.986  1.00  0.00           C  
ATOM    182  CD  LYS    23     -12.888  -3.666 -14.406  1.00  0.00           C  
ATOM    183  CE  LYS    23     -13.307  -4.897 -15.189  1.00  0.00           C  
ATOM    184  NZ  LYS    23     -13.921  -4.479 -16.501  1.00  0.00           N1+
ATOM    185  C   LYS    23      -9.235  -5.734 -11.454  1.00  0.00           C  
ATOM    186  O   LYS    23      -9.523  -6.856 -11.058  1.00  0.00           O  
ATOM    187  N   LYS    24      -7.978  -5.378 -11.673  1.00  0.00           N  
ATOM    188  CA  LYS    24      -6.895  -6.209 -11.297  1.00  0.00           C  
ATOM    189  CB  LYS    24      -5.630  -5.629 -11.942  1.00  0.00           C  
ATOM    190  CG  LYS    24      -4.432  -6.548 -11.812  1.00  0.00           C  
ATOM    191  CD  LYS    24      -3.278  -6.061 -12.654  1.00  0.00           C  
ATOM    192  CE  LYS    24      -2.076  -6.965 -12.723  1.00  0.00           C  
ATOM    193  NZ  LYS    24      -0.822  -6.315 -13.002  1.00  0.00           N1+
ATOM    194  C   LYS    24      -6.721  -6.432  -9.763  1.00  0.00           C  
ATOM    195  O   LYS    24      -6.212  -7.529  -9.378  1.00  0.00           O  
ATOM    196  N   ALA    25      -7.010  -5.458  -8.966  1.00  0.00           N  
ATOM    197  CA  ALA    25      -7.008  -5.541  -7.545  1.00  0.00           C  
ATOM    198  CB  ALA    25      -7.153  -4.124  -6.833  1.00  0.00           C  
ATOM    199  C   ALA    25      -8.080  -6.482  -7.162  1.00  0.00           C  
ATOM    200  O   ALA    25      -7.853  -7.580  -6.665  1.00  0.00           O  
ATOM    201  N   MET    26      -9.320  -6.157  -7.528  1.00  0.00           N  
ATOM    202  CA  MET    26     -10.541  -6.942  -7.348  1.00  0.00           C  
ATOM    203  CB  MET    26     -11.818  -6.428  -8.107  1.00  0.00           C  
ATOM    204  CG  MET    26     -12.345  -5.018  -7.754  1.00  0.00           C  
ATOM    205  SD  MET    26     -12.706  -4.427  -6.144  1.00  0.00           S  
ATOM    206  CE  MET    26     -14.346  -5.027  -5.979  1.00  0.00           C  
ATOM    207  C   MET    26     -10.372  -8.442  -7.643  1.00  0.00           C  
ATOM    208  O   MET    26     -10.786  -9.264  -6.866  1.00  0.00           O  
ATOM    209  N   VAL    27      -9.752  -8.770  -8.813  1.00  0.00           N  
ATOM    210  CA  VAL    27      -9.365 -10.135  -9.265  1.00  0.00           C  
ATOM    211  CB  VAL    27      -8.937 -10.053 -10.767  1.00  0.00           C  
ATOM    212  CG1 VAL    27      -7.943 -11.205 -11.098  1.00  0.00           C  
ATOM    213  CG2 VAL    27     -10.086 -10.075 -11.718  1.00  0.00           C  
ATOM    214  C   VAL    27      -8.310 -10.806  -8.336  1.00  0.00           C  
ATOM    215  O   VAL    27      -8.377 -11.932  -7.874  1.00  0.00           O  
ATOM    216  N   GLU    28      -7.306  -9.997  -8.020  1.00  0.00           N  
ATOM    217  CA  GLU    28      -6.185 -10.459  -7.167  1.00  0.00           C  
ATOM    218  CB  GLU    28      -5.109  -9.420  -7.046  1.00  0.00           C  
ATOM    219  CG  GLU    28      -3.988  -9.974  -6.233  1.00  0.00           C  
ATOM    220  CD  GLU    28      -2.769  -8.922  -6.254  1.00  0.00           C  
ATOM    221  OE1 GLU    28      -1.736  -9.307  -6.864  1.00  0.00           O  
ATOM    222  OE2 GLU    28      -2.898  -7.792  -5.709  1.00  0.00           O1-
ATOM    223  C   GLU    28      -6.615 -10.880  -5.685  1.00  0.00           C  
ATOM    224  O   GLU    28      -6.289 -11.933  -5.183  1.00  0.00           O  
ATOM    225  N   TYR    29      -7.482 -10.014  -5.211  1.00  0.00           N  
ATOM    226  CA  TYR    29      -8.188 -10.145  -3.951  1.00  0.00           C  
ATOM    227  CB  TYR    29      -8.804  -8.771  -3.596  1.00  0.00           C  
ATOM    228  CG  TYR    29      -7.859  -7.564  -3.371  1.00  0.00           C  
ATOM    229  CD1 TYR    29      -6.497  -7.624  -2.858  1.00  0.00           C  
ATOM    230  CE1 TYR    29      -5.772  -6.422  -2.701  1.00  0.00           C  
ATOM    231  CZ  TYR    29      -6.389  -5.150  -2.784  1.00  0.00           C  
ATOM    232  OH  TYR    29      -5.705  -4.024  -2.631  1.00  0.00           O  
ATOM    233  CE2 TYR    29      -7.751  -5.089  -3.174  1.00  0.00           C  
ATOM    234  CD2 TYR    29      -8.436  -6.253  -3.555  1.00  0.00           C  
ATOM    235  C   TYR    29      -9.330 -11.138  -3.914  1.00  0.00           C  
ATOM    236  O   TYR    29      -9.885 -11.431  -2.823  1.00  0.00           O  
ATOM    237  N   GLU    30      -9.604 -11.784  -5.053  1.00  0.00           N  
ATOM    238  CA  GLU    30     -10.669 -12.827  -5.120  1.00  0.00           C  
ATOM    239  CB  GLU    30     -10.309 -14.119  -4.415  1.00  0.00           C  
ATOM    240  CG  GLU    30      -8.868 -14.619  -4.709  1.00  0.00           C  
ATOM    241  CD  GLU    30      -8.494 -15.645  -3.605  1.00  0.00           C  
ATOM    242  OE1 GLU    30      -8.852 -16.837  -3.694  1.00  0.00           O  
ATOM    243  OE2 GLU    30      -7.688 -15.236  -2.697  1.00  0.00           O1-
ATOM    244  C   GLU    30     -12.149 -12.434  -4.903  1.00  0.00           C  
ATOM    245  O   GLU    30     -12.922 -13.161  -4.337  1.00  0.00           O  
ATOM    246  N   ILE    31     -12.471 -11.259  -5.402  1.00  0.00           N  
ATOM    247  CA  ILE    31     -13.842 -10.769  -5.281  1.00  0.00           C  
ATOM    248  CB  ILE    31     -13.841  -9.225  -5.013  1.00  0.00           C  
ATOM    249  CG2 ILE    31     -15.259  -8.661  -4.953  1.00  0.00           C  
ATOM    250  CG1 ILE    31     -13.098  -8.811  -3.700  1.00  0.00           C  
ATOM    251  CD1 ILE    31     -12.753  -7.357  -3.596  1.00  0.00           C  
ATOM    252  C   ILE    31     -14.784 -11.189  -6.440  1.00  0.00           C  
ATOM    253  O   ILE    31     -14.451 -11.167  -7.618  1.00  0.00           O  
ATOM    254  N   ASP    32     -15.978 -11.608  -6.115  1.00  0.00           N  
ATOM    255  CA  ASP    32     -16.982 -12.018  -6.970  1.00  0.00           C  
ATOM    256  CB  ASP    32     -18.085 -12.880  -6.325  1.00  0.00           C  
ATOM    257  CG  ASP    32     -18.995 -13.454  -7.403  1.00  0.00           C  
ATOM    258  OD1 ASP    32     -19.856 -14.273  -7.105  1.00  0.00           O  
ATOM    259  OD2 ASP    32     -18.839 -13.115  -8.573  1.00  0.00           O1-
ATOM    260  C   ASP    32     -17.555 -10.761  -7.605  1.00  0.00           C  
ATOM    261  O   ASP    32     -18.576 -10.254  -7.104  1.00  0.00           O  
ATOM    262  N   LEU    33     -17.024 -10.320  -8.810  1.00  0.00           N  
ATOM    263  CA  LEU    33     -17.419  -9.196  -9.697  1.00  0.00           C  
ATOM    264  CB  LEU    33     -16.409  -8.903 -10.866  1.00  0.00           C  
ATOM    265  CG  LEU    33     -15.113  -8.204 -10.429  1.00  0.00           C  
ATOM    266  CD1 LEU    33     -14.115  -8.423 -11.568  1.00  0.00           C  
ATOM    267  CD2 LEU    33     -15.315  -6.771 -10.082  1.00  0.00           C  
ATOM    268  C   LEU    33     -18.788  -9.335 -10.284  1.00  0.00           C  
ATOM    269  O   LEU    33     -19.374  -8.375 -10.841  1.00  0.00           O  
ATOM    270  N   GLN    34     -19.476 -10.453 -10.009  1.00  0.00           N  
ATOM    271  CA  GLN    34     -20.866 -10.613 -10.430  1.00  0.00           C  
ATOM    272  CB  GLN    34     -21.018 -12.084 -10.880  1.00  0.00           C  
ATOM    273  CG  GLN    34     -19.998 -12.759 -11.796  1.00  0.00           C  
ATOM    274  CD  GLN    34     -19.580 -11.976 -12.989  1.00  0.00           C  
ATOM    275  OE1 GLN    34     -20.386 -11.616 -13.874  1.00  0.00           O  
ATOM    276  NE2 GLN    34     -18.337 -11.601 -13.091  1.00  0.00           N  
ATOM    277  C   GLN    34     -21.903 -10.256  -9.329  1.00  0.00           C  
ATOM    278  O   GLN    34     -22.857  -9.558  -9.647  1.00  0.00           O  
ATOM    279  N   LYS    35     -21.598 -10.610  -7.983  1.00  0.00           N  
ATOM    280  CA  LYS    35     -22.340 -10.208  -6.767  1.00  0.00           C  
ATOM    281  CB  LYS    35     -21.852 -11.176  -5.664  1.00  0.00           C  
ATOM    282  CG  LYS    35     -22.556 -12.553  -5.611  1.00  0.00           C  
ATOM    283  CD  LYS    35     -22.187 -13.411  -4.383  1.00  0.00           C  
ATOM    284  CE  LYS    35     -22.717 -14.886  -4.591  1.00  0.00           C  
ATOM    285  NZ  LYS    35     -21.761 -15.831  -5.241  1.00  0.00           N1+
ATOM    286  C   LYS    35     -22.035  -8.801  -6.313  1.00  0.00           C  
ATOM    287  O   LYS    35     -22.953  -8.183  -5.836  1.00  0.00           O  
ATOM    288  N   MET    36     -20.754  -8.405  -6.506  1.00  0.00           N  
ATOM    289  CA  MET    36     -20.216  -7.200  -6.079  1.00  0.00           C  
ATOM    290  CB  MET    36     -19.573  -7.380  -4.663  1.00  0.00           C  
ATOM    291  CG  MET    36     -18.930  -6.134  -4.171  1.00  0.00           C  
ATOM    292  SD  MET    36     -18.574  -6.270  -2.387  1.00  0.00           S  
ATOM    293  CE  MET    36     -20.184  -5.875  -1.565  1.00  0.00           C  
ATOM    294  C   MET    36     -19.300  -6.533  -7.173  1.00  0.00           C  
ATOM    295  O   MET    36     -18.044  -6.628  -7.101  1.00  0.00           O  
ATOM    296  N   PRO    37     -19.827  -5.979  -8.295  1.00  0.00           N  
ATOM    297  CD  PRO    37     -21.245  -5.911  -8.686  1.00  0.00           C  
ATOM    298  CG  PRO    37     -21.386  -4.715  -9.574  1.00  0.00           C  
ATOM    299  CB  PRO    37     -20.015  -4.712 -10.285  1.00  0.00           C  
ATOM    300  CA  PRO    37     -19.016  -5.085  -9.093  1.00  0.00           C  
ATOM    301  C   PRO    37     -18.644  -3.746  -8.317  1.00  0.00           C  
ATOM    302  O   PRO    37     -19.310  -3.382  -7.298  1.00  0.00           O  
ATOM    303  N   LEU    38     -17.624  -3.033  -8.776  1.00  0.00           N  
ATOM    304  CA  LEU    38     -17.253  -1.746  -8.249  1.00  0.00           C  
ATOM    305  CB  LEU    38     -16.334  -1.111  -9.308  1.00  0.00           C  
ATOM    306  CG  LEU    38     -14.989  -1.756  -9.292  1.00  0.00           C  
ATOM    307  CD1 LEU    38     -14.061  -1.049 -10.292  1.00  0.00           C  
ATOM    308  CD2 LEU    38     -14.175  -1.719  -7.996  1.00  0.00           C  
ATOM    309  C   LEU    38     -18.376  -0.849  -7.815  1.00  0.00           C  
ATOM    310  O   LEU    38     -18.359  -0.270  -6.710  1.00  0.00           O  
ATOM    311  N   GLY    39     -19.467  -0.778  -8.588  1.00  0.00           N  
ATOM    312  CA  GLY    39     -20.695   0.047  -8.358  1.00  0.00           C  
ATOM    313  C   GLY    39     -21.590  -0.279  -7.166  1.00  0.00           C  
ATOM    314  O   GLY    39     -22.585   0.379  -6.890  1.00  0.00           O  
ATOM    315  N   LYS    40     -21.342  -1.424  -6.596  1.00  0.00           N  
ATOM    316  CA  LYS    40     -22.076  -1.973  -5.443  1.00  0.00           C  
ATOM    317  CB  LYS    40     -22.828  -3.295  -5.763  1.00  0.00           C  
ATOM    318  CG  LYS    40     -23.610  -3.161  -7.101  1.00  0.00           C  
ATOM    319  CD  LYS    40     -24.329  -4.518  -7.504  1.00  0.00           C  
ATOM    320  CE  LYS    40     -25.180  -4.181  -8.746  1.00  0.00           C  
ATOM    321  NZ  LYS    40     -25.977  -5.350  -9.292  1.00  0.00           N1+
ATOM    322  C   LYS    40     -21.214  -1.945  -4.151  1.00  0.00           C  
ATOM    323  O   LYS    40     -21.547  -2.629  -3.194  1.00  0.00           O  
ATOM    324  N   LEU    41     -19.957  -1.466  -4.184  1.00  0.00           N  
ATOM    325  CA  LEU    41     -19.131  -1.176  -2.968  1.00  0.00           C  
ATOM    326  CB  LEU    41     -17.687  -0.797  -3.125  1.00  0.00           C  
ATOM    327  CG  LEU    41     -16.946  -2.012  -3.784  1.00  0.00           C  
ATOM    328  CD1 LEU    41     -15.560  -1.430  -4.231  1.00  0.00           C  
ATOM    329  CD2 LEU    41     -16.783  -3.225  -2.859  1.00  0.00           C  
ATOM    330  C   LEU    41     -19.839  -0.027  -2.217  1.00  0.00           C  
ATOM    331  O   LEU    41     -20.530   0.801  -2.891  1.00  0.00           O  
ATOM    332  N   SER    42     -19.606   0.046  -0.903  1.00  0.00           N  
ATOM    333  CA  SER    42     -20.105   1.064  -0.023  1.00  0.00           C  
ATOM    334  CB  SER    42     -21.497   0.719   0.438  1.00  0.00           C  
ATOM    335  OG  SER    42     -21.440  -0.492   1.221  1.00  0.00           O  
ATOM    336  C   SER    42     -19.179   1.055   1.228  1.00  0.00           C  
ATOM    337  O   SER    42     -18.655  -0.021   1.626  1.00  0.00           O  
ATOM    338  N   LYS    43     -19.144   2.183   1.966  1.00  0.00           N  
ATOM    339  CA  LYS    43     -18.387   2.237   3.195  1.00  0.00           C  
ATOM    340  CB  LYS    43     -18.337   3.760   3.557  1.00  0.00           C  
ATOM    341  CG  LYS    43     -17.507   4.625   2.638  1.00  0.00           C  
ATOM    342  CD  LYS    43     -17.701   6.073   2.937  1.00  0.00           C  
ATOM    343  CE  LYS    43     -16.731   6.976   2.213  1.00  0.00           C  
ATOM    344  NZ  LYS    43     -16.976   7.030   0.768  1.00  0.00           N1+
ATOM    345  C   LYS    43     -19.067   1.474   4.299  1.00  0.00           C  
ATOM    346  O   LYS    43     -18.331   0.660   4.834  1.00  0.00           O  
ATOM    347  N   ARG    44     -20.380   1.606   4.539  1.00  0.00           N  
ATOM    348  CA  ARG    44     -21.163   0.839   5.505  1.00  0.00           C  
ATOM    349  CB  ARG    44     -22.656   1.178   5.387  1.00  0.00           C  
ATOM    350  CG  ARG    44     -23.316   0.442   4.141  1.00  0.00           C  
ATOM    351  CD  ARG    44     -24.800   0.759   3.856  1.00  0.00           C  
ATOM    352  NE  ARG    44     -25.136   0.581   2.400  1.00  0.00           N  
ATOM    353  CZ  ARG    44     -25.492  -0.501   1.753  1.00  0.00           C  
ATOM    354  NH1 ARG    44     -25.662  -1.586   2.443  1.00  0.00           N1+
ATOM    355  NH2 ARG    44     -25.490  -0.540   0.460  1.00  0.00           N  
ATOM    356  C   ARG    44     -20.900  -0.677   5.553  1.00  0.00           C  
ATOM    357  O   ARG    44     -20.929  -1.200   6.650  1.00  0.00           O  
ATOM    358  N   GLN    45     -20.759  -1.364   4.370  1.00  0.00           N  
ATOM    359  CA  GLN    45     -20.442  -2.768   4.454  1.00  0.00           C  
ATOM    360  CB  GLN    45     -20.885  -3.521   3.164  1.00  0.00           C  
ATOM    361  CG  GLN    45     -22.441  -3.546   3.110  1.00  0.00           C  
ATOM    362  CD  GLN    45     -22.972  -4.370   1.877  1.00  0.00           C  
ATOM    363  OE1 GLN    45     -22.139  -4.711   0.977  1.00  0.00           O  
ATOM    364  NE2 GLN    45     -24.216  -4.794   1.841  1.00  0.00           N  
ATOM    365  C   GLN    45     -18.954  -3.136   4.725  1.00  0.00           C  
ATOM    366  O   GLN    45     -18.697  -4.129   5.370  1.00  0.00           O  
ATOM    367  N   ILE    46     -17.975  -2.285   4.371  1.00  0.00           N  
ATOM    368  CA  ILE    46     -16.562  -2.498   4.698  1.00  0.00           C  
ATOM    369  CB  ILE    46     -15.620  -1.708   3.767  1.00  0.00           C  
ATOM    370  CG2 ILE    46     -14.213  -1.850   4.299  1.00  0.00           C  
ATOM    371  CG1 ILE    46     -15.827  -2.159   2.244  1.00  0.00           C  
ATOM    372  CD1 ILE    46     -15.305  -1.151   1.203  1.00  0.00           C  
ATOM    373  C   ILE    46     -16.386  -2.201   6.185  1.00  0.00           C  
ATOM    374  O   ILE    46     -15.725  -2.921   6.913  1.00  0.00           O  
ATOM    375  N   GLN    47     -16.979  -1.127   6.640  1.00  0.00           N  
ATOM    376  CA  GLN    47     -16.980  -0.666   8.039  1.00  0.00           C  
ATOM    377  CB  GLN    47     -17.659   0.654   8.177  1.00  0.00           C  
ATOM    378  CG  GLN    47     -16.975   1.876   7.538  1.00  0.00           C  
ATOM    379  CD  GLN    47     -17.795   3.181   7.656  1.00  0.00           C  
ATOM    380  OE1 GLN    47     -18.976   3.289   7.837  1.00  0.00           O  
ATOM    381  NE2 GLN    47     -17.216   4.360   7.347  1.00  0.00           N  
ATOM    382  C   GLN    47     -17.518  -1.847   8.948  1.00  0.00           C  
ATOM    383  O   GLN    47     -16.840  -2.123   9.972  1.00  0.00           O  
ATOM    384  N   ALA    48     -18.491  -2.616   8.451  1.00  0.00           N  
ATOM    385  CA  ALA    48     -18.900  -3.856   9.079  1.00  0.00           C  
ATOM    386  CB  ALA    48     -20.192  -4.264   8.441  1.00  0.00           C  
ATOM    387  C   ALA    48     -17.855  -5.030   8.924  1.00  0.00           C  
ATOM    388  O   ALA    48     -17.618  -5.715   9.949  1.00  0.00           O  
ATOM    389  N   ALA    49     -17.307  -5.114   7.741  1.00  0.00           N  
ATOM    390  CA  ALA    49     -16.366  -6.219   7.448  1.00  0.00           C  
ATOM    391  CB  ALA    49     -16.174  -6.355   5.964  1.00  0.00           C  
ATOM    392  C   ALA    49     -15.094  -6.068   8.302  1.00  0.00           C  
ATOM    393  O   ALA    49     -14.453  -7.022   8.538  1.00  0.00           O  
ATOM    394  N   TYR    50     -14.590  -4.898   8.759  1.00  0.00           N  
ATOM    395  CA  TYR    50     -13.575  -4.662   9.759  1.00  0.00           C  
ATOM    396  CB  TYR    50     -13.205  -3.159   9.759  1.00  0.00           C  
ATOM    397  CG  TYR    50     -12.261  -2.533   8.738  1.00  0.00           C  
ATOM    398  CD1 TYR    50     -10.887  -2.909   8.767  1.00  0.00           C  
ATOM    399  CE1 TYR    50     -10.009  -2.387   7.800  1.00  0.00           C  
ATOM    400  CZ  TYR    50     -10.459  -1.226   6.950  1.00  0.00           C  
ATOM    401  OH  TYR    50      -9.626  -0.604   6.061  1.00  0.00           O  
ATOM    402  CE2 TYR    50     -11.791  -0.914   6.983  1.00  0.00           C  
ATOM    403  CD2 TYR    50     -12.711  -1.582   7.793  1.00  0.00           C  
ATOM    404  C   TYR    50     -13.976  -5.140  11.113  1.00  0.00           C  
ATOM    405  O   TYR    50     -13.225  -5.854  11.732  1.00  0.00           O  
ATOM    406  N   SER    51     -15.244  -4.904  11.498  1.00  0.00           N  
ATOM    407  CA  SER    51     -15.638  -5.251  12.902  1.00  0.00           C  
ATOM    408  CB  SER    51     -17.094  -4.579  13.137  1.00  0.00           C  
ATOM    409  OG  SER    51     -17.474  -4.543  14.543  1.00  0.00           O  
ATOM    410  C   SER    51     -15.638  -6.782  13.027  1.00  0.00           C  
ATOM    411  O   SER    51     -15.318  -7.231  14.121  1.00  0.00           O  
ATOM    412  N   ILE    52     -15.820  -7.495  11.893  1.00  0.00           N  
ATOM    413  CA  ILE    52     -15.657  -8.954  11.840  1.00  0.00           C  
ATOM    414  CB  ILE    52     -16.317  -9.524  10.538  1.00  0.00           C  
ATOM    415  CG2 ILE    52     -16.048 -11.004  10.333  1.00  0.00           C  
ATOM    416  CG1 ILE    52     -17.842  -9.312  10.675  1.00  0.00           C  
ATOM    417  CD1 ILE    52     -18.633  -9.507   9.341  1.00  0.00           C  
ATOM    418  C   ILE    52     -14.204  -9.536  11.982  1.00  0.00           C  
ATOM    419  O   ILE    52     -13.867 -10.511  12.685  1.00  0.00           O  
ATOM    420  N   LEU    53     -13.214  -8.698  11.444  1.00  0.00           N  
ATOM    421  CA  LEU    53     -11.766  -8.975  11.559  1.00  0.00           C  
ATOM    422  CB  LEU    53     -10.972  -8.251  10.427  1.00  0.00           C  
ATOM    423  CG  LEU    53     -11.051  -8.709   8.946  1.00  0.00           C  
ATOM    424  CD1 LEU    53     -10.445  -7.582   8.121  1.00  0.00           C  
ATOM    425  CD2 LEU    53     -10.345 -10.076   8.780  1.00  0.00           C  
ATOM    426  C   LEU    53     -11.262  -8.683  12.943  1.00  0.00           C  
ATOM    427  O   LEU    53     -10.375  -9.431  13.424  1.00  0.00           O  
ATOM    428  N   SER    54     -11.878  -7.731  13.713  1.00  0.00           N  
ATOM    429  CA  SER    54     -11.629  -7.544  15.131  1.00  0.00           C  
ATOM    430  CB  SER    54     -11.908  -6.068  15.593  1.00  0.00           C  
ATOM    431  OG  SER    54     -13.055  -5.492  15.095  1.00  0.00           O  
ATOM    432  C   SER    54     -12.398  -8.538  15.919  1.00  0.00           C  
ATOM    433  O   SER    54     -11.983  -8.807  17.035  1.00  0.00           O  
ATOM    434  N   GLU    55     -13.431  -9.114  15.398  1.00  0.00           N  
ATOM    435  CA  GLU    55     -14.171 -10.107  16.229  1.00  0.00           C  
ATOM    436  CB  GLU    55     -15.579 -10.353  15.677  1.00  0.00           C  
ATOM    437  CG  GLU    55     -16.613 -11.050  16.624  1.00  0.00           C  
ATOM    438  CD  GLU    55     -17.145 -10.104  17.699  1.00  0.00           C  
ATOM    439  OE1 GLU    55     -16.303  -9.410  18.338  1.00  0.00           O  
ATOM    440  OE2 GLU    55     -18.390 -10.105  17.875  1.00  0.00           O1-
ATOM    441  C   GLU    55     -13.437 -11.448  16.263  1.00  0.00           C  
ATOM    442  O   GLU    55     -13.012 -11.882  17.298  1.00  0.00           O  
ATOM    443  N   VAL    56     -13.021 -11.877  15.035  1.00  0.00           N  
ATOM    444  CA  VAL    56     -12.264 -13.096  14.839  1.00  0.00           C  
ATOM    445  CB  VAL    56     -12.337 -13.449  13.323  1.00  0.00           C  
ATOM    446  CG1 VAL    56     -11.349 -12.666  12.477  1.00  0.00           C  
ATOM    447  CG2 VAL    56     -12.153 -14.912  13.100  1.00  0.00           C  
ATOM    448  C   VAL    56     -10.879 -13.091  15.533  1.00  0.00           C  
ATOM    449  O   VAL    56     -10.445 -14.097  16.071  1.00  0.00           O  
ATOM    450  N   GLN    57     -10.086 -12.014  15.396  1.00  0.00           N  
ATOM    451  CA  GLN    57      -8.843 -11.796  16.123  1.00  0.00           C  
ATOM    452  CB  GLN    57      -8.328 -10.386  15.720  1.00  0.00           C  
ATOM    453  CG  GLN    57      -6.984  -9.895  16.191  1.00  0.00           C  
ATOM    454  CD  GLN    57      -6.709  -8.414  16.269  1.00  0.00           C  
ATOM    455  OE1 GLN    57      -5.763  -7.912  15.673  1.00  0.00           O  
ATOM    456  NE2 GLN    57      -7.439  -7.654  17.026  1.00  0.00           N  
ATOM    457  C   GLN    57      -9.024 -11.920  17.648  1.00  0.00           C  
ATOM    458  O   GLN    57      -8.172 -12.607  18.226  1.00  0.00           O  
ATOM    459  N   GLN    58     -10.190 -11.590  18.213  1.00  0.00           N  
ATOM    460  CA  GLN    58     -10.396 -11.876  19.610  1.00  0.00           C  
ATOM    461  CB  GLN    58     -11.361 -10.801  20.208  1.00  0.00           C  
ATOM    462  CG  GLN    58     -11.525 -10.848  21.702  1.00  0.00           C  
ATOM    463  CD  GLN    58     -12.252  -9.529  22.041  1.00  0.00           C  
ATOM    464  OE1 GLN    58     -13.199  -9.018  21.447  1.00  0.00           O  
ATOM    465  NE2 GLN    58     -11.755  -8.873  23.096  1.00  0.00           N  
ATOM    466  C   GLN    58     -10.890 -13.341  19.789  1.00  0.00           C  
ATOM    467  O   GLN    58     -10.377 -13.952  20.727  1.00  0.00           O  
ATOM    468  N   ALA    59     -11.660 -13.989  18.984  1.00  0.00           N  
ATOM    469  CA  ALA    59     -12.162 -15.343  19.182  1.00  0.00           C  
ATOM    470  CB  ALA    59     -13.490 -15.431  18.375  1.00  0.00           C  
ATOM    471  C   ALA    59     -11.086 -16.363  18.798  1.00  0.00           C  
ATOM    472  O   ALA    59     -11.134 -17.515  19.226  1.00  0.00           O  
ATOM    473  N   VAL    60     -10.013 -15.974  18.138  1.00  0.00           N  
ATOM    474  CA  VAL    60      -8.729 -16.781  18.077  1.00  0.00           C  
ATOM    475  CB  VAL    60      -7.983 -16.327  16.810  1.00  0.00           C  
ATOM    476  CG1 VAL    60      -6.484 -16.747  16.744  1.00  0.00           C  
ATOM    477  CG2 VAL    60      -8.661 -16.856  15.570  1.00  0.00           C  
ATOM    478  C   VAL    60      -7.780 -16.545  19.236  1.00  0.00           C  
ATOM    479  O   VAL    60      -7.154 -17.518  19.750  1.00  0.00           O  
ATOM    480  N   SER    61      -7.528 -15.288  19.637  1.00  0.00           N  
ATOM    481  CA  SER    61      -6.875 -14.978  20.957  1.00  0.00           C  
ATOM    482  CB  SER    61      -6.758 -13.498  21.200  1.00  0.00           C  
ATOM    483  OG  SER    61      -6.066 -12.939  20.148  1.00  0.00           O  
ATOM    484  C   SER    61      -7.624 -15.665  22.161  1.00  0.00           C  
ATOM    485  O   SER    61      -6.994 -16.125  23.126  1.00  0.00           O  
ATOM    486  N   GLN    62      -8.960 -15.766  22.196  1.00  0.00           N  
ATOM    487  CA  GLN    62      -9.726 -16.262  23.341  1.00  0.00           C  
ATOM    488  CB  GLN    62     -11.020 -15.485  23.590  1.00  0.00           C  
ATOM    489  CG  GLN    62     -10.926 -14.156  24.294  1.00  0.00           C  
ATOM    490  CD  GLN    62     -12.284 -13.340  24.345  1.00  0.00           C  
ATOM    491  OE1 GLN    62     -13.357 -13.695  23.890  1.00  0.00           O  
ATOM    492  NE2 GLN    62     -12.279 -12.104  24.794  1.00  0.00           N  
ATOM    493  C   GLN    62     -10.059 -17.794  23.244  1.00  0.00           C  
ATOM    494  O   GLN    62     -10.508 -18.421  24.220  1.00  0.00           O  
ATOM    495  N   GLY    63      -9.879 -18.452  22.106  1.00  0.00           N  
ATOM    496  CA  GLY    63      -9.761 -19.866  21.827  1.00  0.00           C  
ATOM    497  C   GLY    63     -11.110 -20.530  21.434  1.00  0.00           C  
ATOM    498  O   GLY    63     -11.282 -21.720  21.532  1.00  0.00           O  
ATOM    499  N   SER    64     -12.014 -19.664  20.868  1.00  0.00           N  
ATOM    500  CA  SER    64     -13.352 -20.016  20.591  1.00  0.00           C  
ATOM    501  CB  SER    64     -14.090 -18.808  19.973  1.00  0.00           C  
ATOM    502  OG  SER    64     -15.470 -18.942  19.896  1.00  0.00           O  
ATOM    503  C   SER    64     -13.618 -21.247  19.636  1.00  0.00           C  
ATOM    504  O   SER    64     -12.781 -21.664  18.800  1.00  0.00           O  
ATOM    505  N   SER    65     -14.758 -21.946  19.830  1.00  0.00           N  
ATOM    506  CA  SER    65     -15.163 -23.155  19.073  1.00  0.00           C  
ATOM    507  CB  SER    65     -16.655 -23.516  19.096  1.00  0.00           C  
ATOM    508  OG  SER    65     -16.857 -24.712  18.383  1.00  0.00           O  
ATOM    509  C   SER    65     -15.029 -22.854  17.522  1.00  0.00           C  
ATOM    510  O   SER    65     -15.569 -21.903  16.977  1.00  0.00           O  
ATOM    511  N   ASP    66     -14.361 -23.782  16.849  1.00  0.00           N  
ATOM    512  CA  ASP    66     -14.357 -23.892  15.419  1.00  0.00           C  
ATOM    513  CB  ASP    66     -13.594 -25.062  14.956  1.00  0.00           C  
ATOM    514  CG  ASP    66     -12.188 -25.149  15.553  1.00  0.00           C  
ATOM    515  OD1 ASP    66     -11.673 -26.231  15.733  1.00  0.00           O  
ATOM    516  OD2 ASP    66     -11.554 -24.077  15.738  1.00  0.00           O1-
ATOM    517  C   ASP    66     -15.782 -23.797  14.707  1.00  0.00           C  
ATOM    518  O   ASP    66     -15.729 -23.246  13.615  1.00  0.00           O  
ATOM    519  N   SER    67     -16.847 -24.145  15.328  1.00  0.00           N  
ATOM    520  CA  SER    67     -18.200 -23.902  14.766  1.00  0.00           C  
ATOM    521  CB  SER    67     -19.274 -24.654  15.649  1.00  0.00           C  
ATOM    522  OG  SER    67     -19.329 -26.002  15.417  1.00  0.00           O  
ATOM    523  C   SER    67     -18.401 -22.381  14.767  1.00  0.00           C  
ATOM    524  O   SER    67     -18.684 -21.815  13.683  1.00  0.00           O  
ATOM    525  N   GLN    68     -18.186 -21.694  15.889  1.00  0.00           N  
ATOM    526  CA  GLN    68     -18.297 -20.280  15.975  1.00  0.00           C  
ATOM    527  CB  GLN    68     -18.299 -19.778  17.430  1.00  0.00           C  
ATOM    528  CG  GLN    68     -18.351 -18.243  17.690  1.00  0.00           C  
ATOM    529  CD  GLN    68     -19.624 -17.624  17.155  1.00  0.00           C  
ATOM    530  OE1 GLN    68     -20.642 -18.226  16.913  1.00  0.00           O  
ATOM    531  NE2 GLN    68     -19.678 -16.298  16.988  1.00  0.00           N  
ATOM    532  C   GLN    68     -17.313 -19.552  15.030  1.00  0.00           C  
ATOM    533  O   GLN    68     -17.619 -18.448  14.620  1.00  0.00           O  
ATOM    534  N   ILE    69     -16.141 -20.099  14.777  1.00  0.00           N  
ATOM    535  CA  ILE    69     -15.144 -19.490  13.909  1.00  0.00           C  
ATOM    536  CB  ILE    69     -13.759 -20.135  14.250  1.00  0.00           C  
ATOM    537  CG2 ILE    69     -12.609 -19.790  13.207  1.00  0.00           C  
ATOM    538  CG1 ILE    69     -13.291 -19.704  15.674  1.00  0.00           C  
ATOM    539  CD1 ILE    69     -13.154 -18.146  15.984  1.00  0.00           C  
ATOM    540  C   ILE    69     -15.513 -19.612  12.409  1.00  0.00           C  
ATOM    541  O   ILE    69     -15.256 -18.719  11.591  1.00  0.00           O  
ATOM    542  N   LEU    70     -15.928 -20.846  12.063  1.00  0.00           N  
ATOM    543  CA  LEU    70     -16.373 -21.164  10.712  1.00  0.00           C  
ATOM    544  CB  LEU    70     -16.787 -22.599  10.615  1.00  0.00           C  
ATOM    545  CG  LEU    70     -17.472 -23.043   9.396  1.00  0.00           C  
ATOM    546  CD1 LEU    70     -16.436 -23.014   8.248  1.00  0.00           C  
ATOM    547  CD2 LEU    70     -18.010 -24.505   9.497  1.00  0.00           C  
ATOM    548  C   LEU    70     -17.490 -20.203  10.375  1.00  0.00           C  
ATOM    549  O   LEU    70     -17.577 -19.644   9.297  1.00  0.00           O  
ATOM    550  N   ASP    71     -18.359 -19.860  11.332  1.00  0.00           N  
ATOM    551  CA  ASP    71     -19.469 -18.899  11.177  1.00  0.00           C  
ATOM    552  CB  ASP    71     -20.486 -19.080  12.362  1.00  0.00           C  
ATOM    553  CG  ASP    71     -21.835 -18.382  12.165  1.00  0.00           C  
ATOM    554  OD1 ASP    71     -22.645 -18.454  13.136  1.00  0.00           O  
ATOM    555  OD2 ASP    71     -22.103 -17.683  11.164  1.00  0.00           O1-
ATOM    556  C   ASP    71     -18.953 -17.455  11.064  1.00  0.00           C  
ATOM    557  O   ASP    71     -19.415 -16.653  10.184  1.00  0.00           O  
ATOM    558  N   LEU    72     -17.999 -16.955  11.830  1.00  0.00           N  
ATOM    559  CA  LEU    72     -17.443 -15.569  11.746  1.00  0.00           C  
ATOM    560  CB  LEU    72     -16.384 -15.296  12.896  1.00  0.00           C  
ATOM    561  CG  LEU    72     -16.992 -15.158  14.258  1.00  0.00           C  
ATOM    562  CD1 LEU    72     -15.908 -14.996  15.300  1.00  0.00           C  
ATOM    563  CD2 LEU    72     -17.808 -13.866  14.435  1.00  0.00           C  
ATOM    564  C   LEU    72     -16.665 -15.344  10.401  1.00  0.00           C  
ATOM    565  O   LEU    72     -16.672 -14.247   9.845  1.00  0.00           O  
ATOM    566  N   SER    73     -16.072 -16.445   9.851  1.00  0.00           N  
ATOM    567  CA  SER    73     -15.467 -16.540   8.572  1.00  0.00           C  
ATOM    568  CB  SER    73     -14.562 -17.814   8.402  1.00  0.00           C  
ATOM    569  OG  SER    73     -13.585 -17.850   9.511  1.00  0.00           O  
ATOM    570  C   SER    73     -16.478 -16.500   7.420  1.00  0.00           C  
ATOM    571  O   SER    73     -16.349 -15.595   6.584  1.00  0.00           O  
ATOM    572  N   ASN    74     -17.518 -17.329   7.401  1.00  0.00           N  
ATOM    573  CA  ASN    74     -18.506 -17.397   6.268  1.00  0.00           C  
ATOM    574  CB  ASN    74     -19.306 -18.718   6.263  1.00  0.00           C  
ATOM    575  CG  ASN    74     -20.202 -18.846   5.050  1.00  0.00           C  
ATOM    576  OD1 ASN    74     -19.778 -18.490   3.920  1.00  0.00           O  
ATOM    577  ND2 ASN    74     -21.366 -19.480   5.174  1.00  0.00           N  
ATOM    578  C   ASN    74     -19.370 -16.112   6.304  1.00  0.00           C  
ATOM    579  O   ASN    74     -19.760 -15.664   5.259  1.00  0.00           O  
ATOM    580  N   ARG    75     -19.609 -15.468   7.498  1.00  0.00           N  
ATOM    581  CA  ARG    75     -20.104 -14.023   7.565  1.00  0.00           C  
ATOM    582  CB  ARG    75     -20.162 -13.698   9.068  1.00  0.00           C  
ATOM    583  CG  ARG    75     -21.524 -14.103   9.771  1.00  0.00           C  
ATOM    584  CD  ARG    75     -21.654 -13.830  11.305  1.00  0.00           C  
ATOM    585  NE  ARG    75     -22.320 -14.957  11.963  1.00  0.00           N  
ATOM    586  CZ  ARG    75     -22.951 -14.901  13.089  1.00  0.00           C  
ATOM    587  NH1 ARG    75     -23.122 -13.847  13.882  1.00  0.00           N1+
ATOM    588  NH2 ARG    75     -23.502 -15.927  13.565  1.00  0.00           N  
ATOM    589  C   ARG    75     -19.388 -13.003   6.739  1.00  0.00           C  
ATOM    590  O   ARG    75     -19.979 -12.245   5.978  1.00  0.00           O  
ATOM    591  N   PHE    76     -18.061 -12.985   6.926  1.00  0.00           N  
ATOM    592  CA  PHE    76     -17.110 -12.108   6.222  1.00  0.00           C  
ATOM    593  CB  PHE    76     -15.711 -12.282   6.796  1.00  0.00           C  
ATOM    594  CG  PHE    76     -14.600 -11.385   6.237  1.00  0.00           C  
ATOM    595  CD1 PHE    76     -13.772 -11.831   5.121  1.00  0.00           C  
ATOM    596  CE1 PHE    76     -12.816 -10.930   4.726  1.00  0.00           C  
ATOM    597  CZ  PHE    76     -12.491  -9.735   5.379  1.00  0.00           C  
ATOM    598  CE2 PHE    76     -13.330  -9.315   6.386  1.00  0.00           C  
ATOM    599  CD2 PHE    76     -14.410 -10.166   6.809  1.00  0.00           C  
ATOM    600  C   PHE    76     -17.123 -12.472   4.680  1.00  0.00           C  
ATOM    601  O   PHE    76     -17.316 -11.517   3.965  1.00  0.00           O  
ATOM    602  N   TYR    77     -16.971 -13.725   4.235  1.00  0.00           N  
ATOM    603  CA  TYR    77     -16.910 -14.041   2.872  1.00  0.00           C  
ATOM    604  CB  TYR    77     -16.059 -15.323   2.751  1.00  0.00           C  
ATOM    605  CG  TYR    77     -14.670 -15.362   3.211  1.00  0.00           C  
ATOM    606  CD1 TYR    77     -13.715 -14.578   2.531  1.00  0.00           C  
ATOM    607  CE1 TYR    77     -12.413 -14.437   2.955  1.00  0.00           C  
ATOM    608  CZ  TYR    77     -12.031 -15.174   4.097  1.00  0.00           C  
ATOM    609  OH  TYR    77     -10.741 -15.257   4.437  1.00  0.00           O  
ATOM    610  CE2 TYR    77     -12.980 -15.926   4.803  1.00  0.00           C  
ATOM    611  CD2 TYR    77     -14.287 -16.080   4.327  1.00  0.00           C  
ATOM    612  C   TYR    77     -18.254 -14.115   2.217  1.00  0.00           C  
ATOM    613  O   TYR    77     -18.286 -14.454   1.016  1.00  0.00           O  
ATOM    614  N   THR    78     -19.304 -13.801   2.972  1.00  0.00           N  
ATOM    615  CA  THR    78     -20.587 -13.574   2.357  1.00  0.00           C  
ATOM    616  CB  THR    78     -21.682 -14.356   3.145  1.00  0.00           C  
ATOM    617  CG2 THR    78     -23.163 -14.214   2.800  1.00  0.00           C  
ATOM    618  OG1 THR    78     -21.315 -15.701   2.985  1.00  0.00           O  
ATOM    619  C   THR    78     -20.866 -12.049   2.341  1.00  0.00           C  
ATOM    620  O   THR    78     -21.650 -11.531   1.557  1.00  0.00           O  
ATOM    621  N   LEU    79     -20.180 -11.293   3.164  1.00  0.00           N  
ATOM    622  CA  LEU    79     -20.394  -9.796   3.167  1.00  0.00           C  
ATOM    623  CB  LEU    79     -20.231  -9.252   4.602  1.00  0.00           C  
ATOM    624  CG  LEU    79     -20.591  -7.684   4.552  1.00  0.00           C  
ATOM    625  CD1 LEU    79     -22.100  -7.445   4.325  1.00  0.00           C  
ATOM    626  CD2 LEU    79     -20.211  -7.145   5.984  1.00  0.00           C  
ATOM    627  C   LEU    79     -19.494  -9.057   2.191  1.00  0.00           C  
ATOM    628  O   LEU    79     -20.049  -8.264   1.436  1.00  0.00           O  
ATOM    629  N   ILE    80     -18.205  -9.503   2.027  1.00  0.00           N  
ATOM    630  CA  ILE    80     -17.415  -9.285   0.837  1.00  0.00           C  
ATOM    631  CB  ILE    80     -16.112  -8.481   1.325  1.00  0.00           C  
ATOM    632  CG2 ILE    80     -15.152  -8.318   0.154  1.00  0.00           C  
ATOM    633  CG1 ILE    80     -16.367  -7.155   2.080  1.00  0.00           C  
ATOM    634  CD1 ILE    80     -17.202  -6.099   1.245  1.00  0.00           C  
ATOM    635  C   ILE    80     -17.227 -10.668   0.137  1.00  0.00           C  
ATOM    636  O   ILE    80     -16.584 -11.545   0.714  1.00  0.00           O  
ATOM    637  N   PRO    81     -17.743 -10.857  -1.078  1.00  0.00           N  
ATOM    638  CD  PRO    81     -18.280  -9.881  -2.016  1.00  0.00           C  
ATOM    639  CG  PRO    81     -18.981 -10.698  -3.105  1.00  0.00           C  
ATOM    640  CB  PRO    81     -19.189 -12.095  -2.465  1.00  0.00           C  
ATOM    641  CA  PRO    81     -17.921 -12.213  -1.595  1.00  0.00           C  
ATOM    642  C   PRO    81     -16.737 -12.805  -2.307  1.00  0.00           C  
ATOM    643  O   PRO    81     -16.110 -12.167  -3.095  1.00  0.00           O  
ATOM    644  N   HIE    82     -16.510 -14.072  -1.996  1.00  0.00           N  
ATOM    645  CA  HIE    82     -15.525 -14.841  -2.684  1.00  0.00           C  
ATOM    646  CB  HIE    82     -15.212 -15.964  -1.704  1.00  0.00           C  
ATOM    647  CG  HIE    82     -14.049 -16.799  -2.143  1.00  0.00           C  
ATOM    648  ND1 HIE    82     -12.779 -16.280  -2.315  1.00  0.00           N  
ATOM    649  CE1 HIE    82     -12.020 -17.320  -2.652  1.00  0.00           C  
ATOM    650  NE2 HIE    82     -12.764 -18.415  -2.749  1.00  0.00           N  
ATOM    651  CD2 HIE    82     -14.040 -18.062  -2.481  1.00  0.00           C  
ATOM    652  C   HIE    82     -15.791 -15.408  -4.063  1.00  0.00           C  
ATOM    653  O   HIE    82     -16.888 -15.791  -4.371  1.00  0.00           O  
ATOM    654  N   ASP    83     -14.707 -15.501  -4.827  1.00  0.00           N  
ATOM    655  CA  ASP    83     -14.798 -15.983  -6.236  1.00  0.00           C  
ATOM    656  CB  ASP    83     -13.980 -15.195  -7.189  1.00  0.00           C  
ATOM    657  CG  ASP    83     -12.485 -15.675  -7.264  1.00  0.00           C  
ATOM    658  OD1 ASP    83     -11.693 -15.009  -7.971  1.00  0.00           O  
ATOM    659  OD2 ASP    83     -12.036 -16.664  -6.586  1.00  0.00           O1-
ATOM    660  C   ASP    83     -14.837 -17.445  -6.507  1.00  0.00           C  
ATOM    661  O   ASP    83     -15.152 -17.901  -7.637  1.00  0.00           O  
ATOM    662  N   PHE    84     -14.443 -18.263  -5.471  1.00  0.00           N  
ATOM    663  CA  PHE    84     -14.399 -19.757  -5.547  1.00  0.00           C  
ATOM    664  CB  PHE    84     -15.702 -20.468  -5.445  1.00  0.00           C  
ATOM    665  CG  PHE    84     -16.384 -20.261  -4.117  1.00  0.00           C  
ATOM    666  CD1 PHE    84     -17.182 -19.076  -3.943  1.00  0.00           C  
ATOM    667  CE1 PHE    84     -17.730 -18.805  -2.665  1.00  0.00           C  
ATOM    668  CZ  PHE    84     -17.607 -19.722  -1.649  1.00  0.00           C  
ATOM    669  CE2 PHE    84     -17.021 -20.943  -1.926  1.00  0.00           C  
ATOM    670  CD2 PHE    84     -16.330 -21.227  -3.146  1.00  0.00           C  
ATOM    671  C   PHE    84     -13.559 -20.200  -6.760  1.00  0.00           C  
ATOM    672  O   PHE    84     -13.675 -21.326  -7.244  1.00  0.00           O  
ATOM    673  N   GLY    85     -12.790 -19.298  -7.253  1.00  0.00           N  
ATOM    674  CA  GLY    85     -12.226 -19.250  -8.559  1.00  0.00           C  
ATOM    675  C   GLY    85     -10.923 -20.045  -8.707  1.00  0.00           C  
ATOM    676  O   GLY    85     -10.700 -20.682  -9.712  1.00  0.00           O  
ATOM    677  N   MET    86     -10.197 -20.229  -7.606  1.00  0.00           N  
ATOM    678  CA  MET    86      -9.129 -21.316  -7.559  1.00  0.00           C  
ATOM    679  CB  MET    86      -7.866 -20.674  -8.194  1.00  0.00           C  
ATOM    680  CG  MET    86      -7.120 -19.825  -7.209  1.00  0.00           C  
ATOM    681  SD  MET    86      -5.602 -19.071  -7.712  1.00  0.00           S  
ATOM    682  CE  MET    86      -6.269 -17.867  -8.946  1.00  0.00           C  
ATOM    683  C   MET    86      -8.871 -22.118  -6.256  1.00  0.00           C  
ATOM    684  O   MET    86      -7.942 -22.921  -6.207  1.00  0.00           O  
ATOM    685  N   LYS    87      -9.653 -21.869  -5.217  1.00  0.00           N  
ATOM    686  CA  LYS    87      -9.643 -22.359  -3.810  1.00  0.00           C  
ATOM    687  CB  LYS    87      -8.379 -21.761  -3.051  1.00  0.00           C  
ATOM    688  CG  LYS    87      -8.335 -20.215  -2.897  1.00  0.00           C  
ATOM    689  CD  LYS    87      -6.947 -19.974  -2.321  1.00  0.00           C  
ATOM    690  CE  LYS    87      -6.488 -18.547  -2.051  1.00  0.00           C  
ATOM    691  NZ  LYS    87      -6.419 -17.724  -3.286  1.00  0.00           N1+
ATOM    692  C   LYS    87     -10.970 -21.946  -3.126  1.00  0.00           C  
ATOM    693  O   LYS    87     -11.564 -20.877  -3.321  1.00  0.00           O  
ATOM    694  N   LYS    88     -11.396 -22.812  -2.237  1.00  0.00           N  
ATOM    695  CA  LYS    88     -12.368 -22.430  -1.206  1.00  0.00           C  
ATOM    696  CB  LYS    88     -12.861 -23.638  -0.350  1.00  0.00           C  
ATOM    697  CG  LYS    88     -13.924 -24.526  -1.089  1.00  0.00           C  
ATOM    698  CD  LYS    88     -13.798 -26.027  -0.840  1.00  0.00           C  
ATOM    699  CE  LYS    88     -14.175 -26.335   0.634  1.00  0.00           C  
ATOM    700  NZ  LYS    88     -13.960 -27.802   0.940  1.00  0.00           N1+
ATOM    701  C   LYS    88     -11.843 -21.290  -0.328  1.00  0.00           C  
ATOM    702  O   LYS    88     -10.626 -21.209  -0.171  1.00  0.00           O  
ATOM    703  N   PRO    89     -12.772 -20.478   0.207  1.00  0.00           N  
ATOM    704  CD  PRO    89     -14.241 -20.615   0.293  1.00  0.00           C  
ATOM    705  CG  PRO    89     -14.758 -19.381   1.075  1.00  0.00           C  
ATOM    706  CB  PRO    89     -13.623 -18.394   1.259  1.00  0.00           C  
ATOM    707  CA  PRO    89     -12.360 -19.303   0.972  1.00  0.00           C  
ATOM    708  C   PRO    89     -11.654 -19.692   2.322  1.00  0.00           C  
ATOM    709  O   PRO    89     -12.176 -20.593   3.014  1.00  0.00           O  
ATOM    710  N   PRO    90     -10.521 -19.096   2.691  1.00  0.00           N  
ATOM    711  CD  PRO    90      -9.790 -18.124   1.872  1.00  0.00           C  
ATOM    712  CG  PRO    90      -8.332 -18.223   2.114  1.00  0.00           C  
ATOM    713  CB  PRO    90      -8.178 -19.096   3.348  1.00  0.00           C  
ATOM    714  CA  PRO    90      -9.597 -19.550   3.727  1.00  0.00           C  
ATOM    715  C   PRO    90     -10.015 -19.031   5.148  1.00  0.00           C  
ATOM    716  O   PRO    90     -10.632 -17.957   5.275  1.00  0.00           O  
ATOM    717  N   LEU    91      -9.710 -19.793   6.169  1.00  0.00           N  
ATOM    718  CA  LEU    91     -10.187 -19.527   7.518  1.00  0.00           C  
ATOM    719  CB  LEU    91     -10.113 -20.745   8.452  1.00  0.00           C  
ATOM    720  CG  LEU    91     -10.955 -21.891   7.874  1.00  0.00           C  
ATOM    721  CD1 LEU    91     -10.623 -23.258   8.494  1.00  0.00           C  
ATOM    722  CD2 LEU    91     -12.493 -21.673   8.019  1.00  0.00           C  
ATOM    723  C   LEU    91      -9.381 -18.270   8.071  1.00  0.00           C  
ATOM    724  O   LEU    91      -8.228 -18.131   7.930  1.00  0.00           O  
ATOM    725  N   LEU    92     -10.145 -17.377   8.781  1.00  0.00           N  
ATOM    726  CA  LEU    92      -9.718 -16.248   9.545  1.00  0.00           C  
ATOM    727  CB  LEU    92     -10.994 -15.402   9.732  1.00  0.00           C  
ATOM    728  CG  LEU    92     -11.591 -14.935   8.405  1.00  0.00           C  
ATOM    729  CD1 LEU    92     -12.731 -13.996   8.751  1.00  0.00           C  
ATOM    730  CD2 LEU    92     -10.557 -14.196   7.566  1.00  0.00           C  
ATOM    731  C   LEU    92      -9.060 -16.593  10.970  1.00  0.00           C  
ATOM    732  O   LEU    92      -8.851 -15.786  11.876  1.00  0.00           O  
ATOM    733  N   ASN    93      -8.803 -17.917  11.045  1.00  0.00           N  
ATOM    734  CA  ASN    93      -8.458 -18.579  12.292  1.00  0.00           C  
ATOM    735  CB  ASN    93      -8.628 -20.145  12.063  1.00  0.00           C  
ATOM    736  CG  ASN    93      -7.808 -20.722  10.878  1.00  0.00           C  
ATOM    737  OD1 ASN    93      -7.185 -20.040  10.084  1.00  0.00           O  
ATOM    738  ND2 ASN    93      -7.957 -22.031  10.683  1.00  0.00           N  
ATOM    739  C   ASN    93      -7.002 -18.381  12.595  1.00  0.00           C  
ATOM    740  O   ASN    93      -6.571 -18.967  13.601  1.00  0.00           O  
ATOM    741  N   ASN    94      -6.234 -17.618  11.835  1.00  0.00           N  
ATOM    742  CA  ASN    94      -4.781 -17.483  11.882  1.00  0.00           C  
ATOM    743  CB  ASN    94      -4.202 -18.371  10.680  1.00  0.00           C  
ATOM    744  CG  ASN    94      -2.947 -17.779  10.092  1.00  0.00           C  
ATOM    745  OD1 ASN    94      -2.893 -17.039   9.133  1.00  0.00           O  
ATOM    746  ND2 ASN    94      -1.979 -17.951  10.866  1.00  0.00           N  
ATOM    747  C   ASN    94      -4.594 -15.998  11.730  1.00  0.00           C  
ATOM    748  O   ASN    94      -5.190 -15.356  10.879  1.00  0.00           O  
ATOM    749  N   ALA    95      -3.675 -15.395  12.486  1.00  0.00           N  
ATOM    750  CA  ALA    95      -3.395 -13.966  12.405  1.00  0.00           C  
ATOM    751  CB  ALA    95      -2.442 -13.643  13.499  1.00  0.00           C  
ATOM    752  C   ALA    95      -2.816 -13.485  11.082  1.00  0.00           C  
ATOM    753  O   ALA    95      -3.178 -12.404  10.754  1.00  0.00           O  
ATOM    754  N   ASP    96      -2.032 -14.338  10.369  1.00  0.00           N  
ATOM    755  CA  ASP    96      -1.467 -13.857   9.082  1.00  0.00           C  
ATOM    756  CB  ASP    96      -0.447 -14.814   8.576  1.00  0.00           C  
ATOM    757  CG  ASP    96       0.643 -15.174   9.619  1.00  0.00           C  
ATOM    758  OD1 ASP    96       1.768 -14.545   9.532  1.00  0.00           O  
ATOM    759  OD2 ASP    96       0.456 -16.033  10.508  1.00  0.00           O1-
ATOM    760  C   ASP    96      -2.615 -13.688   8.039  1.00  0.00           C  
ATOM    761  O   ASP    96      -2.578 -12.931   7.105  1.00  0.00           O  
ATOM    762  N   SER    97      -3.701 -14.465   8.220  1.00  0.00           N  
ATOM    763  CA  SER    97      -4.922 -14.399   7.363  1.00  0.00           C  
ATOM    764  CB  SER    97      -5.867 -15.548   7.777  1.00  0.00           C  
ATOM    765  OG  SER    97      -6.952 -15.702   6.952  1.00  0.00           O  
ATOM    766  C   SER    97      -5.646 -13.096   7.621  1.00  0.00           C  
ATOM    767  O   SER    97      -6.055 -12.330   6.739  1.00  0.00           O  
ATOM    768  N   VAL    98      -5.782 -12.701   8.911  1.00  0.00           N  
ATOM    769  CA  VAL    98      -6.287 -11.346   9.247  1.00  0.00           C  
ATOM    770  CB  VAL    98      -6.594 -11.329  10.763  1.00  0.00           C  
ATOM    771  CG1 VAL    98      -7.111  -9.971  11.207  1.00  0.00           C  
ATOM    772  CG2 VAL    98      -7.720 -12.298  11.104  1.00  0.00           C  
ATOM    773  C   VAL    98      -5.459 -10.171   8.800  1.00  0.00           C  
ATOM    774  O   VAL    98      -6.011  -9.172   8.329  1.00  0.00           O  
ATOM    775  N   GLN    99      -4.151 -10.288   8.899  1.00  0.00           N  
ATOM    776  CA  GLN    99      -3.160  -9.286   8.374  1.00  0.00           C  
ATOM    777  CB  GLN    99      -1.772  -9.782   8.517  1.00  0.00           C  
ATOM    778  CG  GLN    99      -1.380  -9.680   9.974  1.00  0.00           C  
ATOM    779  CD  GLN    99      -0.020 -10.310  10.249  1.00  0.00           C  
ATOM    780  OE1 GLN    99       0.238 -11.097  11.183  1.00  0.00           O  
ATOM    781  NE2 GLN    99       1.038 -10.011   9.504  1.00  0.00           N  
ATOM    782  C   GLN    99      -3.458  -8.949   6.880  1.00  0.00           C  
ATOM    783  O   GLN    99      -3.886  -7.823   6.599  1.00  0.00           O  
ATOM    784  N   ALA   100      -3.448  -9.940   5.995  1.00  0.00           N  
ATOM    785  CA  ALA   100      -3.698  -9.811   4.551  1.00  0.00           C  
ATOM    786  CB  ALA   100      -3.565 -11.173   3.826  1.00  0.00           C  
ATOM    787  C   ALA   100      -5.109  -9.273   4.297  1.00  0.00           C  
ATOM    788  O   ALA   100      -5.126  -8.499   3.322  1.00  0.00           O  
ATOM    789  N   LYS   101      -6.187  -9.592   4.992  1.00  0.00           N  
ATOM    790  CA  LYS   101      -7.539  -9.176   4.694  1.00  0.00           C  
ATOM    791  CB  LYS   101      -8.550 -10.197   5.176  1.00  0.00           C  
ATOM    792  CG  LYS   101      -9.056 -11.346   4.296  1.00  0.00           C  
ATOM    793  CD  LYS   101      -7.863 -12.059   3.702  1.00  0.00           C  
ATOM    794  CE  LYS   101      -8.283 -13.348   2.870  1.00  0.00           C  
ATOM    795  NZ  LYS   101      -8.974 -13.163   1.588  1.00  0.00           N1+
ATOM    796  C   LYS   101      -7.943  -7.799   5.179  1.00  0.00           C  
ATOM    797  O   LYS   101      -8.748  -7.110   4.554  1.00  0.00           O  
ATOM    798  N   ALA   102      -7.255  -7.282   6.162  1.00  0.00           N  
ATOM    799  CA  ALA   102      -7.334  -5.840   6.551  1.00  0.00           C  
ATOM    800  CB  ALA   102      -6.838  -5.718   7.990  1.00  0.00           C  
ATOM    801  C   ALA   102      -6.596  -4.912   5.625  1.00  0.00           C  
ATOM    802  O   ALA   102      -7.217  -3.865   5.319  1.00  0.00           O  
ATOM    803  N   GLU   103      -5.392  -5.281   5.131  1.00  0.00           N  
ATOM    804  CA  GLU   103      -4.732  -4.504   4.113  1.00  0.00           C  
ATOM    805  CB  GLU   103      -3.252  -4.854   3.881  1.00  0.00           C  
ATOM    806  CG  GLU   103      -2.905  -6.256   3.327  1.00  0.00           C  
ATOM    807  CD  GLU   103      -1.330  -6.380   2.929  1.00  0.00           C  
ATOM    808  OE1 GLU   103      -0.597  -5.615   3.572  1.00  0.00           O  
ATOM    809  OE2 GLU   103      -0.940  -7.281   2.207  1.00  0.00           O1-
ATOM    810  C   GLU   103      -5.550  -4.571   2.760  1.00  0.00           C  
ATOM    811  O   GLU   103      -5.514  -3.658   1.925  1.00  0.00           O  
ATOM    812  N   MET   104      -6.345  -5.556   2.550  1.00  0.00           N  
ATOM    813  CA  MET   104      -7.257  -5.572   1.395  1.00  0.00           C  
ATOM    814  CB  MET   104      -7.718  -7.028   1.241  1.00  0.00           C  
ATOM    815  CG  MET   104      -8.844  -7.208   0.183  1.00  0.00           C  
ATOM    816  SD  MET   104     -10.566  -7.263   0.747  1.00  0.00           S  
ATOM    817  CE  MET   104     -10.398  -8.764   1.715  1.00  0.00           C  
ATOM    818  C   MET   104      -8.437  -4.668   1.438  1.00  0.00           C  
ATOM    819  O   MET   104      -8.634  -3.814   0.584  1.00  0.00           O  
ATOM    820  N   LEU   105      -9.086  -4.589   2.587  1.00  0.00           N  
ATOM    821  CA  LEU   105     -10.094  -3.533   2.876  1.00  0.00           C  
ATOM    822  CB  LEU   105     -10.856  -3.756   4.238  1.00  0.00           C  
ATOM    823  CG  LEU   105     -11.577  -5.058   4.583  1.00  0.00           C  
ATOM    824  CD1 LEU   105     -12.317  -5.195   5.974  1.00  0.00           C  
ATOM    825  CD2 LEU   105     -12.616  -5.449   3.501  1.00  0.00           C  
ATOM    826  C   LEU   105      -9.507  -2.112   2.910  1.00  0.00           C  
ATOM    827  O   LEU   105     -10.203  -1.098   2.620  1.00  0.00           O  
ATOM    828  N   ASP   106      -8.244  -1.949   3.259  1.00  0.00           N  
ATOM    829  CA  ASP   106      -7.621  -0.679   3.257  1.00  0.00           C  
ATOM    830  CB  ASP   106      -6.271  -0.786   3.931  1.00  0.00           C  
ATOM    831  CG  ASP   106      -6.116  -1.085   5.408  1.00  0.00           C  
ATOM    832  OD1 ASP   106      -7.023  -0.857   6.205  1.00  0.00           O  
ATOM    833  OD2 ASP   106      -4.991  -1.439   5.802  1.00  0.00           O1-
ATOM    834  C   ASP   106      -7.498  -0.019   1.890  1.00  0.00           C  
ATOM    835  O   ASP   106      -7.722   1.208   1.715  1.00  0.00           O  
ATOM    836  N   ASN   107      -7.202  -0.856   0.917  1.00  0.00           N  
ATOM    837  CA  ASN   107      -7.238  -0.537  -0.472  1.00  0.00           C  
ATOM    838  CB  ASN   107      -6.442  -1.611  -1.297  1.00  0.00           C  
ATOM    839  CG  ASN   107      -4.951  -1.515  -1.124  1.00  0.00           C  
ATOM    840  OD1 ASN   107      -4.249  -1.162  -2.023  1.00  0.00           O  
ATOM    841  ND2 ASN   107      -4.363  -2.010  -0.020  1.00  0.00           N  
ATOM    842  C   ASN   107      -8.701  -0.380  -1.012  1.00  0.00           C  
ATOM    843  O   ASN   107      -9.054   0.575  -1.738  1.00  0.00           O  
ATOM    844  N   LEU   108      -9.544  -1.298  -0.598  1.00  0.00           N  
ATOM    845  CA  LEU   108     -10.965  -1.368  -1.004  1.00  0.00           C  
ATOM    846  CB  LEU   108     -11.631  -2.634  -0.412  1.00  0.00           C  
ATOM    847  CG  LEU   108     -12.765  -3.371  -1.242  1.00  0.00           C  
ATOM    848  CD1 LEU   108     -12.589  -3.463  -2.755  1.00  0.00           C  
ATOM    849  CD2 LEU   108     -13.025  -4.786  -0.693  1.00  0.00           C  
ATOM    850  C   LEU   108     -11.776  -0.029  -0.753  1.00  0.00           C  
ATOM    851  O   LEU   108     -12.707   0.275  -1.517  1.00  0.00           O  
ATOM    852  N   LEU   109     -11.464   0.717   0.308  1.00  0.00           N  
ATOM    853  CA  LEU   109     -11.934   2.031   0.621  1.00  0.00           C  
ATOM    854  CB  LEU   109     -11.580   2.428   2.090  1.00  0.00           C  
ATOM    855  CG  LEU   109     -12.614   1.902   3.160  1.00  0.00           C  
ATOM    856  CD1 LEU   109     -11.947   2.008   4.575  1.00  0.00           C  
ATOM    857  CD2 LEU   109     -13.936   2.621   3.149  1.00  0.00           C  
ATOM    858  C   LEU   109     -11.467   3.146  -0.336  1.00  0.00           C  
ATOM    859  O   LEU   109     -12.202   4.039  -0.653  1.00  0.00           O  
ATOM    860  N   ASP   110     -10.152   3.084  -0.759  1.00  0.00           N  
ATOM    861  CA  ASP   110      -9.606   4.125  -1.659  1.00  0.00           C  
ATOM    862  CB  ASP   110      -8.072   4.216  -1.433  1.00  0.00           C  
ATOM    863  CG  ASP   110      -7.636   4.734  -0.056  1.00  0.00           C  
ATOM    864  OD1 ASP   110      -6.477   4.443   0.362  1.00  0.00           O  
ATOM    865  OD2 ASP   110      -8.408   5.430   0.634  1.00  0.00           O1-
ATOM    866  C   ASP   110     -10.018   3.796  -3.115  1.00  0.00           C  
ATOM    867  O   ASP   110     -10.224   4.705  -3.950  1.00  0.00           O  
ATOM    868  N   ILE   111     -10.257   2.519  -3.410  1.00  0.00           N  
ATOM    869  CA  ILE   111     -10.981   2.026  -4.640  1.00  0.00           C  
ATOM    870  CB  ILE   111     -10.774   0.537  -4.826  1.00  0.00           C  
ATOM    871  CG2 ILE   111     -11.706   0.005  -5.988  1.00  0.00           C  
ATOM    872  CG1 ILE   111      -9.231   0.376  -5.016  1.00  0.00           C  
ATOM    873  CD1 ILE   111      -8.863  -1.076  -4.730  1.00  0.00           C  
ATOM    874  C   ILE   111     -12.491   2.379  -4.685  1.00  0.00           C  
ATOM    875  O   ILE   111     -12.873   2.869  -5.734  1.00  0.00           O  
ATOM    876  N   GLU   112     -13.201   2.463  -3.562  1.00  0.00           N  
ATOM    877  CA  GLU   112     -14.572   2.951  -3.482  1.00  0.00           C  
ATOM    878  CB  GLU   112     -15.125   2.594  -2.064  1.00  0.00           C  
ATOM    879  CG  GLU   112     -16.683   2.674  -2.066  1.00  0.00           C  
ATOM    880  CD  GLU   112     -17.365   3.996  -1.635  1.00  0.00           C  
ATOM    881  OE1 GLU   112     -16.731   5.060  -1.280  1.00  0.00           O  
ATOM    882  OE2 GLU   112     -18.548   3.883  -1.360  1.00  0.00           O1-
ATOM    883  C   GLU   112     -14.619   4.450  -3.824  1.00  0.00           C  
ATOM    884  O   GLU   112     -15.512   4.841  -4.553  1.00  0.00           O  
ATOM    885  N   VAL   113     -13.575   5.241  -3.365  1.00  0.00           N  
ATOM    886  CA  VAL   113     -13.454   6.680  -3.639  1.00  0.00           C  
ATOM    887  CB  VAL   113     -12.523   7.435  -2.676  1.00  0.00           C  
ATOM    888  CG1 VAL   113     -11.204   7.922  -3.245  1.00  0.00           C  
ATOM    889  CG2 VAL   113     -13.313   8.718  -2.265  1.00  0.00           C  
ATOM    890  C   VAL   113     -13.009   6.876  -5.107  1.00  0.00           C  
ATOM    891  O   VAL   113     -13.670   7.645  -5.839  1.00  0.00           O  
ATOM    892  N   ALA   114     -12.157   6.011  -5.599  1.00  0.00           N  
ATOM    893  CA  ALA   114     -11.712   6.048  -7.037  1.00  0.00           C  
ATOM    894  CB  ALA   114     -10.444   5.132  -7.264  1.00  0.00           C  
ATOM    895  C   ALA   114     -12.908   5.811  -8.094  1.00  0.00           C  
ATOM    896  O   ALA   114     -13.140   6.575  -9.057  1.00  0.00           O  
ATOM    897  N   TYR   115     -13.706   4.686  -7.938  1.00  0.00           N  
ATOM    898  CA  TYR   115     -14.845   4.435  -8.809  1.00  0.00           C  
ATOM    899  CB  TYR   115     -15.543   3.022  -8.444  1.00  0.00           C  
ATOM    900  CG  TYR   115     -16.510   2.544  -9.586  1.00  0.00           C  
ATOM    901  CD1 TYR   115     -17.904   2.486  -9.432  1.00  0.00           C  
ATOM    902  CE1 TYR   115     -18.719   2.112 -10.574  1.00  0.00           C  
ATOM    903  CZ  TYR   115     -18.133   1.664 -11.738  1.00  0.00           C  
ATOM    904  OH  TYR   115     -18.932   1.361 -12.765  1.00  0.00           O  
ATOM    905  CE2 TYR   115     -16.675   1.685 -11.834  1.00  0.00           C  
ATOM    906  CD2 TYR   115     -15.900   2.161 -10.778  1.00  0.00           C  
ATOM    907  C   TYR   115     -15.986   5.455  -8.757  1.00  0.00           C  
ATOM    908  O   TYR   115     -16.760   5.599  -9.722  1.00  0.00           O  
ATOM    909  N   SER   116     -15.984   6.240  -7.750  1.00  0.00           N  
ATOM    910  CA  SER   116     -16.825   7.508  -7.635  1.00  0.00           C  
ATOM    911  CB  SER   116     -17.070   7.943  -6.175  1.00  0.00           C  
ATOM    912  OG  SER   116     -17.482   6.724  -5.494  1.00  0.00           O  
ATOM    913  C   SER   116     -16.323   8.740  -8.466  1.00  0.00           C  
ATOM    914  O   SER   116     -17.076   9.508  -9.100  1.00  0.00           O  
ATOM    915  N   LEU   117     -14.986   8.824  -8.562  1.00  0.00           N  
ATOM    916  CA  LEU   117     -14.369  10.020  -9.256  1.00  0.00           C  
ATOM    917  CB  LEU   117     -12.890  10.106  -8.711  1.00  0.00           C  
ATOM    918  CG  LEU   117     -12.747  10.579  -7.247  1.00  0.00           C  
ATOM    919  CD1 LEU   117     -11.366  10.527  -6.637  1.00  0.00           C  
ATOM    920  CD2 LEU   117     -13.173  12.027  -6.969  1.00  0.00           C  
ATOM    921  C   LEU   117     -14.402   9.785 -10.780  1.00  0.00           C  
ATOM    922  O   LEU   117     -14.395  10.693 -11.582  1.00  0.00           O  
ATOM    923  N   LEU   118     -14.359   8.495 -11.206  1.00  0.00           N  
ATOM    924  CA  LEU   118     -14.728   8.018 -12.570  1.00  0.00           C  
ATOM    925  CB  LEU   118     -14.570   6.527 -12.524  1.00  0.00           C  
ATOM    926  CG  LEU   118     -14.403   5.764 -13.826  1.00  0.00           C  
ATOM    927  CD1 LEU   118     -13.143   6.249 -14.587  1.00  0.00           C  
ATOM    928  CD2 LEU   118     -14.286   4.280 -13.545  1.00  0.00           C  
ATOM    929  C   LEU   118     -16.157   8.421 -13.033  1.00  0.00           C  
ATOM    930  O   LEU   118     -16.341   8.334 -14.272  1.00  0.00           O  
ATOM    931  N   ARG   119     -17.074   8.735 -12.126  1.00  0.00           N  
ATOM    932  CA  ARG   119     -18.477   9.134 -12.530  1.00  0.00           C  
ATOM    933  CB  ARG   119     -19.408   9.248 -11.304  1.00  0.00           C  
ATOM    934  CG  ARG   119     -19.811   7.992 -10.550  1.00  0.00           C  
ATOM    935  CD  ARG   119     -20.205   6.759 -11.465  1.00  0.00           C  
ATOM    936  NE  ARG   119     -18.962   5.985 -11.823  1.00  0.00           N  
ATOM    937  CZ  ARG   119     -18.777   5.336 -12.991  1.00  0.00           C  
ATOM    938  NH1 ARG   119     -17.693   4.669 -13.210  1.00  0.00           N1+
ATOM    939  NH2 ARG   119     -19.571   5.454 -14.010  1.00  0.00           N  
ATOM    940  C   ARG   119     -18.425  10.450 -13.203  1.00  0.00           C  
ATOM    941  O   ARG   119     -17.711  11.407 -12.939  1.00  0.00           O  
ATOM    942  N   GLY   120     -19.478  10.575 -14.108  1.00  0.00           N  
ATOM    943  CA  GLY   120     -19.876  11.727 -14.902  1.00  0.00           C  
ATOM    944  C   GLY   120     -19.126  11.808 -16.263  1.00  0.00           C  
ATOM    945  O   GLY   120     -18.373  10.931 -16.665  1.00  0.00           O  
ATOM    946  N   GLY   121     -19.290  12.959 -16.959  1.00  0.00           N  
ATOM    947  CA  GLY   121     -18.794  13.131 -18.310  1.00  0.00           C  
ATOM    948  C   GLY   121     -17.496  13.816 -18.435  1.00  0.00           C  
ATOM    949  O   GLY   121     -16.794  13.925 -17.438  1.00  0.00           O  
ATOM    950  N   SER   122     -17.243  14.474 -19.587  1.00  0.00           N  
ATOM    951  CA  SER   122     -16.347  15.613 -19.857  1.00  0.00           C  
ATOM    952  CB  SER   122     -15.801  15.378 -21.235  1.00  0.00           C  
ATOM    953  OG  SER   122     -14.564  16.148 -21.350  1.00  0.00           O  
ATOM    954  C   SER   122     -17.163  16.904 -19.718  1.00  0.00           C  
ATOM    955  O   SER   122     -18.410  16.906 -19.632  1.00  0.00           O  
ATOM    956  N   ASP   123     -16.431  18.067 -19.605  1.00  0.00           N  
ATOM    957  CA  ASP   123     -17.060  19.433 -19.781  1.00  0.00           C  
ATOM    958  CB  ASP   123     -16.076  20.573 -19.423  1.00  0.00           C  
ATOM    959  CG  ASP   123     -14.685  20.658 -20.156  1.00  0.00           C  
ATOM    960  OD1 ASP   123     -14.126  21.731 -20.285  1.00  0.00           O  
ATOM    961  OD2 ASP   123     -14.061  19.647 -20.541  1.00  0.00           O1-
ATOM    962  C   ASP   123     -17.644  19.521 -21.237  1.00  0.00           C  
ATOM    963  O   ASP   123     -18.649  20.150 -21.546  1.00  0.00           O  
ATOM    964  N   ASP   124     -16.921  18.945 -22.235  1.00  0.00           N  
ATOM    965  CA  ASP   124     -17.170  19.127 -23.690  1.00  0.00           C  
ATOM    966  CB  ASP   124     -16.289  20.156 -24.293  1.00  0.00           C  
ATOM    967  CG  ASP   124     -16.619  20.413 -25.770  1.00  0.00           C  
ATOM    968  OD1 ASP   124     -16.583  21.619 -26.180  1.00  0.00           O  
ATOM    969  OD2 ASP   124     -16.824  19.463 -26.560  1.00  0.00           O1-
ATOM    970  C   ASP   124     -16.954  17.748 -24.298  1.00  0.00           C  
ATOM    971  O   ASP   124     -15.898  17.142 -24.061  1.00  0.00           O  
ATOM    972  N   SER   125     -17.901  17.279 -25.031  1.00  0.00           N  
ATOM    973  CA  SER   125     -17.954  15.889 -25.617  1.00  0.00           C  
ATOM    974  CB  SER   125     -19.337  15.433 -25.955  1.00  0.00           C  
ATOM    975  OG  SER   125     -20.179  16.423 -26.667  1.00  0.00           O  
ATOM    976  C   SER   125     -17.059  15.710 -26.749  1.00  0.00           C  
ATOM    977  O   SER   125     -16.943  14.625 -27.360  1.00  0.00           O  
ATOM    978  N   SER   126     -16.358  16.737 -27.208  1.00  0.00           N  
ATOM    979  CA  SER   126     -15.249  16.701 -28.211  1.00  0.00           C  
ATOM    980  CB  SER   126     -15.227  17.949 -29.046  1.00  0.00           C  
ATOM    981  OG  SER   126     -14.872  19.085 -28.288  1.00  0.00           O  
ATOM    982  C   SER   126     -13.924  16.367 -27.577  1.00  0.00           C  
ATOM    983  O   SER   126     -12.894  16.244 -28.263  1.00  0.00           O  
ATOM    984  N   LYS   127     -13.915  16.254 -26.244  1.00  0.00           N  
ATOM    985  CA  LYS   127     -12.650  16.177 -25.540  1.00  0.00           C  
ATOM    986  CB  LYS   127     -12.550  17.474 -24.706  1.00  0.00           C  
ATOM    987  CG  LYS   127     -11.076  17.608 -24.146  1.00  0.00           C  
ATOM    988  CD  LYS   127     -10.800  19.058 -23.521  1.00  0.00           C  
ATOM    989  CE  LYS   127     -11.824  19.298 -22.489  1.00  0.00           C  
ATOM    990  NZ  LYS   127     -11.916  20.717 -22.095  1.00  0.00           N1+
ATOM    991  C   LYS   127     -12.757  15.011 -24.594  1.00  0.00           C  
ATOM    992  O   LYS   127     -13.857  14.732 -23.985  1.00  0.00           O  
ATOM    993  N   ASP   128     -11.705  14.317 -24.254  1.00  0.00           N  
ATOM    994  CA  ASP   128     -11.650  13.359 -23.177  1.00  0.00           C  
ATOM    995  CB  ASP   128     -10.527  12.328 -23.332  1.00  0.00           C  
ATOM    996  CG  ASP   128     -10.654  11.301 -24.506  1.00  0.00           C  
ATOM    997  OD1 ASP   128      -9.625  10.763 -24.910  1.00  0.00           O  
ATOM    998  OD2 ASP   128     -11.773  11.173 -25.007  1.00  0.00           O1-
ATOM    999  C   ASP   128     -11.845  13.925 -21.779  1.00  0.00           C  
ATOM   1000  O   ASP   128     -11.419  15.099 -21.505  1.00  0.00           O  
ATOM   1001  N   PRO   129     -12.472  13.190 -20.805  1.00  0.00           N  
ATOM   1002  CD  PRO   129     -12.794  11.786 -20.885  1.00  0.00           C  
ATOM   1003  CG  PRO   129     -13.045  11.282 -19.478  1.00  0.00           C  
ATOM   1004  CB  PRO   129     -13.519  12.555 -18.782  1.00  0.00           C  
ATOM   1005  CA  PRO   129     -12.758  13.703 -19.454  1.00  0.00           C  
ATOM   1006  C   PRO   129     -11.542  14.120 -18.591  1.00  0.00           C  
ATOM   1007  O   PRO   129     -11.675  14.430 -17.400  1.00  0.00           O  
ATOM   1008  N   ILE   130     -10.333  14.276 -19.195  1.00  0.00           N  
ATOM   1009  CA  ILE   130      -9.098  14.460 -18.322  1.00  0.00           C  
ATOM   1010  CB  ILE   130      -7.851  14.297 -19.128  1.00  0.00           C  
ATOM   1011  CG2 ILE   130      -6.658  14.140 -18.259  1.00  0.00           C  
ATOM   1012  CG1 ILE   130      -7.932  13.103 -20.111  1.00  0.00           C  
ATOM   1013  CD1 ILE   130      -6.883  13.263 -21.200  1.00  0.00           C  
ATOM   1014  C   ILE   130      -9.132  15.827 -17.573  1.00  0.00           C  
ATOM   1015  O   ILE   130      -8.569  15.903 -16.487  1.00  0.00           O  
ATOM   1016  N   ASP   131      -9.714  16.876 -18.174  1.00  0.00           N  
ATOM   1017  CA  ASP   131      -9.730  18.211 -17.598  1.00  0.00           C  
ATOM   1018  CB  ASP   131     -10.149  19.264 -18.631  1.00  0.00           C  
ATOM   1019  CG  ASP   131      -9.241  19.414 -19.934  1.00  0.00           C  
ATOM   1020  OD1 ASP   131      -8.701  18.394 -20.468  1.00  0.00           O  
ATOM   1021  OD2 ASP   131      -9.062  20.552 -20.413  1.00  0.00           O1-
ATOM   1022  C   ASP   131     -10.612  18.315 -16.351  1.00  0.00           C  
ATOM   1023  O   ASP   131     -10.235  19.038 -15.379  1.00  0.00           O  
ATOM   1024  N   VAL   132     -11.706  17.573 -16.346  1.00  0.00           N  
ATOM   1025  CA  VAL   132     -12.668  17.288 -15.281  1.00  0.00           C  
ATOM   1026  CB  VAL   132     -14.023  16.884 -15.845  1.00  0.00           C  
ATOM   1027  CG1 VAL   132     -14.969  16.474 -14.721  1.00  0.00           C  
ATOM   1028  CG2 VAL   132     -14.781  18.031 -16.600  1.00  0.00           C  
ATOM   1029  C   VAL   132     -12.168  16.334 -14.229  1.00  0.00           C  
ATOM   1030  O   VAL   132     -12.094  16.592 -13.001  1.00  0.00           O  
ATOM   1031  N   ASN   133     -11.556  15.243 -14.736  1.00  0.00           N  
ATOM   1032  CA  ASN   133     -10.860  14.359 -13.836  1.00  0.00           C  
ATOM   1033  CB  ASN   133     -10.225  13.199 -14.570  1.00  0.00           C  
ATOM   1034  CG  ASN   133     -11.237  12.284 -15.304  1.00  0.00           C  
ATOM   1035  OD1 ASN   133     -10.903  11.596 -16.254  1.00  0.00           O  
ATOM   1036  ND2 ASN   133     -12.511  12.217 -14.963  1.00  0.00           N  
ATOM   1037  C   ASN   133      -9.733  15.073 -12.985  1.00  0.00           C  
ATOM   1038  O   ASN   133      -9.781  14.797 -11.805  1.00  0.00           O  
ATOM   1039  N   TYR   134      -8.826  15.842 -13.425  1.00  0.00           N  
ATOM   1040  CA  TYR   134      -7.930  16.581 -12.610  1.00  0.00           C  
ATOM   1041  CB  TYR   134      -7.027  17.454 -13.582  1.00  0.00           C  
ATOM   1042  CG  TYR   134      -5.860  18.175 -12.987  1.00  0.00           C  
ATOM   1043  CD1 TYR   134      -4.617  17.535 -12.713  1.00  0.00           C  
ATOM   1044  CE1 TYR   134      -3.563  18.279 -12.077  1.00  0.00           C  
ATOM   1045  CZ  TYR   134      -3.735  19.670 -11.896  1.00  0.00           C  
ATOM   1046  OH  TYR   134      -2.705  20.388 -11.367  1.00  0.00           O  
ATOM   1047  CE2 TYR   134      -4.995  20.331 -12.242  1.00  0.00           C  
ATOM   1048  CD2 TYR   134      -6.009  19.609 -12.776  1.00  0.00           C  
ATOM   1049  C   TYR   134      -8.597  17.610 -11.592  1.00  0.00           C  
ATOM   1050  O   TYR   134      -8.140  17.839 -10.500  1.00  0.00           O  
ATOM   1051  N   GLU   135      -9.693  18.277 -11.939  1.00  0.00           N  
ATOM   1052  CA  GLU   135     -10.452  19.202 -11.054  1.00  0.00           C  
ATOM   1053  CB  GLU   135     -11.180  20.325 -11.894  1.00  0.00           C  
ATOM   1054  CG  GLU   135     -12.069  21.393 -11.164  1.00  0.00           C  
ATOM   1055  CD  GLU   135     -11.309  22.321 -10.255  1.00  0.00           C  
ATOM   1056  OE1 GLU   135     -10.069  22.587 -10.300  1.00  0.00           O  
ATOM   1057  OE2 GLU   135     -11.997  22.894  -9.401  1.00  0.00           O1-
ATOM   1058  C   GLU   135     -11.204  18.636  -9.844  1.00  0.00           C  
ATOM   1059  O   GLU   135     -11.365  19.365  -8.832  1.00  0.00           O  
ATOM   1060  N   LYS   136     -11.516  17.321  -9.805  1.00  0.00           N  
ATOM   1061  CA  LYS   136     -11.992  16.582  -8.570  1.00  0.00           C  
ATOM   1062  CB  LYS   136     -12.594  15.160  -8.863  1.00  0.00           C  
ATOM   1063  CG  LYS   136     -13.773  15.220  -9.826  1.00  0.00           C  
ATOM   1064  CD  LYS   136     -14.344  13.928 -10.168  1.00  0.00           C  
ATOM   1065  CE  LYS   136     -15.232  14.171 -11.360  1.00  0.00           C  
ATOM   1066  NZ  LYS   136     -16.111  13.042 -11.639  1.00  0.00           N1+
ATOM   1067  C   LYS   136     -10.859  16.403  -7.530  1.00  0.00           C  
ATOM   1068  O   LYS   136     -11.113  16.238  -6.308  1.00  0.00           O  
ATOM   1069  N   LEU   137      -9.603  16.357  -8.028  1.00  0.00           N  
ATOM   1070  CA  LEU   137      -8.376  16.262  -7.208  1.00  0.00           C  
ATOM   1071  CB  LEU   137      -7.202  15.754  -8.034  1.00  0.00           C  
ATOM   1072  CG  LEU   137      -7.267  14.378  -8.674  1.00  0.00           C  
ATOM   1073  CD1 LEU   137      -5.909  14.076  -9.344  1.00  0.00           C  
ATOM   1074  CD2 LEU   137      -7.403  13.265  -7.600  1.00  0.00           C  
ATOM   1075  C   LEU   137      -7.996  17.545  -6.492  1.00  0.00           C  
ATOM   1076  O   LEU   137      -7.308  17.447  -5.505  1.00  0.00           O  
ATOM   1077  N   LYS   138      -8.411  18.756  -6.887  1.00  0.00           N  
ATOM   1078  CA  LYS   138      -8.132  20.036  -6.166  1.00  0.00           C  
ATOM   1079  CB  LYS   138      -9.081  20.261  -4.945  1.00  0.00           C  
ATOM   1080  CG  LYS   138     -10.548  20.239  -5.298  1.00  0.00           C  
ATOM   1081  CD  LYS   138     -10.944  21.548  -6.008  1.00  0.00           C  
ATOM   1082  CE  LYS   138     -12.467  21.676  -6.138  1.00  0.00           C  
ATOM   1083  NZ  LYS   138     -13.171  20.634  -7.038  1.00  0.00           N1+
ATOM   1084  C   LYS   138      -6.681  20.239  -5.696  1.00  0.00           C  
ATOM   1085  O   LYS   138      -6.318  20.700  -4.610  1.00  0.00           O  
ATOM   1086  N   THR   139      -5.779  19.903  -6.628  1.00  0.00           N  
ATOM   1087  CA  THR   139      -4.349  19.654  -6.390  1.00  0.00           C  
ATOM   1088  CB  THR   139      -3.961  18.185  -6.152  1.00  0.00           C  
ATOM   1089  CG2 THR   139      -2.492  17.926  -5.989  1.00  0.00           C  
ATOM   1090  OG1 THR   139      -4.435  17.823  -4.890  1.00  0.00           O  
ATOM   1091  C   THR   139      -3.516  20.194  -7.569  1.00  0.00           C  
ATOM   1092  O   THR   139      -3.714  19.710  -8.696  1.00  0.00           O  
ATOM   1093  N   ASP   140      -2.691  21.145  -7.235  1.00  0.00           N  
ATOM   1094  CA  ASP   140      -1.555  21.527  -8.042  1.00  0.00           C  
ATOM   1095  CB  ASP   140      -0.892  22.703  -7.375  1.00  0.00           C  
ATOM   1096  CG  ASP   140       0.285  23.255  -8.096  1.00  0.00           C  
ATOM   1097  OD1 ASP   140       0.280  23.490  -9.324  1.00  0.00           O  
ATOM   1098  OD2 ASP   140       1.291  23.438  -7.395  1.00  0.00           O1-
ATOM   1099  C   ASP   140      -0.602  20.348  -8.333  1.00  0.00           C  
ATOM   1100  O   ASP   140      -0.173  19.641  -7.379  1.00  0.00           O  
ATOM   1101  N   ILE   141      -0.271  20.096  -9.583  1.00  0.00           N  
ATOM   1102  CA  ILE   141       0.710  19.105 -10.112  1.00  0.00           C  
ATOM   1103  CB  ILE   141       0.036  17.864 -10.708  1.00  0.00           C  
ATOM   1104  CG2 ILE   141       0.903  16.835 -11.369  1.00  0.00           C  
ATOM   1105  CG1 ILE   141      -0.663  17.167  -9.559  1.00  0.00           C  
ATOM   1106  CD1 ILE   141      -1.253  15.766  -9.855  1.00  0.00           C  
ATOM   1107  C   ILE   141       1.544  19.786 -11.165  1.00  0.00           C  
ATOM   1108  O   ILE   141       1.077  20.094 -12.253  1.00  0.00           O  
ATOM   1109  N   LYS   142       2.803  19.972 -10.875  1.00  0.00           N  
ATOM   1110  CA  LYS   142       3.872  20.507 -11.731  1.00  0.00           C  
ATOM   1111  CB  LYS   142       4.418  21.825 -11.244  1.00  0.00           C  
ATOM   1112  CG  LYS   142       3.281  22.859 -11.066  1.00  0.00           C  
ATOM   1113  CD  LYS   142       3.966  24.263 -11.112  1.00  0.00           C  
ATOM   1114  CE  LYS   142       2.882  25.246 -10.832  1.00  0.00           C  
ATOM   1115  NZ  LYS   142       2.548  25.267  -9.355  1.00  0.00           N1+
ATOM   1116  C   LYS   142       4.912  19.487 -12.096  1.00  0.00           C  
ATOM   1117  O   LYS   142       5.252  18.676 -11.202  1.00  0.00           O  
ATOM   1118  N   VAL   143       5.405  19.397 -13.318  1.00  0.00           N  
ATOM   1119  CA  VAL   143       6.344  18.468 -13.924  1.00  0.00           C  
ATOM   1120  CB  VAL   143       5.898  18.286 -15.337  1.00  0.00           C  
ATOM   1121  CG1 VAL   143       6.674  17.188 -16.062  1.00  0.00           C  
ATOM   1122  CG2 VAL   143       4.437  17.955 -15.530  1.00  0.00           C  
ATOM   1123  C   VAL   143       7.783  18.933 -13.732  1.00  0.00           C  
ATOM   1124  O   VAL   143       8.290  19.726 -14.559  1.00  0.00           O  
ATOM   1125  N   VAL   144       8.404  18.519 -12.618  1.00  0.00           N  
ATOM   1126  CA  VAL   144       9.758  18.984 -12.282  1.00  0.00           C  
ATOM   1127  CB  VAL   144      10.343  18.317 -11.071  1.00  0.00           C  
ATOM   1128  CG1 VAL   144      11.637  18.815 -10.452  1.00  0.00           C  
ATOM   1129  CG2 VAL   144       9.363  18.429  -9.862  1.00  0.00           C  
ATOM   1130  C   VAL   144      10.694  18.735 -13.465  1.00  0.00           C  
ATOM   1131  O   VAL   144      10.841  17.549 -13.918  1.00  0.00           O  
ATOM   1132  N   ASP   145      11.373  19.785 -13.896  1.00  0.00           N  
ATOM   1133  CA  ASP   145      12.237  19.615 -15.048  1.00  0.00           C  
ATOM   1134  CB  ASP   145      12.500  21.031 -15.602  1.00  0.00           C  
ATOM   1135  CG  ASP   145      13.274  21.195 -16.877  1.00  0.00           C  
ATOM   1136  OD1 ASP   145      13.609  20.162 -17.453  1.00  0.00           O  
ATOM   1137  OD2 ASP   145      13.496  22.303 -17.348  1.00  0.00           O1-
ATOM   1138  C   ASP   145      13.430  18.780 -14.726  1.00  0.00           C  
ATOM   1139  O   ASP   145      14.149  18.929 -13.726  1.00  0.00           O  
ATOM   1140  N   ARG   146      13.690  17.765 -15.563  1.00  0.00           N  
ATOM   1141  CA  ARG   146      14.908  16.859 -15.390  1.00  0.00           C  
ATOM   1142  CB  ARG   146      14.667  15.637 -16.384  1.00  0.00           C  
ATOM   1143  CG  ARG   146      13.856  14.441 -15.713  1.00  0.00           C  
ATOM   1144  CD  ARG   146      13.734  13.213 -16.543  1.00  0.00           C  
ATOM   1145  NE  ARG   146      12.648  13.294 -17.499  1.00  0.00           N  
ATOM   1146  CZ  ARG   146      12.669  13.240 -18.842  1.00  0.00           C  
ATOM   1147  NH1 ARG   146      13.792  13.256 -19.501  1.00  0.00           N1+
ATOM   1148  NH2 ARG   146      11.540  13.192 -19.524  1.00  0.00           N  
ATOM   1149  C   ARG   146      16.259  17.560 -15.727  1.00  0.00           C  
ATOM   1150  O   ARG   146      17.347  17.162 -15.132  1.00  0.00           O  
ATOM   1151  N   ASP   147      16.284  18.790 -16.259  1.00  0.00           N  
ATOM   1152  CA  ASP   147      17.379  19.728 -16.431  1.00  0.00           C  
ATOM   1153  CB  ASP   147      17.031  20.795 -17.547  1.00  0.00           C  
ATOM   1154  CG  ASP   147      16.865  20.093 -18.926  1.00  0.00           C  
ATOM   1155  OD1 ASP   147      16.312  20.685 -19.875  1.00  0.00           O  
ATOM   1156  OD2 ASP   147      17.351  18.983 -19.123  1.00  0.00           O1-
ATOM   1157  C   ASP   147      17.744  20.369 -15.014  1.00  0.00           C  
ATOM   1158  O   ASP   147      18.826  20.899 -14.882  1.00  0.00           O  
ATOM   1159  N   SER   148      16.885  20.163 -14.018  1.00  0.00           N  
ATOM   1160  CA  SER   148      17.042  20.771 -12.675  1.00  0.00           C  
ATOM   1161  CB  SER   148      15.773  21.181 -12.059  1.00  0.00           C  
ATOM   1162  OG  SER   148      15.137  20.115 -11.426  1.00  0.00           O  
ATOM   1163  C   SER   148      17.854  20.022 -11.674  1.00  0.00           C  
ATOM   1164  O   SER   148      17.994  18.779 -11.716  1.00  0.00           O  
ATOM   1165  N   GLU   149      18.574  20.783 -10.839  1.00  0.00           N  
ATOM   1166  CA  GLU   149      19.391  20.182  -9.751  1.00  0.00           C  
ATOM   1167  CB  GLU   149      20.323  21.299  -9.084  1.00  0.00           C  
ATOM   1168  CG  GLU   149      21.269  20.794  -8.033  1.00  0.00           C  
ATOM   1169  CD  GLU   149      22.277  19.823  -8.544  1.00  0.00           C  
ATOM   1170  OE1 GLU   149      22.941  19.205  -7.676  1.00  0.00           O  
ATOM   1171  OE2 GLU   149      22.540  19.829  -9.745  1.00  0.00           O1-
ATOM   1172  C   GLU   149      18.477  19.505  -8.687  1.00  0.00           C  
ATOM   1173  O   GLU   149      18.922  18.534  -8.133  1.00  0.00           O  
ATOM   1174  N   GLU   150      17.291  19.951  -8.437  1.00  0.00           N  
ATOM   1175  CA  GLU   150      16.244  19.353  -7.555  1.00  0.00           C  
ATOM   1176  CB  GLU   150      14.946  20.205  -7.605  1.00  0.00           C  
ATOM   1177  CG  GLU   150      13.778  19.811  -6.693  1.00  0.00           C  
ATOM   1178  CD  GLU   150      12.671  20.852  -6.812  1.00  0.00           C  
ATOM   1179  OE1 GLU   150      11.678  20.879  -5.973  1.00  0.00           O  
ATOM   1180  OE2 GLU   150      12.699  21.696  -7.766  1.00  0.00           O1-
ATOM   1181  C   GLU   150      16.042  17.920  -8.110  1.00  0.00           C  
ATOM   1182  O   GLU   150      16.113  16.886  -7.403  1.00  0.00           O  
ATOM   1183  N   ALA   151      15.869  17.766  -9.452  1.00  0.00           N  
ATOM   1184  CA  ALA   151      15.624  16.470 -10.052  1.00  0.00           C  
ATOM   1185  CB  ALA   151      15.186  16.671 -11.511  1.00  0.00           C  
ATOM   1186  C   ALA   151      16.762  15.502  -9.925  1.00  0.00           C  
ATOM   1187  O   ALA   151      16.499  14.319  -9.670  1.00  0.00           O  
ATOM   1188  N   GLU   152      18.050  15.955 -10.010  1.00  0.00           N  
ATOM   1189  CA  GLU   152      19.280  15.259  -9.739  1.00  0.00           C  
ATOM   1190  CB  GLU   152      20.350  16.212 -10.114  1.00  0.00           C  
ATOM   1191  CG  GLU   152      21.788  15.602  -9.935  1.00  0.00           C  
ATOM   1192  CD  GLU   152      22.154  14.472 -10.924  1.00  0.00           C  
ATOM   1193  OE1 GLU   152      23.262  13.969 -10.829  1.00  0.00           O  
ATOM   1194  OE2 GLU   152      21.373  14.131 -11.876  1.00  0.00           O1-
ATOM   1195  C   GLU   152      19.403  14.795  -8.292  1.00  0.00           C  
ATOM   1196  O   GLU   152      19.935  13.708  -8.059  1.00  0.00           O  
ATOM   1197  N   ILE   153      19.175  15.699  -7.320  1.00  0.00           N  
ATOM   1198  CA  ILE   153      18.991  15.393  -5.907  1.00  0.00           C  
ATOM   1199  CB  ILE   153      18.509  16.562  -4.998  1.00  0.00           C  
ATOM   1200  CG2 ILE   153      18.196  16.083  -3.576  1.00  0.00           C  
ATOM   1201  CG1 ILE   153      19.640  17.649  -4.956  1.00  0.00           C  
ATOM   1202  CD1 ILE   153      19.152  18.995  -4.472  1.00  0.00           C  
ATOM   1203  C   ILE   153      18.014  14.177  -5.728  1.00  0.00           C  
ATOM   1204  O   ILE   153      18.487  13.258  -5.099  1.00  0.00           O  
ATOM   1205  N   ILE   154      16.836  14.222  -6.356  1.00  0.00           N  
ATOM   1206  CA  ILE   154      15.826  13.153  -6.354  1.00  0.00           C  
ATOM   1207  CB  ILE   154      14.457  13.750  -6.837  1.00  0.00           C  
ATOM   1208  CG2 ILE   154      13.474  12.540  -7.097  1.00  0.00           C  
ATOM   1209  CG1 ILE   154      13.853  14.703  -5.818  1.00  0.00           C  
ATOM   1210  CD1 ILE   154      12.654  15.507  -6.290  1.00  0.00           C  
ATOM   1211  C   ILE   154      16.328  11.813  -6.958  1.00  0.00           C  
ATOM   1212  O   ILE   154      16.043  10.760  -6.443  1.00  0.00           O  
ATOM   1213  N   ARG   155      17.014  11.886  -8.087  1.00  0.00           N  
ATOM   1214  CA  ARG   155      17.734  10.746  -8.726  1.00  0.00           C  
ATOM   1215  CB  ARG   155      18.335  11.382  -9.974  1.00  0.00           C  
ATOM   1216  CG  ARG   155      18.802  10.319 -10.990  1.00  0.00           C  
ATOM   1217  CD  ARG   155      19.790  10.849 -12.056  1.00  0.00           C  
ATOM   1218  NE  ARG   155      21.070  11.375 -11.490  1.00  0.00           N  
ATOM   1219  CZ  ARG   155      22.070  10.690 -10.920  1.00  0.00           C  
ATOM   1220  NH1 ARG   155      23.209  11.252 -10.501  1.00  0.00           N1+
ATOM   1221  NH2 ARG   155      21.899   9.432 -10.723  1.00  0.00           N  
ATOM   1222  C   ARG   155      18.784  10.104  -7.875  1.00  0.00           C  
ATOM   1223  O   ARG   155      18.779   8.861  -7.577  1.00  0.00           O  
ATOM   1224  N   LYS   156      19.672  10.947  -7.315  1.00  0.00           N  
ATOM   1225  CA  LYS   156      20.719  10.481  -6.345  1.00  0.00           C  
ATOM   1226  CB  LYS   156      21.794  11.573  -6.002  1.00  0.00           C  
ATOM   1227  CG  LYS   156      22.694  12.064  -7.157  1.00  0.00           C  
ATOM   1228  CD  LYS   156      23.800  12.883  -6.611  1.00  0.00           C  
ATOM   1229  CE  LYS   156      24.939  13.141  -7.510  1.00  0.00           C  
ATOM   1230  NZ  LYS   156      26.050  13.814  -6.816  1.00  0.00           N1+
ATOM   1231  C   LYS   156      20.089   9.862  -5.084  1.00  0.00           C  
ATOM   1232  O   LYS   156      20.536   8.830  -4.605  1.00  0.00           O  
ATOM   1233  N   TYR   157      18.960  10.436  -4.594  1.00  0.00           N  
ATOM   1234  CA  TYR   157      18.278   9.944  -3.407  1.00  0.00           C  
ATOM   1235  CB  TYR   157      17.312  11.056  -2.842  1.00  0.00           C  
ATOM   1236  CG  TYR   157      16.644  10.844  -1.523  1.00  0.00           C  
ATOM   1237  CD1 TYR   157      17.400  10.383  -0.448  1.00  0.00           C  
ATOM   1238  CE1 TYR   157      16.775  10.035   0.722  1.00  0.00           C  
ATOM   1239  CZ  TYR   157      15.359  10.191   0.852  1.00  0.00           C  
ATOM   1240  OH  TYR   157      14.756   9.859   1.987  1.00  0.00           O  
ATOM   1241  CE2 TYR   157      14.657  10.757  -0.214  1.00  0.00           C  
ATOM   1242  CD2 TYR   157      15.262  11.065  -1.416  1.00  0.00           C  
ATOM   1243  C   TYR   157      17.602   8.539  -3.660  1.00  0.00           C  
ATOM   1244  O   TYR   157      17.319   7.823  -2.705  1.00  0.00           O  
ATOM   1245  N   VAL   158      17.275   8.191  -4.915  1.00  0.00           N  
ATOM   1246  CA  VAL   158      16.908   6.813  -5.345  1.00  0.00           C  
ATOM   1247  CB  VAL   158      16.187   6.831  -6.687  1.00  0.00           C  
ATOM   1248  CG1 VAL   158      15.835   5.400  -7.244  1.00  0.00           C  
ATOM   1249  CG2 VAL   158      14.885   7.624  -6.608  1.00  0.00           C  
ATOM   1250  C   VAL   158      18.116   5.862  -5.428  1.00  0.00           C  
ATOM   1251  O   VAL   158      18.101   4.797  -4.797  1.00  0.00           O  
ATOM   1252  N   LYS   159      19.108   6.162  -6.263  1.00  0.00           N  
ATOM   1253  CA  LYS   159      20.127   5.217  -6.757  1.00  0.00           C  
ATOM   1254  CB  LYS   159      20.929   5.774  -7.967  1.00  0.00           C  
ATOM   1255  CG  LYS   159      19.985   5.988  -9.153  1.00  0.00           C  
ATOM   1256  CD  LYS   159      19.248   4.798  -9.724  1.00  0.00           C  
ATOM   1257  CE  LYS   159      20.122   3.636  -9.811  1.00  0.00           C  
ATOM   1258  NZ  LYS   159      19.334   2.457 -10.184  1.00  0.00           N1+
ATOM   1259  C   LYS   159      21.059   4.937  -5.592  1.00  0.00           C  
ATOM   1260  O   LYS   159      21.515   3.794  -5.484  1.00  0.00           O  
ATOM   1261  N   ASN   160      21.310   5.900  -4.718  1.00  0.00           N  
ATOM   1262  CA  ASN   160      22.092   5.758  -3.464  1.00  0.00           C  
ATOM   1263  CB  ASN   160      22.519   7.141  -2.965  1.00  0.00           C  
ATOM   1264  CG  ASN   160      23.531   7.932  -3.831  1.00  0.00           C  
ATOM   1265  OD1 ASN   160      24.298   7.423  -4.643  1.00  0.00           O  
ATOM   1266  ND2 ASN   160      23.621   9.195  -3.544  1.00  0.00           N  
ATOM   1267  C   ASN   160      21.299   5.049  -2.389  1.00  0.00           C  
ATOM   1268  O   ASN   160      21.952   4.413  -1.599  1.00  0.00           O  
ATOM   1269  N   THR   161      19.960   5.238  -2.121  1.00  0.00           N  
ATOM   1270  CA  THR   161      19.127   4.632  -1.023  1.00  0.00           C  
ATOM   1271  CB  THR   161      18.243   5.655  -0.185  1.00  0.00           C  
ATOM   1272  CG2 THR   161      18.971   6.861   0.270  1.00  0.00           C  
ATOM   1273  OG1 THR   161      17.058   5.968  -0.805  1.00  0.00           O  
ATOM   1274  C   THR   161      18.407   3.309  -1.450  1.00  0.00           C  
ATOM   1275  O   THR   161      17.885   2.579  -0.542  1.00  0.00           O  
ATOM   1276  N   HIE   162      18.308   2.863  -2.778  1.00  0.00           N  
ATOM   1277  CA  HIE   162      17.776   1.532  -3.083  1.00  0.00           C  
ATOM   1278  CB  HIE   162      17.036   1.625  -4.456  1.00  0.00           C  
ATOM   1279  CG  HIE   162      16.060   0.468  -4.689  1.00  0.00           C  
ATOM   1280  ND1 HIE   162      15.075   0.083  -3.862  1.00  0.00           N  
ATOM   1281  CE1 HIE   162      14.715  -1.137  -4.301  1.00  0.00           C  
ATOM   1282  NE2 HIE   162      15.390  -1.479  -5.445  1.00  0.00           N  
ATOM   1283  CD2 HIE   162      16.225  -0.449  -5.721  1.00  0.00           C  
ATOM   1284  C   HIE   162      18.905   0.408  -3.038  1.00  0.00           C  
ATOM   1285  O   HIE   162      20.109   0.751  -2.986  1.00  0.00           O  
ATOM   1286  N   ALA   163      18.403  -0.853  -3.061  1.00  0.00           N  
ATOM   1287  CA  ALA   163      19.219  -2.076  -3.128  1.00  0.00           C  
ATOM   1288  CB  ALA   163      19.768  -2.097  -4.572  1.00  0.00           C  
ATOM   1289  C   ALA   163      20.322  -2.386  -2.053  1.00  0.00           C  
ATOM   1290  O   ALA   163      21.193  -3.212  -2.216  1.00  0.00           O  
ATOM   1291  N   THR   164      20.334  -1.526  -1.012  1.00  0.00           N  
ATOM   1292  CA  THR   164      21.443  -1.443   0.018  1.00  0.00           C  
ATOM   1293  CB  THR   164      21.410  -0.078   0.823  1.00  0.00           C  
ATOM   1294  CG2 THR   164      21.613   1.168  -0.008  1.00  0.00           C  
ATOM   1295  OG1 THR   164      20.301   0.195   1.610  1.00  0.00           O  
ATOM   1296  C   THR   164      21.333  -2.777   0.897  1.00  0.00           C  
ATOM   1297  O   THR   164      20.224  -3.309   0.972  1.00  0.00           O  
ATOM   1298  N   THR   165      22.393  -3.273   1.533  1.00  0.00           N  
ATOM   1299  CA  THR   165      22.689  -4.528   2.234  1.00  0.00           C  
ATOM   1300  CB  THR   165      22.053  -4.451   3.634  1.00  0.00           C  
ATOM   1301  CG2 THR   165      21.925  -3.024   4.234  1.00  0.00           C  
ATOM   1302  OG1 THR   165      20.730  -4.894   3.503  1.00  0.00           O  
ATOM   1303  C   THR   165      22.309  -5.819   1.421  1.00  0.00           C  
ATOM   1304  O   THR   165      23.113  -6.751   1.506  1.00  0.00           O  
ATOM   1305  N   HIE   166      21.203  -5.843   0.688  1.00  0.00           N  
ATOM   1306  CA  HIE   166      20.729  -6.992  -0.089  1.00  0.00           C  
ATOM   1307  CB  HIE   166      19.673  -7.819   0.710  1.00  0.00           C  
ATOM   1308  CG  HIE   166      19.064  -8.995  -0.060  1.00  0.00           C  
ATOM   1309  ND1 HIE   166      19.718 -10.170  -0.283  1.00  0.00           N  
ATOM   1310  CE1 HIE   166      18.763 -10.922  -0.940  1.00  0.00           C  
ATOM   1311  NE2 HIE   166      17.637 -10.221  -0.999  1.00  0.00           N  
ATOM   1312  CD2 HIE   166      17.772  -8.963  -0.496  1.00  0.00           C  
ATOM   1313  C   HIE   166      20.060  -6.494  -1.317  1.00  0.00           C  
ATOM   1314  O   HIE   166      19.237  -5.602  -1.214  1.00  0.00           O  
ATOM   1315  N   ASN   167      20.331  -7.037  -2.576  1.00  0.00           N  
ATOM   1316  CA  ASN   167      19.591  -6.767  -3.737  1.00  0.00           C  
ATOM   1317  CB  ASN   167      20.533  -6.762  -4.939  1.00  0.00           C  
ATOM   1318  CG  ASN   167      19.968  -6.369  -6.302  1.00  0.00           C  
ATOM   1319  OD1 ASN   167      18.917  -5.712  -6.415  1.00  0.00           O  
ATOM   1320  ND2 ASN   167      20.577  -6.680  -7.368  1.00  0.00           N  
ATOM   1321  C   ASN   167      18.500  -7.819  -4.050  1.00  0.00           C  
ATOM   1322  O   ASN   167      18.805  -9.035  -4.047  1.00  0.00           O  
ATOM   1323  N   ALA   168      17.345  -7.341  -4.456  1.00  0.00           N  
ATOM   1324  CA  ALA   168      16.319  -8.187  -5.036  1.00  0.00           C  
ATOM   1325  CB  ALA   168      15.391  -8.311  -3.820  1.00  0.00           C  
ATOM   1326  C   ALA   168      15.728  -7.652  -6.333  1.00  0.00           C  
ATOM   1327  O   ALA   168      14.980  -8.403  -6.917  1.00  0.00           O  
ATOM   1328  N   TYR   169      15.956  -6.368  -6.712  1.00  0.00           N  
ATOM   1329  CA  TYR   169      15.580  -5.764  -8.028  1.00  0.00           C  
ATOM   1330  CB  TYR   169      14.014  -5.681  -8.083  1.00  0.00           C  
ATOM   1331  CG  TYR   169      13.260  -5.014  -6.932  1.00  0.00           C  
ATOM   1332  CD1 TYR   169      13.097  -3.566  -6.876  1.00  0.00           C  
ATOM   1333  CE1 TYR   169      12.380  -2.988  -5.806  1.00  0.00           C  
ATOM   1334  CZ  TYR   169      12.016  -3.761  -4.743  1.00  0.00           C  
ATOM   1335  OH  TYR   169      11.271  -3.200  -3.718  1.00  0.00           O  
ATOM   1336  CE2 TYR   169      12.233  -5.101  -4.771  1.00  0.00           C  
ATOM   1337  CD2 TYR   169      12.849  -5.735  -5.841  1.00  0.00           C  
ATOM   1338  C   TYR   169      16.122  -4.352  -8.099  1.00  0.00           C  
ATOM   1339  O   TYR   169      16.264  -3.690  -7.082  1.00  0.00           O  
ATOM   1340  N   ASP   170      16.519  -3.892  -9.276  1.00  0.00           N  
ATOM   1341  CA  ASP   170      16.936  -2.471  -9.463  1.00  0.00           C  
ATOM   1342  CB  ASP   170      18.107  -2.365 -10.502  1.00  0.00           C  
ATOM   1343  CG  ASP   170      19.250  -1.327 -10.197  1.00  0.00           C  
ATOM   1344  OD1 ASP   170      20.355  -1.550 -10.746  1.00  0.00           O  
ATOM   1345  OD2 ASP   170      18.983  -0.340  -9.423  1.00  0.00           O1-
ATOM   1346  C   ASP   170      15.776  -1.560  -9.839  1.00  0.00           C  
ATOM   1347  O   ASP   170      14.682  -1.984 -10.191  1.00  0.00           O  
ATOM   1348  N   LEU   171      16.074  -0.272  -9.841  1.00  0.00           N  
ATOM   1349  CA  LEU   171      15.001   0.794  -9.814  1.00  0.00           C  
ATOM   1350  CB  LEU   171      14.574   1.085  -8.371  1.00  0.00           C  
ATOM   1351  CG  LEU   171      13.272   1.907  -8.120  1.00  0.00           C  
ATOM   1352  CD1 LEU   171      12.093   1.001  -8.341  1.00  0.00           C  
ATOM   1353  CD2 LEU   171      13.285   2.366  -6.659  1.00  0.00           C  
ATOM   1354  C   LEU   171      15.506   2.118 -10.430  1.00  0.00           C  
ATOM   1355  O   LEU   171      16.553   2.623 -10.081  1.00  0.00           O  
ATOM   1356  N   GLU   172      14.673   2.792 -11.276  1.00  0.00           N  
ATOM   1357  CA  GLU   172      15.018   4.042 -11.894  1.00  0.00           C  
ATOM   1358  CB  GLU   172      15.262   3.847 -13.335  1.00  0.00           C  
ATOM   1359  CG  GLU   172      16.335   2.841 -13.859  1.00  0.00           C  
ATOM   1360  CD  GLU   172      17.697   3.141 -13.155  1.00  0.00           C  
ATOM   1361  OE1 GLU   172      18.097   4.335 -12.947  1.00  0.00           O  
ATOM   1362  OE2 GLU   172      18.359   2.150 -12.731  1.00  0.00           O1-
ATOM   1363  C   GLU   172      13.917   5.045 -11.766  1.00  0.00           C  
ATOM   1364  O   GLU   172      12.654   4.733 -11.797  1.00  0.00           O  
ATOM   1365  N   VAL   173      14.151   6.382 -11.708  1.00  0.00           N  
ATOM   1366  CA  VAL   173      13.134   7.447 -11.531  1.00  0.00           C  
ATOM   1367  CB  VAL   173      13.552   8.473 -10.491  1.00  0.00           C  
ATOM   1368  CG1 VAL   173      14.751   9.281 -10.927  1.00  0.00           C  
ATOM   1369  CG2 VAL   173      12.463   9.497 -10.160  1.00  0.00           C  
ATOM   1370  C   VAL   173      12.674   8.011 -12.848  1.00  0.00           C  
ATOM   1371  O   VAL   173      13.529   8.368 -13.670  1.00  0.00           O  
ATOM   1372  N   ILE   174      11.388   8.018 -13.158  1.00  0.00           N  
ATOM   1373  CA  ILE   174      10.919   8.134 -14.654  1.00  0.00           C  
ATOM   1374  CB  ILE   174      10.074   6.917 -15.110  1.00  0.00           C  
ATOM   1375  CG2 ILE   174       9.880   7.062 -16.613  1.00  0.00           C  
ATOM   1376  CG1 ILE   174      10.687   5.541 -14.723  1.00  0.00           C  
ATOM   1377  CD1 ILE   174      12.002   5.157 -15.377  1.00  0.00           C  
ATOM   1378  C   ILE   174      10.094   9.456 -14.908  1.00  0.00           C  
ATOM   1379  O   ILE   174      10.337  10.176 -15.876  1.00  0.00           O  
ATOM   1380  N   ASP   175       9.278   9.813 -13.982  1.00  0.00           N  
ATOM   1381  CA  ASP   175       8.505  11.083 -13.951  1.00  0.00           C  
ATOM   1382  CB  ASP   175       6.983  10.888 -14.331  1.00  0.00           C  
ATOM   1383  CG  ASP   175       6.600  10.047 -15.565  1.00  0.00           C  
ATOM   1384  OD1 ASP   175       7.382   9.863 -16.492  1.00  0.00           O  
ATOM   1385  OD2 ASP   175       5.416   9.594 -15.566  1.00  0.00           O1-
ATOM   1386  C   ASP   175       8.690  11.736 -12.580  1.00  0.00           C  
ATOM   1387  O   ASP   175       8.765  11.019 -11.597  1.00  0.00           O  
ATOM   1388  N   ILE   176       8.931  13.038 -12.538  1.00  0.00           N  
ATOM   1389  CA  ILE   176       8.962  13.770 -11.226  1.00  0.00           C  
ATOM   1390  CB  ILE   176      10.389  14.337 -10.978  1.00  0.00           C  
ATOM   1391  CG2 ILE   176      10.334  14.921  -9.572  1.00  0.00           C  
ATOM   1392  CG1 ILE   176      11.550  13.247 -11.157  1.00  0.00           C  
ATOM   1393  CD1 ILE   176      12.950  13.917 -11.100  1.00  0.00           C  
ATOM   1394  C   ILE   176       7.886  14.805 -11.137  1.00  0.00           C  
ATOM   1395  O   ILE   176       7.841  15.655 -12.067  1.00  0.00           O  
ATOM   1396  N   PHE   177       6.991  14.786 -10.178  1.00  0.00           N  
ATOM   1397  CA  PHE   177       5.943  15.774  -9.909  1.00  0.00           C  
ATOM   1398  CB  PHE   177       4.572  15.107  -9.961  1.00  0.00           C  
ATOM   1399  CG  PHE   177       4.165  14.342 -11.184  1.00  0.00           C  
ATOM   1400  CD1 PHE   177       3.781  15.064 -12.348  1.00  0.00           C  
ATOM   1401  CE1 PHE   177       3.421  14.428 -13.534  1.00  0.00           C  
ATOM   1402  CZ  PHE   177       3.567  13.063 -13.619  1.00  0.00           C  
ATOM   1403  CE2 PHE   177       4.015  12.314 -12.476  1.00  0.00           C  
ATOM   1404  CD2 PHE   177       4.320  12.944 -11.278  1.00  0.00           C  
ATOM   1405  C   PHE   177       6.206  16.422  -8.565  1.00  0.00           C  
ATOM   1406  O   PHE   177       6.591  15.867  -7.534  1.00  0.00           O  
ATOM   1407  N   LYS   178       6.010  17.761  -8.544  1.00  0.00           N  
ATOM   1408  CA  LYS   178       5.926  18.522  -7.316  1.00  0.00           C  
ATOM   1409  CB  LYS   178       6.809  19.784  -7.508  1.00  0.00           C  
ATOM   1410  CG  LYS   178       7.002  20.625  -6.260  1.00  0.00           C  
ATOM   1411  CD  LYS   178       8.131  21.668  -6.381  1.00  0.00           C  
ATOM   1412  CE  LYS   178       8.617  22.054  -4.995  1.00  0.00           C  
ATOM   1413  NZ  LYS   178       9.922  22.860  -5.094  1.00  0.00           N1+
ATOM   1414  C   LYS   178       4.381  18.850  -7.196  1.00  0.00           C  
ATOM   1415  O   LYS   178       3.815  19.234  -8.212  1.00  0.00           O  
ATOM   1416  N   ILE   179       3.855  18.548  -6.012  1.00  0.00           N  
ATOM   1417  CA  ILE   179       2.426  18.537  -5.733  1.00  0.00           C  
ATOM   1418  CB  ILE   179       1.871  17.122  -5.473  1.00  0.00           C  
ATOM   1419  CG2 ILE   179       2.080  16.107  -6.689  1.00  0.00           C  
ATOM   1420  CG1 ILE   179       2.301  16.406  -4.159  1.00  0.00           C  
ATOM   1421  CD1 ILE   179       1.418  15.161  -3.951  1.00  0.00           C  
ATOM   1422  C   ILE   179       2.034  19.610  -4.721  1.00  0.00           C  
ATOM   1423  O   ILE   179       2.805  19.806  -3.801  1.00  0.00           O  
ATOM   1424  N   GLU   180       0.872  20.295  -4.791  1.00  0.00           N  
ATOM   1425  CA  GLU   180       0.362  21.074  -3.651  1.00  0.00           C  
ATOM   1426  CB  GLU   180       0.880  22.547  -3.691  1.00  0.00           C  
ATOM   1427  CG  GLU   180       1.106  23.156  -2.298  1.00  0.00           C  
ATOM   1428  CD  GLU   180       1.766  24.558  -2.491  1.00  0.00           C  
ATOM   1429  OE1 GLU   180       2.453  24.939  -1.539  1.00  0.00           O  
ATOM   1430  OE2 GLU   180       1.471  25.384  -3.391  1.00  0.00           O1-
ATOM   1431  C   GLU   180      -1.188  21.154  -3.609  1.00  0.00           C  
ATOM   1432  O   GLU   180      -1.854  21.952  -4.240  1.00  0.00           O  
ATOM   1433  N   ARG   181      -1.642  20.302  -2.667  1.00  0.00           N  
ATOM   1434  CA  ARG   181      -3.066  20.154  -2.381  1.00  0.00           C  
ATOM   1435  CB  ARG   181      -3.314  18.984  -1.384  1.00  0.00           C  
ATOM   1436  CG  ARG   181      -2.636  17.742  -1.837  1.00  0.00           C  
ATOM   1437  CD  ARG   181      -3.295  16.442  -1.272  1.00  0.00           C  
ATOM   1438  NE  ARG   181      -3.588  16.434   0.152  1.00  0.00           N  
ATOM   1439  CZ  ARG   181      -4.786  16.580   0.699  1.00  0.00           C  
ATOM   1440  NH1 ARG   181      -5.826  16.675   0.011  1.00  0.00           N1+
ATOM   1441  NH2 ARG   181      -4.860  16.603   1.966  1.00  0.00           N  
ATOM   1442  C   ARG   181      -3.682  21.423  -1.840  1.00  0.00           C  
ATOM   1443  O   ARG   181      -3.035  22.175  -1.142  1.00  0.00           O  
ATOM   1444  N   GLU   182      -5.001  21.542  -2.078  1.00  0.00           N  
ATOM   1445  CA  GLU   182      -5.714  22.582  -1.336  1.00  0.00           C  
ATOM   1446  CB  GLU   182      -7.087  22.905  -2.017  1.00  0.00           C  
ATOM   1447  CG  GLU   182      -8.075  23.822  -1.245  1.00  0.00           C  
ATOM   1448  CD  GLU   182      -7.443  25.179  -0.883  1.00  0.00           C  
ATOM   1449  OE1 GLU   182      -8.051  26.045  -0.243  1.00  0.00           O  
ATOM   1450  OE2 GLU   182      -6.334  25.581  -1.344  1.00  0.00           O1-
ATOM   1451  C   GLU   182      -5.896  22.335   0.173  1.00  0.00           C  
ATOM   1452  O   GLU   182      -6.045  21.203   0.600  1.00  0.00           O  
ATOM   1453  N   GLY   183      -5.769  23.358   0.959  1.00  0.00           N  
ATOM   1454  CA  GLY   183      -6.034  23.219   2.442  1.00  0.00           C  
ATOM   1455  C   GLY   183      -4.905  22.620   3.261  1.00  0.00           C  
ATOM   1456  O   GLY   183      -4.681  23.027   4.443  1.00  0.00           O  
ATOM   1457  N   GLU   184      -4.112  21.712   2.741  1.00  0.00           N  
ATOM   1458  CA  GLU   184      -3.176  20.821   3.438  1.00  0.00           C  
ATOM   1459  CB  GLU   184      -2.666  19.730   2.495  1.00  0.00           C  
ATOM   1460  CG  GLU   184      -1.703  18.842   3.256  1.00  0.00           C  
ATOM   1461  CD  GLU   184      -1.099  17.757   2.376  1.00  0.00           C  
ATOM   1462  OE1 GLU   184      -0.021  17.982   1.830  1.00  0.00           O  
ATOM   1463  OE2 GLU   184      -1.736  16.679   2.203  1.00  0.00           O1-
ATOM   1464  C   GLU   184      -2.030  21.634   4.118  1.00  0.00           C  
ATOM   1465  O   GLU   184      -1.716  21.341   5.262  1.00  0.00           O  
ATOM   1466  N   CYS   185      -1.440  22.640   3.394  1.00  0.00           N  
ATOM   1467  CA  CYS   185      -0.430  23.663   3.783  1.00  0.00           C  
ATOM   1468  CB  CYS   185      -0.209  24.435   2.476  1.00  0.00           C  
ATOM   1469  SG  CYS   185       0.127  26.151   2.627  1.00  0.00           S  
ATOM   1470  C   CYS   185      -0.881  24.527   4.993  1.00  0.00           C  
ATOM   1471  O   CYS   185      -0.133  24.642   5.890  1.00  0.00           O  
ATOM   1472  N   GLN   186      -2.176  24.940   5.071  1.00  0.00           N  
ATOM   1473  CA  GLN   186      -2.821  25.552   6.270  1.00  0.00           C  
ATOM   1474  CB  GLN   186      -4.218  26.192   5.859  1.00  0.00           C  
ATOM   1475  CG  GLN   186      -4.118  27.299   4.799  1.00  0.00           C  
ATOM   1476  CD  GLN   186      -3.830  28.676   5.388  1.00  0.00           C  
ATOM   1477  OE1 GLN   186      -3.348  28.693   6.535  1.00  0.00           O  
ATOM   1478  NE2 GLN   186      -3.963  29.767   4.631  1.00  0.00           N  
ATOM   1479  C   GLN   186      -2.998  24.432   7.397  1.00  0.00           C  
ATOM   1480  O   GLN   186      -2.615  24.762   8.526  1.00  0.00           O  
ATOM   1481  N   ARG   187      -3.530  23.240   7.137  1.00  0.00           N  
ATOM   1482  CA  ARG   187      -3.727  22.203   8.151  1.00  0.00           C  
ATOM   1483  CB  ARG   187      -4.404  21.022   7.373  1.00  0.00           C  
ATOM   1484  CG  ARG   187      -4.692  19.954   8.462  1.00  0.00           C  
ATOM   1485  CD  ARG   187      -5.671  18.835   7.927  1.00  0.00           C  
ATOM   1486  NE  ARG   187      -4.967  18.020   6.940  1.00  0.00           N  
ATOM   1487  CZ  ARG   187      -5.548  17.149   6.180  1.00  0.00           C  
ATOM   1488  NH1 ARG   187      -6.838  16.916   6.187  1.00  0.00           N1+
ATOM   1489  NH2 ARG   187      -4.845  16.293   5.446  1.00  0.00           N  
ATOM   1490  C   ARG   187      -2.438  21.850   8.797  1.00  0.00           C  
ATOM   1491  O   ARG   187      -2.499  21.422   9.978  1.00  0.00           O  
ATOM   1492  N   TYR   188      -1.354  21.987   8.010  1.00  0.00           N  
ATOM   1493  CA  TYR   188       0.021  21.698   8.389  1.00  0.00           C  
ATOM   1494  CB  TYR   188       0.899  21.414   7.139  1.00  0.00           C  
ATOM   1495  CG  TYR   188       2.310  20.923   7.467  1.00  0.00           C  
ATOM   1496  CD1 TYR   188       2.484  19.600   8.098  1.00  0.00           C  
ATOM   1497  CE1 TYR   188       3.786  19.234   8.525  1.00  0.00           C  
ATOM   1498  CZ  TYR   188       4.889  20.106   8.311  1.00  0.00           C  
ATOM   1499  OH  TYR   188       6.052  19.737   8.757  1.00  0.00           O  
ATOM   1500  CE2 TYR   188       4.709  21.286   7.612  1.00  0.00           C  
ATOM   1501  CD2 TYR   188       3.414  21.747   7.244  1.00  0.00           C  
ATOM   1502  C   TYR   188       0.736  22.916   9.015  1.00  0.00           C  
ATOM   1503  O   TYR   188       1.892  22.796   9.563  1.00  0.00           O  
ATOM   1504  N   LYS   189       0.171  24.108   9.160  1.00  0.00           N  
ATOM   1505  CA  LYS   189       0.820  25.321   9.661  1.00  0.00           C  
ATOM   1506  CB  LYS   189      -0.073  26.515   9.308  1.00  0.00           C  
ATOM   1507  CG  LYS   189       0.602  27.937   9.653  1.00  0.00           C  
ATOM   1508  CD  LYS   189      -0.338  28.919   9.057  1.00  0.00           C  
ATOM   1509  CE  LYS   189       0.156  30.358   9.130  1.00  0.00           C  
ATOM   1510  NZ  LYS   189       0.695  30.992   7.889  1.00  0.00           N1+
ATOM   1511  C   LYS   189       1.157  25.312  11.172  1.00  0.00           C  
ATOM   1512  O   LYS   189       2.234  25.825  11.499  1.00  0.00           O  
ATOM   1513  N   PRO   190       0.416  24.663  12.084  1.00  0.00           N  
ATOM   1514  CD  PRO   190      -0.941  24.251  11.891  1.00  0.00           C  
ATOM   1515  CG  PRO   190      -1.505  24.014  13.332  1.00  0.00           C  
ATOM   1516  CB  PRO   190      -0.324  23.650  14.135  1.00  0.00           C  
ATOM   1517  CA  PRO   190       0.897  24.409  13.472  1.00  0.00           C  
ATOM   1518  C   PRO   190       2.183  23.555  13.508  1.00  0.00           C  
ATOM   1519  O   PRO   190       3.141  23.931  14.174  1.00  0.00           O  
ATOM   1520  N   PHE   191       2.125  22.399  12.835  1.00  0.00           N  
ATOM   1521  CA  PHE   191       3.167  21.378  12.843  1.00  0.00           C  
ATOM   1522  CB  PHE   191       2.537  20.233  12.051  1.00  0.00           C  
ATOM   1523  CG  PHE   191       1.435  19.477  12.726  1.00  0.00           C  
ATOM   1524  CD1 PHE   191       1.560  18.401  13.629  1.00  0.00           C  
ATOM   1525  CE1 PHE   191       0.476  17.720  14.145  1.00  0.00           C  
ATOM   1526  CZ  PHE   191      -0.823  18.095  13.788  1.00  0.00           C  
ATOM   1527  CE2 PHE   191      -0.987  19.208  12.898  1.00  0.00           C  
ATOM   1528  CD2 PHE   191       0.069  19.889  12.400  1.00  0.00           C  
ATOM   1529  C   PHE   191       4.472  21.869  12.148  1.00  0.00           C  
ATOM   1530  O   PHE   191       5.514  21.609  12.673  1.00  0.00           O  
ATOM   1531  N   LYS   192       4.427  22.854  11.225  1.00  0.00           N  
ATOM   1532  CA  LYS   192       5.489  23.672  10.655  1.00  0.00           C  
ATOM   1533  CB  LYS   192       4.996  24.461   9.426  1.00  0.00           C  
ATOM   1534  CG  LYS   192       6.109  24.806   8.484  1.00  0.00           C  
ATOM   1535  CD  LYS   192       5.728  25.607   7.246  1.00  0.00           C  
ATOM   1536  CE  LYS   192       6.918  25.824   6.367  1.00  0.00           C  
ATOM   1537  NZ  LYS   192       6.704  26.758   5.191  1.00  0.00           N1+
ATOM   1538  C   LYS   192       6.225  24.536  11.641  1.00  0.00           C  
ATOM   1539  O   LYS   192       7.416  24.907  11.365  1.00  0.00           O  
ATOM   1540  N   GLN   193       5.685  24.846  12.840  1.00  0.00           N  
ATOM   1541  CA  GLN   193       6.352  25.678  13.820  1.00  0.00           C  
ATOM   1542  CB  GLN   193       5.458  26.430  14.876  1.00  0.00           C  
ATOM   1543  CG  GLN   193       4.164  27.006  14.263  1.00  0.00           C  
ATOM   1544  CD  GLN   193       4.304  28.113  13.268  1.00  0.00           C  
ATOM   1545  OE1 GLN   193       4.728  29.203  13.602  1.00  0.00           O  
ATOM   1546  NE2 GLN   193       3.797  27.982  12.044  1.00  0.00           N  
ATOM   1547  C   GLN   193       7.310  24.855  14.635  1.00  0.00           C  
ATOM   1548  O   GLN   193       8.299  25.411  15.139  1.00  0.00           O  
ATOM   1549  N   LEU   194       7.163  23.498  14.678  1.00  0.00           N  
ATOM   1550  CA  LEU   194       7.911  22.559  15.424  1.00  0.00           C  
ATOM   1551  CB  LEU   194       7.164  21.237  15.443  1.00  0.00           C  
ATOM   1552  CG  LEU   194       7.739  20.358  16.621  1.00  0.00           C  
ATOM   1553  CD1 LEU   194       7.328  20.843  17.984  1.00  0.00           C  
ATOM   1554  CD2 LEU   194       7.072  18.950  16.458  1.00  0.00           C  
ATOM   1555  C   LEU   194       9.347  22.412  14.794  1.00  0.00           C  
ATOM   1556  O   LEU   194       9.544  22.662  13.589  1.00  0.00           O  
ATOM   1557  N   HIE   195      10.246  21.829  15.521  1.00  0.00           N  
ATOM   1558  CA  HIE   195      11.548  21.368  15.200  1.00  0.00           C  
ATOM   1559  CB  HIE   195      12.350  21.255  16.517  1.00  0.00           C  
ATOM   1560  CG  HIE   195      11.801  20.429  17.709  1.00  0.00           C  
ATOM   1561  ND1 HIE   195      10.874  20.913  18.650  1.00  0.00           N  
ATOM   1562  CE1 HIE   195      10.730  19.828  19.496  1.00  0.00           C  
ATOM   1563  NE2 HIE   195      11.563  18.822  19.176  1.00  0.00           N  
ATOM   1564  CD2 HIE   195      12.172  19.133  18.025  1.00  0.00           C  
ATOM   1565  C   HIE   195      11.447  20.000  14.502  1.00  0.00           C  
ATOM   1566  O   HIE   195      10.421  19.279  14.603  1.00  0.00           O  
ATOM   1567  N   ASN   196      12.466  19.563  13.858  1.00  0.00           N  
ATOM   1568  CA  ASN   196      12.677  18.241  13.311  1.00  0.00           C  
ATOM   1569  CB  ASN   196      12.994  17.264  14.465  1.00  0.00           C  
ATOM   1570  CG  ASN   196      13.455  15.896  13.929  1.00  0.00           C  
ATOM   1571  OD1 ASN   196      14.238  15.908  12.974  1.00  0.00           O  
ATOM   1572  ND2 ASN   196      13.078  14.817  14.525  1.00  0.00           N  
ATOM   1573  C   ASN   196      11.631  17.795  12.313  1.00  0.00           C  
ATOM   1574  O   ASN   196      10.961  16.795  12.524  1.00  0.00           O  
ATOM   1575  N   ARG   197      11.462  18.591  11.232  1.00  0.00           N  
ATOM   1576  CA  ARG   197      10.486  18.454  10.180  1.00  0.00           C  
ATOM   1577  CB  ARG   197       9.732  19.730   9.903  1.00  0.00           C  
ATOM   1578  CG  ARG   197       9.385  20.469  11.182  1.00  0.00           C  
ATOM   1579  CD  ARG   197       8.339  21.565  10.950  1.00  0.00           C  
ATOM   1580  NE  ARG   197       8.790  22.450   9.860  1.00  0.00           N  
ATOM   1581  CZ  ARG   197       9.671  23.442   9.919  1.00  0.00           C  
ATOM   1582  NH1 ARG   197      10.375  23.830  10.969  1.00  0.00           N1+
ATOM   1583  NH2 ARG   197      10.052  23.998   8.883  1.00  0.00           N  
ATOM   1584  C   ARG   197      11.332  17.761   9.074  1.00  0.00           C  
ATOM   1585  O   ARG   197      12.329  18.248   8.557  1.00  0.00           O  
ATOM   1586  N   ARG   198      10.895  16.593   8.548  1.00  0.00           N  
ATOM   1587  CA  ARG   198      11.702  15.776   7.635  1.00  0.00           C  
ATOM   1588  CB  ARG   198      12.460  14.693   8.488  1.00  0.00           C  
ATOM   1589  CG  ARG   198      13.724  15.203   9.217  1.00  0.00           C  
ATOM   1590  CD  ARG   198      14.471  13.997   9.879  1.00  0.00           C  
ATOM   1591  NE  ARG   198      15.025  13.050   8.892  1.00  0.00           N  
ATOM   1592  CZ  ARG   198      15.534  11.812   9.056  1.00  0.00           C  
ATOM   1593  NH1 ARG   198      15.660  11.288  10.209  1.00  0.00           N1+
ATOM   1594  NH2 ARG   198      16.023  11.140   8.054  1.00  0.00           N  
ATOM   1595  C   ARG   198      10.897  15.164   6.468  1.00  0.00           C  
ATOM   1596  O   ARG   198       9.686  14.995   6.522  1.00  0.00           O  
ATOM   1597  N   LEU   199      11.598  15.122   5.289  1.00  0.00           N  
ATOM   1598  CA  LEU   199      11.218  14.546   4.009  1.00  0.00           C  
ATOM   1599  CB  LEU   199      12.069  15.187   2.948  1.00  0.00           C  
ATOM   1600  CG  LEU   199      11.408  16.467   2.492  1.00  0.00           C  
ATOM   1601  CD1 LEU   199      12.444  17.345   1.790  1.00  0.00           C  
ATOM   1602  CD2 LEU   199      10.389  16.254   1.361  1.00  0.00           C  
ATOM   1603  C   LEU   199      11.377  13.068   4.097  1.00  0.00           C  
ATOM   1604  O   LEU   199      12.495  12.590   3.885  1.00  0.00           O  
ATOM   1605  N   LEU   200      10.262  12.438   4.349  1.00  0.00           N  
ATOM   1606  CA  LEU   200      10.080  10.958   4.327  1.00  0.00           C  
ATOM   1607  CB  LEU   200       9.558  10.388   5.755  1.00  0.00           C  
ATOM   1608  CG  LEU   200      10.496  10.791   6.914  1.00  0.00           C  
ATOM   1609  CD1 LEU   200       9.860  10.528   8.218  1.00  0.00           C  
ATOM   1610  CD2 LEU   200      11.806  10.060   6.856  1.00  0.00           C  
ATOM   1611  C   LEU   200       9.178  10.489   3.177  1.00  0.00           C  
ATOM   1612  O   LEU   200       8.165  11.120   2.775  1.00  0.00           O  
ATOM   1613  N   TRP   201       9.568   9.327   2.704  1.00  0.00           N  
ATOM   1614  CA  TRP   201       8.921   8.522   1.656  1.00  0.00           C  
ATOM   1615  CB  TRP   201       9.900   7.355   1.339  1.00  0.00           C  
ATOM   1616  CG  TRP   201      11.239   7.597   0.700  1.00  0.00           C  
ATOM   1617  CD1 TRP   201      12.409   7.548   1.319  1.00  0.00           C  
ATOM   1618  NE1 TRP   201      13.448   7.732   0.452  1.00  0.00           N  
ATOM   1619  CE2 TRP   201      13.006   7.997  -0.781  1.00  0.00           C  
ATOM   1620  CZ2 TRP   201      13.586   8.201  -2.016  1.00  0.00           C  
ATOM   1621  CH2 TRP   201      12.850   8.141  -3.155  1.00  0.00           C  
ATOM   1622  CZ3 TRP   201      11.463   8.028  -3.045  1.00  0.00           C  
ATOM   1623  CE3 TRP   201      10.802   7.989  -1.823  1.00  0.00           C  
ATOM   1624  CD2 TRP   201      11.575   7.933  -0.649  1.00  0.00           C  
ATOM   1625  C   TRP   201       7.581   8.002   2.159  1.00  0.00           C  
ATOM   1626  O   TRP   201       7.375   7.736   3.324  1.00  0.00           O  
ATOM   1627  N   HIE   202       6.705   7.847   1.192  1.00  0.00           N  
ATOM   1628  CA  HIE   202       5.465   7.153   1.506  1.00  0.00           C  
ATOM   1629  CB  HIE   202       4.316   8.147   1.895  1.00  0.00           C  
ATOM   1630  CG  HIE   202       3.065   7.354   2.102  1.00  0.00           C  
ATOM   1631  ND1 HIE   202       2.171   7.021   1.108  1.00  0.00           N  
ATOM   1632  CE1 HIE   202       1.316   6.192   1.723  1.00  0.00           C  
ATOM   1633  NE2 HIE   202       1.511   6.208   3.073  1.00  0.00           N  
ATOM   1634  CD2 HIE   202       2.684   6.871   3.297  1.00  0.00           C  
ATOM   1635  C   HIE   202       5.118   6.292   0.243  1.00  0.00           C  
ATOM   1636  O   HIE   202       5.309   6.677  -0.910  1.00  0.00           O  
ATOM   1637  N   GLY   203       4.862   5.000   0.420  1.00  0.00           N  
ATOM   1638  CA  GLY   203       4.591   3.956  -0.540  1.00  0.00           C  
ATOM   1639  C   GLY   203       3.179   3.280  -0.434  1.00  0.00           C  
ATOM   1640  O   GLY   203       2.619   3.069   0.598  1.00  0.00           O  
ATOM   1641  N   SER   204       2.581   2.880  -1.571  1.00  0.00           N  
ATOM   1642  CA  SER   204       1.217   2.307  -1.639  1.00  0.00           C  
ATOM   1643  CB  SER   204       0.103   3.308  -1.331  1.00  0.00           C  
ATOM   1644  OG  SER   204      -1.155   2.697  -1.096  1.00  0.00           O  
ATOM   1645  C   SER   204       1.032   1.748  -3.109  1.00  0.00           C  
ATOM   1646  O   SER   204       1.704   2.204  -4.050  1.00  0.00           O  
ATOM   1647  N   ARG   205       0.093   0.734  -3.310  1.00  0.00           N  
ATOM   1648  CA  ARG   205      -0.570   0.446  -4.600  1.00  0.00           C  
ATOM   1649  CB  ARG   205      -1.709  -0.577  -4.276  1.00  0.00           C  
ATOM   1650  CG  ARG   205      -2.341  -1.290  -5.471  1.00  0.00           C  
ATOM   1651  CD  ARG   205      -3.208  -2.446  -4.979  1.00  0.00           C  
ATOM   1652  NE  ARG   205      -3.407  -3.388  -6.046  1.00  0.00           N  
ATOM   1653  CZ  ARG   205      -3.389  -4.703  -5.937  1.00  0.00           C  
ATOM   1654  NH1 ARG   205      -3.295  -5.332  -4.781  1.00  0.00           N1+
ATOM   1655  NH2 ARG   205      -3.581  -5.465  -6.961  1.00  0.00           N  
ATOM   1656  C   ARG   205      -1.145   1.735  -5.303  1.00  0.00           C  
ATOM   1657  O   ARG   205      -1.812   2.611  -4.731  1.00  0.00           O  
ATOM   1658  N   THR   206      -1.043   1.886  -6.634  1.00  0.00           N  
ATOM   1659  CA  THR   206      -1.445   3.050  -7.400  1.00  0.00           C  
ATOM   1660  CB  THR   206      -0.943   3.121  -8.840  1.00  0.00           C  
ATOM   1661  CG2 THR   206       0.550   2.876  -9.140  1.00  0.00           C  
ATOM   1662  OG1 THR   206      -1.679   2.094  -9.575  1.00  0.00           O  
ATOM   1663  C   THR   206      -2.963   3.297  -7.380  1.00  0.00           C  
ATOM   1664  O   THR   206      -3.287   4.489  -7.575  1.00  0.00           O  
ATOM   1665  N   THR   207      -3.835   2.276  -7.138  1.00  0.00           N  
ATOM   1666  CA  THR   207      -5.334   2.317  -7.010  1.00  0.00           C  
ATOM   1667  CB  THR   207      -5.965   0.934  -6.792  1.00  0.00           C  
ATOM   1668  CG2 THR   207      -5.566   0.014  -7.906  1.00  0.00           C  
ATOM   1669  OG1 THR   207      -5.511   0.285  -5.591  1.00  0.00           O  
ATOM   1670  C   THR   207      -5.792   3.153  -5.872  1.00  0.00           C  
ATOM   1671  O   THR   207      -6.938   3.479  -5.813  1.00  0.00           O  
ATOM   1672  N   ASN   208      -4.906   3.409  -4.896  1.00  0.00           N  
ATOM   1673  CA  ASN   208      -5.230   4.273  -3.792  1.00  0.00           C  
ATOM   1674  CB  ASN   208      -4.564   3.688  -2.549  1.00  0.00           C  
ATOM   1675  CG  ASN   208      -4.758   2.194  -2.398  1.00  0.00           C  
ATOM   1676  OD1 ASN   208      -5.659   1.587  -2.922  1.00  0.00           O  
ATOM   1677  ND2 ASN   208      -3.826   1.661  -1.704  1.00  0.00           N  
ATOM   1678  C   ASN   208      -4.835   5.767  -3.993  1.00  0.00           C  
ATOM   1679  O   ASN   208      -5.282   6.614  -3.178  1.00  0.00           O  
ATOM   1680  N   PHE   209      -4.207   6.110  -5.123  1.00  0.00           N  
ATOM   1681  CA  PHE   209      -3.753   7.515  -5.348  1.00  0.00           C  
ATOM   1682  CB  PHE   209      -2.634   7.512  -6.401  1.00  0.00           C  
ATOM   1683  CG  PHE   209      -1.263   7.072  -5.772  1.00  0.00           C  
ATOM   1684  CD1 PHE   209      -0.169   7.970  -5.875  1.00  0.00           C  
ATOM   1685  CE1 PHE   209       1.062   7.576  -5.367  1.00  0.00           C  
ATOM   1686  CZ  PHE   209       1.201   6.295  -4.728  1.00  0.00           C  
ATOM   1687  CE2 PHE   209       0.055   5.480  -4.619  1.00  0.00           C  
ATOM   1688  CD2 PHE   209      -1.105   5.825  -5.189  1.00  0.00           C  
ATOM   1689  C   PHE   209      -4.828   8.533  -5.691  1.00  0.00           C  
ATOM   1690  O   PHE   209      -4.670   9.688  -5.352  1.00  0.00           O  
ATOM   1691  N   ALA   210      -6.001   8.199  -6.244  1.00  0.00           N  
ATOM   1692  CA  ALA   210      -6.958   9.177  -6.539  1.00  0.00           C  
ATOM   1693  CB  ALA   210      -7.972   8.587  -7.536  1.00  0.00           C  
ATOM   1694  C   ALA   210      -7.648   9.641  -5.216  1.00  0.00           C  
ATOM   1695  O   ALA   210      -7.980  10.824  -5.122  1.00  0.00           O  
ATOM   1696  N   GLY   211      -7.660   8.805  -4.163  1.00  0.00           N  
ATOM   1697  CA  GLY   211      -7.870   9.221  -2.783  1.00  0.00           C  
ATOM   1698  C   GLY   211      -6.796  10.077  -2.076  1.00  0.00           C  
ATOM   1699  O   GLY   211      -7.065  11.079  -1.459  1.00  0.00           O  
ATOM   1700  N   ILE   212      -5.585   9.675  -2.226  1.00  0.00           N  
ATOM   1701  CA  ILE   212      -4.383  10.463  -1.683  1.00  0.00           C  
ATOM   1702  CB  ILE   212      -3.059   9.687  -1.649  1.00  0.00           C  
ATOM   1703  CG2 ILE   212      -1.955  10.603  -1.155  1.00  0.00           C  
ATOM   1704  CG1 ILE   212      -3.067   8.281  -0.934  1.00  0.00           C  
ATOM   1705  CD1 ILE   212      -1.951   7.229  -1.273  1.00  0.00           C  
ATOM   1706  C   ILE   212      -4.295  11.845  -2.381  1.00  0.00           C  
ATOM   1707  O   ILE   212      -4.440  12.832  -1.711  1.00  0.00           O  
ATOM   1708  N   LEU   213      -4.070  11.896  -3.695  1.00  0.00           N  
ATOM   1709  CA  LEU   213      -4.076  13.138  -4.483  1.00  0.00           C  
ATOM   1710  CB  LEU   213      -3.668  12.886  -5.925  1.00  0.00           C  
ATOM   1711  CG  LEU   213      -2.385  12.042  -6.205  1.00  0.00           C  
ATOM   1712  CD1 LEU   213      -2.136  12.153  -7.660  1.00  0.00           C  
ATOM   1713  CD2 LEU   213      -1.121  12.579  -5.596  1.00  0.00           C  
ATOM   1714  C   LEU   213      -5.267  14.108  -4.461  1.00  0.00           C  
ATOM   1715  O   LEU   213      -5.244  15.171  -5.134  1.00  0.00           O  
ATOM   1716  N   SER   214      -6.410  13.742  -3.824  1.00  0.00           N  
ATOM   1717  CA  SER   214      -7.692  14.507  -3.684  1.00  0.00           C  
ATOM   1718  CB  SER   214      -8.920  13.777  -4.340  1.00  0.00           C  
ATOM   1719  OG  SER   214      -9.433  12.690  -3.570  1.00  0.00           O  
ATOM   1720  C   SER   214      -8.016  14.910  -2.273  1.00  0.00           C  
ATOM   1721  O   SER   214      -8.642  15.973  -2.034  1.00  0.00           O  
ATOM   1722  N   GLN   215      -7.724  14.079  -1.279  1.00  0.00           N  
ATOM   1723  CA  GLN   215      -8.245  14.268   0.090  1.00  0.00           C  
ATOM   1724  CB  GLN   215      -9.651  13.703   0.290  1.00  0.00           C  
ATOM   1725  CG  GLN   215      -9.666  12.194   0.086  1.00  0.00           C  
ATOM   1726  CD  GLN   215     -10.900  11.461   0.645  1.00  0.00           C  
ATOM   1727  OE1 GLN   215     -12.034  11.846   0.353  1.00  0.00           O  
ATOM   1728  NE2 GLN   215     -10.776  10.517   1.621  1.00  0.00           N  
ATOM   1729  C   GLN   215      -7.232  13.893   1.213  1.00  0.00           C  
ATOM   1730  O   GLN   215      -7.543  13.877   2.452  1.00  0.00           O  
ATOM   1731  N   GLY   216      -5.949  13.642   0.793  1.00  0.00           N  
ATOM   1732  CA  GLY   216      -4.785  13.365   1.672  1.00  0.00           C  
ATOM   1733  C   GLY   216      -4.852  11.971   2.414  1.00  0.00           C  
ATOM   1734  O   GLY   216      -5.860  11.212   2.266  1.00  0.00           O  
ATOM   1735  N   LEU   217      -3.769  11.625   3.156  1.00  0.00           N  
ATOM   1736  CA  LEU   217      -3.536  10.367   3.766  1.00  0.00           C  
ATOM   1737  CB  LEU   217      -2.086  10.490   4.389  1.00  0.00           C  
ATOM   1738  CG  LEU   217      -0.955  10.679   3.445  1.00  0.00           C  
ATOM   1739  CD1 LEU   217       0.261  11.229   4.180  1.00  0.00           C  
ATOM   1740  CD2 LEU   217      -0.541   9.418   2.697  1.00  0.00           C  
ATOM   1741  C   LEU   217      -4.597  10.071   4.900  1.00  0.00           C  
ATOM   1742  O   LEU   217      -5.231  10.998   5.358  1.00  0.00           O  
ATOM   1743  N   ARG   218      -4.734   8.781   5.284  1.00  0.00           N  
ATOM   1744  CA  ARG   218      -5.847   8.127   5.933  1.00  0.00           C  
ATOM   1745  CB  ARG   218      -6.892   7.701   4.879  1.00  0.00           C  
ATOM   1746  CG  ARG   218      -8.240   7.201   5.402  1.00  0.00           C  
ATOM   1747  CD  ARG   218      -9.241   6.821   4.294  1.00  0.00           C  
ATOM   1748  NE  ARG   218      -8.814   5.715   3.389  1.00  0.00           N  
ATOM   1749  CZ  ARG   218      -8.542   4.478   3.672  1.00  0.00           C  
ATOM   1750  NH1 ARG   218      -8.991   3.941   4.790  1.00  0.00           N1+
ATOM   1751  NH2 ARG   218      -7.799   3.664   2.998  1.00  0.00           N  
ATOM   1752  C   ARG   218      -5.378   6.913   6.708  1.00  0.00           C  
ATOM   1753  O   ARG   218      -4.584   6.132   6.254  1.00  0.00           O  
ATOM   1754  N   ILE   219      -5.953   6.801   7.875  1.00  0.00           N  
ATOM   1755  CA  ILE   219      -5.772   5.848   8.980  1.00  0.00           C  
ATOM   1756  CB  ILE   219      -5.807   6.575  10.294  1.00  0.00           C  
ATOM   1757  CG2 ILE   219      -5.866   5.718  11.588  1.00  0.00           C  
ATOM   1758  CG1 ILE   219      -4.446   7.333  10.318  1.00  0.00           C  
ATOM   1759  CD1 ILE   219      -4.169   8.189  11.565  1.00  0.00           C  
ATOM   1760  C   ILE   219      -6.876   4.819   8.817  1.00  0.00           C  
ATOM   1761  O   ILE   219      -8.049   5.141   8.437  1.00  0.00           O  
ATOM   1762  N   ALA   220      -6.742   3.535   9.156  1.00  0.00           N  
ATOM   1763  CA  ALA   220      -7.806   2.526   9.158  1.00  0.00           C  
ATOM   1764  CB  ALA   220      -7.128   1.193   9.222  1.00  0.00           C  
ATOM   1765  C   ALA   220      -8.784   2.763  10.335  1.00  0.00           C  
ATOM   1766  O   ALA   220      -8.292   3.131  11.427  1.00  0.00           O  
ATOM   1767  N   PRO   221     -10.166   2.564  10.256  1.00  0.00           N  
ATOM   1768  CD  PRO   221     -10.813   1.820   9.192  1.00  0.00           C  
ATOM   1769  CG  PRO   221     -12.188   1.434   9.804  1.00  0.00           C  
ATOM   1770  CB  PRO   221     -12.471   2.592  10.685  1.00  0.00           C  
ATOM   1771  CA  PRO   221     -11.133   3.001  11.258  1.00  0.00           C  
ATOM   1772  C   PRO   221     -10.895   2.425  12.636  1.00  0.00           C  
ATOM   1773  O   PRO   221     -10.123   1.477  12.864  1.00  0.00           O  
ATOM   1774  N   PRO   222     -11.572   2.934  13.642  1.00  0.00           N  
ATOM   1775  CD  PRO   222     -12.127   4.221  13.647  1.00  0.00           C  
ATOM   1776  CG  PRO   222     -12.086   4.603  15.153  1.00  0.00           C  
ATOM   1777  CB  PRO   222     -12.276   3.291  15.959  1.00  0.00           C  
ATOM   1778  CA  PRO   222     -11.420   2.410  14.990  1.00  0.00           C  
ATOM   1779  C   PRO   222     -11.926   0.973  15.139  1.00  0.00           C  
ATOM   1780  O   PRO   222     -11.376   0.137  15.888  1.00  0.00           O  
ATOM   1781  N   GLU   223     -12.920   0.600  14.376  1.00  0.00           N  
ATOM   1782  CA  GLU   223     -13.364  -0.819  14.373  1.00  0.00           C  
ATOM   1783  CB  GLU   223     -14.679  -0.847  13.543  1.00  0.00           C  
ATOM   1784  CG  GLU   223     -15.917  -0.181  14.204  1.00  0.00           C  
ATOM   1785  CD  GLU   223     -16.409  -0.915  15.465  1.00  0.00           C  
ATOM   1786  OE1 GLU   223     -16.791  -0.310  16.467  1.00  0.00           O  
ATOM   1787  OE2 GLU   223     -16.700  -2.127  15.228  1.00  0.00           O1-
ATOM   1788  C   GLU   223     -12.343  -1.907  13.836  1.00  0.00           C  
ATOM   1789  O   GLU   223     -12.532  -3.073  13.957  1.00  0.00           O  
ATOM   1790  N   ALA   224     -11.235  -1.467  13.201  1.00  0.00           N  
ATOM   1791  CA  ALA   224     -10.195  -2.225  12.496  1.00  0.00           C  
ATOM   1792  CB  ALA   224      -9.370  -1.189  11.685  1.00  0.00           C  
ATOM   1793  C   ALA   224      -9.199  -2.899  13.459  1.00  0.00           C  
ATOM   1794  O   ALA   224      -8.705  -2.142  14.333  1.00  0.00           O  
ATOM   1795  N   PRO   225      -8.844  -4.181  13.274  1.00  0.00           N  
ATOM   1796  CD  PRO   225      -9.240  -5.046  12.195  1.00  0.00           C  
ATOM   1797  CG  PRO   225      -8.390  -6.291  12.321  1.00  0.00           C  
ATOM   1798  CB  PRO   225      -7.862  -6.244  13.729  1.00  0.00           C  
ATOM   1799  CA  PRO   225      -7.881  -4.839  14.165  1.00  0.00           C  
ATOM   1800  C   PRO   225      -6.411  -4.231  14.056  1.00  0.00           C  
ATOM   1801  O   PRO   225      -6.176  -3.680  13.003  1.00  0.00           O  
ATOM   1802  N   VAL   226      -5.656  -4.263  15.139  1.00  0.00           N  
ATOM   1803  CA  VAL   226      -4.279  -3.709  15.116  1.00  0.00           C  
ATOM   1804  CB  VAL   226      -4.072  -2.919  16.440  1.00  0.00           C  
ATOM   1805  CG1 VAL   226      -5.285  -1.992  16.758  1.00  0.00           C  
ATOM   1806  CG2 VAL   226      -3.843  -3.816  17.737  1.00  0.00           C  
ATOM   1807  C   VAL   226      -3.191  -4.705  14.825  1.00  0.00           C  
ATOM   1808  O   VAL   226      -2.076  -4.300  14.750  1.00  0.00           O  
ATOM   1809  N   THR   227      -3.506  -5.988  14.646  1.00  0.00           N  
ATOM   1810  CA  THR   227      -2.507  -6.976  14.290  1.00  0.00           C  
ATOM   1811  CB  THR   227      -3.018  -8.450  14.327  1.00  0.00           C  
ATOM   1812  CG2 THR   227      -3.976  -8.917  13.237  1.00  0.00           C  
ATOM   1813  OG1 THR   227      -1.877  -9.327  14.216  1.00  0.00           O  
ATOM   1814  C   THR   227      -1.895  -6.690  12.896  1.00  0.00           C  
ATOM   1815  O   THR   227      -2.581  -6.310  11.893  1.00  0.00           O  
ATOM   1816  N   GLY   228      -0.510  -6.754  12.779  1.00  0.00           N  
ATOM   1817  CA  GLY   228       0.232  -6.473  11.548  1.00  0.00           C  
ATOM   1818  C   GLY   228       0.721  -5.025  11.527  1.00  0.00           C  
ATOM   1819  O   GLY   228       1.639  -4.680  10.820  1.00  0.00           O  
ATOM   1820  N   TYR   229       0.228  -4.224  12.524  1.00  0.00           N  
ATOM   1821  CA  TYR   229       0.722  -2.803  12.762  1.00  0.00           C  
ATOM   1822  CB  TYR   229      -0.544  -1.812  12.990  1.00  0.00           C  
ATOM   1823  CG  TYR   229      -1.408  -1.518  11.840  1.00  0.00           C  
ATOM   1824  CD1 TYR   229      -1.217  -0.338  11.111  1.00  0.00           C  
ATOM   1825  CE1 TYR   229      -2.087   0.105  10.104  1.00  0.00           C  
ATOM   1826  CZ  TYR   229      -3.249  -0.756   9.860  1.00  0.00           C  
ATOM   1827  OH  TYR   229      -4.020  -0.359   8.806  1.00  0.00           O  
ATOM   1828  CE2 TYR   229      -3.606  -1.870  10.642  1.00  0.00           C  
ATOM   1829  CD2 TYR   229      -2.659  -2.242  11.613  1.00  0.00           C  
ATOM   1830  C   TYR   229       1.645  -2.730  13.985  1.00  0.00           C  
ATOM   1831  O   TYR   229       1.169  -2.592  15.135  1.00  0.00           O  
ATOM   1832  N   MET   230       2.933  -2.724  13.765  1.00  0.00           N  
ATOM   1833  CA  MET   230       3.981  -3.002  14.922  1.00  0.00           C  
ATOM   1834  CB  MET   230       5.303  -3.258  14.117  1.00  0.00           C  
ATOM   1835  CG  MET   230       5.288  -4.711  13.522  1.00  0.00           C  
ATOM   1836  SD  MET   230       6.513  -5.079  12.279  1.00  0.00           S  
ATOM   1837  CE  MET   230       6.456  -6.894  12.243  1.00  0.00           C  
ATOM   1838  C   MET   230       4.118  -1.884  15.904  1.00  0.00           C  
ATOM   1839  O   MET   230       4.653  -2.099  16.999  1.00  0.00           O  
ATOM   1840  N   PHE   231       3.474  -0.743  15.718  1.00  0.00           N  
ATOM   1841  CA  PHE   231       3.395   0.366  16.668  1.00  0.00           C  
ATOM   1842  CB  PHE   231       4.446   1.499  16.253  1.00  0.00           C  
ATOM   1843  CG  PHE   231       5.883   0.893  16.247  1.00  0.00           C  
ATOM   1844  CD1 PHE   231       6.283   0.395  15.008  1.00  0.00           C  
ATOM   1845  CE1 PHE   231       7.573  -0.122  14.865  1.00  0.00           C  
ATOM   1846  CZ  PHE   231       8.390  -0.261  15.982  1.00  0.00           C  
ATOM   1847  CE2 PHE   231       7.950   0.237  17.263  1.00  0.00           C  
ATOM   1848  CD2 PHE   231       6.656   0.809  17.368  1.00  0.00           C  
ATOM   1849  C   PHE   231       1.978   0.895  16.731  1.00  0.00           C  
ATOM   1850  O   PHE   231       1.812   2.099  16.774  1.00  0.00           O  
ATOM   1851  N   GLY   232       0.981   0.004  16.707  1.00  0.00           N  
ATOM   1852  CA  GLY   232      -0.394   0.331  16.550  1.00  0.00           C  
ATOM   1853  C   GLY   232      -0.782   1.069  15.206  1.00  0.00           C  
ATOM   1854  O   GLY   232       0.141   1.338  14.367  1.00  0.00           O  
ATOM   1855  N   LYS   233      -2.039   1.439  15.095  1.00  0.00           N  
ATOM   1856  CA  LYS   233      -2.567   2.079  13.880  1.00  0.00           C  
ATOM   1857  CB  LYS   233      -4.091   1.917  13.799  1.00  0.00           C  
ATOM   1858  CG  LYS   233      -4.626   0.539  13.780  1.00  0.00           C  
ATOM   1859  CD  LYS   233      -6.099   0.414  13.658  1.00  0.00           C  
ATOM   1860  CE  LYS   233      -6.877   0.839  14.915  1.00  0.00           C  
ATOM   1861  NZ  LYS   233      -8.323   0.602  14.752  1.00  0.00           N1+
ATOM   1862  C   LYS   233      -2.039   3.522  13.756  1.00  0.00           C  
ATOM   1863  O   LYS   233      -2.113   4.301  14.739  1.00  0.00           O  
ATOM   1864  N   GLY   234      -1.557   3.892  12.560  1.00  0.00           N  
ATOM   1865  CA  GLY   234      -0.796   5.120  12.310  1.00  0.00           C  
ATOM   1866  C   GLY   234      -0.745   5.349  10.862  1.00  0.00           C  
ATOM   1867  O   GLY   234      -1.222   4.548  10.053  1.00  0.00           O  
ATOM   1868  N   ILE   235      -0.190   6.490  10.421  1.00  0.00           N  
ATOM   1869  CA  ILE   235       0.424   6.573   9.084  1.00  0.00           C  
ATOM   1870  CB  ILE   235       0.360   8.031   8.493  1.00  0.00           C  
ATOM   1871  CG2 ILE   235       1.302   8.207   7.302  1.00  0.00           C  
ATOM   1872  CG1 ILE   235      -1.079   8.129   8.072  1.00  0.00           C  
ATOM   1873  CD1 ILE   235      -1.513   9.619   7.992  1.00  0.00           C  
ATOM   1874  C   ILE   235       1.864   6.168   9.292  1.00  0.00           C  
ATOM   1875  O   ILE   235       2.419   6.437  10.325  1.00  0.00           O  
ATOM   1876  N   TYR   236       2.405   5.316   8.418  1.00  0.00           N  
ATOM   1877  CA  TYR   236       3.788   4.762   8.339  1.00  0.00           C  
ATOM   1878  CB  TYR   236       3.684   3.203   8.305  1.00  0.00           C  
ATOM   1879  CG  TYR   236       3.321   2.431   9.602  1.00  0.00           C  
ATOM   1880  CD1 TYR   236       2.066   2.677  10.242  1.00  0.00           C  
ATOM   1881  CE1 TYR   236       1.770   2.076  11.469  1.00  0.00           C  
ATOM   1882  CZ  TYR   236       2.731   1.201  12.059  1.00  0.00           C  
ATOM   1883  OH  TYR   236       2.558   0.763  13.345  1.00  0.00           O  
ATOM   1884  CE2 TYR   236       3.916   0.914  11.321  1.00  0.00           C  
ATOM   1885  CD2 TYR   236       4.228   1.483  10.086  1.00  0.00           C  
ATOM   1886  C   TYR   236       4.602   5.304   7.170  1.00  0.00           C  
ATOM   1887  O   TYR   236       4.165   5.389   6.013  1.00  0.00           O  
ATOM   1888  N   PHE   237       5.888   5.721   7.505  1.00  0.00           N  
ATOM   1889  CA  PHE   237       6.870   6.305   6.600  1.00  0.00           C  
ATOM   1890  CB  PHE   237       7.093   7.796   6.805  1.00  0.00           C  
ATOM   1891  CG  PHE   237       5.825   8.611   7.014  1.00  0.00           C  
ATOM   1892  CD1 PHE   237       5.605   9.376   8.201  1.00  0.00           C  
ATOM   1893  CE1 PHE   237       4.597  10.288   8.272  1.00  0.00           C  
ATOM   1894  CZ  PHE   237       3.810  10.686   7.166  1.00  0.00           C  
ATOM   1895  CE2 PHE   237       3.971   9.994   5.984  1.00  0.00           C  
ATOM   1896  CD2 PHE   237       4.936   8.938   5.987  1.00  0.00           C  
ATOM   1897  C   PHE   237       8.280   5.677   6.677  1.00  0.00           C  
ATOM   1898  O   PHE   237       8.661   5.081   7.654  1.00  0.00           O  
ATOM   1899  N   ALA   238       9.133   6.013   5.702  1.00  0.00           N  
ATOM   1900  CA  ALA   238      10.498   5.527   5.578  1.00  0.00           C  
ATOM   1901  CB  ALA   238      10.546   4.349   4.561  1.00  0.00           C  
ATOM   1902  C   ALA   238      11.540   6.607   5.229  1.00  0.00           C  
ATOM   1903  O   ALA   238      11.194   7.647   4.619  1.00  0.00           O  
ATOM   1904  N   ASP   239      12.814   6.470   5.612  1.00  0.00           N  
ATOM   1905  CA  ASP   239      13.940   7.330   5.242  1.00  0.00           C  
ATOM   1906  CB  ASP   239      14.733   7.665   6.479  1.00  0.00           C  
ATOM   1907  CG  ASP   239      15.382   6.529   7.267  1.00  0.00           C  
ATOM   1908  OD1 ASP   239      15.674   5.418   6.702  1.00  0.00           O  
ATOM   1909  OD2 ASP   239      15.686   6.746   8.459  1.00  0.00           O1-
ATOM   1910  C   ASP   239      14.849   6.808   4.127  1.00  0.00           C  
ATOM   1911  O   ASP   239      15.664   7.497   3.576  1.00  0.00           O  
ATOM   1912  N   MET   240      14.687   5.514   3.740  1.00  0.00           N  
ATOM   1913  CA  MET   240      15.253   4.887   2.537  1.00  0.00           C  
ATOM   1914  CB  MET   240      16.420   4.002   2.957  1.00  0.00           C  
ATOM   1915  CG  MET   240      17.543   4.608   3.834  1.00  0.00           C  
ATOM   1916  SD  MET   240      18.846   3.516   4.417  1.00  0.00           S  
ATOM   1917  CE  MET   240      19.751   3.382   2.881  1.00  0.00           C  
ATOM   1918  C   MET   240      14.255   4.263   1.590  1.00  0.00           C  
ATOM   1919  O   MET   240      13.324   3.630   2.082  1.00  0.00           O  
ATOM   1920  N   VAL   241      14.464   4.346   0.274  1.00  0.00           N  
ATOM   1921  CA  VAL   241      13.396   3.981  -0.724  1.00  0.00           C  
ATOM   1922  CB  VAL   241      13.790   4.558  -2.085  1.00  0.00           C  
ATOM   1923  CG1 VAL   241      14.942   3.966  -2.839  1.00  0.00           C  
ATOM   1924  CG2 VAL   241      12.594   4.480  -3.011  1.00  0.00           C  
ATOM   1925  C   VAL   241      13.088   2.463  -0.695  1.00  0.00           C  
ATOM   1926  O   VAL   241      11.910   2.141  -0.844  1.00  0.00           O  
ATOM   1927  N   SER   242      14.066   1.572  -0.447  1.00  0.00           N  
ATOM   1928  CA  SER   242      13.729   0.139  -0.328  1.00  0.00           C  
ATOM   1929  CB  SER   242      14.957  -0.797   0.089  1.00  0.00           C  
ATOM   1930  OG  SER   242      15.972  -0.839  -0.897  1.00  0.00           O  
ATOM   1931  C   SER   242      12.596  -0.268   0.590  1.00  0.00           C  
ATOM   1932  O   SER   242      11.759  -1.138   0.256  1.00  0.00           O  
ATOM   1933  N   LYS   243      12.493   0.388   1.774  1.00  0.00           N  
ATOM   1934  CA  LYS   243      11.480   0.174   2.786  1.00  0.00           C  
ATOM   1935  CB  LYS   243      11.982   0.661   4.177  1.00  0.00           C  
ATOM   1936  CG  LYS   243      10.989   0.616   5.294  1.00  0.00           C  
ATOM   1937  CD  LYS   243      10.608  -0.851   5.662  1.00  0.00           C  
ATOM   1938  CE  LYS   243       9.261  -0.963   6.356  1.00  0.00           C  
ATOM   1939  NZ  LYS   243       9.271  -2.053   7.274  1.00  0.00           N1+
ATOM   1940  C   LYS   243      10.018   0.617   2.339  1.00  0.00           C  
ATOM   1941  O   LYS   243       9.085  -0.125   2.369  1.00  0.00           O  
ATOM   1942  N   SER   244       9.894   1.870   1.768  1.00  0.00           N  
ATOM   1943  CA  SER   244       8.572   2.284   1.264  1.00  0.00           C  
ATOM   1944  CB  SER   244       8.435   3.784   1.054  1.00  0.00           C  
ATOM   1945  OG  SER   244       8.320   4.396   2.333  1.00  0.00           O  
ATOM   1946  C   SER   244       8.252   1.602  -0.081  1.00  0.00           C  
ATOM   1947  O   SER   244       7.098   1.299  -0.367  1.00  0.00           O  
ATOM   1948  N   ALA   245       9.254   1.248  -0.874  1.00  0.00           N  
ATOM   1949  CA  ALA   245       9.089   0.640  -2.264  1.00  0.00           C  
ATOM   1950  CB  ALA   245      10.392   0.951  -3.083  1.00  0.00           C  
ATOM   1951  C   ALA   245       8.622  -0.811  -2.216  1.00  0.00           C  
ATOM   1952  O   ALA   245       8.004  -1.307  -3.178  1.00  0.00           O  
ATOM   1953  N   ASN   246       8.808  -1.520  -1.038  1.00  0.00           N  
ATOM   1954  CA  ASN   246       8.148  -2.830  -0.803  1.00  0.00           C  
ATOM   1955  CB  ASN   246       8.564  -3.356   0.544  1.00  0.00           C  
ATOM   1956  CG  ASN   246       8.043  -4.700   0.939  1.00  0.00           C  
ATOM   1957  OD1 ASN   246       8.696  -5.713   0.818  1.00  0.00           O  
ATOM   1958  ND2 ASN   246       6.840  -4.745   1.516  1.00  0.00           N  
ATOM   1959  C   ASN   246       6.613  -2.764  -0.923  1.00  0.00           C  
ATOM   1960  O   ASN   246       5.985  -3.794  -1.279  1.00  0.00           O  
ATOM   1961  N   TYR   247       6.018  -1.639  -0.611  1.00  0.00           N  
ATOM   1962  CA  TYR   247       4.614  -1.357  -0.516  1.00  0.00           C  
ATOM   1963  CB  TYR   247       4.297  -0.614   0.783  1.00  0.00           C  
ATOM   1964  CG  TYR   247       4.843  -1.114   2.042  1.00  0.00           C  
ATOM   1965  CD1 TYR   247       4.441  -2.395   2.497  1.00  0.00           C  
ATOM   1966  CE1 TYR   247       5.011  -3.013   3.619  1.00  0.00           C  
ATOM   1967  CZ  TYR   247       6.098  -2.331   4.259  1.00  0.00           C  
ATOM   1968  OH  TYR   247       6.697  -2.871   5.368  1.00  0.00           O  
ATOM   1969  CE2 TYR   247       6.415  -1.020   3.861  1.00  0.00           C  
ATOM   1970  CD2 TYR   247       5.866  -0.396   2.738  1.00  0.00           C  
ATOM   1971  C   TYR   247       3.917  -0.781  -1.783  1.00  0.00           C  
ATOM   1972  O   TYR   247       2.734  -0.512  -1.808  1.00  0.00           O  
ATOM   1973  N   CYS   248       4.711  -0.551  -2.859  1.00  0.00           N  
ATOM   1974  CA  CYS   248       4.181   0.048  -4.094  1.00  0.00           C  
ATOM   1975  CB  CYS   248       5.331   0.690  -4.968  1.00  0.00           C  
ATOM   1976  SG  CYS   248       5.804   2.197  -4.037  1.00  0.00           S  
ATOM   1977  C   CYS   248       3.285  -0.940  -4.931  1.00  0.00           C  
ATOM   1978  O   CYS   248       2.564  -0.478  -5.829  1.00  0.00           O  
ATOM   1979  N   HIE   249       3.259  -2.202  -4.553  1.00  0.00           N  
ATOM   1980  CA  HIE   249       2.538  -3.315  -5.243  1.00  0.00           C  
ATOM   1981  CB  HIE   249       1.087  -3.309  -4.950  1.00  0.00           C  
ATOM   1982  CG  HIE   249       0.463  -4.647  -5.038  1.00  0.00           C  
ATOM   1983  ND1 HIE   249       0.229  -5.348  -6.147  1.00  0.00           N  
ATOM   1984  CE1 HIE   249      -0.020  -6.618  -5.752  1.00  0.00           C  
ATOM   1985  NE2 HIE   249       0.048  -6.728  -4.459  1.00  0.00           N  
ATOM   1986  CD2 HIE   249       0.239  -5.465  -3.934  1.00  0.00           C  
ATOM   1987  C   HIE   249       2.905  -3.397  -6.733  1.00  0.00           C  
ATOM   1988  O   HIE   249       2.074  -3.252  -7.676  1.00  0.00           O  
ATOM   1989  N   THR   250       4.217  -3.512  -7.007  1.00  0.00           N  
ATOM   1990  CA  THR   250       4.752  -3.741  -8.324  1.00  0.00           C  
ATOM   1991  CB  THR   250       5.814  -2.699  -8.787  1.00  0.00           C  
ATOM   1992  CG2 THR   250       5.090  -1.361  -8.887  1.00  0.00           C  
ATOM   1993  OG1 THR   250       6.958  -2.611  -7.978  1.00  0.00           O  
ATOM   1994  C   THR   250       5.469  -5.061  -8.278  1.00  0.00           C  
ATOM   1995  O   THR   250       5.725  -5.551  -7.203  1.00  0.00           O  
ATOM   1996  N   SER   251       5.714  -5.609  -9.448  1.00  0.00           N  
ATOM   1997  CA  SER   251       6.227  -7.038  -9.618  1.00  0.00           C  
ATOM   1998  CB  SER   251       5.058  -8.026  -9.583  1.00  0.00           C  
ATOM   1999  OG  SER   251       4.166  -7.817 -10.593  1.00  0.00           O  
ATOM   2000  C   SER   251       6.838  -7.209 -11.059  1.00  0.00           C  
ATOM   2001  O   SER   251       7.016  -6.261 -11.774  1.00  0.00           O  
ATOM   2002  N   GLN   252       7.323  -8.422 -11.404  1.00  0.00           N  
ATOM   2003  CA  GLN   252       7.868  -8.638 -12.742  1.00  0.00           C  
ATOM   2004  CB  GLN   252       8.590 -10.025 -12.697  1.00  0.00           C  
ATOM   2005  CG  GLN   252       9.125 -10.628 -14.036  1.00  0.00           C  
ATOM   2006  CD  GLN   252       8.012 -11.228 -14.927  1.00  0.00           C  
ATOM   2007  OE1 GLN   252       6.842 -11.365 -14.575  1.00  0.00           O  
ATOM   2008  NE2 GLN   252       8.262 -11.517 -16.176  1.00  0.00           N  
ATOM   2009  C   GLN   252       6.772  -8.596 -13.833  1.00  0.00           C  
ATOM   2010  O   GLN   252       7.043  -8.130 -14.924  1.00  0.00           O  
ATOM   2011  N   GLY   253       5.457  -8.852 -13.461  1.00  0.00           N  
ATOM   2012  CA  GLY   253       4.289  -8.669 -14.281  1.00  0.00           C  
ATOM   2013  C   GLY   253       3.839  -7.189 -14.474  1.00  0.00           C  
ATOM   2014  O   GLY   253       3.320  -6.849 -15.533  1.00  0.00           O  
ATOM   2015  N   ASP   254       4.124  -6.337 -13.464  1.00  0.00           N  
ATOM   2016  CA  ASP   254       3.828  -4.929 -13.654  1.00  0.00           C  
ATOM   2017  CB  ASP   254       2.393  -4.650 -13.137  1.00  0.00           C  
ATOM   2018  CG  ASP   254       2.006  -3.152 -13.148  1.00  0.00           C  
ATOM   2019  OD1 ASP   254       2.791  -2.395 -13.709  1.00  0.00           O  
ATOM   2020  OD2 ASP   254       0.967  -2.721 -12.605  1.00  0.00           O1-
ATOM   2021  C   ASP   254       4.918  -4.063 -12.996  1.00  0.00           C  
ATOM   2022  O   ASP   254       4.725  -3.702 -11.793  1.00  0.00           O  
ATOM   2023  N   PRO   255       6.054  -3.758 -13.718  1.00  0.00           N  
ATOM   2024  CD  PRO   255       6.486  -4.514 -14.948  1.00  0.00           C  
ATOM   2025  CG  PRO   255       7.966  -4.829 -14.821  1.00  0.00           C  
ATOM   2026  CB  PRO   255       8.519  -3.656 -13.998  1.00  0.00           C  
ATOM   2027  CA  PRO   255       7.312  -3.237 -13.180  1.00  0.00           C  
ATOM   2028  C   PRO   255       7.259  -1.705 -12.990  1.00  0.00           C  
ATOM   2029  O   PRO   255       8.316  -1.013 -13.004  1.00  0.00           O  
ATOM   2030  N   ILE   256       6.019  -1.106 -12.970  1.00  0.00           N  
ATOM   2031  CA  ILE   256       5.766   0.316 -12.940  1.00  0.00           C  
ATOM   2032  CB  ILE   256       5.078   0.746 -14.340  1.00  0.00           C  
ATOM   2033  CG2 ILE   256       4.984   2.292 -14.448  1.00  0.00           C  
ATOM   2034  CG1 ILE   256       5.782   0.071 -15.592  1.00  0.00           C  
ATOM   2035  CD1 ILE   256       5.077   0.491 -16.845  1.00  0.00           C  
ATOM   2036  C   ILE   256       4.923   0.678 -11.756  1.00  0.00           C  
ATOM   2037  O   ILE   256       3.787   0.293 -11.530  1.00  0.00           O  
ATOM   2038  N   GLY   257       5.420   1.657 -10.930  1.00  0.00           N  
ATOM   2039  CA  GLY   257       4.675   2.257  -9.793  1.00  0.00           C  
ATOM   2040  C   GLY   257       4.906   3.723  -9.555  1.00  0.00           C  
ATOM   2041  O   GLY   257       5.578   4.465 -10.311  1.00  0.00           O  
ATOM   2042  N   LEU   258       4.225   4.175  -8.490  1.00  0.00           N  
ATOM   2043  CA  LEU   258       4.345   5.567  -7.985  1.00  0.00           C  
ATOM   2044  CB  LEU   258       3.119   6.416  -8.241  1.00  0.00           C  
ATOM   2045  CG  LEU   258       2.681   6.584  -9.704  1.00  0.00           C  
ATOM   2046  CD1 LEU   258       1.235   7.044  -9.708  1.00  0.00           C  
ATOM   2047  CD2 LEU   258       3.448   7.574 -10.541  1.00  0.00           C  
ATOM   2048  C   LEU   258       4.733   5.498  -6.491  1.00  0.00           C  
ATOM   2049  O   LEU   258       4.223   4.728  -5.650  1.00  0.00           O  
ATOM   2050  N   ILE   259       5.483   6.567  -6.060  1.00  0.00           N  
ATOM   2051  CA  ILE   259       5.836   6.835  -4.680  1.00  0.00           C  
ATOM   2052  CB  ILE   259       7.189   6.224  -4.412  1.00  0.00           C  
ATOM   2053  CG2 ILE   259       8.320   7.155  -4.739  1.00  0.00           C  
ATOM   2054  CG1 ILE   259       7.348   5.596  -3.014  1.00  0.00           C  
ATOM   2055  CD1 ILE   259       8.444   4.613  -2.815  1.00  0.00           C  
ATOM   2056  C   ILE   259       5.713   8.298  -4.351  1.00  0.00           C  
ATOM   2057  O   ILE   259       5.419   9.192  -5.166  1.00  0.00           O  
ATOM   2058  N   LEU   260       5.777   8.717  -3.078  1.00  0.00           N  
ATOM   2059  CA  LEU   260       5.555  10.127  -2.530  1.00  0.00           C  
ATOM   2060  CB  LEU   260       4.315  10.150  -1.673  1.00  0.00           C  
ATOM   2061  CG  LEU   260       3.070  10.042  -2.632  1.00  0.00           C  
ATOM   2062  CD1 LEU   260       1.996   9.648  -1.626  1.00  0.00           C  
ATOM   2063  CD2 LEU   260       2.605  11.294  -3.395  1.00  0.00           C  
ATOM   2064  C   LEU   260       6.815  10.537  -1.756  1.00  0.00           C  
ATOM   2065  O   LEU   260       7.556   9.647  -1.252  1.00  0.00           O  
ATOM   2066  N   LEU   261       7.048  11.828  -1.648  1.00  0.00           N  
ATOM   2067  CA  LEU   261       8.031  12.353  -0.698  1.00  0.00           C  
ATOM   2068  CB  LEU   261       9.328  12.562  -1.520  1.00  0.00           C  
ATOM   2069  CG  LEU   261      10.484  12.945  -0.598  1.00  0.00           C  
ATOM   2070  CD1 LEU   261      10.800  11.908   0.449  1.00  0.00           C  
ATOM   2071  CD2 LEU   261      11.745  13.056  -1.445  1.00  0.00           C  
ATOM   2072  C   LEU   261       7.465  13.707  -0.059  1.00  0.00           C  
ATOM   2073  O   LEU   261       7.215  14.711  -0.775  1.00  0.00           O  
ATOM   2074  N   GLY   262       7.219  13.589   1.266  1.00  0.00           N  
ATOM   2075  CA  GLY   262       6.479  14.569   2.127  1.00  0.00           C  
ATOM   2076  C   GLY   262       7.112  14.960   3.391  1.00  0.00           C  
ATOM   2077  O   GLY   262       7.779  14.189   4.021  1.00  0.00           O  
ATOM   2078  N   GLU   263       6.871  16.274   3.782  1.00  0.00           N  
ATOM   2079  CA  GLU   263       7.285  16.876   5.045  1.00  0.00           C  
ATOM   2080  CB  GLU   263       7.313  18.362   4.852  1.00  0.00           C  
ATOM   2081  CG  GLU   263       7.884  19.062   6.122  1.00  0.00           C  
ATOM   2082  CD  GLU   263       7.715  20.616   6.200  1.00  0.00           C  
ATOM   2083  OE1 GLU   263       7.915  21.212   7.257  1.00  0.00           O  
ATOM   2084  OE2 GLU   263       7.505  21.190   5.091  1.00  0.00           O1-
ATOM   2085  C   GLU   263       6.504  16.357   6.257  1.00  0.00           C  
ATOM   2086  O   GLU   263       5.305  16.627   6.362  1.00  0.00           O  
ATOM   2087  N   VAL   264       7.127  15.699   7.209  1.00  0.00           N  
ATOM   2088  CA  VAL   264       6.415  15.275   8.421  1.00  0.00           C  
ATOM   2089  CB  VAL   264       6.704  13.751   8.658  1.00  0.00           C  
ATOM   2090  CG1 VAL   264       5.813  13.211   9.731  1.00  0.00           C  
ATOM   2091  CG2 VAL   264       6.300  12.985   7.393  1.00  0.00           C  
ATOM   2092  C   VAL   264       7.057  16.059   9.621  1.00  0.00           C  
ATOM   2093  O   VAL   264       8.273  16.194   9.737  1.00  0.00           O  
ATOM   2094  N   ALA   265       6.164  16.558  10.509  1.00  0.00           N  
ATOM   2095  CA  ALA   265       6.677  17.245  11.753  1.00  0.00           C  
ATOM   2096  CB  ALA   265       5.791  18.373  12.163  1.00  0.00           C  
ATOM   2097  C   ALA   265       6.941  16.176  12.883  1.00  0.00           C  
ATOM   2098  O   ALA   265       6.088  16.001  13.719  1.00  0.00           O  
ATOM   2099  N   LEU   266       8.126  15.564  12.836  1.00  0.00           N  
ATOM   2100  CA  LEU   266       8.413  14.473  13.752  1.00  0.00           C  
ATOM   2101  CB  LEU   266       9.758  13.727  13.282  1.00  0.00           C  
ATOM   2102  CG  LEU   266       9.819  13.154  11.811  1.00  0.00           C  
ATOM   2103  CD1 LEU   266      11.220  12.760  11.422  1.00  0.00           C  
ATOM   2104  CD2 LEU   266       8.908  11.922  11.589  1.00  0.00           C  
ATOM   2105  C   LEU   266       8.744  14.854  15.201  1.00  0.00           C  
ATOM   2106  O   LEU   266       8.351  14.236  16.133  1.00  0.00           O  
ATOM   2107  N   GLY   267       9.410  16.036  15.356  1.00  0.00           N  
ATOM   2108  CA  GLY   267       9.701  16.727  16.645  1.00  0.00           C  
ATOM   2109  C   GLY   267      10.607  15.911  17.481  1.00  0.00           C  
ATOM   2110  O   GLY   267      11.826  15.830  17.208  1.00  0.00           O  
ATOM   2111  N   ASN   268      10.069  15.263  18.497  1.00  0.00           N  
ATOM   2112  CA  ASN   268      10.738  14.323  19.408  1.00  0.00           C  
ATOM   2113  CB  ASN   268      10.461  14.795  20.907  1.00  0.00           C  
ATOM   2114  CG  ASN   268      11.099  16.197  21.151  1.00  0.00           C  
ATOM   2115  OD1 ASN   268      12.114  16.416  20.521  1.00  0.00           O  
ATOM   2116  ND2 ASN   268      10.357  17.130  21.759  1.00  0.00           N  
ATOM   2117  C   ASN   268      10.063  12.971  19.192  1.00  0.00           C  
ATOM   2118  O   ASN   268       8.912  12.719  19.604  1.00  0.00           O  
ATOM   2119  N   MET   269      10.821  12.033  18.617  1.00  0.00           N  
ATOM   2120  CA  MET   269      10.449  10.629  18.314  1.00  0.00           C  
ATOM   2121  CB  MET   269      11.311  10.005  17.216  1.00  0.00           C  
ATOM   2122  CG  MET   269      11.638  10.948  15.977  1.00  0.00           C  
ATOM   2123  SD  MET   269      12.706  10.401  14.687  1.00  0.00           S  
ATOM   2124  CE  MET   269      14.184  10.720  15.659  1.00  0.00           C  
ATOM   2125  C   MET   269      10.638   9.753  19.534  1.00  0.00           C  
ATOM   2126  O   MET   269      11.431   9.955  20.437  1.00  0.00           O  
ATOM   2127  N   TYR   270       9.772   8.747  19.570  1.00  0.00           N  
ATOM   2128  CA  TYR   270       9.807   7.626  20.524  1.00  0.00           C  
ATOM   2129  CB  TYR   270       8.370   7.107  20.843  1.00  0.00           C  
ATOM   2130  CG  TYR   270       8.298   6.051  21.954  1.00  0.00           C  
ATOM   2131  CD1 TYR   270       9.229   5.941  22.935  1.00  0.00           C  
ATOM   2132  CE1 TYR   270       9.057   4.985  23.966  1.00  0.00           C  
ATOM   2133  CZ  TYR   270       7.906   4.185  24.058  1.00  0.00           C  
ATOM   2134  OH  TYR   270       7.736   3.180  24.971  1.00  0.00           O  
ATOM   2135  CE2 TYR   270       6.936   4.279  23.041  1.00  0.00           C  
ATOM   2136  CD2 TYR   270       7.134   5.260  21.977  1.00  0.00           C  
ATOM   2137  C   TYR   270      10.559   6.493  19.817  1.00  0.00           C  
ATOM   2138  O   TYR   270       9.992   5.794  18.967  1.00  0.00           O  
ATOM   2139  N   GLU   271      11.866   6.352  20.093  1.00  0.00           N  
ATOM   2140  CA  GLU   271      12.763   5.490  19.327  1.00  0.00           C  
ATOM   2141  CB  GLU   271      14.158   6.137  19.244  1.00  0.00           C  
ATOM   2142  CG  GLU   271      14.140   7.613  18.743  1.00  0.00           C  
ATOM   2143  CD  GLU   271      15.491   8.304  18.493  1.00  0.00           C  
ATOM   2144  OE1 GLU   271      16.089   8.835  19.476  1.00  0.00           O  
ATOM   2145  OE2 GLU   271      16.065   8.143  17.394  1.00  0.00           O1-
ATOM   2146  C   GLU   271      12.916   4.062  19.863  1.00  0.00           C  
ATOM   2147  O   GLU   271      13.411   3.892  20.966  1.00  0.00           O  
ATOM   2148  N   LEU   272      12.716   3.033  19.045  1.00  0.00           N  
ATOM   2149  CA  LEU   272      12.515   1.632  19.466  1.00  0.00           C  
ATOM   2150  CB  LEU   272      11.007   1.375  19.775  1.00  0.00           C  
ATOM   2151  CG  LEU   272      10.352   2.096  20.930  1.00  0.00           C  
ATOM   2152  CD1 LEU   272       8.831   1.899  20.869  1.00  0.00           C  
ATOM   2153  CD2 LEU   272      10.862   1.653  22.350  1.00  0.00           C  
ATOM   2154  C   LEU   272      12.952   0.568  18.493  1.00  0.00           C  
ATOM   2155  O   LEU   272      12.632   0.673  17.324  1.00  0.00           O  
ATOM   2156  N   LYS   273      13.760  -0.415  18.889  1.00  0.00           N  
ATOM   2157  CA  LYS   273      14.325  -1.424  18.028  1.00  0.00           C  
ATOM   2158  CB  LYS   273      15.443  -2.219  18.791  1.00  0.00           C  
ATOM   2159  CG  LYS   273      16.704  -1.518  19.324  1.00  0.00           C  
ATOM   2160  CD  LYS   273      16.476  -0.434  20.463  1.00  0.00           C  
ATOM   2161  CE  LYS   273      17.753   0.392  20.780  1.00  0.00           C  
ATOM   2162  NZ  LYS   273      17.683   1.358  21.901  1.00  0.00           N1+
ATOM   2163  C   LYS   273      13.272  -2.354  17.565  1.00  0.00           C  
ATOM   2164  O   LYS   273      13.548  -3.241  16.685  1.00  0.00           O  
ATOM   2165  N   HIE   274      12.139  -2.435  18.223  1.00  0.00           N  
ATOM   2166  CA  HIE   274      11.267  -3.575  18.114  1.00  0.00           C  
ATOM   2167  CB  HIE   274      11.712  -4.599  19.163  1.00  0.00           C  
ATOM   2168  CG  HIE   274      10.938  -5.885  18.946  1.00  0.00           C  
ATOM   2169  ND1 HIE   274      11.009  -6.756  17.809  1.00  0.00           N  
ATOM   2170  CE1 HIE   274       9.954  -7.557  18.004  1.00  0.00           C  
ATOM   2171  NE2 HIE   274       9.252  -7.393  19.110  1.00  0.00           N  
ATOM   2172  CD2 HIE   274       9.856  -6.233  19.727  1.00  0.00           C  
ATOM   2173  C   HIE   274       9.868  -2.985  18.375  1.00  0.00           C  
ATOM   2174  O   HIE   274       9.611  -2.049  19.111  1.00  0.00           O  
ATOM   2175  N   ALA   275       8.872  -3.741  17.867  1.00  0.00           N  
ATOM   2176  CA  ALA   275       7.412  -3.602  17.941  1.00  0.00           C  
ATOM   2177  CB  ALA   275       6.814  -4.877  17.361  1.00  0.00           C  
ATOM   2178  C   ALA   275       6.711  -3.390  19.270  1.00  0.00           C  
ATOM   2179  O   ALA   275       7.052  -4.094  20.189  1.00  0.00           O  
ATOM   2180  N   SER   276       5.808  -2.502  19.495  1.00  0.00           N  
ATOM   2181  CA  SER   276       5.174  -2.234  20.826  1.00  0.00           C  
ATOM   2182  CB  SER   276       5.125  -0.651  21.041  1.00  0.00           C  
ATOM   2183  OG  SER   276       4.236  -0.063  20.094  1.00  0.00           O  
ATOM   2184  C   SER   276       3.789  -2.833  20.772  1.00  0.00           C  
ATOM   2185  O   SER   276       3.240  -3.082  21.868  1.00  0.00           O  
ATOM   2186  N   HIE   277       3.213  -2.957  19.547  1.00  0.00           N  
ATOM   2187  CA  HIE   277       1.797  -3.103  19.231  1.00  0.00           C  
ATOM   2188  CB  HIE   277       1.204  -4.433  19.738  1.00  0.00           C  
ATOM   2189  CG  HIE   277       2.049  -5.596  19.290  1.00  0.00           C  
ATOM   2190  ND1 HIE   277       2.282  -6.023  17.931  1.00  0.00           N  
ATOM   2191  CE1 HIE   277       3.218  -6.903  17.941  1.00  0.00           C  
ATOM   2192  NE2 HIE   277       3.689  -7.097  19.222  1.00  0.00           N  
ATOM   2193  CD2 HIE   277       3.008  -6.237  20.122  1.00  0.00           C  
ATOM   2194  C   HIE   277       0.780  -2.021  19.592  1.00  0.00           C  
ATOM   2195  O   HIE   277      -0.375  -2.178  19.263  1.00  0.00           O  
ATOM   2196  N   ILE   278       1.240  -1.030  20.343  1.00  0.00           N  
ATOM   2197  CA  ILE   278       0.453  -0.015  20.986  1.00  0.00           C  
ATOM   2198  CB  ILE   278       0.824   0.004  22.506  1.00  0.00           C  
ATOM   2199  CG2 ILE   278       0.131   1.265  23.172  1.00  0.00           C  
ATOM   2200  CG1 ILE   278       0.389  -1.288  23.166  1.00  0.00           C  
ATOM   2201  CD1 ILE   278       1.146  -1.551  24.484  1.00  0.00           C  
ATOM   2202  C   ILE   278       0.621   1.264  20.179  1.00  0.00           C  
ATOM   2203  O   ILE   278       1.766   1.716  19.981  1.00  0.00           O  
ATOM   2204  N   SER   279      -0.484   1.977  19.888  1.00  0.00           N  
ATOM   2205  CA  SER   279      -0.507   3.332  19.304  1.00  0.00           C  
ATOM   2206  CB  SER   279      -1.803   3.632  18.496  1.00  0.00           C  
ATOM   2207  OG  SER   279      -2.460   2.403  18.067  1.00  0.00           O  
ATOM   2208  C   SER   279      -0.211   4.541  20.232  1.00  0.00           C  
ATOM   2209  O   SER   279      -0.264   5.688  19.798  1.00  0.00           O  
ATOM   2210  N   LYS   280       0.054   4.321  21.534  1.00  0.00           N  
ATOM   2211  CA  LYS   280       0.229   5.333  22.573  1.00  0.00           C  
ATOM   2212  CB  LYS   280       0.062   4.629  23.939  1.00  0.00           C  
ATOM   2213  CG  LYS   280      -0.278   5.664  25.022  1.00  0.00           C  
ATOM   2214  CD  LYS   280      -0.991   5.061  26.202  1.00  0.00           C  
ATOM   2215  CE  LYS   280      -2.477   4.988  25.887  1.00  0.00           C  
ATOM   2216  NZ  LYS   280      -3.255   4.455  27.049  1.00  0.00           N1+
ATOM   2217  C   LYS   280       1.537   6.100  22.553  1.00  0.00           C  
ATOM   2218  O   LYS   280       2.596   5.486  22.308  1.00  0.00           O  
ATOM   2219  N   LEU   281       1.590   7.429  22.878  1.00  0.00           N  
ATOM   2220  CA  LEU   281       2.856   8.186  22.930  1.00  0.00           C  
ATOM   2221  CB  LEU   281       2.828   9.637  22.284  1.00  0.00           C  
ATOM   2222  CG  LEU   281       3.149   9.383  20.791  1.00  0.00           C  
ATOM   2223  CD1 LEU   281       2.775  10.594  19.881  1.00  0.00           C  
ATOM   2224  CD2 LEU   281       4.711   9.164  20.549  1.00  0.00           C  
ATOM   2225  C   LEU   281       3.243   8.279  24.408  1.00  0.00           C  
ATOM   2226  O   LEU   281       2.405   8.391  25.231  1.00  0.00           O  
ATOM   2227  N   PRO   282       4.557   8.469  24.751  1.00  0.00           N  
ATOM   2228  CD  PRO   282       5.628   7.675  24.201  1.00  0.00           C  
ATOM   2229  CG  PRO   282       6.603   7.516  25.369  1.00  0.00           C  
ATOM   2230  CB  PRO   282       6.499   8.847  26.075  1.00  0.00           C  
ATOM   2231  CA  PRO   282       4.982   9.070  26.062  1.00  0.00           C  
ATOM   2232  C   PRO   282       4.845  10.536  26.178  1.00  0.00           C  
ATOM   2233  O   PRO   282       4.794  11.262  25.177  1.00  0.00           O  
ATOM   2234  N   LYS   283       4.823  11.091  27.426  1.00  0.00           N  
ATOM   2235  CA  LYS   283       4.800  12.552  27.641  1.00  0.00           C  
ATOM   2236  CB  LYS   283       4.940  12.821  29.149  1.00  0.00           C  
ATOM   2237  CG  LYS   283       3.660  12.403  29.823  1.00  0.00           C  
ATOM   2238  CD  LYS   283       3.796  12.684  31.319  1.00  0.00           C  
ATOM   2239  CE  LYS   283       4.585  11.524  32.059  1.00  0.00           C  
ATOM   2240  NZ  LYS   283       4.432  11.615  33.532  1.00  0.00           N1+
ATOM   2241  C   LYS   283       5.979  13.175  26.940  1.00  0.00           C  
ATOM   2242  O   LYS   283       7.002  12.553  26.708  1.00  0.00           O  
ATOM   2243  N   GLY   284       5.803  14.441  26.537  1.00  0.00           N  
ATOM   2244  CA  GLY   284       6.810  15.202  25.697  1.00  0.00           C  
ATOM   2245  C   GLY   284       7.046  14.704  24.280  1.00  0.00           C  
ATOM   2246  O   GLY   284       7.472  15.557  23.489  1.00  0.00           O  
ATOM   2247  N   LYS   285       6.780  13.460  23.979  1.00  0.00           N  
ATOM   2248  CA  LYS   285       6.961  12.869  22.653  1.00  0.00           C  
ATOM   2249  CB  LYS   285       7.225  11.347  22.692  1.00  0.00           C  
ATOM   2250  CG  LYS   285       8.498  11.051  23.540  1.00  0.00           C  
ATOM   2251  CD  LYS   285       9.853  11.563  22.946  1.00  0.00           C  
ATOM   2252  CE  LYS   285      11.062  11.040  23.671  1.00  0.00           C  
ATOM   2253  NZ  LYS   285      12.348  11.289  22.904  1.00  0.00           N1+
ATOM   2254  C   LYS   285       5.869  13.307  21.575  1.00  0.00           C  
ATOM   2255  O   LYS   285       4.727  13.583  21.910  1.00  0.00           O  
ATOM   2256  N   HIE   286       6.313  13.341  20.310  1.00  0.00           N  
ATOM   2257  CA  HIE   286       5.630  13.854  19.115  1.00  0.00           C  
ATOM   2258  CB  HIE   286       6.513  14.850  18.371  1.00  0.00           C  
ATOM   2259  CG  HIE   286       6.673  16.212  19.007  1.00  0.00           C  
ATOM   2260  ND1 HIE   286       7.828  16.685  19.635  1.00  0.00           N  
ATOM   2261  CE1 HIE   286       7.460  17.921  20.124  1.00  0.00           C  
ATOM   2262  NE2 HIE   286       6.136  18.139  19.979  1.00  0.00           N  
ATOM   2263  CD2 HIE   286       5.616  17.027  19.308  1.00  0.00           C  
ATOM   2264  C   HIE   286       5.240  12.770  18.140  1.00  0.00           C  
ATOM   2265  O   HIE   286       4.401  13.045  17.268  1.00  0.00           O  
ATOM   2266  N   SER   287       5.902  11.642  18.133  1.00  0.00           N  
ATOM   2267  CA  SER   287       5.973  10.635  17.004  1.00  0.00           C  
ATOM   2268  CB  SER   287       6.632  11.250  15.814  1.00  0.00           C  
ATOM   2269  OG  SER   287       7.957  11.626  16.118  1.00  0.00           O  
ATOM   2270  C   SER   287       6.713   9.373  17.376  1.00  0.00           C  
ATOM   2271  O   SER   287       7.316   9.280  18.454  1.00  0.00           O  
ATOM   2272  N   VAL   288       6.666   8.319  16.542  1.00  0.00           N  
ATOM   2273  CA  VAL   288       7.265   7.026  16.843  1.00  0.00           C  
ATOM   2274  CB  VAL   288       6.263   5.953  17.195  1.00  0.00           C  
ATOM   2275  CG1 VAL   288       7.039   4.732  17.695  1.00  0.00           C  
ATOM   2276  CG2 VAL   288       5.314   6.451  18.303  1.00  0.00           C  
ATOM   2277  C   VAL   288       8.248   6.696  15.708  1.00  0.00           C  
ATOM   2278  O   VAL   288       8.015   7.058  14.539  1.00  0.00           O  
ATOM   2279  N   LYS   289       9.355   6.072  16.089  1.00  0.00           N  
ATOM   2280  CA  LYS   289      10.355   5.557  15.113  1.00  0.00           C  
ATOM   2281  CB  LYS   289      11.528   6.539  15.023  1.00  0.00           C  
ATOM   2282  CG  LYS   289      12.701   5.982  14.248  1.00  0.00           C  
ATOM   2283  CD  LYS   289      13.898   6.967  13.996  1.00  0.00           C  
ATOM   2284  CE  LYS   289      14.945   6.297  13.083  1.00  0.00           C  
ATOM   2285  NZ  LYS   289      16.247   7.098  12.895  1.00  0.00           N1+
ATOM   2286  C   LYS   289      10.718   4.173  15.558  1.00  0.00           C  
ATOM   2287  O   LYS   289      11.223   3.916  16.610  1.00  0.00           O  
ATOM   2288  N   GLY   290      10.486   3.263  14.592  1.00  0.00           N  
ATOM   2289  CA  GLY   290      11.114   1.916  14.639  1.00  0.00           C  
ATOM   2290  C   GLY   290      12.561   1.943  14.009  1.00  0.00           C  
ATOM   2291  O   GLY   290      12.759   2.527  12.930  1.00  0.00           O  
ATOM   2292  N   LEU   291      13.594   1.428  14.749  1.00  0.00           N  
ATOM   2293  CA  LEU   291      15.022   1.509  14.320  1.00  0.00           C  
ATOM   2294  CB  LEU   291      15.830   1.665  15.643  1.00  0.00           C  
ATOM   2295  CG  LEU   291      15.288   2.669  16.662  1.00  0.00           C  
ATOM   2296  CD1 LEU   291      15.887   2.431  18.067  1.00  0.00           C  
ATOM   2297  CD2 LEU   291      15.530   4.093  16.177  1.00  0.00           C  
ATOM   2298  C   LEU   291      15.425   0.305  13.519  1.00  0.00           C  
ATOM   2299  O   LEU   291      15.214  -0.822  13.924  1.00  0.00           O  
ATOM   2300  N   GLY   292      16.117   0.584  12.428  1.00  0.00           N  
ATOM   2301  CA  GLY   292      16.798  -0.372  11.538  1.00  0.00           C  
ATOM   2302  C   GLY   292      18.248  -0.550  11.879  1.00  0.00           C  
ATOM   2303  O   GLY   292      18.967   0.397  12.362  1.00  0.00           O  
ATOM   2304  N   LYS   293      18.896  -1.626  11.393  1.00  0.00           N  
ATOM   2305  CA  LYS   293      20.349  -1.741  11.230  1.00  0.00           C  
ATOM   2306  CB  LYS   293      20.720  -3.151  10.745  1.00  0.00           C  
ATOM   2307  CG  LYS   293      20.489  -4.339  11.758  1.00  0.00           C  
ATOM   2308  CD  LYS   293      20.913  -5.721  11.243  1.00  0.00           C  
ATOM   2309  CE  LYS   293      20.791  -6.858  12.311  1.00  0.00           C  
ATOM   2310  NZ  LYS   293      21.584  -6.614  13.502  1.00  0.00           N1+
ATOM   2311  C   LYS   293      21.001  -0.715  10.344  1.00  0.00           C  
ATOM   2312  O   LYS   293      22.219  -0.560  10.413  1.00  0.00           O  
ATOM   2313  N   THR   294      20.252  -0.017   9.459  1.00  0.00           N  
ATOM   2314  CA  THR   294      20.735   0.797   8.421  1.00  0.00           C  
ATOM   2315  CB  THR   294      20.509  -0.046   7.114  1.00  0.00           C  
ATOM   2316  CG2 THR   294      21.370   0.619   5.993  1.00  0.00           C  
ATOM   2317  OG1 THR   294      21.073  -1.333   7.228  1.00  0.00           O  
ATOM   2318  C   THR   294      19.967   2.153   8.318  1.00  0.00           C  
ATOM   2319  O   THR   294      18.792   2.239   8.720  1.00  0.00           O  
ATOM   2320  N   THR   295      20.632   3.171   7.847  1.00  0.00           N  
ATOM   2321  CA  THR   295      20.252   4.599   7.658  1.00  0.00           C  
ATOM   2322  CB  THR   295      20.564   5.326   8.982  1.00  0.00           C  
ATOM   2323  CG2 THR   295      22.111   5.532   9.295  1.00  0.00           C  
ATOM   2324  OG1 THR   295      19.844   6.587   9.112  1.00  0.00           O  
ATOM   2325  C   THR   295      20.959   5.258   6.511  1.00  0.00           C  
ATOM   2326  O   THR   295      21.969   4.712   6.084  1.00  0.00           O  
ATOM   2327  N   PRO   296      20.457   6.353   5.866  1.00  0.00           N  
ATOM   2328  CD  PRO   296      19.130   6.855   6.110  1.00  0.00           C  
ATOM   2329  CG  PRO   296      18.929   7.959   5.063  1.00  0.00           C  
ATOM   2330  CB  PRO   296      20.000   7.661   4.060  1.00  0.00           C  
ATOM   2331  CA  PRO   296      21.122   7.106   4.824  1.00  0.00           C  
ATOM   2332  C   PRO   296      21.989   8.153   5.446  1.00  0.00           C  
ATOM   2333  O   PRO   296      21.770   8.606   6.560  1.00  0.00           O  
ATOM   2334  N   ASP   297      23.018   8.569   4.696  1.00  0.00           N  
ATOM   2335  CA  ASP   297      24.070   9.538   5.103  1.00  0.00           C  
ATOM   2336  CB  ASP   297      25.350   9.074   4.363  1.00  0.00           C  
ATOM   2337  CG  ASP   297      26.580   9.978   4.405  1.00  0.00           C  
ATOM   2338  OD1 ASP   297      27.500   9.827   3.579  1.00  0.00           O  
ATOM   2339  OD2 ASP   297      26.652  10.892   5.290  1.00  0.00           O1-
ATOM   2340  C   ASP   297      23.739  11.025   4.814  1.00  0.00           C  
ATOM   2341  O   ASP   297      23.582  11.307   3.607  1.00  0.00           O  
ATOM   2342  N   PRO   298      23.766  11.957   5.853  1.00  0.00           N  
ATOM   2343  CD  PRO   298      23.645  11.591   7.243  1.00  0.00           C  
ATOM   2344  CG  PRO   298      23.575  12.946   8.035  1.00  0.00           C  
ATOM   2345  CB  PRO   298      22.801  13.720   7.028  1.00  0.00           C  
ATOM   2346  CA  PRO   298      23.369  13.318   5.729  1.00  0.00           C  
ATOM   2347  C   PRO   298      24.565  14.293   5.252  1.00  0.00           C  
ATOM   2348  O   PRO   298      24.351  15.474   5.017  1.00  0.00           O  
ATOM   2349  N   SER   299      25.793  13.783   5.101  1.00  0.00           N  
ATOM   2350  CA  SER   299      27.002  14.597   4.901  1.00  0.00           C  
ATOM   2351  CB  SER   299      28.309  13.720   4.954  1.00  0.00           C  
ATOM   2352  OG  SER   299      28.389  12.722   3.999  1.00  0.00           O  
ATOM   2353  C   SER   299      27.086  15.441   3.637  1.00  0.00           C  
ATOM   2354  O   SER   299      27.890  16.381   3.618  1.00  0.00           O  
ATOM   2355  N   ALA   300      26.324  15.213   2.580  1.00  0.00           N  
ATOM   2356  CA  ALA   300      26.179  16.142   1.488  1.00  0.00           C  
ATOM   2357  CB  ALA   300      25.294  15.425   0.418  1.00  0.00           C  
ATOM   2358  C   ALA   300      25.538  17.499   1.937  1.00  0.00           C  
ATOM   2359  O   ALA   300      25.633  18.429   1.164  1.00  0.00           O  
ATOM   2360  N   ASN   301      24.856  17.617   3.022  1.00  0.00           N  
ATOM   2361  CA  ASN   301      24.179  18.794   3.538  1.00  0.00           C  
ATOM   2362  CB  ASN   301      25.206  19.831   3.986  1.00  0.00           C  
ATOM   2363  CG  ASN   301      26.376  19.222   4.704  1.00  0.00           C  
ATOM   2364  OD1 ASN   301      27.526  19.421   4.437  1.00  0.00           O  
ATOM   2365  ND2 ASN   301      26.119  18.543   5.760  1.00  0.00           N  
ATOM   2366  C   ASN   301      23.127  19.349   2.616  1.00  0.00           C  
ATOM   2367  O   ASN   301      23.088  20.556   2.473  1.00  0.00           O  
ATOM   2368  N   ILE   302      22.348  18.518   1.947  1.00  0.00           N  
ATOM   2369  CA  ILE   302      21.320  18.957   1.083  1.00  0.00           C  
ATOM   2370  CB  ILE   302      21.398  17.993  -0.111  1.00  0.00           C  
ATOM   2371  CG2 ILE   302      20.203  18.050  -1.056  1.00  0.00           C  
ATOM   2372  CG1 ILE   302      22.710  17.983  -0.980  1.00  0.00           C  
ATOM   2373  CD1 ILE   302      23.093  19.313  -1.693  1.00  0.00           C  
ATOM   2374  C   ILE   302      19.990  19.222   1.680  1.00  0.00           C  
ATOM   2375  O   ILE   302      19.676  18.767   2.820  1.00  0.00           O  
ATOM   2376  N   SER   303      19.198  20.150   1.075  1.00  0.00           N  
ATOM   2377  CA  SER   303      17.793  20.414   1.467  1.00  0.00           C  
ATOM   2378  CB  SER   303      17.838  21.688   2.309  1.00  0.00           C  
ATOM   2379  OG  SER   303      16.666  22.539   2.213  1.00  0.00           O  
ATOM   2380  C   SER   303      16.991  20.659   0.200  1.00  0.00           C  
ATOM   2381  O   SER   303      17.398  21.351  -0.689  1.00  0.00           O  
ATOM   2382  N   LEU   304      15.645  20.343   0.239  1.00  0.00           N  
ATOM   2383  CA  LEU   304      14.651  20.899  -0.723  1.00  0.00           C  
ATOM   2384  CB  LEU   304      13.825  19.811  -1.416  1.00  0.00           C  
ATOM   2385  CG  LEU   304      14.678  18.621  -1.934  1.00  0.00           C  
ATOM   2386  CD1 LEU   304      13.939  17.382  -2.436  1.00  0.00           C  
ATOM   2387  CD2 LEU   304      15.604  19.164  -3.030  1.00  0.00           C  
ATOM   2388  C   LEU   304      13.911  22.039   0.008  1.00  0.00           C  
ATOM   2389  O   LEU   304      13.570  21.794   1.168  1.00  0.00           O  
ATOM   2390  N   ASP   305      13.642  23.175  -0.616  1.00  0.00           N  
ATOM   2391  CA  ASP   305      12.900  24.303   0.005  1.00  0.00           C  
ATOM   2392  CB  ASP   305      11.444  24.415  -0.459  1.00  0.00           C  
ATOM   2393  CG  ASP   305      11.338  24.497  -1.952  1.00  0.00           C  
ATOM   2394  OD1 ASP   305      10.600  23.667  -2.550  1.00  0.00           O  
ATOM   2395  OD2 ASP   305      12.057  25.293  -2.650  1.00  0.00           O1-
ATOM   2396  C   ASP   305      13.077  24.652   1.519  1.00  0.00           C  
ATOM   2397  O   ASP   305      12.128  25.019   2.197  1.00  0.00           O  
ATOM   2398  N   GLY   306      14.269  24.447   2.156  1.00  0.00           N  
ATOM   2399  CA  GLY   306      14.606  24.528   3.563  1.00  0.00           C  
ATOM   2400  C   GLY   306      14.395  23.374   4.547  1.00  0.00           C  
ATOM   2401  O   GLY   306      14.651  23.521   5.716  1.00  0.00           O  
ATOM   2402  N   VAL   307      14.016  22.224   4.036  1.00  0.00           N  
ATOM   2403  CA  VAL   307      13.872  20.856   4.646  1.00  0.00           C  
ATOM   2404  CB  VAL   307      12.465  20.295   4.402  1.00  0.00           C  
ATOM   2405  CG1 VAL   307      12.265  18.957   5.152  1.00  0.00           C  
ATOM   2406  CG2 VAL   307      11.338  21.250   4.840  1.00  0.00           C  
ATOM   2407  C   VAL   307      14.941  19.828   4.160  1.00  0.00           C  
ATOM   2408  O   VAL   307      14.998  19.458   2.956  1.00  0.00           O  
ATOM   2409  N   ASP   308      15.687  19.205   5.093  1.00  0.00           N  
ATOM   2410  CA  ASP   308      16.823  18.316   4.814  1.00  0.00           C  
ATOM   2411  CB  ASP   308      17.408  17.760   6.150  1.00  0.00           C  
ATOM   2412  CG  ASP   308      18.149  18.833   6.970  1.00  0.00           C  
ATOM   2413  OD1 ASP   308      18.175  20.017   6.526  1.00  0.00           O  
ATOM   2414  OD2 ASP   308      18.770  18.517   7.970  1.00  0.00           O1-
ATOM   2415  C   ASP   308      16.480  17.160   3.930  1.00  0.00           C  
ATOM   2416  O   ASP   308      15.413  16.476   4.036  1.00  0.00           O  
ATOM   2417  N   VAL   309      17.396  16.712   3.059  1.00  0.00           N  
ATOM   2418  CA  VAL   309      17.362  15.324   2.457  1.00  0.00           C  
ATOM   2419  CB  VAL   309      16.934  15.334   0.939  1.00  0.00           C  
ATOM   2420  CG1 VAL   309      16.992  13.936   0.421  1.00  0.00           C  
ATOM   2421  CG2 VAL   309      15.430  15.747   0.907  1.00  0.00           C  
ATOM   2422  C   VAL   309      18.684  14.648   2.641  1.00  0.00           C  
ATOM   2423  O   VAL   309      19.725  15.259   2.290  1.00  0.00           O  
ATOM   2424  N   PRO   310      18.847  13.540   3.359  1.00  0.00           N  
ATOM   2425  CD  PRO   310      17.842  12.708   4.040  1.00  0.00           C  
ATOM   2426  CG  PRO   310      18.597  11.570   4.673  1.00  0.00           C  
ATOM   2427  CB  PRO   310      20.030  12.065   4.767  1.00  0.00           C  
ATOM   2428  CA  PRO   310      20.165  12.898   3.501  1.00  0.00           C  
ATOM   2429  C   PRO   310      20.406  12.093   2.242  1.00  0.00           C  
ATOM   2430  O   PRO   310      19.648  11.210   1.874  1.00  0.00           O  
ATOM   2431  N   LEU   311      21.422  12.573   1.499  1.00  0.00           N  
ATOM   2432  CA  LEU   311      21.706  12.254   0.065  1.00  0.00           C  
ATOM   2433  CB  LEU   311      22.414  13.415  -0.506  1.00  0.00           C  
ATOM   2434  CG  LEU   311      22.461  13.409  -2.101  1.00  0.00           C  
ATOM   2435  CD1 LEU   311      21.109  13.817  -2.740  1.00  0.00           C  
ATOM   2436  CD2 LEU   311      23.555  14.293  -2.729  1.00  0.00           C  
ATOM   2437  C   LEU   311      22.431  10.989  -0.185  1.00  0.00           C  
ATOM   2438  O   LEU   311      22.438  10.415  -1.289  1.00  0.00           O  
ATOM   2439  N   GLY   312      23.133  10.473   0.876  1.00  0.00           N  
ATOM   2440  CA  GLY   312      24.157   9.413   0.729  1.00  0.00           C  
ATOM   2441  C   GLY   312      23.670   7.901   0.745  1.00  0.00           C  
ATOM   2442  O   GLY   312      22.552   7.584   1.118  1.00  0.00           O  
ATOM   2443  N   THR   313      24.699   7.067   0.474  1.00  0.00           N  
ATOM   2444  CA  THR   313      24.409   5.583   0.381  1.00  0.00           C  
ATOM   2445  CB  THR   313      25.501   4.890  -0.474  1.00  0.00           C  
ATOM   2446  CG2 THR   313      25.123   3.418  -0.811  1.00  0.00           C  
ATOM   2447  OG1 THR   313      25.594   5.487  -1.773  1.00  0.00           O  
ATOM   2448  C   THR   313      24.341   4.984   1.741  1.00  0.00           C  
ATOM   2449  O   THR   313      24.933   5.487   2.656  1.00  0.00           O  
ATOM   2450  N   GLY   314      23.471   4.012   1.873  1.00  0.00           N  
ATOM   2451  CA  GLY   314      23.168   3.136   3.086  1.00  0.00           C  
ATOM   2452  C   GLY   314      24.388   2.774   3.928  1.00  0.00           C  
ATOM   2453  O   GLY   314      25.334   2.137   3.542  1.00  0.00           O  
ATOM   2454  N   ILE   315      24.358   3.320   5.134  1.00  0.00           N  
ATOM   2455  CA  ILE   315      25.419   3.126   6.215  1.00  0.00           C  
ATOM   2456  CB  ILE   315      26.054   4.434   6.749  1.00  0.00           C  
ATOM   2457  CG2 ILE   315      26.805   5.142   5.622  1.00  0.00           C  
ATOM   2458  CG1 ILE   315      24.947   5.358   7.373  1.00  0.00           C  
ATOM   2459  CD1 ILE   315      25.512   6.638   7.971  1.00  0.00           C  
ATOM   2460  C   ILE   315      24.839   2.361   7.475  1.00  0.00           C  
ATOM   2461  O   ILE   315      23.650   2.417   7.766  1.00  0.00           O  
ATOM   2462  N   SER   316      25.765   1.836   8.321  1.00  0.00           N  
ATOM   2463  CA  SER   316      25.452   1.338   9.637  1.00  0.00           C  
ATOM   2464  CB  SER   316      26.718   0.996  10.486  1.00  0.00           C  
ATOM   2465  OG  SER   316      26.391   0.205  11.588  1.00  0.00           O  
ATOM   2466  C   SER   316      24.563   2.320  10.446  1.00  0.00           C  
ATOM   2467  O   SER   316      24.920   3.561  10.373  1.00  0.00           O  
ATOM   2468  N   SER   317      23.509   1.989  11.257  1.00  0.00           N  
ATOM   2469  CA  SER   317      22.975   2.923  12.314  1.00  0.00           C  
ATOM   2470  CB  SER   317      21.553   2.444  12.643  1.00  0.00           C  
ATOM   2471  OG  SER   317      21.469   1.082  13.152  1.00  0.00           O  
ATOM   2472  C   SER   317      23.845   2.842  13.610  1.00  0.00           C  
ATOM   2473  O   SER   317      23.647   3.692  14.450  1.00  0.00           O  
ATOM   2474  N   GLY   318      24.697   1.846  13.693  1.00  0.00           N  
ATOM   2475  CA  GLY   318      25.281   1.476  14.959  1.00  0.00           C  
ATOM   2476  C   GLY   318      24.385   0.539  15.849  1.00  0.00           C  
ATOM   2477  O   GLY   318      24.898   0.031  16.846  1.00  0.00           O  
ATOM   2478  N   VAL   319      23.113   0.301  15.535  1.00  0.00           N  
ATOM   2479  CA  VAL   319      22.135  -0.438  16.399  1.00  0.00           C  
ATOM   2480  CB  VAL   319      20.666   0.133  16.164  1.00  0.00           C  
ATOM   2481  CG1 VAL   319      19.794  -0.296  17.322  1.00  0.00           C  
ATOM   2482  CG2 VAL   319      20.745   1.671  16.237  1.00  0.00           C  
ATOM   2483  C   VAL   319      22.244  -1.965  16.109  1.00  0.00           C  
ATOM   2484  O   VAL   319      21.665  -2.459  15.163  1.00  0.00           O  
ATOM   2485  N   ASN   320      22.951  -2.691  16.990  1.00  0.00           N  
ATOM   2486  CA  ASN   320      23.216  -4.121  16.869  1.00  0.00           C  
ATOM   2487  CB  ASN   320      24.469  -4.459  17.668  1.00  0.00           C  
ATOM   2488  CG  ASN   320      24.951  -5.916  17.556  1.00  0.00           C  
ATOM   2489  OD1 ASN   320      25.562  -6.239  16.555  1.00  0.00           O  
ATOM   2490  ND2 ASN   320      24.838  -6.747  18.567  1.00  0.00           N  
ATOM   2491  C   ASN   320      22.001  -4.961  17.313  1.00  0.00           C  
ATOM   2492  O   ASN   320      21.733  -5.986  16.662  1.00  0.00           O  
ATOM   2493  N   ASP   321      21.255  -4.454  18.280  1.00  0.00           N  
ATOM   2494  CA  ASP   321      20.139  -5.053  18.927  1.00  0.00           C  
ATOM   2495  CB  ASP   321      20.240  -4.870  20.479  1.00  0.00           C  
ATOM   2496  CG  ASP   321      20.468  -3.534  21.082  1.00  0.00           C  
ATOM   2497  OD1 ASP   321      20.723  -2.542  20.399  1.00  0.00           O  
ATOM   2498  OD2 ASP   321      20.608  -3.445  22.353  1.00  0.00           O1-
ATOM   2499  C   ASP   321      18.662  -4.733  18.381  1.00  0.00           C  
ATOM   2500  O   ASP   321      17.634  -4.928  18.962  1.00  0.00           O  
ATOM   2501  N   THR   322      18.637  -4.314  17.109  1.00  0.00           N  
ATOM   2502  CA  THR   322      17.519  -4.523  16.184  1.00  0.00           C  
ATOM   2503  CB  THR   322      17.147  -3.236  15.521  1.00  0.00           C  
ATOM   2504  CG2 THR   322      18.223  -2.491  14.772  1.00  0.00           C  
ATOM   2505  OG1 THR   322      16.070  -3.544  14.632  1.00  0.00           O  
ATOM   2506  C   THR   322      17.888  -5.539  15.123  1.00  0.00           C  
ATOM   2507  O   THR   322      19.063  -5.704  14.823  1.00  0.00           O  
ATOM   2508  N   SER   323      16.891  -6.306  14.620  1.00  0.00           N  
ATOM   2509  CA  SER   323      16.960  -7.325  13.551  1.00  0.00           C  
ATOM   2510  CB  SER   323      16.001  -8.515  13.845  1.00  0.00           C  
ATOM   2511  OG  SER   323      16.440  -9.116  15.077  1.00  0.00           O  
ATOM   2512  C   SER   323      16.493  -6.720  12.257  1.00  0.00           C  
ATOM   2513  O   SER   323      16.786  -7.288  11.220  1.00  0.00           O  
ATOM   2514  N   LEU   324      15.767  -5.614  12.220  1.00  0.00           N  
ATOM   2515  CA  LEU   324      15.213  -5.149  10.915  1.00  0.00           C  
ATOM   2516  CB  LEU   324      14.028  -4.336  11.172  1.00  0.00           C  
ATOM   2517  CG  LEU   324      12.881  -5.005  11.962  1.00  0.00           C  
ATOM   2518  CD1 LEU   324      11.727  -3.996  11.960  1.00  0.00           C  
ATOM   2519  CD2 LEU   324      12.553  -6.388  11.433  1.00  0.00           C  
ATOM   2520  C   LEU   324      16.295  -4.376  10.190  1.00  0.00           C  
ATOM   2521  O   LEU   324      17.133  -3.684  10.791  1.00  0.00           O  
ATOM   2522  N   LEU   325      16.399  -4.449   8.891  1.00  0.00           N  
ATOM   2523  CA  LEU   325      17.303  -3.709   8.099  1.00  0.00           C  
ATOM   2524  CB  LEU   325      17.053  -4.167   6.687  1.00  0.00           C  
ATOM   2525  CG  LEU   325      17.299  -5.634   6.312  1.00  0.00           C  
ATOM   2526  CD1 LEU   325      16.770  -5.808   4.815  1.00  0.00           C  
ATOM   2527  CD2 LEU   325      18.720  -6.051   6.647  1.00  0.00           C  
ATOM   2528  C   LEU   325      17.052  -2.236   8.308  1.00  0.00           C  
ATOM   2529  O   LEU   325      17.933  -1.453   8.570  1.00  0.00           O  
ATOM   2530  N   TYR   326      15.858  -1.816   7.952  1.00  0.00           N  
ATOM   2531  CA  TYR   326      15.536  -0.382   7.796  1.00  0.00           C  
ATOM   2532  CB  TYR   326      14.887  -0.120   6.389  1.00  0.00           C  
ATOM   2533  CG  TYR   326      15.634  -0.653   5.193  1.00  0.00           C  
ATOM   2534  CD1 TYR   326      16.661   0.051   4.646  1.00  0.00           C  
ATOM   2535  CE1 TYR   326      17.401  -0.427   3.575  1.00  0.00           C  
ATOM   2536  CZ  TYR   326      17.071  -1.693   2.998  1.00  0.00           C  
ATOM   2537  OH  TYR   326      17.792  -2.158   1.967  1.00  0.00           O  
ATOM   2538  CE2 TYR   326      15.981  -2.462   3.558  1.00  0.00           C  
ATOM   2539  CD2 TYR   326      15.313  -1.949   4.695  1.00  0.00           C  
ATOM   2540  C   TYR   326      14.639   0.218   8.870  1.00  0.00           C  
ATOM   2541  O   TYR   326      13.663  -0.448   9.256  1.00  0.00           O  
ATOM   2542  N   ASN   327      14.727   1.500   8.960  1.00  0.00           N  
ATOM   2543  CA  ASN   327      13.916   2.246   9.915  1.00  0.00           C  
ATOM   2544  CB  ASN   327      14.429   3.716  10.123  1.00  0.00           C  
ATOM   2545  CG  ASN   327      15.890   3.818  10.581  1.00  0.00           C  
ATOM   2546  OD1 ASN   327      16.255   3.393  11.682  1.00  0.00           O  
ATOM   2547  ND2 ASN   327      16.569   4.715   9.985  1.00  0.00           N  
ATOM   2548  C   ASN   327      12.485   2.427   9.404  1.00  0.00           C  
ATOM   2549  O   ASN   327      12.264   2.481   8.183  1.00  0.00           O  
ATOM   2550  N   GLU   328      11.516   2.699  10.271  1.00  0.00           N  
ATOM   2551  CA  GLU   328      10.226   3.226   9.973  1.00  0.00           C  
ATOM   2552  CB  GLU   328       9.178   2.127   9.896  1.00  0.00           C  
ATOM   2553  CG  GLU   328       9.061   1.087  11.004  1.00  0.00           C  
ATOM   2554  CD  GLU   328       9.197  -0.344  10.514  1.00  0.00           C  
ATOM   2555  OE1 GLU   328       8.449  -0.804   9.636  1.00  0.00           O  
ATOM   2556  OE2 GLU   328      10.157  -1.006  11.014  1.00  0.00           O1-
ATOM   2557  C   GLU   328       9.856   4.360  10.972  1.00  0.00           C  
ATOM   2558  O   GLU   328      10.415   4.505  12.037  1.00  0.00           O  
ATOM   2559  N   TYR   329       8.911   5.214  10.595  1.00  0.00           N  
ATOM   2560  CA  TYR   329       8.485   6.434  11.334  1.00  0.00           C  
ATOM   2561  CB  TYR   329       8.962   7.690  10.639  1.00  0.00           C  
ATOM   2562  CG  TYR   329      10.443   7.901  10.560  1.00  0.00           C  
ATOM   2563  CD1 TYR   329      11.188   7.080   9.712  1.00  0.00           C  
ATOM   2564  CE1 TYR   329      12.548   7.177   9.624  1.00  0.00           C  
ATOM   2565  CZ  TYR   329      13.276   8.073  10.391  1.00  0.00           C  
ATOM   2566  OH  TYR   329      14.662   8.028  10.341  1.00  0.00           O  
ATOM   2567  CE2 TYR   329      12.560   8.978  11.166  1.00  0.00           C  
ATOM   2568  CD2 TYR   329      11.123   8.899  11.279  1.00  0.00           C  
ATOM   2569  C   TYR   329       6.979   6.330  11.246  1.00  0.00           C  
ATOM   2570  O   TYR   329       6.419   5.937  10.216  1.00  0.00           O  
ATOM   2571  N   ILE   330       6.323   6.544  12.338  1.00  0.00           N  
ATOM   2572  CA  ILE   330       4.888   6.415  12.531  1.00  0.00           C  
ATOM   2573  CB  ILE   330       4.553   5.138  13.390  1.00  0.00           C  
ATOM   2574  CG2 ILE   330       3.032   4.967  13.721  1.00  0.00           C  
ATOM   2575  CG1 ILE   330       4.957   3.806  12.749  1.00  0.00           C  
ATOM   2576  CD1 ILE   330       6.378   3.312  13.086  1.00  0.00           C  
ATOM   2577  C   ILE   330       4.256   7.699  13.146  1.00  0.00           C  
ATOM   2578  O   ILE   330       4.786   8.275  14.069  1.00  0.00           O  
ATOM   2579  N   VAL   331       3.167   8.180  12.565  1.00  0.00           N  
ATOM   2580  CA  VAL   331       2.464   9.360  13.160  1.00  0.00           C  
ATOM   2581  CB  VAL   331       2.787  10.716  12.376  1.00  0.00           C  
ATOM   2582  CG1 VAL   331       4.289  11.085  12.382  1.00  0.00           C  
ATOM   2583  CG2 VAL   331       2.260  10.717  10.942  1.00  0.00           C  
ATOM   2584  C   VAL   331       0.898   9.162  13.189  1.00  0.00           C  
ATOM   2585  O   VAL   331       0.329   8.474  12.406  1.00  0.00           O  
ATOM   2586  N   TYR   332       0.274   9.864  14.080  1.00  0.00           N  
ATOM   2587  CA  TYR   332      -1.071   9.622  14.535  1.00  0.00           C  
ATOM   2588  CB  TYR   332      -0.972   9.139  15.924  1.00  0.00           C  
ATOM   2589  CG  TYR   332      -0.041   8.012  16.315  1.00  0.00           C  
ATOM   2590  CD1 TYR   332      -0.243   6.707  15.738  1.00  0.00           C  
ATOM   2591  CE1 TYR   332       0.577   5.615  16.125  1.00  0.00           C  
ATOM   2592  CZ  TYR   332       1.499   5.758  17.147  1.00  0.00           C  
ATOM   2593  OH  TYR   332       2.368   4.712  17.427  1.00  0.00           O  
ATOM   2594  CE2 TYR   332       1.652   7.043  17.734  1.00  0.00           C  
ATOM   2595  CD2 TYR   332       0.897   8.149  17.356  1.00  0.00           C  
ATOM   2596  C   TYR   332      -2.120  10.781  14.364  1.00  0.00           C  
ATOM   2597  O   TYR   332      -3.067  10.846  15.117  1.00  0.00           O  
ATOM   2598  N   ASP   333      -1.901  11.615  13.407  1.00  0.00           N  
ATOM   2599  CA  ASP   333      -2.764  12.558  12.745  1.00  0.00           C  
ATOM   2600  CB  ASP   333      -2.761  13.833  13.638  1.00  0.00           C  
ATOM   2601  CG  ASP   333      -3.896  14.774  13.209  1.00  0.00           C  
ATOM   2602  OD1 ASP   333      -4.240  15.616  14.032  1.00  0.00           O  
ATOM   2603  OD2 ASP   333      -4.505  14.724  12.129  1.00  0.00           O1-
ATOM   2604  C   ASP   333      -2.457  12.730  11.241  1.00  0.00           C  
ATOM   2605  O   ASP   333      -1.257  12.812  10.870  1.00  0.00           O  
ATOM   2606  N   ILE   334      -3.492  12.833  10.419  1.00  0.00           N  
ATOM   2607  CA  ILE   334      -3.392  13.107   9.036  1.00  0.00           C  
ATOM   2608  CB  ILE   334      -4.814  12.887   8.414  1.00  0.00           C  
ATOM   2609  CG2 ILE   334      -5.439  11.478   8.715  1.00  0.00           C  
ATOM   2610  CG1 ILE   334      -5.815  14.006   8.760  1.00  0.00           C  
ATOM   2611  CD1 ILE   334      -7.296  13.721   8.341  1.00  0.00           C  
ATOM   2612  C   ILE   334      -3.000  14.510   8.771  1.00  0.00           C  
ATOM   2613  O   ILE   334      -2.414  14.757   7.746  1.00  0.00           O  
ATOM   2614  N   ALA   335      -3.180  15.446   9.740  1.00  0.00           N  
ATOM   2615  CA  ALA   335      -2.623  16.852   9.649  1.00  0.00           C  
ATOM   2616  CB  ALA   335      -3.422  17.696  10.684  1.00  0.00           C  
ATOM   2617  C   ALA   335      -1.106  16.953   9.966  1.00  0.00           C  
ATOM   2618  O   ALA   335      -0.404  17.876   9.602  1.00  0.00           O  
ATOM   2619  N   GLN   336      -0.441  15.906  10.521  1.00  0.00           N  
ATOM   2620  CA  GLN   336       0.975  15.877  10.862  1.00  0.00           C  
ATOM   2621  CB  GLN   336       1.323  14.781  11.981  1.00  0.00           C  
ATOM   2622  CG  GLN   336       2.587  15.056  12.744  1.00  0.00           C  
ATOM   2623  CD  GLN   336       2.610  14.658  14.304  1.00  0.00           C  
ATOM   2624  OE1 GLN   336       1.622  14.163  14.821  1.00  0.00           O  
ATOM   2625  NE2 GLN   336       3.776  14.717  14.940  1.00  0.00           N  
ATOM   2626  C   GLN   336       1.938  15.770   9.648  1.00  0.00           C  
ATOM   2627  O   GLN   336       3.164  15.461   9.892  1.00  0.00           O  
ATOM   2628  N   VAL   337       1.479  15.960   8.372  1.00  0.00           N  
ATOM   2629  CA  VAL   337       2.337  15.919   7.205  1.00  0.00           C  
ATOM   2630  CB  VAL   337       2.560  14.410   6.822  1.00  0.00           C  
ATOM   2631  CG1 VAL   337       1.311  13.584   6.655  1.00  0.00           C  
ATOM   2632  CG2 VAL   337       3.397  14.128   5.571  1.00  0.00           C  
ATOM   2633  C   VAL   337       1.787  16.706   6.051  1.00  0.00           C  
ATOM   2634  O   VAL   337       0.610  17.065   6.057  1.00  0.00           O  
ATOM   2635  N   ASN   338       2.691  17.000   5.161  1.00  0.00           N  
ATOM   2636  CA  ASN   338       2.527  17.886   4.014  1.00  0.00           C  
ATOM   2637  CB  ASN   338       3.094  19.271   4.281  1.00  0.00           C  
ATOM   2638  CG  ASN   338       2.800  20.366   3.231  1.00  0.00           C  
ATOM   2639  OD1 ASN   338       3.471  21.406   3.208  1.00  0.00           O  
ATOM   2640  ND2 ASN   338       1.811  20.197   2.352  1.00  0.00           N  
ATOM   2641  C   ASN   338       3.263  17.192   2.863  1.00  0.00           C  
ATOM   2642  O   ASN   338       4.519  17.149   2.735  1.00  0.00           O  
ATOM   2643  N   LEU   339       2.491  16.675   1.982  1.00  0.00           N  
ATOM   2644  CA  LEU   339       3.053  16.063   0.767  1.00  0.00           C  
ATOM   2645  CB  LEU   339       1.956  15.369  -0.031  1.00  0.00           C  
ATOM   2646  CG  LEU   339       1.366  14.087   0.596  1.00  0.00           C  
ATOM   2647  CD1 LEU   339       0.263  13.474  -0.227  1.00  0.00           C  
ATOM   2648  CD2 LEU   339       2.313  12.927   0.754  1.00  0.00           C  
ATOM   2649  C   LEU   339       3.723  17.138  -0.186  1.00  0.00           C  
ATOM   2650  O   LEU   339       3.030  18.190  -0.536  1.00  0.00           O  
ATOM   2651  N   LYS   340       4.969  16.815  -0.630  1.00  0.00           N  
ATOM   2652  CA  LYS   340       5.678  17.786  -1.553  1.00  0.00           C  
ATOM   2653  CB  LYS   340       6.930  18.417  -0.919  1.00  0.00           C  
ATOM   2654  CG  LYS   340       6.481  19.387   0.249  1.00  0.00           C  
ATOM   2655  CD  LYS   340       7.769  19.978   0.929  1.00  0.00           C  
ATOM   2656  CE  LYS   340       7.208  21.134   1.816  1.00  0.00           C  
ATOM   2657  NZ  LYS   340       8.273  21.779   2.626  1.00  0.00           N1+
ATOM   2658  C   LYS   340       5.948  17.257  -2.958  1.00  0.00           C  
ATOM   2659  O   LYS   340       5.817  17.974  -3.958  1.00  0.00           O  
ATOM   2660  N   TYR   341       6.313  16.003  -3.063  1.00  0.00           N  
ATOM   2661  CA  TYR   341       6.560  15.282  -4.327  1.00  0.00           C  
ATOM   2662  CB  TYR   341       8.087  15.155  -4.541  1.00  0.00           C  
ATOM   2663  CG  TYR   341       8.857  16.406  -4.238  1.00  0.00           C  
ATOM   2664  CD1 TYR   341       9.092  17.272  -5.279  1.00  0.00           C  
ATOM   2665  CE1 TYR   341       9.969  18.389  -5.062  1.00  0.00           C  
ATOM   2666  CZ  TYR   341      10.549  18.592  -3.850  1.00  0.00           C  
ATOM   2667  OH  TYR   341      11.483  19.530  -3.767  1.00  0.00           O  
ATOM   2668  CE2 TYR   341      10.341  17.755  -2.807  1.00  0.00           C  
ATOM   2669  CD2 TYR   341       9.520  16.588  -3.010  1.00  0.00           C  
ATOM   2670  C   TYR   341       5.804  13.955  -4.564  1.00  0.00           C  
ATOM   2671  O   TYR   341       5.405  13.342  -3.575  1.00  0.00           O  
ATOM   2672  N   LEU   342       5.806  13.569  -5.797  1.00  0.00           N  
ATOM   2673  CA  LEU   342       5.179  12.351  -6.353  1.00  0.00           C  
ATOM   2674  CB  LEU   342       3.761  12.662  -6.826  1.00  0.00           C  
ATOM   2675  CG  LEU   342       3.053  11.691  -7.863  1.00  0.00           C  
ATOM   2676  CD1 LEU   342       2.421  10.501  -7.228  1.00  0.00           C  
ATOM   2677  CD2 LEU   342       1.923  12.500  -8.612  1.00  0.00           C  
ATOM   2678  C   LEU   342       6.143  11.840  -7.423  1.00  0.00           C  
ATOM   2679  O   LEU   342       6.494  12.585  -8.359  1.00  0.00           O  
ATOM   2680  N   LEU   343       6.676  10.649  -7.324  1.00  0.00           N  
ATOM   2681  CA  LEU   343       7.623  10.070  -8.298  1.00  0.00           C  
ATOM   2682  CB  LEU   343       9.072   9.796  -7.710  1.00  0.00           C  
ATOM   2683  CG  LEU   343       9.572  10.623  -6.519  1.00  0.00           C  
ATOM   2684  CD1 LEU   343      10.939  10.043  -6.036  1.00  0.00           C  
ATOM   2685  CD2 LEU   343       9.756  12.113  -6.771  1.00  0.00           C  
ATOM   2686  C   LEU   343       7.051   8.777  -8.939  1.00  0.00           C  
ATOM   2687  O   LEU   343       6.575   7.898  -8.309  1.00  0.00           O  
ATOM   2688  N   LYS   344       7.303   8.661 -10.234  1.00  0.00           N  
ATOM   2689  CA  LYS   344       7.203   7.440 -10.992  1.00  0.00           C  
ATOM   2690  CB  LYS   344       6.760   7.724 -12.442  1.00  0.00           C  
ATOM   2691  CG  LYS   344       6.254   6.413 -13.108  1.00  0.00           C  
ATOM   2692  CD  LYS   344       5.481   6.578 -14.412  1.00  0.00           C  
ATOM   2693  CE  LYS   344       6.459   6.737 -15.638  1.00  0.00           C  
ATOM   2694  NZ  LYS   344       5.750   7.147 -16.828  1.00  0.00           N1+
ATOM   2695  C   LYS   344       8.496   6.627 -10.963  1.00  0.00           C  
ATOM   2696  O   LYS   344       9.517   7.197 -11.267  1.00  0.00           O  
ATOM   2697  N   LEU   345       8.386   5.314 -10.866  1.00  0.00           N  
ATOM   2698  CA  LEU   345       9.389   4.281 -10.671  1.00  0.00           C  
ATOM   2699  CB  LEU   345       9.482   3.846  -9.269  1.00  0.00           C  
ATOM   2700  CG  LEU   345       9.880   4.843  -8.199  1.00  0.00           C  
ATOM   2701  CD1 LEU   345       9.634   4.222  -6.795  1.00  0.00           C  
ATOM   2702  CD2 LEU   345      11.383   5.171  -8.237  1.00  0.00           C  
ATOM   2703  C   LEU   345       9.271   3.086 -11.630  1.00  0.00           C  
ATOM   2704  O   LEU   345       8.293   2.331 -11.640  1.00  0.00           O  
ATOM   2705  N   LYS   346      10.377   2.692 -12.299  1.00  0.00           N  
ATOM   2706  CA  LYS   346      10.646   1.532 -13.165  1.00  0.00           C  
ATOM   2707  CB  LYS   346      11.227   1.929 -14.503  1.00  0.00           C  
ATOM   2708  CG  LYS   346      11.430   0.812 -15.601  1.00  0.00           C  
ATOM   2709  CD  LYS   346      12.735   0.113 -15.434  1.00  0.00           C  
ATOM   2710  CE  LYS   346      13.025  -0.863 -16.540  1.00  0.00           C  
ATOM   2711  NZ  LYS   346      12.369  -2.161 -16.415  1.00  0.00           N1+
ATOM   2712  C   LYS   346      11.603   0.554 -12.444  1.00  0.00           C  
ATOM   2713  O   LYS   346      12.778   0.914 -12.199  1.00  0.00           O  
ATOM   2714  N   PHE   347      11.006  -0.575 -12.169  1.00  0.00           N  
ATOM   2715  CA  PHE   347      11.506  -1.720 -11.434  1.00  0.00           C  
ATOM   2716  CB  PHE   347      10.374  -2.358 -10.575  1.00  0.00           C  
ATOM   2717  CG  PHE   347       9.812  -1.564  -9.426  1.00  0.00           C  
ATOM   2718  CD1 PHE   347       8.916  -0.500  -9.607  1.00  0.00           C  
ATOM   2719  CE1 PHE   347       8.416   0.324  -8.613  1.00  0.00           C  
ATOM   2720  CZ  PHE   347       8.759   0.028  -7.258  1.00  0.00           C  
ATOM   2721  CE2 PHE   347       9.658  -1.038  -7.046  1.00  0.00           C  
ATOM   2722  CD2 PHE   347      10.058  -1.884  -8.100  1.00  0.00           C  
ATOM   2723  C   PHE   347      12.053  -2.701 -12.504  1.00  0.00           C  
ATOM   2724  O   PHE   347      11.617  -2.793 -13.650  1.00  0.00           O  
ATOM   2725  N   ASN   348      13.023  -3.422 -12.004  1.00  0.00           N  
ATOM   2726  CA  ASN   348      13.806  -4.389 -12.764  1.00  0.00           C  
ATOM   2727  CB  ASN   348      15.218  -3.805 -13.069  1.00  0.00           C  
ATOM   2728  CG  ASN   348      15.203  -2.498 -13.806  1.00  0.00           C  
ATOM   2729  OD1 ASN   348      15.251  -2.390 -15.021  1.00  0.00           O  
ATOM   2730  ND2 ASN   348      15.259  -1.353 -13.065  1.00  0.00           N  
ATOM   2731  C   ASN   348      13.931  -5.748 -12.057  1.00  0.00           C  
ATOM   2732  O   ASN   348      14.968  -6.232 -11.689  1.00  0.00           O  
ATOM   2733  N   PHE   349      12.727  -6.251 -11.814  1.00  0.00           N  
ATOM   2734  CA  PHE   349      12.576  -7.640 -11.255  1.00  0.00           C  
ATOM   2735  CB  PHE   349      11.084  -7.923 -10.963  1.00  0.00           C  
ATOM   2736  CG  PHE   349      10.550  -7.034  -9.878  1.00  0.00           C  
ATOM   2737  CD1 PHE   349      10.668  -7.396  -8.516  1.00  0.00           C  
ATOM   2738  CE1 PHE   349      10.096  -6.604  -7.459  1.00  0.00           C  
ATOM   2739  CZ  PHE   349       9.233  -5.539  -7.790  1.00  0.00           C  
ATOM   2740  CE2 PHE   349       9.144  -5.213  -9.144  1.00  0.00           C  
ATOM   2741  CD2 PHE   349       9.799  -5.905 -10.200  1.00  0.00           C  
ATOM   2742  C   PHE   349      13.011  -8.759 -12.152  1.00  0.00           C  
ATOM   2743  O   PHE   349      13.107  -8.558 -13.408  1.00  0.00           O  
ATOM   2744  N   LYS   350      13.291  -9.942 -11.569  1.00  0.00           N  
ATOM   2745  CA  LYS   350      13.859 -11.116 -12.344  1.00  0.00           C  
ATOM   2746  CB  LYS   350      14.925 -11.806 -11.580  1.00  0.00           C  
ATOM   2747  CG  LYS   350      16.045 -10.820 -11.067  1.00  0.00           C  
ATOM   2748  CD  LYS   350      16.853 -10.157 -12.264  1.00  0.00           C  
ATOM   2749  CE  LYS   350      17.795  -8.980 -11.878  1.00  0.00           C  
ATOM   2750  NZ  LYS   350      18.505  -8.365 -13.013  1.00  0.00           N1+
ATOM   2751  C   LYS   350      12.787 -12.094 -12.707  1.00  0.00           C  
ATOM   2752  O   LYS   350      12.800 -12.491 -13.831  1.00  0.00           O  
ATOM   2753  OXT LYS   350      11.930 -12.361 -11.859  1.00  0.00           O1-
ATOM   2754  CAM LIG   351      -0.994  -4.571   7.999  1.00  0.00           C  
ATOM   2755  CAK LIG   351      -2.452  -5.093   8.348  1.00  0.00           C  
ATOM   2756  CAL LIG   351      -3.569  -4.352   7.626  1.00  0.00           C  
ATOM   2757  NAP LIG   351      -3.511  -2.802   7.579  1.00  0.00           N  
ATOM   2758  CAN LIG   351      -2.082  -2.369   7.353  1.00  0.00           C  
ATOM   2759  CAW LIG   351      -0.967  -3.095   8.228  1.00  0.00           C  
ATOM   2760  CAR LIG   351       0.409  -2.416   7.829  1.00  0.00           C  
ATOM   2761  CAF LIG   351       0.851  -2.443   6.451  1.00  0.00           C  
ATOM   2762  CAH LIG   351       2.036  -1.860   6.036  1.00  0.00           C  
ATOM   2763  CAE LIG   351       1.217  -1.776   8.776  1.00  0.00           C  
ATOM   2764  CAG LIG   351       2.309  -1.103   8.379  1.00  0.00           C  
ATOM   2765  CAS LIG   351       2.760  -1.089   7.013  1.00  0.00           C  
ATOM   2766  NAX LIG   351       3.849  -0.308   6.602  1.00  0.00           N  
ATOM   2767  CAJ LIG   351       5.005  -0.393   7.285  1.00  0.00           C  
ATOM   2768  NAO LIG   351       3.852   0.675   5.570  1.00  0.00           N  
ATOM   2769  CAV LIG   351       5.097   1.248   5.659  1.00  0.00           C  
ATOM   2770  CAU LIG   351       5.831   0.769   6.783  1.00  0.00           C  
ATOM   2771  CAI LIG   351       7.048   1.304   7.197  1.00  0.00           C  
ATOM   2772  CAC LIG   351       7.524   2.417   6.509  1.00  0.00           C  
ATOM   2773  CAD LIG   351       6.857   2.929   5.429  1.00  0.00           C  
ATOM   2774  CAT LIG   351       5.643   2.356   4.936  1.00  0.00           C  
ATOM   2775  CAQ LIG   351       4.998   2.864   3.758  1.00  0.00           C  
ATOM   2776  OAB LIG   351       5.491   3.716   3.070  1.00  0.00           O  
ATOM   2777  NAA LIG   351       3.828   2.248   3.362  1.00  0.00           N  
END
