# Supplementary material for: Revealing the selective mechanisms of inhibitors to PARP-1 and PARP-2 via multiple computational methods
Source: PeerJ. 2020 May 25;8:e9241. doi: 10.7717/peerj.9241 (PMC7255342; doi:10.7717/peerj.9241)
Supplement: Data S1 [file peerj-08-9241-s001.zip › Raw_data/Figure 7/(C) PARP-2.csv]

Residue	Differences
231	5.2E-5
232	1.6E-5
233	2.6E-5
234	5.4E-5
235	3.4E-5
236	-4.4E-5
237	-3.68E-4
238	3E-5
239	-9.4E-5
240	-8.9E-4
241	-2.28E-4
242	-1.48E-4
243	2.7E-4
244	-7.96E-4
245	-8.24E-4
246	-3.68E-4
247	-0.00157
248	-3.08E-4
249	-0.00106
250	-0.00222
251	0.00507
252	-0.00459
253	-0.00602
254	0.01355
255	0.00188
256	-0.00107
257	-0.00756
258	0.00986
259	0.00192
260	-2.02E-4
261	-7.78E-4
262	-6E-6
263	0.00134
264	0.00354
265	-6.64E-4
266	-3.92E-4
267	0.00209
268	0.0012
269	-0.00539
270	9.6E-5
271	-8.36E-4
272	-8.8E-4
273	-5.16E-4
274	-0.00138
275	0.00243
276	0.00585
277	8.28E-4
278	0.00778
279	-0.04604
280	-0.00462
281	0.00597
282	0.01273
283	-0.00456
284	0.00406
285	0.00699
286	-0.02999
287	-0.004
288	4.88E-4
289	6.3E-4
290	-2.24E-4
291	1.02E-4
292	4.6E-5
293	-1.4E-4
294	0.00303
295	-5E-4
296	0.00145
297	-1.46E-4
298	-4.5E-4
299	-4.6E-5
300	-0.00211
301	-1.34E-4
302	-0.00152
303	-3.08E-4
304	-0.00366
305	-0.00303
306	-0.00212
307	-0.00162
308	0.00424
309	8.64E-4
310	-0.00152
311	0.0029
312	-0.00579
313	3.58E-4
314	-2E-6
315	-2.52E-4
316	7.62E-4
317	3.46E-4
318	2.68E-4
319	-0.00125
320	-1.12E-4
321	6.1E-4
322	-0.00112
323	0.00212
324	-0.01801
325	-0.01713
326	-0.01352
327	0.05444
328	-1.47383
329	-0.18878
330	0.19225
331	0.70134
332	-1.62333
333	-0.05012
334	0.05287
335	-2.26821
336	-0.00808
337	-0.00341
338	-0.00186
339	-0.04455
340	0.00116
341	-0.00752
342	9.4E-5
343	4.3E-4
344	7E-4
345	0.00382
346	2.16E-4
347	2.1E-4
348	0.00208
349	-7.4E-5
350	-5.72E-4
351	8.2E-5
352	1.06E-4
353	-5.2E-5
354	-2.2E-5
355	-5.24E-4
356	-1.08E-4
357	-3E-5
358	-1.8E-5
359	-3.74E-4
360	-1.26E-4
361	-2.06E-4
362	-1.12E-4
363	4.86E-4
364	-3.46E-4
365	-1.06E-4
366	-4.76E-4
367	-2.02E-4
368	-2.8E-5
369	-5.6E-5
370	-6.98E-4
371	-3.4E-5
372	4.8E-5
373	5.14E-4
374	-8.6E-5
375	4.18E-4
376	1.22E-4
377	8.2E-5
378	0.00126
379	1.08E-4
380	-6E-4
381	1.2E-4
382	1.7E-4
383	4.2E-5
384	-3.8E-5
385	0.00144
386	-4.88E-4
387	-2.1E-4
388	-5.4E-4
389	0.0055
390	-0.00129
391	0.00109
392	4.02E-4
393	-3.5E-4
394	-0.00153
395	-0.00261
396	2.2E-4
397	-0.00143
398	-5.36E-4
399	-2.68E-4
400	-1.24E-4
401	-1.52E-4
402	-2.02E-4
403	6.3E-4
404	-7.8E-5
405	1E-5
406	7.82E-4
407	7E-5
408	1.22E-4
409	-9.96E-4
410	-5.2E-4
411	1.76E-4
412	-2.76E-4
413	5E-4
414	5.74E-4
415	-3.1E-4
416	-1.34E-4
417	-0.00369
418	0.00259
419	0.00201
420	1.8E-4
421	-4.2E-5
422	-5.18E-4
423	-0.00321
424	3.1E-4
425	7.4E-4
426	-0.0081
427	-0.06504
428	-0.11604
429	0.19614
430	0.04443
431	0.0993
432	-0.00171
433	-0.00563
434	0.0438
435	-0.0046
436	-6.08E-4
437	0.00208
438	0.01287
439	-0.00226
440	-0.00158
441	-0.00418
442	-0.00244
443	0.01029
444	0.06192
445	0.04442
446	0.0777
447	-0.03516
448	-0.00622
449	9.82E-4
450	0.07359
451	-0.04284
452	0.00605
453	-0.14478
454	0.01555
455	-1.34995
456	0.07784
457	0.02507
458	-0.03592
459	0.04692
460	-0.02505
461	-0.02866
462	-0.08966
463	0.01483
464	0.02515
465	0.00108
466	0.01493
467	0.00603
468	-0.00543
469	-0.29387
470	-0.28151
471	0.0244
472	-0.00343
473	0.37204
474	0.01093
475	0.00502
476	-0.00157
477	6.04E-4
478	0.00376
479	-4.56E-4
480	-0.00917
481	3.46E-4
482	-0.00239
483	-0.00105
484	9E-4
485	0.00246
486	-0.00289
487	-1.14E-4
488	-0.00307
489	0.00711
490	5.34E-4
491	4.88E-4
492	-8.2E-5
493	-8.4E-5
494	4.6E-4
495	-1.6E-5
496	-3.92E-4
497	0.00185
498	4.98E-4
499	1.32E-4
500	0.00514
501	0.00291
502	0.00994
503	-0.00558
504	-0.0044
505	0.00128
506	-3.8E-5
507	-7.32E-4
508	-2.4E-4
509	1E-5
510	-1.5E-4
511	-1.62E-4
512	-0.00409
513	3.58E-4
514	0.00267
515	0.00528
516	-0.0122
517	0.00117
518	-0.00118
519	-0.00342
520	0.00146
521	-0.00204
522	-0.00102
523	1.62E-4
524	5.78E-4
525	1.5E-4
526	5.6E-5
527	-5.58E-4
528	6.28E-4
529	6.2E-5
530	-2.64E-4
531	2.16E-4
532	-2.62E-4
533	-1.2E-4
534	-5.5E-4
535	3.8E-5
536	-6.54E-4
537	2.26E-4
538	-4.08E-4
539	-8.32E-4
540	-0.00123
541	-3.44E-4
542	5.4E-5
543	0.00324
544	-3.58E-4
545	1.4E-5
546	3.4E-4
547	-3.06E-4
548	-4.66E-4
549	-2.02E-4
550	0.0021
551	-5.94E-4
552	-0.00106
553	-0.00181
554	-0.00338
555	-0.00638
556	0.02047
557	-0.02168
558	0.20567
559	0.03079
560	0.02118
561	0.00219
562	-0.01704
563	6.8E-5
564	-0.0026
565	-0.00167
566	-3.58E-4
567	5.98E-4
568	-0.00263
569	-8.34E-4
570	-0.00375
571	-6.92E-4
572	5.28E-4
573	-4.86E-4
574	-0.00184
575	2.26E-4
576	-2.98E-4
577	3.8E-5
578	-5E-5
579	-4.8E-4
580	4E-5
581	4.48E-4
582	-2.74E-4
583	3.72E-4
