# Supplementary material for: Revealing the selective mechanisms of inhibitors to PARP-1 and PARP-2 via multiple computational methods
Source: PeerJ. 2020 May 25;8:e9241. doi: 10.7717/peerj.9241 (PMC7255342; doi:10.7717/peerj.9241)
Supplement: Data S1 [file peerj-08-9241-s001.zip › Raw_data/Figure 7/(D) PARP-2-NMS-P118.pdb]

ATOM      1  N   GLU     1      -9.398  20.335 -26.386  1.00  0.00           N  
ATOM      2  CA  GLU     1      -8.607  19.405 -25.708  1.00  0.00           C  
ATOM      3  CB  GLU     1      -7.218  19.339 -26.444  1.00  0.00           C  
ATOM      4  CG  GLU     1      -7.234  18.823 -27.903  1.00  0.00           C  
ATOM      5  CD  GLU     1      -8.382  18.026 -28.490  1.00  0.00           C  
ATOM      6  OE1 GLU     1      -8.094  17.043 -29.261  1.00  0.00           O  
ATOM      7  OE2 GLU     1      -9.562  18.336 -28.256  1.00  0.00           O1-
ATOM      8  C   GLU     1      -8.406  19.665 -24.255  1.00  0.00           C  
ATOM      9  O   GLU     1      -8.728  20.726 -23.783  1.00  0.00           O  
ATOM     10  N   SER     2      -7.798  18.709 -23.549  1.00  0.00           N  
ATOM     11  CA  SER     2      -7.229  18.923 -22.254  1.00  0.00           C  
ATOM     12  CB  SER     2      -6.905  17.625 -21.497  1.00  0.00           C  
ATOM     13  OG  SER     2      -6.116  17.826 -20.281  1.00  0.00           O  
ATOM     14  C   SER     2      -6.019  19.890 -22.391  1.00  0.00           C  
ATOM     15  O   SER     2      -5.157  19.804 -23.280  1.00  0.00           O  
ATOM     16  N   GLN     3      -5.888  20.769 -21.419  1.00  0.00           N  
ATOM     17  CA  GLN     3      -4.823  21.810 -21.452  1.00  0.00           C  
ATOM     18  CB  GLN     3      -5.477  23.140 -21.064  1.00  0.00           C  
ATOM     19  CG  GLN     3      -6.610  23.507 -22.037  1.00  0.00           C  
ATOM     20  CD  GLN     3      -6.249  23.646 -23.488  1.00  0.00           C  
ATOM     21  OE1 GLN     3      -5.159  24.026 -23.857  1.00  0.00           O  
ATOM     22  NE2 GLN     3      -7.184  23.352 -24.336  1.00  0.00           N  
ATOM     23  C   GLN     3      -3.586  21.535 -20.644  1.00  0.00           C  
ATOM     24  O   GLN     3      -2.695  22.377 -20.589  1.00  0.00           O  
ATOM     25  N   LEU     4      -3.524  20.332 -20.075  1.00  0.00           N  
ATOM     26  CA  LEU     4      -2.435  19.784 -19.355  1.00  0.00           C  
ATOM     27  CB  LEU     4      -2.989  18.518 -18.615  1.00  0.00           C  
ATOM     28  CG  LEU     4      -4.211  18.663 -17.593  1.00  0.00           C  
ATOM     29  CD1 LEU     4      -4.403  17.295 -16.854  1.00  0.00           C  
ATOM     30  CD2 LEU     4      -4.239  19.735 -16.465  1.00  0.00           C  
ATOM     31  C   LEU     4      -1.241  19.432 -20.230  1.00  0.00           C  
ATOM     32  O   LEU     4      -1.359  19.308 -21.450  1.00  0.00           O  
ATOM     33  N   ASP     5      -0.055  19.309 -19.575  1.00  0.00           N  
ATOM     34  CA  ASP     5       1.222  19.003 -20.172  1.00  0.00           C  
ATOM     35  CB  ASP     5       2.383  19.613 -19.384  1.00  0.00           C  
ATOM     36  CG  ASP     5       3.661  19.472 -20.174  1.00  0.00           C  
ATOM     37  OD1 ASP     5       3.851  20.105 -21.251  1.00  0.00           O  
ATOM     38  OD2 ASP     5       4.387  18.527 -19.869  1.00  0.00           O1-
ATOM     39  C   ASP     5       1.231  17.442 -20.357  1.00  0.00           C  
ATOM     40  O   ASP     5       0.648  16.704 -19.547  1.00  0.00           O  
ATOM     41  N   LEU     6       1.890  16.949 -21.441  1.00  0.00           N  
ATOM     42  CA  LEU     6       1.764  15.572 -21.823  1.00  0.00           C  
ATOM     43  CB  LEU     6       2.555  15.236 -23.104  1.00  0.00           C  
ATOM     44  CG  LEU     6       2.003  15.686 -24.476  1.00  0.00           C  
ATOM     45  CD1 LEU     6       3.028  15.443 -25.652  1.00  0.00           C  
ATOM     46  CD2 LEU     6       0.614  15.005 -24.699  1.00  0.00           C  
ATOM     47  C   LEU     6       2.184  14.611 -20.713  1.00  0.00           C  
ATOM     48  O   LEU     6       1.603  13.526 -20.540  1.00  0.00           O  
ATOM     49  N   ARG     7       3.216  15.006 -19.916  1.00  0.00           N  
ATOM     50  CA  ARG     7       3.668  14.161 -18.787  1.00  0.00           C  
ATOM     51  CB  ARG     7       4.925  14.799 -18.136  1.00  0.00           C  
ATOM     52  CG  ARG     7       6.088  14.586 -19.153  1.00  0.00           C  
ATOM     53  CD  ARG     7       7.293  15.553 -18.908  1.00  0.00           C  
ATOM     54  NE  ARG     7       6.968  16.941 -19.269  1.00  0.00           N  
ATOM     55  CZ  ARG     7       7.770  17.965 -19.223  1.00  0.00           C  
ATOM     56  NH1 ARG     7       8.947  18.052 -18.538  1.00  0.00           N1+
ATOM     57  NH2 ARG     7       7.454  19.110 -19.751  1.00  0.00           N  
ATOM     58  C   ARG     7       2.564  14.092 -17.752  1.00  0.00           C  
ATOM     59  O   ARG     7       2.183  12.980 -17.316  1.00  0.00           O  
ATOM     60  N   VAL     8       1.849  15.209 -17.523  1.00  0.00           N  
ATOM     61  CA  VAL     8       0.944  15.304 -16.362  1.00  0.00           C  
ATOM     62  CB  VAL     8       0.761  16.797 -15.937  1.00  0.00           C  
ATOM     63  CG1 VAL     8      -0.099  16.817 -14.653  1.00  0.00           C  
ATOM     64  CG2 VAL     8       2.063  17.500 -15.697  1.00  0.00           C  
ATOM     65  C   VAL     8      -0.425  14.629 -16.808  1.00  0.00           C  
ATOM     66  O   VAL     8      -1.047  13.951 -16.025  1.00  0.00           O  
ATOM     67  N   GLN     9      -0.878  14.846 -18.052  1.00  0.00           N  
ATOM     68  CA  GLN     9      -1.890  14.057 -18.760  1.00  0.00           C  
ATOM     69  CB  GLN     9      -1.931  14.282 -20.290  1.00  0.00           C  
ATOM     70  CG  GLN     9      -2.511  15.599 -20.672  1.00  0.00           C  
ATOM     71  CD  GLN     9      -2.621  15.806 -22.155  1.00  0.00           C  
ATOM     72  OE1 GLN     9      -2.530  14.812 -22.926  1.00  0.00           O  
ATOM     73  NE2 GLN     9      -2.796  17.016 -22.662  1.00  0.00           N  
ATOM     74  C   GLN     9      -1.815  12.579 -18.442  1.00  0.00           C  
ATOM     75  O   GLN     9      -2.766  11.935 -18.043  1.00  0.00           O  
ATOM     76  N   GLU    10      -0.625  12.033 -18.618  1.00  0.00           N  
ATOM     77  CA  GLU    10      -0.489  10.584 -18.533  1.00  0.00           C  
ATOM     78  CB  GLU    10       0.672  10.156 -19.447  1.00  0.00           C  
ATOM     79  CG  GLU    10       0.729   8.766 -20.014  1.00  0.00           C  
ATOM     80  CD  GLU    10      -0.202   8.668 -21.214  1.00  0.00           C  
ATOM     81  OE1 GLU    10      -0.835   7.580 -21.357  1.00  0.00           O  
ATOM     82  OE2 GLU    10      -0.300   9.589 -22.060  1.00  0.00           O1-
ATOM     83  C   GLU    10      -0.605   9.900 -17.108  1.00  0.00           C  
ATOM     84  O   GLU    10      -1.089   8.774 -17.077  1.00  0.00           O  
ATOM     85  N   LEU    11      -0.348  10.595 -15.986  1.00  0.00           N  
ATOM     86  CA  LEU    11      -0.720  10.296 -14.647  1.00  0.00           C  
ATOM     87  CB  LEU    11      -0.002  11.426 -13.808  1.00  0.00           C  
ATOM     88  CG  LEU    11      -0.209  11.404 -12.270  1.00  0.00           C  
ATOM     89  CD1 LEU    11       0.411  10.091 -11.662  1.00  0.00           C  
ATOM     90  CD2 LEU    11       0.533  12.633 -11.720  1.00  0.00           C  
ATOM     91  C   LEU    11      -2.248  10.310 -14.482  1.00  0.00           C  
ATOM     92  O   LEU    11      -2.780   9.384 -13.884  1.00  0.00           O  
ATOM     93  N   ILE    12      -2.942  11.307 -15.068  1.00  0.00           N  
ATOM     94  CA  ILE    12      -4.381  11.434 -14.886  1.00  0.00           C  
ATOM     95  CB  ILE    12      -4.915  12.759 -15.395  1.00  0.00           C  
ATOM     96  CG2 ILE    12      -6.507  12.858 -15.425  1.00  0.00           C  
ATOM     97  CG1 ILE    12      -4.341  13.934 -14.536  1.00  0.00           C  
ATOM     98  CD1 ILE    12      -4.564  13.739 -13.056  1.00  0.00           C  
ATOM     99  C   ILE    12      -5.080  10.282 -15.609  1.00  0.00           C  
ATOM    100  O   ILE    12      -6.000   9.739 -14.985  1.00  0.00           O  
ATOM    101  N   LYS    13      -4.756   9.843 -16.841  1.00  0.00           N  
ATOM    102  CA  LYS    13      -5.250   8.638 -17.497  1.00  0.00           C  
ATOM    103  CB  LYS    13      -4.471   8.436 -18.849  1.00  0.00           C  
ATOM    104  CG  LYS    13      -4.936   9.476 -19.829  1.00  0.00           C  
ATOM    105  CD  LYS    13      -4.206   9.172 -21.135  1.00  0.00           C  
ATOM    106  CE  LYS    13      -4.282   7.730 -21.605  1.00  0.00           C  
ATOM    107  NZ  LYS    13      -3.248   7.313 -22.571  1.00  0.00           N1+
ATOM    108  C   LYS    13      -5.002   7.362 -16.690  1.00  0.00           C  
ATOM    109  O   LYS    13      -5.832   6.530 -16.804  1.00  0.00           O  
ATOM    110  N   LEU    14      -3.931   7.227 -15.883  1.00  0.00           N  
ATOM    111  CA  LEU    14      -3.783   6.077 -14.915  1.00  0.00           C  
ATOM    112  CB  LEU    14      -2.344   6.126 -14.401  1.00  0.00           C  
ATOM    113  CG  LEU    14      -1.818   4.737 -13.957  1.00  0.00           C  
ATOM    114  CD1 LEU    14      -0.431   4.454 -14.541  1.00  0.00           C  
ATOM    115  CD2 LEU    14      -1.770   4.622 -12.452  1.00  0.00           C  
ATOM    116  C   LEU    14      -4.708   6.263 -13.674  1.00  0.00           C  
ATOM    117  O   LEU    14      -5.266   5.254 -13.263  1.00  0.00           O  
ATOM    118  N   ILE    15      -4.772   7.432 -13.008  1.00  0.00           N  
ATOM    119  CA  ILE    15      -5.581   7.772 -11.857  1.00  0.00           C  
ATOM    120  CB  ILE    15      -5.396   9.329 -11.462  1.00  0.00           C  
ATOM    121  CG2 ILE    15      -6.407   9.854 -10.446  1.00  0.00           C  
ATOM    122  CG1 ILE    15      -3.997   9.635 -10.963  1.00  0.00           C  
ATOM    123  CD1 ILE    15      -3.690   9.090  -9.587  1.00  0.00           C  
ATOM    124  C   ILE    15      -7.072   7.495 -12.059  1.00  0.00           C  
ATOM    125  O   ILE    15      -7.797   7.181 -11.100  1.00  0.00           O  
ATOM    126  N   CYS    16      -7.641   7.708 -13.276  1.00  0.00           N  
ATOM    127  CA  CYS    16      -8.991   7.429 -13.626  1.00  0.00           C  
ATOM    128  CB  CYS    16      -9.463   8.582 -14.611  1.00  0.00           C  
ATOM    129  SG  CYS    16      -8.774   8.375 -16.212  1.00  0.00           S  
ATOM    130  C   CYS    16      -9.256   6.085 -14.249  1.00  0.00           C  
ATOM    131  O   CYS    16     -10.376   5.906 -14.724  1.00  0.00           O  
ATOM    132  N   ASN    17      -8.284   5.218 -14.225  1.00  0.00           N  
ATOM    133  CA  ASN    17      -8.436   3.781 -14.600  1.00  0.00           C  
ATOM    134  CB  ASN    17      -7.109   3.148 -14.906  1.00  0.00           C  
ATOM    135  CG  ASN    17      -7.183   1.793 -15.481  1.00  0.00           C  
ATOM    136  OD1 ASN    17      -8.234   1.233 -15.627  1.00  0.00           O  
ATOM    137  ND2 ASN    17      -6.098   1.171 -15.852  1.00  0.00           N  
ATOM    138  C   ASN    17      -9.156   3.115 -13.468  1.00  0.00           C  
ATOM    139  O   ASN    17      -8.474   2.528 -12.622  1.00  0.00           O  
ATOM    140  N   VAL    18     -10.502   3.088 -13.517  1.00  0.00           N  
ATOM    141  CA  VAL    18     -11.346   2.439 -12.499  1.00  0.00           C  
ATOM    142  CB  VAL    18     -12.820   2.816 -12.466  1.00  0.00           C  
ATOM    143  CG1 VAL    18     -13.338   2.588 -11.066  1.00  0.00           C  
ATOM    144  CG2 VAL    18     -13.114   4.255 -12.903  1.00  0.00           C  
ATOM    145  C   VAL    18     -11.149   0.963 -12.523  1.00  0.00           C  
ATOM    146  O   VAL    18     -11.219   0.236 -11.536  1.00  0.00           O  
ATOM    147  N   GLN    19     -11.044   0.441 -13.741  1.00  0.00           N  
ATOM    148  CA  GLN    19     -10.850  -0.974 -13.868  1.00  0.00           C  
ATOM    149  CB  GLN    19     -10.773  -1.357 -15.377  1.00  0.00           C  
ATOM    150  CG  GLN    19     -10.512  -2.783 -15.660  1.00  0.00           C  
ATOM    151  CD  GLN    19     -10.629  -3.234 -17.130  1.00  0.00           C  
ATOM    152  OE1 GLN    19     -10.646  -2.467 -18.102  1.00  0.00           O  
ATOM    153  NE2 GLN    19     -10.676  -4.474 -17.407  1.00  0.00           N  
ATOM    154  C   GLN    19      -9.542  -1.383 -13.198  1.00  0.00           C  
ATOM    155  O   GLN    19      -9.520  -2.458 -12.618  1.00  0.00           O  
ATOM    156  N   ALA    20      -8.452  -0.602 -13.268  1.00  0.00           N  
ATOM    157  CA  ALA    20      -7.283  -0.984 -12.435  1.00  0.00           C  
ATOM    158  CB  ALA    20      -6.056  -0.191 -12.888  1.00  0.00           C  
ATOM    159  C   ALA    20      -7.481  -1.035 -10.884  1.00  0.00           C  
ATOM    160  O   ALA    20      -6.608  -1.613 -10.190  1.00  0.00           O  
ATOM    161  N   MET    21      -8.487  -0.344 -10.328  1.00  0.00           N  
ATOM    162  CA  MET    21      -8.962  -0.578  -8.973  1.00  0.00           C  
ATOM    163  CB  MET    21     -10.043   0.391  -8.435  1.00  0.00           C  
ATOM    164  CG  MET    21     -10.555   0.183  -6.966  1.00  0.00           C  
ATOM    165  SD  MET    21      -9.429   0.578  -5.647  1.00  0.00           S  
ATOM    166  CE  MET    21      -9.734   2.398  -5.464  1.00  0.00           C  
ATOM    167  C   MET    21      -9.539  -2.053  -8.819  1.00  0.00           C  
ATOM    168  O   MET    21      -9.145  -2.815  -7.937  1.00  0.00           O  
ATOM    169  N   GLU    22     -10.439  -2.456  -9.753  1.00  0.00           N  
ATOM    170  CA  GLU    22     -10.923  -3.835  -9.776  1.00  0.00           C  
ATOM    171  CB  GLU    22     -12.002  -3.887 -10.898  1.00  0.00           C  
ATOM    172  CG  GLU    22     -13.276  -3.069 -10.573  1.00  0.00           C  
ATOM    173  CD  GLU    22     -14.414  -3.472 -11.481  1.00  0.00           C  
ATOM    174  OE1 GLU    22     -15.376  -4.242 -11.106  1.00  0.00           O  
ATOM    175  OE2 GLU    22     -14.359  -2.952 -12.625  1.00  0.00           O1-
ATOM    176  C   GLU    22      -9.802  -4.843 -10.068  1.00  0.00           C  
ATOM    177  O   GLU    22      -9.896  -5.967  -9.581  1.00  0.00           O  
ATOM    178  N   GLU    23      -8.719  -4.444 -10.768  1.00  0.00           N  
ATOM    179  CA  GLU    23      -7.575  -5.305 -10.926  1.00  0.00           C  
ATOM    180  CB  GLU    23      -6.786  -4.906 -12.073  1.00  0.00           C  
ATOM    181  CG  GLU    23      -7.528  -5.049 -13.434  1.00  0.00           C  
ATOM    182  CD  GLU    23      -8.178  -6.342 -13.819  1.00  0.00           C  
ATOM    183  OE1 GLU    23      -8.828  -6.375 -14.935  1.00  0.00           O  
ATOM    184  OE2 GLU    23      -7.938  -7.409 -13.181  1.00  0.00           O1-
ATOM    185  C   GLU    23      -6.676  -5.399  -9.621  1.00  0.00           C  
ATOM    186  O   GLU    23      -5.969  -6.401  -9.415  1.00  0.00           O  
ATOM    187  N   MET    24      -6.726  -4.359  -8.854  1.00  0.00           N  
ATOM    188  CA  MET    24      -6.222  -4.398  -7.462  1.00  0.00           C  
ATOM    189  CB  MET    24      -6.057  -3.003  -6.922  1.00  0.00           C  
ATOM    190  CG  MET    24      -5.628  -3.019  -5.415  1.00  0.00           C  
ATOM    191  SD  MET    24      -4.898  -1.479  -4.671  1.00  0.00           S  
ATOM    192  CE  MET    24      -6.329  -0.489  -4.443  1.00  0.00           C  
ATOM    193  C   MET    24      -7.030  -5.332  -6.584  1.00  0.00           C  
ATOM    194  O   MET    24      -6.465  -6.028  -5.811  1.00  0.00           O  
ATOM    195  N   MET    25      -8.380  -5.327  -6.742  1.00  0.00           N  
ATOM    196  CA  MET    25      -9.244  -6.256  -5.989  1.00  0.00           C  
ATOM    197  CB  MET    25     -10.691  -5.771  -6.062  1.00  0.00           C  
ATOM    198  CG  MET    25     -10.814  -4.321  -5.554  1.00  0.00           C  
ATOM    199  SD  MET    25     -12.404  -3.827  -4.858  1.00  0.00           S  
ATOM    200  CE  MET    25     -12.618  -2.163  -5.536  1.00  0.00           C  
ATOM    201  C   MET    25      -9.097  -7.667  -6.495  1.00  0.00           C  
ATOM    202  O   MET    25      -8.985  -8.496  -5.575  1.00  0.00           O  
ATOM    203  N   MET    26      -8.922  -7.887  -7.808  1.00  0.00           N  
ATOM    204  CA  MET    26      -8.633  -9.222  -8.245  1.00  0.00           C  
ATOM    205  CB  MET    26      -8.622  -9.130  -9.731  1.00  0.00           C  
ATOM    206  CG  MET    26      -8.424 -10.504 -10.380  1.00  0.00           C  
ATOM    207  SD  MET    26      -9.663 -11.790 -10.104  1.00  0.00           S  
ATOM    208  CE  MET    26     -11.102 -11.233 -11.039  1.00  0.00           C  
ATOM    209  C   MET    26      -7.316  -9.861  -7.740  1.00  0.00           C  
ATOM    210  O   MET    26      -7.137 -11.080  -7.566  1.00  0.00           O  
ATOM    211  N   GLU    27      -6.332  -8.974  -7.513  1.00  0.00           N  
ATOM    212  CA  GLU    27      -4.967  -9.383  -7.100  1.00  0.00           C  
ATOM    213  CB  GLU    27      -3.991  -8.215  -7.496  1.00  0.00           C  
ATOM    214  CG  GLU    27      -2.525  -8.507  -7.072  1.00  0.00           C  
ATOM    215  CD  GLU    27      -1.564  -7.380  -7.421  1.00  0.00           C  
ATOM    216  OE1 GLU    27      -1.609  -6.973  -8.624  1.00  0.00           O  
ATOM    217  OE2 GLU    27      -0.772  -6.965  -6.523  1.00  0.00           O1-
ATOM    218  C   GLU    27      -4.961  -9.672  -5.609  1.00  0.00           C  
ATOM    219  O   GLU    27      -4.299 -10.609  -5.143  1.00  0.00           O  
ATOM    220  N   MET    28      -5.809  -9.024  -4.820  1.00  0.00           N  
ATOM    221  CA  MET    28      -6.143  -9.382  -3.408  1.00  0.00           C  
ATOM    222  CB  MET    28      -6.347  -8.139  -2.579  1.00  0.00           C  
ATOM    223  CG  MET    28      -5.385  -6.966  -2.835  1.00  0.00           C  
ATOM    224  SD  MET    28      -5.947  -5.463  -1.987  1.00  0.00           S  
ATOM    225  CE  MET    28      -7.580  -4.983  -2.677  1.00  0.00           C  
ATOM    226  C   MET    28      -7.233 -10.483  -3.246  1.00  0.00           C  
ATOM    227  O   MET    28      -7.699 -10.728  -2.141  1.00  0.00           O  
ATOM    228  N   LYS    29      -7.595 -11.107  -4.353  1.00  0.00           N  
ATOM    229  CA  LYS    29      -8.375 -12.412  -4.339  1.00  0.00           C  
ATOM    230  CB  LYS    29      -7.836 -13.495  -3.386  1.00  0.00           C  
ATOM    231  CG  LYS    29      -6.429 -13.926  -3.645  1.00  0.00           C  
ATOM    232  CD  LYS    29      -5.923 -15.222  -2.959  1.00  0.00           C  
ATOM    233  CE  LYS    29      -4.424 -15.582  -3.232  1.00  0.00           C  
ATOM    234  NZ  LYS    29      -3.542 -14.604  -2.593  1.00  0.00           N1+
ATOM    235  C   LYS    29      -9.913 -12.234  -4.232  1.00  0.00           C  
ATOM    236  O   LYS    29     -10.585 -12.874  -3.401  1.00  0.00           O  
ATOM    237  N   TYR    30     -10.499 -11.328  -4.952  1.00  0.00           N  
ATOM    238  CA  TYR    30     -11.888 -10.873  -4.867  1.00  0.00           C  
ATOM    239  CB  TYR    30     -11.975  -9.813  -3.777  1.00  0.00           C  
ATOM    240  CG  TYR    30     -13.479  -9.528  -3.394  1.00  0.00           C  
ATOM    241  CD1 TYR    30     -14.222  -8.476  -3.949  1.00  0.00           C  
ATOM    242  CE1 TYR    30     -15.478  -8.189  -3.401  1.00  0.00           C  
ATOM    243  CZ  TYR    30     -16.011  -8.887  -2.295  1.00  0.00           C  
ATOM    244  OH  TYR    30     -17.304  -8.691  -2.023  1.00  0.00           O  
ATOM    245  CE2 TYR    30     -15.362 -10.085  -1.864  1.00  0.00           C  
ATOM    246  CD2 TYR    30     -14.046 -10.395  -2.414  1.00  0.00           C  
ATOM    247  C   TYR    30     -12.476 -10.343  -6.186  1.00  0.00           C  
ATOM    248  O   TYR    30     -11.887  -9.427  -6.762  1.00  0.00           O  
ATOM    249  N   ASN    31     -13.624 -10.870  -6.567  1.00  0.00           N  
ATOM    250  CA  ASN    31     -14.228 -10.617  -7.859  1.00  0.00           C  
ATOM    251  CB  ASN    31     -14.737 -11.928  -8.425  1.00  0.00           C  
ATOM    252  CG  ASN    31     -15.207 -11.803  -9.885  1.00  0.00           C  
ATOM    253  OD1 ASN    31     -15.467 -10.655 -10.295  1.00  0.00           O  
ATOM    254  ND2 ASN    31     -15.394 -12.864 -10.696  1.00  0.00           N  
ATOM    255  C   ASN    31     -15.403  -9.657  -7.528  1.00  0.00           C  
ATOM    256  O   ASN    31     -16.468  -9.961  -6.977  1.00  0.00           O  
ATOM    257  N   THR    32     -15.186  -8.415  -7.828  1.00  0.00           N  
ATOM    258  CA  THR    32     -16.226  -7.431  -7.719  1.00  0.00           C  
ATOM    259  CB  THR    32     -15.781  -5.975  -8.135  1.00  0.00           C  
ATOM    260  CG2 THR    32     -14.859  -5.549  -7.042  1.00  0.00           C  
ATOM    261  OG1 THR    32     -15.090  -6.176  -9.367  1.00  0.00           O  
ATOM    262  C   THR    32     -17.448  -7.602  -8.573  1.00  0.00           C  
ATOM    263  O   THR    32     -18.499  -7.025  -8.218  1.00  0.00           O  
ATOM    264  N   LYS    33     -17.436  -8.398  -9.679  1.00  0.00           N  
ATOM    265  CA  LYS    33     -18.545  -8.740 -10.549  1.00  0.00           C  
ATOM    266  CB  LYS    33     -17.955  -8.939 -11.961  1.00  0.00           C  
ATOM    267  CG  LYS    33     -17.591  -7.575 -12.596  1.00  0.00           C  
ATOM    268  CD  LYS    33     -17.023  -7.668 -14.018  1.00  0.00           C  
ATOM    269  CE  LYS    33     -16.381  -6.338 -14.363  1.00  0.00           C  
ATOM    270  NZ  LYS    33     -15.639  -6.402 -15.678  1.00  0.00           N1+
ATOM    271  C   LYS    33     -19.412  -9.970 -10.126  1.00  0.00           C  
ATOM    272  O   LYS    33     -20.493 -10.206 -10.663  1.00  0.00           O  
ATOM    273  N   LYS    34     -19.046 -10.629  -9.003  1.00  0.00           N  
ATOM    274  CA  LYS    34     -19.864 -11.595  -8.331  1.00  0.00           C  
ATOM    275  CB  LYS    34     -19.103 -12.901  -8.052  1.00  0.00           C  
ATOM    276  CG  LYS    34     -18.744 -13.734  -9.368  1.00  0.00           C  
ATOM    277  CD  LYS    34     -18.013 -15.002  -8.989  1.00  0.00           C  
ATOM    278  CE  LYS    34     -17.661 -15.859 -10.180  1.00  0.00           C  
ATOM    279  NZ  LYS    34     -16.524 -16.808  -9.883  1.00  0.00           N1+
ATOM    280  C   LYS    34     -20.420 -10.975  -7.057  1.00  0.00           C  
ATOM    281  O   LYS    34     -21.578 -11.194  -6.716  1.00  0.00           O  
ATOM    282  N   ALA    35     -19.603 -10.115  -6.320  1.00  0.00           N  
ATOM    283  CA  ALA    35     -20.058  -9.175  -5.320  1.00  0.00           C  
ATOM    284  CB  ALA    35     -18.878  -8.265  -4.856  1.00  0.00           C  
ATOM    285  C   ALA    35     -21.287  -8.361  -5.757  1.00  0.00           C  
ATOM    286  O   ALA    35     -21.318  -7.818  -6.854  1.00  0.00           O  
ATOM    287  N   PRO    36     -22.325  -8.220  -4.880  1.00  0.00           N  
ATOM    288  CD  PRO    36     -22.312  -8.495  -3.455  1.00  0.00           C  
ATOM    289  CG  PRO    36     -23.704  -8.182  -2.938  1.00  0.00           C  
ATOM    290  CB  PRO    36     -24.557  -8.186  -4.182  1.00  0.00           C  
ATOM    291  CA  PRO    36     -23.660  -7.751  -5.305  1.00  0.00           C  
ATOM    292  C   PRO    36     -23.792  -6.239  -5.564  1.00  0.00           C  
ATOM    293  O   PRO    36     -22.899  -5.446  -5.259  1.00  0.00           O  
ATOM    294  N   LEU    37     -24.980  -5.833  -5.996  1.00  0.00           N  
ATOM    295  CA  LEU    37     -25.202  -4.396  -6.308  1.00  0.00           C  
ATOM    296  CB  LEU    37     -26.251  -4.195  -7.467  1.00  0.00           C  
ATOM    297  CG  LEU    37     -25.827  -5.011  -8.787  1.00  0.00           C  
ATOM    298  CD1 LEU    37     -26.891  -4.788  -9.888  1.00  0.00           C  
ATOM    299  CD2 LEU    37     -24.461  -4.549  -9.324  1.00  0.00           C  
ATOM    300  C   LEU    37     -25.599  -3.708  -5.027  1.00  0.00           C  
ATOM    301  O   LEU    37     -25.459  -2.486  -4.980  1.00  0.00           O  
ATOM    302  N   GLY    38     -26.095  -4.441  -4.013  1.00  0.00           N  
ATOM    303  CA  GLY    38     -26.346  -3.770  -2.716  1.00  0.00           C  
ATOM    304  C   GLY    38     -25.129  -3.039  -2.143  1.00  0.00           C  
ATOM    305  O   GLY    38     -24.114  -3.622  -1.869  1.00  0.00           O  
ATOM    306  N   LYS    39     -25.240  -1.669  -1.966  1.00  0.00           N  
ATOM    307  CA  LYS    39     -24.161  -0.777  -1.729  1.00  0.00           C  
ATOM    308  CB  LYS    39     -24.558   0.595  -2.269  1.00  0.00           C  
ATOM    309  CG  LYS    39     -24.977   0.609  -3.804  1.00  0.00           C  
ATOM    310  CD  LYS    39     -25.292   2.043  -4.347  1.00  0.00           C  
ATOM    311  CE  LYS    39     -25.101   2.173  -5.880  1.00  0.00           C  
ATOM    312  NZ  LYS    39     -23.705   2.096  -6.395  1.00  0.00           N1+
ATOM    313  C   LYS    39     -23.754  -0.724  -0.238  1.00  0.00           C  
ATOM    314  O   LYS    39     -24.580  -0.341   0.626  1.00  0.00           O  
ATOM    315  N   LEU    40     -22.510  -1.054  -0.027  1.00  0.00           N  
ATOM    316  CA  LEU    40     -21.825  -1.190   1.249  1.00  0.00           C  
ATOM    317  CB  LEU    40     -20.341  -1.640   1.134  1.00  0.00           C  
ATOM    318  CG  LEU    40     -20.042  -2.849   0.299  1.00  0.00           C  
ATOM    319  CD1 LEU    40     -18.495  -2.948   0.202  1.00  0.00           C  
ATOM    320  CD2 LEU    40     -20.691  -4.117   0.829  1.00  0.00           C  
ATOM    321  C   LEU    40     -21.903   0.195   1.985  1.00  0.00           C  
ATOM    322  O   LEU    40     -21.537   1.247   1.430  1.00  0.00           O  
ATOM    323  N   THR    41     -22.259   0.070   3.298  1.00  0.00           N  
ATOM    324  CA  THR    41     -22.129   1.218   4.250  1.00  0.00           C  
ATOM    325  CB  THR    41     -23.374   1.399   5.135  1.00  0.00           C  
ATOM    326  CG2 THR    41     -24.645   1.111   4.395  1.00  0.00           C  
ATOM    327  OG1 THR    41     -23.341   0.491   6.227  1.00  0.00           O  
ATOM    328  C   THR    41     -20.805   1.191   4.973  1.00  0.00           C  
ATOM    329  O   THR    41     -20.118   0.144   5.023  1.00  0.00           O  
ATOM    330  N   VAL    42     -20.461   2.346   5.612  1.00  0.00           N  
ATOM    331  CA  VAL    42     -19.329   2.433   6.509  1.00  0.00           C  
ATOM    332  CB  VAL    42     -18.984   3.876   6.780  1.00  0.00           C  
ATOM    333  CG1 VAL    42     -17.763   4.066   7.739  1.00  0.00           C  
ATOM    334  CG2 VAL    42     -18.730   4.684   5.538  1.00  0.00           C  
ATOM    335  C   VAL    42     -19.488   1.576   7.760  1.00  0.00           C  
ATOM    336  O   VAL    42     -18.568   0.840   8.063  1.00  0.00           O  
ATOM    337  N   ALA    43     -20.693   1.525   8.335  1.00  0.00           N  
ATOM    338  CA  ALA    43     -21.001   0.439   9.327  1.00  0.00           C  
ATOM    339  CB  ALA    43     -22.400   0.411   9.848  1.00  0.00           C  
ATOM    340  C   ALA    43     -20.643  -0.938   8.772  1.00  0.00           C  
ATOM    341  O   ALA    43     -20.123  -1.704   9.515  1.00  0.00           O  
ATOM    342  N   GLN    44     -20.972  -1.258   7.533  1.00  0.00           N  
ATOM    343  CA  GLN    44     -20.832  -2.636   6.924  1.00  0.00           C  
ATOM    344  CB  GLN    44     -21.645  -2.726   5.650  1.00  0.00           C  
ATOM    345  CG  GLN    44     -21.727  -4.248   5.328  1.00  0.00           C  
ATOM    346  CD  GLN    44     -22.551  -4.574   4.109  1.00  0.00           C  
ATOM    347  OE1 GLN    44     -23.354  -3.826   3.577  1.00  0.00           O  
ATOM    348  NE2 GLN    44     -22.500  -5.817   3.711  1.00  0.00           N  
ATOM    349  C   GLN    44     -19.359  -3.021   6.742  1.00  0.00           C  
ATOM    350  O   GLN    44     -19.006  -4.197   7.005  1.00  0.00           O  
ATOM    351  N   ILE    45     -18.545  -1.989   6.344  1.00  0.00           N  
ATOM    352  CA  ILE    45     -17.106  -2.208   6.138  1.00  0.00           C  
ATOM    353  CB  ILE    45     -16.615  -1.065   5.208  1.00  0.00           C  
ATOM    354  CG2 ILE    45     -15.086  -0.931   5.230  1.00  0.00           C  
ATOM    355  CG1 ILE    45     -17.111  -1.253   3.759  1.00  0.00           C  
ATOM    356  CD1 ILE    45     -16.983  -0.065   2.838  1.00  0.00           C  
ATOM    357  C   ILE    45     -16.405  -2.284   7.503  1.00  0.00           C  
ATOM    358  O   ILE    45     -15.582  -3.188   7.782  1.00  0.00           O  
ATOM    359  N   LYS    46     -16.705  -1.447   8.477  1.00  0.00           N  
ATOM    360  CA  LYS    46     -16.322  -1.618   9.884  1.00  0.00           C  
ATOM    361  CB  LYS    46     -16.932  -0.495  10.718  1.00  0.00           C  
ATOM    362  CG  LYS    46     -16.326   0.872  10.347  1.00  0.00           C  
ATOM    363  CD  LYS    46     -16.932   1.922  11.258  1.00  0.00           C  
ATOM    364  CE  LYS    46     -16.386   3.282  10.991  1.00  0.00           C  
ATOM    365  NZ  LYS    46     -16.841   4.267  12.076  1.00  0.00           N1+
ATOM    366  C   LYS    46     -16.778  -2.956  10.555  1.00  0.00           C  
ATOM    367  O   LYS    46     -16.022  -3.479  11.369  1.00  0.00           O  
ATOM    368  N   ALA    47     -17.933  -3.451  10.071  1.00  0.00           N  
ATOM    369  CA  ALA    47     -18.386  -4.710  10.550  1.00  0.00           C  
ATOM    370  CB  ALA    47     -19.898  -4.825  10.264  1.00  0.00           C  
ATOM    371  C   ALA    47     -17.614  -5.892   9.902  1.00  0.00           C  
ATOM    372  O   ALA    47     -17.295  -6.865  10.598  1.00  0.00           O  
ATOM    373  N   GLY    48     -17.118  -5.848   8.620  1.00  0.00           N  
ATOM    374  CA  GLY    48     -16.132  -6.713   8.079  1.00  0.00           C  
ATOM    375  C   GLY    48     -14.682  -6.532   8.614  1.00  0.00           C  
ATOM    376  O   GLY    48     -14.004  -7.486   8.732  1.00  0.00           O  
ATOM    377  N   TYR    49     -14.283  -5.300   8.948  1.00  0.00           N  
ATOM    378  CA  TYR    49     -13.065  -5.081   9.709  1.00  0.00           C  
ATOM    379  CB  TYR    49     -12.798  -3.622   9.912  1.00  0.00           C  
ATOM    380  CG  TYR    49     -11.937  -2.976   8.730  1.00  0.00           C  
ATOM    381  CD1 TYR    49     -12.428  -1.936   7.826  1.00  0.00           C  
ATOM    382  CE1 TYR    49     -11.452  -1.233   7.020  1.00  0.00           C  
ATOM    383  CZ  TYR    49     -10.148  -1.681   7.016  1.00  0.00           C  
ATOM    384  OH  TYR    49      -9.262  -1.168   6.148  1.00  0.00           O  
ATOM    385  CE2 TYR    49      -9.699  -2.724   7.874  1.00  0.00           C  
ATOM    386  CD2 TYR    49     -10.581  -3.301   8.751  1.00  0.00           C  
ATOM    387  C   TYR    49     -13.049  -5.814  11.042  1.00  0.00           C  
ATOM    388  O   TYR    49     -12.145  -6.572  11.323  1.00  0.00           O  
ATOM    389  N   GLN    50     -14.081  -5.651  11.880  1.00  0.00           N  
ATOM    390  CA  GLN    50     -14.161  -6.413  13.145  1.00  0.00           C  
ATOM    391  CB  GLN    50     -15.332  -5.885  14.045  1.00  0.00           C  
ATOM    392  CG  GLN    50     -15.406  -4.369  14.480  1.00  0.00           C  
ATOM    393  CD  GLN    50     -16.834  -3.930  14.813  1.00  0.00           C  
ATOM    394  OE1 GLN    50     -17.804  -4.632  14.695  1.00  0.00           O  
ATOM    395  NE2 GLN    50     -16.956  -2.731  15.276  1.00  0.00           N  
ATOM    396  C   GLN    50     -14.220  -7.937  13.008  1.00  0.00           C  
ATOM    397  O   GLN    50     -13.710  -8.646  13.880  1.00  0.00           O  
ATOM    398  N   SER    51     -14.754  -8.397  11.887  1.00  0.00           N  
ATOM    399  CA  SER    51     -14.786  -9.775  11.525  1.00  0.00           C  
ATOM    400  CB  SER    51     -15.769 -10.050  10.428  1.00  0.00           C  
ATOM    401  OG  SER    51     -17.061  -9.691  10.767  1.00  0.00           O  
ATOM    402  C   SER    51     -13.385 -10.252  11.110  1.00  0.00           C  
ATOM    403  O   SER    51     -13.011 -11.357  11.475  1.00  0.00           O  
ATOM    404  N   LEU    52     -12.502  -9.345  10.654  1.00  0.00           N  
ATOM    405  CA  LEU    52     -11.113  -9.738  10.482  1.00  0.00           C  
ATOM    406  CB  LEU    52     -10.459  -8.738   9.492  1.00  0.00           C  
ATOM    407  CG  LEU    52     -10.856  -8.947   8.023  1.00  0.00           C  
ATOM    408  CD1 LEU    52     -10.295  -7.810   7.186  1.00  0.00           C  
ATOM    409  CD2 LEU    52     -10.177 -10.176   7.459  1.00  0.00           C  
ATOM    410  C   LEU    52     -10.376  -9.694  11.832  1.00  0.00           C  
ATOM    411  O   LEU    52      -9.543 -10.614  12.012  1.00  0.00           O  
ATOM    412  N   LYS    53     -10.607  -8.736  12.747  1.00  0.00           N  
ATOM    413  CA  LYS    53     -10.105  -8.679  14.119  1.00  0.00           C  
ATOM    414  CB  LYS    53     -10.508  -7.345  14.732  1.00  0.00           C  
ATOM    415  CG  LYS    53      -9.593  -6.970  15.970  1.00  0.00           C  
ATOM    416  CD  LYS    53      -9.750  -5.509  16.305  1.00  0.00           C  
ATOM    417  CE  LYS    53      -8.821  -5.093  17.469  1.00  0.00           C  
ATOM    418  NZ  LYS    53      -9.081  -3.735  17.994  1.00  0.00           N1+
ATOM    419  C   LYS    53     -10.498  -9.932  14.957  1.00  0.00           C  
ATOM    420  O   LYS    53      -9.715 -10.540  15.685  1.00  0.00           O  
ATOM    421  N   LYS    54     -11.668 -10.545  14.630  1.00  0.00           N  
ATOM    422  CA  LYS    54     -12.171 -11.820  15.144  1.00  0.00           C  
ATOM    423  CB  LYS    54     -13.661 -11.983  15.014  1.00  0.00           C  
ATOM    424  CG  LYS    54     -14.432 -11.586  16.210  1.00  0.00           C  
ATOM    425  CD  LYS    54     -15.965 -11.565  16.016  1.00  0.00           C  
ATOM    426  CE  LYS    54     -16.326 -10.447  15.062  1.00  0.00           C  
ATOM    427  NZ  LYS    54     -17.759 -10.261  15.036  1.00  0.00           N1+
ATOM    428  C   LYS    54     -11.409 -12.997  14.480  1.00  0.00           C  
ATOM    429  O   LYS    54     -11.057 -13.893  15.217  1.00  0.00           O  
ATOM    430  N   ILE    55     -11.178 -12.965  13.164  1.00  0.00           N  
ATOM    431  CA  ILE    55     -10.260 -13.932  12.540  1.00  0.00           C  
ATOM    432  CB  ILE    55     -10.198 -13.661  11.036  1.00  0.00           C  
ATOM    433  CG2 ILE    55      -8.995 -14.552  10.502  1.00  0.00           C  
ATOM    434  CG1 ILE    55     -11.371 -14.148  10.259  1.00  0.00           C  
ATOM    435  CD1 ILE    55     -11.568 -13.513   8.882  1.00  0.00           C  
ATOM    436  C   ILE    55      -8.845 -13.859  13.167  1.00  0.00           C  
ATOM    437  O   ILE    55      -8.353 -14.837  13.676  1.00  0.00           O  
ATOM    438  N   GLU    56      -8.319 -12.669  13.387  1.00  0.00           N  
ATOM    439  CA  GLU    56      -7.072 -12.432  14.199  1.00  0.00           C  
ATOM    440  CB  GLU    56      -6.601 -11.057  13.926  1.00  0.00           C  
ATOM    441  CG  GLU    56      -5.089 -10.826  14.038  1.00  0.00           C  
ATOM    442  CD  GLU    56      -4.579  -9.417  14.370  1.00  0.00           C  
ATOM    443  OE1 GLU    56      -5.302  -8.668  15.035  1.00  0.00           O  
ATOM    444  OE2 GLU    56      -3.420  -9.056  14.077  1.00  0.00           O1-
ATOM    445  C   GLU    56      -6.983 -12.887  15.658  1.00  0.00           C  
ATOM    446  O   GLU    56      -5.929 -13.365  16.087  1.00  0.00           O  
ATOM    447  N   ASP    57      -8.169 -12.825  16.330  1.00  0.00           N  
ATOM    448  CA  ASP    57      -8.241 -13.459  17.595  1.00  0.00           C  
ATOM    449  CB  ASP    57      -9.721 -13.298  18.136  1.00  0.00           C  
ATOM    450  CG  ASP    57      -9.622 -12.695  19.522  1.00  0.00           C  
ATOM    451  OD1 ASP    57      -9.782 -13.457  20.540  1.00  0.00           O  
ATOM    452  OD2 ASP    57      -9.339 -11.503  19.750  1.00  0.00           O1-
ATOM    453  C   ASP    57      -8.036 -15.009  17.537  1.00  0.00           C  
ATOM    454  O   ASP    57      -7.502 -15.732  18.426  1.00  0.00           O  
ATOM    455  N   CYS    58      -8.611 -15.652  16.525  1.00  0.00           N  
ATOM    456  CA  CYS    58      -8.375 -17.081  16.304  1.00  0.00           C  
ATOM    457  CB  CYS    58      -9.305 -17.545  15.188  1.00  0.00           C  
ATOM    458  SG  CYS    58     -11.076 -17.328  15.493  1.00  0.00           S  
ATOM    459  C   CYS    58      -6.848 -17.329  16.035  1.00  0.00           C  
ATOM    460  O   CYS    58      -6.333 -18.269  16.603  1.00  0.00           O  
ATOM    461  N   ILE    59      -6.231 -16.636  15.139  1.00  0.00           N  
ATOM    462  CA  ILE    59      -4.793 -16.735  14.962  1.00  0.00           C  
ATOM    463  CB  ILE    59      -4.275 -15.669  13.899  1.00  0.00           C  
ATOM    464  CG2 ILE    59      -2.782 -15.723  13.716  1.00  0.00           C  
ATOM    465  CG1 ILE    59      -4.967 -15.729  12.531  1.00  0.00           C  
ATOM    466  CD1 ILE    59      -4.755 -14.397  11.758  1.00  0.00           C  
ATOM    467  C   ILE    59      -4.060 -16.520  16.304  1.00  0.00           C  
ATOM    468  O   ILE    59      -3.210 -17.359  16.608  1.00  0.00           O  
ATOM    469  N   ARG    60      -4.251 -15.461  17.056  1.00  0.00           N  
ATOM    470  CA  ARG    60      -3.332 -15.188  18.205  1.00  0.00           C  
ATOM    471  CB  ARG    60      -3.517 -13.715  18.654  1.00  0.00           C  
ATOM    472  CG  ARG    60      -2.536 -13.032  19.567  1.00  0.00           C  
ATOM    473  CD  ARG    60      -2.784 -11.507  19.880  1.00  0.00           C  
ATOM    474  NE  ARG    60      -2.338 -10.731  18.716  1.00  0.00           N  
ATOM    475  CZ  ARG    60      -3.120 -10.240  17.761  1.00  0.00           C  
ATOM    476  NH1 ARG    60      -4.456 -10.167  17.896  1.00  0.00           N1+
ATOM    477  NH2 ARG    60      -2.555  -9.863  16.633  1.00  0.00           N  
ATOM    478  C   ARG    60      -3.457 -16.154  19.396  1.00  0.00           C  
ATOM    479  O   ARG    60      -2.440 -16.654  19.901  1.00  0.00           O  
ATOM    480  N   ALA    61      -4.673 -16.468  19.767  1.00  0.00           N  
ATOM    481  CA  ALA    61      -4.991 -17.348  20.908  1.00  0.00           C  
ATOM    482  CB  ALA    61      -6.340 -16.867  21.492  1.00  0.00           C  
ATOM    483  C   ALA    61      -4.983 -18.877  20.544  1.00  0.00           C  
ATOM    484  O   ALA    61      -5.131 -19.691  21.445  1.00  0.00           O  
ATOM    485  N   GLY    62      -4.822 -19.269  19.273  1.00  0.00           N  
ATOM    486  CA  GLY    62      -4.582 -20.694  18.960  1.00  0.00           C  
ATOM    487  C   GLY    62      -5.805 -21.537  19.092  1.00  0.00           C  
ATOM    488  O   GLY    62      -5.636 -22.656  19.448  1.00  0.00           O  
ATOM    489  N   GLN    63      -6.978 -20.942  18.745  1.00  0.00           N  
ATOM    490  CA  GLN    63      -8.202 -21.710  18.258  1.00  0.00           C  
ATOM    491  CB  GLN    63      -9.348 -20.746  17.893  1.00  0.00           C  
ATOM    492  CG  GLN    63      -9.721 -19.666  19.009  1.00  0.00           C  
ATOM    493  CD  GLN    63     -10.382 -20.232  20.249  1.00  0.00           C  
ATOM    494  OE1 GLN    63     -10.665 -21.423  20.234  1.00  0.00           O  
ATOM    495  NE2 GLN    63     -10.629 -19.449  21.273  1.00  0.00           N  
ATOM    496  C   GLN    63      -7.918 -22.776  17.178  1.00  0.00           C  
ATOM    497  O   GLN    63      -6.876 -22.654  16.530  1.00  0.00           O  
ATOM    498  N   HIE    64      -8.774 -23.789  17.020  1.00  0.00           N  
ATOM    499  CA  HIE    64      -8.602 -24.849  16.044  1.00  0.00           C  
ATOM    500  CB  HIE    64      -9.403 -26.114  16.518  1.00  0.00           C  
ATOM    501  CG  HIE    64     -10.819 -25.803  16.910  1.00  0.00           C  
ATOM    502  ND1 HIE    64     -11.878 -25.502  16.028  1.00  0.00           N  
ATOM    503  CE1 HIE    64     -12.946 -25.436  16.774  1.00  0.00           C  
ATOM    504  NE2 HIE    64     -12.655 -25.678  18.062  1.00  0.00           N  
ATOM    505  CD2 HIE    64     -11.314 -26.019  18.132  1.00  0.00           C  
ATOM    506  C   HIE    64      -8.976 -24.414  14.583  1.00  0.00           C  
ATOM    507  O   HIE    64      -9.351 -23.265  14.371  1.00  0.00           O  
ATOM    508  N   GLY    65      -8.853 -25.318  13.602  1.00  0.00           N  
ATOM    509  CA  GLY    65      -9.086 -24.797  12.220  1.00  0.00           C  
ATOM    510  C   GLY    65     -10.636 -24.586  11.964  1.00  0.00           C  
ATOM    511  O   GLY    65     -11.052 -23.771  11.128  1.00  0.00           O  
ATOM    512  N   ARG    66     -11.569 -25.238  12.653  1.00  0.00           N  
ATOM    513  CA  ARG    66     -13.001 -25.121  12.405  1.00  0.00           C  
ATOM    514  CB  ARG    66     -13.775 -26.249  13.181  1.00  0.00           C  
ATOM    515  CG  ARG    66     -13.013 -27.564  13.070  1.00  0.00           C  
ATOM    516  CD  ARG    66     -13.879 -28.710  13.636  1.00  0.00           C  
ATOM    517  NE  ARG    66     -13.935 -28.753  15.127  1.00  0.00           N  
ATOM    518  CZ  ARG    66     -13.031 -29.155  16.043  1.00  0.00           C  
ATOM    519  NH1 ARG    66     -11.789 -29.492  15.774  1.00  0.00           N1+
ATOM    520  NH2 ARG    66     -13.447 -29.356  17.218  1.00  0.00           N  
ATOM    521  C   ARG    66     -13.432 -23.779  12.931  1.00  0.00           C  
ATOM    522  O   ARG    66     -14.131 -23.032  12.255  1.00  0.00           O  
ATOM    523  N   ALA    67     -13.046 -23.374  14.116  1.00  0.00           N  
ATOM    524  CA  ALA    67     -13.448 -22.072  14.647  1.00  0.00           C  
ATOM    525  CB  ALA    67     -13.021 -22.008  16.132  1.00  0.00           C  
ATOM    526  C   ALA    67     -12.632 -20.946  13.926  1.00  0.00           C  
ATOM    527  O   ALA    67     -13.113 -19.776  13.768  1.00  0.00           O  
ATOM    528  N   LEU    68     -11.458 -21.244  13.359  1.00  0.00           N  
ATOM    529  CA  LEU    68     -10.874 -20.245  12.427  1.00  0.00           C  
ATOM    530  CB  LEU    68      -9.429 -20.590  12.177  1.00  0.00           C  
ATOM    531  CG  LEU    68      -8.729 -19.472  11.315  1.00  0.00           C  
ATOM    532  CD1 LEU    68      -8.561 -18.127  12.137  1.00  0.00           C  
ATOM    533  CD2 LEU    68      -7.365 -19.946  10.920  1.00  0.00           C  
ATOM    534  C   LEU    68     -11.759 -19.939  11.202  1.00  0.00           C  
ATOM    535  O   LEU    68     -11.959 -18.727  10.919  1.00  0.00           O  
ATOM    536  N   MET    69     -12.085 -20.990  10.494  1.00  0.00           N  
ATOM    537  CA  MET    69     -13.107 -20.799   9.432  1.00  0.00           C  
ATOM    538  CB  MET    69     -13.223 -22.128   8.718  1.00  0.00           C  
ATOM    539  CG  MET    69     -13.985 -22.078   7.334  1.00  0.00           C  
ATOM    540  SD  MET    69     -13.200 -20.868   6.166  1.00  0.00           S  
ATOM    541  CE  MET    69     -14.618 -20.266   5.253  1.00  0.00           C  
ATOM    542  C   MET    69     -14.430 -20.199   9.848  1.00  0.00           C  
ATOM    543  O   MET    69     -14.937 -19.391   9.072  1.00  0.00           O  
ATOM    544  N   GLU    70     -15.016 -20.442  11.040  1.00  0.00           N  
ATOM    545  CA  GLU    70     -16.287 -19.837  11.521  1.00  0.00           C  
ATOM    546  CB  GLU    70     -16.691 -20.527  12.773  1.00  0.00           C  
ATOM    547  CG  GLU    70     -17.909 -20.010  13.593  1.00  0.00           C  
ATOM    548  CD  GLU    70     -18.192 -20.847  14.851  1.00  0.00           C  
ATOM    549  OE1 GLU    70     -18.206 -22.141  14.849  1.00  0.00           O  
ATOM    550  OE2 GLU    70     -18.289 -20.261  15.968  1.00  0.00           O1-
ATOM    551  C   GLU    70     -16.129 -18.270  11.650  1.00  0.00           C  
ATOM    552  O   GLU    70     -16.917 -17.417  11.217  1.00  0.00           O  
ATOM    553  N   ALA    71     -14.915 -17.787  11.996  1.00  0.00           N  
ATOM    554  CA  ALA    71     -14.507 -16.364  11.903  1.00  0.00           C  
ATOM    555  CB  ALA    71     -13.211 -16.200  12.682  1.00  0.00           C  
ATOM    556  C   ALA    71     -14.472 -15.887  10.451  1.00  0.00           C  
ATOM    557  O   ALA    71     -15.150 -14.885  10.093  1.00  0.00           O  
ATOM    558  N   CYS    72     -13.814 -16.667   9.582  1.00  0.00           N  
ATOM    559  CA  CYS    72     -13.793 -16.439   8.137  1.00  0.00           C  
ATOM    560  CB  CYS    72     -12.890 -17.514   7.443  1.00  0.00           C  
ATOM    561  SG  CYS    72     -11.185 -17.380   8.060  1.00  0.00           S  
ATOM    562  C   CYS    72     -15.245 -16.414   7.544  1.00  0.00           C  
ATOM    563  O   CYS    72     -15.528 -15.560   6.692  1.00  0.00           O  
ATOM    564  N   ASN    73     -16.208 -17.201   7.989  1.00  0.00           N  
ATOM    565  CA  ASN    73     -17.593 -17.329   7.537  1.00  0.00           C  
ATOM    566  CB  ASN    73     -18.338 -18.566   8.192  1.00  0.00           C  
ATOM    567  CG  ASN    73     -18.064 -19.895   7.534  1.00  0.00           C  
ATOM    568  OD1 ASN    73     -18.202 -20.025   6.377  1.00  0.00           O  
ATOM    569  ND2 ASN    73     -17.712 -20.974   8.210  1.00  0.00           N  
ATOM    570  C   ASN    73     -18.346 -16.047   7.809  1.00  0.00           C  
ATOM    571  O   ASN    73     -19.203 -15.674   6.982  1.00  0.00           O  
ATOM    572  N   GLU    74     -18.064 -15.401   8.889  1.00  0.00           N  
ATOM    573  CA  GLU    74     -18.651 -14.056   9.291  1.00  0.00           C  
ATOM    574  CB  GLU    74     -18.326 -13.586  10.716  1.00  0.00           C  
ATOM    575  CG  GLU    74     -19.369 -12.646  11.383  1.00  0.00           C  
ATOM    576  CD  GLU    74     -18.791 -12.015  12.651  1.00  0.00           C  
ATOM    577  OE1 GLU    74     -19.470 -12.056  13.729  1.00  0.00           O  
ATOM    578  OE2 GLU    74     -17.661 -11.466  12.647  1.00  0.00           O1-
ATOM    579  C   GLU    74     -18.142 -12.968   8.303  1.00  0.00           C  
ATOM    580  O   GLU    74     -18.883 -12.133   7.829  1.00  0.00           O  
ATOM    581  N   PHE    75     -16.912 -13.065   7.849  1.00  0.00           N  
ATOM    582  CA  PHE    75     -16.283 -12.145   6.913  1.00  0.00           C  
ATOM    583  CB  PHE    75     -14.771 -12.399   6.917  1.00  0.00           C  
ATOM    584  CG  PHE    75     -13.979 -11.385   6.113  1.00  0.00           C  
ATOM    585  CD1 PHE    75     -13.944 -10.015   6.523  1.00  0.00           C  
ATOM    586  CE1 PHE    75     -13.356  -9.098   5.587  1.00  0.00           C  
ATOM    587  CZ  PHE    75     -12.798  -9.529   4.363  1.00  0.00           C  
ATOM    588  CE2 PHE    75     -12.766 -10.912   4.074  1.00  0.00           C  
ATOM    589  CD2 PHE    75     -13.401 -11.811   4.909  1.00  0.00           C  
ATOM    590  C   PHE    75     -16.767 -12.194   5.476  1.00  0.00           C  
ATOM    591  O   PHE    75     -17.325 -11.273   4.878  1.00  0.00           O  
ATOM    592  N   TYR    76     -16.710 -13.435   4.953  1.00  0.00           N  
ATOM    593  CA  TYR    76     -17.286 -13.941   3.706  1.00  0.00           C  
ATOM    594  CB  TYR    76     -16.811 -15.351   3.542  1.00  0.00           C  
ATOM    595  CG  TYR    76     -15.308 -15.555   3.386  1.00  0.00           C  
ATOM    596  CD1 TYR    76     -14.376 -14.628   2.863  1.00  0.00           C  
ATOM    597  CE1 TYR    76     -13.012 -14.932   2.632  1.00  0.00           C  
ATOM    598  CZ  TYR    76     -12.571 -16.155   3.200  1.00  0.00           C  
ATOM    599  OH  TYR    76     -11.224 -16.555   3.003  1.00  0.00           O  
ATOM    600  CE2 TYR    76     -13.402 -17.041   3.865  1.00  0.00           C  
ATOM    601  CD2 TYR    76     -14.751 -16.697   3.980  1.00  0.00           C  
ATOM    602  C   TYR    76     -18.846 -13.717   3.552  1.00  0.00           C  
ATOM    603  O   TYR    76     -19.379 -13.724   2.429  1.00  0.00           O  
ATOM    604  N   THR    77     -19.580 -13.496   4.670  1.00  0.00           N  
ATOM    605  CA  THR    77     -20.947 -13.109   4.747  1.00  0.00           C  
ATOM    606  CB  THR    77     -21.699 -13.762   5.985  1.00  0.00           C  
ATOM    607  CG2 THR    77     -23.195 -13.470   6.038  1.00  0.00           C  
ATOM    608  OG1 THR    77     -21.678 -15.180   5.923  1.00  0.00           O  
ATOM    609  C   THR    77     -21.107 -11.583   4.900  1.00  0.00           C  
ATOM    610  O   THR    77     -21.898 -10.988   4.122  1.00  0.00           O  
ATOM    611  N   ARG    78     -20.328 -10.913   5.793  1.00  0.00           N  
ATOM    612  CA  ARG    78     -20.347  -9.445   5.930  1.00  0.00           C  
ATOM    613  CB  ARG    78     -19.672  -8.889   7.129  1.00  0.00           C  
ATOM    614  CG  ARG    78     -20.592  -9.097   8.310  1.00  0.00           C  
ATOM    615  CD  ARG    78     -19.926  -8.560   9.532  1.00  0.00           C  
ATOM    616  NE  ARG    78     -20.638  -8.878  10.814  1.00  0.00           N  
ATOM    617  CZ  ARG    78     -20.228  -8.553  12.028  1.00  0.00           C  
ATOM    618  NH1 ARG    78     -18.958  -8.151  12.277  1.00  0.00           N1+
ATOM    619  NH2 ARG    78     -21.019  -8.594  13.158  1.00  0.00           N  
ATOM    620  C   ARG    78     -19.840  -8.607   4.730  1.00  0.00           C  
ATOM    621  O   ARG    78     -20.397  -7.517   4.504  1.00  0.00           O  
ATOM    622  N   ILE    79     -18.878  -9.205   3.947  1.00  0.00           N  
ATOM    623  CA  ILE    79     -18.416  -8.736   2.618  1.00  0.00           C  
ATOM    624  CB  ILE    79     -16.942  -8.222   2.752  1.00  0.00           C  
ATOM    625  CG2 ILE    79     -16.177  -7.717   1.533  1.00  0.00           C  
ATOM    626  CG1 ILE    79     -16.753  -7.080   3.786  1.00  0.00           C  
ATOM    627  CD1 ILE    79     -17.449  -5.755   3.402  1.00  0.00           C  
ATOM    628  C   ILE    79     -18.629  -9.906   1.638  1.00  0.00           C  
ATOM    629  O   ILE    79     -17.789 -10.748   1.615  1.00  0.00           O  
ATOM    630  N   PRO    80     -19.764  -9.927   0.839  1.00  0.00           N  
ATOM    631  CD  PRO    80     -20.950  -9.053   1.019  1.00  0.00           C  
ATOM    632  CG  PRO    80     -22.124  -9.750   0.368  1.00  0.00           C  
ATOM    633  CB  PRO    80     -21.457 -10.690  -0.587  1.00  0.00           C  
ATOM    634  CA  PRO    80     -20.177 -11.096   0.082  1.00  0.00           C  
ATOM    635  C   PRO    80     -19.156 -11.685  -0.916  1.00  0.00           C  
ATOM    636  O   PRO    80     -18.779 -10.986  -1.894  1.00  0.00           O  
ATOM    637  N   HIE    81     -18.752 -12.911  -0.604  1.00  0.00           N  
ATOM    638  CA  HIE    81     -17.735 -13.666  -1.305  1.00  0.00           C  
ATOM    639  CB  HIE    81     -16.615 -14.173  -0.338  1.00  0.00           C  
ATOM    640  CG  HIE    81     -15.358 -14.713  -1.135  1.00  0.00           C  
ATOM    641  ND1 HIE    81     -14.691 -13.994  -2.058  1.00  0.00           N  
ATOM    642  CE1 HIE    81     -13.495 -14.591  -2.286  1.00  0.00           C  
ATOM    643  NE2 HIE    81     -13.342 -15.570  -1.384  1.00  0.00           N  
ATOM    644  CD2 HIE    81     -14.543 -15.667  -0.677  1.00  0.00           C  
ATOM    645  C   HIE    81     -18.315 -14.849  -2.175  1.00  0.00           C  
ATOM    646  O   HIE    81     -19.432 -15.364  -2.055  1.00  0.00           O  
ATOM    647  N   ASP    82     -17.466 -15.441  -2.970  1.00  0.00           N  
ATOM    648  CA  ASP    82     -17.990 -16.505  -3.893  1.00  0.00           C  
ATOM    649  CB  ASP    82     -17.174 -16.389  -5.172  1.00  0.00           C  
ATOM    650  CG  ASP    82     -17.397 -17.400  -6.328  1.00  0.00           C  
ATOM    651  OD1 ASP    82     -18.545 -17.965  -6.356  1.00  0.00           O  
ATOM    652  OD2 ASP    82     -16.481 -17.617  -7.141  1.00  0.00           O1-
ATOM    653  C   ASP    82     -17.876 -17.938  -3.318  1.00  0.00           C  
ATOM    654  O   ASP    82     -16.766 -18.358  -2.958  1.00  0.00           O  
ATOM    655  N   PHE    83     -18.906 -18.772  -3.457  1.00  0.00           N  
ATOM    656  CA  PHE    83     -18.855 -20.239  -3.226  1.00  0.00           C  
ATOM    657  CB  PHE    83     -19.775 -20.737  -2.095  1.00  0.00           C  
ATOM    658  CG  PHE    83     -19.418 -20.375  -0.672  1.00  0.00           C  
ATOM    659  CD1 PHE    83     -19.203 -19.064  -0.266  1.00  0.00           C  
ATOM    660  CE1 PHE    83     -18.861 -18.728   1.060  1.00  0.00           C  
ATOM    661  CZ  PHE    83     -18.746 -19.792   2.012  1.00  0.00           C  
ATOM    662  CE2 PHE    83     -18.813 -21.075   1.562  1.00  0.00           C  
ATOM    663  CD2 PHE    83     -19.101 -21.430   0.243  1.00  0.00           C  
ATOM    664  C   PHE    83     -19.077 -21.097  -4.477  1.00  0.00           C  
ATOM    665  O   PHE    83     -19.059 -22.305  -4.403  1.00  0.00           O  
ATOM    666  N   GLY    84     -19.260 -20.543  -5.651  1.00  0.00           N  
ATOM    667  CA  GLY    84     -19.424 -21.406  -6.859  1.00  0.00           C  
ATOM    668  C   GLY    84     -18.226 -22.337  -7.167  1.00  0.00           C  
ATOM    669  O   GLY    84     -17.068 -21.828  -7.099  1.00  0.00           O  
ATOM    670  N   LEU    85     -18.534 -23.635  -7.236  1.00  0.00           N  
ATOM    671  CA  LEU    85     -17.668 -24.842  -7.280  1.00  0.00           C  
ATOM    672  CB  LEU    85     -17.161 -25.019  -8.716  1.00  0.00           C  
ATOM    673  CG  LEU    85     -18.225 -25.019  -9.867  1.00  0.00           C  
ATOM    674  CD1 LEU    85     -17.688 -24.927 -11.242  1.00  0.00           C  
ATOM    675  CD2 LEU    85     -19.161 -26.199  -9.742  1.00  0.00           C  
ATOM    676  C   LEU    85     -16.652 -24.964  -6.181  1.00  0.00           C  
ATOM    677  O   LEU    85     -16.004 -25.995  -6.129  1.00  0.00           O  
ATOM    678  N   ARG    86     -16.318 -24.011  -5.274  1.00  0.00           N  
ATOM    679  CA  ARG    86     -15.508 -24.271  -4.069  1.00  0.00           C  
ATOM    680  CB  ARG    86     -14.022 -24.352  -4.447  1.00  0.00           C  
ATOM    681  CG  ARG    86     -13.269 -23.077  -4.820  1.00  0.00           C  
ATOM    682  CD  ARG    86     -13.786 -22.398  -6.069  1.00  0.00           C  
ATOM    683  NE  ARG    86     -13.715 -23.227  -7.265  1.00  0.00           N  
ATOM    684  CZ  ARG    86     -13.922 -22.813  -8.458  1.00  0.00           C  
ATOM    685  NH1 ARG    86     -14.196 -21.559  -8.758  1.00  0.00           N1+
ATOM    686  NH2 ARG    86     -13.675 -23.679  -9.404  1.00  0.00           N  
ATOM    687  C   ARG    86     -15.649 -23.276  -2.938  1.00  0.00           C  
ATOM    688  O   ARG    86     -15.576 -22.072  -3.132  1.00  0.00           O  
ATOM    689  N   THR    87     -15.767 -23.796  -1.775  1.00  0.00           N  
ATOM    690  CA  THR    87     -15.869 -22.990  -0.538  1.00  0.00           C  
ATOM    691  CB  THR    87     -16.105 -23.865   0.731  1.00  0.00           C  
ATOM    692  CG2 THR    87     -16.050 -23.306   2.170  1.00  0.00           C  
ATOM    693  OG1 THR    87     -17.400 -24.415   0.660  1.00  0.00           O  
ATOM    694  C   THR    87     -14.515 -22.352  -0.228  1.00  0.00           C  
ATOM    695  O   THR    87     -13.496 -23.001  -0.361  1.00  0.00           O  
ATOM    696  N   PRO    88     -14.525 -21.064   0.222  1.00  0.00           N  
ATOM    697  CD  PRO    88     -15.747 -20.134   0.187  1.00  0.00           C  
ATOM    698  CG  PRO    88     -15.188 -18.721   0.142  1.00  0.00           C  
ATOM    699  CB  PRO    88     -13.894 -18.880   1.057  1.00  0.00           C  
ATOM    700  CA  PRO    88     -13.349 -20.290   0.529  1.00  0.00           C  
ATOM    701  C   PRO    88     -12.417 -20.845   1.633  1.00  0.00           C  
ATOM    702  O   PRO    88     -12.840 -21.555   2.568  1.00  0.00           O  
ATOM    703  N   PRO    89     -11.108 -20.483   1.611  1.00  0.00           N  
ATOM    704  CD  PRO    89     -10.495 -19.727   0.527  1.00  0.00           C  
ATOM    705  CG  PRO    89      -9.089 -19.504   0.980  1.00  0.00           C  
ATOM    706  CB  PRO    89      -8.730 -20.668   1.912  1.00  0.00           C  
ATOM    707  CA  PRO    89     -10.074 -20.864   2.607  1.00  0.00           C  
ATOM    708  C   PRO    89     -10.178 -20.034   3.852  1.00  0.00           C  
ATOM    709  O   PRO    89     -10.706 -18.913   3.981  1.00  0.00           O  
ATOM    710  N   LEU    90      -9.501 -20.594   4.870  1.00  0.00           N  
ATOM    711  CA  LEU    90      -9.429 -20.019   6.198  1.00  0.00           C  
ATOM    712  CB  LEU    90      -9.654 -21.002   7.387  1.00  0.00           C  
ATOM    713  CG  LEU    90      -8.508 -21.981   7.663  1.00  0.00           C  
ATOM    714  CD1 LEU    90      -8.998 -22.832   8.858  1.00  0.00           C  
ATOM    715  CD2 LEU    90      -8.182 -22.940   6.505  1.00  0.00           C  
ATOM    716  C   LEU    90      -8.190 -19.206   6.249  1.00  0.00           C  
ATOM    717  O   LEU    90      -7.036 -19.608   6.002  1.00  0.00           O  
ATOM    718  N   ILE    91      -8.322 -17.924   6.674  1.00  0.00           N  
ATOM    719  CA  ILE    91      -7.147 -17.013   6.798  1.00  0.00           C  
ATOM    720  CB  ILE    91      -7.619 -15.564   6.714  1.00  0.00           C  
ATOM    721  CG2 ILE    91      -6.501 -14.508   6.974  1.00  0.00           C  
ATOM    722  CG1 ILE    91      -8.248 -15.172   5.322  1.00  0.00           C  
ATOM    723  CD1 ILE    91      -9.188 -14.038   5.384  1.00  0.00           C  
ATOM    724  C   ILE    91      -6.306 -17.307   8.038  1.00  0.00           C  
ATOM    725  O   ILE    91      -6.887 -17.257   9.136  1.00  0.00           O  
ATOM    726  N   ARG    92      -4.973 -17.482   7.948  1.00  0.00           N  
ATOM    727  CA  ARG    92      -4.005 -17.749   9.038  1.00  0.00           C  
ATOM    728  CB  ARG    92      -4.009 -19.261   9.157  1.00  0.00           C  
ATOM    729  CG  ARG    92      -3.312 -19.692  10.462  1.00  0.00           C  
ATOM    730  CD  ARG    92      -2.967 -21.151  10.318  1.00  0.00           C  
ATOM    731  NE  ARG    92      -2.268 -21.679  11.583  1.00  0.00           N  
ATOM    732  CZ  ARG    92      -1.040 -22.185  11.721  1.00  0.00           C  
ATOM    733  NH1 ARG    92      -0.094 -22.145  10.792  1.00  0.00           N1+
ATOM    734  NH2 ARG    92      -0.559 -22.738  12.817  1.00  0.00           N  
ATOM    735  C   ARG    92      -2.620 -17.209   8.781  1.00  0.00           C  
ATOM    736  O   ARG    92      -2.079 -16.662   9.766  1.00  0.00           O  
ATOM    737  N   THR    93      -2.126 -17.180   7.456  1.00  0.00           N  
ATOM    738  CA  THR    93      -0.865 -16.385   7.059  1.00  0.00           C  
ATOM    739  CB  THR    93      -0.275 -16.942   5.671  1.00  0.00           C  
ATOM    740  CG2 THR    93      -0.069 -18.395   5.834  1.00  0.00           C  
ATOM    741  OG1 THR    93      -1.137 -16.810   4.532  1.00  0.00           O  
ATOM    742  C   THR    93      -1.069 -14.921   7.027  1.00  0.00           C  
ATOM    743  O   THR    93      -2.147 -14.442   6.694  1.00  0.00           O  
ATOM    744  N   GLN    94      -0.094 -14.149   7.445  1.00  0.00           N  
ATOM    745  CA  GLN    94      -0.076 -12.661   7.532  1.00  0.00           C  
ATOM    746  CB  GLN    94       1.114 -12.184   8.466  1.00  0.00           C  
ATOM    747  CG  GLN    94       0.875 -12.838   9.851  1.00  0.00           C  
ATOM    748  CD  GLN    94       1.984 -12.444  10.902  1.00  0.00           C  
ATOM    749  OE1 GLN    94       2.642 -11.416  10.793  1.00  0.00           O  
ATOM    750  NE2 GLN    94       2.140 -13.269  11.870  1.00  0.00           N  
ATOM    751  C   GLN    94      -0.031 -11.959   6.191  1.00  0.00           C  
ATOM    752  O   GLN    94      -0.228 -10.724   6.120  1.00  0.00           O  
ATOM    753  N   LYS    95       0.173 -12.758   5.112  1.00  0.00           N  
ATOM    754  CA  LYS    95       0.045 -12.289   3.775  1.00  0.00           C  
ATOM    755  CB  LYS    95       0.935 -13.119   2.823  1.00  0.00           C  
ATOM    756  CG  LYS    95       2.300 -12.466   2.662  1.00  0.00           C  
ATOM    757  CD  LYS    95       3.200 -13.370   1.820  1.00  0.00           C  
ATOM    758  CE  LYS    95       2.709 -13.744   0.389  1.00  0.00           C  
ATOM    759  NZ  LYS    95       3.726 -14.487  -0.430  1.00  0.00           N1+
ATOM    760  C   LYS    95      -1.406 -12.170   3.387  1.00  0.00           C  
ATOM    761  O   LYS    95      -1.932 -11.089   3.040  1.00  0.00           O  
ATOM    762  N   GLU    96      -2.162 -13.289   3.600  1.00  0.00           N  
ATOM    763  CA  GLU    96      -3.537 -13.363   3.160  1.00  0.00           C  
ATOM    764  CB  GLU    96      -3.886 -14.860   3.204  1.00  0.00           C  
ATOM    765  CG  GLU    96      -3.138 -15.607   2.092  1.00  0.00           C  
ATOM    766  CD  GLU    96      -2.992 -14.969   0.709  1.00  0.00           C  
ATOM    767  OE1 GLU    96      -1.864 -14.791   0.222  1.00  0.00           O  
ATOM    768  OE2 GLU    96      -3.936 -14.648  -0.034  1.00  0.00           O1-
ATOM    769  C   GLU    96      -4.465 -12.533   4.081  1.00  0.00           C  
ATOM    770  O   GLU    96      -5.439 -11.862   3.680  1.00  0.00           O  
ATOM    771  N   LEU    97      -4.091 -12.422   5.374  1.00  0.00           N  
ATOM    772  CA  LEU    97      -4.772 -11.373   6.203  1.00  0.00           C  
ATOM    773  CB  LEU    97      -4.423 -11.596   7.687  1.00  0.00           C  
ATOM    774  CG  LEU    97      -5.117 -10.728   8.774  1.00  0.00           C  
ATOM    775  CD1 LEU    97      -6.652 -10.977   8.933  1.00  0.00           C  
ATOM    776  CD2 LEU    97      -4.507 -10.773  10.198  1.00  0.00           C  
ATOM    777  C   LEU    97      -4.434  -9.907   5.799  1.00  0.00           C  
ATOM    778  O   LEU    97      -5.298  -9.002   5.702  1.00  0.00           O  
ATOM    779  N   SER    98      -3.149  -9.591   5.533  1.00  0.00           N  
ATOM    780  CA  SER    98      -2.772  -8.209   5.177  1.00  0.00           C  
ATOM    781  CB  SER    98      -1.298  -7.906   5.009  1.00  0.00           C  
ATOM    782  OG  SER    98      -0.710  -8.141   6.294  1.00  0.00           O  
ATOM    783  C   SER    98      -3.451  -7.699   3.939  1.00  0.00           C  
ATOM    784  O   SER    98      -3.927  -6.566   3.775  1.00  0.00           O  
ATOM    785  N   GLU    99      -3.506  -8.595   2.958  1.00  0.00           N  
ATOM    786  CA  GLU    99      -4.243  -8.315   1.707  1.00  0.00           C  
ATOM    787  CB  GLU    99      -3.916  -9.459   0.763  1.00  0.00           C  
ATOM    788  CG  GLU    99      -2.536  -9.484   0.102  1.00  0.00           C  
ATOM    789  CD  GLU    99      -2.257  -8.630  -1.174  1.00  0.00           C  
ATOM    790  OE1 GLU    99      -2.516  -7.416  -1.136  1.00  0.00           O  
ATOM    791  OE2 GLU    99      -1.835  -9.340  -2.149  1.00  0.00           O1-
ATOM    792  C   GLU    99      -5.752  -8.114   1.922  1.00  0.00           C  
ATOM    793  O   GLU    99      -6.427  -7.268   1.278  1.00  0.00           O  
ATOM    794  N   LYS   100      -6.308  -8.872   2.843  1.00  0.00           N  
ATOM    795  CA  LYS   100      -7.748  -8.895   3.154  1.00  0.00           C  
ATOM    796  CB  LYS   100      -8.209 -10.001   4.099  1.00  0.00           C  
ATOM    797  CG  LYS   100      -9.427 -10.786   3.570  1.00  0.00           C  
ATOM    798  CD  LYS   100      -9.204 -11.236   2.146  1.00  0.00           C  
ATOM    799  CE  LYS   100      -7.876 -11.999   1.900  1.00  0.00           C  
ATOM    800  NZ  LYS   100      -7.943 -12.614   0.528  1.00  0.00           N1+
ATOM    801  C   LYS   100      -8.153  -7.585   3.841  1.00  0.00           C  
ATOM    802  O   LYS   100      -9.304  -7.177   3.699  1.00  0.00           O  
ATOM    803  N   ILE   101      -7.232  -6.943   4.631  1.00  0.00           N  
ATOM    804  CA  ILE   101      -7.423  -5.639   5.200  1.00  0.00           C  
ATOM    805  CB  ILE   101      -6.300  -5.246   6.191  1.00  0.00           C  
ATOM    806  CG2 ILE   101      -5.994  -3.809   6.487  1.00  0.00           C  
ATOM    807  CG1 ILE   101      -6.747  -6.066   7.462  1.00  0.00           C  
ATOM    808  CD1 ILE   101      -5.689  -6.167   8.494  1.00  0.00           C  
ATOM    809  C   ILE   101      -7.501  -4.682   3.957  1.00  0.00           C  
ATOM    810  O   ILE   101      -8.295  -3.783   3.832  1.00  0.00           O  
ATOM    811  N   GLN   102      -6.586  -4.874   2.987  1.00  0.00           N  
ATOM    812  CA  GLN   102      -6.404  -3.916   1.824  1.00  0.00           C  
ATOM    813  CB  GLN   102      -5.074  -4.170   1.089  1.00  0.00           C  
ATOM    814  CG  GLN   102      -4.763  -3.006   0.132  1.00  0.00           C  
ATOM    815  CD  GLN   102      -3.403  -2.788  -0.354  1.00  0.00           C  
ATOM    816  OE1 GLN   102      -2.676  -3.690  -0.396  1.00  0.00           O  
ATOM    817  NE2 GLN   102      -3.073  -1.578  -0.748  1.00  0.00           N  
ATOM    818  C   GLN   102      -7.621  -4.006   0.862  1.00  0.00           C  
ATOM    819  O   GLN   102      -8.061  -3.011   0.242  1.00  0.00           O  
ATOM    820  N   LEU   103      -8.265  -5.190   0.770  1.00  0.00           N  
ATOM    821  CA  LEU   103      -9.632  -5.371   0.209  1.00  0.00           C  
ATOM    822  CB  LEU   103      -9.977  -6.841   0.171  1.00  0.00           C  
ATOM    823  CG  LEU   103     -11.462  -7.046  -0.253  1.00  0.00           C  
ATOM    824  CD1 LEU   103     -11.608  -6.960  -1.796  1.00  0.00           C  
ATOM    825  CD2 LEU   103     -11.822  -8.520   0.055  1.00  0.00           C  
ATOM    826  C   LEU   103     -10.667  -4.354   0.911  1.00  0.00           C  
ATOM    827  O   LEU   103     -11.498  -3.792   0.222  1.00  0.00           O  
ATOM    828  N   LEU   104     -10.679  -4.153   2.241  1.00  0.00           N  
ATOM    829  CA  LEU   104     -11.577  -3.192   2.941  1.00  0.00           C  
ATOM    830  CB  LEU   104     -11.802  -3.625   4.376  1.00  0.00           C  
ATOM    831  CG  LEU   104     -12.122  -5.065   4.656  1.00  0.00           C  
ATOM    832  CD1 LEU   104     -12.635  -5.028   6.069  1.00  0.00           C  
ATOM    833  CD2 LEU   104     -13.200  -5.536   3.706  1.00  0.00           C  
ATOM    834  C   LEU   104     -11.246  -1.681   2.708  1.00  0.00           C  
ATOM    835  O   LEU   104     -12.077  -0.807   2.954  1.00  0.00           O  
ATOM    836  N   GLU   105      -9.997  -1.394   2.255  1.00  0.00           N  
ATOM    837  CA  GLU   105      -9.566  -0.039   1.823  1.00  0.00           C  
ATOM    838  CB  GLU   105      -8.007   0.185   1.986  1.00  0.00           C  
ATOM    839  CG  GLU   105      -7.462  -0.003   3.395  1.00  0.00           C  
ATOM    840  CD  GLU   105      -7.913   1.164   4.231  1.00  0.00           C  
ATOM    841  OE1 GLU   105      -8.926   1.071   4.918  1.00  0.00           O  
ATOM    842  OE2 GLU   105      -7.150   2.225   4.348  1.00  0.00           O1-
ATOM    843  C   GLU   105     -10.050   0.188   0.350  1.00  0.00           C  
ATOM    844  O   GLU   105     -10.622   1.240   0.090  1.00  0.00           O  
ATOM    845  N   ALA   106      -9.877  -0.802  -0.579  1.00  0.00           N  
ATOM    846  CA  ALA   106     -10.302  -0.707  -1.998  1.00  0.00           C  
ATOM    847  CB  ALA   106      -9.665  -1.932  -2.752  1.00  0.00           C  
ATOM    848  C   ALA   106     -11.832  -0.641  -2.108  1.00  0.00           C  
ATOM    849  O   ALA   106     -12.429  -0.003  -2.985  1.00  0.00           O  
ATOM    850  N   LEU   107     -12.542  -1.339  -1.230  1.00  0.00           N  
ATOM    851  CA  LEU   107     -13.992  -1.276  -1.045  1.00  0.00           C  
ATOM    852  CB  LEU   107     -14.534  -2.426  -0.157  1.00  0.00           C  
ATOM    853  CG  LEU   107     -14.549  -3.766  -0.970  1.00  0.00           C  
ATOM    854  CD1 LEU   107     -14.925  -4.899  -0.043  1.00  0.00           C  
ATOM    855  CD2 LEU   107     -15.556  -3.734  -2.094  1.00  0.00           C  
ATOM    856  C   LEU   107     -14.581   0.102  -0.647  1.00  0.00           C  
ATOM    857  O   LEU   107     -15.768   0.362  -0.992  1.00  0.00           O  
ATOM    858  N   GLY   108     -13.781   0.975  -0.097  1.00  0.00           N  
ATOM    859  CA  GLY   108     -14.109   2.411   0.105  1.00  0.00           C  
ATOM    860  C   GLY   108     -13.651   3.311  -1.024  1.00  0.00           C  
ATOM    861  O   GLY   108     -14.433   4.137  -1.447  1.00  0.00           O  
ATOM    862  N   ASP   109     -12.455   3.288  -1.449  1.00  0.00           N  
ATOM    863  CA  ASP   109     -11.848   4.236  -2.403  1.00  0.00           C  
ATOM    864  CB  ASP   109     -10.306   4.084  -2.356  1.00  0.00           C  
ATOM    865  CG  ASP   109      -9.682   4.608  -1.099  1.00  0.00           C  
ATOM    866  OD1 ASP   109     -10.237   5.465  -0.425  1.00  0.00           O  
ATOM    867  OD2 ASP   109      -8.497   4.273  -0.835  1.00  0.00           O1-
ATOM    868  C   ASP   109     -12.446   4.145  -3.787  1.00  0.00           C  
ATOM    869  O   ASP   109     -12.510   5.105  -4.591  1.00  0.00           O  
ATOM    870  N   ILE   110     -13.052   3.045  -4.131  1.00  0.00           N  
ATOM    871  CA  ILE   110     -13.861   2.798  -5.331  1.00  0.00           C  
ATOM    872  CB  ILE   110     -14.575   1.424  -5.321  1.00  0.00           C  
ATOM    873  CG2 ILE   110     -15.527   1.027  -4.222  1.00  0.00           C  
ATOM    874  CG1 ILE   110     -15.140   1.153  -6.689  1.00  0.00           C  
ATOM    875  CD1 ILE   110     -15.438  -0.281  -7.158  1.00  0.00           C  
ATOM    876  C   ILE   110     -14.959   3.925  -5.553  1.00  0.00           C  
ATOM    877  O   ILE   110     -15.221   4.292  -6.685  1.00  0.00           O  
ATOM    878  N   GLU   111     -15.554   4.417  -4.499  1.00  0.00           N  
ATOM    879  CA  GLU   111     -16.588   5.536  -4.595  1.00  0.00           C  
ATOM    880  CB  GLU   111     -17.489   5.492  -3.370  1.00  0.00           C  
ATOM    881  CG  GLU   111     -18.465   4.305  -3.351  1.00  0.00           C  
ATOM    882  CD  GLU   111     -19.442   4.277  -4.537  1.00  0.00           C  
ATOM    883  OE1 GLU   111     -19.574   5.364  -5.160  1.00  0.00           O  
ATOM    884  OE2 GLU   111     -19.896   3.218  -4.984  1.00  0.00           O1-
ATOM    885  C   GLU   111     -15.949   6.880  -5.023  1.00  0.00           C  
ATOM    886  O   GLU   111     -16.442   7.592  -5.906  1.00  0.00           O  
ATOM    887  N   ILE   112     -14.778   7.216  -4.441  1.00  0.00           N  
ATOM    888  CA  ILE   112     -13.946   8.325  -4.855  1.00  0.00           C  
ATOM    889  CB  ILE   112     -12.776   8.603  -3.890  1.00  0.00           C  
ATOM    890  CG2 ILE   112     -11.830   9.753  -4.461  1.00  0.00           C  
ATOM    891  CG1 ILE   112     -13.396   9.201  -2.618  1.00  0.00           C  
ATOM    892  CD1 ILE   112     -14.202   8.231  -1.722  1.00  0.00           C  
ATOM    893  C   ILE   112     -13.606   8.100  -6.314  1.00  0.00           C  
ATOM    894  O   ILE   112     -13.655   9.031  -7.136  1.00  0.00           O  
ATOM    895  N   ALA   113     -13.220   6.910  -6.676  1.00  0.00           N  
ATOM    896  CA  ALA   113     -12.833   6.632  -8.045  1.00  0.00           C  
ATOM    897  CB  ALA   113     -11.986   5.351  -7.852  1.00  0.00           C  
ATOM    898  C   ALA   113     -13.942   6.653  -9.130  1.00  0.00           C  
ATOM    899  O   ALA   113     -13.625   7.031 -10.258  1.00  0.00           O  
ATOM    900  N   ILE   114     -15.161   6.266  -8.811  1.00  0.00           N  
ATOM    901  CA  ILE   114     -16.291   6.455  -9.735  1.00  0.00           C  
ATOM    902  CB  ILE   114     -17.424   5.436  -9.368  1.00  0.00           C  
ATOM    903  CG2 ILE   114     -18.728   5.741 -10.243  1.00  0.00           C  
ATOM    904  CG1 ILE   114     -16.917   4.011  -9.614  1.00  0.00           C  
ATOM    905  CD1 ILE   114     -17.758   2.964  -8.882  1.00  0.00           C  
ATOM    906  C   ILE   114     -16.731   7.941  -9.872  1.00  0.00           C  
ATOM    907  O   ILE   114     -16.794   8.341 -11.011  1.00  0.00           O  
ATOM    908  N   LYS   115     -16.849   8.691  -8.742  1.00  0.00           N  
ATOM    909  CA  LYS   115     -17.074  10.204  -8.798  1.00  0.00           C  
ATOM    910  CB  LYS   115     -17.090  10.691  -7.315  1.00  0.00           C  
ATOM    911  CG  LYS   115     -17.387  12.202  -7.123  1.00  0.00           C  
ATOM    912  CD  LYS   115     -18.692  12.640  -7.846  1.00  0.00           C  
ATOM    913  CE  LYS   115     -19.067  14.054  -7.412  1.00  0.00           C  
ATOM    914  NZ  LYS   115     -18.084  15.053  -7.835  1.00  0.00           N1+
ATOM    915  C   LYS   115     -16.020  10.947  -9.617  1.00  0.00           C  
ATOM    916  O   LYS   115     -16.395  11.955 -10.249  1.00  0.00           O  
ATOM    917  N   LEU   116     -14.718  10.501  -9.656  1.00  0.00           N  
ATOM    918  CA  LEU   116     -13.699  11.153 -10.378  1.00  0.00           C  
ATOM    919  CB  LEU   116     -12.389  10.574  -9.890  1.00  0.00           C  
ATOM    920  CG  LEU   116     -11.196  11.190 -10.449  1.00  0.00           C  
ATOM    921  CD1 LEU   116     -10.111  11.218  -9.325  1.00  0.00           C  
ATOM    922  CD2 LEU   116     -10.718  10.330 -11.630  1.00  0.00           C  
ATOM    923  C   LEU   116     -13.815  10.841 -11.874  1.00  0.00           C  
ATOM    924  O   LEU   116     -13.668  11.751 -12.665  1.00  0.00           O  
ATOM    925  N   VAL   117     -14.152   9.552 -12.230  1.00  0.00           N  
ATOM    926  CA  VAL   117     -14.120   9.212 -13.672  1.00  0.00           C  
ATOM    927  CB  VAL   117     -14.036   7.638 -13.994  1.00  0.00           C  
ATOM    928  CG1 VAL   117     -15.311   6.883 -13.741  1.00  0.00           C  
ATOM    929  CG2 VAL   117     -13.537   7.356 -15.480  1.00  0.00           C  
ATOM    930  C   VAL   117     -15.238   9.897 -14.456  1.00  0.00           C  
ATOM    931  O   VAL   117     -15.101  10.336 -15.621  1.00  0.00           O  
ATOM    932  N   LYS   118     -16.357  10.076 -13.741  1.00  0.00           N  
ATOM    933  CA  LYS   118     -17.467  10.744 -14.361  1.00  0.00           C  
ATOM    934  CB  LYS   118     -18.809  10.471 -13.578  1.00  0.00           C  
ATOM    935  CG  LYS   118     -19.370   9.081 -13.772  1.00  0.00           C  
ATOM    936  CD  LYS   118     -20.322   8.643 -12.688  1.00  0.00           C  
ATOM    937  CE  LYS   118     -20.672   7.187 -12.673  1.00  0.00           C  
ATOM    938  NZ  LYS   118     -21.682   6.804 -11.696  1.00  0.00           N1+
ATOM    939  C   LYS   118     -17.159  12.227 -14.646  1.00  0.00           C  
ATOM    940  O   LYS   118     -16.826  13.041 -13.738  1.00  0.00           O  
ATOM    941  N   THR   119     -17.678  12.693 -15.800  1.00  0.00           N  
ATOM    942  CA  THR   119     -17.593  14.061 -16.157  1.00  0.00           C  
ATOM    943  CB  THR   119     -16.972  14.309 -17.525  1.00  0.00           C  
ATOM    944  CG2 THR   119     -15.453  14.065 -17.332  1.00  0.00           C  
ATOM    945  OG1 THR   119     -17.508  13.489 -18.539  1.00  0.00           O  
ATOM    946  C   THR   119     -18.925  14.841 -16.101  1.00  0.00           C  
ATOM    947  O   THR   119     -20.042  14.254 -16.162  1.00  0.00           O  
ATOM    948  N   GLU   120     -18.859  16.196 -16.030  1.00  0.00           N  
ATOM    949  CA  GLU   120     -19.971  17.096 -16.297  1.00  0.00           C  
ATOM    950  CB  GLU   120     -19.662  18.487 -15.698  1.00  0.00           C  
ATOM    951  CG  GLU   120     -20.614  19.654 -16.057  1.00  0.00           C  
ATOM    952  CD  GLU   120     -22.086  19.416 -15.584  1.00  0.00           C  
ATOM    953  OE1 GLU   120     -22.826  18.769 -16.398  1.00  0.00           O  
ATOM    954  OE2 GLU   120     -22.578  20.084 -14.679  1.00  0.00           O1-
ATOM    955  C   GLU   120     -20.200  17.152 -17.819  1.00  0.00           C  
ATOM    956  O   GLU   120     -19.368  17.550 -18.637  1.00  0.00           O  
ATOM    957  N   LEU   121     -21.366  16.819 -18.276  1.00  0.00           N  
ATOM    958  CA  LEU   121     -21.678  16.718 -19.733  1.00  0.00           C  
ATOM    959  CB  LEU   121     -22.908  15.819 -19.948  1.00  0.00           C  
ATOM    960  CG  LEU   121     -23.181  15.363 -21.338  1.00  0.00           C  
ATOM    961  CD1 LEU   121     -22.076  14.445 -21.759  1.00  0.00           C  
ATOM    962  CD2 LEU   121     -24.494  14.587 -21.320  1.00  0.00           C  
ATOM    963  C   LEU   121     -21.939  18.097 -20.347  1.00  0.00           C  
ATOM    964  O   LEU   121     -21.650  18.322 -21.520  1.00  0.00           O  
ATOM    965  N   GLN   122     -22.471  19.061 -19.642  1.00  0.00           N  
ATOM    966  CA  GLN   122     -22.847  20.448 -20.090  1.00  0.00           C  
ATOM    967  CB  GLN   122     -23.996  20.973 -19.265  1.00  0.00           C  
ATOM    968  CG  GLN   122     -24.694  22.267 -19.707  1.00  0.00           C  
ATOM    969  CD  GLN   122     -25.634  22.096 -20.831  1.00  0.00           C  
ATOM    970  OE1 GLN   122     -25.267  21.626 -21.867  1.00  0.00           O  
ATOM    971  NE2 GLN   122     -26.831  22.672 -20.780  1.00  0.00           N  
ATOM    972  C   GLN   122     -21.626  21.417 -20.150  1.00  0.00           C  
ATOM    973  O   GLN   122     -21.652  22.389 -20.904  1.00  0.00           O  
ATOM    974  N   SER   123     -20.547  21.224 -19.335  1.00  0.00           N  
ATOM    975  CA  SER   123     -19.247  21.976 -19.328  1.00  0.00           C  
ATOM    976  CB  SER   123     -18.329  21.450 -18.235  1.00  0.00           C  
ATOM    977  OG  SER   123     -16.960  21.864 -18.389  1.00  0.00           O  
ATOM    978  C   SER   123     -18.461  21.940 -20.677  1.00  0.00           C  
ATOM    979  O   SER   123     -18.511  20.944 -21.369  1.00  0.00           O  
ATOM    980  N   PRO   124     -17.773  22.979 -21.114  1.00  0.00           N  
ATOM    981  CD  PRO   124     -17.768  24.297 -20.482  1.00  0.00           C  
ATOM    982  CG  PRO   124     -16.597  25.012 -21.127  1.00  0.00           C  
ATOM    983  CB  PRO   124     -16.487  24.399 -22.564  1.00  0.00           C  
ATOM    984  CA  PRO   124     -16.888  22.907 -22.290  1.00  0.00           C  
ATOM    985  C   PRO   124     -15.552  22.099 -22.022  1.00  0.00           C  
ATOM    986  O   PRO   124     -14.916  21.543 -22.943  1.00  0.00           O  
ATOM    987  N   GLU   125     -15.137  21.964 -20.716  1.00  0.00           N  
ATOM    988  CA  GLU   125     -13.823  21.373 -20.349  1.00  0.00           C  
ATOM    989  CB  GLU   125     -13.685  21.447 -18.852  1.00  0.00           C  
ATOM    990  CG  GLU   125     -13.605  22.818 -18.230  1.00  0.00           C  
ATOM    991  CD  GLU   125     -12.143  23.306 -18.270  1.00  0.00           C  
ATOM    992  OE1 GLU   125     -11.662  23.556 -19.337  1.00  0.00           O  
ATOM    993  OE2 GLU   125     -11.542  23.525 -17.179  1.00  0.00           O1-
ATOM    994  C   GLU   125     -13.813  19.865 -20.818  1.00  0.00           C  
ATOM    995  O   GLU   125     -14.690  19.050 -20.751  1.00  0.00           O  
ATOM    996  N   HIE   126     -12.605  19.423 -21.223  1.00  0.00           N  
ATOM    997  CA  HIE   126     -12.218  18.035 -21.591  1.00  0.00           C  
ATOM    998  CB  HIE   126     -10.853  18.059 -22.282  1.00  0.00           C  
ATOM    999  CG  HIE   126     -10.339  16.809 -22.872  1.00  0.00           C  
ATOM   1000  ND1 HIE   126      -9.760  15.748 -22.188  1.00  0.00           N  
ATOM   1001  CE1 HIE   126      -9.368  14.847 -23.145  1.00  0.00           C  
ATOM   1002  NE2 HIE   126      -9.861  15.240 -24.348  1.00  0.00           N  
ATOM   1003  CD2 HIE   126     -10.380  16.500 -24.191  1.00  0.00           C  
ATOM   1004  C   HIE   126     -12.063  17.191 -20.357  1.00  0.00           C  
ATOM   1005  O   HIE   126     -11.700  17.797 -19.346  1.00  0.00           O  
ATOM   1006  N   PRO   127     -12.385  15.830 -20.292  1.00  0.00           N  
ATOM   1007  CD  PRO   127     -12.913  15.131 -21.447  1.00  0.00           C  
ATOM   1008  CG  PRO   127     -13.262  13.689 -20.952  1.00  0.00           C  
ATOM   1009  CB  PRO   127     -12.257  13.460 -19.777  1.00  0.00           C  
ATOM   1010  CA  PRO   127     -12.187  14.864 -19.165  1.00  0.00           C  
ATOM   1011  C   PRO   127     -10.912  14.925 -18.400  1.00  0.00           C  
ATOM   1012  O   PRO   127     -11.038  14.963 -17.181  1.00  0.00           O  
ATOM   1013  N   LEU   128      -9.650  15.080 -18.925  1.00  0.00           N  
ATOM   1014  CA  LEU   128      -8.374  15.054 -18.084  1.00  0.00           C  
ATOM   1015  CB  LEU   128      -7.235  14.504 -18.967  1.00  0.00           C  
ATOM   1016  CG  LEU   128      -7.467  13.215 -19.678  1.00  0.00           C  
ATOM   1017  CD1 LEU   128      -6.240  13.057 -20.596  1.00  0.00           C  
ATOM   1018  CD2 LEU   128      -7.554  12.121 -18.662  1.00  0.00           C  
ATOM   1019  C   LEU   128      -8.145  16.401 -17.416  1.00  0.00           C  
ATOM   1020  O   LEU   128      -7.524  16.443 -16.371  1.00  0.00           O  
ATOM   1021  N   ASP   129      -8.769  17.521 -17.839  1.00  0.00           N  
ATOM   1022  CA  ASP   129      -8.917  18.752 -17.072  1.00  0.00           C  
ATOM   1023  CB  ASP   129      -9.373  19.904 -18.001  1.00  0.00           C  
ATOM   1024  CG  ASP   129      -8.364  20.156 -19.170  1.00  0.00           C  
ATOM   1025  OD1 ASP   129      -7.233  19.727 -19.062  1.00  0.00           O  
ATOM   1026  OD2 ASP   129      -8.636  20.996 -20.070  1.00  0.00           O1-
ATOM   1027  C   ASP   129     -10.044  18.664 -16.022  1.00  0.00           C  
ATOM   1028  O   ASP   129      -9.883  19.384 -14.993  1.00  0.00           O  
ATOM   1029  N   GLN   130     -11.162  17.908 -16.260  1.00  0.00           N  
ATOM   1030  CA  GLN   130     -12.217  17.634 -15.218  1.00  0.00           C  
ATOM   1031  CB  GLN   130     -13.442  16.964 -15.868  1.00  0.00           C  
ATOM   1032  CG  GLN   130     -14.067  17.677 -17.067  1.00  0.00           C  
ATOM   1033  CD  GLN   130     -15.616  17.574 -17.228  1.00  0.00           C  
ATOM   1034  OE1 GLN   130     -16.355  17.390 -16.274  1.00  0.00           O  
ATOM   1035  NE2 GLN   130     -16.049  17.563 -18.423  1.00  0.00           N  
ATOM   1036  C   GLN   130     -11.657  16.675 -14.085  1.00  0.00           C  
ATOM   1037  O   GLN   130     -11.864  16.839 -12.909  1.00  0.00           O  
ATOM   1038  N   HIE   131     -10.981  15.622 -14.509  1.00  0.00           N  
ATOM   1039  CA  HIE   131     -10.437  14.595 -13.671  1.00  0.00           C  
ATOM   1040  CB  HIE   131      -9.937  13.415 -14.434  1.00  0.00           C  
ATOM   1041  CG  HIE   131     -10.859  12.595 -15.297  1.00  0.00           C  
ATOM   1042  ND1 HIE   131     -10.473  11.511 -16.116  1.00  0.00           N  
ATOM   1043  CE1 HIE   131     -11.604  10.955 -16.559  1.00  0.00           C  
ATOM   1044  NE2 HIE   131     -12.656  11.641 -16.094  1.00  0.00           N  
ATOM   1045  CD2 HIE   131     -12.263  12.611 -15.223  1.00  0.00           C  
ATOM   1046  C   HIE   131      -9.273  15.081 -12.875  1.00  0.00           C  
ATOM   1047  O   HIE   131      -9.166  14.748 -11.691  1.00  0.00           O  
ATOM   1048  N   TYR   132      -8.348  15.834 -13.411  1.00  0.00           N  
ATOM   1049  CA  TYR   132      -7.377  16.668 -12.684  1.00  0.00           C  
ATOM   1050  CB  TYR   132      -6.703  17.612 -13.703  1.00  0.00           C  
ATOM   1051  CG  TYR   132      -5.565  18.363 -13.139  1.00  0.00           C  
ATOM   1052  CD1 TYR   132      -4.314  17.931 -13.407  1.00  0.00           C  
ATOM   1053  CE1 TYR   132      -3.215  18.717 -13.066  1.00  0.00           C  
ATOM   1054  CZ  TYR   132      -3.410  19.877 -12.321  1.00  0.00           C  
ATOM   1055  OH  TYR   132      -2.380  20.669 -12.045  1.00  0.00           O  
ATOM   1056  CE2 TYR   132      -4.722  20.369 -12.098  1.00  0.00           C  
ATOM   1057  CD2 TYR   132      -5.798  19.653 -12.581  1.00  0.00           C  
ATOM   1058  C   TYR   132      -8.048  17.453 -11.525  1.00  0.00           C  
ATOM   1059  O   TYR   132      -7.615  17.331 -10.369  1.00  0.00           O  
ATOM   1060  N   ARG   133      -9.082  18.210 -11.863  1.00  0.00           N  
ATOM   1061  CA  ARG   133      -9.766  19.150 -10.954  1.00  0.00           C  
ATOM   1062  CB  ARG   133     -10.874  19.963 -11.721  1.00  0.00           C  
ATOM   1063  CG  ARG   133     -10.909  21.436 -11.420  1.00  0.00           C  
ATOM   1064  CD  ARG   133     -11.890  22.157 -12.303  1.00  0.00           C  
ATOM   1065  NE  ARG   133     -12.048  23.619 -11.846  1.00  0.00           N  
ATOM   1066  CZ  ARG   133     -13.127  24.398 -11.970  1.00  0.00           C  
ATOM   1067  NH1 ARG   133     -14.184  24.034 -12.545  1.00  0.00           N1+
ATOM   1068  NH2 ARG   133     -13.195  25.481 -11.215  1.00  0.00           N  
ATOM   1069  C   ARG   133     -10.260  18.514  -9.727  1.00  0.00           C  
ATOM   1070  O   ARG   133     -10.157  19.108  -8.612  1.00  0.00           O  
ATOM   1071  N   ASN   134     -10.842  17.346  -9.876  1.00  0.00           N  
ATOM   1072  CA  ASN   134     -11.526  16.560  -8.875  1.00  0.00           C  
ATOM   1073  CB  ASN   134     -12.314  15.490  -9.611  1.00  0.00           C  
ATOM   1074  CG  ASN   134     -13.408  15.005  -8.741  1.00  0.00           C  
ATOM   1075  OD1 ASN   134     -13.326  13.823  -8.324  1.00  0.00           O  
ATOM   1076  ND2 ASN   134     -14.421  15.781  -8.409  1.00  0.00           N  
ATOM   1077  C   ASN   134     -10.597  16.110  -7.699  1.00  0.00           C  
ATOM   1078  O   ASN   134     -11.034  15.743  -6.557  1.00  0.00           O  
ATOM   1079  N   LEU   135      -9.288  16.010  -8.001  1.00  0.00           N  
ATOM   1080  CA  LEU   135      -8.290  15.824  -7.010  1.00  0.00           C  
ATOM   1081  CB  LEU   135      -6.931  15.455  -7.657  1.00  0.00           C  
ATOM   1082  CG  LEU   135      -6.829  14.191  -8.507  1.00  0.00           C  
ATOM   1083  CD1 LEU   135      -5.438  14.095  -9.054  1.00  0.00           C  
ATOM   1084  CD2 LEU   135      -7.185  12.915  -7.677  1.00  0.00           C  
ATOM   1085  C   LEU   135      -8.061  17.045  -6.062  1.00  0.00           C  
ATOM   1086  O   LEU   135      -7.614  16.850  -4.938  1.00  0.00           O  
ATOM   1087  N   HIE   136      -8.311  18.311  -6.485  1.00  0.00           N  
ATOM   1088  CA  HIE   136      -7.882  19.514  -5.752  1.00  0.00           C  
ATOM   1089  CB  HIE   136      -8.925  19.798  -4.661  1.00  0.00           C  
ATOM   1090  CG  HIE   136      -8.885  21.202  -4.077  1.00  0.00           C  
ATOM   1091  ND1 HIE   136      -8.915  22.335  -4.910  1.00  0.00           N  
ATOM   1092  CE1 HIE   136      -8.633  23.429  -4.124  1.00  0.00           C  
ATOM   1093  NE2 HIE   136      -8.455  23.010  -2.872  1.00  0.00           N  
ATOM   1094  CD2 HIE   136      -8.561  21.602  -2.822  1.00  0.00           C  
ATOM   1095  C   HIE   136      -6.386  19.551  -5.359  1.00  0.00           C  
ATOM   1096  O   HIE   136      -6.087  19.729  -4.098  1.00  0.00           O  
ATOM   1097  N   CYS   137      -5.371  19.274  -6.236  1.00  0.00           N  
ATOM   1098  CA  CYS   137      -3.915  19.255  -6.030  1.00  0.00           C  
ATOM   1099  CB  CYS   137      -3.456  17.820  -5.752  1.00  0.00           C  
ATOM   1100  SG  CYS   137      -1.784  17.801  -5.181  1.00  0.00           S  
ATOM   1101  C   CYS   137      -3.228  19.687  -7.316  1.00  0.00           C  
ATOM   1102  O   CYS   137      -3.644  19.364  -8.417  1.00  0.00           O  
ATOM   1103  N   ALA   138      -2.155  20.443  -7.149  1.00  0.00           N  
ATOM   1104  CA  ALA   138      -1.409  20.937  -8.296  1.00  0.00           C  
ATOM   1105  CB  ALA   138      -0.937  22.395  -8.052  1.00  0.00           C  
ATOM   1106  C   ALA   138      -0.164  20.118  -8.611  1.00  0.00           C  
ATOM   1107  O   ALA   138       0.632  19.764  -7.700  1.00  0.00           O  
ATOM   1108  N   LEU   139      -0.083  19.518  -9.810  1.00  0.00           N  
ATOM   1109  CA  LEU   139       0.885  18.537 -10.290  1.00  0.00           C  
ATOM   1110  CB  LEU   139       0.183  17.351 -10.902  1.00  0.00           C  
ATOM   1111  CG  LEU   139      -1.160  16.919 -10.262  1.00  0.00           C  
ATOM   1112  CD1 LEU   139      -1.909  15.876 -11.119  1.00  0.00           C  
ATOM   1113  CD2 LEU   139      -0.981  16.438  -8.805  1.00  0.00           C  
ATOM   1114  C   LEU   139       1.839  19.230 -11.325  1.00  0.00           C  
ATOM   1115  O   LEU   139       1.622  19.154 -12.527  1.00  0.00           O  
ATOM   1116  N   ARG   140       2.862  19.952 -10.870  1.00  0.00           N  
ATOM   1117  CA  ARG   140       3.805  20.594 -11.731  1.00  0.00           C  
ATOM   1118  CB  ARG   140       4.369  21.831 -11.048  1.00  0.00           C  
ATOM   1119  CG  ARG   140       3.398  23.037 -10.928  1.00  0.00           C  
ATOM   1120  CD  ARG   140       3.848  24.271 -10.274  1.00  0.00           C  
ATOM   1121  NE  ARG   140       4.145  23.945  -8.838  1.00  0.00           N  
ATOM   1122  CZ  ARG   140       3.508  24.266  -7.764  1.00  0.00           C  
ATOM   1123  NH1 ARG   140       2.394  24.921  -7.841  1.00  0.00           N1+
ATOM   1124  NH2 ARG   140       3.926  23.973  -6.569  1.00  0.00           N  
ATOM   1125  C   ARG   140       4.884  19.702 -12.201  1.00  0.00           C  
ATOM   1126  O   ARG   140       5.713  19.284 -11.360  1.00  0.00           O  
ATOM   1127  N   PRO   141       5.005  19.388 -13.514  1.00  0.00           N  
ATOM   1128  CD  PRO   141       4.292  19.913 -14.555  1.00  0.00           C  
ATOM   1129  CG  PRO   141       5.020  19.602 -15.833  1.00  0.00           C  
ATOM   1130  CB  PRO   141       5.729  18.319 -15.492  1.00  0.00           C  
ATOM   1131  CA  PRO   141       6.121  18.556 -14.005  1.00  0.00           C  
ATOM   1132  C   PRO   141       7.459  19.288 -13.858  1.00  0.00           C  
ATOM   1133  O   PRO   141       7.562  20.467 -13.832  1.00  0.00           O  
ATOM   1134  N   LEU   142       8.552  18.526 -13.724  1.00  0.00           N  
ATOM   1135  CA  LEU   142       9.925  19.004 -13.576  1.00  0.00           C  
ATOM   1136  CB  LEU   142      10.463  18.721 -12.124  1.00  0.00           C  
ATOM   1137  CG  LEU   142       9.901  19.640 -11.063  1.00  0.00           C  
ATOM   1138  CD1 LEU   142      10.133  18.900  -9.716  1.00  0.00           C  
ATOM   1139  CD2 LEU   142      10.535  20.999 -10.968  1.00  0.00           C  
ATOM   1140  C   LEU   142      10.810  18.563 -14.701  1.00  0.00           C  
ATOM   1141  O   LEU   142      10.577  17.552 -15.307  1.00  0.00           O  
ATOM   1142  N   ASP   143      11.847  19.302 -15.078  1.00  0.00           N  
ATOM   1143  CA  ASP   143      12.893  19.063 -16.122  1.00  0.00           C  
ATOM   1144  CB  ASP   143      12.985  20.327 -16.936  1.00  0.00           C  
ATOM   1145  CG  ASP   143      11.718  20.617 -17.655  1.00  0.00           C  
ATOM   1146  OD1 ASP   143      11.358  21.742 -17.756  1.00  0.00           O  
ATOM   1147  OD2 ASP   143      11.225  19.713 -18.398  1.00  0.00           O1-
ATOM   1148  C   ASP   143      14.280  18.649 -15.575  1.00  0.00           C  
ATOM   1149  O   ASP   143      14.587  18.974 -14.408  1.00  0.00           O  
ATOM   1150  N   HIE   144      15.026  17.925 -16.376  1.00  0.00           N  
ATOM   1151  CA  HIE   144      16.180  17.100 -16.003  1.00  0.00           C  
ATOM   1152  CB  HIE   144      16.592  16.223 -17.232  1.00  0.00           C  
ATOM   1153  CG  HIE   144      15.417  15.711 -18.061  1.00  0.00           C  
ATOM   1154  ND1 HIE   144      15.288  15.504 -19.467  1.00  0.00           N  
ATOM   1155  CE1 HIE   144      14.048  15.069 -19.651  1.00  0.00           C  
ATOM   1156  NE2 HIE   144      13.432  14.752 -18.481  1.00  0.00           N  
ATOM   1157  CD2 HIE   144      14.304  15.133 -17.465  1.00  0.00           C  
ATOM   1158  C   HIE   144      17.367  17.873 -15.542  1.00  0.00           C  
ATOM   1159  O   HIE   144      18.432  17.236 -15.278  1.00  0.00           O  
ATOM   1160  N   GLU   145      17.366  19.231 -15.455  1.00  0.00           N  
ATOM   1161  CA  GLU   145      18.484  20.067 -14.987  1.00  0.00           C  
ATOM   1162  CB  GLU   145      18.844  21.178 -15.901  1.00  0.00           C  
ATOM   1163  CG  GLU   145      20.145  22.010 -15.599  1.00  0.00           C  
ATOM   1164  CD  GLU   145      21.324  21.250 -14.953  1.00  0.00           C  
ATOM   1165  OE1 GLU   145      22.071  21.908 -14.161  1.00  0.00           O  
ATOM   1166  OE2 GLU   145      21.548  20.095 -15.384  1.00  0.00           O1-
ATOM   1167  C   GLU   145      18.346  20.355 -13.479  1.00  0.00           C  
ATOM   1168  O   GLU   145      19.306  20.642 -12.658  1.00  0.00           O  
ATOM   1169  N   SER   146      17.117  20.626 -13.119  1.00  0.00           N  
ATOM   1170  CA  SER   146      16.681  21.222 -11.826  1.00  0.00           C  
ATOM   1171  CB  SER   146      15.147  21.252 -11.762  1.00  0.00           C  
ATOM   1172  OG  SER   146      14.675  19.917 -11.607  1.00  0.00           O  
ATOM   1173  C   SER   146      17.339  20.597 -10.565  1.00  0.00           C  
ATOM   1174  O   SER   146      17.702  19.418 -10.505  1.00  0.00           O  
ATOM   1175  N   TYR   147      17.501  21.477  -9.551  1.00  0.00           N  
ATOM   1176  CA  TYR   147      18.030  21.014  -8.270  1.00  0.00           C  
ATOM   1177  CB  TYR   147      17.997  22.259  -7.332  1.00  0.00           C  
ATOM   1178  CG  TYR   147      18.468  21.994  -5.837  1.00  0.00           C  
ATOM   1179  CD1 TYR   147      19.792  22.190  -5.491  1.00  0.00           C  
ATOM   1180  CE1 TYR   147      20.301  22.034  -4.157  1.00  0.00           C  
ATOM   1181  CZ  TYR   147      19.385  21.637  -3.153  1.00  0.00           C  
ATOM   1182  OH  TYR   147      19.918  21.458  -1.950  1.00  0.00           O  
ATOM   1183  CE2 TYR   147      18.048  21.301  -3.465  1.00  0.00           C  
ATOM   1184  CD2 TYR   147      17.559  21.612  -4.776  1.00  0.00           C  
ATOM   1185  C   TYR   147      17.295  19.815  -7.672  1.00  0.00           C  
ATOM   1186  O   TYR   147      17.829  18.885  -7.049  1.00  0.00           O  
ATOM   1187  N   GLU   148      15.987  19.968  -7.846  1.00  0.00           N  
ATOM   1188  CA  GLU   148      14.891  19.055  -7.467  1.00  0.00           C  
ATOM   1189  CB  GLU   148      13.578  19.737  -7.910  1.00  0.00           C  
ATOM   1190  CG  GLU   148      13.306  20.896  -7.025  1.00  0.00           C  
ATOM   1191  CD  GLU   148      13.905  22.255  -7.387  1.00  0.00           C  
ATOM   1192  OE1 GLU   148      14.340  22.475  -8.534  1.00  0.00           O  
ATOM   1193  OE2 GLU   148      13.815  23.151  -6.516  1.00  0.00           O1-
ATOM   1194  C   GLU   148      15.136  17.681  -8.086  1.00  0.00           C  
ATOM   1195  O   GLU   148      15.277  16.681  -7.374  1.00  0.00           O  
ATOM   1196  N   PHE   149      15.254  17.551  -9.444  1.00  0.00           N  
ATOM   1197  CA  PHE   149      15.658  16.368 -10.178  1.00  0.00           C  
ATOM   1198  CB  PHE   149      15.646  16.708 -11.646  1.00  0.00           C  
ATOM   1199  CG  PHE   149      15.703  15.543 -12.631  1.00  0.00           C  
ATOM   1200  CD1 PHE   149      16.961  14.953 -12.986  1.00  0.00           C  
ATOM   1201  CE1 PHE   149      17.080  14.058 -14.025  1.00  0.00           C  
ATOM   1202  CZ  PHE   149      15.882  13.381 -14.419  1.00  0.00           C  
ATOM   1203  CE2 PHE   149      14.621  13.817 -14.003  1.00  0.00           C  
ATOM   1204  CD2 PHE   149      14.558  14.893 -13.139  1.00  0.00           C  
ATOM   1205  C   PHE   149      16.957  15.788  -9.635  1.00  0.00           C  
ATOM   1206  O   PHE   149      17.125  14.564  -9.532  1.00  0.00           O  
ATOM   1207  N   LYS   150      17.963  16.648  -9.489  1.00  0.00           N  
ATOM   1208  CA  LYS   150      19.310  16.202  -9.154  1.00  0.00           C  
ATOM   1209  CB  LYS   150      20.241  17.359  -9.286  1.00  0.00           C  
ATOM   1210  CG  LYS   150      20.727  17.576 -10.758  1.00  0.00           C  
ATOM   1211  CD  LYS   150      21.486  18.867 -10.886  1.00  0.00           C  
ATOM   1212  CE  LYS   150      21.944  19.049 -12.371  1.00  0.00           C  
ATOM   1213  NZ  LYS   150      23.363  18.771 -12.515  1.00  0.00           N1+
ATOM   1214  C   LYS   150      19.295  15.622  -7.764  1.00  0.00           C  
ATOM   1215  O   LYS   150      19.741  14.514  -7.553  1.00  0.00           O  
ATOM   1216  N   VAL   151      18.624  16.275  -6.801  1.00  0.00           N  
ATOM   1217  CA  VAL   151      18.497  15.705  -5.433  1.00  0.00           C  
ATOM   1218  CB  VAL   151      18.068  16.810  -4.461  1.00  0.00           C  
ATOM   1219  CG1 VAL   151      16.584  17.126  -4.355  1.00  0.00           C  
ATOM   1220  CG2 VAL   151      18.530  16.495  -3.016  1.00  0.00           C  
ATOM   1221  C   VAL   151      17.657  14.432  -5.344  1.00  0.00           C  
ATOM   1222  O   VAL   151      17.963  13.563  -4.568  1.00  0.00           O  
ATOM   1223  N   ILE   152      16.533  14.438  -6.094  1.00  0.00           N  
ATOM   1224  CA  ILE   152      15.545  13.426  -5.964  1.00  0.00           C  
ATOM   1225  CB  ILE   152      14.171  13.856  -6.581  1.00  0.00           C  
ATOM   1226  CG2 ILE   152      13.294  12.659  -6.699  1.00  0.00           C  
ATOM   1227  CG1 ILE   152      13.417  14.836  -5.677  1.00  0.00           C  
ATOM   1228  CD1 ILE   152      12.196  15.487  -6.331  1.00  0.00           C  
ATOM   1229  C   ILE   152      16.056  12.206  -6.755  1.00  0.00           C  
ATOM   1230  O   ILE   152      15.989  11.099  -6.357  1.00  0.00           O  
ATOM   1231  N   SER   153      16.685  12.437  -7.908  1.00  0.00           N  
ATOM   1232  CA  SER   153      17.505  11.399  -8.637  1.00  0.00           C  
ATOM   1233  CB  SER   153      18.244  12.106  -9.782  1.00  0.00           C  
ATOM   1234  OG  SER   153      18.970  11.124 -10.419  1.00  0.00           O  
ATOM   1235  C   SER   153      18.587  10.769  -7.712  1.00  0.00           C  
ATOM   1236  O   SER   153      18.511   9.556  -7.606  1.00  0.00           O  
ATOM   1237  N   GLN   154      19.295  11.526  -6.883  1.00  0.00           N  
ATOM   1238  CA  GLN   154      20.360  11.032  -6.005  1.00  0.00           C  
ATOM   1239  CB  GLN   154      21.348  12.121  -5.656  1.00  0.00           C  
ATOM   1240  CG  GLN   154      22.218  12.706  -6.783  1.00  0.00           C  
ATOM   1241  CD  GLN   154      22.609  14.197  -6.571  1.00  0.00           C  
ATOM   1242  OE1 GLN   154      22.647  14.700  -5.431  1.00  0.00           O  
ATOM   1243  NE2 GLN   154      22.978  14.939  -7.607  1.00  0.00           N  
ATOM   1244  C   GLN   154      19.750  10.354  -4.812  1.00  0.00           C  
ATOM   1245  O   GLN   154      20.213   9.271  -4.434  1.00  0.00           O  
ATOM   1246  N   TYR   155      18.668  10.903  -4.214  1.00  0.00           N  
ATOM   1247  CA  TYR   155      17.846  10.280  -3.173  1.00  0.00           C  
ATOM   1248  CB  TYR   155      16.776  11.293  -2.720  1.00  0.00           C  
ATOM   1249  CG  TYR   155      16.032  11.006  -1.454  1.00  0.00           C  
ATOM   1250  CD1 TYR   155      16.510  10.116  -0.461  1.00  0.00           C  
ATOM   1251  CE1 TYR   155      15.645   9.832   0.701  1.00  0.00           C  
ATOM   1252  CZ  TYR   155      14.518  10.655   0.919  1.00  0.00           C  
ATOM   1253  OH  TYR   155      13.819  10.465   2.018  1.00  0.00           O  
ATOM   1254  CE2 TYR   155      14.190  11.619  -0.004  1.00  0.00           C  
ATOM   1255  CD2 TYR   155      14.886  11.800  -1.210  1.00  0.00           C  
ATOM   1256  C   TYR   155      17.362   8.833  -3.503  1.00  0.00           C  
ATOM   1257  O   TYR   155      17.544   7.914  -2.714  1.00  0.00           O  
ATOM   1258  N   LEU   156      16.715   8.643  -4.705  1.00  0.00           N  
ATOM   1259  CA  LEU   156      16.223   7.396  -5.158  1.00  0.00           C  
ATOM   1260  CB  LEU   156      15.633   7.666  -6.584  1.00  0.00           C  
ATOM   1261  CG  LEU   156      15.051   6.462  -7.218  1.00  0.00           C  
ATOM   1262  CD1 LEU   156      13.782   5.875  -6.620  1.00  0.00           C  
ATOM   1263  CD2 LEU   156      14.600   6.893  -8.656  1.00  0.00           C  
ATOM   1264  C   LEU   156      17.325   6.298  -5.073  1.00  0.00           C  
ATOM   1265  O   LEU   156      17.055   5.167  -4.686  1.00  0.00           O  
ATOM   1266  N   GLN   157      18.515   6.506  -5.640  1.00  0.00           N  
ATOM   1267  CA  GLN   157      19.465   5.430  -5.900  1.00  0.00           C  
ATOM   1268  CB  GLN   157      20.516   5.952  -6.956  1.00  0.00           C  
ATOM   1269  CG  GLN   157      20.017   6.133  -8.415  1.00  0.00           C  
ATOM   1270  CD  GLN   157      19.723   4.762  -9.086  1.00  0.00           C  
ATOM   1271  OE1 GLN   157      19.827   3.620  -8.587  1.00  0.00           O  
ATOM   1272  NE2 GLN   157      19.220   4.827 -10.299  1.00  0.00           N  
ATOM   1273  C   GLN   157      20.248   5.118  -4.623  1.00  0.00           C  
ATOM   1274  O   GLN   157      20.563   3.992  -4.355  1.00  0.00           O  
ATOM   1275  N   SER   158      20.723   6.115  -3.911  1.00  0.00           N  
ATOM   1276  CA  SER   158      21.532   5.978  -2.693  1.00  0.00           C  
ATOM   1277  CB  SER   158      22.191   7.358  -2.383  1.00  0.00           C  
ATOM   1278  OG  SER   158      21.186   8.334  -2.133  1.00  0.00           O  
ATOM   1279  C   SER   158      20.816   5.268  -1.489  1.00  0.00           C  
ATOM   1280  O   SER   158      21.426   4.537  -0.725  1.00  0.00           O  
ATOM   1281  N   THR   159      19.544   5.515  -1.369  1.00  0.00           N  
ATOM   1282  CA  THR   159      18.665   4.817  -0.404  1.00  0.00           C  
ATOM   1283  CB  THR   159      17.640   5.807   0.105  1.00  0.00           C  
ATOM   1284  CG2 THR   159      18.114   7.004   0.841  1.00  0.00           C  
ATOM   1285  OG1 THR   159      16.682   6.269  -0.756  1.00  0.00           O  
ATOM   1286  C   THR   159      18.138   3.461  -0.826  1.00  0.00           C  
ATOM   1287  O   THR   159      17.221   2.950  -0.205  1.00  0.00           O  
ATOM   1288  N   HIE   160      18.687   2.827  -1.861  1.00  0.00           N  
ATOM   1289  CA  HIE   160      18.388   1.441  -2.298  1.00  0.00           C  
ATOM   1290  CB  HIE   160      18.151   1.272  -3.860  1.00  0.00           C  
ATOM   1291  CG  HIE   160      17.565  -0.024  -4.237  1.00  0.00           C  
ATOM   1292  ND1 HIE   160      18.194  -1.228  -4.506  1.00  0.00           N  
ATOM   1293  CE1 HIE   160      17.295  -2.031  -5.042  1.00  0.00           C  
ATOM   1294  NE2 HIE   160      16.088  -1.459  -5.003  1.00  0.00           N  
ATOM   1295  CD2 HIE   160      16.211  -0.173  -4.592  1.00  0.00           C  
ATOM   1296  C   HIE   160      19.428   0.500  -1.716  1.00  0.00           C  
ATOM   1297  O   HIE   160      20.503   0.918  -1.206  1.00  0.00           O  
ATOM   1298  N   ALA   161      19.226  -0.763  -1.717  1.00  0.00           N  
ATOM   1299  CA  ALA   161      20.046  -1.786  -1.081  1.00  0.00           C  
ATOM   1300  CB  ALA   161      19.736  -1.766   0.448  1.00  0.00           C  
ATOM   1301  C   ALA   161      19.737  -3.136  -1.776  1.00  0.00           C  
ATOM   1302  O   ALA   161      18.782  -3.809  -1.413  1.00  0.00           O  
ATOM   1303  N   PRO   162      20.492  -3.477  -2.845  1.00  0.00           N  
ATOM   1304  CD  PRO   162      21.502  -2.694  -3.502  1.00  0.00           C  
ATOM   1305  CG  PRO   162      21.753  -3.440  -4.833  1.00  0.00           C  
ATOM   1306  CB  PRO   162      21.518  -4.947  -4.519  1.00  0.00           C  
ATOM   1307  CA  PRO   162      20.327  -4.807  -3.535  1.00  0.00           C  
ATOM   1308  C   PRO   162      20.157  -6.073  -2.616  1.00  0.00           C  
ATOM   1309  O   PRO   162      19.548  -7.099  -2.995  1.00  0.00           O  
ATOM   1310  N   THR   163      20.667  -5.969  -1.380  1.00  0.00           N  
ATOM   1311  CA  THR   163      20.532  -7.091  -0.442  1.00  0.00           C  
ATOM   1312  CB  THR   163      21.584  -7.032   0.666  1.00  0.00           C  
ATOM   1313  CG2 THR   163      21.967  -8.309   1.436  1.00  0.00           C  
ATOM   1314  OG1 THR   163      22.813  -6.629   0.090  1.00  0.00           O  
ATOM   1315  C   THR   163      19.176  -7.146   0.179  1.00  0.00           C  
ATOM   1316  O   THR   163      18.738  -8.211   0.671  1.00  0.00           O  
ATOM   1317  N   HIE   164      18.460  -6.052   0.330  1.00  0.00           N  
ATOM   1318  CA  HIE   164      17.138  -5.969   0.958  1.00  0.00           C  
ATOM   1319  CB  HIE   164      17.177  -5.194   2.276  1.00  0.00           C  
ATOM   1320  CG  HIE   164      18.416  -5.389   3.102  1.00  0.00           C  
ATOM   1321  ND1 HIE   164      19.696  -4.850   2.876  1.00  0.00           N  
ATOM   1322  CE1 HIE   164      20.461  -5.471   3.745  1.00  0.00           C  
ATOM   1323  NE2 HIE   164      19.762  -6.420   4.423  1.00  0.00           N  
ATOM   1324  CD2 HIE   164      18.492  -6.419   4.008  1.00  0.00           C  
ATOM   1325  C   HIE   164      15.984  -5.548   0.020  1.00  0.00           C  
ATOM   1326  O   HIE   164      15.147  -4.727   0.345  1.00  0.00           O  
ATOM   1327  N   SER   165      16.097  -5.910  -1.214  1.00  0.00           N  
ATOM   1328  CA  SER   165      15.195  -5.445  -2.265  1.00  0.00           C  
ATOM   1329  CB  SER   165      15.692  -4.131  -2.832  1.00  0.00           C  
ATOM   1330  OG  SER   165      14.751  -3.821  -3.798  1.00  0.00           O  
ATOM   1331  C   SER   165      14.901  -6.521  -3.317  1.00  0.00           C  
ATOM   1332  O   SER   165      15.703  -7.400  -3.611  1.00  0.00           O  
ATOM   1333  N   ASP   166      13.652  -6.525  -3.776  1.00  0.00           N  
ATOM   1334  CA  ASP   166      13.146  -7.454  -4.805  1.00  0.00           C  
ATOM   1335  CB  ASP   166      11.614  -7.604  -4.566  1.00  0.00           C  
ATOM   1336  CG  ASP   166      11.245  -8.144  -3.183  1.00  0.00           C  
ATOM   1337  OD1 ASP   166      11.805  -9.246  -2.945  1.00  0.00           O  
ATOM   1338  OD2 ASP   166      10.587  -7.478  -2.359  1.00  0.00           O1-
ATOM   1339  C   ASP   166      13.471  -6.877  -6.163  1.00  0.00           C  
ATOM   1340  O   ASP   166      13.462  -7.667  -7.147  1.00  0.00           O  
ATOM   1341  N   TYR   167      13.706  -5.610  -6.298  1.00  0.00           N  
ATOM   1342  CA  TYR   167      13.834  -4.869  -7.602  1.00  0.00           C  
ATOM   1343  CB  TYR   167      12.412  -4.749  -8.169  1.00  0.00           C  
ATOM   1344  CG  TYR   167      11.228  -4.512  -7.263  1.00  0.00           C  
ATOM   1345  CD1 TYR   167      11.053  -3.276  -6.615  1.00  0.00           C  
ATOM   1346  CE1 TYR   167       9.865  -2.994  -5.893  1.00  0.00           C  
ATOM   1347  CZ  TYR   167       8.772  -3.904  -5.914  1.00  0.00           C  
ATOM   1348  OH  TYR   167       7.657  -3.710  -5.206  1.00  0.00           O  
ATOM   1349  CE2 TYR   167       9.052  -5.144  -6.553  1.00  0.00           C  
ATOM   1350  CD2 TYR   167      10.188  -5.453  -7.234  1.00  0.00           C  
ATOM   1351  C   TYR   167      14.487  -3.526  -7.544  1.00  0.00           C  
ATOM   1352  O   TYR   167      14.293  -2.700  -6.649  1.00  0.00           O  
ATOM   1353  N   THR   168      15.403  -3.340  -8.437  1.00  0.00           N  
ATOM   1354  CA  THR   168      16.129  -2.046  -8.796  1.00  0.00           C  
ATOM   1355  CB  THR   168      17.458  -2.349  -9.498  1.00  0.00           C  
ATOM   1356  CG2 THR   168      18.303  -3.515  -8.898  1.00  0.00           C  
ATOM   1357  OG1 THR   168      17.199  -2.868 -10.808  1.00  0.00           O  
ATOM   1358  C   THR   168      15.135  -1.099  -9.491  1.00  0.00           C  
ATOM   1359  O   THR   168      14.061  -1.549  -9.870  1.00  0.00           O  
ATOM   1360  N   MET   169      15.422   0.272  -9.559  1.00  0.00           N  
ATOM   1361  CA  MET   169      14.382   1.263  -9.829  1.00  0.00           C  
ATOM   1362  CB  MET   169      13.933   1.883  -8.564  1.00  0.00           C  
ATOM   1363  CG  MET   169      12.989   1.114  -7.646  1.00  0.00           C  
ATOM   1364  SD  MET   169      11.833   2.188  -6.601  1.00  0.00           S  
ATOM   1365  CE  MET   169      12.738   2.502  -5.066  1.00  0.00           C  
ATOM   1366  C   MET   169      14.983   2.257 -10.862  1.00  0.00           C  
ATOM   1367  O   MET   169      16.080   2.723 -10.730  1.00  0.00           O  
ATOM   1368  N   THR   170      14.176   2.722 -11.833  1.00  0.00           N  
ATOM   1369  CA  THR   170      14.541   3.640 -12.854  1.00  0.00           C  
ATOM   1370  CB  THR   170      14.556   2.944 -14.241  1.00  0.00           C  
ATOM   1371  CG2 THR   170      15.132   3.796 -15.364  1.00  0.00           C  
ATOM   1372  OG1 THR   170      15.292   1.745 -14.289  1.00  0.00           O  
ATOM   1373  C   THR   170      13.608   4.811 -12.856  1.00  0.00           C  
ATOM   1374  O   THR   170      12.395   4.632 -12.911  1.00  0.00           O  
ATOM   1375  N   LEU   171      14.152   6.101 -12.768  1.00  0.00           N  
ATOM   1376  CA  LEU   171      13.347   7.290 -12.654  1.00  0.00           C  
ATOM   1377  CB  LEU   171      14.189   8.363 -11.954  1.00  0.00           C  
ATOM   1378  CG  LEU   171      13.411   9.459 -11.127  1.00  0.00           C  
ATOM   1379  CD1 LEU   171      14.184  10.454 -10.277  1.00  0.00           C  
ATOM   1380  CD2 LEU   171      12.416  10.222 -12.005  1.00  0.00           C  
ATOM   1381  C   LEU   171      12.709   7.591 -14.086  1.00  0.00           C  
ATOM   1382  O   LEU   171      13.395   8.240 -14.926  1.00  0.00           O  
ATOM   1383  N   LEU   172      11.471   7.241 -14.368  1.00  0.00           N  
ATOM   1384  CA  LEU   172      10.810   7.583 -15.591  1.00  0.00           C  
ATOM   1385  CB  LEU   172       9.580   6.761 -15.886  1.00  0.00           C  
ATOM   1386  CG  LEU   172       9.854   5.277 -16.020  1.00  0.00           C  
ATOM   1387  CD1 LEU   172       8.513   4.613 -16.285  1.00  0.00           C  
ATOM   1388  CD2 LEU   172      10.845   4.959 -17.091  1.00  0.00           C  
ATOM   1389  C   LEU   172      10.406   9.089 -15.593  1.00  0.00           C  
ATOM   1390  O   LEU   172      10.807   9.766 -16.524  1.00  0.00           O  
ATOM   1391  N   ASP   173       9.564   9.580 -14.678  1.00  0.00           N  
ATOM   1392  CA  ASP   173       8.921  10.848 -14.836  1.00  0.00           C  
ATOM   1393  CB  ASP   173       7.576  10.562 -15.488  1.00  0.00           C  
ATOM   1394  CG  ASP   173       7.112  11.684 -16.427  1.00  0.00           C  
ATOM   1395  OD1 ASP   173       7.680  12.793 -16.374  1.00  0.00           O  
ATOM   1396  OD2 ASP   173       6.223  11.405 -17.238  1.00  0.00           O1-
ATOM   1397  C   ASP   173       8.748  11.454 -13.404  1.00  0.00           C  
ATOM   1398  O   ASP   173       8.530  10.737 -12.429  1.00  0.00           O  
ATOM   1399  N   LEU   174       8.664  12.802 -13.299  1.00  0.00           N  
ATOM   1400  CA  LEU   174       8.766  13.566 -12.010  1.00  0.00           C  
ATOM   1401  CB  LEU   174      10.240  14.122 -11.837  1.00  0.00           C  
ATOM   1402  CG  LEU   174      10.485  15.041 -10.626  1.00  0.00           C  
ATOM   1403  CD1 LEU   174      10.240  14.189  -9.354  1.00  0.00           C  
ATOM   1404  CD2 LEU   174      11.957  15.449 -10.663  1.00  0.00           C  
ATOM   1405  C   LEU   174       7.830  14.755 -12.086  1.00  0.00           C  
ATOM   1406  O   LEU   174       7.768  15.482 -13.044  1.00  0.00           O  
ATOM   1407  N   PHE   175       7.297  15.061 -10.932  1.00  0.00           N  
ATOM   1408  CA  PHE   175       6.484  16.289 -10.600  1.00  0.00           C  
ATOM   1409  CB  PHE   175       4.966  15.973 -10.881  1.00  0.00           C  
ATOM   1410  CG  PHE   175       4.640  14.903 -11.979  1.00  0.00           C  
ATOM   1411  CD1 PHE   175       4.606  13.517 -11.656  1.00  0.00           C  
ATOM   1412  CE1 PHE   175       4.379  12.555 -12.654  1.00  0.00           C  
ATOM   1413  CZ  PHE   175       4.052  12.944 -13.988  1.00  0.00           C  
ATOM   1414  CE2 PHE   175       3.886  14.335 -14.230  1.00  0.00           C  
ATOM   1415  CD2 PHE   175       4.260  15.305 -13.288  1.00  0.00           C  
ATOM   1416  C   PHE   175       6.632  16.700  -9.137  1.00  0.00           C  
ATOM   1417  O   PHE   175       6.717  15.882  -8.198  1.00  0.00           O  
ATOM   1418  N   GLU   176       6.521  17.994  -8.846  1.00  0.00           N  
ATOM   1419  CA  GLU   176       6.054  18.565  -7.554  1.00  0.00           C  
ATOM   1420  CB  GLU   176       6.236  20.039  -7.596  1.00  0.00           C  
ATOM   1421  CG  GLU   176       6.117  20.757  -6.279  1.00  0.00           C  
ATOM   1422  CD  GLU   176       6.644  22.173  -6.312  1.00  0.00           C  
ATOM   1423  OE1 GLU   176       7.281  22.589  -5.340  1.00  0.00           O  
ATOM   1424  OE2 GLU   176       6.555  22.875  -7.347  1.00  0.00           O1-
ATOM   1425  C   GLU   176       4.548  18.438  -7.311  1.00  0.00           C  
ATOM   1426  O   GLU   176       3.747  18.355  -8.268  1.00  0.00           O  
ATOM   1427  N   VAL   177       4.130  18.215  -6.066  1.00  0.00           N  
ATOM   1428  CA  VAL   177       2.693  18.093  -5.670  1.00  0.00           C  
ATOM   1429  CB  VAL   177       2.133  16.742  -5.357  1.00  0.00           C  
ATOM   1430  CG1 VAL   177       2.019  15.843  -6.626  1.00  0.00           C  
ATOM   1431  CG2 VAL   177       2.928  15.950  -4.340  1.00  0.00           C  
ATOM   1432  C   VAL   177       2.451  19.149  -4.526  1.00  0.00           C  
ATOM   1433  O   VAL   177       3.303  19.211  -3.656  1.00  0.00           O  
ATOM   1434  N   GLU   178       1.346  19.941  -4.631  1.00  0.00           N  
ATOM   1435  CA  GLU   178       0.998  21.077  -3.791  1.00  0.00           C  
ATOM   1436  CB  GLU   178       1.775  22.194  -4.398  1.00  0.00           C  
ATOM   1437  CG  GLU   178       1.708  23.390  -3.431  1.00  0.00           C  
ATOM   1438  CD  GLU   178       0.955  24.520  -4.110  1.00  0.00           C  
ATOM   1439  OE1 GLU   178       1.370  24.992  -5.210  1.00  0.00           O  
ATOM   1440  OE2 GLU   178       0.141  25.200  -3.490  1.00  0.00           O1-
ATOM   1441  C   GLU   178      -0.527  21.364  -3.592  1.00  0.00           C  
ATOM   1442  O   GLU   178      -1.243  21.760  -4.593  1.00  0.00           O  
ATOM   1443  N   LYS   179      -1.103  21.050  -2.426  1.00  0.00           N  
ATOM   1444  CA  LYS   179      -2.474  21.335  -2.068  1.00  0.00           C  
ATOM   1445  CB  LYS   179      -3.042  20.180  -1.202  1.00  0.00           C  
ATOM   1446  CG  LYS   179      -3.496  18.927  -1.990  1.00  0.00           C  
ATOM   1447  CD  LYS   179      -4.373  18.072  -1.126  1.00  0.00           C  
ATOM   1448  CE  LYS   179      -4.894  16.804  -1.905  1.00  0.00           C  
ATOM   1449  NZ  LYS   179      -5.954  17.067  -2.831  1.00  0.00           N1+
ATOM   1450  C   LYS   179      -2.755  22.727  -1.421  1.00  0.00           C  
ATOM   1451  O   LYS   179      -2.047  23.170  -0.515  1.00  0.00           O  
ATOM   1452  N   ASP   180      -3.664  23.466  -1.954  1.00  0.00           N  
ATOM   1453  CA  ASP   180      -4.177  24.769  -1.478  1.00  0.00           C  
ATOM   1454  CB  ASP   180      -5.051  25.407  -2.535  1.00  0.00           C  
ATOM   1455  CG  ASP   180      -5.381  26.898  -2.343  1.00  0.00           C  
ATOM   1456  OD1 ASP   180      -4.921  27.465  -1.366  1.00  0.00           O  
ATOM   1457  OD2 ASP   180      -6.162  27.389  -3.201  1.00  0.00           O1-
ATOM   1458  C   ASP   180      -4.728  24.777  -0.026  1.00  0.00           C  
ATOM   1459  O   ASP   180      -5.512  23.924   0.333  1.00  0.00           O  
ATOM   1460  N   GLY   181      -4.446  25.788   0.775  1.00  0.00           N  
ATOM   1461  CA  GLY   181      -4.705  25.878   2.188  1.00  0.00           C  
ATOM   1462  C   GLY   181      -3.747  25.023   3.126  1.00  0.00           C  
ATOM   1463  O   GLY   181      -3.782  25.289   4.330  1.00  0.00           O  
ATOM   1464  N   GLU   182      -2.854  24.176   2.558  1.00  0.00           N  
ATOM   1465  CA  GLU   182      -2.171  23.096   3.361  1.00  0.00           C  
ATOM   1466  CB  GLU   182      -1.383  22.122   2.488  1.00  0.00           C  
ATOM   1467  CG  GLU   182      -0.854  20.906   3.386  1.00  0.00           C  
ATOM   1468  CD  GLU   182      -0.907  19.650   2.508  1.00  0.00           C  
ATOM   1469  OE1 GLU   182       0.156  19.098   2.182  1.00  0.00           O  
ATOM   1470  OE2 GLU   182      -1.986  19.020   2.283  1.00  0.00           O1-
ATOM   1471  C   GLU   182      -1.346  23.609   4.551  1.00  0.00           C  
ATOM   1472  O   GLU   182      -1.464  23.135   5.671  1.00  0.00           O  
ATOM   1473  N   LYS   183      -0.625  24.699   4.314  1.00  0.00           N  
ATOM   1474  CA  LYS   183       0.292  25.310   5.383  1.00  0.00           C  
ATOM   1475  CB  LYS   183       1.039  26.516   4.772  1.00  0.00           C  
ATOM   1476  CG  LYS   183       1.983  27.305   5.744  1.00  0.00           C  
ATOM   1477  CD  LYS   183       3.092  27.845   4.830  1.00  0.00           C  
ATOM   1478  CE  LYS   183       3.979  28.692   5.711  1.00  0.00           C  
ATOM   1479  NZ  LYS   183       4.980  29.564   5.058  1.00  0.00           N1+
ATOM   1480  C   LYS   183      -0.534  25.738   6.670  1.00  0.00           C  
ATOM   1481  O   LYS   183       0.005  25.601   7.735  1.00  0.00           O  
ATOM   1482  N   GLU   184      -1.861  25.989   6.582  1.00  0.00           N  
ATOM   1483  CA  GLU   184      -2.709  26.311   7.847  1.00  0.00           C  
ATOM   1484  CB  GLU   184      -3.856  27.233   7.369  1.00  0.00           C  
ATOM   1485  CG  GLU   184      -3.400  28.624   6.829  1.00  0.00           C  
ATOM   1486  CD  GLU   184      -2.346  29.270   7.657  1.00  0.00           C  
ATOM   1487  OE1 GLU   184      -2.575  29.451   8.905  1.00  0.00           O  
ATOM   1488  OE2 GLU   184      -1.224  29.296   7.161  1.00  0.00           O1-
ATOM   1489  C   GLU   184      -3.379  25.118   8.568  1.00  0.00           C  
ATOM   1490  O   GLU   184      -3.631  25.256   9.776  1.00  0.00           O  
ATOM   1491  N   ALA   185      -3.644  24.016   7.768  1.00  0.00           N  
ATOM   1492  CA  ALA   185      -4.109  22.796   8.349  1.00  0.00           C  
ATOM   1493  CB  ALA   185      -4.887  22.005   7.353  1.00  0.00           C  
ATOM   1494  C   ALA   185      -2.872  21.953   8.843  1.00  0.00           C  
ATOM   1495  O   ALA   185      -2.820  21.360   9.917  1.00  0.00           O  
ATOM   1496  N   PHE   186      -1.763  21.931   8.087  1.00  0.00           N  
ATOM   1497  CA  PHE   186      -0.507  21.273   8.441  1.00  0.00           C  
ATOM   1498  CB  PHE   186       0.450  21.265   7.247  1.00  0.00           C  
ATOM   1499  CG  PHE   186       1.973  20.880   7.550  1.00  0.00           C  
ATOM   1500  CD1 PHE   186       2.240  19.531   7.509  1.00  0.00           C  
ATOM   1501  CE1 PHE   186       3.545  19.133   7.797  1.00  0.00           C  
ATOM   1502  CZ  PHE   186       4.554  20.093   8.069  1.00  0.00           C  
ATOM   1503  CE2 PHE   186       4.190  21.481   8.061  1.00  0.00           C  
ATOM   1504  CD2 PHE   186       2.867  21.859   7.845  1.00  0.00           C  
ATOM   1505  C   PHE   186       0.103  21.975   9.687  1.00  0.00           C  
ATOM   1506  O   PHE   186       0.191  23.201   9.711  1.00  0.00           O  
ATOM   1507  N   ARG   187       0.736  21.207  10.557  1.00  0.00           N  
ATOM   1508  CA  ARG   187       1.494  21.620  11.787  1.00  0.00           C  
ATOM   1509  CB  ARG   187       1.741  20.431  12.739  1.00  0.00           C  
ATOM   1510  CG  ARG   187       0.483  19.865  13.436  1.00  0.00           C  
ATOM   1511  CD  ARG   187      -0.194  20.903  14.309  1.00  0.00           C  
ATOM   1512  NE  ARG   187       0.756  21.526  15.351  1.00  0.00           N  
ATOM   1513  CZ  ARG   187       1.111  20.954  16.490  1.00  0.00           C  
ATOM   1514  NH1 ARG   187       0.757  19.752  16.886  1.00  0.00           N1+
ATOM   1515  NH2 ARG   187       1.877  21.640  17.282  1.00  0.00           N  
ATOM   1516  C   ARG   187       2.835  22.420  11.580  1.00  0.00           C  
ATOM   1517  O   ARG   187       3.893  22.053  12.034  1.00  0.00           O  
ATOM   1518  N   GLU   188       2.690  23.547  10.880  1.00  0.00           N  
ATOM   1519  CA  GLU   188       3.772  24.430  10.410  1.00  0.00           C  
ATOM   1520  CB  GLU   188       3.172  25.571   9.562  1.00  0.00           C  
ATOM   1521  CG  GLU   188       4.276  26.495   8.987  1.00  0.00           C  
ATOM   1522  CD  GLU   188       5.169  25.711   7.971  1.00  0.00           C  
ATOM   1523  OE1 GLU   188       4.944  25.896   6.733  1.00  0.00           O  
ATOM   1524  OE2 GLU   188       5.931  24.798   8.283  1.00  0.00           O1-
ATOM   1525  C   GLU   188       4.502  25.059  11.560  1.00  0.00           C  
ATOM   1526  O   GLU   188       5.688  25.295  11.470  1.00  0.00           O  
ATOM   1527  N   ASP   189       3.841  25.213  12.696  1.00  0.00           N  
ATOM   1528  CA  ASP   189       4.499  25.634  13.940  1.00  0.00           C  
ATOM   1529  CB  ASP   189       3.426  25.786  15.028  1.00  0.00           C  
ATOM   1530  CG  ASP   189       2.411  24.619  15.141  1.00  0.00           C  
ATOM   1531  OD1 ASP   189       1.950  24.145  14.070  1.00  0.00           O  
ATOM   1532  OD2 ASP   189       1.935  24.300  16.239  1.00  0.00           O1-
ATOM   1533  C   ASP   189       5.635  24.646  14.412  1.00  0.00           C  
ATOM   1534  O   ASP   189       6.516  25.124  15.053  1.00  0.00           O  
ATOM   1535  N   LEU   190       5.434  23.364  14.278  1.00  0.00           N  
ATOM   1536  CA  LEU   190       6.181  22.273  14.987  1.00  0.00           C  
ATOM   1537  CB  LEU   190       5.431  20.950  14.983  1.00  0.00           C  
ATOM   1538  CG  LEU   190       6.015  19.914  15.957  1.00  0.00           C  
ATOM   1539  CD1 LEU   190       6.175  20.424  17.384  1.00  0.00           C  
ATOM   1540  CD2 LEU   190       5.124  18.646  15.910  1.00  0.00           C  
ATOM   1541  C   LEU   190       7.644  22.004  14.588  1.00  0.00           C  
ATOM   1542  O   LEU   190       7.903  21.962  13.365  1.00  0.00           O  
ATOM   1543  N   HIE   191       8.521  21.770  15.509  1.00  0.00           N  
ATOM   1544  CA  HIE   191       9.932  21.376  15.374  1.00  0.00           C  
ATOM   1545  CB  HIE   191      10.511  21.263  16.801  1.00  0.00           C  
ATOM   1546  CG  HIE   191      10.258  22.537  17.613  1.00  0.00           C  
ATOM   1547  ND1 HIE   191       9.031  22.892  18.172  1.00  0.00           N  
ATOM   1548  CE1 HIE   191       9.247  24.070  18.809  1.00  0.00           C  
ATOM   1549  NE2 HIE   191      10.539  24.381  18.677  1.00  0.00           N  
ATOM   1550  CD2 HIE   191      11.192  23.498  17.852  1.00  0.00           C  
ATOM   1551  C   HIE   191      10.144  20.063  14.584  1.00  0.00           C  
ATOM   1552  O   HIE   191       9.220  19.224  14.714  1.00  0.00           O  
ATOM   1553  N   ASN   192      11.329  19.957  14.026  1.00  0.00           N  
ATOM   1554  CA  ASN   192      11.884  18.873  13.220  1.00  0.00           C  
ATOM   1555  CB  ASN   192      12.043  17.689  14.135  1.00  0.00           C  
ATOM   1556  CG  ASN   192      13.155  17.844  15.169  1.00  0.00           C  
ATOM   1557  OD1 ASN   192      14.359  17.859  14.809  1.00  0.00           O  
ATOM   1558  ND2 ASN   192      12.892  17.918  16.451  1.00  0.00           N  
ATOM   1559  C   ASN   192      11.110  18.497  11.981  1.00  0.00           C  
ATOM   1560  O   ASN   192       9.935  18.035  12.081  1.00  0.00           O  
ATOM   1561  N   ARG   193      11.789  18.413  10.803  1.00  0.00           N  
ATOM   1562  CA  ARG   193      11.252  18.217   9.456  1.00  0.00           C  
ATOM   1563  CB  ARG   193      10.986  19.595   8.894  1.00  0.00           C  
ATOM   1564  CG  ARG   193       9.963  20.465   9.537  1.00  0.00           C  
ATOM   1565  CD  ARG   193       8.570  19.954   9.448  1.00  0.00           C  
ATOM   1566  NE  ARG   193       7.647  20.765  10.246  1.00  0.00           N  
ATOM   1567  CZ  ARG   193       7.247  21.968   9.940  1.00  0.00           C  
ATOM   1568  NH1 ARG   193       7.389  22.499   8.753  1.00  0.00           N1+
ATOM   1569  NH2 ARG   193       6.648  22.599  10.863  1.00  0.00           N  
ATOM   1570  C   ARG   193      12.304  17.359   8.700  1.00  0.00           C  
ATOM   1571  O   ARG   193      13.472  17.723   8.552  1.00  0.00           O  
ATOM   1572  N   MET   194      11.827  16.293   8.120  1.00  0.00           N  
ATOM   1573  CA  MET   194      12.460  15.390   7.149  1.00  0.00           C  
ATOM   1574  CB  MET   194      13.035  14.159   7.905  1.00  0.00           C  
ATOM   1575  CG  MET   194      14.293  13.536   7.384  1.00  0.00           C  
ATOM   1576  SD  MET   194      14.956  12.279   8.537  1.00  0.00           S  
ATOM   1577  CE  MET   194      15.786  13.475   9.657  1.00  0.00           C  
ATOM   1578  C   MET   194      11.481  14.999   6.068  1.00  0.00           C  
ATOM   1579  O   MET   194      10.234  14.971   6.242  1.00  0.00           O  
ATOM   1580  N   LEU   195      12.052  14.958   4.879  1.00  0.00           N  
ATOM   1581  CA  LEU   195      11.447  14.635   3.575  1.00  0.00           C  
ATOM   1582  CB  LEU   195      12.053  15.526   2.480  1.00  0.00           C  
ATOM   1583  CG  LEU   195      11.272  15.594   1.140  1.00  0.00           C  
ATOM   1584  CD1 LEU   195       9.903  16.292   1.132  1.00  0.00           C  
ATOM   1585  CD2 LEU   195      12.117  16.059  -0.035  1.00  0.00           C  
ATOM   1586  C   LEU   195      11.437  13.160   3.265  1.00  0.00           C  
ATOM   1587  O   LEU   195      12.397  12.718   2.634  1.00  0.00           O  
ATOM   1588  N   LEU   196      10.401  12.405   3.643  1.00  0.00           N  
ATOM   1589  CA  LEU   196      10.343  10.941   3.742  1.00  0.00           C  
ATOM   1590  CB  LEU   196       9.886  10.526   5.180  1.00  0.00           C  
ATOM   1591  CG  LEU   196      10.886  10.850   6.364  1.00  0.00           C  
ATOM   1592  CD1 LEU   196      10.303  10.301   7.663  1.00  0.00           C  
ATOM   1593  CD2 LEU   196      12.166  10.104   6.258  1.00  0.00           C  
ATOM   1594  C   LEU   196       9.485  10.256   2.611  1.00  0.00           C  
ATOM   1595  O   LEU   196       8.410  10.702   2.228  1.00  0.00           O  
ATOM   1596  N   TRP   197       9.917   9.049   2.195  1.00  0.00           N  
ATOM   1597  CA  TRP   197       9.249   8.096   1.215  1.00  0.00           C  
ATOM   1598  CB  TRP   197      10.235   6.884   0.907  1.00  0.00           C  
ATOM   1599  CG  TRP   197      11.488   7.355   0.227  1.00  0.00           C  
ATOM   1600  CD1 TRP   197      12.693   7.458   0.852  1.00  0.00           C  
ATOM   1601  NE1 TRP   197      13.607   7.938  -0.071  1.00  0.00           N  
ATOM   1602  CE2 TRP   197      13.066   8.029  -1.283  1.00  0.00           C  
ATOM   1603  CZ2 TRP   197      13.574   8.505  -2.547  1.00  0.00           C  
ATOM   1604  CH2 TRP   197      12.739   8.778  -3.647  1.00  0.00           C  
ATOM   1605  CZ3 TRP   197      11.377   8.478  -3.488  1.00  0.00           C  
ATOM   1606  CE3 TRP   197      10.879   7.952  -2.292  1.00  0.00           C  
ATOM   1607  CD2 TRP   197      11.674   7.721  -1.186  1.00  0.00           C  
ATOM   1608  C   TRP   197       7.913   7.424   1.727  1.00  0.00           C  
ATOM   1609  O   TRP   197       7.770   6.991   2.896  1.00  0.00           O  
ATOM   1610  N   HIE   198       6.912   7.437   0.838  1.00  0.00           N  
ATOM   1611  CA  HIE   198       5.775   6.612   0.993  1.00  0.00           C  
ATOM   1612  CB  HIE   198       4.445   7.341   1.476  1.00  0.00           C  
ATOM   1613  CG  HIE   198       3.178   6.486   1.686  1.00  0.00           C  
ATOM   1614  ND1 HIE   198       2.422   5.948   0.607  1.00  0.00           N  
ATOM   1615  CE1 HIE   198       1.436   5.246   1.180  1.00  0.00           C  
ATOM   1616  NE2 HIE   198       1.513   5.288   2.514  1.00  0.00           N  
ATOM   1617  CD2 HIE   198       2.532   6.167   2.818  1.00  0.00           C  
ATOM   1618  C   HIE   198       5.438   5.905  -0.326  1.00  0.00           C  
ATOM   1619  O   HIE   198       5.516   6.472  -1.389  1.00  0.00           O  
ATOM   1620  N   GLY   199       5.144   4.642  -0.195  1.00  0.00           N  
ATOM   1621  CA  GLY   199       4.851   3.755  -1.321  1.00  0.00           C  
ATOM   1622  C   GLY   199       3.509   2.932  -1.209  1.00  0.00           C  
ATOM   1623  O   GLY   199       3.034   2.596  -0.151  1.00  0.00           O  
ATOM   1624  N   SER   200       2.856   2.504  -2.298  1.00  0.00           N  
ATOM   1625  CA  SER   200       1.617   1.667  -2.313  1.00  0.00           C  
ATOM   1626  CB  SER   200       0.355   2.301  -1.748  1.00  0.00           C  
ATOM   1627  OG  SER   200      -0.060   3.532  -2.345  1.00  0.00           O  
ATOM   1628  C   SER   200       1.407   1.242  -3.770  1.00  0.00           C  
ATOM   1629  O   SER   200       2.070   1.790  -4.634  1.00  0.00           O  
ATOM   1630  N   ARG   201       0.454   0.280  -3.961  1.00  0.00           N  
ATOM   1631  CA  ARG   201       0.144  -0.243  -5.314  1.00  0.00           C  
ATOM   1632  CB  ARG   201      -1.065  -1.139  -5.295  1.00  0.00           C  
ATOM   1633  CG  ARG   201      -0.738  -2.513  -4.836  1.00  0.00           C  
ATOM   1634  CD  ARG   201      -1.892  -3.472  -4.926  1.00  0.00           C  
ATOM   1635  NE  ARG   201      -1.426  -4.864  -4.743  1.00  0.00           N  
ATOM   1636  CZ  ARG   201      -1.634  -5.627  -3.702  1.00  0.00           C  
ATOM   1637  NH1 ARG   201      -2.217  -5.196  -2.657  1.00  0.00           N1+
ATOM   1638  NH2 ARG   201      -1.337  -6.901  -3.760  1.00  0.00           N  
ATOM   1639  C   ARG   201      -0.185   0.878  -6.291  1.00  0.00           C  
ATOM   1640  O   ARG   201      -0.729   1.936  -5.941  1.00  0.00           O  
ATOM   1641  N   MET   202       0.162   0.698  -7.573  1.00  0.00           N  
ATOM   1642  CA  MET   202      -0.091   1.613  -8.630  1.00  0.00           C  
ATOM   1643  CB  MET   202       0.251   0.864  -9.946  1.00  0.00           C  
ATOM   1644  CG  MET   202       0.323   1.788 -11.242  1.00  0.00           C  
ATOM   1645  SD  MET   202       0.353   0.902 -12.781  1.00  0.00           S  
ATOM   1646  CE  MET   202      -1.353   0.319 -12.913  1.00  0.00           C  
ATOM   1647  C   MET   202      -1.515   2.135  -8.711  1.00  0.00           C  
ATOM   1648  O   MET   202      -1.765   3.260  -9.153  1.00  0.00           O  
ATOM   1649  N   SER   203      -2.528   1.345  -8.343  1.00  0.00           N  
ATOM   1650  CA  SER   203      -3.932   1.740  -8.314  1.00  0.00           C  
ATOM   1651  CB  SER   203      -4.840   0.487  -8.450  1.00  0.00           C  
ATOM   1652  OG  SER   203      -4.398  -0.445  -9.400  1.00  0.00           O  
ATOM   1653  C   SER   203      -4.453   2.485  -7.003  1.00  0.00           C  
ATOM   1654  O   SER   203      -5.642   2.865  -7.006  1.00  0.00           O  
ATOM   1655  N   ASN   204      -3.586   2.706  -6.014  1.00  0.00           N  
ATOM   1656  CA  ASN   204      -3.943   3.260  -4.725  1.00  0.00           C  
ATOM   1657  CB  ASN   204      -3.182   2.575  -3.654  1.00  0.00           C  
ATOM   1658  CG  ASN   204      -3.541   3.069  -2.189  1.00  0.00           C  
ATOM   1659  OD1 ASN   204      -4.684   3.135  -1.831  1.00  0.00           O  
ATOM   1660  ND2 ASN   204      -2.576   3.476  -1.324  1.00  0.00           N  
ATOM   1661  C   ASN   204      -3.604   4.751  -4.634  1.00  0.00           C  
ATOM   1662  O   ASN   204      -3.875   5.444  -3.691  1.00  0.00           O  
ATOM   1663  N   TRP   205      -3.126   5.444  -5.695  1.00  0.00           N  
ATOM   1664  CA  TRP   205      -2.742   6.818  -5.653  1.00  0.00           C  
ATOM   1665  CB  TRP   205      -1.573   7.068  -6.607  1.00  0.00           C  
ATOM   1666  CG  TRP   205      -0.338   6.284  -6.172  1.00  0.00           C  
ATOM   1667  CD1 TRP   205       0.136   5.163  -6.765  1.00  0.00           C  
ATOM   1668  NE1 TRP   205       1.193   4.639  -6.138  1.00  0.00           N  
ATOM   1669  CE2 TRP   205       1.475   5.394  -5.016  1.00  0.00           C  
ATOM   1670  CZ2 TRP   205       2.497   5.293  -4.076  1.00  0.00           C  
ATOM   1671  CH2 TRP   205       2.387   6.074  -2.929  1.00  0.00           C  
ATOM   1672  CZ3 TRP   205       1.380   7.024  -2.783  1.00  0.00           C  
ATOM   1673  CE3 TRP   205       0.345   7.141  -3.719  1.00  0.00           C  
ATOM   1674  CD2 TRP   205       0.439   6.364  -4.933  1.00  0.00           C  
ATOM   1675  C   TRP   205      -3.965   7.813  -5.902  1.00  0.00           C  
ATOM   1676  O   TRP   205      -3.973   8.997  -5.536  1.00  0.00           O  
ATOM   1677  N   VAL   206      -5.072   7.238  -6.411  1.00  0.00           N  
ATOM   1678  CA  VAL   206      -6.351   7.919  -6.600  1.00  0.00           C  
ATOM   1679  CB  VAL   206      -7.374   6.972  -7.320  1.00  0.00           C  
ATOM   1680  CG1 VAL   206      -7.879   5.824  -6.398  1.00  0.00           C  
ATOM   1681  CG2 VAL   206      -8.637   7.678  -7.764  1.00  0.00           C  
ATOM   1682  C   VAL   206      -6.858   8.638  -5.324  1.00  0.00           C  
ATOM   1683  O   VAL   206      -7.101   9.842  -5.246  1.00  0.00           O  
ATOM   1684  N   GLY   207      -6.897   7.756  -4.276  1.00  0.00           N  
ATOM   1685  CA  GLY   207      -7.397   8.164  -2.975  1.00  0.00           C  
ATOM   1686  C   GLY   207      -6.404   9.174  -2.380  1.00  0.00           C  
ATOM   1687  O   GLY   207      -6.807  10.032  -1.609  1.00  0.00           O  
ATOM   1688  N   ILE   208      -5.066   8.990  -2.622  1.00  0.00           N  
ATOM   1689  CA  ILE   208      -3.965   9.842  -2.057  1.00  0.00           C  
ATOM   1690  CB  ILE   208      -2.587   9.053  -1.971  1.00  0.00           C  
ATOM   1691  CG2 ILE   208      -1.409  10.003  -1.838  1.00  0.00           C  
ATOM   1692  CG1 ILE   208      -2.733   8.010  -0.831  1.00  0.00           C  
ATOM   1693  CD1 ILE   208      -1.885   6.717  -1.008  1.00  0.00           C  
ATOM   1694  C   ILE   208      -3.928  11.227  -2.602  1.00  0.00           C  
ATOM   1695  O   ILE   208      -3.965  12.179  -1.860  1.00  0.00           O  
ATOM   1696  N   LEU   209      -3.852  11.336  -3.905  1.00  0.00           N  
ATOM   1697  CA  LEU   209      -3.801  12.652  -4.582  1.00  0.00           C  
ATOM   1698  CB  LEU   209      -3.599  12.563  -6.163  1.00  0.00           C  
ATOM   1699  CG  LEU   209      -2.155  12.254  -6.598  1.00  0.00           C  
ATOM   1700  CD1 LEU   209      -1.521  10.905  -6.274  1.00  0.00           C  
ATOM   1701  CD2 LEU   209      -2.067  12.515  -8.076  1.00  0.00           C  
ATOM   1702  C   LEU   209      -5.062  13.435  -4.211  1.00  0.00           C  
ATOM   1703  O   LEU   209      -4.951  14.639  -4.211  1.00  0.00           O  
ATOM   1704  N   SER   210      -6.251  12.791  -4.029  1.00  0.00           N  
ATOM   1705  CA  SER   210      -7.537  13.460  -3.721  1.00  0.00           C  
ATOM   1706  CB  SER   210      -8.763  12.525  -4.056  1.00  0.00           C  
ATOM   1707  OG  SER   210      -8.644  11.257  -3.532  1.00  0.00           O  
ATOM   1708  C   SER   210      -7.690  13.851  -2.207  1.00  0.00           C  
ATOM   1709  O   SER   210      -8.027  14.996  -1.945  1.00  0.00           O  
ATOM   1710  N   HIE   211      -7.458  12.962  -1.230  1.00  0.00           N  
ATOM   1711  CA  HIE   211      -7.696  13.153   0.210  1.00  0.00           C  
ATOM   1712  CB  HIE   211      -9.033  12.438   0.541  1.00  0.00           C  
ATOM   1713  CG  HIE   211     -10.318  12.995  -0.044  1.00  0.00           C  
ATOM   1714  ND1 HIE   211     -11.041  14.111   0.447  1.00  0.00           N  
ATOM   1715  CE1 HIE   211     -12.098  14.243  -0.362  1.00  0.00           C  
ATOM   1716  NE2 HIE   211     -12.121  13.239  -1.218  1.00  0.00           N  
ATOM   1717  CD2 HIE   211     -11.022  12.410  -1.060  1.00  0.00           C  
ATOM   1718  C   HIE   211      -6.546  12.683   1.205  1.00  0.00           C  
ATOM   1719  O   HIE   211      -6.767  12.711   2.398  1.00  0.00           O  
ATOM   1720  N   GLY   212      -5.308  12.475   0.705  1.00  0.00           N  
ATOM   1721  CA  GLY   212      -4.166  12.181   1.506  1.00  0.00           C  
ATOM   1722  C   GLY   212      -4.078  10.922   2.334  1.00  0.00           C  
ATOM   1723  O   GLY   212      -4.903   9.947   2.175  1.00  0.00           O  
ATOM   1724  N   LEU   213      -3.009  10.802   3.058  1.00  0.00           N  
ATOM   1725  CA  LEU   213      -2.730   9.624   3.902  1.00  0.00           C  
ATOM   1726  CB  LEU   213      -1.207   9.491   4.171  1.00  0.00           C  
ATOM   1727  CG  LEU   213      -0.239   9.432   3.049  1.00  0.00           C  
ATOM   1728  CD1 LEU   213       1.231   9.594   3.486  1.00  0.00           C  
ATOM   1729  CD2 LEU   213      -0.435   8.158   2.174  1.00  0.00           C  
ATOM   1730  C   LEU   213      -3.598   9.601   5.148  1.00  0.00           C  
ATOM   1731  O   LEU   213      -4.087  10.656   5.652  1.00  0.00           O  
ATOM   1732  N   ARG   214      -3.810   8.373   5.636  1.00  0.00           N  
ATOM   1733  CA  ARG   214      -4.714   8.069   6.750  1.00  0.00           C  
ATOM   1734  CB  ARG   214      -6.090   7.637   6.199  1.00  0.00           C  
ATOM   1735  CG  ARG   214      -6.113   6.401   5.315  1.00  0.00           C  
ATOM   1736  CD  ARG   214      -7.515   6.158   4.830  1.00  0.00           C  
ATOM   1737  NE  ARG   214      -7.459   5.109   3.764  1.00  0.00           N  
ATOM   1738  CZ  ARG   214      -8.071   5.153   2.554  1.00  0.00           C  
ATOM   1739  NH1 ARG   214      -8.799   6.106   2.128  1.00  0.00           N1+
ATOM   1740  NH2 ARG   214      -8.014   4.044   1.794  1.00  0.00           N  
ATOM   1741  C   ARG   214      -4.311   7.067   7.827  1.00  0.00           C  
ATOM   1742  O   ARG   214      -3.461   6.235   7.585  1.00  0.00           O  
ATOM   1743  N   ILE   215      -4.922   7.120   9.012  1.00  0.00           N  
ATOM   1744  CA  ILE   215      -4.775   6.140  10.074  1.00  0.00           C  
ATOM   1745  CB  ILE   215      -4.921   6.885  11.462  1.00  0.00           C  
ATOM   1746  CG2 ILE   215      -4.956   5.864  12.605  1.00  0.00           C  
ATOM   1747  CG1 ILE   215      -3.835   7.906  11.699  1.00  0.00           C  
ATOM   1748  CD1 ILE   215      -4.252   9.290  11.637  1.00  0.00           C  
ATOM   1749  C   ILE   215      -5.819   5.050   9.875  1.00  0.00           C  
ATOM   1750  O   ILE   215      -6.945   5.321   9.418  1.00  0.00           O  
ATOM   1751  N   ALA   216      -5.483   3.785  10.183  1.00  0.00           N  
ATOM   1752  CA  ALA   216      -6.394   2.604  10.178  1.00  0.00           C  
ATOM   1753  CB  ALA   216      -5.483   1.362  10.313  1.00  0.00           C  
ATOM   1754  C   ALA   216      -7.511   2.633  11.301  1.00  0.00           C  
ATOM   1755  O   ALA   216      -7.173   3.016  12.397  1.00  0.00           O  
ATOM   1756  N   PRO   217      -8.775   2.143  11.035  1.00  0.00           N  
ATOM   1757  CD  PRO   217      -9.197   1.472   9.860  1.00  0.00           C  
ATOM   1758  CG  PRO   217     -10.728   1.127   9.971  1.00  0.00           C  
ATOM   1759  CB  PRO   217     -11.000   1.545  11.451  1.00  0.00           C  
ATOM   1760  CA  PRO   217      -9.769   2.066  12.094  1.00  0.00           C  
ATOM   1761  C   PRO   217      -9.376   1.157  13.335  1.00  0.00           C  
ATOM   1762  O   PRO   217      -8.744   0.094  13.091  1.00  0.00           O  
ATOM   1763  N   PRO   218      -9.811   1.514  14.586  1.00  0.00           N  
ATOM   1764  CD  PRO   218     -10.399   2.821  14.957  1.00  0.00           C  
ATOM   1765  CG  PRO   218     -10.204   2.861  16.496  1.00  0.00           C  
ATOM   1766  CB  PRO   218     -10.446   1.443  16.881  1.00  0.00           C  
ATOM   1767  CA  PRO   218      -9.611   0.715  15.803  1.00  0.00           C  
ATOM   1768  C   PRO   218     -10.300  -0.643  15.584  1.00  0.00           C  
ATOM   1769  O   PRO   218     -10.045  -1.642  16.316  1.00  0.00           O  
ATOM   1770  N   GLU   219     -11.217  -0.809  14.607  1.00  0.00           N  
ATOM   1771  CA  GLU   219     -11.734  -2.014  14.060  1.00  0.00           C  
ATOM   1772  CB  GLU   219     -12.941  -1.660  13.121  1.00  0.00           C  
ATOM   1773  CG  GLU   219     -13.857  -0.538  13.560  1.00  0.00           C  
ATOM   1774  CD  GLU   219     -14.565  -0.548  14.938  1.00  0.00           C  
ATOM   1775  OE1 GLU   219     -14.351  -1.491  15.677  1.00  0.00           O  
ATOM   1776  OE2 GLU   219     -15.184   0.470  15.332  1.00  0.00           O1-
ATOM   1777  C   GLU   219     -10.770  -3.030  13.390  1.00  0.00           C  
ATOM   1778  O   GLU   219     -11.134  -4.210  13.247  1.00  0.00           O  
ATOM   1779  N   ALA   220      -9.548  -2.572  13.008  1.00  0.00           N  
ATOM   1780  CA  ALA   220      -8.612  -3.409  12.254  1.00  0.00           C  
ATOM   1781  CB  ALA   220      -7.752  -2.658  11.138  1.00  0.00           C  
ATOM   1782  C   ALA   220      -7.681  -4.195  13.191  1.00  0.00           C  
ATOM   1783  O   ALA   220      -7.379  -3.792  14.271  1.00  0.00           O  
ATOM   1784  N   PRO   221      -7.268  -5.373  12.715  1.00  0.00           N  
ATOM   1785  CD  PRO   221      -7.893  -6.048  11.527  1.00  0.00           C  
ATOM   1786  CG  PRO   221      -7.282  -7.378  11.503  1.00  0.00           C  
ATOM   1787  CB  PRO   221      -5.853  -7.083  12.050  1.00  0.00           C  
ATOM   1788  CA  PRO   221      -6.239  -6.177  13.221  1.00  0.00           C  
ATOM   1789  C   PRO   221      -5.043  -5.426  13.736  1.00  0.00           C  
ATOM   1790  O   PRO   221      -4.842  -4.305  13.304  1.00  0.00           O  
ATOM   1791  N   ILE   222      -4.160  -6.036  14.508  1.00  0.00           N  
ATOM   1792  CA  ILE   222      -2.818  -5.584  14.973  1.00  0.00           C  
ATOM   1793  CB  ILE   222      -2.593  -6.052  16.425  1.00  0.00           C  
ATOM   1794  CG2 ILE   222      -1.358  -5.262  17.015  1.00  0.00           C  
ATOM   1795  CG1 ILE   222      -3.717  -5.855  17.483  1.00  0.00           C  
ATOM   1796  CD1 ILE   222      -4.466  -4.515  17.315  1.00  0.00           C  
ATOM   1797  C   ILE   222      -1.650  -5.978  14.083  1.00  0.00           C  
ATOM   1798  O   ILE   222      -0.586  -5.383  14.060  1.00  0.00           O  
ATOM   1799  N   THR   223      -1.931  -6.940  13.198  1.00  0.00           N  
ATOM   1800  CA  THR   223      -1.083  -7.395  12.135  1.00  0.00           C  
ATOM   1801  CB  THR   223      -1.675  -8.510  11.373  1.00  0.00           C  
ATOM   1802  CG2 THR   223      -0.928  -8.887  10.100  1.00  0.00           C  
ATOM   1803  OG1 THR   223      -1.564  -9.572  12.285  1.00  0.00           O  
ATOM   1804  C   THR   223      -0.699  -6.259  11.132  1.00  0.00           C  
ATOM   1805  O   THR   223      -1.588  -5.655  10.547  1.00  0.00           O  
ATOM   1806  N   GLY   224       0.549  -6.041  11.056  1.00  0.00           N  
ATOM   1807  CA  GLY   224       1.216  -5.012  10.213  1.00  0.00           C  
ATOM   1808  C   GLY   224       0.940  -3.502  10.498  1.00  0.00           C  
ATOM   1809  O   GLY   224       1.003  -2.692   9.641  1.00  0.00           O  
ATOM   1810  N   TYR   225       0.720  -3.236  11.813  1.00  0.00           N  
ATOM   1811  CA  TYR   225       0.860  -1.882  12.430  1.00  0.00           C  
ATOM   1812  CB  TYR   225      -0.447  -1.025  12.468  1.00  0.00           C  
ATOM   1813  CG  TYR   225      -1.552  -1.311  11.513  1.00  0.00           C  
ATOM   1814  CD1 TYR   225      -2.354  -2.497  11.611  1.00  0.00           C  
ATOM   1815  CE1 TYR   225      -3.444  -2.636  10.733  1.00  0.00           C  
ATOM   1816  CZ  TYR   225      -3.681  -1.733   9.725  1.00  0.00           C  
ATOM   1817  OH  TYR   225      -4.781  -1.989   8.989  1.00  0.00           O  
ATOM   1818  CE2 TYR   225      -2.847  -0.603   9.563  1.00  0.00           C  
ATOM   1819  CD2 TYR   225      -1.815  -0.340  10.478  1.00  0.00           C  
ATOM   1820  C   TYR   225       1.519  -2.095  13.776  1.00  0.00           C  
ATOM   1821  O   TYR   225       0.912  -1.872  14.828  1.00  0.00           O  
ATOM   1822  N   MET   226       2.755  -2.619  13.750  1.00  0.00           N  
ATOM   1823  CA  MET   226       3.434  -3.159  14.987  1.00  0.00           C  
ATOM   1824  CB  MET   226       4.656  -4.112  14.601  1.00  0.00           C  
ATOM   1825  CG  MET   226       4.085  -5.394  13.874  1.00  0.00           C  
ATOM   1826  SD  MET   226       2.714  -6.288  14.766  1.00  0.00           S  
ATOM   1827  CE  MET   226       3.492  -6.811  16.281  1.00  0.00           C  
ATOM   1828  C   MET   226       3.944  -2.100  15.936  1.00  0.00           C  
ATOM   1829  O   MET   226       4.274  -2.459  17.108  1.00  0.00           O  
ATOM   1830  N   PHE   227       3.881  -0.827  15.539  1.00  0.00           N  
ATOM   1831  CA  PHE   227       4.139   0.312  16.433  1.00  0.00           C  
ATOM   1832  CB  PHE   227       5.152   1.291  15.731  1.00  0.00           C  
ATOM   1833  CG  PHE   227       6.548   0.773  15.561  1.00  0.00           C  
ATOM   1834  CD1 PHE   227       7.501   1.033  16.664  1.00  0.00           C  
ATOM   1835  CE1 PHE   227       8.796   0.567  16.464  1.00  0.00           C  
ATOM   1836  CZ  PHE   227       9.224  -0.064  15.286  1.00  0.00           C  
ATOM   1837  CE2 PHE   227       8.348  -0.102  14.205  1.00  0.00           C  
ATOM   1838  CD2 PHE   227       6.965   0.218  14.352  1.00  0.00           C  
ATOM   1839  C   PHE   227       2.800   1.151  16.736  1.00  0.00           C  
ATOM   1840  O   PHE   227       2.807   2.372  16.923  1.00  0.00           O  
ATOM   1841  N   GLY   228       1.670   0.547  16.487  1.00  0.00           N  
ATOM   1842  CA  GLY   228       0.299   1.063  16.621  1.00  0.00           C  
ATOM   1843  C   GLY   228      -0.269   1.707  15.360  1.00  0.00           C  
ATOM   1844  O   GLY   228       0.281   1.718  14.300  1.00  0.00           O  
ATOM   1845  N   LYS   229      -1.549   2.151  15.521  1.00  0.00           N  
ATOM   1846  CA  LYS   229      -2.270   2.602  14.314  1.00  0.00           C  
ATOM   1847  CB  LYS   229      -3.785   2.213  14.521  1.00  0.00           C  
ATOM   1848  CG  LYS   229      -3.977   0.722  14.409  1.00  0.00           C  
ATOM   1849  CD  LYS   229      -5.512   0.395  14.555  1.00  0.00           C  
ATOM   1850  CE  LYS   229      -5.643  -1.002  14.023  1.00  0.00           C  
ATOM   1851  NZ  LYS   229      -4.930  -2.037  14.794  1.00  0.00           N1+
ATOM   1852  C   LYS   229      -2.040   4.025  14.053  1.00  0.00           C  
ATOM   1853  O   LYS   229      -2.642   4.968  14.585  1.00  0.00           O  
ATOM   1854  N   GLY   230      -1.131   4.234  13.065  1.00  0.00           N  
ATOM   1855  CA  GLY   230      -0.631   5.576  12.581  1.00  0.00           C  
ATOM   1856  C   GLY   230      -0.344   5.583  11.083  1.00  0.00           C  
ATOM   1857  O   GLY   230      -0.350   4.530  10.483  1.00  0.00           O  
ATOM   1858  N   ILE   231       0.022   6.733  10.468  1.00  0.00           N  
ATOM   1859  CA  ILE   231       0.618   6.798   9.100  1.00  0.00           C  
ATOM   1860  CB  ILE   231       0.341   8.073   8.419  1.00  0.00           C  
ATOM   1861  CG2 ILE   231       1.012   8.169   6.944  1.00  0.00           C  
ATOM   1862  CG1 ILE   231      -1.178   8.339   8.318  1.00  0.00           C  
ATOM   1863  CD1 ILE   231      -1.561   9.750   8.802  1.00  0.00           C  
ATOM   1864  C   ILE   231       2.143   6.419   9.245  1.00  0.00           C  
ATOM   1865  O   ILE   231       2.888   7.103  10.009  1.00  0.00           O  
ATOM   1866  N   TYR   232       2.626   5.477   8.404  1.00  0.00           N  
ATOM   1867  CA  TYR   232       4.002   4.978   8.401  1.00  0.00           C  
ATOM   1868  CB  TYR   232       3.999   3.482   8.292  1.00  0.00           C  
ATOM   1869  CG  TYR   232       3.548   2.702   9.531  1.00  0.00           C  
ATOM   1870  CD1 TYR   232       2.200   2.695  10.045  1.00  0.00           C  
ATOM   1871  CE1 TYR   232       1.795   2.103  11.272  1.00  0.00           C  
ATOM   1872  CZ  TYR   232       2.899   1.430  12.004  1.00  0.00           C  
ATOM   1873  OH  TYR   232       2.637   0.724  13.195  1.00  0.00           O  
ATOM   1874  CE2 TYR   232       4.209   1.428  11.519  1.00  0.00           C  
ATOM   1875  CD2 TYR   232       4.496   2.079  10.323  1.00  0.00           C  
ATOM   1876  C   TYR   232       4.799   5.590   7.314  1.00  0.00           C  
ATOM   1877  O   TYR   232       4.240   5.803   6.213  1.00  0.00           O  
ATOM   1878  N   PHE   233       6.078   5.929   7.486  1.00  0.00           N  
ATOM   1879  CA  PHE   233       7.063   6.459   6.491  1.00  0.00           C  
ATOM   1880  CB  PHE   233       7.362   7.962   6.746  1.00  0.00           C  
ATOM   1881  CG  PHE   233       6.211   8.848   6.416  1.00  0.00           C  
ATOM   1882  CD1 PHE   233       5.925   9.246   5.119  1.00  0.00           C  
ATOM   1883  CE1 PHE   233       4.803  10.072   4.870  1.00  0.00           C  
ATOM   1884  CZ  PHE   233       4.033  10.656   5.906  1.00  0.00           C  
ATOM   1885  CE2 PHE   233       4.418  10.344   7.245  1.00  0.00           C  
ATOM   1886  CD2 PHE   233       5.443   9.414   7.464  1.00  0.00           C  
ATOM   1887  C   PHE   233       8.338   5.720   6.436  1.00  0.00           C  
ATOM   1888  O   PHE   233       8.708   5.184   7.452  1.00  0.00           O  
ATOM   1889  N   ALA   234       9.085   5.785   5.330  1.00  0.00           N  
ATOM   1890  CA  ALA   234      10.518   5.379   5.264  1.00  0.00           C  
ATOM   1891  CB  ALA   234      10.821   4.303   4.270  1.00  0.00           C  
ATOM   1892  C   ALA   234      11.366   6.568   4.984  1.00  0.00           C  
ATOM   1893  O   ALA   234      11.014   7.505   4.310  1.00  0.00           O  
ATOM   1894  N   ASP   235      12.696   6.434   5.261  1.00  0.00           N  
ATOM   1895  CA  ASP   235      13.872   7.227   4.814  1.00  0.00           C  
ATOM   1896  CB  ASP   235      14.710   7.603   6.025  1.00  0.00           C  
ATOM   1897  CG  ASP   235      15.366   6.409   6.724  1.00  0.00           C  
ATOM   1898  OD1 ASP   235      15.939   6.718   7.742  1.00  0.00           O  
ATOM   1899  OD2 ASP   235      15.267   5.161   6.548  1.00  0.00           O1-
ATOM   1900  C   ASP   235      14.673   6.501   3.712  1.00  0.00           C  
ATOM   1901  O   ASP   235      15.703   6.997   3.309  1.00  0.00           O  
ATOM   1902  N   MET   236      14.252   5.307   3.357  1.00  0.00           N  
ATOM   1903  CA  MET   236      14.865   4.414   2.391  1.00  0.00           C  
ATOM   1904  CB  MET   236      15.557   3.146   2.975  1.00  0.00           C  
ATOM   1905  CG  MET   236      16.756   3.447   3.889  1.00  0.00           C  
ATOM   1906  SD  MET   236      18.351   3.962   3.131  1.00  0.00           S  
ATOM   1907  CE  MET   236      18.970   2.371   2.550  1.00  0.00           C  
ATOM   1908  C   MET   236      13.983   3.955   1.173  1.00  0.00           C  
ATOM   1909  O   MET   236      12.916   3.379   1.377  1.00  0.00           O  
ATOM   1910  N   SER   237      14.326   4.319  -0.082  1.00  0.00           N  
ATOM   1911  CA  SER   237      13.609   4.044  -1.287  1.00  0.00           C  
ATOM   1912  CB  SER   237      14.276   4.585  -2.572  1.00  0.00           C  
ATOM   1913  OG  SER   237      15.184   3.679  -3.073  1.00  0.00           O  
ATOM   1914  C   SER   237      13.221   2.601  -1.381  1.00  0.00           C  
ATOM   1915  O   SER   237      12.058   2.297  -1.619  1.00  0.00           O  
ATOM   1916  N   SER   238      14.090   1.692  -0.985  1.00  0.00           N  
ATOM   1917  CA  SER   238      13.897   0.263  -1.027  1.00  0.00           C  
ATOM   1918  CB  SER   238      15.223  -0.554  -0.751  1.00  0.00           C  
ATOM   1919  OG  SER   238      15.850  -0.143   0.472  1.00  0.00           O  
ATOM   1920  C   SER   238      12.806  -0.168  -0.039  1.00  0.00           C  
ATOM   1921  O   SER   238      11.889  -0.891  -0.438  1.00  0.00           O  
ATOM   1922  N   LYS   239      12.904   0.289   1.203  1.00  0.00           N  
ATOM   1923  CA  LYS   239      11.975  -0.041   2.291  1.00  0.00           C  
ATOM   1924  CB  LYS   239      12.491   0.498   3.657  1.00  0.00           C  
ATOM   1925  CG  LYS   239      11.632   0.061   4.804  1.00  0.00           C  
ATOM   1926  CD  LYS   239      12.241   0.020   6.198  1.00  0.00           C  
ATOM   1927  CE  LYS   239      11.235  -0.321   7.261  1.00  0.00           C  
ATOM   1928  NZ  LYS   239      11.885  -0.429   8.537  1.00  0.00           N1+
ATOM   1929  C   LYS   239      10.551   0.398   1.909  1.00  0.00           C  
ATOM   1930  O   LYS   239       9.577  -0.327   2.105  1.00  0.00           O  
ATOM   1931  N   SER   240      10.451   1.535   1.181  1.00  0.00           N  
ATOM   1932  CA  SER   240       9.149   2.128   0.814  1.00  0.00           C  
ATOM   1933  CB  SER   240       9.224   3.611   0.493  1.00  0.00           C  
ATOM   1934  OG  SER   240       7.955   4.014   0.327  1.00  0.00           O  
ATOM   1935  C   SER   240       8.477   1.383  -0.375  1.00  0.00           C  
ATOM   1936  O   SER   240       7.294   0.965  -0.251  1.00  0.00           O  
ATOM   1937  N   ALA   241       9.195   1.188  -1.476  1.00  0.00           N  
ATOM   1938  CA  ALA   241       8.757   0.423  -2.656  1.00  0.00           C  
ATOM   1939  CB  ALA   241       9.782   0.685  -3.741  1.00  0.00           C  
ATOM   1940  C   ALA   241       8.356  -1.030  -2.530  1.00  0.00           C  
ATOM   1941  O   ALA   241       7.692  -1.595  -3.422  1.00  0.00           O  
ATOM   1942  N   ASN   242       8.676  -1.606  -1.401  1.00  0.00           N  
ATOM   1943  CA  ASN   242       8.106  -2.907  -1.001  1.00  0.00           C  
ATOM   1944  CB  ASN   242       8.439  -3.268   0.409  1.00  0.00           C  
ATOM   1945  CG  ASN   242       7.976  -4.668   0.836  1.00  0.00           C  
ATOM   1946  OD1 ASN   242       8.701  -5.643   0.749  1.00  0.00           O  
ATOM   1947  ND2 ASN   242       6.730  -4.756   1.243  1.00  0.00           N  
ATOM   1948  C   ASN   242       6.526  -3.051  -1.217  1.00  0.00           C  
ATOM   1949  O   ASN   242       6.020  -3.831  -2.013  1.00  0.00           O  
ATOM   1950  N   TYR   243       5.811  -2.078  -0.703  1.00  0.00           N  
ATOM   1951  CA  TYR   243       4.431  -1.989  -0.806  1.00  0.00           C  
ATOM   1952  CB  TYR   243       3.964  -1.020   0.273  1.00  0.00           C  
ATOM   1953  CG  TYR   243       4.595  -1.362   1.675  1.00  0.00           C  
ATOM   1954  CD1 TYR   243       4.159  -2.507   2.369  1.00  0.00           C  
ATOM   1955  CE1 TYR   243       4.836  -2.934   3.505  1.00  0.00           C  
ATOM   1956  CZ  TYR   243       6.012  -2.187   3.852  1.00  0.00           C  
ATOM   1957  OH  TYR   243       6.768  -2.674   4.873  1.00  0.00           O  
ATOM   1958  CE2 TYR   243       6.453  -1.033   3.147  1.00  0.00           C  
ATOM   1959  CD2 TYR   243       5.741  -0.657   2.050  1.00  0.00           C  
ATOM   1960  C   TYR   243       3.944  -1.555  -2.160  1.00  0.00           C  
ATOM   1961  O   TYR   243       2.728  -1.444  -2.322  1.00  0.00           O  
ATOM   1962  N   CYS   244       4.839  -1.332  -3.140  1.00  0.00           N  
ATOM   1963  CA  CYS   244       4.283  -1.147  -4.508  1.00  0.00           C  
ATOM   1964  CB  CYS   244       5.316  -0.578  -5.391  1.00  0.00           C  
ATOM   1965  SG  CYS   244       5.689   1.175  -4.886  1.00  0.00           S  
ATOM   1966  C   CYS   244       3.781  -2.457  -5.066  1.00  0.00           C  
ATOM   1967  O   CYS   244       2.833  -2.516  -5.835  1.00  0.00           O  
ATOM   1968  N   PHE   245       4.402  -3.604  -4.651  1.00  0.00           N  
ATOM   1969  CA  PHE   245       3.939  -5.016  -4.940  1.00  0.00           C  
ATOM   1970  CB  PHE   245       2.629  -5.356  -4.213  1.00  0.00           C  
ATOM   1971  CG  PHE   245       2.737  -5.418  -2.677  1.00  0.00           C  
ATOM   1972  CD1 PHE   245       3.700  -6.185  -1.960  1.00  0.00           C  
ATOM   1973  CE1 PHE   245       3.766  -6.159  -0.560  1.00  0.00           C  
ATOM   1974  CZ  PHE   245       2.824  -5.453   0.159  1.00  0.00           C  
ATOM   1975  CE2 PHE   245       1.785  -4.788  -0.528  1.00  0.00           C  
ATOM   1976  CD2 PHE   245       1.798  -4.761  -1.954  1.00  0.00           C  
ATOM   1977  C   PHE   245       3.881  -5.294  -6.412  1.00  0.00           C  
ATOM   1978  O   PHE   245       3.090  -6.189  -6.918  1.00  0.00           O  
ATOM   1979  N   ALA   246       4.816  -4.781  -7.160  1.00  0.00           N  
ATOM   1980  CA  ALA   246       5.035  -4.996  -8.628  1.00  0.00           C  
ATOM   1981  CB  ALA   246       6.106  -3.968  -9.135  1.00  0.00           C  
ATOM   1982  C   ALA   246       5.510  -6.366  -9.059  1.00  0.00           C  
ATOM   1983  O   ALA   246       6.301  -6.967  -8.321  1.00  0.00           O  
ATOM   1984  N   SER   247       5.088  -6.876 -10.250  1.00  0.00           N  
ATOM   1985  CA  SER   247       5.566  -8.015 -11.057  1.00  0.00           C  
ATOM   1986  CB  SER   247       4.435  -8.844 -11.499  1.00  0.00           C  
ATOM   1987  OG  SER   247       3.768  -8.296 -12.649  1.00  0.00           O  
ATOM   1988  C   SER   247       6.314  -7.434 -12.258  1.00  0.00           C  
ATOM   1989  O   SER   247       6.456  -6.217 -12.318  1.00  0.00           O  
ATOM   1990  N   ARG   248       6.723  -8.301 -13.243  1.00  0.00           N  
ATOM   1991  CA  ARG   248       7.290  -7.866 -14.531  1.00  0.00           C  
ATOM   1992  CB  ARG   248       8.140  -8.950 -15.201  1.00  0.00           C  
ATOM   1993  CG  ARG   248       9.497  -9.052 -14.488  1.00  0.00           C  
ATOM   1994  CD  ARG   248      10.356 -10.254 -15.097  1.00  0.00           C  
ATOM   1995  NE  ARG   248      10.734 -10.035 -16.582  1.00  0.00           N  
ATOM   1996  CZ  ARG   248      11.685 -10.746 -17.197  1.00  0.00           C  
ATOM   1997  NH1 ARG   248      12.194 -11.826 -16.752  1.00  0.00           N1+
ATOM   1998  NH2 ARG   248      12.269 -10.272 -18.356  1.00  0.00           N  
ATOM   1999  C   ARG   248       6.220  -7.457 -15.512  1.00  0.00           C  
ATOM   2000  O   ARG   248       6.428  -6.474 -16.209  1.00  0.00           O  
ATOM   2001  N   LEU   249       5.080  -8.177 -15.636  1.00  0.00           N  
ATOM   2002  CA  LEU   249       3.843  -7.713 -16.367  1.00  0.00           C  
ATOM   2003  CB  LEU   249       2.872  -8.908 -16.427  1.00  0.00           C  
ATOM   2004  CG  LEU   249       3.139  -9.715 -17.686  1.00  0.00           C  
ATOM   2005  CD1 LEU   249       2.068 -10.842 -17.785  1.00  0.00           C  
ATOM   2006  CD2 LEU   249       2.932  -8.932 -19.006  1.00  0.00           C  
ATOM   2007  C   LEU   249       3.141  -6.431 -15.755  1.00  0.00           C  
ATOM   2008  O   LEU   249       2.279  -5.839 -16.395  1.00  0.00           O  
ATOM   2009  N   LYS   250       3.645  -5.920 -14.631  1.00  0.00           N  
ATOM   2010  CA  LYS   250       3.115  -4.835 -13.841  1.00  0.00           C  
ATOM   2011  CB  LYS   250       2.133  -5.254 -12.738  1.00  0.00           C  
ATOM   2012  CG  LYS   250       0.884  -6.129 -12.999  1.00  0.00           C  
ATOM   2013  CD  LYS   250       0.231  -6.746 -11.699  1.00  0.00           C  
ATOM   2014  CE  LYS   250      -0.718  -7.803 -12.112  1.00  0.00           C  
ATOM   2015  NZ  LYS   250      -1.645  -8.384 -11.011  1.00  0.00           N1+
ATOM   2016  C   LYS   250       4.366  -4.006 -13.417  1.00  0.00           C  
ATOM   2017  O   LYS   250       4.376  -3.509 -12.263  1.00  0.00           O  
ATOM   2018  N   ASN   251       5.446  -3.936 -14.187  1.00  0.00           N  
ATOM   2019  CA  ASN   251       6.650  -3.211 -13.794  1.00  0.00           C  
ATOM   2020  CB  ASN   251       7.827  -3.781 -14.605  1.00  0.00           C  
ATOM   2021  CG  ASN   251       7.837  -3.436 -16.075  1.00  0.00           C  
ATOM   2022  OD1 ASN   251       6.791  -3.069 -16.642  1.00  0.00           O  
ATOM   2023  ND2 ASN   251       8.974  -3.570 -16.773  1.00  0.00           N  
ATOM   2024  C   ASN   251       6.579  -1.675 -13.636  1.00  0.00           C  
ATOM   2025  O   ASN   251       7.582  -1.012 -13.408  1.00  0.00           O  
ATOM   2026  N   THR   252       5.359  -1.030 -13.686  1.00  0.00           N  
ATOM   2027  CA  THR   252       5.270   0.393 -13.491  1.00  0.00           C  
ATOM   2028  CB  THR   252       4.488   0.965 -14.703  1.00  0.00           C  
ATOM   2029  CG2 THR   252       4.445   2.476 -14.654  1.00  0.00           C  
ATOM   2030  OG1 THR   252       4.993   0.550 -15.967  1.00  0.00           O  
ATOM   2031  C   THR   252       4.512   0.739 -12.226  1.00  0.00           C  
ATOM   2032  O   THR   252       3.389   0.225 -12.056  1.00  0.00           O  
ATOM   2033  N   GLY   253       5.062   1.716 -11.438  1.00  0.00           N  
ATOM   2034  CA  GLY   253       4.357   2.456 -10.423  1.00  0.00           C  
ATOM   2035  C   GLY   253       4.841   3.874 -10.117  1.00  0.00           C  
ATOM   2036  O   GLY   253       5.538   4.480 -10.933  1.00  0.00           O  
ATOM   2037  N   LEU   254       4.562   4.369  -8.937  1.00  0.00           N  
ATOM   2038  CA  LEU   254       4.875   5.713  -8.372  1.00  0.00           C  
ATOM   2039  CB  LEU   254       3.643   6.639  -8.460  1.00  0.00           C  
ATOM   2040  CG  LEU   254       3.254   7.015  -9.953  1.00  0.00           C  
ATOM   2041  CD1 LEU   254       1.978   6.228 -10.420  1.00  0.00           C  
ATOM   2042  CD2 LEU   254       3.256   8.556 -10.120  1.00  0.00           C  
ATOM   2043  C   LEU   254       5.402   5.698  -6.942  1.00  0.00           C  
ATOM   2044  O   LEU   254       5.147   4.758  -6.231  1.00  0.00           O  
ATOM   2045  N   LEU   255       6.108   6.759  -6.463  1.00  0.00           N  
ATOM   2046  CA  LEU   255       6.437   6.945  -5.109  1.00  0.00           C  
ATOM   2047  CB  LEU   255       7.930   6.493  -4.761  1.00  0.00           C  
ATOM   2048  CG  LEU   255       8.276   5.041  -5.054  1.00  0.00           C  
ATOM   2049  CD1 LEU   255       9.785   4.845  -4.951  1.00  0.00           C  
ATOM   2050  CD2 LEU   255       7.495   4.123  -4.078  1.00  0.00           C  
ATOM   2051  C   LEU   255       6.246   8.329  -4.569  1.00  0.00           C  
ATOM   2052  O   LEU   255       6.555   9.296  -5.266  1.00  0.00           O  
ATOM   2053  N   LEU   256       5.695   8.474  -3.379  1.00  0.00           N  
ATOM   2054  CA  LEU   256       5.417   9.776  -2.776  1.00  0.00           C  
ATOM   2055  CB  LEU   256       3.978   9.595  -2.085  1.00  0.00           C  
ATOM   2056  CG  LEU   256       3.350  10.894  -1.505  1.00  0.00           C  
ATOM   2057  CD1 LEU   256       2.991  11.810  -2.633  1.00  0.00           C  
ATOM   2058  CD2 LEU   256       2.196  10.711  -0.579  1.00  0.00           C  
ATOM   2059  C   LEU   256       6.544  10.285  -1.825  1.00  0.00           C  
ATOM   2060  O   LEU   256       7.109   9.592  -1.002  1.00  0.00           O  
ATOM   2061  N   LEU   257       6.991  11.545  -2.004  1.00  0.00           N  
ATOM   2062  CA  LEU   257       7.952  12.263  -1.063  1.00  0.00           C  
ATOM   2063  CB  LEU   257       9.212  12.794  -1.762  1.00  0.00           C  
ATOM   2064  CG  LEU   257      10.296  11.809  -2.155  1.00  0.00           C  
ATOM   2065  CD1 LEU   257      11.317  12.541  -3.034  1.00  0.00           C  
ATOM   2066  CD2 LEU   257      10.924  11.206  -0.907  1.00  0.00           C  
ATOM   2067  C   LEU   257       7.213  13.405  -0.342  1.00  0.00           C  
ATOM   2068  O   LEU   257       6.563  14.269  -0.978  1.00  0.00           O  
ATOM   2069  N   SER   258       7.217  13.388   0.967  1.00  0.00           N  
ATOM   2070  CA  SER   258       6.419  14.264   1.797  1.00  0.00           C  
ATOM   2071  CB  SER   258       5.242  13.449   2.496  1.00  0.00           C  
ATOM   2072  OG  SER   258       4.380  12.838   1.612  1.00  0.00           O  
ATOM   2073  C   SER   258       7.126  14.725   2.999  1.00  0.00           C  
ATOM   2074  O   SER   258       8.032  13.997   3.399  1.00  0.00           O  
ATOM   2075  N   GLU   259       6.798  15.914   3.381  1.00  0.00           N  
ATOM   2076  CA  GLU   259       7.480  16.552   4.531  1.00  0.00           C  
ATOM   2077  CB  GLU   259       7.428  18.054   4.364  1.00  0.00           C  
ATOM   2078  CG  GLU   259       7.707  18.855   5.621  1.00  0.00           C  
ATOM   2079  CD  GLU   259       7.535  20.363   5.284  1.00  0.00           C  
ATOM   2080  OE1 GLU   259       7.283  20.779   4.096  1.00  0.00           O  
ATOM   2081  OE2 GLU   259       7.465  21.131   6.239  1.00  0.00           O1-
ATOM   2082  C   GLU   259       6.775  16.194   5.869  1.00  0.00           C  
ATOM   2083  O   GLU   259       5.568  16.510   5.989  1.00  0.00           O  
ATOM   2084  N   VAL   260       7.444  15.461   6.732  1.00  0.00           N  
ATOM   2085  CA  VAL   260       6.854  14.993   8.047  1.00  0.00           C  
ATOM   2086  CB  VAL   260       7.322  13.573   8.474  1.00  0.00           C  
ATOM   2087  CG1 VAL   260       6.507  13.028   9.738  1.00  0.00           C  
ATOM   2088  CG2 VAL   260       7.026  12.646   7.266  1.00  0.00           C  
ATOM   2089  C   VAL   260       7.266  16.016   9.100  1.00  0.00           C  
ATOM   2090  O   VAL   260       8.450  16.204   9.254  1.00  0.00           O  
ATOM   2091  N   ALA   261       6.296  16.609   9.908  1.00  0.00           N  
ATOM   2092  CA  ALA   261       6.554  17.275  11.202  1.00  0.00           C  
ATOM   2093  CB  ALA   261       5.412  18.323  11.383  1.00  0.00           C  
ATOM   2094  C   ALA   261       6.667  16.341  12.467  1.00  0.00           C  
ATOM   2095  O   ALA   261       5.686  15.790  12.904  1.00  0.00           O  
ATOM   2096  N   LEU   262       7.893  16.065  12.879  1.00  0.00           N  
ATOM   2097  CA  LEU   262       8.194  14.967  13.844  1.00  0.00           C  
ATOM   2098  CB  LEU   262       9.572  14.396  13.528  1.00  0.00           C  
ATOM   2099  CG  LEU   262       9.644  13.813  12.099  1.00  0.00           C  
ATOM   2100  CD1 LEU   262      10.637  14.685  11.199  1.00  0.00           C  
ATOM   2101  CD2 LEU   262      10.251  12.394  12.090  1.00  0.00           C  
ATOM   2102  C   LEU   262       8.205  15.430  15.279  1.00  0.00           C  
ATOM   2103  O   LEU   262       8.177  14.576  16.228  1.00  0.00           O  
ATOM   2104  N   GLY   263       8.215  16.748  15.487  1.00  0.00           N  
ATOM   2105  CA  GLY   263       8.309  17.330  16.855  1.00  0.00           C  
ATOM   2106  C   GLY   263       9.412  16.768  17.760  1.00  0.00           C  
ATOM   2107  O   GLY   263      10.517  16.407  17.198  1.00  0.00           O  
ATOM   2108  N   GLN   264       9.197  16.642  19.068  1.00  0.00           N  
ATOM   2109  CA  GLN   264       9.990  15.827  19.915  1.00  0.00           C  
ATOM   2110  CB  GLN   264       9.890  16.099  21.388  1.00  0.00           C  
ATOM   2111  CG  GLN   264      10.149  17.570  21.821  1.00  0.00           C  
ATOM   2112  CD  GLN   264      11.452  18.185  21.370  1.00  0.00           C  
ATOM   2113  OE1 GLN   264      12.586  17.639  21.540  1.00  0.00           O  
ATOM   2114  NE2 GLN   264      11.367  19.405  20.923  1.00  0.00           N  
ATOM   2115  C   GLN   264       9.744  14.401  19.498  1.00  0.00           C  
ATOM   2116  O   GLN   264       8.611  13.929  19.524  1.00  0.00           O  
ATOM   2117  N   CYS   265      10.735  13.553  19.315  1.00  0.00           N  
ATOM   2118  CA  CYS   265      10.634  12.228  18.778  1.00  0.00           C  
ATOM   2119  CB  CYS   265      11.594  12.215  17.567  1.00  0.00           C  
ATOM   2120  SG  CYS   265      11.404  10.722  16.555  1.00  0.00           S  
ATOM   2121  C   CYS   265      11.010  11.146  19.800  1.00  0.00           C  
ATOM   2122  O   CYS   265      11.673  11.373  20.814  1.00  0.00           O  
ATOM   2123  N   ASN   266      10.421   9.925  19.675  1.00  0.00           N  
ATOM   2124  CA  ASN   266      10.675   8.718  20.508  1.00  0.00           C  
ATOM   2125  CB  ASN   266       9.388   8.133  20.975  1.00  0.00           C  
ATOM   2126  CG  ASN   266       9.252   8.031  22.502  1.00  0.00           C  
ATOM   2127  OD1 ASN   266      10.094   8.438  23.265  1.00  0.00           O  
ATOM   2128  ND2 ASN   266       8.331   7.269  23.037  1.00  0.00           N  
ATOM   2129  C   ASN   266      11.489   7.638  19.675  1.00  0.00           C  
ATOM   2130  O   ASN   266      10.921   6.806  18.924  1.00  0.00           O  
ATOM   2131  N   GLU   267      12.782   7.640  19.819  1.00  0.00           N  
ATOM   2132  CA  GLU   267      13.583   6.506  19.315  1.00  0.00           C  
ATOM   2133  CB  GLU   267      15.095   6.952  19.207  1.00  0.00           C  
ATOM   2134  CG  GLU   267      15.242   7.988  18.078  1.00  0.00           C  
ATOM   2135  CD  GLU   267      16.551   8.703  18.328  1.00  0.00           C  
ATOM   2136  OE1 GLU   267      17.377   8.804  17.399  1.00  0.00           O  
ATOM   2137  OE2 GLU   267      16.698   9.304  19.443  1.00  0.00           O1-
ATOM   2138  C   GLU   267      13.427   5.199  20.188  1.00  0.00           C  
ATOM   2139  O   GLU   267      13.423   5.212  21.410  1.00  0.00           O  
ATOM   2140  N   LEU   268      13.233   4.084  19.537  1.00  0.00           N  
ATOM   2141  CA  LEU   268      12.981   2.686  19.986  1.00  0.00           C  
ATOM   2142  CB  LEU   268      11.468   2.290  19.757  1.00  0.00           C  
ATOM   2143  CG  LEU   268      10.348   3.180  20.412  1.00  0.00           C  
ATOM   2144  CD1 LEU   268       9.014   2.456  20.323  1.00  0.00           C  
ATOM   2145  CD2 LEU   268      10.755   3.432  21.899  1.00  0.00           C  
ATOM   2146  C   LEU   268      13.798   1.727  19.178  1.00  0.00           C  
ATOM   2147  O   LEU   268      13.999   1.915  17.983  1.00  0.00           O  
ATOM   2148  N   LEU   269      14.191   0.581  19.777  1.00  0.00           N  
ATOM   2149  CA  LEU   269      14.866  -0.487  19.048  1.00  0.00           C  
ATOM   2150  CB  LEU   269      16.101  -0.993  19.842  1.00  0.00           C  
ATOM   2151  CG  LEU   269      17.375  -0.062  19.860  1.00  0.00           C  
ATOM   2152  CD1 LEU   269      18.305  -0.623  20.937  1.00  0.00           C  
ATOM   2153  CD2 LEU   269      18.107  -0.136  18.519  1.00  0.00           C  
ATOM   2154  C   LEU   269      13.937  -1.639  18.708  1.00  0.00           C  
ATOM   2155  O   LEU   269      14.352  -2.386  17.801  1.00  0.00           O  
ATOM   2156  N   GLU   270      12.722  -1.646  19.223  1.00  0.00           N  
ATOM   2157  CA  GLU   270      11.780  -2.790  19.321  1.00  0.00           C  
ATOM   2158  CB  GLU   270      12.107  -3.604  20.586  1.00  0.00           C  
ATOM   2159  CG  GLU   270      11.188  -4.838  20.806  1.00  0.00           C  
ATOM   2160  CD  GLU   270      11.312  -5.904  19.732  1.00  0.00           C  
ATOM   2161  OE1 GLU   270      12.166  -6.772  19.903  1.00  0.00           O  
ATOM   2162  OE2 GLU   270      10.556  -5.883  18.733  1.00  0.00           O1-
ATOM   2163  C   GLU   270      10.314  -2.339  19.234  1.00  0.00           C  
ATOM   2164  O   GLU   270       9.961  -1.327  19.790  1.00  0.00           O  
ATOM   2165  N   ALA   271       9.447  -3.148  18.577  1.00  0.00           N  
ATOM   2166  CA  ALA   271       8.126  -2.653  18.180  1.00  0.00           C  
ATOM   2167  CB  ALA   271       7.576  -3.268  16.896  1.00  0.00           C  
ATOM   2168  C   ALA   271       7.107  -2.837  19.301  1.00  0.00           C  
ATOM   2169  O   ALA   271       7.041  -3.912  19.977  1.00  0.00           O  
ATOM   2170  N   ASN   272       6.333  -1.788  19.454  1.00  0.00           N  
ATOM   2171  CA  ASN   272       5.415  -1.699  20.545  1.00  0.00           C  
ATOM   2172  CB  ASN   272       6.064  -0.886  21.631  1.00  0.00           C  
ATOM   2173  CG  ASN   272       5.179  -0.699  22.817  1.00  0.00           C  
ATOM   2174  OD1 ASN   272       4.062  -1.206  22.829  1.00  0.00           O  
ATOM   2175  ND2 ASN   272       5.716   0.066  23.795  1.00  0.00           N  
ATOM   2176  C   ASN   272       4.139  -1.018  20.067  1.00  0.00           C  
ATOM   2177  O   ASN   272       4.151   0.143  19.849  1.00  0.00           O  
ATOM   2178  N   PRO   273       3.023  -1.775  19.871  1.00  0.00           N  
ATOM   2179  CD  PRO   273       3.044  -3.279  19.800  1.00  0.00           C  
ATOM   2180  CG  PRO   273       1.838  -3.743  19.032  1.00  0.00           C  
ATOM   2181  CB  PRO   273       0.794  -2.707  19.495  1.00  0.00           C  
ATOM   2182  CA  PRO   273       1.636  -1.373  19.567  1.00  0.00           C  
ATOM   2183  C   PRO   273       0.952  -0.386  20.543  1.00  0.00           C  
ATOM   2184  O   PRO   273      -0.136   0.101  20.210  1.00  0.00           O  
ATOM   2185  N   LYS   274       1.518  -0.113  21.764  1.00  0.00           N  
ATOM   2186  CA  LYS   274       1.105   0.974  22.664  1.00  0.00           C  
ATOM   2187  CB  LYS   274       0.882   0.345  24.104  1.00  0.00           C  
ATOM   2188  CG  LYS   274      -0.305  -0.647  24.205  1.00  0.00           C  
ATOM   2189  CD  LYS   274      -0.508  -1.193  25.664  1.00  0.00           C  
ATOM   2190  CE  LYS   274      -1.816  -1.912  25.861  1.00  0.00           C  
ATOM   2191  NZ  LYS   274      -1.959  -3.261  25.208  1.00  0.00           N1+
ATOM   2192  C   LYS   274       1.938   2.263  22.601  1.00  0.00           C  
ATOM   2193  O   LYS   274       1.822   3.100  23.507  1.00  0.00           O  
ATOM   2194  N   ALA   275       2.806   2.438  21.591  1.00  0.00           N  
ATOM   2195  CA  ALA   275       3.757   3.571  21.547  1.00  0.00           C  
ATOM   2196  CB  ALA   275       4.911   3.162  20.575  1.00  0.00           C  
ATOM   2197  C   ALA   275       3.087   4.914  21.178  1.00  0.00           C  
ATOM   2198  O   ALA   275       3.641   5.936  21.548  1.00  0.00           O  
ATOM   2199  N   GLU   276       1.815   4.945  20.781  1.00  0.00           N  
ATOM   2200  CA  GLU   276       0.970   6.136  20.909  1.00  0.00           C  
ATOM   2201  CB  GLU   276      -0.427   5.804  20.274  1.00  0.00           C  
ATOM   2202  CG  GLU   276      -1.382   7.003  20.412  1.00  0.00           C  
ATOM   2203  CD  GLU   276      -2.822   6.682  19.944  1.00  0.00           C  
ATOM   2204  OE1 GLU   276      -3.831   7.261  20.403  1.00  0.00           O  
ATOM   2205  OE2 GLU   276      -2.965   5.842  18.977  1.00  0.00           O1-
ATOM   2206  C   GLU   276       0.791   6.658  22.341  1.00  0.00           C  
ATOM   2207  O   GLU   276       0.652   7.874  22.520  1.00  0.00           O  
ATOM   2208  N   GLY   277       0.692   5.763  23.297  1.00  0.00           N  
ATOM   2209  CA  GLY   277       0.456   6.165  24.716  1.00  0.00           C  
ATOM   2210  C   GLY   277       1.638   6.814  25.461  1.00  0.00           C  
ATOM   2211  O   GLY   277       1.546   7.215  26.625  1.00  0.00           O  
ATOM   2212  N   LEU   278       2.880   6.720  24.768  1.00  0.00           N  
ATOM   2213  CA  LEU   278       4.192   7.208  25.229  1.00  0.00           C  
ATOM   2214  CB  LEU   278       5.302   6.325  24.724  1.00  0.00           C  
ATOM   2215  CG  LEU   278       5.323   4.859  25.091  1.00  0.00           C  
ATOM   2216  CD1 LEU   278       6.424   4.120  24.257  1.00  0.00           C  
ATOM   2217  CD2 LEU   278       5.504   4.547  26.566  1.00  0.00           C  
ATOM   2218  C   LEU   278       4.459   8.734  24.887  1.00  0.00           C  
ATOM   2219  O   LEU   278       5.566   9.237  25.200  1.00  0.00           O  
ATOM   2220  N   LEU   279       3.609   9.415  24.195  1.00  0.00           N  
ATOM   2221  CA  LEU   279       3.652  10.742  23.668  1.00  0.00           C  
ATOM   2222  CB  LEU   279       2.694  10.846  22.457  1.00  0.00           C  
ATOM   2223  CG  LEU   279       3.154   9.913  21.341  1.00  0.00           C  
ATOM   2224  CD1 LEU   279       2.173   9.965  20.219  1.00  0.00           C  
ATOM   2225  CD2 LEU   279       4.585  10.143  20.765  1.00  0.00           C  
ATOM   2226  C   LEU   279       3.604  11.936  24.656  1.00  0.00           C  
ATOM   2227  O   LEU   279       3.120  13.061  24.449  1.00  0.00           O  
ATOM   2228  N   GLN   280       4.279  11.774  25.796  1.00  0.00           N  
ATOM   2229  CA  GLN   280       4.404  12.747  26.857  1.00  0.00           C  
ATOM   2230  CB  GLN   280       4.756  12.062  28.220  1.00  0.00           C  
ATOM   2231  CG  GLN   280       3.469  11.528  28.894  1.00  0.00           C  
ATOM   2232  CD  GLN   280       2.669  10.611  28.055  1.00  0.00           C  
ATOM   2233  OE1 GLN   280       1.529  10.815  27.639  1.00  0.00           O  
ATOM   2234  NE2 GLN   280       3.192   9.451  27.845  1.00  0.00           N  
ATOM   2235  C   GLN   280       5.503  13.811  26.499  1.00  0.00           C  
ATOM   2236  O   GLN   280       6.676  13.549  26.478  1.00  0.00           O  
ATOM   2237  N   GLY   281       4.940  14.961  26.146  1.00  0.00           N  
ATOM   2238  CA  GLY   281       5.772  15.983  25.493  1.00  0.00           C  
ATOM   2239  C   GLY   281       6.273  15.706  24.129  1.00  0.00           C  
ATOM   2240  O   GLY   281       6.911  16.532  23.484  1.00  0.00           O  
ATOM   2241  N   LYS   282       5.749  14.611  23.555  1.00  0.00           N  
ATOM   2242  CA  LYS   282       6.221  14.037  22.289  1.00  0.00           C  
ATOM   2243  CB  LYS   282       6.908  12.709  22.584  1.00  0.00           C  
ATOM   2244  CG  LYS   282       8.263  12.828  23.156  1.00  0.00           C  
ATOM   2245  CD  LYS   282       8.745  11.553  23.721  1.00  0.00           C  
ATOM   2246  CE  LYS   282      10.128  11.592  24.163  1.00  0.00           C  
ATOM   2247  NZ  LYS   282      10.377  10.446  25.088  1.00  0.00           N1+
ATOM   2248  C   LYS   282       5.222  14.015  21.175  1.00  0.00           C  
ATOM   2249  O   LYS   282       4.041  14.177  21.413  1.00  0.00           O  
ATOM   2250  N   HIE   283       5.739  13.868  19.962  1.00  0.00           N  
ATOM   2251  CA  HIE   283       4.874  14.000  18.773  1.00  0.00           C  
ATOM   2252  CB  HIE   283       4.899  15.435  18.134  1.00  0.00           C  
ATOM   2253  CG  HIE   283       4.985  16.581  19.151  1.00  0.00           C  
ATOM   2254  ND1 HIE   283       6.115  17.064  19.826  1.00  0.00           N  
ATOM   2255  CE1 HIE   283       5.663  17.999  20.587  1.00  0.00           C  
ATOM   2256  NE2 HIE   283       4.341  18.170  20.492  1.00  0.00           N  
ATOM   2257  CD2 HIE   283       3.883  17.288  19.593  1.00  0.00           C  
ATOM   2258  C   HIE   283       5.031  12.952  17.622  1.00  0.00           C  
ATOM   2259  O   HIE   283       4.333  12.952  16.599  1.00  0.00           O  
ATOM   2260  N   SER   284       6.098  12.132  17.700  1.00  0.00           N  
ATOM   2261  CA  SER   284       6.328  10.975  16.775  1.00  0.00           C  
ATOM   2262  CB  SER   284       7.076  11.453  15.508  1.00  0.00           C  
ATOM   2263  OG  SER   284       8.390  11.981  15.641  1.00  0.00           O  
ATOM   2264  C   SER   284       7.056   9.857  17.440  1.00  0.00           C  
ATOM   2265  O   SER   284       7.659   9.970  18.461  1.00  0.00           O  
ATOM   2266  N   THR   285       7.063   8.660  16.823  1.00  0.00           N  
ATOM   2267  CA  THR   285       7.755   7.442  17.225  1.00  0.00           C  
ATOM   2268  CB  THR   285       6.792   6.258  17.464  1.00  0.00           C  
ATOM   2269  CG2 THR   285       7.504   5.156  18.192  1.00  0.00           C  
ATOM   2270  OG1 THR   285       5.782   6.671  18.314  1.00  0.00           O  
ATOM   2271  C   THR   285       8.676   7.047  16.036  1.00  0.00           C  
ATOM   2272  O   THR   285       8.172   7.057  14.901  1.00  0.00           O  
ATOM   2273  N   LYS   286       9.934   6.571  16.222  1.00  0.00           N  
ATOM   2274  CA  LYS   286      10.861   6.141  15.207  1.00  0.00           C  
ATOM   2275  CB  LYS   286      12.037   7.215  15.036  1.00  0.00           C  
ATOM   2276  CG  LYS   286      13.243   6.857  14.071  1.00  0.00           C  
ATOM   2277  CD  LYS   286      14.156   8.117  13.895  1.00  0.00           C  
ATOM   2278  CE  LYS   286      15.196   7.935  12.859  1.00  0.00           C  
ATOM   2279  NZ  LYS   286      15.948   9.212  12.496  1.00  0.00           N1+
ATOM   2280  C   LYS   286      11.405   4.820  15.645  1.00  0.00           C  
ATOM   2281  O   LYS   286      11.958   4.721  16.726  1.00  0.00           O  
ATOM   2282  N   GLY   287      11.242   3.828  14.860  1.00  0.00           N  
ATOM   2283  CA  GLY   287      12.027   2.591  14.964  1.00  0.00           C  
ATOM   2284  C   GLY   287      13.444   2.645  14.436  1.00  0.00           C  
ATOM   2285  O   GLY   287      13.592   2.892  13.250  1.00  0.00           O  
ATOM   2286  N   LEU   288      14.470   2.424  15.269  1.00  0.00           N  
ATOM   2287  CA  LEU   288      15.867   2.500  14.849  1.00  0.00           C  
ATOM   2288  CB  LEU   288      16.806   2.817  16.081  1.00  0.00           C  
ATOM   2289  CG  LEU   288      16.578   4.130  16.813  1.00  0.00           C  
ATOM   2290  CD1 LEU   288      17.613   4.085  17.970  1.00  0.00           C  
ATOM   2291  CD2 LEU   288      16.972   5.320  15.970  1.00  0.00           C  
ATOM   2292  C   LEU   288      16.290   1.197  14.072  1.00  0.00           C  
ATOM   2293  O   LEU   288      15.828   0.137  14.462  1.00  0.00           O  
ATOM   2294  N   GLY   289      17.204   1.308  13.118  1.00  0.00           N  
ATOM   2295  CA  GLY   289      17.790   0.224  12.222  1.00  0.00           C  
ATOM   2296  C   GLY   289      19.306   0.225  12.332  1.00  0.00           C  
ATOM   2297  O   GLY   289      19.952   1.317  12.452  1.00  0.00           O  
ATOM   2298  N   LYS   290      19.990  -0.906  12.088  1.00  0.00           N  
ATOM   2299  CA  LYS   290      21.466  -1.151  12.193  1.00  0.00           C  
ATOM   2300  CB  LYS   290      21.701  -2.650  12.351  1.00  0.00           C  
ATOM   2301  CG  LYS   290      23.073  -3.029  12.624  1.00  0.00           C  
ATOM   2302  CD  LYS   290      23.312  -4.407  13.126  1.00  0.00           C  
ATOM   2303  CE  LYS   290      24.702  -4.582  13.788  1.00  0.00           C  
ATOM   2304  NZ  LYS   290      25.798  -4.584  12.829  1.00  0.00           N1+
ATOM   2305  C   LYS   290      22.338  -0.560  11.030  1.00  0.00           C  
ATOM   2306  O   LYS   290      23.438  -0.117  11.320  1.00  0.00           O  
ATOM   2307  N   MET   291      21.867  -0.600   9.751  1.00  0.00           N  
ATOM   2308  CA  MET   291      22.527  -0.269   8.538  1.00  0.00           C  
ATOM   2309  CB  MET   291      22.343  -1.371   7.499  1.00  0.00           C  
ATOM   2310  CG  MET   291      22.994  -2.640   8.003  1.00  0.00           C  
ATOM   2311  SD  MET   291      22.628  -4.161   7.036  1.00  0.00           S  
ATOM   2312  CE  MET   291      23.677  -5.314   8.035  1.00  0.00           C  
ATOM   2313  C   MET   291      22.152   1.103   8.136  1.00  0.00           C  
ATOM   2314  O   MET   291      22.331   1.457   6.988  1.00  0.00           O  
ATOM   2315  N   ALA   292      21.694   2.005   9.033  1.00  0.00           N  
ATOM   2316  CA  ALA   292      21.159   3.313   8.628  1.00  0.00           C  
ATOM   2317  CB  ALA   292      20.494   3.943   9.931  1.00  0.00           C  
ATOM   2318  C   ALA   292      22.245   4.245   8.058  1.00  0.00           C  
ATOM   2319  O   ALA   292      23.343   4.321   8.552  1.00  0.00           O  
ATOM   2320  N   PRO   293      21.896   5.125   7.078  1.00  0.00           N  
ATOM   2321  CD  PRO   293      20.681   4.916   6.270  1.00  0.00           C  
ATOM   2322  CG  PRO   293      20.873   5.699   4.940  1.00  0.00           C  
ATOM   2323  CB  PRO   293      21.808   6.779   5.416  1.00  0.00           C  
ATOM   2324  CA  PRO   293      22.728   6.147   6.430  1.00  0.00           C  
ATOM   2325  C   PRO   293      23.296   7.218   7.370  1.00  0.00           C  
ATOM   2326  O   PRO   293      22.541   7.658   8.246  1.00  0.00           O  
ATOM   2327  N   SER   294      24.573   7.606   7.067  1.00  0.00           N  
ATOM   2328  CA  SER   294      25.210   8.752   7.730  1.00  0.00           C  
ATOM   2329  CB  SER   294      26.663   8.829   7.406  1.00  0.00           C  
ATOM   2330  OG  SER   294      27.219  10.066   7.820  1.00  0.00           O  
ATOM   2331  C   SER   294      24.515  10.112   7.452  1.00  0.00           C  
ATOM   2332  O   SER   294      24.362  10.472   6.248  1.00  0.00           O  
ATOM   2333  N   SER   295      24.123  10.833   8.519  1.00  0.00           N  
ATOM   2334  CA  SER   295      23.677  12.238   8.453  1.00  0.00           C  
ATOM   2335  CB  SER   295      23.504  12.687   9.880  1.00  0.00           C  
ATOM   2336  OG  SER   295      22.641  11.909  10.696  1.00  0.00           O  
ATOM   2337  C   SER   295      24.513  13.230   7.642  1.00  0.00           C  
ATOM   2338  O   SER   295      23.927  14.180   7.111  1.00  0.00           O  
ATOM   2339  N   ALA   296      25.817  13.024   7.563  1.00  0.00           N  
ATOM   2340  CA  ALA   296      26.642  13.855   6.654  1.00  0.00           C  
ATOM   2341  CB  ALA   296      28.107  13.286   6.803  1.00  0.00           C  
ATOM   2342  C   ALA   296      26.303  13.868   5.181  1.00  0.00           C  
ATOM   2343  O   ALA   296      26.599  14.806   4.484  1.00  0.00           O  
ATOM   2344  N   HIE   297      25.725  12.756   4.664  1.00  0.00           N  
ATOM   2345  CA  HIE   297      25.238  12.768   3.299  1.00  0.00           C  
ATOM   2346  CB  HIE   297      24.883  11.340   2.825  1.00  0.00           C  
ATOM   2347  CG  HIE   297      26.033  10.452   3.126  1.00  0.00           C  
ATOM   2348  ND1 HIE   297      27.351  10.674   2.721  1.00  0.00           N  
ATOM   2349  CE1 HIE   297      28.072   9.568   3.084  1.00  0.00           C  
ATOM   2350  NE2 HIE   297      27.295   8.674   3.683  1.00  0.00           N  
ATOM   2351  CD2 HIE   297      26.060   9.272   3.842  1.00  0.00           C  
ATOM   2352  C   HIE   297      24.084  13.689   3.083  1.00  0.00           C  
ATOM   2353  O   HIE   297      23.983  14.193   1.952  1.00  0.00           O  
ATOM   2354  N   PHE   298      23.189  13.859   4.078  1.00  0.00           N  
ATOM   2355  CA  PHE   298      21.926  14.544   3.986  1.00  0.00           C  
ATOM   2356  CB  PHE   298      21.276  14.688   5.423  1.00  0.00           C  
ATOM   2357  CG  PHE   298      20.811  13.499   6.256  1.00  0.00           C  
ATOM   2358  CD1 PHE   298      20.861  12.196   5.771  1.00  0.00           C  
ATOM   2359  CE1 PHE   298      20.300  11.167   6.572  1.00  0.00           C  
ATOM   2360  CZ  PHE   298      19.592  11.492   7.787  1.00  0.00           C  
ATOM   2361  CE2 PHE   298      19.447  12.837   8.189  1.00  0.00           C  
ATOM   2362  CD2 PHE   298      20.105  13.840   7.446  1.00  0.00           C  
ATOM   2363  C   PHE   298      22.021  15.999   3.541  1.00  0.00           C  
ATOM   2364  O   PHE   298      23.059  16.644   3.731  1.00  0.00           O  
ATOM   2365  N   VAL   299      21.013  16.549   2.900  1.00  0.00           N  
ATOM   2366  CA  VAL   299      20.844  17.938   2.386  1.00  0.00           C  
ATOM   2367  CB  VAL   299      21.246  17.982   0.924  1.00  0.00           C  
ATOM   2368  CG1 VAL   299      22.627  17.361   0.644  1.00  0.00           C  
ATOM   2369  CG2 VAL   299      20.360  17.224   0.004  1.00  0.00           C  
ATOM   2370  C   VAL   299      19.464  18.535   2.641  1.00  0.00           C  
ATOM   2371  O   VAL   299      18.601  17.860   3.231  1.00  0.00           O  
ATOM   2372  N   THR   300      19.272  19.823   2.298  1.00  0.00           N  
ATOM   2373  CA  THR   300      17.969  20.467   2.464  1.00  0.00           C  
ATOM   2374  CB  THR   300      18.069  21.878   3.050  1.00  0.00           C  
ATOM   2375  CG2 THR   300      18.650  21.815   4.429  1.00  0.00           C  
ATOM   2376  OG1 THR   300      18.835  22.779   2.291  1.00  0.00           O  
ATOM   2377  C   THR   300      17.249  20.548   1.176  1.00  0.00           C  
ATOM   2378  O   THR   300      17.852  20.683   0.091  1.00  0.00           O  
ATOM   2379  N   LEU   301      15.936  20.629   1.266  1.00  0.00           N  
ATOM   2380  CA  LEU   301      15.055  21.102   0.162  1.00  0.00           C  
ATOM   2381  CB  LEU   301      14.625  19.879  -0.749  1.00  0.00           C  
ATOM   2382  CG  LEU   301      13.623  20.261  -1.839  1.00  0.00           C  
ATOM   2383  CD1 LEU   301      14.102  21.268  -2.914  1.00  0.00           C  
ATOM   2384  CD2 LEU   301      13.187  18.944  -2.490  1.00  0.00           C  
ATOM   2385  C   LEU   301      13.872  21.908   0.745  1.00  0.00           C  
ATOM   2386  O   LEU   301      13.233  21.453   1.662  1.00  0.00           O  
ATOM   2387  N   ASN   302      13.633  23.160   0.297  1.00  0.00           N  
ATOM   2388  CA  ASN   302      12.410  23.930   0.660  1.00  0.00           C  
ATOM   2389  CB  ASN   302      11.157  23.285   0.051  1.00  0.00           C  
ATOM   2390  CG  ASN   302      10.963  23.038  -1.438  1.00  0.00           C  
ATOM   2391  OD1 ASN   302      10.400  22.051  -1.896  1.00  0.00           O  
ATOM   2392  ND2 ASN   302      11.643  23.833  -2.154  1.00  0.00           N  
ATOM   2393  C   ASN   302      12.153  24.130   2.146  1.00  0.00           C  
ATOM   2394  O   ASN   302      11.011  24.267   2.633  1.00  0.00           O  
ATOM   2395  N   GLY   303      13.153  24.187   2.994  1.00  0.00           N  
ATOM   2396  CA  GLY   303      13.114  24.186   4.428  1.00  0.00           C  
ATOM   2397  C   GLY   303      13.419  22.870   5.214  1.00  0.00           C  
ATOM   2398  O   GLY   303      14.203  22.918   6.159  1.00  0.00           O  
ATOM   2399  N   SER   304      12.909  21.766   4.688  1.00  0.00           N  
ATOM   2400  CA  SER   304      13.097  20.382   5.173  1.00  0.00           C  
ATOM   2401  CB  SER   304      11.955  19.481   4.669  1.00  0.00           C  
ATOM   2402  OG  SER   304      10.716  19.976   5.142  1.00  0.00           O  
ATOM   2403  C   SER   304      14.518  19.745   5.015  1.00  0.00           C  
ATOM   2404  O   SER   304      15.315  20.158   4.183  1.00  0.00           O  
ATOM   2405  N   THR   305      14.835  18.665   5.787  1.00  0.00           N  
ATOM   2406  CA  THR   305      15.990  17.810   5.567  1.00  0.00           C  
ATOM   2407  CB  THR   305      16.498  17.205   6.910  1.00  0.00           C  
ATOM   2408  CG2 THR   305      17.512  16.093   6.911  1.00  0.00           C  
ATOM   2409  OG1 THR   305      17.058  18.168   7.800  1.00  0.00           O  
ATOM   2410  C   THR   305      15.606  16.707   4.646  1.00  0.00           C  
ATOM   2411  O   THR   305      14.576  16.064   4.681  1.00  0.00           O  
ATOM   2412  N   VAL   306      16.404  16.472   3.556  1.00  0.00           N  
ATOM   2413  CA  VAL   306      16.441  15.294   2.634  1.00  0.00           C  
ATOM   2414  CB  VAL   306      16.606  15.655   1.182  1.00  0.00           C  
ATOM   2415  CG1 VAL   306      16.311  14.437   0.293  1.00  0.00           C  
ATOM   2416  CG2 VAL   306      15.543  16.669   0.859  1.00  0.00           C  
ATOM   2417  C   VAL   306      17.435  14.268   3.142  1.00  0.00           C  
ATOM   2418  O   VAL   306      18.638  14.571   3.036  1.00  0.00           O  
ATOM   2419  N   PRO   307      16.910  13.064   3.577  1.00  0.00           N  
ATOM   2420  CD  PRO   307      15.555  12.766   3.970  1.00  0.00           C  
ATOM   2421  CG  PRO   307      15.542  11.460   4.725  1.00  0.00           C  
ATOM   2422  CB  PRO   307      16.943  11.523   5.208  1.00  0.00           C  
ATOM   2423  CA  PRO   307      17.880  12.157   4.180  1.00  0.00           C  
ATOM   2424  C   PRO   307      18.449  11.262   3.104  1.00  0.00           C  
ATOM   2425  O   PRO   307      17.905  10.196   2.718  1.00  0.00           O  
ATOM   2426  N   LEU   308      19.595  11.630   2.562  1.00  0.00           N  
ATOM   2427  CA  LEU   308      20.299  10.893   1.515  1.00  0.00           C  
ATOM   2428  CB  LEU   308      21.307  11.895   0.812  1.00  0.00           C  
ATOM   2429  CG  LEU   308      20.680  13.167   0.198  1.00  0.00           C  
ATOM   2430  CD1 LEU   308      21.852  13.695  -0.660  1.00  0.00           C  
ATOM   2431  CD2 LEU   308      19.315  13.046  -0.545  1.00  0.00           C  
ATOM   2432  C   LEU   308      20.935   9.583   2.062  1.00  0.00           C  
ATOM   2433  O   LEU   308      21.239   9.469   3.238  1.00  0.00           O  
ATOM   2434  N   GLY   309      21.184   8.652   1.131  1.00  0.00           N  
ATOM   2435  CA  GLY   309      21.975   7.379   1.350  1.00  0.00           C  
ATOM   2436  C   GLY   309      23.438   7.702   1.037  1.00  0.00           C  
ATOM   2437  O   GLY   309      23.775   8.849   0.628  1.00  0.00           O  
ATOM   2438  N   PRO   310      24.403   6.804   1.042  1.00  0.00           N  
ATOM   2439  CD  PRO   310      25.852   7.082   0.787  1.00  0.00           C  
ATOM   2440  CG  PRO   310      26.600   5.779   1.184  1.00  0.00           C  
ATOM   2441  CB  PRO   310      25.663   4.679   0.698  1.00  0.00           C  
ATOM   2442  CA  PRO   310      24.312   5.295   1.247  1.00  0.00           C  
ATOM   2443  C   PRO   310      23.940   4.809   2.690  1.00  0.00           C  
ATOM   2444  O   PRO   310      24.028   5.529   3.666  1.00  0.00           O  
ATOM   2445  N   ALA   311      23.620   3.538   2.813  1.00  0.00           N  
ATOM   2446  CA  ALA   311      23.587   2.757   4.064  1.00  0.00           C  
ATOM   2447  CB  ALA   311      22.772   1.518   3.913  1.00  0.00           C  
ATOM   2448  C   ALA   311      25.025   2.503   4.628  1.00  0.00           C  
ATOM   2449  O   ALA   311      26.006   2.334   3.849  1.00  0.00           O  
ATOM   2450  N   SER   312      25.199   2.361   5.936  1.00  0.00           N  
ATOM   2451  CA  SER   312      26.445   1.850   6.496  1.00  0.00           C  
ATOM   2452  CB  SER   312      27.453   2.969   6.625  1.00  0.00           C  
ATOM   2453  OG  SER   312      26.964   4.189   7.168  1.00  0.00           O  
ATOM   2454  C   SER   312      26.189   1.190   7.867  1.00  0.00           C  
ATOM   2455  O   SER   312      25.163   1.517   8.491  1.00  0.00           O  
ATOM   2456  N   ASP   313      27.043   0.364   8.426  1.00  0.00           N  
ATOM   2457  CA  ASP   313      26.742  -0.342   9.718  1.00  0.00           C  
ATOM   2458  CB  ASP   313      27.638  -1.584   9.779  1.00  0.00           C  
ATOM   2459  CG  ASP   313      27.385  -2.447  11.032  1.00  0.00           C  
ATOM   2460  OD1 ASP   313      28.124  -3.397  11.341  1.00  0.00           O  
ATOM   2461  OD2 ASP   313      26.264  -2.247  11.618  1.00  0.00           O1-
ATOM   2462  C   ASP   313      26.984   0.589  10.838  1.00  0.00           C  
ATOM   2463  O   ASP   313      28.059   1.194  10.814  1.00  0.00           O  
ATOM   2464  N   THR   314      26.065   0.707  11.754  1.00  0.00           N  
ATOM   2465  CA  THR   314      26.242   1.521  12.981  1.00  0.00           C  
ATOM   2466  CB  THR   314      25.013   2.355  13.238  1.00  0.00           C  
ATOM   2467  CG2 THR   314      24.769   3.452  12.224  1.00  0.00           C  
ATOM   2468  OG1 THR   314      23.807   1.617  13.242  1.00  0.00           O  
ATOM   2469  C   THR   314      26.509   0.629  14.158  1.00  0.00           C  
ATOM   2470  O   THR   314      26.986   1.109  15.205  1.00  0.00           O  
ATOM   2471  N   GLY   315      26.335  -0.719  14.039  1.00  0.00           N  
ATOM   2472  CA  GLY   315      26.559  -1.676  15.094  1.00  0.00           C  
ATOM   2473  C   GLY   315      25.590  -1.752  16.215  1.00  0.00           C  
ATOM   2474  O   GLY   315      25.661  -2.651  17.014  1.00  0.00           O  
ATOM   2475  N   ILE   316      24.540  -0.865  16.113  1.00  0.00           N  
ATOM   2476  CA  ILE   316      23.377  -0.844  17.038  1.00  0.00           C  
ATOM   2477  CB  ILE   316      22.673   0.519  16.813  1.00  0.00           C  
ATOM   2478  CG2 ILE   316      21.203   0.544  17.264  1.00  0.00           C  
ATOM   2479  CG1 ILE   316      23.357   1.716  17.492  1.00  0.00           C  
ATOM   2480  CD1 ILE   316      23.043   3.030  16.786  1.00  0.00           C  
ATOM   2481  C   ILE   316      22.602  -2.205  16.754  1.00  0.00           C  
ATOM   2482  O   ILE   316      22.430  -2.670  15.673  1.00  0.00           O  
ATOM   2483  N   LEU   317      22.182  -2.843  17.894  1.00  0.00           N  
ATOM   2484  CA  LEU   317      21.387  -4.039  18.034  1.00  0.00           C  
ATOM   2485  CB  LEU   317      22.347  -5.018  18.694  1.00  0.00           C  
ATOM   2486  CG  LEU   317      23.423  -5.593  17.702  1.00  0.00           C  
ATOM   2487  CD1 LEU   317      24.506  -6.365  18.503  1.00  0.00           C  
ATOM   2488  CD2 LEU   317      22.822  -6.537  16.651  1.00  0.00           C  
ATOM   2489  C   LEU   317      20.243  -3.878  19.017  1.00  0.00           C  
ATOM   2490  O   LEU   317      20.317  -3.182  20.006  1.00  0.00           O  
ATOM   2491  N   ASN   318      19.047  -4.500  18.812  1.00  0.00           N  
ATOM   2492  CA  ASN   318      17.919  -4.559  19.742  1.00  0.00           C  
ATOM   2493  CB  ASN   318      16.740  -5.005  18.867  1.00  0.00           C  
ATOM   2494  CG  ASN   318      15.520  -5.262  19.819  1.00  0.00           C  
ATOM   2495  OD1 ASN   318      15.453  -4.954  20.979  1.00  0.00           O  
ATOM   2496  ND2 ASN   318      14.811  -6.206  19.341  1.00  0.00           N  
ATOM   2497  C   ASN   318      18.230  -5.608  20.802  1.00  0.00           C  
ATOM   2498  O   ASN   318      18.528  -6.783  20.530  1.00  0.00           O  
ATOM   2499  N   PRO   319      18.255  -5.214  22.053  1.00  0.00           N  
ATOM   2500  CD  PRO   319      18.036  -3.872  22.624  1.00  0.00           C  
ATOM   2501  CG  PRO   319      17.760  -4.054  24.103  1.00  0.00           C  
ATOM   2502  CB  PRO   319      18.608  -5.306  24.413  1.00  0.00           C  
ATOM   2503  CA  PRO   319      18.410  -6.179  23.191  1.00  0.00           C  
ATOM   2504  C   PRO   319      17.192  -7.203  23.264  1.00  0.00           C  
ATOM   2505  O   PRO   319      17.412  -8.323  23.854  1.00  0.00           O  
ATOM   2506  N   ASP   320      16.005  -6.989  22.696  1.00  0.00           N  
ATOM   2507  CA  ASP   320      14.835  -7.881  23.025  1.00  0.00           C  
ATOM   2508  CB  ASP   320      13.719  -6.885  23.296  1.00  0.00           C  
ATOM   2509  CG  ASP   320      14.036  -5.910  24.372  1.00  0.00           C  
ATOM   2510  OD1 ASP   320      13.544  -4.784  24.284  1.00  0.00           O  
ATOM   2511  OD2 ASP   320      14.768  -6.205  25.341  1.00  0.00           O1-
ATOM   2512  C   ASP   320      14.460  -8.928  21.927  1.00  0.00           C  
ATOM   2513  O   ASP   320      13.676  -9.882  22.180  1.00  0.00           O  
ATOM   2514  N   GLY   321      15.065  -8.861  20.776  1.00  0.00           N  
ATOM   2515  CA  GLY   321      14.729  -9.859  19.714  1.00  0.00           C  
ATOM   2516  C   GLY   321      15.522  -9.618  18.406  1.00  0.00           C  
ATOM   2517  O   GLY   321      16.720  -9.749  18.389  1.00  0.00           O  
ATOM   2518  N   TYR   322      14.822  -9.391  17.274  1.00  0.00           N  
ATOM   2519  CA  TYR   322      15.386  -9.075  15.987  1.00  0.00           C  
ATOM   2520  CB  TYR   322      14.435  -9.550  14.901  1.00  0.00           C  
ATOM   2521  CG  TYR   322      13.951 -10.949  15.146  1.00  0.00           C  
ATOM   2522  CD1 TYR   322      14.876 -11.977  15.106  1.00  0.00           C  
ATOM   2523  CE1 TYR   322      14.518 -13.338  15.502  1.00  0.00           C  
ATOM   2524  CZ  TYR   322      13.171 -13.625  15.803  1.00  0.00           C  
ATOM   2525  OH  TYR   322      12.790 -14.914  16.125  1.00  0.00           O  
ATOM   2526  CE2 TYR   322      12.263 -12.605  15.747  1.00  0.00           C  
ATOM   2527  CD2 TYR   322      12.623 -11.298  15.462  1.00  0.00           C  
ATOM   2528  C   TYR   322      15.736  -7.569  15.906  1.00  0.00           C  
ATOM   2529  O   TYR   322      15.074  -6.698  16.472  1.00  0.00           O  
ATOM   2530  N   THR   323      16.745  -7.295  15.115  1.00  0.00           N  
ATOM   2531  CA  THR   323      17.262  -5.982  14.801  1.00  0.00           C  
ATOM   2532  CB  THR   323      18.806  -6.115  14.814  1.00  0.00           C  
ATOM   2533  CG2 THR   323      19.565  -4.823  14.361  1.00  0.00           C  
ATOM   2534  OG1 THR   323      19.162  -6.145  16.196  1.00  0.00           O  
ATOM   2535  C   THR   323      16.749  -5.593  13.393  1.00  0.00           C  
ATOM   2536  O   THR   323      17.071  -6.266  12.460  1.00  0.00           O  
ATOM   2537  N   LEU   324      16.076  -4.435  13.200  1.00  0.00           N  
ATOM   2538  CA  LEU   324      15.852  -3.861  11.891  1.00  0.00           C  
ATOM   2539  CB  LEU   324      14.774  -2.720  11.922  1.00  0.00           C  
ATOM   2540  CG  LEU   324      13.639  -2.661  12.956  1.00  0.00           C  
ATOM   2541  CD1 LEU   324      12.532  -1.687  12.554  1.00  0.00           C  
ATOM   2542  CD2 LEU   324      12.964  -4.067  13.015  1.00  0.00           C  
ATOM   2543  C   LEU   324      17.162  -3.510  11.139  1.00  0.00           C  
ATOM   2544  O   LEU   324      18.166  -3.039  11.630  1.00  0.00           O  
ATOM   2545  N   ASN   325      17.164  -3.596   9.832  1.00  0.00           N  
ATOM   2546  CA  ASN   325      18.263  -2.997   8.979  1.00  0.00           C  
ATOM   2547  CB  ASN   325      18.273  -3.703   7.643  1.00  0.00           C  
ATOM   2548  CG  ASN   325      18.383  -5.205   7.790  1.00  0.00           C  
ATOM   2549  OD1 ASN   325      17.461  -5.958   8.026  1.00  0.00           O  
ATOM   2550  ND2 ASN   325      19.640  -5.601   7.655  1.00  0.00           N  
ATOM   2551  C   ASN   325      18.110  -1.464   8.827  1.00  0.00           C  
ATOM   2552  O   ASN   325      19.134  -0.745   8.998  1.00  0.00           O  
ATOM   2553  N   TYR   326      16.877  -0.993   8.497  1.00  0.00           N  
ATOM   2554  CA  TYR   326      16.696   0.342   8.044  1.00  0.00           C  
ATOM   2555  CB  TYR   326      16.428   0.378   6.569  1.00  0.00           C  
ATOM   2556  CG  TYR   326      17.482  -0.213   5.664  1.00  0.00           C  
ATOM   2557  CD1 TYR   326      18.806   0.292   5.692  1.00  0.00           C  
ATOM   2558  CE1 TYR   326      19.824  -0.344   4.869  1.00  0.00           C  
ATOM   2559  CZ  TYR   326      19.391  -1.297   3.992  1.00  0.00           C  
ATOM   2560  OH  TYR   326      20.354  -2.098   3.497  1.00  0.00           O  
ATOM   2561  CE2 TYR   326      18.099  -1.796   3.979  1.00  0.00           C  
ATOM   2562  CD2 TYR   326      17.098  -1.231   4.769  1.00  0.00           C  
ATOM   2563  C   TYR   326      15.488   0.876   8.782  1.00  0.00           C  
ATOM   2564  O   TYR   326      14.566   0.151   9.161  1.00  0.00           O  
ATOM   2565  N   ASN   327      15.514   2.176   9.127  1.00  0.00           N  
ATOM   2566  CA  ASN   327      14.579   2.921   9.995  1.00  0.00           C  
ATOM   2567  CB  ASN   327      15.079   4.356  10.094  1.00  0.00           C  
ATOM   2568  CG  ASN   327      16.562   4.587  10.444  1.00  0.00           C  
ATOM   2569  OD1 ASN   327      17.150   3.763  11.124  1.00  0.00           O  
ATOM   2570  ND2 ASN   327      17.068   5.710   9.956  1.00  0.00           N  
ATOM   2571  C   ASN   327      13.026   2.965   9.624  1.00  0.00           C  
ATOM   2572  O   ASN   327      12.621   2.702   8.468  1.00  0.00           O  
ATOM   2573  N   GLU   328      12.237   3.283  10.570  1.00  0.00           N  
ATOM   2574  CA  GLU   328      10.824   3.354  10.551  1.00  0.00           C  
ATOM   2575  CB  GLU   328      10.279   2.016  11.053  1.00  0.00           C  
ATOM   2576  CG  GLU   328       9.160   1.475  10.169  1.00  0.00           C  
ATOM   2577  CD  GLU   328       8.846  -0.047  10.271  1.00  0.00           C  
ATOM   2578  OE1 GLU   328       9.876  -0.770  10.318  1.00  0.00           O  
ATOM   2579  OE2 GLU   328       7.700  -0.483  10.312  1.00  0.00           O1-
ATOM   2580  C   GLU   328      10.264   4.647  11.191  1.00  0.00           C  
ATOM   2581  O   GLU   328      10.833   5.029  12.178  1.00  0.00           O  
ATOM   2582  N   TYR   329       9.177   5.163  10.668  1.00  0.00           N  
ATOM   2583  CA  TYR   329       8.683   6.520  11.178  1.00  0.00           C  
ATOM   2584  CB  TYR   329       9.258   7.634  10.202  1.00  0.00           C  
ATOM   2585  CG  TYR   329      10.721   7.851  10.208  1.00  0.00           C  
ATOM   2586  CD1 TYR   329      11.591   7.003   9.466  1.00  0.00           C  
ATOM   2587  CE1 TYR   329      12.988   7.254   9.370  1.00  0.00           C  
ATOM   2588  CZ  TYR   329      13.565   8.392   9.963  1.00  0.00           C  
ATOM   2589  OH  TYR   329      14.915   8.811   9.763  1.00  0.00           O  
ATOM   2590  CE2 TYR   329      12.763   9.203  10.794  1.00  0.00           C  
ATOM   2591  CD2 TYR   329      11.380   8.936  10.869  1.00  0.00           C  
ATOM   2592  C   TYR   329       7.163   6.547  11.251  1.00  0.00           C  
ATOM   2593  O   TYR   329       6.520   6.184  10.293  1.00  0.00           O  
ATOM   2594  N   ILE   330       6.610   6.922  12.411  1.00  0.00           N  
ATOM   2595  CA  ILE   330       5.158   6.884  12.576  1.00  0.00           C  
ATOM   2596  CB  ILE   330       4.699   5.514  13.222  1.00  0.00           C  
ATOM   2597  CG2 ILE   330       3.184   5.414  13.105  1.00  0.00           C  
ATOM   2598  CG1 ILE   330       5.412   4.236  12.746  1.00  0.00           C  
ATOM   2599  CD1 ILE   330       6.746   3.951  13.420  1.00  0.00           C  
ATOM   2600  C   ILE   330       4.649   8.190  13.301  1.00  0.00           C  
ATOM   2601  O   ILE   330       5.275   8.805  14.205  1.00  0.00           O  
ATOM   2602  N   VAL   331       3.429   8.539  12.837  1.00  0.00           N  
ATOM   2603  CA  VAL   331       2.561   9.604  13.353  1.00  0.00           C  
ATOM   2604  CB  VAL   331       2.603  10.852  12.452  1.00  0.00           C  
ATOM   2605  CG1 VAL   331       3.953  11.570  12.475  1.00  0.00           C  
ATOM   2606  CG2 VAL   331       2.113  10.829  11.025  1.00  0.00           C  
ATOM   2607  C   VAL   331       1.096   9.167  13.563  1.00  0.00           C  
ATOM   2608  O   VAL   331       0.446   8.716  12.609  1.00  0.00           O  
ATOM   2609  N   TYR   332       0.522   9.275  14.764  1.00  0.00           N  
ATOM   2610  CA  TYR   332      -0.909   9.018  14.991  1.00  0.00           C  
ATOM   2611  CB  TYR   332      -1.021   8.441  16.488  1.00  0.00           C  
ATOM   2612  CG  TYR   332       0.059   7.509  16.874  1.00  0.00           C  
ATOM   2613  CD1 TYR   332       0.026   6.169  16.488  1.00  0.00           C  
ATOM   2614  CE1 TYR   332       1.104   5.323  16.625  1.00  0.00           C  
ATOM   2615  CZ  TYR   332       2.235   5.792  17.275  1.00  0.00           C  
ATOM   2616  OH  TYR   332       3.205   4.862  17.457  1.00  0.00           O  
ATOM   2617  CE2 TYR   332       2.333   7.095  17.773  1.00  0.00           C  
ATOM   2618  CD2 TYR   332       1.217   7.948  17.576  1.00  0.00           C  
ATOM   2619  C   TYR   332      -1.864  10.208  14.691  1.00  0.00           C  
ATOM   2620  O   TYR   332      -3.030  10.219  15.158  1.00  0.00           O  
ATOM   2621  N   ASN   333      -1.429  11.187  13.894  1.00  0.00           N  
ATOM   2622  CA  ASN   333      -2.208  12.362  13.436  1.00  0.00           C  
ATOM   2623  CB  ASN   333      -2.029  13.599  14.430  1.00  0.00           C  
ATOM   2624  CG  ASN   333      -2.415  15.016  13.942  1.00  0.00           C  
ATOM   2625  OD1 ASN   333      -2.505  15.292  12.786  1.00  0.00           O  
ATOM   2626  ND2 ASN   333      -2.643  15.935  14.832  1.00  0.00           N  
ATOM   2627  C   ASN   333      -1.908  12.660  11.999  1.00  0.00           C  
ATOM   2628  O   ASN   333      -0.725  12.578  11.698  1.00  0.00           O  
ATOM   2629  N   PRO   334      -2.949  12.808  11.088  1.00  0.00           N  
ATOM   2630  CD  PRO   334      -4.403  12.806  11.313  1.00  0.00           C  
ATOM   2631  CG  PRO   334      -4.985  13.320   9.969  1.00  0.00           C  
ATOM   2632  CB  PRO   334      -4.030  12.858   8.954  1.00  0.00           C  
ATOM   2633  CA  PRO   334      -2.713  13.062   9.652  1.00  0.00           C  
ATOM   2634  C   PRO   334      -2.194  14.491   9.369  1.00  0.00           C  
ATOM   2635  O   PRO   334      -1.570  14.672   8.328  1.00  0.00           O  
ATOM   2636  N   ASN   335      -2.429  15.522  10.173  1.00  0.00           N  
ATOM   2637  CA  ASN   335      -2.098  16.896   9.954  1.00  0.00           C  
ATOM   2638  CB  ASN   335      -3.058  17.868  10.781  1.00  0.00           C  
ATOM   2639  CG  ASN   335      -4.572  17.594  10.551  1.00  0.00           C  
ATOM   2640  OD1 ASN   335      -5.369  17.507  11.414  1.00  0.00           O  
ATOM   2641  ND2 ASN   335      -4.995  17.762   9.314  1.00  0.00           N  
ATOM   2642  C   ASN   335      -0.612  17.317  10.212  1.00  0.00           C  
ATOM   2643  O   ASN   335      -0.151  18.443  10.053  1.00  0.00           O  
ATOM   2644  N   GLN   336       0.192  16.307  10.586  1.00  0.00           N  
ATOM   2645  CA  GLN   336       1.661  16.391  10.544  1.00  0.00           C  
ATOM   2646  CB  GLN   336       2.281  15.530  11.694  1.00  0.00           C  
ATOM   2647  CG  GLN   336       2.202  16.336  13.042  1.00  0.00           C  
ATOM   2648  CD  GLN   336       2.409  15.348  14.178  1.00  0.00           C  
ATOM   2649  OE1 GLN   336       1.497  14.840  14.800  1.00  0.00           O  
ATOM   2650  NE2 GLN   336       3.599  15.044  14.540  1.00  0.00           N  
ATOM   2651  C   GLN   336       2.238  16.021   9.205  1.00  0.00           C  
ATOM   2652  O   GLN   336       3.520  15.916   9.091  1.00  0.00           O  
ATOM   2653  N   VAL   337       1.456  15.728   8.204  1.00  0.00           N  
ATOM   2654  CA  VAL   337       1.962  15.406   6.891  1.00  0.00           C  
ATOM   2655  CB  VAL   337       1.348  14.098   6.345  1.00  0.00           C  
ATOM   2656  CG1 VAL   337       1.855  13.745   4.970  1.00  0.00           C  
ATOM   2657  CG2 VAL   337       1.631  12.973   7.407  1.00  0.00           C  
ATOM   2658  C   VAL   337       1.685  16.506   5.918  1.00  0.00           C  
ATOM   2659  O   VAL   337       0.523  16.911   5.746  1.00  0.00           O  
ATOM   2660  N   ARG   338       2.699  16.987   5.242  1.00  0.00           N  
ATOM   2661  CA  ARG   338       2.634  17.818   4.055  1.00  0.00           C  
ATOM   2662  CB  ARG   338       3.384  19.089   4.392  1.00  0.00           C  
ATOM   2663  CG  ARG   338       3.580  20.108   3.256  1.00  0.00           C  
ATOM   2664  CD  ARG   338       3.637  21.591   3.623  1.00  0.00           C  
ATOM   2665  NE  ARG   338       4.769  22.006   4.324  1.00  0.00           N  
ATOM   2666  CZ  ARG   338       4.769  23.078   5.094  1.00  0.00           C  
ATOM   2667  NH1 ARG   338       3.783  23.938   5.080  1.00  0.00           N1+
ATOM   2668  NH2 ARG   338       5.775  23.238   5.934  1.00  0.00           N  
ATOM   2669  C   ARG   338       3.152  17.257   2.735  1.00  0.00           C  
ATOM   2670  O   ARG   338       4.307  16.817   2.695  1.00  0.00           O  
ATOM   2671  N   MET   339       2.331  17.205   1.708  1.00  0.00           N  
ATOM   2672  CA  MET   339       2.687  16.637   0.380  1.00  0.00           C  
ATOM   2673  CB  MET   339       1.435  16.273  -0.422  1.00  0.00           C  
ATOM   2674  CG  MET   339       0.670  14.969   0.055  1.00  0.00           C  
ATOM   2675  SD  MET   339      -0.263  14.077  -1.295  1.00  0.00           S  
ATOM   2676  CE  MET   339      -1.597  15.329  -1.585  1.00  0.00           C  
ATOM   2677  C   MET   339       3.598  17.521  -0.437  1.00  0.00           C  
ATOM   2678  O   MET   339       3.534  18.745  -0.357  1.00  0.00           O  
ATOM   2679  N   ARG   340       4.553  16.949  -1.132  1.00  0.00           N  
ATOM   2680  CA  ARG   340       5.761  17.611  -1.639  1.00  0.00           C  
ATOM   2681  CB  ARG   340       6.975  17.600  -0.642  1.00  0.00           C  
ATOM   2682  CG  ARG   340       6.817  18.634   0.510  1.00  0.00           C  
ATOM   2683  CD  ARG   340       6.932  20.020   0.020  1.00  0.00           C  
ATOM   2684  NE  ARG   340       7.371  20.983   1.105  1.00  0.00           N  
ATOM   2685  CZ  ARG   340       7.381  22.273   0.960  1.00  0.00           C  
ATOM   2686  NH1 ARG   340       7.314  22.856  -0.160  1.00  0.00           N1+
ATOM   2687  NH2 ARG   340       7.291  22.950   2.042  1.00  0.00           N  
ATOM   2688  C   ARG   340       6.116  17.207  -3.104  1.00  0.00           C  
ATOM   2689  O   ARG   340       6.097  18.045  -4.040  1.00  0.00           O  
ATOM   2690  N   TYR   341       6.313  15.909  -3.368  1.00  0.00           N  
ATOM   2691  CA  TYR   341       6.772  15.367  -4.668  1.00  0.00           C  
ATOM   2692  CB  TYR   341       8.243  15.398  -4.800  1.00  0.00           C  
ATOM   2693  CG  TYR   341       8.913  16.723  -4.690  1.00  0.00           C  
ATOM   2694  CD1 TYR   341       8.981  17.574  -5.850  1.00  0.00           C  
ATOM   2695  CE1 TYR   341       9.514  18.864  -5.669  1.00  0.00           C  
ATOM   2696  CZ  TYR   341       9.954  19.344  -4.420  1.00  0.00           C  
ATOM   2697  OH  TYR   341      10.437  20.589  -4.397  1.00  0.00           O  
ATOM   2698  CE2 TYR   341       9.817  18.536  -3.278  1.00  0.00           C  
ATOM   2699  CD2 TYR   341       9.408  17.203  -3.433  1.00  0.00           C  
ATOM   2700  C   TYR   341       6.077  14.094  -5.108  1.00  0.00           C  
ATOM   2701  O   TYR   341       5.894  13.205  -4.292  1.00  0.00           O  
ATOM   2702  N   LEU   342       5.984  13.959  -6.403  1.00  0.00           N  
ATOM   2703  CA  LEU   342       5.482  12.702  -6.978  1.00  0.00           C  
ATOM   2704  CB  LEU   342       4.035  12.835  -7.210  1.00  0.00           C  
ATOM   2705  CG  LEU   342       3.214  11.620  -7.676  1.00  0.00           C  
ATOM   2706  CD1 LEU   342       3.367  10.409  -6.710  1.00  0.00           C  
ATOM   2707  CD2 LEU   342       1.774  12.028  -7.747  1.00  0.00           C  
ATOM   2708  C   LEU   342       6.391  12.179  -8.126  1.00  0.00           C  
ATOM   2709  O   LEU   342       6.741  12.980  -8.968  1.00  0.00           O  
ATOM   2710  N   LEU   343       6.836  10.880  -8.159  1.00  0.00           N  
ATOM   2711  CA  LEU   343       7.700  10.317  -9.209  1.00  0.00           C  
ATOM   2712  CB  LEU   343       9.192  10.398  -8.761  1.00  0.00           C  
ATOM   2713  CG  LEU   343       9.781   9.687  -7.508  1.00  0.00           C  
ATOM   2714  CD1 LEU   343      11.185   9.228  -7.843  1.00  0.00           C  
ATOM   2715  CD2 LEU   343       9.762  10.612  -6.312  1.00  0.00           C  
ATOM   2716  C   LEU   343       7.306   8.864  -9.550  1.00  0.00           C  
ATOM   2717  O   LEU   343       7.034   8.065  -8.707  1.00  0.00           O  
ATOM   2718  N   LYS   344       7.243   8.701 -10.871  1.00  0.00           N  
ATOM   2719  CA  LYS   344       6.819   7.489 -11.583  1.00  0.00           C  
ATOM   2720  CB  LYS   344       6.043   7.869 -12.815  1.00  0.00           C  
ATOM   2721  CG  LYS   344       5.399   6.659 -13.476  1.00  0.00           C  
ATOM   2722  CD  LYS   344       4.956   7.105 -14.886  1.00  0.00           C  
ATOM   2723  CE  LYS   344       4.532   5.842 -15.685  1.00  0.00           C  
ATOM   2724  NZ  LYS   344       4.209   6.124 -17.104  1.00  0.00           N1+
ATOM   2725  C   LYS   344       8.058   6.692 -11.919  1.00  0.00           C  
ATOM   2726  O   LYS   344       9.004   7.169 -12.564  1.00  0.00           O  
ATOM   2727  N   VAL   345       8.132   5.457 -11.417  1.00  0.00           N  
ATOM   2728  CA  VAL   345       9.314   4.657 -11.618  1.00  0.00           C  
ATOM   2729  CB  VAL   345      10.056   4.358 -10.221  1.00  0.00           C  
ATOM   2730  CG1 VAL   345      10.565   5.632  -9.493  1.00  0.00           C  
ATOM   2731  CG2 VAL   345       9.168   3.638  -9.233  1.00  0.00           C  
ATOM   2732  C   VAL   345       9.034   3.278 -12.274  1.00  0.00           C  
ATOM   2733  O   VAL   345       7.866   2.796 -12.294  1.00  0.00           O  
ATOM   2734  N   GLN   346       9.998   2.673 -12.915  1.00  0.00           N  
ATOM   2735  CA  GLN   346       9.919   1.353 -13.489  1.00  0.00           C  
ATOM   2736  CB  GLN   346      10.417   1.322 -14.975  1.00  0.00           C  
ATOM   2737  CG  GLN   346      10.496  -0.047 -15.582  1.00  0.00           C  
ATOM   2738  CD  GLN   346      11.062   0.127 -17.026  1.00  0.00           C  
ATOM   2739  OE1 GLN   346      12.035   0.808 -17.296  1.00  0.00           O  
ATOM   2740  NE2 GLN   346      10.430  -0.530 -17.980  1.00  0.00           N  
ATOM   2741  C   GLN   346      10.807   0.458 -12.585  1.00  0.00           C  
ATOM   2742  O   GLN   346      11.791   0.933 -12.056  1.00  0.00           O  
ATOM   2743  N   PHE   347      10.366  -0.781 -12.381  1.00  0.00           N  
ATOM   2744  CA  PHE   347      10.950  -1.827 -11.556  1.00  0.00           C  
ATOM   2745  CB  PHE   347       9.849  -2.481 -10.642  1.00  0.00           C  
ATOM   2746  CG  PHE   347       9.021  -1.613  -9.724  1.00  0.00           C  
ATOM   2747  CD1 PHE   347       9.576  -0.947  -8.621  1.00  0.00           C  
ATOM   2748  CE1 PHE   347       8.796  -0.061  -7.826  1.00  0.00           C  
ATOM   2749  CZ  PHE   347       7.434   0.197  -8.172  1.00  0.00           C  
ATOM   2750  CE2 PHE   347       6.870  -0.493  -9.287  1.00  0.00           C  
ATOM   2751  CD2 PHE   347       7.646  -1.299 -10.056  1.00  0.00           C  
ATOM   2752  C   PHE   347      11.690  -2.828 -12.411  1.00  0.00           C  
ATOM   2753  O   PHE   347      11.149  -3.279 -13.406  1.00  0.00           O  
ATOM   2754  N   ASN   348      12.849  -3.391 -11.970  1.00  0.00           N  
ATOM   2755  CA  ASN   348      13.826  -4.111 -12.796  1.00  0.00           C  
ATOM   2756  CB  ASN   348      14.831  -3.162 -13.445  1.00  0.00           C  
ATOM   2757  CG  ASN   348      14.237  -2.415 -14.617  1.00  0.00           C  
ATOM   2758  OD1 ASN   348      13.333  -2.879 -15.321  1.00  0.00           O  
ATOM   2759  ND2 ASN   348      14.839  -1.291 -14.972  1.00  0.00           N  
ATOM   2760  C   ASN   348      14.426  -5.144 -11.805  1.00  0.00           C  
ATOM   2761  O   ASN   348      15.130  -4.842 -10.857  1.00  0.00           O  
ATOM   2762  N   PHE   349      14.075  -6.416 -12.061  1.00  0.00           N  
ATOM   2763  CA  PHE   349      14.339  -7.464 -11.099  1.00  0.00           C  
ATOM   2764  CB  PHE   349      13.374  -8.700 -11.316  1.00  0.00           C  
ATOM   2765  CG  PHE   349      11.919  -8.372 -10.997  1.00  0.00           C  
ATOM   2766  CD1 PHE   349      11.205  -8.960  -9.874  1.00  0.00           C  
ATOM   2767  CE1 PHE   349       9.930  -8.406  -9.487  1.00  0.00           C  
ATOM   2768  CZ  PHE   349       9.283  -7.404 -10.273  1.00  0.00           C  
ATOM   2769  CE2 PHE   349      10.004  -6.970 -11.448  1.00  0.00           C  
ATOM   2770  CD2 PHE   349      11.236  -7.499 -11.777  1.00  0.00           C  
ATOM   2771  C   PHE   349      15.831  -7.918 -11.129  1.00  0.00           C  
ATOM   2772  O   PHE   349      16.563  -7.842 -12.125  1.00  0.00           O  
ATOM   2773  N   LEU   350      16.230  -8.457  -9.959  1.00  0.00           N  
ATOM   2774  CA  LEU   350      17.623  -8.891  -9.669  1.00  0.00           C  
ATOM   2775  CB  LEU   350      17.887  -9.333  -8.211  1.00  0.00           C  
ATOM   2776  CG  LEU   350      17.709  -8.178  -7.305  1.00  0.00           C  
ATOM   2777  CD1 LEU   350      17.755  -8.827  -5.952  1.00  0.00           C  
ATOM   2778  CD2 LEU   350      18.801  -7.076  -7.318  1.00  0.00           C  
ATOM   2779  C   LEU   350      17.949 -10.032 -10.628  1.00  0.00           C  
ATOM   2780  O   LEU   350      17.119 -10.940 -10.836  1.00  0.00           O  
ATOM   2781  N   GLN   351      19.279 -10.148 -11.065  1.00  0.00           N  
ATOM   2782  CA  GLN   351      19.910 -11.305 -11.864  1.00  0.00           C  
ATOM   2783  CB  GLN   351      19.718 -12.700 -11.200  1.00  0.00           C  
ATOM   2784  CG  GLN   351      20.185 -12.750  -9.739  1.00  0.00           C  
ATOM   2785  CD  GLN   351      21.590 -12.158  -9.539  1.00  0.00           C  
ATOM   2786  OE1 GLN   351      22.500 -12.076 -10.380  1.00  0.00           O  
ATOM   2787  NE2 GLN   351      21.702 -11.563  -8.385  1.00  0.00           N  
ATOM   2788  C   GLN   351      19.343 -11.466 -13.318  1.00  0.00           C  
ATOM   2789  O   GLN   351      20.136 -11.779 -14.214  1.00  0.00           O  
ATOM   2790  N   LEU   352      18.050 -11.175 -13.553  1.00  0.00           N  
ATOM   2791  CA  LEU   352      17.319 -11.204 -14.814  1.00  0.00           C  
ATOM   2792  CB  LEU   352      15.838 -11.171 -14.506  1.00  0.00           C  
ATOM   2793  CG  LEU   352      15.264 -12.505 -13.963  1.00  0.00           C  
ATOM   2794  CD1 LEU   352      13.845 -12.185 -13.572  1.00  0.00           C  
ATOM   2795  CD2 LEU   352      15.335 -13.649 -14.974  1.00  0.00           C  
ATOM   2796  C   LEU   352      17.716 -10.103 -15.732  1.00  0.00           C  
ATOM   2797  O   LEU   352      17.605 -10.170 -16.946  1.00  0.00           O  
ATOM   2798  N   TRP   353      18.049  -8.906 -15.121  1.00  0.00           N  
ATOM   2799  CA  TRP   353      18.725  -7.755 -15.734  1.00  0.00           C  
ATOM   2800  CB  TRP   353      18.138  -6.481 -15.102  1.00  0.00           C  
ATOM   2801  CG  TRP   353      16.871  -5.997 -15.636  1.00  0.00           C  
ATOM   2802  CD1 TRP   353      16.755  -4.926 -16.436  1.00  0.00           C  
ATOM   2803  NE1 TRP   353      15.468  -4.822 -16.948  1.00  0.00           N  
ATOM   2804  CE2 TRP   353      14.667  -5.876 -16.586  1.00  0.00           C  
ATOM   2805  CZ2 TRP   353      13.336  -6.285 -16.911  1.00  0.00           C  
ATOM   2806  CH2 TRP   353      12.837  -7.441 -16.321  1.00  0.00           C  
ATOM   2807  CZ3 TRP   353      13.584  -8.037 -15.290  1.00  0.00           C  
ATOM   2808  CE3 TRP   353      14.757  -7.489 -14.897  1.00  0.00           C  
ATOM   2809  CD2 TRP   353      15.433  -6.482 -15.623  1.00  0.00           C  
ATOM   2810  C   TRP   353      20.286  -7.917 -15.569  1.00  0.00           C  
ATOM   2811  O   TRP   353      20.852  -8.071 -14.440  1.00  0.00           O  
ATOM   2812  OXT TRP   353      20.941  -7.677 -16.599  1.00  0.00           O1-
ATOM   2813  C25 LIG   354      -2.141  -3.312   5.391  1.00  0.00           C  
ATOM   2814  C24 LIG   354      -2.168  -2.851   4.000  1.00  0.00           C  
ATOM   2815  C23 LIG   354      -3.216  -1.806   3.639  1.00  0.00           C  
ATOM   2816  F26 LIG   354      -4.414  -2.415   3.637  1.00  0.00           F  
ATOM   2817  F27 LIG   354      -3.013  -1.260   2.371  1.00  0.00           F  
ATOM   2818  C22 LIG   354      -3.084  -0.676   4.708  1.00  0.00           C  
ATOM   2819  C21 LIG   354      -2.890  -1.231   6.140  1.00  0.00           C  
ATOM   2820  C20 LIG   354      -1.747  -2.179   6.266  1.00  0.00           C  
ATOM   2821  N16 LIG   354      -0.385  -1.644   6.131  1.00  0.00           N  
ATOM   2822  C15 LIG   354      -0.081  -0.528   7.236  1.00  0.00           C  
ATOM   2823  C14 LIG   354       1.269   0.187   6.940  1.00  0.00           C  
ATOM   2824  C17 LIG   354       0.663  -2.693   6.132  1.00  0.00           C  
ATOM   2825  C18 LIG   354       2.095  -2.049   5.826  1.00  0.00           C  
ATOM   2826  C13 LIG   354       2.449  -0.826   6.669  1.00  0.00           C  
ATOM   2827  N10 LIG   354       3.767  -0.147   6.191  1.00  0.00           N  
ATOM   2828  C9  LIG   354       4.950  -0.253   6.931  1.00  0.00           C  
ATOM   2829  C11 LIG   354       3.827   0.786   5.147  1.00  0.00           C  
ATOM   2830  O12 LIG   354       2.962   0.915   4.296  1.00  0.00           O  
ATOM   2831  C7  LIG   354       5.182   1.377   5.191  1.00  0.00           C  
ATOM   2832  C8  LIG   354       5.852   0.794   6.320  1.00  0.00           C  
ATOM   2833  C3  LIG   354       7.150   1.087   6.695  1.00  0.00           C  
ATOM   2834  C2  LIG   354       7.807   2.072   5.963  1.00  0.00           C  
ATOM   2835  F5  LIG   354       9.095   2.328   6.250  1.00  0.00           F  
ATOM   2836  C1  LIG   354       7.196   2.690   4.845  1.00  0.00           C  
ATOM   2837  C4  LIG   354       5.892   2.296   4.381  1.00  0.00           C  
ATOM   2838  C6  LIG   354       5.434   2.855   3.038  1.00  0.00           C  
ATOM   2839  O28 LIG   354       6.247   3.276   2.249  1.00  0.00           O  
ATOM   2840  N19 LIG   354       4.122   2.877   2.790  1.00  0.00           N  
END
