# Supplementary material for: Revealing the selective mechanisms of inhibitors to PARP-1 and PARP-2 via multiple computational methods
Source: PeerJ. 2020 May 25;8:e9241. doi: 10.7717/peerj.9241 (PMC7255342; doi:10.7717/peerj.9241)
Supplement: Data S1 [file peerj-08-9241-s001.zip › Raw_data/Figure 7/(D) PARP-2-Niraparib.pdb]

ATOM      1  N   GLU     1      -9.474  19.427 -26.518  1.00  0.00           N  
ATOM      2  CA  GLU     1      -8.364  18.563 -25.934  1.00  0.00           C  
ATOM      3  CB  GLU     1      -7.217  18.354 -26.912  1.00  0.00           C  
ATOM      4  CG  GLU     1      -6.188  17.316 -26.565  1.00  0.00           C  
ATOM      5  CD  GLU     1      -6.773  15.959 -26.364  1.00  0.00           C  
ATOM      6  OE1 GLU     1      -7.151  15.666 -25.193  1.00  0.00           O  
ATOM      7  OE2 GLU     1      -7.179  15.250 -27.359  1.00  0.00           O1-
ATOM      8  C   GLU     1      -7.955  19.118 -24.579  1.00  0.00           C  
ATOM      9  O   GLU     1      -8.147  20.286 -24.330  1.00  0.00           O  
ATOM     10  N   SER     2      -7.424  18.298 -23.706  1.00  0.00           N  
ATOM     11  CA  SER     2      -6.956  18.788 -22.345  1.00  0.00           C  
ATOM     12  CB  SER     2      -6.537  17.604 -21.413  1.00  0.00           C  
ATOM     13  OG  SER     2      -5.865  17.980 -20.232  1.00  0.00           O  
ATOM     14  C   SER     2      -5.855  19.906 -22.372  1.00  0.00           C  
ATOM     15  O   SER     2      -4.984  19.915 -23.296  1.00  0.00           O  
ATOM     16  N   GLN     3      -5.900  20.879 -21.579  1.00  0.00           N  
ATOM     17  CA  GLN     3      -4.872  21.830 -21.332  1.00  0.00           C  
ATOM     18  CB  GLN     3      -5.552  23.082 -20.731  1.00  0.00           C  
ATOM     19  CG  GLN     3      -5.763  22.950 -19.216  1.00  0.00           C  
ATOM     20  CD  GLN     3      -4.917  23.737 -18.180  1.00  0.00           C  
ATOM     21  OE1 GLN     3      -3.938  24.389 -18.434  1.00  0.00           O  
ATOM     22  NE2 GLN     3      -5.299  23.652 -16.911  1.00  0.00           N  
ATOM     23  C   GLN     3      -3.570  21.351 -20.668  1.00  0.00           C  
ATOM     24  O   GLN     3      -2.550  22.002 -20.737  1.00  0.00           O  
ATOM     25  N   LEU     4      -3.648  20.195 -19.863  1.00  0.00           N  
ATOM     26  CA  LEU     4      -2.598  19.788 -18.961  1.00  0.00           C  
ATOM     27  CB  LEU     4      -3.096  18.704 -18.085  1.00  0.00           C  
ATOM     28  CG  LEU     4      -4.343  19.021 -17.262  1.00  0.00           C  
ATOM     29  CD1 LEU     4      -4.744  17.687 -16.658  1.00  0.00           C  
ATOM     30  CD2 LEU     4      -4.053  20.136 -16.236  1.00  0.00           C  
ATOM     31  C   LEU     4      -1.388  19.247 -19.754  1.00  0.00           C  
ATOM     32  O   LEU     4      -1.436  18.828 -20.890  1.00  0.00           O  
ATOM     33  N   ASP     5      -0.238  19.226 -19.106  1.00  0.00           N  
ATOM     34  CA  ASP     5       0.949  18.492 -19.716  1.00  0.00           C  
ATOM     35  CB  ASP     5       2.201  18.615 -18.818  1.00  0.00           C  
ATOM     36  CG  ASP     5       3.499  18.123 -19.532  1.00  0.00           C  
ATOM     37  OD1 ASP     5       4.333  18.996 -19.823  1.00  0.00           O  
ATOM     38  OD2 ASP     5       3.737  16.930 -19.780  1.00  0.00           O1-
ATOM     39  C   ASP     5       0.711  16.970 -20.036  1.00  0.00           C  
ATOM     40  O   ASP     5       0.040  16.274 -19.282  1.00  0.00           O  
ATOM     41  N   LEU     6       1.283  16.535 -21.147  1.00  0.00           N  
ATOM     42  CA  LEU     6       1.120  15.147 -21.576  1.00  0.00           C  
ATOM     43  CB  LEU     6       1.921  14.900 -22.866  1.00  0.00           C  
ATOM     44  CG  LEU     6       1.975  13.447 -23.405  1.00  0.00           C  
ATOM     45  CD1 LEU     6       0.564  13.102 -23.765  1.00  0.00           C  
ATOM     46  CD2 LEU     6       2.726  13.405 -24.708  1.00  0.00           C  
ATOM     47  C   LEU     6       1.450  14.121 -20.427  1.00  0.00           C  
ATOM     48  O   LEU     6       0.897  13.018 -20.317  1.00  0.00           O  
ATOM     49  N   ARG     7       2.463  14.483 -19.593  1.00  0.00           N  
ATOM     50  CA  ARG     7       2.942  13.648 -18.431  1.00  0.00           C  
ATOM     51  CB  ARG     7       4.355  14.258 -18.061  1.00  0.00           C  
ATOM     52  CG  ARG     7       5.477  14.333 -19.068  1.00  0.00           C  
ATOM     53  CD  ARG     7       6.641  15.145 -18.571  1.00  0.00           C  
ATOM     54  NE  ARG     7       6.357  16.617 -18.716  1.00  0.00           N  
ATOM     55  CZ  ARG     7       7.108  17.640 -18.280  1.00  0.00           C  
ATOM     56  NH1 ARG     7       8.238  17.457 -17.696  1.00  0.00           N1+
ATOM     57  NH2 ARG     7       6.823  18.803 -18.716  1.00  0.00           N  
ATOM     58  C   ARG     7       1.903  13.638 -17.338  1.00  0.00           C  
ATOM     59  O   ARG     7       1.595  12.587 -16.770  1.00  0.00           O  
ATOM     60  N   VAL     8       1.245  14.768 -17.104  1.00  0.00           N  
ATOM     61  CA  VAL     8       0.174  14.943 -16.124  1.00  0.00           C  
ATOM     62  CB  VAL     8      -0.035  16.386 -15.730  1.00  0.00           C  
ATOM     63  CG1 VAL     8      -1.206  16.513 -14.740  1.00  0.00           C  
ATOM     64  CG2 VAL     8       1.157  16.801 -14.831  1.00  0.00           C  
ATOM     65  C   VAL     8      -1.107  14.310 -16.594  1.00  0.00           C  
ATOM     66  O   VAL     8      -1.740  13.609 -15.751  1.00  0.00           O  
ATOM     67  N   GLN     9      -1.410  14.427 -17.859  1.00  0.00           N  
ATOM     68  CA  GLN     9      -2.514  13.611 -18.479  1.00  0.00           C  
ATOM     69  CB  GLN     9      -2.546  13.892 -19.982  1.00  0.00           C  
ATOM     70  CG  GLN     9      -3.043  15.191 -20.539  1.00  0.00           C  
ATOM     71  CD  GLN     9      -2.628  15.401 -22.034  1.00  0.00           C  
ATOM     72  OE1 GLN     9      -2.492  14.551 -22.874  1.00  0.00           O  
ATOM     73  NE2 GLN     9      -2.205  16.564 -22.338  1.00  0.00           N  
ATOM     74  C   GLN     9      -2.413  12.072 -18.233  1.00  0.00           C  
ATOM     75  O   GLN     9      -3.419  11.515 -17.774  1.00  0.00           O  
ATOM     76  N   GLU    10      -1.268  11.425 -18.568  1.00  0.00           N  
ATOM     77  CA  GLU    10      -1.007   9.976 -18.403  1.00  0.00           C  
ATOM     78  CB  GLU    10       0.256   9.658 -19.248  1.00  0.00           C  
ATOM     79  CG  GLU    10       0.627   8.237 -19.568  1.00  0.00           C  
ATOM     80  CD  GLU    10      -0.510   7.389 -20.145  1.00  0.00           C  
ATOM     81  OE1 GLU    10      -0.552   6.109 -19.996  1.00  0.00           O  
ATOM     82  OE2 GLU    10      -1.502   7.937 -20.610  1.00  0.00           O1-
ATOM     83  C   GLU    10      -0.836   9.513 -16.900  1.00  0.00           C  
ATOM     84  O   GLU    10      -1.151   8.310 -16.645  1.00  0.00           O  
ATOM     85  N   LEU    11      -0.612  10.468 -15.989  1.00  0.00           N  
ATOM     86  CA  LEU    11      -0.812  10.276 -14.568  1.00  0.00           C  
ATOM     87  CB  LEU    11       0.070  11.338 -13.908  1.00  0.00           C  
ATOM     88  CG  LEU    11       0.048  11.177 -12.391  1.00  0.00           C  
ATOM     89  CD1 LEU    11       0.963  10.108 -11.926  1.00  0.00           C  
ATOM     90  CD2 LEU    11       0.566  12.448 -11.743  1.00  0.00           C  
ATOM     91  C   LEU    11      -2.257  10.263 -14.128  1.00  0.00           C  
ATOM     92  O   LEU    11      -2.689   9.235 -13.538  1.00  0.00           O  
ATOM     93  N   ILE    12      -3.141  11.149 -14.623  1.00  0.00           N  
ATOM     94  CA  ILE    12      -4.536  11.161 -14.286  1.00  0.00           C  
ATOM     95  CB  ILE    12      -5.231  12.473 -14.831  1.00  0.00           C  
ATOM     96  CG2 ILE    12      -6.788  12.357 -14.665  1.00  0.00           C  
ATOM     97  CG1 ILE    12      -4.703  13.669 -14.003  1.00  0.00           C  
ATOM     98  CD1 ILE    12      -5.162  13.755 -12.501  1.00  0.00           C  
ATOM     99  C   ILE    12      -5.200   9.944 -14.826  1.00  0.00           C  
ATOM    100  O   ILE    12      -6.008   9.325 -14.148  1.00  0.00           O  
ATOM    101  N   LYS    13      -4.799   9.450 -15.990  1.00  0.00           N  
ATOM    102  CA  LYS    13      -5.421   8.220 -16.647  1.00  0.00           C  
ATOM    103  CB  LYS    13      -4.960   8.136 -18.090  1.00  0.00           C  
ATOM    104  CG  LYS    13      -5.734   9.132 -19.062  1.00  0.00           C  
ATOM    105  CD  LYS    13      -4.909   9.169 -20.391  1.00  0.00           C  
ATOM    106  CE  LYS    13      -4.886   7.762 -21.018  1.00  0.00           C  
ATOM    107  NZ  LYS    13      -3.808   7.575 -21.989  1.00  0.00           N1+
ATOM    108  C   LYS    13      -5.053   6.971 -15.813  1.00  0.00           C  
ATOM    109  O   LYS    13      -6.047   6.285 -15.479  1.00  0.00           O  
ATOM    110  N   LEU    14      -3.871   6.933 -15.212  1.00  0.00           N  
ATOM    111  CA  LEU    14      -3.619   5.906 -14.135  1.00  0.00           C  
ATOM    112  CB  LEU    14      -2.086   5.934 -13.896  1.00  0.00           C  
ATOM    113  CG  LEU    14      -1.572   5.073 -12.697  1.00  0.00           C  
ATOM    114  CD1 LEU    14      -0.117   4.694 -12.899  1.00  0.00           C  
ATOM    115  CD2 LEU    14      -1.726   5.770 -11.299  1.00  0.00           C  
ATOM    116  C   LEU    14      -4.400   6.079 -12.790  1.00  0.00           C  
ATOM    117  O   LEU    14      -4.589   5.106 -12.068  1.00  0.00           O  
ATOM    118  N   ILE    15      -4.817   7.317 -12.433  1.00  0.00           N  
ATOM    119  CA  ILE    15      -5.634   7.565 -11.252  1.00  0.00           C  
ATOM    120  CB  ILE    15      -5.366   9.009 -10.694  1.00  0.00           C  
ATOM    121  CG2 ILE    15      -6.308   9.488  -9.542  1.00  0.00           C  
ATOM    122  CG1 ILE    15      -3.920   9.188 -10.256  1.00  0.00           C  
ATOM    123  CD1 ILE    15      -3.422  10.520 -10.235  1.00  0.00           C  
ATOM    124  C   ILE    15      -7.053   7.277 -11.554  1.00  0.00           C  
ATOM    125  O   ILE    15      -7.691   6.994 -10.581  1.00  0.00           O  
ATOM    126  N   CYS    16      -7.437   7.247 -12.837  1.00  0.00           N  
ATOM    127  CA  CYS    16      -8.790   6.941 -13.305  1.00  0.00           C  
ATOM    128  CB  CYS    16      -9.175   8.024 -14.310  1.00  0.00           C  
ATOM    129  SG  CYS    16      -9.035   9.778 -13.767  1.00  0.00           S  
ATOM    130  C   CYS    16      -8.990   5.602 -14.008  1.00  0.00           C  
ATOM    131  O   CYS    16     -10.016   5.371 -14.618  1.00  0.00           O  
ATOM    132  N   ASN    17      -7.970   4.755 -13.942  1.00  0.00           N  
ATOM    133  CA  ASN    17      -7.912   3.354 -14.549  1.00  0.00           C  
ATOM    134  CB  ASN    17      -6.426   2.955 -14.763  1.00  0.00           C  
ATOM    135  CG  ASN    17      -6.330   1.853 -15.781  1.00  0.00           C  
ATOM    136  OD1 ASN    17      -7.191   1.018 -15.782  1.00  0.00           O  
ATOM    137  ND2 ASN    17      -5.378   1.979 -16.672  1.00  0.00           N  
ATOM    138  C   ASN    17      -8.779   2.239 -13.889  1.00  0.00           C  
ATOM    139  O   ASN    17      -8.449   1.683 -12.838  1.00  0.00           O  
ATOM    140  N   VAL    18      -9.912   1.979 -14.575  1.00  0.00           N  
ATOM    141  CA  VAL    18     -10.917   0.980 -14.118  1.00  0.00           C  
ATOM    142  CB  VAL    18     -12.292   1.232 -14.750  1.00  0.00           C  
ATOM    143  CG1 VAL    18     -12.737   2.697 -14.311  1.00  0.00           C  
ATOM    144  CG2 VAL    18     -12.394   0.986 -16.322  1.00  0.00           C  
ATOM    145  C   VAL    18     -10.490  -0.458 -14.433  1.00  0.00           C  
ATOM    146  O   VAL    18     -10.844  -1.413 -13.683  1.00  0.00           O  
ATOM    147  N   GLN    19      -9.544  -0.663 -15.434  1.00  0.00           N  
ATOM    148  CA  GLN    19      -9.088  -2.005 -15.697  1.00  0.00           C  
ATOM    149  CB  GLN    19      -8.383  -2.013 -17.046  1.00  0.00           C  
ATOM    150  CG  GLN    19      -9.449  -1.994 -18.134  1.00  0.00           C  
ATOM    151  CD  GLN    19      -9.855  -0.596 -18.585  1.00  0.00           C  
ATOM    152  OE1 GLN    19      -9.189   0.451 -18.411  1.00  0.00           O  
ATOM    153  NE2 GLN    19     -10.942  -0.494 -19.283  1.00  0.00           N  
ATOM    154  C   GLN    19      -8.035  -2.437 -14.643  1.00  0.00           C  
ATOM    155  O   GLN    19      -8.046  -3.539 -14.102  1.00  0.00           O  
ATOM    156  N   ALA    20      -7.043  -1.592 -14.328  1.00  0.00           N  
ATOM    157  CA  ALA    20      -5.982  -1.949 -13.400  1.00  0.00           C  
ATOM    158  CB  ALA    20      -4.775  -1.010 -13.619  1.00  0.00           C  
ATOM    159  C   ALA    20      -6.583  -1.904 -11.995  1.00  0.00           C  
ATOM    160  O   ALA    20      -6.080  -2.647 -11.181  1.00  0.00           O  
ATOM    161  N   MET    21      -7.615  -1.191 -11.649  1.00  0.00           N  
ATOM    162  CA  MET    21      -8.270  -1.349 -10.352  1.00  0.00           C  
ATOM    163  CB  MET    21      -9.120  -0.146 -10.003  1.00  0.00           C  
ATOM    164  CG  MET    21      -9.251   0.121  -8.425  1.00  0.00           C  
ATOM    165  SD  MET    21      -9.817   1.750  -7.948  1.00  0.00           S  
ATOM    166  CE  MET    21      -8.938   3.025  -8.831  1.00  0.00           C  
ATOM    167  C   MET    21      -9.096  -2.670 -10.137  1.00  0.00           C  
ATOM    168  O   MET    21      -9.109  -3.205  -9.039  1.00  0.00           O  
ATOM    169  N   GLU    22      -9.675  -3.161 -11.181  1.00  0.00           N  
ATOM    170  CA  GLU    22     -10.306  -4.505 -11.067  1.00  0.00           C  
ATOM    171  CB  GLU    22     -11.241  -4.685 -12.263  1.00  0.00           C  
ATOM    172  CG  GLU    22     -12.082  -6.015 -12.249  1.00  0.00           C  
ATOM    173  CD  GLU    22     -13.139  -6.208 -13.406  1.00  0.00           C  
ATOM    174  OE1 GLU    22     -14.342  -6.425 -13.098  1.00  0.00           O  
ATOM    175  OE2 GLU    22     -12.785  -6.283 -14.605  1.00  0.00           O1-
ATOM    176  C   GLU    22      -9.152  -5.538 -10.898  1.00  0.00           C  
ATOM    177  O   GLU    22      -9.234  -6.493 -10.135  1.00  0.00           O  
ATOM    178  N   GLU    23      -8.046  -5.387 -11.617  1.00  0.00           N  
ATOM    179  CA  GLU    23      -6.798  -6.182 -11.453  1.00  0.00           C  
ATOM    180  CB  GLU    23      -5.675  -5.731 -12.435  1.00  0.00           C  
ATOM    181  CG  GLU    23      -4.379  -6.555 -12.330  1.00  0.00           C  
ATOM    182  CD  GLU    23      -4.559  -8.083 -12.291  1.00  0.00           C  
ATOM    183  OE1 GLU    23      -3.644  -8.765 -11.835  1.00  0.00           O  
ATOM    184  OE2 GLU    23      -5.559  -8.654 -12.830  1.00  0.00           O1-
ATOM    185  C   GLU    23      -6.258  -6.163 -10.039  1.00  0.00           C  
ATOM    186  O   GLU    23      -6.009  -7.175  -9.479  1.00  0.00           O  
ATOM    187  N   MET    24      -6.181  -4.967  -9.413  1.00  0.00           N  
ATOM    188  CA  MET    24      -5.687  -4.882  -8.046  1.00  0.00           C  
ATOM    189  CB  MET    24      -5.619  -3.378  -7.767  1.00  0.00           C  
ATOM    190  CG  MET    24      -5.112  -3.275  -6.372  1.00  0.00           C  
ATOM    191  SD  MET    24      -5.136  -1.659  -5.637  1.00  0.00           S  
ATOM    192  CE  MET    24      -6.920  -1.414  -5.483  1.00  0.00           C  
ATOM    193  C   MET    24      -6.599  -5.718  -7.139  1.00  0.00           C  
ATOM    194  O   MET    24      -6.090  -6.503  -6.360  1.00  0.00           O  
ATOM    195  N   MET    25      -7.959  -5.596  -7.325  1.00  0.00           N  
ATOM    196  CA  MET    25      -8.912  -6.483  -6.612  1.00  0.00           C  
ATOM    197  CB  MET    25     -10.399  -6.110  -6.927  1.00  0.00           C  
ATOM    198  CG  MET    25     -10.871  -4.750  -6.521  1.00  0.00           C  
ATOM    199  SD  MET    25     -10.847  -4.448  -4.681  1.00  0.00           S  
ATOM    200  CE  MET    25     -11.331  -2.688  -4.497  1.00  0.00           C  
ATOM    201  C   MET    25      -8.749  -8.018  -6.882  1.00  0.00           C  
ATOM    202  O   MET    25      -9.079  -8.802  -5.974  1.00  0.00           O  
ATOM    203  N   MET    26      -8.383  -8.476  -8.055  1.00  0.00           N  
ATOM    204  CA  MET    26      -8.193  -9.880  -8.379  1.00  0.00           C  
ATOM    205  CB  MET    26      -8.149 -10.038  -9.857  1.00  0.00           C  
ATOM    206  CG  MET    26      -7.991 -11.486 -10.265  1.00  0.00           C  
ATOM    207  SD  MET    26      -7.830 -11.895 -12.027  1.00  0.00           S  
ATOM    208  CE  MET    26      -9.047 -10.936 -12.935  1.00  0.00           C  
ATOM    209  C   MET    26      -6.883 -10.431  -7.756  1.00  0.00           C  
ATOM    210  O   MET    26      -6.951 -11.489  -7.136  1.00  0.00           O  
ATOM    211  N   GLU    27      -5.851  -9.619  -7.764  1.00  0.00           N  
ATOM    212  CA  GLU    27      -4.719  -9.812  -6.863  1.00  0.00           C  
ATOM    213  CB  GLU    27      -3.681  -8.711  -7.122  1.00  0.00           C  
ATOM    214  CG  GLU    27      -2.581  -8.439  -6.050  1.00  0.00           C  
ATOM    215  CD  GLU    27      -1.385  -7.758  -6.629  1.00  0.00           C  
ATOM    216  OE1 GLU    27      -0.778  -8.217  -7.635  1.00  0.00           O  
ATOM    217  OE2 GLU    27      -0.817  -6.859  -6.011  1.00  0.00           O1-
ATOM    218  C   GLU    27      -5.062 -10.007  -5.341  1.00  0.00           C  
ATOM    219  O   GLU    27      -4.673 -10.940  -4.678  1.00  0.00           O  
ATOM    220  N   MET    28      -5.957  -9.096  -4.792  1.00  0.00           N  
ATOM    221  CA  MET    28      -6.629  -9.165  -3.519  1.00  0.00           C  
ATOM    222  CB  MET    28      -7.114  -7.901  -2.957  1.00  0.00           C  
ATOM    223  CG  MET    28      -5.986  -6.945  -2.776  1.00  0.00           C  
ATOM    224  SD  MET    28      -6.074  -5.287  -1.968  1.00  0.00           S  
ATOM    225  CE  MET    28      -7.227  -4.427  -3.059  1.00  0.00           C  
ATOM    226  C   MET    28      -7.656 -10.312  -3.376  1.00  0.00           C  
ATOM    227  O   MET    28      -8.210 -10.373  -2.264  1.00  0.00           O  
ATOM    228  N   LYS    29      -7.881 -11.229  -4.335  1.00  0.00           N  
ATOM    229  CA  LYS    29      -8.808 -12.352  -4.397  1.00  0.00           C  
ATOM    230  CB  LYS    29      -8.341 -13.543  -3.543  1.00  0.00           C  
ATOM    231  CG  LYS    29      -6.897 -14.076  -3.809  1.00  0.00           C  
ATOM    232  CD  LYS    29      -5.914 -13.566  -2.758  1.00  0.00           C  
ATOM    233  CE  LYS    29      -4.549 -14.156  -3.179  1.00  0.00           C  
ATOM    234  NZ  LYS    29      -3.564 -14.178  -2.023  1.00  0.00           N1+
ATOM    235  C   LYS    29     -10.353 -12.042  -4.212  1.00  0.00           C  
ATOM    236  O   LYS    29     -11.202 -12.826  -3.781  1.00  0.00           O  
ATOM    237  N   TYR    30     -10.795 -10.822  -4.532  1.00  0.00           N  
ATOM    238  CA  TYR    30     -12.189 -10.442  -4.473  1.00  0.00           C  
ATOM    239  CB  TYR    30     -12.275  -8.968  -4.497  1.00  0.00           C  
ATOM    240  CG  TYR    30     -13.622  -8.310  -4.138  1.00  0.00           C  
ATOM    241  CD1 TYR    30     -14.493  -7.736  -5.105  1.00  0.00           C  
ATOM    242  CE1 TYR    30     -15.719  -7.149  -4.712  1.00  0.00           C  
ATOM    243  CZ  TYR    30     -16.156  -7.267  -3.351  1.00  0.00           C  
ATOM    244  OH  TYR    30     -17.383  -6.700  -3.011  1.00  0.00           O  
ATOM    245  CE2 TYR    30     -15.304  -7.828  -2.380  1.00  0.00           C  
ATOM    246  CD2 TYR    30     -14.105  -8.345  -2.791  1.00  0.00           C  
ATOM    247  C   TYR    30     -13.052 -11.036  -5.641  1.00  0.00           C  
ATOM    248  O   TYR    30     -12.598 -11.378  -6.687  1.00  0.00           O  
ATOM    249  N   ASN    31     -14.380 -11.062  -5.383  1.00  0.00           N  
ATOM    250  CA  ASN    31     -15.369 -11.736  -6.201  1.00  0.00           C  
ATOM    251  CB  ASN    31     -16.606 -12.254  -5.469  1.00  0.00           C  
ATOM    252  CG  ASN    31     -17.381 -13.467  -6.002  1.00  0.00           C  
ATOM    253  OD1 ASN    31     -17.004 -14.075  -7.011  1.00  0.00           O  
ATOM    254  ND2 ASN    31     -18.443 -13.876  -5.340  1.00  0.00           N  
ATOM    255  C   ASN    31     -15.775 -10.972  -7.556  1.00  0.00           C  
ATOM    256  O   ASN    31     -16.972 -10.809  -7.873  1.00  0.00           O  
ATOM    257  N   THR    32     -14.795 -10.352  -8.197  1.00  0.00           N  
ATOM    258  CA  THR    32     -14.855  -9.398  -9.349  1.00  0.00           C  
ATOM    259  CB  THR    32     -13.485  -9.259 -10.019  1.00  0.00           C  
ATOM    260  CG2 THR    32     -12.279  -8.578  -9.260  1.00  0.00           C  
ATOM    261  OG1 THR    32     -13.117 -10.555 -10.482  1.00  0.00           O  
ATOM    262  C   THR    32     -15.851  -9.799 -10.467  1.00  0.00           C  
ATOM    263  O   THR    32     -16.593  -8.969 -10.953  1.00  0.00           O  
ATOM    264  N   LYS    33     -15.962 -11.094 -10.736  1.00  0.00           N  
ATOM    265  CA  LYS    33     -16.785 -11.711 -11.784  1.00  0.00           C  
ATOM    266  CB  LYS    33     -16.044 -12.982 -12.019  1.00  0.00           C  
ATOM    267  CG  LYS    33     -16.315 -14.092 -10.982  1.00  0.00           C  
ATOM    268  CD  LYS    33     -15.291 -15.242 -11.051  1.00  0.00           C  
ATOM    269  CE  LYS    33     -15.634 -16.350 -10.020  1.00  0.00           C  
ATOM    270  NZ  LYS    33     -15.327 -15.773  -8.650  1.00  0.00           N1+
ATOM    271  C   LYS    33     -18.238 -11.846 -11.430  1.00  0.00           C  
ATOM    272  O   LYS    33     -19.067 -12.275 -12.217  1.00  0.00           O  
ATOM    273  N   LYS    34     -18.604 -11.652 -10.105  1.00  0.00           N  
ATOM    274  CA  LYS    34     -20.010 -11.600  -9.650  1.00  0.00           C  
ATOM    275  CB  LYS    34     -20.221 -12.782  -8.661  1.00  0.00           C  
ATOM    276  CG  LYS    34     -20.004 -14.208  -9.028  1.00  0.00           C  
ATOM    277  CD  LYS    34     -20.557 -15.134  -7.994  1.00  0.00           C  
ATOM    278  CE  LYS    34     -20.143 -16.546  -8.282  1.00  0.00           C  
ATOM    279  NZ  LYS    34     -20.902 -17.533  -7.532  1.00  0.00           N1+
ATOM    280  C   LYS    34     -20.402 -10.311  -8.896  1.00  0.00           C  
ATOM    281  O   LYS    34     -21.498  -9.800  -9.081  1.00  0.00           O  
ATOM    282  N   ALA    35     -19.580  -9.823  -7.916  1.00  0.00           N  
ATOM    283  CA  ALA    35     -19.818  -8.607  -7.152  1.00  0.00           C  
ATOM    284  CB  ALA    35     -18.767  -8.490  -6.003  1.00  0.00           C  
ATOM    285  C   ALA    35     -19.829  -7.408  -8.105  1.00  0.00           C  
ATOM    286  O   ALA    35     -18.803  -7.087  -8.682  1.00  0.00           O  
ATOM    287  N   PRO    36     -20.834  -6.504  -8.086  1.00  0.00           N  
ATOM    288  CD  PRO    36     -22.146  -6.639  -7.542  1.00  0.00           C  
ATOM    289  CG  PRO    36     -22.891  -5.286  -7.630  1.00  0.00           C  
ATOM    290  CB  PRO    36     -22.255  -4.699  -8.866  1.00  0.00           C  
ATOM    291  CA  PRO    36     -20.812  -5.173  -8.830  1.00  0.00           C  
ATOM    292  C   PRO    36     -19.801  -4.105  -8.258  1.00  0.00           C  
ATOM    293  O   PRO    36     -19.891  -3.959  -7.049  1.00  0.00           O  
ATOM    294  N   LEU    37     -18.843  -3.662  -9.095  1.00  0.00           N  
ATOM    295  CA  LEU    37     -17.781  -2.833  -8.645  1.00  0.00           C  
ATOM    296  CB  LEU    37     -16.419  -3.104  -9.360  1.00  0.00           C  
ATOM    297  CG  LEU    37     -15.994  -4.561  -9.303  1.00  0.00           C  
ATOM    298  CD1 LEU    37     -14.483  -4.705  -9.876  1.00  0.00           C  
ATOM    299  CD2 LEU    37     -16.019  -5.211  -7.917  1.00  0.00           C  
ATOM    300  C   LEU    37     -18.207  -1.354  -8.526  1.00  0.00           C  
ATOM    301  O   LEU    37     -19.078  -0.875  -9.241  1.00  0.00           O  
ATOM    302  N   GLY    38     -17.520  -0.540  -7.726  1.00  0.00           N  
ATOM    303  CA  GLY    38     -18.003   0.739  -7.161  1.00  0.00           C  
ATOM    304  C   GLY    38     -19.217   0.660  -6.203  1.00  0.00           C  
ATOM    305  O   GLY    38     -19.626   1.777  -5.826  1.00  0.00           O  
ATOM    306  N   LYS    39     -19.601  -0.534  -5.735  1.00  0.00           N  
ATOM    307  CA  LYS    39     -20.796  -0.759  -4.879  1.00  0.00           C  
ATOM    308  CB  LYS    39     -21.981  -1.446  -5.671  1.00  0.00           C  
ATOM    309  CG  LYS    39     -23.296  -1.444  -4.887  1.00  0.00           C  
ATOM    310  CD  LYS    39     -24.293  -2.277  -5.676  1.00  0.00           C  
ATOM    311  CE  LYS    39     -25.815  -2.126  -5.171  1.00  0.00           C  
ATOM    312  NZ  LYS    39     -26.768  -2.924  -6.007  1.00  0.00           N1+
ATOM    313  C   LYS    39     -20.502  -1.642  -3.729  1.00  0.00           C  
ATOM    314  O   LYS    39     -20.732  -2.844  -3.794  1.00  0.00           O  
ATOM    315  N   LEU    40     -20.294  -1.011  -2.555  1.00  0.00           N  
ATOM    316  CA  LEU    40     -20.362  -1.740  -1.294  1.00  0.00           C  
ATOM    317  CB  LEU    40     -19.076  -2.551  -1.054  1.00  0.00           C  
ATOM    318  CG  LEU    40     -19.246  -3.783  -0.087  1.00  0.00           C  
ATOM    319  CD1 LEU    40     -20.047  -4.849  -0.935  1.00  0.00           C  
ATOM    320  CD2 LEU    40     -18.088  -4.501   0.445  1.00  0.00           C  
ATOM    321  C   LEU    40     -20.530  -0.685  -0.155  1.00  0.00           C  
ATOM    322  O   LEU    40     -20.001   0.452  -0.204  1.00  0.00           O  
ATOM    323  N   THR    41     -21.393  -0.915   0.833  1.00  0.00           N  
ATOM    324  CA  THR    41     -21.676   0.141   1.854  1.00  0.00           C  
ATOM    325  CB  THR    41     -22.984  -0.043   2.616  1.00  0.00           C  
ATOM    326  CG2 THR    41     -24.168  -0.232   1.685  1.00  0.00           C  
ATOM    327  OG1 THR    41     -22.910  -1.227   3.385  1.00  0.00           O  
ATOM    328  C   THR    41     -20.558   0.254   2.870  1.00  0.00           C  
ATOM    329  O   THR    41     -19.891  -0.679   3.316  1.00  0.00           O  
ATOM    330  N   VAL    42     -20.357   1.483   3.354  1.00  0.00           N  
ATOM    331  CA  VAL    42     -19.374   1.819   4.400  1.00  0.00           C  
ATOM    332  CB  VAL    42     -19.271   3.347   4.591  1.00  0.00           C  
ATOM    333  CG1 VAL    42     -18.642   3.943   5.887  1.00  0.00           C  
ATOM    334  CG2 VAL    42     -18.646   4.122   3.413  1.00  0.00           C  
ATOM    335  C   VAL    42     -19.529   1.047   5.699  1.00  0.00           C  
ATOM    336  O   VAL    42     -18.510   0.721   6.280  1.00  0.00           O  
ATOM    337  N   ALA    43     -20.740   0.642   6.011  1.00  0.00           N  
ATOM    338  CA  ALA    43     -21.094  -0.076   7.220  1.00  0.00           C  
ATOM    339  CB  ALA    43     -22.568   0.220   7.421  1.00  0.00           C  
ATOM    340  C   ALA    43     -20.725  -1.577   7.186  1.00  0.00           C  
ATOM    341  O   ALA    43     -20.523  -2.163   8.279  1.00  0.00           O  
ATOM    342  N   GLN    44     -20.820  -2.139   6.003  1.00  0.00           N  
ATOM    343  CA  GLN    44     -20.448  -3.500   5.780  1.00  0.00           C  
ATOM    344  CB  GLN    44     -21.223  -3.948   4.473  1.00  0.00           C  
ATOM    345  CG  GLN    44     -20.958  -5.403   4.028  1.00  0.00           C  
ATOM    346  CD  GLN    44     -21.436  -6.557   4.937  1.00  0.00           C  
ATOM    347  OE1 GLN    44     -21.242  -6.451   6.148  1.00  0.00           O  
ATOM    348  NE2 GLN    44     -22.243  -7.456   4.468  1.00  0.00           N  
ATOM    349  C   GLN    44     -18.945  -3.546   5.616  1.00  0.00           C  
ATOM    350  O   GLN    44     -18.322  -4.559   6.007  1.00  0.00           O  
ATOM    351  N   ILE    45     -18.302  -2.466   5.203  1.00  0.00           N  
ATOM    352  CA  ILE    45     -16.871  -2.336   5.230  1.00  0.00           C  
ATOM    353  CB  ILE    45     -16.386  -1.099   4.452  1.00  0.00           C  
ATOM    354  CG2 ILE    45     -14.965  -0.737   4.664  1.00  0.00           C  
ATOM    355  CG1 ILE    45     -16.680  -1.416   2.889  1.00  0.00           C  
ATOM    356  CD1 ILE    45     -16.617  -0.117   1.963  1.00  0.00           C  
ATOM    357  C   ILE    45     -16.358  -2.222   6.687  1.00  0.00           C  
ATOM    358  O   ILE    45     -15.393  -2.952   7.047  1.00  0.00           O  
ATOM    359  N   LYS    46     -17.023  -1.489   7.602  1.00  0.00           N  
ATOM    360  CA  LYS    46     -16.875  -1.467   9.032  1.00  0.00           C  
ATOM    361  CB  LYS    46     -17.765  -0.298   9.619  1.00  0.00           C  
ATOM    362  CG  LYS    46     -17.448  -0.201  11.135  1.00  0.00           C  
ATOM    363  CD  LYS    46     -18.278   0.948  11.734  1.00  0.00           C  
ATOM    364  CE  LYS    46     -18.284   0.851  13.254  1.00  0.00           C  
ATOM    365  NZ  LYS    46     -18.883   2.034  13.943  1.00  0.00           N1+
ATOM    366  C   LYS    46     -17.002  -2.836   9.727  1.00  0.00           C  
ATOM    367  O   LYS    46     -16.015  -3.256  10.380  1.00  0.00           O  
ATOM    368  N   ALA    47     -18.063  -3.595   9.388  1.00  0.00           N  
ATOM    369  CA  ALA    47     -18.139  -4.901   9.921  1.00  0.00           C  
ATOM    370  CB  ALA    47     -19.597  -5.489   9.622  1.00  0.00           C  
ATOM    371  C   ALA    47     -16.992  -5.790   9.338  1.00  0.00           C  
ATOM    372  O   ALA    47     -16.451  -6.546  10.152  1.00  0.00           O  
ATOM    373  N   GLY    48     -16.464  -5.566   8.150  1.00  0.00           N  
ATOM    374  CA  GLY    48     -15.278  -6.166   7.550  1.00  0.00           C  
ATOM    375  C   GLY    48     -13.922  -5.835   8.255  1.00  0.00           C  
ATOM    376  O   GLY    48     -13.125  -6.778   8.512  1.00  0.00           O  
ATOM    377  N   TYR    49     -13.699  -4.605   8.676  1.00  0.00           N  
ATOM    378  CA  TYR    49     -12.742  -4.274   9.698  1.00  0.00           C  
ATOM    379  CB  TYR    49     -12.642  -2.739  10.067  1.00  0.00           C  
ATOM    380  CG  TYR    49     -11.722  -1.871   9.205  1.00  0.00           C  
ATOM    381  CD1 TYR    49     -10.331  -2.073   9.228  1.00  0.00           C  
ATOM    382  CE1 TYR    49      -9.478  -1.096   8.602  1.00  0.00           C  
ATOM    383  CZ  TYR    49     -10.117  -0.193   7.611  1.00  0.00           C  
ATOM    384  OH  TYR    49      -9.373   0.508   6.741  1.00  0.00           O  
ATOM    385  CE2 TYR    49     -11.560  -0.138   7.503  1.00  0.00           C  
ATOM    386  CD2 TYR    49     -12.295  -0.927   8.374  1.00  0.00           C  
ATOM    387  C   TYR    49     -12.845  -5.120  11.004  1.00  0.00           C  
ATOM    388  O   TYR    49     -11.841  -5.637  11.525  1.00  0.00           O  
ATOM    389  N   GLN    50     -14.076  -5.288  11.574  1.00  0.00           N  
ATOM    390  CA  GLN    50     -14.288  -6.075  12.833  1.00  0.00           C  
ATOM    391  CB  GLN    50     -15.738  -5.783  13.425  1.00  0.00           C  
ATOM    392  CG  GLN    50     -16.028  -4.288  13.671  1.00  0.00           C  
ATOM    393  CD  GLN    50     -17.544  -4.076  14.045  1.00  0.00           C  
ATOM    394  OE1 GLN    50     -18.447  -4.784  13.712  1.00  0.00           O  
ATOM    395  NE2 GLN    50     -17.847  -2.995  14.706  1.00  0.00           N  
ATOM    396  C   GLN    50     -14.041  -7.622  12.613  1.00  0.00           C  
ATOM    397  O   GLN    50     -13.225  -8.222  13.306  1.00  0.00           O  
ATOM    398  N   SER    51     -14.438  -8.185  11.494  1.00  0.00           N  
ATOM    399  CA  SER    51     -14.084  -9.567  11.095  1.00  0.00           C  
ATOM    400  CB  SER    51     -14.810  -9.919   9.826  1.00  0.00           C  
ATOM    401  OG  SER    51     -16.229  -9.959   9.946  1.00  0.00           O  
ATOM    402  C   SER    51     -12.617  -9.798  10.896  1.00  0.00           C  
ATOM    403  O   SER    51     -12.055 -10.863  11.149  1.00  0.00           O  
ATOM    404  N   LEU    52     -11.808  -8.808  10.571  1.00  0.00           N  
ATOM    405  CA  LEU    52     -10.331  -8.834  10.575  1.00  0.00           C  
ATOM    406  CB  LEU    52      -9.682  -7.758   9.722  1.00  0.00           C  
ATOM    407  CG  LEU    52     -10.000  -7.765   8.264  1.00  0.00           C  
ATOM    408  CD1 LEU    52      -9.060  -6.692   7.714  1.00  0.00           C  
ATOM    409  CD2 LEU    52      -9.789  -9.092   7.590  1.00  0.00           C  
ATOM    410  C   LEU    52      -9.751  -8.802  12.021  1.00  0.00           C  
ATOM    411  O   LEU    52      -8.816  -9.521  12.319  1.00  0.00           O  
ATOM    412  N   LYS    53     -10.417  -8.001  12.895  1.00  0.00           N  
ATOM    413  CA  LYS    53     -10.011  -8.152  14.308  1.00  0.00           C  
ATOM    414  CB  LYS    53     -10.690  -7.088  15.143  1.00  0.00           C  
ATOM    415  CG  LYS    53      -9.709  -5.834  15.312  1.00  0.00           C  
ATOM    416  CD  LYS    53     -10.277  -4.882  16.413  1.00  0.00           C  
ATOM    417  CE  LYS    53      -9.419  -3.658  16.508  1.00  0.00           C  
ATOM    418  NZ  LYS    53      -9.845  -2.768  17.620  1.00  0.00           N1+
ATOM    419  C   LYS    53     -10.337  -9.516  14.930  1.00  0.00           C  
ATOM    420  O   LYS    53      -9.545 -10.072  15.745  1.00  0.00           O  
ATOM    421  N   LYS    54     -11.441 -10.146  14.541  1.00  0.00           N  
ATOM    422  CA  LYS    54     -11.755 -11.560  14.968  1.00  0.00           C  
ATOM    423  CB  LYS    54     -13.192 -11.924  14.493  1.00  0.00           C  
ATOM    424  CG  LYS    54     -14.226 -11.146  15.364  1.00  0.00           C  
ATOM    425  CD  LYS    54     -15.597 -11.143  14.723  1.00  0.00           C  
ATOM    426  CE  LYS    54     -16.462 -10.030  15.306  1.00  0.00           C  
ATOM    427  NZ  LYS    54     -17.864 -10.031  14.803  1.00  0.00           N1+
ATOM    428  C   LYS    54     -10.791 -12.663  14.498  1.00  0.00           C  
ATOM    429  O   LYS    54     -10.510 -13.568  15.323  1.00  0.00           O  
ATOM    430  N   ILE    55     -10.302 -12.546  13.246  1.00  0.00           N  
ATOM    431  CA  ILE    55      -9.332 -13.538  12.760  1.00  0.00           C  
ATOM    432  CB  ILE    55      -9.352 -13.446  11.182  1.00  0.00           C  
ATOM    433  CG2 ILE    55      -8.231 -14.164  10.471  1.00  0.00           C  
ATOM    434  CG1 ILE    55     -10.704 -13.957  10.619  1.00  0.00           C  
ATOM    435  CD1 ILE    55     -10.871 -13.504   9.159  1.00  0.00           C  
ATOM    436  C   ILE    55      -7.971 -13.205  13.346  1.00  0.00           C  
ATOM    437  O   ILE    55      -7.180 -14.131  13.508  1.00  0.00           O  
ATOM    438  N   GLU    56      -7.633 -11.999  13.707  1.00  0.00           N  
ATOM    439  CA  GLU    56      -6.455 -11.647  14.355  1.00  0.00           C  
ATOM    440  CB  GLU    56      -6.148 -10.167  14.088  1.00  0.00           C  
ATOM    441  CG  GLU    56      -4.608  -9.868  14.296  1.00  0.00           C  
ATOM    442  CD  GLU    56      -4.211  -8.438  14.612  1.00  0.00           C  
ATOM    443  OE1 GLU    56      -4.926  -7.732  15.409  1.00  0.00           O  
ATOM    444  OE2 GLU    56      -3.076  -8.046  14.183  1.00  0.00           O1-
ATOM    445  C   GLU    56      -6.440 -12.290  15.736  1.00  0.00           C  
ATOM    446  O   GLU    56      -5.517 -13.030  16.143  1.00  0.00           O  
ATOM    447  N   ASP    57      -7.485 -12.102  16.549  1.00  0.00           N  
ATOM    448  CA  ASP    57      -7.709 -12.848  17.768  1.00  0.00           C  
ATOM    449  CB  ASP    57      -8.913 -12.441  18.508  1.00  0.00           C  
ATOM    450  CG  ASP    57      -8.891 -11.110  19.213  1.00  0.00           C  
ATOM    451  OD1 ASP    57      -7.808 -10.421  19.308  1.00  0.00           O  
ATOM    452  OD2 ASP    57      -9.948 -10.802  19.747  1.00  0.00           O1-
ATOM    453  C   ASP    57      -7.770 -14.388  17.654  1.00  0.00           C  
ATOM    454  O   ASP    57      -7.123 -14.985  18.492  1.00  0.00           O  
ATOM    455  N   CYS    58      -8.342 -15.009  16.572  1.00  0.00           N  
ATOM    456  CA  CYS    58      -8.076 -16.469  16.424  1.00  0.00           C  
ATOM    457  CB  CYS    58      -8.898 -17.063  15.241  1.00  0.00           C  
ATOM    458  SG  CYS    58     -10.640 -16.968  15.551  1.00  0.00           S  
ATOM    459  C   CYS    58      -6.603 -16.730  16.257  1.00  0.00           C  
ATOM    460  O   CYS    58      -6.082 -17.689  16.798  1.00  0.00           O  
ATOM    461  N   ILE    59      -5.823 -15.902  15.552  1.00  0.00           N  
ATOM    462  CA  ILE    59      -4.327 -16.043  15.369  1.00  0.00           C  
ATOM    463  CB  ILE    59      -3.836 -15.133  14.229  1.00  0.00           C  
ATOM    464  CG2 ILE    59      -2.359 -14.812  14.357  1.00  0.00           C  
ATOM    465  CG1 ILE    59      -4.187 -15.843  12.904  1.00  0.00           C  
ATOM    466  CD1 ILE    59      -4.161 -14.896  11.642  1.00  0.00           C  
ATOM    467  C   ILE    59      -3.689 -15.844  16.734  1.00  0.00           C  
ATOM    468  O   ILE    59      -2.758 -16.646  17.029  1.00  0.00           O  
ATOM    469  N   ARG    60      -4.070 -14.812  17.566  1.00  0.00           N  
ATOM    470  CA  ARG    60      -3.440 -14.653  18.859  1.00  0.00           C  
ATOM    471  CB  ARG    60      -3.934 -13.411  19.677  1.00  0.00           C  
ATOM    472  CG  ARG    60      -3.295 -12.099  19.183  1.00  0.00           C  
ATOM    473  CD  ARG    60      -3.823 -10.892  19.939  1.00  0.00           C  
ATOM    474  NE  ARG    60      -4.970 -10.332  19.260  1.00  0.00           N  
ATOM    475  CZ  ARG    60      -4.897  -9.460  18.239  1.00  0.00           C  
ATOM    476  NH1 ARG    60      -3.749  -8.998  17.726  1.00  0.00           N1+
ATOM    477  NH2 ARG    60      -5.997  -8.958  17.799  1.00  0.00           N  
ATOM    478  C   ARG    60      -3.771 -15.845  19.774  1.00  0.00           C  
ATOM    479  O   ARG    60      -2.927 -16.210  20.575  1.00  0.00           O  
ATOM    480  N   ALA    61      -4.952 -16.470  19.666  1.00  0.00           N  
ATOM    481  CA  ALA    61      -5.414 -17.689  20.294  1.00  0.00           C  
ATOM    482  CB  ALA    61      -6.942 -17.755  20.281  1.00  0.00           C  
ATOM    483  C   ALA    61      -4.816 -18.960  19.596  1.00  0.00           C  
ATOM    484  O   ALA    61      -5.262 -20.059  19.949  1.00  0.00           O  
ATOM    485  N   GLY    62      -3.915 -18.891  18.533  1.00  0.00           N  
ATOM    486  CA  GLY    62      -3.212 -20.042  17.912  1.00  0.00           C  
ATOM    487  C   GLY    62      -4.085 -21.035  17.223  1.00  0.00           C  
ATOM    488  O   GLY    62      -3.580 -22.160  16.970  1.00  0.00           O  
ATOM    489  N   GLN    63      -5.310 -20.660  16.924  1.00  0.00           N  
ATOM    490  CA  GLN    63      -6.372 -21.493  16.300  1.00  0.00           C  
ATOM    491  CB  GLN    63      -7.740 -20.819  16.314  1.00  0.00           C  
ATOM    492  CG  GLN    63      -8.206 -20.368  17.745  1.00  0.00           C  
ATOM    493  CD  GLN    63      -8.835 -21.589  18.554  1.00  0.00           C  
ATOM    494  OE1 GLN    63      -8.946 -22.757  18.150  1.00  0.00           O  
ATOM    495  NE2 GLN    63      -9.370 -21.362  19.731  1.00  0.00           N  
ATOM    496  C   GLN    63      -5.962 -21.876  14.903  1.00  0.00           C  
ATOM    497  O   GLN    63      -5.187 -21.176  14.283  1.00  0.00           O  
ATOM    498  N   HIE    64      -6.450 -23.011  14.385  1.00  0.00           N  
ATOM    499  CA  HIE    64      -6.055 -23.567  13.086  1.00  0.00           C  
ATOM    500  CB  HIE    64      -4.776 -24.402  13.379  1.00  0.00           C  
ATOM    501  CG  HIE    64      -3.955 -24.843  12.211  1.00  0.00           C  
ATOM    502  ND1 HIE    64      -3.192 -24.108  11.319  1.00  0.00           N  
ATOM    503  CE1 HIE    64      -2.585 -24.980  10.444  1.00  0.00           C  
ATOM    504  NE2 HIE    64      -3.168 -26.182  10.669  1.00  0.00           N  
ATOM    505  CD2 HIE    64      -4.027 -26.129  11.714  1.00  0.00           C  
ATOM    506  C   HIE    64      -7.092 -24.468  12.327  1.00  0.00           C  
ATOM    507  O   HIE    64      -7.097 -24.429  11.131  1.00  0.00           O  
ATOM    508  N   GLY    65      -8.076 -25.010  12.989  1.00  0.00           N  
ATOM    509  CA  GLY    65      -9.231 -25.758  12.527  1.00  0.00           C  
ATOM    510  C   GLY    65     -10.559 -25.041  12.454  1.00  0.00           C  
ATOM    511  O   GLY    65     -10.538 -23.829  12.151  1.00  0.00           O  
ATOM    512  N   ARG    66     -11.606 -25.705  12.805  1.00  0.00           N  
ATOM    513  CA  ARG    66     -12.989 -25.322  12.788  1.00  0.00           C  
ATOM    514  CB  ARG    66     -13.815 -26.436  13.477  1.00  0.00           C  
ATOM    515  CG  ARG    66     -15.259 -26.117  13.495  1.00  0.00           C  
ATOM    516  CD  ARG    66     -15.738 -25.425  14.807  1.00  0.00           C  
ATOM    517  NE  ARG    66     -17.120 -25.079  14.792  1.00  0.00           N  
ATOM    518  CZ  ARG    66     -17.743 -24.287  15.673  1.00  0.00           C  
ATOM    519  NH1 ARG    66     -17.214 -24.127  16.856  1.00  0.00           N1+
ATOM    520  NH2 ARG    66     -18.896 -23.750  15.417  1.00  0.00           N  
ATOM    521  C   ARG    66     -13.250 -23.980  13.477  1.00  0.00           C  
ATOM    522  O   ARG    66     -14.019 -23.216  13.001  1.00  0.00           O  
ATOM    523  N   ALA    67     -12.678 -23.647  14.628  1.00  0.00           N  
ATOM    524  CA  ALA    67     -12.749 -22.308  15.207  1.00  0.00           C  
ATOM    525  CB  ALA    67     -12.153 -22.384  16.573  1.00  0.00           C  
ATOM    526  C   ALA    67     -12.043 -21.150  14.467  1.00  0.00           C  
ATOM    527  O   ALA    67     -12.463 -19.979  14.500  1.00  0.00           O  
ATOM    528  N   LEU    68     -11.027 -21.433  13.627  1.00  0.00           N  
ATOM    529  CA  LEU    68     -10.526 -20.492  12.676  1.00  0.00           C  
ATOM    530  CB  LEU    68      -9.022 -20.740  12.540  1.00  0.00           C  
ATOM    531  CG  LEU    68      -8.250 -19.777  11.537  1.00  0.00           C  
ATOM    532  CD1 LEU    68      -8.112 -18.357  12.171  1.00  0.00           C  
ATOM    533  CD2 LEU    68      -6.865 -20.468  11.296  1.00  0.00           C  
ATOM    534  C   LEU    68     -11.249 -20.377  11.315  1.00  0.00           C  
ATOM    535  O   LEU    68     -11.329 -19.269  10.706  1.00  0.00           O  
ATOM    536  N   MET    69     -11.788 -21.538  10.800  1.00  0.00           N  
ATOM    537  CA  MET    69     -12.753 -21.588   9.769  1.00  0.00           C  
ATOM    538  CB  MET    69     -13.192 -23.021   9.372  1.00  0.00           C  
ATOM    539  CG  MET    69     -13.991 -23.216   8.059  1.00  0.00           C  
ATOM    540  SD  MET    69     -13.153 -22.907   6.426  1.00  0.00           S  
ATOM    541  CE  MET    69     -13.264 -21.113   6.162  1.00  0.00           C  
ATOM    542  C   MET    69     -13.997 -20.736  10.103  1.00  0.00           C  
ATOM    543  O   MET    69     -14.535 -20.107   9.203  1.00  0.00           O  
ATOM    544  N   GLU    70     -14.478 -20.748  11.379  1.00  0.00           N  
ATOM    545  CA  GLU    70     -15.602 -19.857  11.776  1.00  0.00           C  
ATOM    546  CB  GLU    70     -15.885 -20.161  13.285  1.00  0.00           C  
ATOM    547  CG  GLU    70     -16.702 -21.453  13.421  1.00  0.00           C  
ATOM    548  CD  GLU    70     -18.146 -21.395  12.907  1.00  0.00           C  
ATOM    549  OE1 GLU    70     -18.572 -20.376  12.329  1.00  0.00           O  
ATOM    550  OE2 GLU    70     -18.854 -22.427  13.062  1.00  0.00           O1-
ATOM    551  C   GLU    70     -15.258 -18.430  11.613  1.00  0.00           C  
ATOM    552  O   GLU    70     -16.097 -17.609  11.182  1.00  0.00           O  
ATOM    553  N   ALA    71     -14.008 -18.042  11.910  1.00  0.00           N  
ATOM    554  CA  ALA    71     -13.639 -16.674  11.852  1.00  0.00           C  
ATOM    555  CB  ALA    71     -12.470 -16.499  12.822  1.00  0.00           C  
ATOM    556  C   ALA    71     -13.336 -16.177  10.459  1.00  0.00           C  
ATOM    557  O   ALA    71     -13.708 -15.086  10.060  1.00  0.00           O  
ATOM    558  N   CYS    72     -12.720 -17.029   9.602  1.00  0.00           N  
ATOM    559  CA  CYS    72     -12.522 -16.734   8.181  1.00  0.00           C  
ATOM    560  CB  CYS    72     -11.524 -17.739   7.544  1.00  0.00           C  
ATOM    561  SG  CYS    72      -9.952 -17.667   8.524  1.00  0.00           S  
ATOM    562  C   CYS    72     -13.829 -16.636   7.253  1.00  0.00           C  
ATOM    563  O   CYS    72     -13.938 -15.720   6.397  1.00  0.00           O  
ATOM    564  N   ASN    73     -14.851 -17.558   7.489  1.00  0.00           N  
ATOM    565  CA  ASN    73     -16.219 -17.442   6.968  1.00  0.00           C  
ATOM    566  CB  ASN    73     -17.026 -18.605   7.607  1.00  0.00           C  
ATOM    567  CG  ASN    73     -18.529 -18.668   7.338  1.00  0.00           C  
ATOM    568  OD1 ASN    73     -19.058 -19.035   6.246  1.00  0.00           O  
ATOM    569  ND2 ASN    73     -19.334 -18.341   8.343  1.00  0.00           N  
ATOM    570  C   ASN    73     -16.777 -16.009   7.313  1.00  0.00           C  
ATOM    571  O   ASN    73     -17.511 -15.399   6.548  1.00  0.00           O  
ATOM    572  N   GLU    74     -16.369 -15.430   8.495  1.00  0.00           N  
ATOM    573  CA  GLU    74     -16.995 -14.219   9.018  1.00  0.00           C  
ATOM    574  CB  GLU    74     -16.784 -14.103  10.584  1.00  0.00           C  
ATOM    575  CG  GLU    74     -17.488 -12.909  11.215  1.00  0.00           C  
ATOM    576  CD  GLU    74     -18.973 -12.608  10.819  1.00  0.00           C  
ATOM    577  OE1 GLU    74     -19.772 -13.524  10.440  1.00  0.00           O  
ATOM    578  OE2 GLU    74     -19.404 -11.435  11.046  1.00  0.00           O1-
ATOM    579  C   GLU    74     -16.522 -12.940   8.228  1.00  0.00           C  
ATOM    580  O   GLU    74     -17.146 -11.871   8.215  1.00  0.00           O  
ATOM    581  N   PHE    75     -15.399 -12.964   7.601  1.00  0.00           N  
ATOM    582  CA  PHE    75     -14.937 -11.925   6.644  1.00  0.00           C  
ATOM    583  CB  PHE    75     -13.402 -11.887   6.661  1.00  0.00           C  
ATOM    584  CG  PHE    75     -12.777 -10.798   5.721  1.00  0.00           C  
ATOM    585  CD1 PHE    75     -12.578  -9.493   6.119  1.00  0.00           C  
ATOM    586  CE1 PHE    75     -12.103  -8.508   5.268  1.00  0.00           C  
ATOM    587  CZ  PHE    75     -11.773  -8.855   3.967  1.00  0.00           C  
ATOM    588  CE2 PHE    75     -11.963 -10.231   3.535  1.00  0.00           C  
ATOM    589  CD2 PHE    75     -12.549 -11.178   4.397  1.00  0.00           C  
ATOM    590  C   PHE    75     -15.530 -12.155   5.290  1.00  0.00           C  
ATOM    591  O   PHE    75     -15.978 -11.265   4.557  1.00  0.00           O  
ATOM    592  N   TYR    76     -15.448 -13.373   4.751  1.00  0.00           N  
ATOM    593  CA  TYR    76     -15.900 -13.791   3.407  1.00  0.00           C  
ATOM    594  CB  TYR    76     -15.145 -15.075   2.906  1.00  0.00           C  
ATOM    595  CG  TYR    76     -13.638 -14.902   2.728  1.00  0.00           C  
ATOM    596  CD1 TYR    76     -13.162 -13.767   2.032  1.00  0.00           C  
ATOM    597  CE1 TYR    76     -11.774 -13.569   1.948  1.00  0.00           C  
ATOM    598  CZ  TYR    76     -10.856 -14.553   2.536  1.00  0.00           C  
ATOM    599  OH  TYR    76      -9.516 -14.411   2.354  1.00  0.00           O  
ATOM    600  CE2 TYR    76     -11.329 -15.672   3.244  1.00  0.00           C  
ATOM    601  CD2 TYR    76     -12.755 -15.803   3.363  1.00  0.00           C  
ATOM    602  C   TYR    76     -17.389 -13.913   3.217  1.00  0.00           C  
ATOM    603  O   TYR    76     -17.809 -13.992   2.046  1.00  0.00           O  
ATOM    604  N   THR    77     -18.135 -13.988   4.333  1.00  0.00           N  
ATOM    605  CA  THR    77     -19.561 -13.607   4.116  1.00  0.00           C  
ATOM    606  CB  THR    77     -20.314 -13.845   5.426  1.00  0.00           C  
ATOM    607  CG2 THR    77     -20.677 -15.290   5.463  1.00  0.00           C  
ATOM    608  OG1 THR    77     -19.481 -13.470   6.528  1.00  0.00           O  
ATOM    609  C   THR    77     -19.726 -12.153   3.732  1.00  0.00           C  
ATOM    610  O   THR    77     -20.566 -11.854   2.908  1.00  0.00           O  
ATOM    611  N   ARG    78     -19.130 -11.198   4.423  1.00  0.00           N  
ATOM    612  CA  ARG    78     -19.111  -9.709   4.245  1.00  0.00           C  
ATOM    613  CB  ARG    78     -18.535  -9.041   5.533  1.00  0.00           C  
ATOM    614  CG  ARG    78     -19.313  -9.476   6.840  1.00  0.00           C  
ATOM    615  CD  ARG    78     -19.109  -8.667   8.037  1.00  0.00           C  
ATOM    616  NE  ARG    78     -19.953  -9.168   9.149  1.00  0.00           N  
ATOM    617  CZ  ARG    78     -21.205  -8.907   9.420  1.00  0.00           C  
ATOM    618  NH1 ARG    78     -21.853  -8.054   8.723  1.00  0.00           N1+
ATOM    619  NH2 ARG    78     -21.715  -9.532  10.415  1.00  0.00           N  
ATOM    620  C   ARG    78     -18.381  -9.077   2.984  1.00  0.00           C  
ATOM    621  O   ARG    78     -18.929  -8.102   2.482  1.00  0.00           O  
ATOM    622  N   ILE    79     -17.290  -9.686   2.588  1.00  0.00           N  
ATOM    623  CA  ILE    79     -16.321  -9.232   1.623  1.00  0.00           C  
ATOM    624  CB  ILE    79     -15.093  -8.616   2.306  1.00  0.00           C  
ATOM    625  CG2 ILE    79     -14.185  -7.924   1.341  1.00  0.00           C  
ATOM    626  CG1 ILE    79     -15.519  -7.672   3.463  1.00  0.00           C  
ATOM    627  CD1 ILE    79     -16.141  -6.297   3.088  1.00  0.00           C  
ATOM    628  C   ILE    79     -15.999 -10.451   0.623  1.00  0.00           C  
ATOM    629  O   ILE    79     -15.028 -11.209   0.799  1.00  0.00           O  
ATOM    630  N   PRO    80     -16.941 -10.799  -0.293  1.00  0.00           N  
ATOM    631  CD  PRO    80     -18.081  -9.955  -0.562  1.00  0.00           C  
ATOM    632  CG  PRO    80     -18.979 -10.866  -1.397  1.00  0.00           C  
ATOM    633  CB  PRO    80     -17.999 -11.784  -2.127  1.00  0.00           C  
ATOM    634  CA  PRO    80     -16.930 -12.016  -1.103  1.00  0.00           C  
ATOM    635  C   PRO    80     -15.603 -12.457  -1.696  1.00  0.00           C  
ATOM    636  O   PRO    80     -14.825 -11.630  -2.159  1.00  0.00           O  
ATOM    637  N   HIE    81     -15.325 -13.776  -1.583  1.00  0.00           N  
ATOM    638  CA  HIE    81     -14.119 -14.378  -2.137  1.00  0.00           C  
ATOM    639  CB  HIE    81     -13.894 -15.587  -1.174  1.00  0.00           C  
ATOM    640  CG  HIE    81     -12.567 -16.257  -1.351  1.00  0.00           C  
ATOM    641  ND1 HIE    81     -12.430 -17.403  -2.163  1.00  0.00           N  
ATOM    642  CE1 HIE    81     -11.164 -17.753  -2.092  1.00  0.00           C  
ATOM    643  NE2 HIE    81     -10.488 -16.734  -1.504  1.00  0.00           N  
ATOM    644  CD2 HIE    81     -11.359 -15.913  -0.920  1.00  0.00           C  
ATOM    645  C   HIE    81     -14.321 -14.789  -3.615  1.00  0.00           C  
ATOM    646  O   HIE    81     -15.442 -14.995  -4.071  1.00  0.00           O  
ATOM    647  N   ASP    82     -13.234 -14.949  -4.331  1.00  0.00           N  
ATOM    648  CA  ASP    82     -13.234 -15.421  -5.665  1.00  0.00           C  
ATOM    649  CB  ASP    82     -11.805 -15.229  -6.248  1.00  0.00           C  
ATOM    650  CG  ASP    82     -11.745 -15.532  -7.725  1.00  0.00           C  
ATOM    651  OD1 ASP    82     -12.582 -15.108  -8.600  1.00  0.00           O  
ATOM    652  OD2 ASP    82     -10.897 -16.388  -8.102  1.00  0.00           O1-
ATOM    653  C   ASP    82     -13.653 -16.891  -5.810  1.00  0.00           C  
ATOM    654  O   ASP    82     -14.023 -17.363  -6.909  1.00  0.00           O  
ATOM    655  N   PHE    83     -13.709 -17.706  -4.748  1.00  0.00           N  
ATOM    656  CA  PHE    83     -14.401 -19.003  -4.746  1.00  0.00           C  
ATOM    657  CB  PHE    83     -13.836 -19.950  -3.654  1.00  0.00           C  
ATOM    658  CG  PHE    83     -12.405 -20.563  -3.767  1.00  0.00           C  
ATOM    659  CD1 PHE    83     -11.988 -21.515  -2.781  1.00  0.00           C  
ATOM    660  CE1 PHE    83     -10.672 -22.015  -2.807  1.00  0.00           C  
ATOM    661  CZ  PHE    83      -9.773 -21.484  -3.795  1.00  0.00           C  
ATOM    662  CE2 PHE    83     -10.223 -20.635  -4.820  1.00  0.00           C  
ATOM    663  CD2 PHE    83     -11.539 -20.221  -4.822  1.00  0.00           C  
ATOM    664  C   PHE    83     -15.944 -18.955  -4.468  1.00  0.00           C  
ATOM    665  O   PHE    83     -16.751 -19.857  -4.846  1.00  0.00           O  
ATOM    666  N   GLY    84     -16.371 -17.768  -4.026  1.00  0.00           N  
ATOM    667  CA  GLY    84     -17.765 -17.496  -3.912  1.00  0.00           C  
ATOM    668  C   GLY    84     -18.588 -18.240  -2.834  1.00  0.00           C  
ATOM    669  O   GLY    84     -18.598 -18.050  -1.605  1.00  0.00           O  
ATOM    670  N   LEU    85     -19.449 -19.114  -3.382  1.00  0.00           N  
ATOM    671  CA  LEU    85     -20.297 -20.045  -2.571  1.00  0.00           C  
ATOM    672  CB  LEU    85     -21.346 -20.633  -3.524  1.00  0.00           C  
ATOM    673  CG  LEU    85     -22.137 -19.584  -4.414  1.00  0.00           C  
ATOM    674  CD1 LEU    85     -23.033 -20.351  -5.444  1.00  0.00           C  
ATOM    675  CD2 LEU    85     -22.934 -18.812  -3.490  1.00  0.00           C  
ATOM    676  C   LEU    85     -19.485 -21.140  -1.922  1.00  0.00           C  
ATOM    677  O   LEU    85     -19.962 -21.656  -0.971  1.00  0.00           O  
ATOM    678  N   ARG    86     -18.349 -21.519  -2.509  1.00  0.00           N  
ATOM    679  CA  ARG    86     -17.516 -22.675  -2.090  1.00  0.00           C  
ATOM    680  CB  ARG    86     -16.774 -23.243  -3.276  1.00  0.00           C  
ATOM    681  CG  ARG    86     -15.778 -24.329  -3.084  1.00  0.00           C  
ATOM    682  CD  ARG    86     -15.408 -24.950  -4.379  1.00  0.00           C  
ATOM    683  NE  ARG    86     -14.467 -26.061  -4.146  1.00  0.00           N  
ATOM    684  CZ  ARG    86     -13.779 -26.761  -5.006  1.00  0.00           C  
ATOM    685  NH1 ARG    86     -13.983 -26.588  -6.287  1.00  0.00           N1+
ATOM    686  NH2 ARG    86     -12.954 -27.674  -4.575  1.00  0.00           N  
ATOM    687  C   ARG    86     -16.630 -22.230  -0.964  1.00  0.00           C  
ATOM    688  O   ARG    86     -16.212 -21.059  -1.069  1.00  0.00           O  
ATOM    689  N   THR    87     -16.400 -23.083   0.037  1.00  0.00           N  
ATOM    690  CA  THR    87     -15.457 -22.878   1.178  1.00  0.00           C  
ATOM    691  CB  THR    87     -15.210 -24.115   2.028  1.00  0.00           C  
ATOM    692  CG2 THR    87     -14.577 -23.909   3.441  1.00  0.00           C  
ATOM    693  OG1 THR    87     -16.498 -24.686   2.371  1.00  0.00           O  
ATOM    694  C   THR    87     -14.022 -22.418   0.726  1.00  0.00           C  
ATOM    695  O   THR    87     -13.327 -23.150  -0.015  1.00  0.00           O  
ATOM    696  N   PRO    88     -13.557 -21.245   1.165  1.00  0.00           N  
ATOM    697  CD  PRO    88     -14.231 -20.383   2.185  1.00  0.00           C  
ATOM    698  CG  PRO    88     -13.277 -19.154   2.314  1.00  0.00           C  
ATOM    699  CB  PRO    88     -12.333 -19.315   1.131  1.00  0.00           C  
ATOM    700  CA  PRO    88     -12.162 -20.829   0.863  1.00  0.00           C  
ATOM    701  C   PRO    88     -11.098 -21.378   1.758  1.00  0.00           C  
ATOM    702  O   PRO    88     -11.449 -22.042   2.764  1.00  0.00           O  
ATOM    703  N   PRO    89      -9.807 -21.063   1.515  1.00  0.00           N  
ATOM    704  CD  PRO    89      -9.250 -20.460   0.311  1.00  0.00           C  
ATOM    705  CG  PRO    89      -7.798 -20.705   0.373  1.00  0.00           C  
ATOM    706  CB  PRO    89      -7.456 -21.030   1.782  1.00  0.00           C  
ATOM    707  CA  PRO    89      -8.784 -21.286   2.489  1.00  0.00           C  
ATOM    708  C   PRO    89      -8.896 -20.311   3.749  1.00  0.00           C  
ATOM    709  O   PRO    89      -9.558 -19.329   3.791  1.00  0.00           O  
ATOM    710  N   LEU    90      -8.276 -20.812   4.820  1.00  0.00           N  
ATOM    711  CA  LEU    90      -8.202 -20.189   6.117  1.00  0.00           C  
ATOM    712  CB  LEU    90      -8.059 -21.221   7.202  1.00  0.00           C  
ATOM    713  CG  LEU    90      -9.261 -22.091   7.684  1.00  0.00           C  
ATOM    714  CD1 LEU    90      -9.859 -22.879   6.575  1.00  0.00           C  
ATOM    715  CD2 LEU    90      -8.884 -22.980   8.884  1.00  0.00           C  
ATOM    716  C   LEU    90      -7.067 -19.203   6.112  1.00  0.00           C  
ATOM    717  O   LEU    90      -5.970 -19.381   5.540  1.00  0.00           O  
ATOM    718  N   ILE    91      -7.387 -18.021   6.647  1.00  0.00           N  
ATOM    719  CA  ILE    91      -6.330 -16.958   6.817  1.00  0.00           C  
ATOM    720  CB  ILE    91      -7.011 -15.547   6.838  1.00  0.00           C  
ATOM    721  CG2 ILE    91      -5.986 -14.407   7.185  1.00  0.00           C  
ATOM    722  CG1 ILE    91      -7.727 -15.119   5.589  1.00  0.00           C  
ATOM    723  CD1 ILE    91      -8.987 -14.251   6.040  1.00  0.00           C  
ATOM    724  C   ILE    91      -5.581 -17.328   8.040  1.00  0.00           C  
ATOM    725  O   ILE    91      -6.123 -17.221   9.177  1.00  0.00           O  
ATOM    726  N   ARG    92      -4.377 -17.889   7.831  1.00  0.00           N  
ATOM    727  CA  ARG    92      -3.507 -18.441   8.858  1.00  0.00           C  
ATOM    728  CB  ARG    92      -3.044 -19.922   8.631  1.00  0.00           C  
ATOM    729  CG  ARG    92      -4.242 -20.878   8.778  1.00  0.00           C  
ATOM    730  CD  ARG    92      -3.908 -22.334   8.558  1.00  0.00           C  
ATOM    731  NE  ARG    92      -5.080 -23.202   8.896  1.00  0.00           N  
ATOM    732  CZ  ARG    92      -5.759 -23.988   8.017  1.00  0.00           C  
ATOM    733  NH1 ARG    92      -5.608 -23.926   6.724  1.00  0.00           N1+
ATOM    734  NH2 ARG    92      -6.496 -24.970   8.489  1.00  0.00           N  
ATOM    735  C   ARG    92      -2.142 -17.678   9.097  1.00  0.00           C  
ATOM    736  O   ARG    92      -1.515 -17.792  10.130  1.00  0.00           O  
ATOM    737  N   THR    93      -1.812 -16.781   8.207  1.00  0.00           N  
ATOM    738  CA  THR    93      -0.523 -16.064   8.229  1.00  0.00           C  
ATOM    739  CB  THR    93       0.487 -16.806   7.265  1.00  0.00           C  
ATOM    740  CG2 THR    93       1.230 -18.036   7.807  1.00  0.00           C  
ATOM    741  OG1 THR    93      -0.122 -17.222   6.054  1.00  0.00           O  
ATOM    742  C   THR    93      -0.694 -14.594   7.968  1.00  0.00           C  
ATOM    743  O   THR    93      -1.297 -14.177   7.014  1.00  0.00           O  
ATOM    744  N   GLN    94       0.009 -13.778   8.735  1.00  0.00           N  
ATOM    745  CA  GLN    94       0.038 -12.369   8.760  1.00  0.00           C  
ATOM    746  CB  GLN    94       1.292 -12.036   9.603  1.00  0.00           C  
ATOM    747  CG  GLN    94       1.206 -10.589  10.282  1.00  0.00           C  
ATOM    748  CD  GLN    94       2.393 -10.302  11.170  1.00  0.00           C  
ATOM    749  OE1 GLN    94       3.122  -9.395  11.052  1.00  0.00           O  
ATOM    750  NE2 GLN    94       2.635 -11.087  12.144  1.00  0.00           N  
ATOM    751  C   GLN    94       0.106 -11.554   7.501  1.00  0.00           C  
ATOM    752  O   GLN    94      -0.710 -10.642   7.359  1.00  0.00           O  
ATOM    753  N   LYS    95       1.046 -11.866   6.620  1.00  0.00           N  
ATOM    754  CA  LYS    95       1.053 -11.139   5.305  1.00  0.00           C  
ATOM    755  CB  LYS    95       2.336 -11.453   4.501  1.00  0.00           C  
ATOM    756  CG  LYS    95       3.736 -11.106   5.049  1.00  0.00           C  
ATOM    757  CD  LYS    95       4.762 -11.450   3.943  1.00  0.00           C  
ATOM    758  CE  LYS    95       4.621 -10.589   2.774  1.00  0.00           C  
ATOM    759  NZ  LYS    95       5.205 -11.226   1.613  1.00  0.00           N1+
ATOM    760  C   LYS    95      -0.266 -11.297   4.461  1.00  0.00           C  
ATOM    761  O   LYS    95      -0.753 -10.304   3.984  1.00  0.00           O  
ATOM    762  N   GLU    96      -0.842 -12.543   4.365  1.00  0.00           N  
ATOM    763  CA  GLU    96      -2.146 -12.636   3.658  1.00  0.00           C  
ATOM    764  CB  GLU    96      -2.589 -14.096   3.637  1.00  0.00           C  
ATOM    765  CG  GLU    96      -3.945 -14.361   2.845  1.00  0.00           C  
ATOM    766  CD  GLU    96      -3.921 -14.182   1.307  1.00  0.00           C  
ATOM    767  OE1 GLU    96      -4.595 -14.825   0.548  1.00  0.00           O  
ATOM    768  OE2 GLU    96      -3.176 -13.286   0.898  1.00  0.00           O1-
ATOM    769  C   GLU    96      -3.252 -11.929   4.350  1.00  0.00           C  
ATOM    770  O   GLU    96      -4.157 -11.363   3.629  1.00  0.00           O  
ATOM    771  N   LEU    97      -3.267 -11.867   5.676  1.00  0.00           N  
ATOM    772  CA  LEU    97      -4.241 -11.099   6.435  1.00  0.00           C  
ATOM    773  CB  LEU    97      -4.060 -11.480   7.942  1.00  0.00           C  
ATOM    774  CG  LEU    97      -4.919 -10.675   9.060  1.00  0.00           C  
ATOM    775  CD1 LEU    97      -6.489 -10.686   8.817  1.00  0.00           C  
ATOM    776  CD2 LEU    97      -4.641 -11.262  10.426  1.00  0.00           C  
ATOM    777  C   LEU    97      -4.140  -9.569   6.216  1.00  0.00           C  
ATOM    778  O   LEU    97      -5.151  -8.891   5.980  1.00  0.00           O  
ATOM    779  N   SER    98      -2.906  -9.081   6.213  1.00  0.00           N  
ATOM    780  CA  SER    98      -2.416  -7.687   5.945  1.00  0.00           C  
ATOM    781  CB  SER    98      -0.870  -7.455   6.210  1.00  0.00           C  
ATOM    782  OG  SER    98      -0.639  -6.126   6.534  1.00  0.00           O  
ATOM    783  C   SER    98      -2.844  -7.173   4.536  1.00  0.00           C  
ATOM    784  O   SER    98      -3.287  -6.038   4.366  1.00  0.00           O  
ATOM    785  N   GLU    99      -3.010  -8.117   3.610  1.00  0.00           N  
ATOM    786  CA  GLU    99      -3.472  -7.813   2.267  1.00  0.00           C  
ATOM    787  CB  GLU    99      -3.260  -8.969   1.234  1.00  0.00           C  
ATOM    788  CG  GLU    99      -3.420  -8.538  -0.272  1.00  0.00           C  
ATOM    789  CD  GLU    99      -2.443  -9.269  -1.120  1.00  0.00           C  
ATOM    790  OE1 GLU    99      -1.309  -8.833  -1.211  1.00  0.00           O  
ATOM    791  OE2 GLU    99      -2.790 -10.294  -1.821  1.00  0.00           O1-
ATOM    792  C   GLU    99      -5.038  -7.480   2.299  1.00  0.00           C  
ATOM    793  O   GLU    99      -5.498  -6.561   1.547  1.00  0.00           O  
ATOM    794  N   LYS   100      -5.769  -8.042   3.202  1.00  0.00           N  
ATOM    795  CA  LYS   100      -7.203  -7.863   3.231  1.00  0.00           C  
ATOM    796  CB  LYS   100      -7.893  -8.993   4.113  1.00  0.00           C  
ATOM    797  CG  LYS   100      -7.495 -10.455   3.777  1.00  0.00           C  
ATOM    798  CD  LYS   100      -7.220 -10.803   2.307  1.00  0.00           C  
ATOM    799  CE  LYS   100      -7.078 -12.352   2.145  1.00  0.00           C  
ATOM    800  NZ  LYS   100      -7.483 -12.756   0.806  1.00  0.00           N1+
ATOM    801  C   LYS   100      -7.606  -6.522   3.901  1.00  0.00           C  
ATOM    802  O   LYS   100      -8.606  -5.954   3.619  1.00  0.00           O  
ATOM    803  N   ILE   101      -6.719  -5.922   4.653  1.00  0.00           N  
ATOM    804  CA  ILE   101      -6.851  -4.619   5.242  1.00  0.00           C  
ATOM    805  CB  ILE   101      -5.743  -4.308   6.218  1.00  0.00           C  
ATOM    806  CG2 ILE   101      -6.157  -2.999   6.937  1.00  0.00           C  
ATOM    807  CG1 ILE   101      -5.717  -5.286   7.421  1.00  0.00           C  
ATOM    808  CD1 ILE   101      -4.487  -5.056   8.411  1.00  0.00           C  
ATOM    809  C   ILE   101      -6.824  -3.635   4.018  1.00  0.00           C  
ATOM    810  O   ILE   101      -7.718  -2.828   3.880  1.00  0.00           O  
ATOM    811  N   GLN   102      -5.929  -3.843   3.028  1.00  0.00           N  
ATOM    812  CA  GLN   102      -5.947  -2.958   1.835  1.00  0.00           C  
ATOM    813  CB  GLN   102      -4.624  -3.055   1.049  1.00  0.00           C  
ATOM    814  CG  GLN   102      -4.500  -2.006  -0.004  1.00  0.00           C  
ATOM    815  CD  GLN   102      -3.125  -1.486  -0.394  1.00  0.00           C  
ATOM    816  OE1 GLN   102      -2.154  -2.182  -0.399  1.00  0.00           O  
ATOM    817  NE2 GLN   102      -2.950  -0.220  -0.564  1.00  0.00           N  
ATOM    818  C   GLN   102      -7.114  -3.228   0.898  1.00  0.00           C  
ATOM    819  O   GLN   102      -7.550  -2.346   0.181  1.00  0.00           O  
ATOM    820  N   LEU   103      -7.634  -4.433   0.838  1.00  0.00           N  
ATOM    821  CA  LEU   103      -8.935  -4.601   0.281  1.00  0.00           C  
ATOM    822  CB  LEU   103      -9.231  -6.119   0.240  1.00  0.00           C  
ATOM    823  CG  LEU   103     -10.543  -6.585  -0.528  1.00  0.00           C  
ATOM    824  CD1 LEU   103     -10.648  -6.129  -1.941  1.00  0.00           C  
ATOM    825  CD2 LEU   103     -10.559  -8.118  -0.501  1.00  0.00           C  
ATOM    826  C   LEU   103     -10.060  -3.732   0.934  1.00  0.00           C  
ATOM    827  O   LEU   103     -10.878  -3.388   0.108  1.00  0.00           O  
ATOM    828  N   LEU   104     -10.063  -3.548   2.268  1.00  0.00           N  
ATOM    829  CA  LEU   104     -11.053  -2.580   2.865  1.00  0.00           C  
ATOM    830  CB  LEU   104     -11.040  -2.690   4.422  1.00  0.00           C  
ATOM    831  CG  LEU   104     -11.440  -4.082   4.934  1.00  0.00           C  
ATOM    832  CD1 LEU   104     -11.237  -4.110   6.449  1.00  0.00           C  
ATOM    833  CD2 LEU   104     -12.896  -4.404   4.662  1.00  0.00           C  
ATOM    834  C   LEU   104     -10.829  -1.121   2.547  1.00  0.00           C  
ATOM    835  O   LEU   104     -11.783  -0.290   2.331  1.00  0.00           O  
ATOM    836  N   GLU   105      -9.600  -0.698   2.365  1.00  0.00           N  
ATOM    837  CA  GLU   105      -9.245   0.717   2.061  1.00  0.00           C  
ATOM    838  CB  GLU   105      -7.782   0.952   2.263  1.00  0.00           C  
ATOM    839  CG  GLU   105      -7.385   0.551   3.738  1.00  0.00           C  
ATOM    840  CD  GLU   105      -5.906   0.650   3.948  1.00  0.00           C  
ATOM    841  OE1 GLU   105      -5.536   0.514   5.181  1.00  0.00           O  
ATOM    842  OE2 GLU   105      -5.061   0.781   3.017  1.00  0.00           O1-
ATOM    843  C   GLU   105      -9.665   0.978   0.646  1.00  0.00           C  
ATOM    844  O   GLU   105     -10.335   1.958   0.317  1.00  0.00           O  
ATOM    845  N   ALA   106      -9.419   0.018  -0.220  1.00  0.00           N  
ATOM    846  CA  ALA   106      -9.736  -0.055  -1.667  1.00  0.00           C  
ATOM    847  CB  ALA   106      -8.917  -1.132  -2.382  1.00  0.00           C  
ATOM    848  C   ALA   106     -11.206  -0.276  -1.987  1.00  0.00           C  
ATOM    849  O   ALA   106     -11.707   0.358  -2.946  1.00  0.00           O  
ATOM    850  N   LEU   107     -12.013  -1.110  -1.246  1.00  0.00           N  
ATOM    851  CA  LEU   107     -13.445  -1.217  -1.584  1.00  0.00           C  
ATOM    852  CB  LEU   107     -14.119  -2.464  -0.936  1.00  0.00           C  
ATOM    853  CG  LEU   107     -13.762  -3.739  -1.678  1.00  0.00           C  
ATOM    854  CD1 LEU   107     -13.978  -4.897  -0.707  1.00  0.00           C  
ATOM    855  CD2 LEU   107     -14.570  -3.913  -2.966  1.00  0.00           C  
ATOM    856  C   LEU   107     -14.225   0.077  -1.074  1.00  0.00           C  
ATOM    857  O   LEU   107     -15.353   0.230  -1.538  1.00  0.00           O  
ATOM    858  N   GLY   108     -13.581   0.973  -0.310  1.00  0.00           N  
ATOM    859  CA  GLY   108     -14.158   2.326  -0.136  1.00  0.00           C  
ATOM    860  C   GLY   108     -13.676   3.224  -1.235  1.00  0.00           C  
ATOM    861  O   GLY   108     -14.407   3.968  -1.849  1.00  0.00           O  
ATOM    862  N   ASP   109     -12.375   3.241  -1.474  1.00  0.00           N  
ATOM    863  CA  ASP   109     -11.612   4.251  -2.277  1.00  0.00           C  
ATOM    864  CB  ASP   109     -10.097   4.137  -2.089  1.00  0.00           C  
ATOM    865  CG  ASP   109      -9.420   4.608  -0.807  1.00  0.00           C  
ATOM    866  OD1 ASP   109     -10.059   5.486  -0.081  1.00  0.00           O  
ATOM    867  OD2 ASP   109      -8.228   4.297  -0.633  1.00  0.00           O1-
ATOM    868  C   ASP   109     -12.067   4.111  -3.785  1.00  0.00           C  
ATOM    869  O   ASP   109     -11.991   5.083  -4.576  1.00  0.00           O  
ATOM    870  N   ILE   110     -12.699   3.001  -4.257  1.00  0.00           N  
ATOM    871  CA  ILE   110     -13.096   2.688  -5.625  1.00  0.00           C  
ATOM    872  CB  ILE   110     -13.355   1.122  -5.820  1.00  0.00           C  
ATOM    873  CG2 ILE   110     -14.547   0.661  -4.896  1.00  0.00           C  
ATOM    874  CG1 ILE   110     -13.377   0.780  -7.277  1.00  0.00           C  
ATOM    875  CD1 ILE   110     -13.453  -0.679  -7.719  1.00  0.00           C  
ATOM    876  C   ILE   110     -14.222   3.669  -6.099  1.00  0.00           C  
ATOM    877  O   ILE   110     -14.214   4.348  -7.209  1.00  0.00           O  
ATOM    878  N   GLU   111     -15.162   3.935  -5.222  1.00  0.00           N  
ATOM    879  CA  GLU   111     -16.175   4.973  -5.321  1.00  0.00           C  
ATOM    880  CB  GLU   111     -17.165   4.703  -4.132  1.00  0.00           C  
ATOM    881  CG  GLU   111     -18.481   5.462  -4.363  1.00  0.00           C  
ATOM    882  CD  GLU   111     -19.340   5.389  -3.038  1.00  0.00           C  
ATOM    883  OE1 GLU   111     -19.447   6.381  -2.318  1.00  0.00           O  
ATOM    884  OE2 GLU   111     -20.009   4.328  -2.901  1.00  0.00           O1-
ATOM    885  C   GLU   111     -15.676   6.445  -5.272  1.00  0.00           C  
ATOM    886  O   GLU   111     -16.249   7.268  -5.890  1.00  0.00           O  
ATOM    887  N   ILE   112     -14.495   6.703  -4.650  1.00  0.00           N  
ATOM    888  CA  ILE   112     -13.769   7.941  -4.826  1.00  0.00           C  
ATOM    889  CB  ILE   112     -12.530   8.097  -3.842  1.00  0.00           C  
ATOM    890  CG2 ILE   112     -11.927   9.532  -3.890  1.00  0.00           C  
ATOM    891  CG1 ILE   112     -12.964   7.844  -2.437  1.00  0.00           C  
ATOM    892  CD1 ILE   112     -11.869   7.890  -1.299  1.00  0.00           C  
ATOM    893  C   ILE   112     -13.479   8.181  -6.281  1.00  0.00           C  
ATOM    894  O   ILE   112     -13.573   9.304  -6.800  1.00  0.00           O  
ATOM    895  N   ALA   113     -12.998   7.121  -6.962  1.00  0.00           N  
ATOM    896  CA  ALA   113     -12.574   7.281  -8.355  1.00  0.00           C  
ATOM    897  CB  ALA   113     -11.659   6.133  -8.728  1.00  0.00           C  
ATOM    898  C   ALA   113     -13.778   7.564  -9.254  1.00  0.00           C  
ATOM    899  O   ALA   113     -13.724   8.301 -10.238  1.00  0.00           O  
ATOM    900  N   ILE   114     -14.885   6.878  -8.983  1.00  0.00           N  
ATOM    901  CA  ILE   114     -16.089   6.885  -9.761  1.00  0.00           C  
ATOM    902  CB  ILE   114     -16.972   5.643  -9.386  1.00  0.00           C  
ATOM    903  CG2 ILE   114     -18.488   5.729  -9.578  1.00  0.00           C  
ATOM    904  CG1 ILE   114     -16.354   4.424 -10.161  1.00  0.00           C  
ATOM    905  CD1 ILE   114     -16.737   3.076  -9.545  1.00  0.00           C  
ATOM    906  C   ILE   114     -16.782   8.218  -9.592  1.00  0.00           C  
ATOM    907  O   ILE   114     -17.404   8.683 -10.539  1.00  0.00           O  
ATOM    908  N   LYS   115     -16.607   8.910  -8.428  1.00  0.00           N  
ATOM    909  CA  LYS   115     -16.981  10.313  -8.123  1.00  0.00           C  
ATOM    910  CB  LYS   115     -16.791  10.476  -6.595  1.00  0.00           C  
ATOM    911  CG  LYS   115     -17.987   9.873  -5.914  1.00  0.00           C  
ATOM    912  CD  LYS   115     -17.711   9.797  -4.435  1.00  0.00           C  
ATOM    913  CE  LYS   115     -18.993   9.512  -3.671  1.00  0.00           C  
ATOM    914  NZ  LYS   115     -18.886   9.848  -2.278  1.00  0.00           N1+
ATOM    915  C   LYS   115     -16.011  11.206  -8.890  1.00  0.00           C  
ATOM    916  O   LYS   115     -16.467  12.029  -9.632  1.00  0.00           O  
ATOM    917  N   LEU   116     -14.697  10.878  -8.849  1.00  0.00           N  
ATOM    918  CA  LEU   116     -13.654  11.698  -9.477  1.00  0.00           C  
ATOM    919  CB  LEU   116     -12.280  11.181  -9.032  1.00  0.00           C  
ATOM    920  CG  LEU   116     -11.103  11.783  -9.755  1.00  0.00           C  
ATOM    921  CD1 LEU   116      -9.935  11.986  -8.771  1.00  0.00           C  
ATOM    922  CD2 LEU   116     -10.753  10.757 -10.850  1.00  0.00           C  
ATOM    923  C   LEU   116     -13.778  11.735 -11.030  1.00  0.00           C  
ATOM    924  O   LEU   116     -13.607  12.782 -11.607  1.00  0.00           O  
ATOM    925  N   VAL   117     -14.157  10.623 -11.655  1.00  0.00           N  
ATOM    926  CA  VAL   117     -14.331  10.553 -13.095  1.00  0.00           C  
ATOM    927  CB  VAL   117     -14.089   9.206 -13.715  1.00  0.00           C  
ATOM    928  CG1 VAL   117     -12.670   8.625 -13.292  1.00  0.00           C  
ATOM    929  CG2 VAL   117     -15.198   8.145 -13.437  1.00  0.00           C  
ATOM    930  C   VAL   117     -15.641  11.240 -13.698  1.00  0.00           C  
ATOM    931  O   VAL   117     -15.720  11.293 -14.924  1.00  0.00           O  
ATOM    932  N   LYS   118     -16.581  11.582 -12.817  1.00  0.00           N  
ATOM    933  CA  LYS   118     -17.796  12.360 -13.203  1.00  0.00           C  
ATOM    934  CB  LYS   118     -18.666  12.660 -11.918  1.00  0.00           C  
ATOM    935  CG  LYS   118     -19.980  13.488 -12.082  1.00  0.00           C  
ATOM    936  CD  LYS   118     -21.024  12.798 -12.961  1.00  0.00           C  
ATOM    937  CE  LYS   118     -22.209  13.762 -13.080  1.00  0.00           C  
ATOM    938  NZ  LYS   118     -23.317  13.112 -13.874  1.00  0.00           N1+
ATOM    939  C   LYS   118     -17.517  13.614 -13.909  1.00  0.00           C  
ATOM    940  O   LYS   118     -16.469  14.227 -13.705  1.00  0.00           O  
ATOM    941  N   THR   119     -18.428  14.091 -14.771  1.00  0.00           N  
ATOM    942  CA  THR   119     -18.288  15.322 -15.525  1.00  0.00           C  
ATOM    943  CB  THR   119     -17.525  14.937 -16.824  1.00  0.00           C  
ATOM    944  CG2 THR   119     -16.085  14.522 -16.718  1.00  0.00           C  
ATOM    945  OG1 THR   119     -18.218  13.843 -17.413  1.00  0.00           O  
ATOM    946  C   THR   119     -19.646  15.924 -16.028  1.00  0.00           C  
ATOM    947  O   THR   119     -20.589  15.139 -16.164  1.00  0.00           O  
ATOM    948  N   GLU   120     -19.641  17.162 -16.431  1.00  0.00           N  
ATOM    949  CA  GLU   120     -20.782  17.920 -16.928  1.00  0.00           C  
ATOM    950  CB  GLU   120     -20.668  19.352 -16.416  1.00  0.00           C  
ATOM    951  CG  GLU   120     -21.831  20.315 -16.781  1.00  0.00           C  
ATOM    952  CD  GLU   120     -23.277  19.870 -16.415  1.00  0.00           C  
ATOM    953  OE1 GLU   120     -23.773  18.943 -17.122  1.00  0.00           O  
ATOM    954  OE2 GLU   120     -23.849  20.412 -15.463  1.00  0.00           O1-
ATOM    955  C   GLU   120     -20.966  17.930 -18.413  1.00  0.00           C  
ATOM    956  O   GLU   120     -20.205  18.565 -19.087  1.00  0.00           O  
ATOM    957  N   LEU   121     -22.003  17.273 -18.903  1.00  0.00           N  
ATOM    958  CA  LEU   121     -22.398  17.214 -20.300  1.00  0.00           C  
ATOM    959  CB  LEU   121     -23.756  16.423 -20.494  1.00  0.00           C  
ATOM    960  CG  LEU   121     -23.806  15.096 -19.891  1.00  0.00           C  
ATOM    961  CD1 LEU   121     -24.980  14.269 -20.454  1.00  0.00           C  
ATOM    962  CD2 LEU   121     -22.612  14.205 -19.978  1.00  0.00           C  
ATOM    963  C   LEU   121     -22.615  18.564 -20.980  1.00  0.00           C  
ATOM    964  O   LEU   121     -22.122  18.806 -22.098  1.00  0.00           O  
ATOM    965  N   GLN   122     -23.270  19.501 -20.262  1.00  0.00           N  
ATOM    966  CA  GLN   122     -23.591  20.860 -20.730  1.00  0.00           C  
ATOM    967  CB  GLN   122     -24.571  21.605 -19.792  1.00  0.00           C  
ATOM    968  CG  GLN   122     -25.990  21.043 -19.553  1.00  0.00           C  
ATOM    969  CD  GLN   122     -26.975  21.111 -20.777  1.00  0.00           C  
ATOM    970  OE1 GLN   122     -27.037  22.132 -21.436  1.00  0.00           O  
ATOM    971  NE2 GLN   122     -27.865  20.122 -20.898  1.00  0.00           N  
ATOM    972  C   GLN   122     -22.416  21.825 -20.932  1.00  0.00           C  
ATOM    973  O   GLN   122     -22.404  22.851 -21.660  1.00  0.00           O  
ATOM    974  N   SER   123     -21.311  21.385 -20.373  1.00  0.00           N  
ATOM    975  CA  SER   123     -20.112  22.209 -20.212  1.00  0.00           C  
ATOM    976  CB  SER   123     -19.513  22.016 -18.825  1.00  0.00           C  
ATOM    977  OG  SER   123     -18.616  23.059 -18.571  1.00  0.00           O  
ATOM    978  C   SER   123     -19.152  21.863 -21.305  1.00  0.00           C  
ATOM    979  O   SER   123     -18.972  20.732 -21.686  1.00  0.00           O  
ATOM    980  N   PRO   124     -18.420  22.850 -21.911  1.00  0.00           N  
ATOM    981  CD  PRO   124     -18.719  24.337 -21.793  1.00  0.00           C  
ATOM    982  CG  PRO   124     -17.764  25.005 -22.755  1.00  0.00           C  
ATOM    983  CB  PRO   124     -17.342  23.915 -23.697  1.00  0.00           C  
ATOM    984  CA  PRO   124     -17.444  22.577 -22.958  1.00  0.00           C  
ATOM    985  C   PRO   124     -16.156  22.050 -22.334  1.00  0.00           C  
ATOM    986  O   PRO   124     -15.355  21.698 -23.123  1.00  0.00           O  
ATOM    987  N   GLU   125     -15.980  21.875 -20.996  1.00  0.00           N  
ATOM    988  CA  GLU   125     -14.761  21.368 -20.420  1.00  0.00           C  
ATOM    989  CB  GLU   125     -14.785  21.747 -18.945  1.00  0.00           C  
ATOM    990  CG  GLU   125     -13.487  21.600 -18.045  1.00  0.00           C  
ATOM    991  CD  GLU   125     -12.707  22.904 -18.138  1.00  0.00           C  
ATOM    992  OE1 GLU   125     -12.533  23.687 -17.139  1.00  0.00           O  
ATOM    993  OE2 GLU   125     -12.430  23.308 -19.264  1.00  0.00           O1-
ATOM    994  C   GLU   125     -14.518  19.863 -20.686  1.00  0.00           C  
ATOM    995  O   GLU   125     -15.289  18.933 -20.473  1.00  0.00           O  
ATOM    996  N   HIE   126     -13.319  19.602 -21.203  1.00  0.00           N  
ATOM    997  CA  HIE   126     -12.739  18.265 -21.510  1.00  0.00           C  
ATOM    998  CB  HIE   126     -11.415  18.659 -22.258  1.00  0.00           C  
ATOM    999  CG  HIE   126     -10.797  17.370 -22.700  1.00  0.00           C  
ATOM   1000  ND1 HIE   126      -9.983  16.538 -21.933  1.00  0.00           N  
ATOM   1001  CE1 HIE   126      -9.483  15.613 -22.763  1.00  0.00           C  
ATOM   1002  NE2 HIE   126      -9.989  15.730 -23.969  1.00  0.00           N  
ATOM   1003  CD2 HIE   126     -10.768  16.904 -23.987  1.00  0.00           C  
ATOM   1004  C   HIE   126     -12.603  17.355 -20.340  1.00  0.00           C  
ATOM   1005  O   HIE   126     -12.220  17.828 -19.288  1.00  0.00           O  
ATOM   1006  N   PRO   127     -12.783  15.998 -20.488  1.00  0.00           N  
ATOM   1007  CD  PRO   127     -13.213  15.258 -21.679  1.00  0.00           C  
ATOM   1008  CG  PRO   127     -12.955  13.797 -21.370  1.00  0.00           C  
ATOM   1009  CB  PRO   127     -13.182  13.630 -19.911  1.00  0.00           C  
ATOM   1010  CA  PRO   127     -12.797  14.994 -19.311  1.00  0.00           C  
ATOM   1011  C   PRO   127     -11.440  14.995 -18.577  1.00  0.00           C  
ATOM   1012  O   PRO   127     -11.608  14.977 -17.363  1.00  0.00           O  
ATOM   1013  N   LEU   128     -10.262  15.181 -19.196  1.00  0.00           N  
ATOM   1014  CA  LEU   128      -9.091  15.223 -18.348  1.00  0.00           C  
ATOM   1015  CB  LEU   128      -7.785  14.882 -19.039  1.00  0.00           C  
ATOM   1016  CG  LEU   128      -7.473  13.390 -19.364  1.00  0.00           C  
ATOM   1017  CD1 LEU   128      -7.128  12.663 -18.090  1.00  0.00           C  
ATOM   1018  CD2 LEU   128      -8.632  12.704 -20.060  1.00  0.00           C  
ATOM   1019  C   LEU   128      -8.930  16.533 -17.498  1.00  0.00           C  
ATOM   1020  O   LEU   128      -8.534  16.392 -16.329  1.00  0.00           O  
ATOM   1021  N   ASP   129      -9.304  17.717 -17.986  1.00  0.00           N  
ATOM   1022  CA  ASP   129      -9.362  18.905 -17.220  1.00  0.00           C  
ATOM   1023  CB  ASP   129      -9.676  20.155 -18.096  1.00  0.00           C  
ATOM   1024  CG  ASP   129      -8.768  20.394 -19.325  1.00  0.00           C  
ATOM   1025  OD1 ASP   129      -9.050  21.344 -20.011  1.00  0.00           O  
ATOM   1026  OD2 ASP   129      -7.695  19.785 -19.518  1.00  0.00           O1-
ATOM   1027  C   ASP   129     -10.433  18.729 -16.067  1.00  0.00           C  
ATOM   1028  O   ASP   129     -10.141  19.058 -14.921  1.00  0.00           O  
ATOM   1029  N   GLN   130     -11.589  18.007 -16.296  1.00  0.00           N  
ATOM   1030  CA  GLN   130     -12.612  17.906 -15.255  1.00  0.00           C  
ATOM   1031  CB  GLN   130     -14.006  17.545 -15.831  1.00  0.00           C  
ATOM   1032  CG  GLN   130     -14.611  18.596 -16.762  1.00  0.00           C  
ATOM   1033  CD  GLN   130     -16.205  18.557 -16.916  1.00  0.00           C  
ATOM   1034  OE1 GLN   130     -17.000  18.580 -16.005  1.00  0.00           O  
ATOM   1035  NE2 GLN   130     -16.710  18.424 -18.074  1.00  0.00           N  
ATOM   1036  C   GLN   130     -12.230  16.888 -14.192  1.00  0.00           C  
ATOM   1037  O   GLN   130     -12.285  17.306 -13.053  1.00  0.00           O  
ATOM   1038  N   HIE   131     -11.754  15.720 -14.542  1.00  0.00           N  
ATOM   1039  CA  HIE   131     -11.134  14.733 -13.642  1.00  0.00           C  
ATOM   1040  CB  HIE   131     -10.603  13.475 -14.393  1.00  0.00           C  
ATOM   1041  CG  HIE   131     -11.496  12.782 -15.384  1.00  0.00           C  
ATOM   1042  ND1 HIE   131     -11.105  11.630 -16.020  1.00  0.00           N  
ATOM   1043  CE1 HIE   131     -12.150  11.153 -16.662  1.00  0.00           C  
ATOM   1044  NE2 HIE   131     -13.238  11.885 -16.303  1.00  0.00           N  
ATOM   1045  CD2 HIE   131     -12.854  12.825 -15.343  1.00  0.00           C  
ATOM   1046  C   HIE   131     -10.010  15.301 -12.797  1.00  0.00           C  
ATOM   1047  O   HIE   131      -9.954  15.142 -11.564  1.00  0.00           O  
ATOM   1048  N   TYR   132      -9.012  16.041 -13.356  1.00  0.00           N  
ATOM   1049  CA  TYR   132      -8.079  16.895 -12.633  1.00  0.00           C  
ATOM   1050  CB  TYR   132      -7.172  17.606 -13.611  1.00  0.00           C  
ATOM   1051  CG  TYR   132      -6.040  18.406 -12.933  1.00  0.00           C  
ATOM   1052  CD1 TYR   132      -5.023  17.744 -12.161  1.00  0.00           C  
ATOM   1053  CE1 TYR   132      -4.018  18.464 -11.490  1.00  0.00           C  
ATOM   1054  CZ  TYR   132      -3.911  19.892 -11.612  1.00  0.00           C  
ATOM   1055  OH  TYR   132      -2.921  20.627 -11.058  1.00  0.00           O  
ATOM   1056  CE2 TYR   132      -4.933  20.579 -12.336  1.00  0.00           C  
ATOM   1057  CD2 TYR   132      -5.957  19.809 -13.002  1.00  0.00           C  
ATOM   1058  C   TYR   132      -8.684  17.885 -11.622  1.00  0.00           C  
ATOM   1059  O   TYR   132      -8.254  17.982 -10.477  1.00  0.00           O  
ATOM   1060  N   ARG   133      -9.761  18.592 -11.999  1.00  0.00           N  
ATOM   1061  CA  ARG   133     -10.504  19.421 -11.037  1.00  0.00           C  
ATOM   1062  CB  ARG   133     -11.357  20.643 -11.527  1.00  0.00           C  
ATOM   1063  CG  ARG   133     -11.817  21.608 -10.305  1.00  0.00           C  
ATOM   1064  CD  ARG   133     -10.716  22.039  -9.341  1.00  0.00           C  
ATOM   1065  NE  ARG   133      -9.597  22.646 -10.010  1.00  0.00           N  
ATOM   1066  CZ  ARG   133      -8.409  22.941  -9.648  1.00  0.00           C  
ATOM   1067  NH1 ARG   133      -8.011  22.755  -8.395  1.00  0.00           N1+
ATOM   1068  NH2 ARG   133      -7.667  23.279 -10.648  1.00  0.00           N  
ATOM   1069  C   ARG   133     -11.201  18.611  -9.870  1.00  0.00           C  
ATOM   1070  O   ARG   133     -11.234  19.051  -8.736  1.00  0.00           O  
ATOM   1071  N   ASN   134     -11.627  17.447 -10.286  1.00  0.00           N  
ATOM   1072  CA  ASN   134     -12.326  16.581  -9.292  1.00  0.00           C  
ATOM   1073  CB  ASN   134     -13.100  15.605 -10.060  1.00  0.00           C  
ATOM   1074  CG  ASN   134     -14.246  16.208 -10.918  1.00  0.00           C  
ATOM   1075  OD1 ASN   134     -14.714  17.396 -10.722  1.00  0.00           O  
ATOM   1076  ND2 ASN   134     -14.695  15.468 -11.857  1.00  0.00           N  
ATOM   1077  C   ASN   134     -11.302  15.981  -8.300  1.00  0.00           C  
ATOM   1078  O   ASN   134     -11.668  15.519  -7.239  1.00  0.00           O  
ATOM   1079  N   LEU   135     -10.031  15.896  -8.682  1.00  0.00           N  
ATOM   1080  CA  LEU   135      -8.958  15.421  -7.852  1.00  0.00           C  
ATOM   1081  CB  LEU   135      -7.762  15.088  -8.780  1.00  0.00           C  
ATOM   1082  CG  LEU   135      -6.532  14.702  -8.008  1.00  0.00           C  
ATOM   1083  CD1 LEU   135      -6.748  13.459  -7.204  1.00  0.00           C  
ATOM   1084  CD2 LEU   135      -5.378  14.425  -8.971  1.00  0.00           C  
ATOM   1085  C   LEU   135      -8.581  16.511  -6.766  1.00  0.00           C  
ATOM   1086  O   LEU   135      -8.224  16.201  -5.635  1.00  0.00           O  
ATOM   1087  N   HIE   136      -8.688  17.774  -7.180  1.00  0.00           N  
ATOM   1088  CA  HIE   136      -8.555  18.980  -6.468  1.00  0.00           C  
ATOM   1089  CB  HIE   136      -9.759  19.171  -5.525  1.00  0.00           C  
ATOM   1090  CG  HIE   136      -9.870  20.555  -5.170  1.00  0.00           C  
ATOM   1091  ND1 HIE   136      -9.858  21.685  -6.104  1.00  0.00           N  
ATOM   1092  CE1 HIE   136      -9.777  22.726  -5.325  1.00  0.00           C  
ATOM   1093  NE2 HIE   136      -9.732  22.379  -4.027  1.00  0.00           N  
ATOM   1094  CD2 HIE   136      -9.786  20.990  -3.863  1.00  0.00           C  
ATOM   1095  C   HIE   136      -7.059  19.287  -5.969  1.00  0.00           C  
ATOM   1096  O   HIE   136      -6.764  20.392  -5.481  1.00  0.00           O  
ATOM   1097  N   CYS   137      -6.066  18.347  -6.134  1.00  0.00           N  
ATOM   1098  CA  CYS   137      -4.661  18.598  -5.697  1.00  0.00           C  
ATOM   1099  CB  CYS   137      -4.056  17.260  -5.127  1.00  0.00           C  
ATOM   1100  SG  CYS   137      -2.304  17.554  -4.642  1.00  0.00           S  
ATOM   1101  C   CYS   137      -3.890  19.138  -6.921  1.00  0.00           C  
ATOM   1102  O   CYS   137      -4.157  18.675  -8.055  1.00  0.00           O  
ATOM   1103  N   ALA   138      -2.972  20.041  -6.675  1.00  0.00           N  
ATOM   1104  CA  ALA   138      -2.212  20.638  -7.735  1.00  0.00           C  
ATOM   1105  CB  ALA   138      -1.644  21.998  -7.214  1.00  0.00           C  
ATOM   1106  C   ALA   138      -0.975  19.624  -8.087  1.00  0.00           C  
ATOM   1107  O   ALA   138      -0.252  19.179  -7.220  1.00  0.00           O  
ATOM   1108  N   LEU   139      -0.889  19.265  -9.352  1.00  0.00           N  
ATOM   1109  CA  LEU   139       0.092  18.393  -9.922  1.00  0.00           C  
ATOM   1110  CB  LEU   139      -0.593  17.098 -10.533  1.00  0.00           C  
ATOM   1111  CG  LEU   139      -0.837  15.962  -9.541  1.00  0.00           C  
ATOM   1112  CD1 LEU   139       0.500  15.202  -9.252  1.00  0.00           C  
ATOM   1113  CD2 LEU   139      -1.581  16.200  -8.294  1.00  0.00           C  
ATOM   1114  C   LEU   139       0.932  19.150 -10.958  1.00  0.00           C  
ATOM   1115  O   LEU   139       0.363  19.527 -12.055  1.00  0.00           O  
ATOM   1116  N   ARG   140       2.252  19.249 -10.707  1.00  0.00           N  
ATOM   1117  CA  ARG   140       3.122  19.828 -11.713  1.00  0.00           C  
ATOM   1118  CB  ARG   140       3.604  21.130 -11.075  1.00  0.00           C  
ATOM   1119  CG  ARG   140       2.421  22.142 -10.919  1.00  0.00           C  
ATOM   1120  CD  ARG   140       2.964  23.478 -10.305  1.00  0.00           C  
ATOM   1121  NE  ARG   140       3.327  23.202  -8.908  1.00  0.00           N  
ATOM   1122  CZ  ARG   140       2.621  23.385  -7.849  1.00  0.00           C  
ATOM   1123  NH1 ARG   140       1.508  24.100  -7.973  1.00  0.00           N1+
ATOM   1124  NH2 ARG   140       3.053  23.028  -6.701  1.00  0.00           N  
ATOM   1125  C   ARG   140       4.312  18.976 -12.028  1.00  0.00           C  
ATOM   1126  O   ARG   140       4.911  18.550 -11.023  1.00  0.00           O  
ATOM   1127  N   PRO   141       4.650  18.682 -13.284  1.00  0.00           N  
ATOM   1128  CD  PRO   141       4.145  19.263 -14.445  1.00  0.00           C  
ATOM   1129  CG  PRO   141       4.820  18.659 -15.604  1.00  0.00           C  
ATOM   1130  CB  PRO   141       5.840  17.734 -14.995  1.00  0.00           C  
ATOM   1131  CA  PRO   141       5.928  18.068 -13.485  1.00  0.00           C  
ATOM   1132  C   PRO   141       7.174  18.854 -13.205  1.00  0.00           C  
ATOM   1133  O   PRO   141       7.163  20.070 -13.193  1.00  0.00           O  
ATOM   1134  N   LEU   142       8.322  18.160 -12.919  1.00  0.00           N  
ATOM   1135  CA  LEU   142       9.609  18.783 -12.772  1.00  0.00           C  
ATOM   1136  CB  LEU   142      10.455  18.168 -11.578  1.00  0.00           C  
ATOM   1137  CG  LEU   142      10.024  18.607 -10.223  1.00  0.00           C  
ATOM   1138  CD1 LEU   142       8.774  17.915  -9.735  1.00  0.00           C  
ATOM   1139  CD2 LEU   142      11.088  18.148  -9.192  1.00  0.00           C  
ATOM   1140  C   LEU   142      10.404  18.773 -14.107  1.00  0.00           C  
ATOM   1141  O   LEU   142      10.408  17.775 -14.782  1.00  0.00           O  
ATOM   1142  N   ASP   143      11.079  19.849 -14.496  1.00  0.00           N  
ATOM   1143  CA  ASP   143      12.140  19.708 -15.475  1.00  0.00           C  
ATOM   1144  CB  ASP   143      12.616  21.127 -15.963  1.00  0.00           C  
ATOM   1145  CG  ASP   143      11.685  21.751 -16.969  1.00  0.00           C  
ATOM   1146  OD1 ASP   143      11.162  22.856 -16.770  1.00  0.00           O  
ATOM   1147  OD2 ASP   143      11.540  21.113 -18.060  1.00  0.00           O1-
ATOM   1148  C   ASP   143      13.391  18.985 -14.983  1.00  0.00           C  
ATOM   1149  O   ASP   143      13.980  19.278 -13.915  1.00  0.00           O  
ATOM   1150  N   HIE   144      13.844  18.048 -15.810  1.00  0.00           N  
ATOM   1151  CA  HIE   144      14.861  16.986 -15.485  1.00  0.00           C  
ATOM   1152  CB  HIE   144      14.660  15.802 -16.487  1.00  0.00           C  
ATOM   1153  CG  HIE   144      14.987  15.974 -17.979  1.00  0.00           C  
ATOM   1154  ND1 HIE   144      16.232  16.212 -18.553  1.00  0.00           N  
ATOM   1155  CE1 HIE   144      15.989  16.341 -19.861  1.00  0.00           C  
ATOM   1156  NE2 HIE   144      14.713  16.120 -20.119  1.00  0.00           N  
ATOM   1157  CD2 HIE   144      14.088  15.904 -18.948  1.00  0.00           C  
ATOM   1158  C   HIE   144      16.347  17.547 -15.312  1.00  0.00           C  
ATOM   1159  O   HIE   144      17.156  16.882 -14.664  1.00  0.00           O  
ATOM   1160  N   GLU   145      16.739  18.716 -15.889  1.00  0.00           N  
ATOM   1161  CA  GLU   145      17.975  19.448 -15.669  1.00  0.00           C  
ATOM   1162  CB  GLU   145      18.272  20.379 -16.815  1.00  0.00           C  
ATOM   1163  CG  GLU   145      17.381  21.592 -17.008  1.00  0.00           C  
ATOM   1164  CD  GLU   145      17.759  22.536 -18.148  1.00  0.00           C  
ATOM   1165  OE1 GLU   145      18.160  21.984 -19.207  1.00  0.00           O  
ATOM   1166  OE2 GLU   145      17.465  23.777 -18.125  1.00  0.00           O1-
ATOM   1167  C   GLU   145      17.933  20.186 -14.267  1.00  0.00           C  
ATOM   1168  O   GLU   145      18.903  20.843 -14.016  1.00  0.00           O  
ATOM   1169  N   SER   146      16.848  20.206 -13.452  1.00  0.00           N  
ATOM   1170  CA  SER   146      16.832  20.974 -12.165  1.00  0.00           C  
ATOM   1171  CB  SER   146      15.423  21.248 -11.648  1.00  0.00           C  
ATOM   1172  OG  SER   146      14.786  19.993 -11.419  1.00  0.00           O  
ATOM   1173  C   SER   146      17.629  20.251 -11.067  1.00  0.00           C  
ATOM   1174  O   SER   146      17.855  19.053 -11.059  1.00  0.00           O  
ATOM   1175  N   TYR   147      18.181  21.120 -10.200  1.00  0.00           N  
ATOM   1176  CA  TYR   147      18.969  20.695  -8.962  1.00  0.00           C  
ATOM   1177  CB  TYR   147      19.322  21.940  -8.151  1.00  0.00           C  
ATOM   1178  CG  TYR   147      19.678  21.792  -6.635  1.00  0.00           C  
ATOM   1179  CD1 TYR   147      18.766  22.151  -5.598  1.00  0.00           C  
ATOM   1180  CE1 TYR   147      19.174  22.146  -4.215  1.00  0.00           C  
ATOM   1181  CZ  TYR   147      20.446  21.727  -3.879  1.00  0.00           C  
ATOM   1182  OH  TYR   147      20.866  21.897  -2.616  1.00  0.00           O  
ATOM   1183  CE2 TYR   147      21.360  21.289  -4.909  1.00  0.00           C  
ATOM   1184  CD2 TYR   147      21.008  21.367  -6.274  1.00  0.00           C  
ATOM   1185  C   TYR   147      18.005  19.732  -8.177  1.00  0.00           C  
ATOM   1186  O   TYR   147      18.377  18.651  -7.765  1.00  0.00           O  
ATOM   1187  N   GLU   148      16.753  20.142  -7.966  1.00  0.00           N  
ATOM   1188  CA  GLU   148      15.738  19.536  -7.097  1.00  0.00           C  
ATOM   1189  CB  GLU   148      14.424  20.375  -7.069  1.00  0.00           C  
ATOM   1190  CG  GLU   148      14.524  21.604  -6.217  1.00  0.00           C  
ATOM   1191  CD  GLU   148      15.099  22.832  -6.970  1.00  0.00           C  
ATOM   1192  OE1 GLU   148      14.768  23.921  -6.520  1.00  0.00           O  
ATOM   1193  OE2 GLU   148      15.798  22.733  -8.003  1.00  0.00           O1-
ATOM   1194  C   GLU   148      15.387  18.166  -7.583  1.00  0.00           C  
ATOM   1195  O   GLU   148      15.378  17.300  -6.747  1.00  0.00           O  
ATOM   1196  N   PHE   149      15.232  17.942  -8.907  1.00  0.00           N  
ATOM   1197  CA  PHE   149      15.138  16.637  -9.565  1.00  0.00           C  
ATOM   1198  CB  PHE   149      14.789  16.775 -11.113  1.00  0.00           C  
ATOM   1199  CG  PHE   149      14.443  15.571 -11.981  1.00  0.00           C  
ATOM   1200  CD1 PHE   149      15.504  14.765 -12.355  1.00  0.00           C  
ATOM   1201  CE1 PHE   149      15.286  13.635 -13.158  1.00  0.00           C  
ATOM   1202  CZ  PHE   149      13.976  13.474 -13.669  1.00  0.00           C  
ATOM   1203  CE2 PHE   149      12.972  14.388 -13.481  1.00  0.00           C  
ATOM   1204  CD2 PHE   149      13.164  15.370 -12.536  1.00  0.00           C  
ATOM   1205  C   PHE   149      16.354  15.733  -9.355  1.00  0.00           C  
ATOM   1206  O   PHE   149      16.207  14.577  -8.976  1.00  0.00           O  
ATOM   1207  N   LYS   150      17.575  16.275  -9.658  1.00  0.00           N  
ATOM   1208  CA  LYS   150      18.886  15.593  -9.402  1.00  0.00           C  
ATOM   1209  CB  LYS   150      20.052  16.529  -9.831  1.00  0.00           C  
ATOM   1210  CG  LYS   150      20.252  16.818 -11.342  1.00  0.00           C  
ATOM   1211  CD  LYS   150      21.301  17.982 -11.640  1.00  0.00           C  
ATOM   1212  CE  LYS   150      21.296  18.375 -13.108  1.00  0.00           C  
ATOM   1213  NZ  LYS   150      22.115  19.595 -13.344  1.00  0.00           N1+
ATOM   1214  C   LYS   150      19.003  15.108  -7.936  1.00  0.00           C  
ATOM   1215  O   LYS   150      19.207  13.937  -7.695  1.00  0.00           O  
ATOM   1216  N   VAL   151      18.865  15.987  -6.912  1.00  0.00           N  
ATOM   1217  CA  VAL   151      18.854  15.592  -5.556  1.00  0.00           C  
ATOM   1218  CB  VAL   151      18.617  16.774  -4.564  1.00  0.00           C  
ATOM   1219  CG1 VAL   151      18.244  16.351  -3.207  1.00  0.00           C  
ATOM   1220  CG2 VAL   151      19.779  17.685  -4.654  1.00  0.00           C  
ATOM   1221  C   VAL   151      17.858  14.532  -5.217  1.00  0.00           C  
ATOM   1222  O   VAL   151      18.338  13.507  -4.733  1.00  0.00           O  
ATOM   1223  N   ILE   152      16.628  14.681  -5.616  1.00  0.00           N  
ATOM   1224  CA  ILE   152      15.532  13.755  -5.397  1.00  0.00           C  
ATOM   1225  CB  ILE   152      14.200  14.456  -5.652  1.00  0.00           C  
ATOM   1226  CG2 ILE   152      13.007  13.513  -5.608  1.00  0.00           C  
ATOM   1227  CG1 ILE   152      13.984  15.485  -4.444  1.00  0.00           C  
ATOM   1228  CD1 ILE   152      12.838  16.475  -4.676  1.00  0.00           C  
ATOM   1229  C   ILE   152      15.785  12.353  -6.154  1.00  0.00           C  
ATOM   1230  O   ILE   152      15.384  11.351  -5.614  1.00  0.00           O  
ATOM   1231  N   SER   153      16.562  12.295  -7.264  1.00  0.00           N  
ATOM   1232  CA  SER   153      17.031  11.120  -7.981  1.00  0.00           C  
ATOM   1233  CB  SER   153      17.355  11.536  -9.433  1.00  0.00           C  
ATOM   1234  OG  SER   153      16.400  12.108 -10.202  1.00  0.00           O  
ATOM   1235  C   SER   153      18.243  10.477  -7.251  1.00  0.00           C  
ATOM   1236  O   SER   153      18.210   9.277  -7.197  1.00  0.00           O  
ATOM   1237  N   GLN   154      19.145  11.173  -6.585  1.00  0.00           N  
ATOM   1238  CA  GLN   154      20.064  10.533  -5.662  1.00  0.00           C  
ATOM   1239  CB  GLN   154      21.201  11.585  -5.401  1.00  0.00           C  
ATOM   1240  CG  GLN   154      22.367  11.020  -4.575  1.00  0.00           C  
ATOM   1241  CD  GLN   154      23.126   9.937  -5.313  1.00  0.00           C  
ATOM   1242  OE1 GLN   154      22.816   9.585  -6.474  1.00  0.00           O  
ATOM   1243  NE2 GLN   154      24.184   9.445  -4.788  1.00  0.00           N  
ATOM   1244  C   GLN   154      19.359   9.934  -4.371  1.00  0.00           C  
ATOM   1245  O   GLN   154      19.723   8.857  -3.904  1.00  0.00           O  
ATOM   1246  N   TYR   155      18.304  10.562  -3.975  1.00  0.00           N  
ATOM   1247  CA  TYR   155      17.429  10.029  -2.924  1.00  0.00           C  
ATOM   1248  CB  TYR   155      16.427  11.108  -2.527  1.00  0.00           C  
ATOM   1249  CG  TYR   155      15.812  11.085  -1.145  1.00  0.00           C  
ATOM   1250  CD1 TYR   155      16.371  10.249  -0.121  1.00  0.00           C  
ATOM   1251  CE1 TYR   155      15.715  10.122   1.083  1.00  0.00           C  
ATOM   1252  CZ  TYR   155      14.575  10.962   1.368  1.00  0.00           C  
ATOM   1253  OH  TYR   155      13.893  10.709   2.479  1.00  0.00           O  
ATOM   1254  CE2 TYR   155      14.108  11.844   0.382  1.00  0.00           C  
ATOM   1255  CD2 TYR   155      14.754  11.957  -0.860  1.00  0.00           C  
ATOM   1256  C   TYR   155      16.814   8.677  -3.423  1.00  0.00           C  
ATOM   1257  O   TYR   155      16.957   7.732  -2.701  1.00  0.00           O  
ATOM   1258  N   LEU   156      16.350   8.607  -4.621  1.00  0.00           N  
ATOM   1259  CA  LEU   156      15.841   7.316  -5.118  1.00  0.00           C  
ATOM   1260  CB  LEU   156      15.078   7.589  -6.407  1.00  0.00           C  
ATOM   1261  CG  LEU   156      14.386   6.415  -7.170  1.00  0.00           C  
ATOM   1262  CD1 LEU   156      15.155   5.342  -8.013  1.00  0.00           C  
ATOM   1263  CD2 LEU   156      13.552   5.617  -6.188  1.00  0.00           C  
ATOM   1264  C   LEU   156      17.031   6.365  -5.301  1.00  0.00           C  
ATOM   1265  O   LEU   156      16.945   5.272  -4.776  1.00  0.00           O  
ATOM   1266  N   GLN   157      18.230   6.705  -5.826  1.00  0.00           N  
ATOM   1267  CA  GLN   157      19.217   5.646  -6.077  1.00  0.00           C  
ATOM   1268  CB  GLN   157      20.246   6.121  -7.175  1.00  0.00           C  
ATOM   1269  CG  GLN   157      19.711   6.270  -8.598  1.00  0.00           C  
ATOM   1270  CD  GLN   157      20.626   7.205  -9.439  1.00  0.00           C  
ATOM   1271  OE1 GLN   157      20.229   8.353  -9.690  1.00  0.00           O  
ATOM   1272  NE2 GLN   157      21.783   6.800  -9.845  1.00  0.00           N  
ATOM   1273  C   GLN   157      20.022   5.214  -4.878  1.00  0.00           C  
ATOM   1274  O   GLN   157      20.143   4.059  -4.595  1.00  0.00           O  
ATOM   1275  N   SER   158      20.444   6.197  -4.013  1.00  0.00           N  
ATOM   1276  CA  SER   158      21.345   5.977  -2.891  1.00  0.00           C  
ATOM   1277  CB  SER   158      21.924   7.251  -2.376  1.00  0.00           C  
ATOM   1278  OG  SER   158      21.045   8.096  -1.592  1.00  0.00           O  
ATOM   1279  C   SER   158      20.648   5.258  -1.741  1.00  0.00           C  
ATOM   1280  O   SER   158      21.361   4.852  -0.888  1.00  0.00           O  
ATOM   1281  N   THR   159      19.334   5.137  -1.705  1.00  0.00           N  
ATOM   1282  CA  THR   159      18.550   4.503  -0.728  1.00  0.00           C  
ATOM   1283  CB  THR   159      17.505   5.463  -0.077  1.00  0.00           C  
ATOM   1284  CG2 THR   159      18.111   6.759   0.467  1.00  0.00           C  
ATOM   1285  OG1 THR   159      16.328   5.621  -0.863  1.00  0.00           O  
ATOM   1286  C   THR   159      18.007   3.157  -1.303  1.00  0.00           C  
ATOM   1287  O   THR   159      17.221   2.459  -0.683  1.00  0.00           O  
ATOM   1288  N   HIE   160      18.417   2.774  -2.483  1.00  0.00           N  
ATOM   1289  CA  HIE   160      18.530   1.319  -2.792  1.00  0.00           C  
ATOM   1290  CB  HIE   160      18.994   1.282  -4.230  1.00  0.00           C  
ATOM   1291  CG  HIE   160      18.976  -0.077  -4.854  1.00  0.00           C  
ATOM   1292  ND1 HIE   160      18.097  -1.051  -4.477  1.00  0.00           N  
ATOM   1293  CE1 HIE   160      18.301  -2.106  -5.322  1.00  0.00           C  
ATOM   1294  NE2 HIE   160      19.291  -1.810  -6.220  1.00  0.00           N  
ATOM   1295  CD2 HIE   160      19.682  -0.537  -5.984  1.00  0.00           C  
ATOM   1296  C   HIE   160      19.482   0.515  -1.942  1.00  0.00           C  
ATOM   1297  O   HIE   160      20.463   1.059  -1.393  1.00  0.00           O  
ATOM   1298  N   ALA   161      19.209  -0.800  -1.679  1.00  0.00           N  
ATOM   1299  CA  ALA   161      20.063  -1.702  -0.883  1.00  0.00           C  
ATOM   1300  CB  ALA   161      19.345  -1.972   0.410  1.00  0.00           C  
ATOM   1301  C   ALA   161      20.498  -2.910  -1.712  1.00  0.00           C  
ATOM   1302  O   ALA   161      19.829  -3.929  -1.573  1.00  0.00           O  
ATOM   1303  N   PRO   162      21.484  -2.689  -2.657  1.00  0.00           N  
ATOM   1304  CD  PRO   162      22.382  -1.548  -2.758  1.00  0.00           C  
ATOM   1305  CG  PRO   162      23.448  -1.808  -3.812  1.00  0.00           C  
ATOM   1306  CB  PRO   162      22.732  -2.776  -4.683  1.00  0.00           C  
ATOM   1307  CA  PRO   162      21.689  -3.563  -3.770  1.00  0.00           C  
ATOM   1308  C   PRO   162      22.360  -4.929  -3.498  1.00  0.00           C  
ATOM   1309  O   PRO   162      22.321  -5.798  -4.365  1.00  0.00           O  
ATOM   1310  N   THR   163      22.790  -5.212  -2.255  1.00  0.00           N  
ATOM   1311  CA  THR   163      23.147  -6.597  -1.776  1.00  0.00           C  
ATOM   1312  CB  THR   163      24.475  -6.619  -0.909  1.00  0.00           C  
ATOM   1313  CG2 THR   163      25.666  -5.699  -1.430  1.00  0.00           C  
ATOM   1314  OG1 THR   163      24.086  -6.192   0.410  1.00  0.00           O  
ATOM   1315  C   THR   163      22.056  -7.422  -1.060  1.00  0.00           C  
ATOM   1316  O   THR   163      22.180  -8.632  -0.764  1.00  0.00           O  
ATOM   1317  N   HIE   164      20.948  -6.765  -0.777  1.00  0.00           N  
ATOM   1318  CA  HIE   164      19.909  -7.217   0.099  1.00  0.00           C  
ATOM   1319  CB  HIE   164      19.917  -6.513   1.535  1.00  0.00           C  
ATOM   1320  CG  HIE   164      21.104  -6.738   2.356  1.00  0.00           C  
ATOM   1321  ND1 HIE   164      21.792  -5.702   3.006  1.00  0.00           N  
ATOM   1322  CE1 HIE   164      22.764  -6.345   3.734  1.00  0.00           C  
ATOM   1323  NE2 HIE   164      22.519  -7.672   3.721  1.00  0.00           N  
ATOM   1324  CD2 HIE   164      21.510  -7.916   2.812  1.00  0.00           C  
ATOM   1325  C   HIE   164      18.539  -7.287  -0.678  1.00  0.00           C  
ATOM   1326  O   HIE   164      17.774  -8.229  -0.470  1.00  0.00           O  
ATOM   1327  N   SER   165      18.185  -6.272  -1.489  1.00  0.00           N  
ATOM   1328  CA  SER   165      16.846  -6.008  -2.007  1.00  0.00           C  
ATOM   1329  CB  SER   165      16.825  -4.568  -2.561  1.00  0.00           C  
ATOM   1330  OG  SER   165      15.584  -4.419  -3.217  1.00  0.00           O  
ATOM   1331  C   SER   165      16.503  -6.985  -3.180  1.00  0.00           C  
ATOM   1332  O   SER   165      17.342  -7.373  -3.972  1.00  0.00           O  
ATOM   1333  N   ASP   166      15.293  -7.553  -3.191  1.00  0.00           N  
ATOM   1334  CA  ASP   166      14.756  -8.613  -4.106  1.00  0.00           C  
ATOM   1335  CB  ASP   166      13.361  -9.111  -3.664  1.00  0.00           C  
ATOM   1336  CG  ASP   166      13.396  -9.705  -2.221  1.00  0.00           C  
ATOM   1337  OD1 ASP   166      14.384 -10.384  -1.815  1.00  0.00           O  
ATOM   1338  OD2 ASP   166      12.566  -9.354  -1.382  1.00  0.00           O1-
ATOM   1339  C   ASP   166      14.524  -8.085  -5.601  1.00  0.00           C  
ATOM   1340  O   ASP   166      13.909  -8.763  -6.408  1.00  0.00           O  
ATOM   1341  N   TYR   167      14.906  -6.837  -5.890  1.00  0.00           N  
ATOM   1342  CA  TYR   167      14.673  -6.072  -7.113  1.00  0.00           C  
ATOM   1343  CB  TYR   167      13.206  -5.603  -7.149  1.00  0.00           C  
ATOM   1344  CG  TYR   167      12.705  -4.792  -5.958  1.00  0.00           C  
ATOM   1345  CD1 TYR   167      11.897  -5.412  -4.946  1.00  0.00           C  
ATOM   1346  CE1 TYR   167      11.667  -4.781  -3.742  1.00  0.00           C  
ATOM   1347  CZ  TYR   167      12.100  -3.529  -3.524  1.00  0.00           C  
ATOM   1348  OH  TYR   167      11.974  -2.974  -2.289  1.00  0.00           O  
ATOM   1349  CE2 TYR   167      12.804  -2.792  -4.538  1.00  0.00           C  
ATOM   1350  CD2 TYR   167      13.079  -3.436  -5.792  1.00  0.00           C  
ATOM   1351  C   TYR   167      15.585  -4.859  -7.246  1.00  0.00           C  
ATOM   1352  O   TYR   167      16.212  -4.442  -6.274  1.00  0.00           O  
ATOM   1353  N   THR   168      15.604  -4.277  -8.450  1.00  0.00           N  
ATOM   1354  CA  THR   168      16.110  -2.919  -8.601  1.00  0.00           C  
ATOM   1355  CB  THR   168      17.412  -2.945  -9.409  1.00  0.00           C  
ATOM   1356  CG2 THR   168      17.916  -1.518  -9.628  1.00  0.00           C  
ATOM   1357  OG1 THR   168      18.420  -3.666  -8.777  1.00  0.00           O  
ATOM   1358  C   THR   168      15.026  -1.948  -9.203  1.00  0.00           C  
ATOM   1359  O   THR   168      14.463  -2.173 -10.270  1.00  0.00           O  
ATOM   1360  N   MET   169      14.760  -0.816  -8.467  1.00  0.00           N  
ATOM   1361  CA  MET   169      13.871   0.156  -8.986  1.00  0.00           C  
ATOM   1362  CB  MET   169      13.283   1.004  -7.792  1.00  0.00           C  
ATOM   1363  CG  MET   169      12.348   0.109  -6.970  1.00  0.00           C  
ATOM   1364  SD  MET   169      11.317   1.084  -5.816  1.00  0.00           S  
ATOM   1365  CE  MET   169      12.625   1.856  -4.815  1.00  0.00           C  
ATOM   1366  C   MET   169      14.594   1.216  -9.864  1.00  0.00           C  
ATOM   1367  O   MET   169      15.737   1.611  -9.546  1.00  0.00           O  
ATOM   1368  N   THR   170      13.874   1.781 -10.827  1.00  0.00           N  
ATOM   1369  CA  THR   170      14.454   2.796 -11.658  1.00  0.00           C  
ATOM   1370  CB  THR   170      15.158   2.164 -12.897  1.00  0.00           C  
ATOM   1371  CG2 THR   170      14.334   1.293 -13.826  1.00  0.00           C  
ATOM   1372  OG1 THR   170      15.725   3.167 -13.793  1.00  0.00           O  
ATOM   1373  C   THR   170      13.482   3.872 -12.078  1.00  0.00           C  
ATOM   1374  O   THR   170      12.331   3.626 -12.315  1.00  0.00           O  
ATOM   1375  N   LEU   171      13.897   5.107 -12.204  1.00  0.00           N  
ATOM   1376  CA  LEU   171      13.051   6.284 -12.180  1.00  0.00           C  
ATOM   1377  CB  LEU   171      13.899   7.468 -11.444  1.00  0.00           C  
ATOM   1378  CG  LEU   171      13.261   8.826 -11.573  1.00  0.00           C  
ATOM   1379  CD1 LEU   171      12.035   8.912 -10.653  1.00  0.00           C  
ATOM   1380  CD2 LEU   171      14.211   9.964 -11.118  1.00  0.00           C  
ATOM   1381  C   LEU   171      12.561   6.608 -13.583  1.00  0.00           C  
ATOM   1382  O   LEU   171      13.361   6.723 -14.492  1.00  0.00           O  
ATOM   1383  N   LEU   172      11.260   6.784 -13.746  1.00  0.00           N  
ATOM   1384  CA  LEU   172      10.596   7.141 -14.984  1.00  0.00           C  
ATOM   1385  CB  LEU   172       9.367   6.224 -15.019  1.00  0.00           C  
ATOM   1386  CG  LEU   172       9.661   4.692 -14.967  1.00  0.00           C  
ATOM   1387  CD1 LEU   172       8.377   4.002 -15.577  1.00  0.00           C  
ATOM   1388  CD2 LEU   172      10.853   4.244 -15.759  1.00  0.00           C  
ATOM   1389  C   LEU   172      10.187   8.567 -15.093  1.00  0.00           C  
ATOM   1390  O   LEU   172      10.477   9.308 -16.061  1.00  0.00           O  
ATOM   1391  N   ASP   173       9.480   9.170 -14.104  1.00  0.00           N  
ATOM   1392  CA  ASP   173       8.967  10.549 -14.078  1.00  0.00           C  
ATOM   1393  CB  ASP   173       7.612  10.687 -14.939  1.00  0.00           C  
ATOM   1394  CG  ASP   173       7.531  11.832 -15.959  1.00  0.00           C  
ATOM   1395  OD1 ASP   173       6.802  11.710 -16.984  1.00  0.00           O  
ATOM   1396  OD2 ASP   173       8.228  12.836 -15.676  1.00  0.00           O1-
ATOM   1397  C   ASP   173       8.679  11.153 -12.761  1.00  0.00           C  
ATOM   1398  O   ASP   173       8.592  10.461 -11.720  1.00  0.00           O  
ATOM   1399  N   LEU   174       8.480  12.440 -12.647  1.00  0.00           N  
ATOM   1400  CA  LEU   174       8.571  13.237 -11.406  1.00  0.00           C  
ATOM   1401  CB  LEU   174      10.058  13.549 -11.200  1.00  0.00           C  
ATOM   1402  CG  LEU   174      10.615  13.342  -9.777  1.00  0.00           C  
ATOM   1403  CD1 LEU   174      12.138  13.585  -9.872  1.00  0.00           C  
ATOM   1404  CD2 LEU   174      10.023  14.150  -8.644  1.00  0.00           C  
ATOM   1405  C   LEU   174       7.661  14.479 -11.438  1.00  0.00           C  
ATOM   1406  O   LEU   174       7.906  15.446 -12.201  1.00  0.00           O  
ATOM   1407  N   PHE   175       6.715  14.517 -10.539  1.00  0.00           N  
ATOM   1408  CA  PHE   175       5.735  15.604 -10.395  1.00  0.00           C  
ATOM   1409  CB  PHE   175       4.320  15.110 -10.700  1.00  0.00           C  
ATOM   1410  CG  PHE   175       4.276  14.334 -11.980  1.00  0.00           C  
ATOM   1411  CD1 PHE   175       4.469  12.962 -11.983  1.00  0.00           C  
ATOM   1412  CE1 PHE   175       4.427  12.215 -13.190  1.00  0.00           C  
ATOM   1413  CZ  PHE   175       4.126  12.889 -14.404  1.00  0.00           C  
ATOM   1414  CE2 PHE   175       3.931  14.275 -14.369  1.00  0.00           C  
ATOM   1415  CD2 PHE   175       3.972  15.011 -13.146  1.00  0.00           C  
ATOM   1416  C   PHE   175       5.735  16.167  -8.909  1.00  0.00           C  
ATOM   1417  O   PHE   175       6.077  15.402  -7.964  1.00  0.00           O  
ATOM   1418  N   GLU   176       5.375  17.418  -8.632  1.00  0.00           N  
ATOM   1419  CA  GLU   176       4.992  17.986  -7.360  1.00  0.00           C  
ATOM   1420  CB  GLU   176       4.909  19.564  -7.468  1.00  0.00           C  
ATOM   1421  CG  GLU   176       6.337  20.085  -7.576  1.00  0.00           C  
ATOM   1422  CD  GLU   176       6.447  21.376  -6.818  1.00  0.00           C  
ATOM   1423  OE1 GLU   176       5.759  22.338  -7.167  1.00  0.00           O  
ATOM   1424  OE2 GLU   176       7.059  21.421  -5.730  1.00  0.00           O1-
ATOM   1425  C   GLU   176       3.576  17.534  -6.938  1.00  0.00           C  
ATOM   1426  O   GLU   176       2.785  17.198  -7.795  1.00  0.00           O  
ATOM   1427  N   VAL   177       3.177  17.602  -5.640  1.00  0.00           N  
ATOM   1428  CA  VAL   177       1.894  17.375  -4.912  1.00  0.00           C  
ATOM   1429  CB  VAL   177       1.779  15.965  -4.247  1.00  0.00           C  
ATOM   1430  CG1 VAL   177       0.439  15.692  -3.690  1.00  0.00           C  
ATOM   1431  CG2 VAL   177       2.145  14.885  -5.211  1.00  0.00           C  
ATOM   1432  C   VAL   177       1.738  18.600  -3.895  1.00  0.00           C  
ATOM   1433  O   VAL   177       2.480  18.704  -2.947  1.00  0.00           O  
ATOM   1434  N   GLU   178       0.792  19.512  -4.120  1.00  0.00           N  
ATOM   1435  CA  GLU   178       0.383  20.683  -3.341  1.00  0.00           C  
ATOM   1436  CB  GLU   178       0.895  21.957  -3.904  1.00  0.00           C  
ATOM   1437  CG  GLU   178       0.422  23.302  -3.103  1.00  0.00           C  
ATOM   1438  CD  GLU   178       0.664  24.669  -3.910  1.00  0.00           C  
ATOM   1439  OE1 GLU   178       0.378  25.730  -3.351  1.00  0.00           O  
ATOM   1440  OE2 GLU   178       1.378  24.623  -4.962  1.00  0.00           O1-
ATOM   1441  C   GLU   178      -1.067  20.669  -3.046  1.00  0.00           C  
ATOM   1442  O   GLU   178      -1.884  21.168  -3.835  1.00  0.00           O  
ATOM   1443  N   LYS   179      -1.507  20.064  -1.891  1.00  0.00           N  
ATOM   1444  CA  LYS   179      -2.892  19.898  -1.498  1.00  0.00           C  
ATOM   1445  CB  LYS   179      -3.024  18.697  -0.598  1.00  0.00           C  
ATOM   1446  CG  LYS   179      -4.426  18.231  -0.277  1.00  0.00           C  
ATOM   1447  CD  LYS   179      -4.565  16.902   0.420  1.00  0.00           C  
ATOM   1448  CE  LYS   179      -5.960  16.946   0.916  1.00  0.00           C  
ATOM   1449  NZ  LYS   179      -6.108  17.567   2.257  1.00  0.00           N1+
ATOM   1450  C   LYS   179      -3.485  21.196  -0.924  1.00  0.00           C  
ATOM   1451  O   LYS   179      -2.895  21.981  -0.207  1.00  0.00           O  
ATOM   1452  N   ASP   180      -4.697  21.423  -1.337  1.00  0.00           N  
ATOM   1453  CA  ASP   180      -5.362  22.691  -1.063  1.00  0.00           C  
ATOM   1454  CB  ASP   180      -6.598  22.857  -2.020  1.00  0.00           C  
ATOM   1455  CG  ASP   180      -7.023  24.361  -2.043  1.00  0.00           C  
ATOM   1456  OD1 ASP   180      -6.145  25.267  -2.072  1.00  0.00           O  
ATOM   1457  OD2 ASP   180      -8.188  24.697  -2.401  1.00  0.00           O1-
ATOM   1458  C   ASP   180      -5.650  22.895   0.454  1.00  0.00           C  
ATOM   1459  O   ASP   180      -6.408  22.155   1.049  1.00  0.00           O  
ATOM   1460  N   GLY   181      -4.999  23.922   1.036  1.00  0.00           N  
ATOM   1461  CA  GLY   181      -4.976  24.356   2.460  1.00  0.00           C  
ATOM   1462  C   GLY   181      -3.958  23.586   3.388  1.00  0.00           C  
ATOM   1463  O   GLY   181      -3.824  23.855   4.546  1.00  0.00           O  
ATOM   1464  N   GLU   182      -3.254  22.618   2.791  1.00  0.00           N  
ATOM   1465  CA  GLU   182      -2.332  21.695   3.569  1.00  0.00           C  
ATOM   1466  CB  GLU   182      -1.832  20.454   2.770  1.00  0.00           C  
ATOM   1467  CG  GLU   182      -0.829  19.575   3.543  1.00  0.00           C  
ATOM   1468  CD  GLU   182      -0.851  18.161   3.019  1.00  0.00           C  
ATOM   1469  OE1 GLU   182      -1.416  17.233   3.697  1.00  0.00           O  
ATOM   1470  OE2 GLU   182      -0.503  17.989   1.837  1.00  0.00           O1-
ATOM   1471  C   GLU   182      -1.145  22.505   4.167  1.00  0.00           C  
ATOM   1472  O   GLU   182      -0.805  22.281   5.315  1.00  0.00           O  
ATOM   1473  N   LYS   183      -0.442  23.420   3.386  1.00  0.00           N  
ATOM   1474  CA  LYS   183       0.645  24.213   3.988  1.00  0.00           C  
ATOM   1475  CB  LYS   183       1.347  25.052   2.857  1.00  0.00           C  
ATOM   1476  CG  LYS   183       0.606  26.327   2.470  1.00  0.00           C  
ATOM   1477  CD  LYS   183       1.328  26.904   1.289  1.00  0.00           C  
ATOM   1478  CE  LYS   183       1.077  26.263  -0.023  1.00  0.00           C  
ATOM   1479  NZ  LYS   183      -0.377  26.196  -0.506  1.00  0.00           N1+
ATOM   1480  C   LYS   183       0.092  25.085   5.127  1.00  0.00           C  
ATOM   1481  O   LYS   183       0.914  25.440   5.961  1.00  0.00           O  
ATOM   1482  N   GLU   184      -1.201  25.401   5.105  1.00  0.00           N  
ATOM   1483  CA  GLU   184      -1.764  26.235   6.197  1.00  0.00           C  
ATOM   1484  CB  GLU   184      -3.101  26.871   5.771  1.00  0.00           C  
ATOM   1485  CG  GLU   184      -3.936  27.424   6.913  1.00  0.00           C  
ATOM   1486  CD  GLU   184      -3.254  28.594   7.689  1.00  0.00           C  
ATOM   1487  OE1 GLU   184      -2.433  29.341   7.058  1.00  0.00           O  
ATOM   1488  OE2 GLU   184      -3.486  28.718   8.919  1.00  0.00           O1-
ATOM   1489  C   GLU   184      -1.836  25.417   7.526  1.00  0.00           C  
ATOM   1490  O   GLU   184      -1.313  25.813   8.569  1.00  0.00           O  
ATOM   1491  N   ALA   185      -2.395  24.204   7.341  1.00  0.00           N  
ATOM   1492  CA  ALA   185      -2.543  23.182   8.385  1.00  0.00           C  
ATOM   1493  CB  ALA   185      -3.515  22.052   7.995  1.00  0.00           C  
ATOM   1494  C   ALA   185      -1.200  22.648   8.945  1.00  0.00           C  
ATOM   1495  O   ALA   185      -1.209  22.240  10.096  1.00  0.00           O  
ATOM   1496  N   PHE   186      -0.101  22.769   8.166  1.00  0.00           N  
ATOM   1497  CA  PHE   186       1.217  22.301   8.569  1.00  0.00           C  
ATOM   1498  CB  PHE   186       2.140  22.425   7.333  1.00  0.00           C  
ATOM   1499  CG  PHE   186       3.509  21.773   7.592  1.00  0.00           C  
ATOM   1500  CD1 PHE   186       3.728  20.372   7.330  1.00  0.00           C  
ATOM   1501  CE1 PHE   186       4.826  19.713   7.828  1.00  0.00           C  
ATOM   1502  CZ  PHE   186       5.661  20.333   8.778  1.00  0.00           C  
ATOM   1503  CE2 PHE   186       5.592  21.769   8.941  1.00  0.00           C  
ATOM   1504  CD2 PHE   186       4.468  22.457   8.377  1.00  0.00           C  
ATOM   1505  C   PHE   186       1.690  23.051   9.832  1.00  0.00           C  
ATOM   1506  O   PHE   186       1.510  24.285   9.878  1.00  0.00           O  
ATOM   1507  N   ARG   187       2.250  22.353  10.861  1.00  0.00           N  
ATOM   1508  CA  ARG   187       2.704  22.859  12.200  1.00  0.00           C  
ATOM   1509  CB  ARG   187       2.635  21.771  13.300  1.00  0.00           C  
ATOM   1510  CG  ARG   187       1.247  21.562  13.954  1.00  0.00           C  
ATOM   1511  CD  ARG   187       0.819  22.734  14.901  1.00  0.00           C  
ATOM   1512  NE  ARG   187       1.576  22.896  16.118  1.00  0.00           N  
ATOM   1513  CZ  ARG   187       1.744  22.123  17.158  1.00  0.00           C  
ATOM   1514  NH1 ARG   187       0.927  21.054  17.289  1.00  0.00           N1+
ATOM   1515  NH2 ARG   187       2.614  22.375  18.075  1.00  0.00           N  
ATOM   1516  C   ARG   187       4.111  23.431  12.117  1.00  0.00           C  
ATOM   1517  O   ARG   187       5.017  22.751  12.282  1.00  0.00           O  
ATOM   1518  N   GLU   188       4.271  24.670  11.796  1.00  0.00           N  
ATOM   1519  CA  GLU   188       5.566  25.325  11.500  1.00  0.00           C  
ATOM   1520  CB  GLU   188       5.233  26.691  10.851  1.00  0.00           C  
ATOM   1521  CG  GLU   188       4.882  26.721   9.374  1.00  0.00           C  
ATOM   1522  CD  GLU   188       6.063  26.375   8.437  1.00  0.00           C  
ATOM   1523  OE1 GLU   188       5.787  25.729   7.361  1.00  0.00           O  
ATOM   1524  OE2 GLU   188       7.183  26.517   8.890  1.00  0.00           O1-
ATOM   1525  C   GLU   188       6.377  25.553  12.774  1.00  0.00           C  
ATOM   1526  O   GLU   188       7.581  25.657  12.730  1.00  0.00           O  
ATOM   1527  N   ASP   189       5.650  25.694  13.872  1.00  0.00           N  
ATOM   1528  CA  ASP   189       6.264  25.870  15.213  1.00  0.00           C  
ATOM   1529  CB  ASP   189       5.195  26.263  16.241  1.00  0.00           C  
ATOM   1530  CG  ASP   189       4.116  25.187  16.413  1.00  0.00           C  
ATOM   1531  OD1 ASP   189       3.152  25.102  15.638  1.00  0.00           O  
ATOM   1532  OD2 ASP   189       4.230  24.434  17.368  1.00  0.00           O1-
ATOM   1533  C   ASP   189       7.001  24.728  15.773  1.00  0.00           C  
ATOM   1534  O   ASP   189       7.606  24.875  16.862  1.00  0.00           O  
ATOM   1535  N   LEU   190       6.983  23.543  15.184  1.00  0.00           N  
ATOM   1536  CA  LEU   190       7.476  22.281  15.792  1.00  0.00           C  
ATOM   1537  CB  LEU   190       6.503  21.167  15.461  1.00  0.00           C  
ATOM   1538  CG  LEU   190       6.872  19.809  16.130  1.00  0.00           C  
ATOM   1539  CD1 LEU   190       6.808  19.764  17.735  1.00  0.00           C  
ATOM   1540  CD2 LEU   190       5.852  18.669  15.878  1.00  0.00           C  
ATOM   1541  C   LEU   190       8.914  22.201  15.255  1.00  0.00           C  
ATOM   1542  O   LEU   190       9.280  22.933  14.323  1.00  0.00           O  
ATOM   1543  N   HIE   191       9.765  21.355  15.860  1.00  0.00           N  
ATOM   1544  CA  HIE   191      11.127  21.014  15.415  1.00  0.00           C  
ATOM   1545  CB  HIE   191      11.988  21.090  16.649  1.00  0.00           C  
ATOM   1546  CG  HIE   191      11.553  20.074  17.616  1.00  0.00           C  
ATOM   1547  ND1 HIE   191      10.368  19.909  18.300  1.00  0.00           N  
ATOM   1548  CE1 HIE   191      10.544  19.158  19.368  1.00  0.00           C  
ATOM   1549  NE2 HIE   191      11.741  18.665  19.313  1.00  0.00           N  
ATOM   1550  CD2 HIE   191      12.415  19.263  18.268  1.00  0.00           C  
ATOM   1551  C   HIE   191      11.233  19.853  14.514  1.00  0.00           C  
ATOM   1552  O   HIE   191      10.186  19.242  14.165  1.00  0.00           O  
ATOM   1553  N   ASN   192      12.497  19.538  14.147  1.00  0.00           N  
ATOM   1554  CA  ASN   192      13.059  18.366  13.540  1.00  0.00           C  
ATOM   1555  CB  ASN   192      13.114  17.198  14.572  1.00  0.00           C  
ATOM   1556  CG  ASN   192      14.018  17.452  15.765  1.00  0.00           C  
ATOM   1557  OD1 ASN   192      14.761  18.458  15.776  1.00  0.00           O  
ATOM   1558  ND2 ASN   192      13.974  16.802  16.851  1.00  0.00           N  
ATOM   1559  C   ASN   192      12.361  17.973  12.198  1.00  0.00           C  
ATOM   1560  O   ASN   192      11.621  17.043  12.297  1.00  0.00           O  
ATOM   1561  N   ARG   193      12.541  18.777  11.167  1.00  0.00           N  
ATOM   1562  CA  ARG   193      11.857  18.771   9.892  1.00  0.00           C  
ATOM   1563  CB  ARG   193      11.515  20.222   9.444  1.00  0.00           C  
ATOM   1564  CG  ARG   193      10.247  20.160   8.558  1.00  0.00           C  
ATOM   1565  CD  ARG   193       9.940  21.478   7.797  1.00  0.00           C  
ATOM   1566  NE  ARG   193       9.849  22.616   8.686  1.00  0.00           N  
ATOM   1567  CZ  ARG   193       8.969  23.634   8.619  1.00  0.00           C  
ATOM   1568  NH1 ARG   193       8.178  23.854   7.554  1.00  0.00           N1+
ATOM   1569  NH2 ARG   193       8.808  24.506   9.577  1.00  0.00           N  
ATOM   1570  C   ARG   193      12.667  18.047   8.763  1.00  0.00           C  
ATOM   1571  O   ARG   193      13.814  18.431   8.419  1.00  0.00           O  
ATOM   1572  N   MET   194      12.067  17.131   7.984  1.00  0.00           N  
ATOM   1573  CA  MET   194      12.645  16.242   6.982  1.00  0.00           C  
ATOM   1574  CB  MET   194      13.006  14.931   7.650  1.00  0.00           C  
ATOM   1575  CG  MET   194      14.056  15.055   8.829  1.00  0.00           C  
ATOM   1576  SD  MET   194      14.757  13.418   9.140  1.00  0.00           S  
ATOM   1577  CE  MET   194      15.823  13.155   7.747  1.00  0.00           C  
ATOM   1578  C   MET   194      11.832  16.010   5.784  1.00  0.00           C  
ATOM   1579  O   MET   194      10.643  16.281   5.764  1.00  0.00           O  
ATOM   1580  N   LEU   195      12.412  15.444   4.764  1.00  0.00           N  
ATOM   1581  CA  LEU   195      11.586  14.898   3.649  1.00  0.00           C  
ATOM   1582  CB  LEU   195      12.132  15.643   2.402  1.00  0.00           C  
ATOM   1583  CG  LEU   195      11.539  15.208   1.055  1.00  0.00           C  
ATOM   1584  CD1 LEU   195      10.136  15.958   0.835  1.00  0.00           C  
ATOM   1585  CD2 LEU   195      12.405  15.648  -0.147  1.00  0.00           C  
ATOM   1586  C   LEU   195      11.763  13.380   3.555  1.00  0.00           C  
ATOM   1587  O   LEU   195      12.892  12.887   3.426  1.00  0.00           O  
ATOM   1588  N   LEU   196      10.675  12.644   3.792  1.00  0.00           N  
ATOM   1589  CA  LEU   196      10.610  11.225   3.970  1.00  0.00           C  
ATOM   1590  CB  LEU   196      10.319  10.914   5.463  1.00  0.00           C  
ATOM   1591  CG  LEU   196      11.232  11.344   6.578  1.00  0.00           C  
ATOM   1592  CD1 LEU   196      10.589  10.854   7.932  1.00  0.00           C  
ATOM   1593  CD2 LEU   196      12.686  10.719   6.504  1.00  0.00           C  
ATOM   1594  C   LEU   196       9.764  10.543   2.969  1.00  0.00           C  
ATOM   1595  O   LEU   196       8.716  11.057   2.568  1.00  0.00           O  
ATOM   1596  N   TRP   197      10.129   9.252   2.667  1.00  0.00           N  
ATOM   1597  CA  TRP   197       9.484   8.406   1.665  1.00  0.00           C  
ATOM   1598  CB  TRP   197      10.314   7.117   1.483  1.00  0.00           C  
ATOM   1599  CG  TRP   197      11.517   7.420   0.680  1.00  0.00           C  
ATOM   1600  CD1 TRP   197      12.706   7.912   1.127  1.00  0.00           C  
ATOM   1601  NE1 TRP   197      13.532   8.308   0.089  1.00  0.00           N  
ATOM   1602  CE2 TRP   197      12.830   8.141  -1.148  1.00  0.00           C  
ATOM   1603  CZ2 TRP   197      13.056   8.499  -2.458  1.00  0.00           C  
ATOM   1604  CH2 TRP   197      12.073   8.329  -3.453  1.00  0.00           C  
ATOM   1605  CZ3 TRP   197      10.859   7.717  -3.089  1.00  0.00           C  
ATOM   1606  CE3 TRP   197      10.527   7.420  -1.771  1.00  0.00           C  
ATOM   1607  CD2 TRP   197      11.536   7.579  -0.741  1.00  0.00           C  
ATOM   1608  C   TRP   197       8.032   7.952   2.094  1.00  0.00           C  
ATOM   1609  O   TRP   197       7.724   7.869   3.252  1.00  0.00           O  
ATOM   1610  N   HIE   198       7.142   7.596   1.188  1.00  0.00           N  
ATOM   1611  CA  HIE   198       5.909   6.824   1.501  1.00  0.00           C  
ATOM   1612  CB  HIE   198       4.735   7.761   1.984  1.00  0.00           C  
ATOM   1613  CG  HIE   198       3.418   7.046   2.353  1.00  0.00           C  
ATOM   1614  ND1 HIE   198       2.428   6.651   1.409  1.00  0.00           N  
ATOM   1615  CE1 HIE   198       1.427   6.126   2.129  1.00  0.00           C  
ATOM   1616  NE2 HIE   198       1.740   6.240   3.387  1.00  0.00           N  
ATOM   1617  CD2 HIE   198       2.895   6.812   3.594  1.00  0.00           C  
ATOM   1618  C   HIE   198       5.436   6.026   0.299  1.00  0.00           C  
ATOM   1619  O   HIE   198       5.672   6.425  -0.860  1.00  0.00           O  
ATOM   1620  N   GLY   199       4.875   4.817   0.420  1.00  0.00           N  
ATOM   1621  CA  GLY   199       4.388   3.933  -0.635  1.00  0.00           C  
ATOM   1622  C   GLY   199       3.002   3.422  -0.205  1.00  0.00           C  
ATOM   1623  O   GLY   199       2.771   2.908   0.851  1.00  0.00           O  
ATOM   1624  N   SER   200       2.203   3.201  -1.173  1.00  0.00           N  
ATOM   1625  CA  SER   200       1.070   2.308  -1.212  1.00  0.00           C  
ATOM   1626  CB  SER   200      -0.107   3.094  -0.665  1.00  0.00           C  
ATOM   1627  OG  SER   200      -1.296   2.484  -0.921  1.00  0.00           O  
ATOM   1628  C   SER   200       0.887   1.767  -2.636  1.00  0.00           C  
ATOM   1629  O   SER   200       1.658   2.145  -3.518  1.00  0.00           O  
ATOM   1630  N   ARG   201      -0.114   0.986  -2.907  1.00  0.00           N  
ATOM   1631  CA  ARG   201      -0.475   0.389  -4.248  1.00  0.00           C  
ATOM   1632  CB  ARG   201      -1.633  -0.566  -4.187  1.00  0.00           C  
ATOM   1633  CG  ARG   201      -1.028  -1.887  -3.809  1.00  0.00           C  
ATOM   1634  CD  ARG   201      -2.129  -2.978  -3.986  1.00  0.00           C  
ATOM   1635  NE  ARG   201      -1.635  -4.298  -4.014  1.00  0.00           N  
ATOM   1636  CZ  ARG   201      -1.440  -5.192  -3.033  1.00  0.00           C  
ATOM   1637  NH1 ARG   201      -1.450  -4.890  -1.767  1.00  0.00           N1+
ATOM   1638  NH2 ARG   201      -1.164  -6.420  -3.297  1.00  0.00           N  
ATOM   1639  C   ARG   201      -0.796   1.398  -5.416  1.00  0.00           C  
ATOM   1640  O   ARG   201      -1.653   2.267  -5.256  1.00  0.00           O  
ATOM   1641  N   MET   202      -0.264   1.173  -6.609  1.00  0.00           N  
ATOM   1642  CA  MET   202      -0.417   2.003  -7.809  1.00  0.00           C  
ATOM   1643  CB  MET   202       0.364   1.391  -8.985  1.00  0.00           C  
ATOM   1644  CG  MET   202       0.217   2.122 -10.276  1.00  0.00           C  
ATOM   1645  SD  MET   202       1.000   1.170 -11.630  1.00  0.00           S  
ATOM   1646  CE  MET   202      -0.258  -0.130 -11.789  1.00  0.00           C  
ATOM   1647  C   MET   202      -1.854   2.259  -8.123  1.00  0.00           C  
ATOM   1648  O   MET   202      -2.284   3.390  -8.463  1.00  0.00           O  
ATOM   1649  N   SER   203      -2.737   1.243  -8.071  1.00  0.00           N  
ATOM   1650  CA  SER   203      -4.235   1.482  -8.117  1.00  0.00           C  
ATOM   1651  CB  SER   203      -4.837   0.263  -8.878  1.00  0.00           C  
ATOM   1652  OG  SER   203      -4.175  -0.094 -10.112  1.00  0.00           O  
ATOM   1653  C   SER   203      -5.049   1.810  -6.821  1.00  0.00           C  
ATOM   1654  O   SER   203      -6.282   1.720  -6.809  1.00  0.00           O  
ATOM   1655  N   ASN   204      -4.297   2.254  -5.765  1.00  0.00           N  
ATOM   1656  CA  ASN   204      -4.828   2.791  -4.499  1.00  0.00           C  
ATOM   1657  CB  ASN   204      -4.925   1.570  -3.529  1.00  0.00           C  
ATOM   1658  CG  ASN   204      -5.807   1.905  -2.295  1.00  0.00           C  
ATOM   1659  OD1 ASN   204      -5.407   1.609  -1.157  1.00  0.00           O  
ATOM   1660  ND2 ASN   204      -7.023   2.456  -2.380  1.00  0.00           N  
ATOM   1661  C   ASN   204      -3.961   3.922  -3.897  1.00  0.00           C  
ATOM   1662  O   ASN   204      -3.705   4.002  -2.665  1.00  0.00           O  
ATOM   1663  N   TRP   205      -3.747   4.930  -4.732  1.00  0.00           N  
ATOM   1664  CA  TRP   205      -3.257   6.254  -4.194  1.00  0.00           C  
ATOM   1665  CB  TRP   205      -2.137   6.794  -5.123  1.00  0.00           C  
ATOM   1666  CG  TRP   205      -0.755   6.292  -4.867  1.00  0.00           C  
ATOM   1667  CD1 TRP   205      -0.112   5.464  -5.671  1.00  0.00           C  
ATOM   1668  NE1 TRP   205       1.131   5.127  -5.230  1.00  0.00           N  
ATOM   1669  CE2 TRP   205       1.340   5.856  -4.064  1.00  0.00           C  
ATOM   1670  CZ2 TRP   205       2.374   5.993  -3.162  1.00  0.00           C  
ATOM   1671  CH2 TRP   205       2.232   6.537  -1.857  1.00  0.00           C  
ATOM   1672  CZ3 TRP   205       0.951   7.017  -1.477  1.00  0.00           C  
ATOM   1673  CE3 TRP   205      -0.097   6.984  -2.428  1.00  0.00           C  
ATOM   1674  CD2 TRP   205       0.086   6.487  -3.737  1.00  0.00           C  
ATOM   1675  C   TRP   205      -4.383   7.316  -4.192  1.00  0.00           C  
ATOM   1676  O   TRP   205      -4.257   8.300  -3.519  1.00  0.00           O  
ATOM   1677  N   VAL   206      -5.476   7.008  -4.990  1.00  0.00           N  
ATOM   1678  CA  VAL   206      -6.468   8.059  -5.275  1.00  0.00           C  
ATOM   1679  CB  VAL   206      -7.458   7.664  -6.315  1.00  0.00           C  
ATOM   1680  CG1 VAL   206      -8.213   6.364  -5.912  1.00  0.00           C  
ATOM   1681  CG2 VAL   206      -8.441   8.804  -6.682  1.00  0.00           C  
ATOM   1682  C   VAL   206      -6.992   8.669  -3.960  1.00  0.00           C  
ATOM   1683  O   VAL   206      -7.094   9.926  -3.880  1.00  0.00           O  
ATOM   1684  N   GLY   207      -7.352   7.865  -2.982  1.00  0.00           N  
ATOM   1685  CA  GLY   207      -8.010   8.334  -1.699  1.00  0.00           C  
ATOM   1686  C   GLY   207      -7.089   9.401  -1.094  1.00  0.00           C  
ATOM   1687  O   GLY   207      -7.441  10.559  -0.979  1.00  0.00           O  
ATOM   1688  N   ILE   208      -5.781   9.083  -0.934  1.00  0.00           N  
ATOM   1689  CA  ILE   208      -4.711  10.037  -0.469  1.00  0.00           C  
ATOM   1690  CB  ILE   208      -3.392   9.354  -0.248  1.00  0.00           C  
ATOM   1691  CG2 ILE   208      -2.154  10.233  -0.186  1.00  0.00           C  
ATOM   1692  CG1 ILE   208      -3.398   8.418   0.997  1.00  0.00           C  
ATOM   1693  CD1 ILE   208      -4.313   7.215   0.932  1.00  0.00           C  
ATOM   1694  C   ILE   208      -4.496  11.270  -1.270  1.00  0.00           C  
ATOM   1695  O   ILE   208      -4.571  12.393  -0.737  1.00  0.00           O  
ATOM   1696  N   LEU   209      -4.373  11.114  -2.621  1.00  0.00           N  
ATOM   1697  CA  LEU   209      -4.223  12.299  -3.497  1.00  0.00           C  
ATOM   1698  CB  LEU   209      -3.780  11.862  -4.892  1.00  0.00           C  
ATOM   1699  CG  LEU   209      -2.501  11.037  -5.052  1.00  0.00           C  
ATOM   1700  CD1 LEU   209      -2.615  10.299  -6.412  1.00  0.00           C  
ATOM   1701  CD2 LEU   209      -1.233  11.927  -4.860  1.00  0.00           C  
ATOM   1702  C   LEU   209      -5.545  13.129  -3.622  1.00  0.00           C  
ATOM   1703  O   LEU   209      -5.553  14.282  -4.033  1.00  0.00           O  
ATOM   1704  N   SER   210      -6.698  12.551  -3.151  1.00  0.00           N  
ATOM   1705  CA  SER   210      -7.995  13.301  -2.984  1.00  0.00           C  
ATOM   1706  CB  SER   210      -9.258  12.612  -3.461  1.00  0.00           C  
ATOM   1707  OG  SER   210      -8.997  11.865  -4.669  1.00  0.00           O  
ATOM   1708  C   SER   210      -8.141  13.943  -1.654  1.00  0.00           C  
ATOM   1709  O   SER   210      -8.357  15.149  -1.533  1.00  0.00           O  
ATOM   1710  N   HIE   211      -7.897  13.236  -0.532  1.00  0.00           N  
ATOM   1711  CA  HIE   211      -8.330  13.717   0.763  1.00  0.00           C  
ATOM   1712  CB  HIE   211      -9.503  12.864   1.212  1.00  0.00           C  
ATOM   1713  CG  HIE   211     -10.615  12.760   0.199  1.00  0.00           C  
ATOM   1714  ND1 HIE   211     -11.153  13.826  -0.548  1.00  0.00           N  
ATOM   1715  CE1 HIE   211     -11.952  13.296  -1.524  1.00  0.00           C  
ATOM   1716  NE2 HIE   211     -12.016  11.973  -1.341  1.00  0.00           N  
ATOM   1717  CD2 HIE   211     -11.203  11.655  -0.277  1.00  0.00           C  
ATOM   1718  C   HIE   211      -7.192  13.813   1.799  1.00  0.00           C  
ATOM   1719  O   HIE   211      -7.460  14.292   2.907  1.00  0.00           O  
ATOM   1720  N   GLY   212      -5.898  13.454   1.550  1.00  0.00           N  
ATOM   1721  CA  GLY   212      -4.780  13.414   2.537  1.00  0.00           C  
ATOM   1722  C   GLY   212      -4.227  12.046   2.809  1.00  0.00           C  
ATOM   1723  O   GLY   212      -4.986  11.101   2.799  1.00  0.00           O  
ATOM   1724  N   LEU   213      -3.014  12.061   3.430  1.00  0.00           N  
ATOM   1725  CA  LEU   213      -2.536  10.977   4.289  1.00  0.00           C  
ATOM   1726  CB  LEU   213      -1.015  11.256   4.605  1.00  0.00           C  
ATOM   1727  CG  LEU   213      -0.152  11.135   3.348  1.00  0.00           C  
ATOM   1728  CD1 LEU   213       1.296  11.566   3.685  1.00  0.00           C  
ATOM   1729  CD2 LEU   213      -0.028   9.667   2.910  1.00  0.00           C  
ATOM   1730  C   LEU   213      -3.429  10.873   5.598  1.00  0.00           C  
ATOM   1731  O   LEU   213      -3.906  11.911   6.111  1.00  0.00           O  
ATOM   1732  N   ARG   214      -3.548   9.673   6.236  1.00  0.00           N  
ATOM   1733  CA  ARG   214      -4.745   9.437   7.108  1.00  0.00           C  
ATOM   1734  CB  ARG   214      -5.883   8.779   6.260  1.00  0.00           C  
ATOM   1735  CG  ARG   214      -5.710   7.605   5.309  1.00  0.00           C  
ATOM   1736  CD  ARG   214      -7.002   7.369   4.436  1.00  0.00           C  
ATOM   1737  NE  ARG   214      -6.742   6.322   3.379  1.00  0.00           N  
ATOM   1738  CZ  ARG   214      -7.325   5.982   2.256  1.00  0.00           C  
ATOM   1739  NH1 ARG   214      -8.345   6.542   1.733  1.00  0.00           N1+
ATOM   1740  NH2 ARG   214      -6.918   4.906   1.696  1.00  0.00           N  
ATOM   1741  C   ARG   214      -4.405   8.665   8.351  1.00  0.00           C  
ATOM   1742  O   ARG   214      -3.673   7.699   8.308  1.00  0.00           O  
ATOM   1743  N   ILE   215      -5.133   8.875   9.477  1.00  0.00           N  
ATOM   1744  CA  ILE   215      -5.140   7.886  10.578  1.00  0.00           C  
ATOM   1745  CB  ILE   215      -5.462   8.598  11.881  1.00  0.00           C  
ATOM   1746  CG2 ILE   215      -5.602   7.668  13.115  1.00  0.00           C  
ATOM   1747  CG1 ILE   215      -4.472   9.767  12.096  1.00  0.00           C  
ATOM   1748  CD1 ILE   215      -2.989   9.371  12.138  1.00  0.00           C  
ATOM   1749  C   ILE   215      -6.263   6.840  10.248  1.00  0.00           C  
ATOM   1750  O   ILE   215      -7.351   7.265   9.876  1.00  0.00           O  
ATOM   1751  N   ALA   216      -5.995   5.502  10.376  1.00  0.00           N  
ATOM   1752  CA  ALA   216      -6.947   4.376  10.055  1.00  0.00           C  
ATOM   1753  CB  ALA   216      -6.149   3.118   9.520  1.00  0.00           C  
ATOM   1754  C   ALA   216      -7.886   4.076  11.270  1.00  0.00           C  
ATOM   1755  O   ALA   216      -7.569   4.549  12.370  1.00  0.00           O  
ATOM   1756  N   PRO   217      -8.927   3.242  11.093  1.00  0.00           N  
ATOM   1757  CD  PRO   217      -9.385   2.659   9.843  1.00  0.00           C  
ATOM   1758  CG  PRO   217     -10.885   2.688   9.815  1.00  0.00           C  
ATOM   1759  CB  PRO   217     -11.253   2.653  11.278  1.00  0.00           C  
ATOM   1760  CA  PRO   217     -10.034   3.219  12.061  1.00  0.00           C  
ATOM   1761  C   PRO   217      -9.777   2.538  13.391  1.00  0.00           C  
ATOM   1762  O   PRO   217      -8.990   1.569  13.457  1.00  0.00           O  
ATOM   1763  N   PRO   218     -10.469   2.822  14.503  1.00  0.00           N  
ATOM   1764  CD  PRO   218     -11.457   3.900  14.682  1.00  0.00           C  
ATOM   1765  CG  PRO   218     -11.651   4.139  16.167  1.00  0.00           C  
ATOM   1766  CB  PRO   218     -11.448   2.776  16.730  1.00  0.00           C  
ATOM   1767  CA  PRO   218     -10.420   2.086  15.765  1.00  0.00           C  
ATOM   1768  C   PRO   218     -10.752   0.597  15.603  1.00  0.00           C  
ATOM   1769  O   PRO   218     -10.360  -0.236  16.505  1.00  0.00           O  
ATOM   1770  N   GLU   219     -11.459   0.097  14.580  1.00  0.00           N  
ATOM   1771  CA  GLU   219     -11.759  -1.327  14.345  1.00  0.00           C  
ATOM   1772  CB  GLU   219     -13.108  -1.447  13.564  1.00  0.00           C  
ATOM   1773  CG  GLU   219     -14.315  -0.668  13.947  1.00  0.00           C  
ATOM   1774  CD  GLU   219     -14.849  -1.022  15.325  1.00  0.00           C  
ATOM   1775  OE1 GLU   219     -16.065  -1.106  15.552  1.00  0.00           O  
ATOM   1776  OE2 GLU   219     -14.072  -1.241  16.284  1.00  0.00           O1-
ATOM   1777  C   GLU   219     -10.633  -2.209  13.673  1.00  0.00           C  
ATOM   1778  O   GLU   219     -10.809  -3.472  13.539  1.00  0.00           O  
ATOM   1779  N   ALA   220      -9.530  -1.596  13.276  1.00  0.00           N  
ATOM   1780  CA  ALA   220      -8.523  -2.172  12.427  1.00  0.00           C  
ATOM   1781  CB  ALA   220      -7.788  -1.127  11.569  1.00  0.00           C  
ATOM   1782  C   ALA   220      -7.593  -3.130  13.208  1.00  0.00           C  
ATOM   1783  O   ALA   220      -7.263  -2.817  14.361  1.00  0.00           O  
ATOM   1784  N   PRO   221      -6.966  -4.160  12.605  1.00  0.00           N  
ATOM   1785  CD  PRO   221      -7.355  -4.729  11.332  1.00  0.00           C  
ATOM   1786  CG  PRO   221      -6.751  -6.162  11.352  1.00  0.00           C  
ATOM   1787  CB  PRO   221      -5.545  -5.943  12.250  1.00  0.00           C  
ATOM   1788  CA  PRO   221      -5.957  -4.872  13.316  1.00  0.00           C  
ATOM   1789  C   PRO   221      -4.701  -4.205  13.899  1.00  0.00           C  
ATOM   1790  O   PRO   221      -4.417  -3.024  13.707  1.00  0.00           O  
ATOM   1791  N   ILE   222      -3.896  -4.896  14.673  1.00  0.00           N  
ATOM   1792  CA  ILE   222      -2.553  -4.421  14.951  1.00  0.00           C  
ATOM   1793  CB  ILE   222      -2.078  -5.117  16.275  1.00  0.00           C  
ATOM   1794  CG2 ILE   222      -0.584  -5.273  16.541  1.00  0.00           C  
ATOM   1795  CG1 ILE   222      -2.514  -4.348  17.575  1.00  0.00           C  
ATOM   1796  CD1 ILE   222      -2.527  -5.046  18.930  1.00  0.00           C  
ATOM   1797  C   ILE   222      -1.730  -4.704  13.747  1.00  0.00           C  
ATOM   1798  O   ILE   222      -0.725  -4.004  13.594  1.00  0.00           O  
ATOM   1799  N   THR   223      -1.979  -5.760  12.936  1.00  0.00           N  
ATOM   1800  CA  THR   223      -1.308  -6.172  11.718  1.00  0.00           C  
ATOM   1801  CB  THR   223      -2.123  -7.237  11.007  1.00  0.00           C  
ATOM   1802  CG2 THR   223      -1.574  -7.572   9.580  1.00  0.00           C  
ATOM   1803  OG1 THR   223      -2.078  -8.465  11.703  1.00  0.00           O  
ATOM   1804  C   THR   223      -1.163  -4.913  10.816  1.00  0.00           C  
ATOM   1805  O   THR   223      -2.081  -4.251  10.519  1.00  0.00           O  
ATOM   1806  N   GLY   224       0.098  -4.679  10.386  1.00  0.00           N  
ATOM   1807  CA  GLY   224       0.519  -3.406   9.733  1.00  0.00           C  
ATOM   1808  C   GLY   224       0.893  -2.342  10.791  1.00  0.00           C  
ATOM   1809  O   GLY   224       2.012  -1.836  10.887  1.00  0.00           O  
ATOM   1810  N   TYR   225      -0.111  -1.991  11.558  1.00  0.00           N  
ATOM   1811  CA  TYR   225      -0.130  -0.935  12.557  1.00  0.00           C  
ATOM   1812  CB  TYR   225      -1.600  -0.603  12.825  1.00  0.00           C  
ATOM   1813  CG  TYR   225      -2.477  -0.104  11.575  1.00  0.00           C  
ATOM   1814  CD1 TYR   225      -3.413  -0.923  11.023  1.00  0.00           C  
ATOM   1815  CE1 TYR   225      -4.107  -0.523   9.839  1.00  0.00           C  
ATOM   1816  CZ  TYR   225      -3.901   0.744   9.328  1.00  0.00           C  
ATOM   1817  OH  TYR   225      -4.441   1.162   8.138  1.00  0.00           O  
ATOM   1818  CE2 TYR   225      -2.823   1.531   9.856  1.00  0.00           C  
ATOM   1819  CD2 TYR   225      -2.153   1.200  11.015  1.00  0.00           C  
ATOM   1820  C   TYR   225       0.570  -1.371  13.889  1.00  0.00           C  
ATOM   1821  O   TYR   225       0.217  -1.028  15.043  1.00  0.00           O  
ATOM   1822  N   MET   226       1.703  -2.008  13.723  1.00  0.00           N  
ATOM   1823  CA  MET   226       2.627  -2.635  14.714  1.00  0.00           C  
ATOM   1824  CB  MET   226       3.686  -3.457  13.917  1.00  0.00           C  
ATOM   1825  CG  MET   226       3.165  -4.693  13.110  1.00  0.00           C  
ATOM   1826  SD  MET   226       2.425  -5.934  14.082  1.00  0.00           S  
ATOM   1827  CE  MET   226       3.763  -6.567  15.055  1.00  0.00           C  
ATOM   1828  C   MET   226       3.273  -1.573  15.764  1.00  0.00           C  
ATOM   1829  O   MET   226       3.924  -2.027  16.725  1.00  0.00           O  
ATOM   1830  N   PHE   227       2.968  -0.278  15.561  1.00  0.00           N  
ATOM   1831  CA  PHE   227       3.194   0.828  16.454  1.00  0.00           C  
ATOM   1832  CB  PHE   227       4.491   1.758  16.045  1.00  0.00           C  
ATOM   1833  CG  PHE   227       5.799   1.014  16.249  1.00  0.00           C  
ATOM   1834  CD1 PHE   227       6.359   0.902  17.529  1.00  0.00           C  
ATOM   1835  CE1 PHE   227       7.712   0.431  17.597  1.00  0.00           C  
ATOM   1836  CZ  PHE   227       8.404   0.066  16.453  1.00  0.00           C  
ATOM   1837  CE2 PHE   227       7.828   0.140  15.201  1.00  0.00           C  
ATOM   1838  CD2 PHE   227       6.542   0.652  15.102  1.00  0.00           C  
ATOM   1839  C   PHE   227       2.009   1.862  16.668  1.00  0.00           C  
ATOM   1840  O   PHE   227       2.171   2.968  17.194  1.00  0.00           O  
ATOM   1841  N   GLY   228       0.781   1.566  16.197  1.00  0.00           N  
ATOM   1842  CA  GLY   228      -0.492   2.312  16.327  1.00  0.00           C  
ATOM   1843  C   GLY   228      -1.014   2.739  14.911  1.00  0.00           C  
ATOM   1844  O   GLY   228      -0.361   2.532  13.908  1.00  0.00           O  
ATOM   1845  N   LYS   229      -2.193   3.407  14.943  1.00  0.00           N  
ATOM   1846  CA  LYS   229      -2.975   3.722  13.779  1.00  0.00           C  
ATOM   1847  CB  LYS   229      -4.515   3.896  14.150  1.00  0.00           C  
ATOM   1848  CG  LYS   229      -5.342   2.563  14.207  1.00  0.00           C  
ATOM   1849  CD  LYS   229      -4.788   1.385  15.023  1.00  0.00           C  
ATOM   1850  CE  LYS   229      -5.659   0.158  14.716  1.00  0.00           C  
ATOM   1851  NZ  LYS   229      -5.319  -0.971  15.557  1.00  0.00           N1+
ATOM   1852  C   LYS   229      -2.392   4.831  12.932  1.00  0.00           C  
ATOM   1853  O   LYS   229      -3.121   5.402  12.099  1.00  0.00           O  
ATOM   1854  N   GLY   230      -1.124   5.127  13.077  1.00  0.00           N  
ATOM   1855  CA  GLY   230      -0.458   6.277  12.447  1.00  0.00           C  
ATOM   1856  C   GLY   230      -0.331   6.292  10.943  1.00  0.00           C  
ATOM   1857  O   GLY   230      -0.671   5.274  10.301  1.00  0.00           O  
ATOM   1858  N   ILE   231       0.332   7.345  10.400  1.00  0.00           N  
ATOM   1859  CA  ILE   231       0.937   7.362   9.034  1.00  0.00           C  
ATOM   1860  CB  ILE   231       0.822   8.758   8.375  1.00  0.00           C  
ATOM   1861  CG2 ILE   231       1.357   8.721   6.893  1.00  0.00           C  
ATOM   1862  CG1 ILE   231      -0.601   9.288   8.379  1.00  0.00           C  
ATOM   1863  CD1 ILE   231      -0.654  10.817   8.641  1.00  0.00           C  
ATOM   1864  C   ILE   231       2.448   7.006   9.251  1.00  0.00           C  
ATOM   1865  O   ILE   231       3.167   7.701   9.926  1.00  0.00           O  
ATOM   1866  N   TYR   232       2.871   5.970   8.597  1.00  0.00           N  
ATOM   1867  CA  TYR   232       4.175   5.325   8.758  1.00  0.00           C  
ATOM   1868  CB  TYR   232       3.982   3.825   8.679  1.00  0.00           C  
ATOM   1869  CG  TYR   232       3.427   3.099   9.878  1.00  0.00           C  
ATOM   1870  CD1 TYR   232       2.230   3.568  10.385  1.00  0.00           C  
ATOM   1871  CE1 TYR   232       1.648   2.894  11.529  1.00  0.00           C  
ATOM   1872  CZ  TYR   232       2.394   1.949  12.232  1.00  0.00           C  
ATOM   1873  OH  TYR   232       1.937   1.322  13.351  1.00  0.00           O  
ATOM   1874  CE2 TYR   232       3.648   1.495  11.699  1.00  0.00           C  
ATOM   1875  CD2 TYR   232       4.140   2.104  10.536  1.00  0.00           C  
ATOM   1876  C   TYR   232       5.055   5.791   7.502  1.00  0.00           C  
ATOM   1877  O   TYR   232       4.594   5.688   6.325  1.00  0.00           O  
ATOM   1878  N   PHE   233       6.348   6.060   7.681  1.00  0.00           N  
ATOM   1879  CA  PHE   233       7.246   6.648   6.610  1.00  0.00           C  
ATOM   1880  CB  PHE   233       7.498   8.102   6.971  1.00  0.00           C  
ATOM   1881  CG  PHE   233       6.268   8.924   6.858  1.00  0.00           C  
ATOM   1882  CD1 PHE   233       5.771   9.458   5.672  1.00  0.00           C  
ATOM   1883  CE1 PHE   233       4.682  10.388   5.695  1.00  0.00           C  
ATOM   1884  CZ  PHE   233       4.173  10.790   6.937  1.00  0.00           C  
ATOM   1885  CE2 PHE   233       4.554  10.225   8.092  1.00  0.00           C  
ATOM   1886  CD2 PHE   233       5.667   9.385   8.094  1.00  0.00           C  
ATOM   1887  C   PHE   233       8.593   5.928   6.677  1.00  0.00           C  
ATOM   1888  O   PHE   233       8.981   5.247   7.631  1.00  0.00           O  
ATOM   1889  N   ALA   234       9.427   6.166   5.667  1.00  0.00           N  
ATOM   1890  CA  ALA   234      10.843   5.700   5.738  1.00  0.00           C  
ATOM   1891  CB  ALA   234      10.967   4.457   4.801  1.00  0.00           C  
ATOM   1892  C   ALA   234      11.914   6.692   5.284  1.00  0.00           C  
ATOM   1893  O   ALA   234      11.636   7.618   4.553  1.00  0.00           O  
ATOM   1894  N   ASP   235      13.127   6.466   5.773  1.00  0.00           N  
ATOM   1895  CA  ASP   235      14.355   7.191   5.228  1.00  0.00           C  
ATOM   1896  CB  ASP   235      15.339   7.711   6.324  1.00  0.00           C  
ATOM   1897  CG  ASP   235      15.705   6.609   7.357  1.00  0.00           C  
ATOM   1898  OD1 ASP   235      15.982   5.470   7.067  1.00  0.00           O  
ATOM   1899  OD2 ASP   235      15.737   7.000   8.569  1.00  0.00           O1-
ATOM   1900  C   ASP   235      14.977   6.411   3.987  1.00  0.00           C  
ATOM   1901  O   ASP   235      15.227   7.013   2.951  1.00  0.00           O  
ATOM   1902  N   MET   236      15.096   5.105   4.128  1.00  0.00           N  
ATOM   1903  CA  MET   236      15.219   4.210   2.976  1.00  0.00           C  
ATOM   1904  CB  MET   236      15.624   2.799   3.476  1.00  0.00           C  
ATOM   1905  CG  MET   236      17.036   2.654   4.146  1.00  0.00           C  
ATOM   1906  SD  MET   236      18.561   3.013   3.062  1.00  0.00           S  
ATOM   1907  CE  MET   236      18.573   1.467   2.126  1.00  0.00           C  
ATOM   1908  C   MET   236      14.054   4.044   2.025  1.00  0.00           C  
ATOM   1909  O   MET   236      13.053   3.470   2.435  1.00  0.00           O  
ATOM   1910  N   SER   237      14.160   4.464   0.715  1.00  0.00           N  
ATOM   1911  CA  SER   237      13.262   4.050  -0.428  1.00  0.00           C  
ATOM   1912  CB  SER   237      13.596   4.681  -1.719  1.00  0.00           C  
ATOM   1913  OG  SER   237      14.669   4.038  -2.381  1.00  0.00           O  
ATOM   1914  C   SER   237      13.017   2.515  -0.447  1.00  0.00           C  
ATOM   1915  O   SER   237      11.918   2.038  -0.501  1.00  0.00           O  
ATOM   1916  N   SER   238      14.046   1.630  -0.238  1.00  0.00           N  
ATOM   1917  CA  SER   238      13.945   0.137  -0.065  1.00  0.00           C  
ATOM   1918  CB  SER   238      15.432  -0.381   0.124  1.00  0.00           C  
ATOM   1919  OG  SER   238      16.412  -0.064  -0.878  1.00  0.00           O  
ATOM   1920  C   SER   238      12.949  -0.342   1.029  1.00  0.00           C  
ATOM   1921  O   SER   238      12.695  -1.539   1.053  1.00  0.00           O  
ATOM   1922  N   LYS   239      12.449   0.559   1.930  1.00  0.00           N  
ATOM   1923  CA  LYS   239      11.352   0.269   2.811  1.00  0.00           C  
ATOM   1924  CB  LYS   239      11.598   0.972   4.144  1.00  0.00           C  
ATOM   1925  CG  LYS   239      10.504   0.706   5.228  1.00  0.00           C  
ATOM   1926  CD  LYS   239      10.391  -0.787   5.613  1.00  0.00           C  
ATOM   1927  CE  LYS   239       9.920  -0.988   7.058  1.00  0.00           C  
ATOM   1928  NZ  LYS   239      10.875  -0.604   8.126  1.00  0.00           N1+
ATOM   1929  C   LYS   239      10.037   0.633   2.146  1.00  0.00           C  
ATOM   1930  O   LYS   239       9.406  -0.359   1.764  1.00  0.00           O  
ATOM   1931  N   SER   240       9.800   1.891   1.818  1.00  0.00           N  
ATOM   1932  CA  SER   240       8.538   2.277   1.234  1.00  0.00           C  
ATOM   1933  CB  SER   240       8.472   3.751   0.890  1.00  0.00           C  
ATOM   1934  OG  SER   240       8.457   4.477   2.126  1.00  0.00           O  
ATOM   1935  C   SER   240       8.141   1.491  -0.093  1.00  0.00           C  
ATOM   1936  O   SER   240       6.925   1.146  -0.229  1.00  0.00           O  
ATOM   1937  N   ALA   241       9.052   1.043  -0.895  1.00  0.00           N  
ATOM   1938  CA  ALA   241       8.855   0.158  -1.999  1.00  0.00           C  
ATOM   1939  CB  ALA   241      10.275  -0.070  -2.662  1.00  0.00           C  
ATOM   1940  C   ALA   241       8.059  -1.070  -1.741  1.00  0.00           C  
ATOM   1941  O   ALA   241       7.268  -1.449  -2.615  1.00  0.00           O  
ATOM   1942  N   ASN   242       8.227  -1.673  -0.586  1.00  0.00           N  
ATOM   1943  CA  ASN   242       7.465  -2.872  -0.197  1.00  0.00           C  
ATOM   1944  CB  ASN   242       7.618  -3.089   1.326  1.00  0.00           C  
ATOM   1945  CG  ASN   242       8.827  -3.847   1.753  1.00  0.00           C  
ATOM   1946  OD1 ASN   242       8.883  -5.046   1.772  1.00  0.00           O  
ATOM   1947  ND2 ASN   242       9.782  -3.161   2.345  1.00  0.00           N  
ATOM   1948  C   ASN   242       5.969  -2.747  -0.499  1.00  0.00           C  
ATOM   1949  O   ASN   242       5.368  -3.542  -1.161  1.00  0.00           O  
ATOM   1950  N   TYR   243       5.352  -1.635   0.004  1.00  0.00           N  
ATOM   1951  CA  TYR   243       3.914  -1.551   0.042  1.00  0.00           C  
ATOM   1952  CB  TYR   243       3.454  -0.613   1.228  1.00  0.00           C  
ATOM   1953  CG  TYR   243       4.281  -0.804   2.475  1.00  0.00           C  
ATOM   1954  CD1 TYR   243       5.412  -0.011   2.666  1.00  0.00           C  
ATOM   1955  CE1 TYR   243       6.376  -0.273   3.676  1.00  0.00           C  
ATOM   1956  CZ  TYR   243       6.244  -1.388   4.571  1.00  0.00           C  
ATOM   1957  OH  TYR   243       7.251  -1.664   5.424  1.00  0.00           O  
ATOM   1958  CE2 TYR   243       5.087  -2.218   4.370  1.00  0.00           C  
ATOM   1959  CD2 TYR   243       4.153  -1.941   3.326  1.00  0.00           C  
ATOM   1960  C   TYR   243       3.187  -1.197  -1.277  1.00  0.00           C  
ATOM   1961  O   TYR   243       1.970  -1.229  -1.374  1.00  0.00           O  
ATOM   1962  N   CYS   244       4.012  -1.027  -2.377  1.00  0.00           N  
ATOM   1963  CA  CYS   244       3.489  -0.668  -3.743  1.00  0.00           C  
ATOM   1964  CB  CYS   244       4.535   0.094  -4.613  1.00  0.00           C  
ATOM   1965  SG  CYS   244       5.383   1.376  -3.658  1.00  0.00           S  
ATOM   1966  C   CYS   244       2.944  -1.892  -4.453  1.00  0.00           C  
ATOM   1967  O   CYS   244       2.164  -1.831  -5.408  1.00  0.00           O  
ATOM   1968  N   PHE   245       3.401  -3.054  -4.029  1.00  0.00           N  
ATOM   1969  CA  PHE   245       3.056  -4.384  -4.366  1.00  0.00           C  
ATOM   1970  CB  PHE   245       1.803  -4.763  -3.633  1.00  0.00           C  
ATOM   1971  CG  PHE   245       2.010  -4.934  -2.092  1.00  0.00           C  
ATOM   1972  CD1 PHE   245       1.437  -4.131  -1.070  1.00  0.00           C  
ATOM   1973  CE1 PHE   245       1.675  -4.373   0.301  1.00  0.00           C  
ATOM   1974  CZ  PHE   245       2.378  -5.509   0.644  1.00  0.00           C  
ATOM   1975  CE2 PHE   245       2.915  -6.345  -0.310  1.00  0.00           C  
ATOM   1976  CD2 PHE   245       2.759  -6.069  -1.690  1.00  0.00           C  
ATOM   1977  C   PHE   245       3.043  -4.621  -5.869  1.00  0.00           C  
ATOM   1978  O   PHE   245       2.197  -5.324  -6.476  1.00  0.00           O  
ATOM   1979  N   ALA   246       4.164  -4.209  -6.442  1.00  0.00           N  
ATOM   1980  CA  ALA   246       4.485  -4.432  -7.817  1.00  0.00           C  
ATOM   1981  CB  ALA   246       5.571  -3.438  -8.243  1.00  0.00           C  
ATOM   1982  C   ALA   246       4.877  -5.885  -8.007  1.00  0.00           C  
ATOM   1983  O   ALA   246       5.509  -6.419  -7.070  1.00  0.00           O  
ATOM   1984  N   SER   247       4.679  -6.465  -9.184  1.00  0.00           N  
ATOM   1985  CA  SER   247       5.008  -7.881  -9.454  1.00  0.00           C  
ATOM   1986  CB  SER   247       3.875  -8.719  -9.006  1.00  0.00           C  
ATOM   1987  OG  SER   247       2.650  -8.232  -9.521  1.00  0.00           O  
ATOM   1988  C   SER   247       5.456  -8.128 -10.873  1.00  0.00           C  
ATOM   1989  O   SER   247       5.754  -7.261 -11.645  1.00  0.00           O  
ATOM   1990  N   ARG   248       5.817  -9.413 -11.131  1.00  0.00           N  
ATOM   1991  CA  ARG   248       6.645  -9.899 -12.317  1.00  0.00           C  
ATOM   1992  CB  ARG   248       7.032 -11.386 -12.254  1.00  0.00           C  
ATOM   1993  CG  ARG   248       5.876 -12.401 -12.305  1.00  0.00           C  
ATOM   1994  CD  ARG   248       6.436 -13.811 -11.962  1.00  0.00           C  
ATOM   1995  NE  ARG   248       6.180 -14.208 -10.566  1.00  0.00           N  
ATOM   1996  CZ  ARG   248       6.443 -15.391  -9.963  1.00  0.00           C  
ATOM   1997  NH1 ARG   248       7.032 -16.393 -10.574  1.00  0.00           N1+
ATOM   1998  NH2 ARG   248       6.020 -15.634  -8.770  1.00  0.00           N  
ATOM   1999  C   ARG   248       6.110  -9.606 -13.690  1.00  0.00           C  
ATOM   2000  O   ARG   248       6.908  -9.580 -14.638  1.00  0.00           O  
ATOM   2001  N   LEU   249       4.832  -9.301 -13.832  1.00  0.00           N  
ATOM   2002  CA  LEU   249       4.192  -8.817 -15.115  1.00  0.00           C  
ATOM   2003  CB  LEU   249       3.363  -9.932 -15.684  1.00  0.00           C  
ATOM   2004  CG  LEU   249       2.863  -9.669 -17.146  1.00  0.00           C  
ATOM   2005  CD1 LEU   249       4.083  -9.679 -18.062  1.00  0.00           C  
ATOM   2006  CD2 LEU   249       1.993 -10.890 -17.702  1.00  0.00           C  
ATOM   2007  C   LEU   249       3.384  -7.509 -14.775  1.00  0.00           C  
ATOM   2008  O   LEU   249       2.518  -7.085 -15.515  1.00  0.00           O  
ATOM   2009  N   LYS   250       3.579  -6.858 -13.650  1.00  0.00           N  
ATOM   2010  CA  LYS   250       2.962  -5.518 -13.275  1.00  0.00           C  
ATOM   2011  CB  LYS   250       1.736  -5.824 -12.266  1.00  0.00           C  
ATOM   2012  CG  LYS   250       0.759  -6.779 -12.866  1.00  0.00           C  
ATOM   2013  CD  LYS   250      -0.457  -6.956 -12.022  1.00  0.00           C  
ATOM   2014  CE  LYS   250      -0.330  -8.002 -10.877  1.00  0.00           C  
ATOM   2015  NZ  LYS   250      -1.601  -8.120 -10.175  1.00  0.00           N1+
ATOM   2016  C   LYS   250       4.027  -4.652 -12.512  1.00  0.00           C  
ATOM   2017  O   LYS   250       3.975  -4.399 -11.301  1.00  0.00           O  
ATOM   2018  N   ASN   251       5.074  -4.421 -13.303  1.00  0.00           N  
ATOM   2019  CA  ASN   251       6.404  -3.913 -12.881  1.00  0.00           C  
ATOM   2020  CB  ASN   251       7.410  -4.343 -14.008  1.00  0.00           C  
ATOM   2021  CG  ASN   251       7.737  -5.821 -13.997  1.00  0.00           C  
ATOM   2022  OD1 ASN   251       7.005  -6.593 -14.554  1.00  0.00           O  
ATOM   2023  ND2 ASN   251       8.800  -6.225 -13.406  1.00  0.00           N  
ATOM   2024  C   ASN   251       6.425  -2.389 -12.688  1.00  0.00           C  
ATOM   2025  O   ASN   251       7.346  -1.815 -12.049  1.00  0.00           O  
ATOM   2026  N   THR   252       5.473  -1.594 -13.249  1.00  0.00           N  
ATOM   2027  CA  THR   252       5.536  -0.160 -12.962  1.00  0.00           C  
ATOM   2028  CB  THR   252       4.684   0.635 -14.076  1.00  0.00           C  
ATOM   2029  CG2 THR   252       4.823   2.174 -14.000  1.00  0.00           C  
ATOM   2030  OG1 THR   252       5.124   0.284 -15.380  1.00  0.00           O  
ATOM   2031  C   THR   252       5.006   0.122 -11.538  1.00  0.00           C  
ATOM   2032  O   THR   252       4.174  -0.598 -11.087  1.00  0.00           O  
ATOM   2033  N   GLY   253       5.420   1.196 -10.865  1.00  0.00           N  
ATOM   2034  CA  GLY   253       4.858   1.662  -9.638  1.00  0.00           C  
ATOM   2035  C   GLY   253       5.060   3.153  -9.463  1.00  0.00           C  
ATOM   2036  O   GLY   253       5.633   3.868 -10.367  1.00  0.00           O  
ATOM   2037  N   LEU   254       4.530   3.706  -8.417  1.00  0.00           N  
ATOM   2038  CA  LEU   254       4.597   5.158  -8.041  1.00  0.00           C  
ATOM   2039  CB  LEU   254       3.181   5.790  -8.069  1.00  0.00           C  
ATOM   2040  CG  LEU   254       2.445   5.930  -9.441  1.00  0.00           C  
ATOM   2041  CD1 LEU   254       1.001   6.363  -9.108  1.00  0.00           C  
ATOM   2042  CD2 LEU   254       3.081   6.849 -10.484  1.00  0.00           C  
ATOM   2043  C   LEU   254       5.022   5.193  -6.579  1.00  0.00           C  
ATOM   2044  O   LEU   254       4.635   4.399  -5.740  1.00  0.00           O  
ATOM   2045  N   LEU   255       5.741   6.246  -6.178  1.00  0.00           N  
ATOM   2046  CA  LEU   255       6.141   6.484  -4.772  1.00  0.00           C  
ATOM   2047  CB  LEU   255       7.650   6.028  -4.690  1.00  0.00           C  
ATOM   2048  CG  LEU   255       7.857   4.484  -4.349  1.00  0.00           C  
ATOM   2049  CD1 LEU   255       9.291   4.138  -4.731  1.00  0.00           C  
ATOM   2050  CD2 LEU   255       7.666   4.230  -2.852  1.00  0.00           C  
ATOM   2051  C   LEU   255       6.035   7.962  -4.367  1.00  0.00           C  
ATOM   2052  O   LEU   255       6.103   8.862  -5.212  1.00  0.00           O  
ATOM   2053  N   LEU   256       5.951   8.234  -3.036  1.00  0.00           N  
ATOM   2054  CA  LEU   256       5.659   9.616  -2.601  1.00  0.00           C  
ATOM   2055  CB  LEU   256       4.249   9.567  -1.905  1.00  0.00           C  
ATOM   2056  CG  LEU   256       3.548  10.993  -1.723  1.00  0.00           C  
ATOM   2057  CD1 LEU   256       2.815  11.497  -3.014  1.00  0.00           C  
ATOM   2058  CD2 LEU   256       2.553  11.059  -0.594  1.00  0.00           C  
ATOM   2059  C   LEU   256       6.799  10.130  -1.685  1.00  0.00           C  
ATOM   2060  O   LEU   256       7.361   9.349  -0.917  1.00  0.00           O  
ATOM   2061  N   LEU   257       7.068  11.407  -1.772  1.00  0.00           N  
ATOM   2062  CA  LEU   257       7.714  12.161  -0.735  1.00  0.00           C  
ATOM   2063  CB  LEU   257       9.004  12.858  -1.210  1.00  0.00           C  
ATOM   2064  CG  LEU   257      10.091  11.944  -1.677  1.00  0.00           C  
ATOM   2065  CD1 LEU   257      11.138  12.825  -2.431  1.00  0.00           C  
ATOM   2066  CD2 LEU   257      10.762  11.297  -0.475  1.00  0.00           C  
ATOM   2067  C   LEU   257       6.747  13.193  -0.031  1.00  0.00           C  
ATOM   2068  O   LEU   257       5.882  13.721  -0.697  1.00  0.00           O  
ATOM   2069  N   SER   258       6.986  13.353   1.252  1.00  0.00           N  
ATOM   2070  CA  SER   258       6.146  14.294   2.118  1.00  0.00           C  
ATOM   2071  CB  SER   258       5.053  13.525   2.948  1.00  0.00           C  
ATOM   2072  OG  SER   258       4.320  12.663   2.182  1.00  0.00           O  
ATOM   2073  C   SER   258       7.100  14.997   3.074  1.00  0.00           C  
ATOM   2074  O   SER   258       8.020  14.367   3.570  1.00  0.00           O  
ATOM   2075  N   GLU   259       6.864  16.279   3.304  1.00  0.00           N  
ATOM   2076  CA  GLU   259       7.538  17.110   4.321  1.00  0.00           C  
ATOM   2077  CB  GLU   259       7.442  18.617   3.988  1.00  0.00           C  
ATOM   2078  CG  GLU   259       7.630  19.602   5.173  1.00  0.00           C  
ATOM   2079  CD  GLU   259       7.657  21.115   4.781  1.00  0.00           C  
ATOM   2080  OE1 GLU   259       7.644  21.301   3.571  1.00  0.00           O  
ATOM   2081  OE2 GLU   259       7.714  22.111   5.558  1.00  0.00           O1-
ATOM   2082  C   GLU   259       6.971  16.751   5.746  1.00  0.00           C  
ATOM   2083  O   GLU   259       5.755  16.799   5.927  1.00  0.00           O  
ATOM   2084  N   VAL   260       7.774  16.361   6.718  1.00  0.00           N  
ATOM   2085  CA  VAL   260       7.257  15.907   8.028  1.00  0.00           C  
ATOM   2086  CB  VAL   260       7.473  14.368   8.249  1.00  0.00           C  
ATOM   2087  CG1 VAL   260       7.010  13.765   9.615  1.00  0.00           C  
ATOM   2088  CG2 VAL   260       6.599  13.544   7.258  1.00  0.00           C  
ATOM   2089  C   VAL   260       7.993  16.611   9.191  1.00  0.00           C  
ATOM   2090  O   VAL   260       9.210  16.630   9.251  1.00  0.00           O  
ATOM   2091  N   ALA   261       7.276  17.150  10.171  1.00  0.00           N  
ATOM   2092  CA  ALA   261       7.891  17.654  11.408  1.00  0.00           C  
ATOM   2093  CB  ALA   261       6.984  18.815  11.922  1.00  0.00           C  
ATOM   2094  C   ALA   261       7.821  16.564  12.555  1.00  0.00           C  
ATOM   2095  O   ALA   261       6.800  16.239  13.218  1.00  0.00           O  
ATOM   2096  N   LEU   262       8.901  15.735  12.662  1.00  0.00           N  
ATOM   2097  CA  LEU   262       9.056  14.650  13.647  1.00  0.00           C  
ATOM   2098  CB  LEU   262      10.451  13.953  13.343  1.00  0.00           C  
ATOM   2099  CG  LEU   262      10.531  13.299  11.968  1.00  0.00           C  
ATOM   2100  CD1 LEU   262      12.047  12.952  11.814  1.00  0.00           C  
ATOM   2101  CD2 LEU   262       9.760  12.088  11.788  1.00  0.00           C  
ATOM   2102  C   LEU   262       9.143  15.057  15.076  1.00  0.00           C  
ATOM   2103  O   LEU   262       8.876  14.230  15.930  1.00  0.00           O  
ATOM   2104  N   GLY   263       9.522  16.340  15.335  1.00  0.00           N  
ATOM   2105  CA  GLY   263       9.721  16.910  16.718  1.00  0.00           C  
ATOM   2106  C   GLY   263      10.612  16.097  17.730  1.00  0.00           C  
ATOM   2107  O   GLY   263      11.591  15.517  17.446  1.00  0.00           O  
ATOM   2108  N   GLN   264      10.203  16.099  18.997  1.00  0.00           N  
ATOM   2109  CA  GLN   264      10.764  15.119  19.939  1.00  0.00           C  
ATOM   2110  CB  GLN   264      10.472  15.436  21.404  1.00  0.00           C  
ATOM   2111  CG  GLN   264      11.324  14.801  22.600  1.00  0.00           C  
ATOM   2112  CD  GLN   264      12.847  14.819  22.449  1.00  0.00           C  
ATOM   2113  OE1 GLN   264      13.522  15.447  21.578  1.00  0.00           O  
ATOM   2114  NE2 GLN   264      13.498  14.148  23.365  1.00  0.00           N  
ATOM   2115  C   GLN   264      10.249  13.669  19.576  1.00  0.00           C  
ATOM   2116  O   GLN   264       9.131  13.276  19.951  1.00  0.00           O  
ATOM   2117  N   CYS   265      11.100  12.940  18.796  1.00  0.00           N  
ATOM   2118  CA  CYS   265      10.685  11.530  18.520  1.00  0.00           C  
ATOM   2119  CB  CYS   265      11.458  10.887  17.302  1.00  0.00           C  
ATOM   2120  SG  CYS   265      10.668   9.396  16.620  1.00  0.00           S  
ATOM   2121  C   CYS   265      10.754  10.600  19.739  1.00  0.00           C  
ATOM   2122  O   CYS   265      11.672  10.731  20.559  1.00  0.00           O  
ATOM   2123  N   ASN   266       9.861   9.549  19.874  1.00  0.00           N  
ATOM   2124  CA  ASN   266      10.316   8.364  20.581  1.00  0.00           C  
ATOM   2125  CB  ASN   266       9.054   7.758  21.256  1.00  0.00           C  
ATOM   2126  CG  ASN   266       8.657   8.455  22.520  1.00  0.00           C  
ATOM   2127  OD1 ASN   266       9.402   8.567  23.452  1.00  0.00           O  
ATOM   2128  ND2 ASN   266       7.436   8.851  22.671  1.00  0.00           N  
ATOM   2129  C   ASN   266      11.066   7.407  19.537  1.00  0.00           C  
ATOM   2130  O   ASN   266      10.434   6.751  18.710  1.00  0.00           O  
ATOM   2131  N   GLU   267      12.402   7.297  19.718  1.00  0.00           N  
ATOM   2132  CA  GLU   267      13.089   6.255  18.970  1.00  0.00           C  
ATOM   2133  CB  GLU   267      14.514   6.715  18.620  1.00  0.00           C  
ATOM   2134  CG  GLU   267      14.706   7.992  17.761  1.00  0.00           C  
ATOM   2135  CD  GLU   267      15.095   9.213  18.492  1.00  0.00           C  
ATOM   2136  OE1 GLU   267      14.692   9.335  19.682  1.00  0.00           O  
ATOM   2137  OE2 GLU   267      15.876  10.029  17.925  1.00  0.00           O1-
ATOM   2138  C   GLU   267      13.194   4.982  19.870  1.00  0.00           C  
ATOM   2139  O   GLU   267      13.523   5.084  21.060  1.00  0.00           O  
ATOM   2140  N   LEU   268      12.834   3.844  19.296  1.00  0.00           N  
ATOM   2141  CA  LEU   268      12.562   2.567  19.983  1.00  0.00           C  
ATOM   2142  CB  LEU   268      11.024   2.362  20.089  1.00  0.00           C  
ATOM   2143  CG  LEU   268      10.383   3.351  21.133  1.00  0.00           C  
ATOM   2144  CD1 LEU   268       8.896   3.116  21.079  1.00  0.00           C  
ATOM   2145  CD2 LEU   268      10.951   3.250  22.502  1.00  0.00           C  
ATOM   2146  C   LEU   268      13.123   1.365  19.245  1.00  0.00           C  
ATOM   2147  O   LEU   268      13.264   1.414  18.018  1.00  0.00           O  
ATOM   2148  N   LEU   269      13.494   0.215  19.911  1.00  0.00           N  
ATOM   2149  CA  LEU   269      14.211  -0.961  19.252  1.00  0.00           C  
ATOM   2150  CB  LEU   269      15.270  -1.430  20.241  1.00  0.00           C  
ATOM   2151  CG  LEU   269      16.572  -0.595  20.354  1.00  0.00           C  
ATOM   2152  CD1 LEU   269      17.433  -1.117  21.462  1.00  0.00           C  
ATOM   2153  CD2 LEU   269      17.393  -0.690  19.082  1.00  0.00           C  
ATOM   2154  C   LEU   269      13.223  -2.083  18.905  1.00  0.00           C  
ATOM   2155  O   LEU   269      13.624  -2.964  18.158  1.00  0.00           O  
ATOM   2156  N   GLU   270      12.020  -2.060  19.439  1.00  0.00           N  
ATOM   2157  CA  GLU   270      11.079  -3.220  19.343  1.00  0.00           C  
ATOM   2158  CB  GLU   270      11.168  -3.718  20.807  1.00  0.00           C  
ATOM   2159  CG  GLU   270      10.000  -4.682  21.168  1.00  0.00           C  
ATOM   2160  CD  GLU   270      10.040  -6.005  20.361  1.00  0.00           C  
ATOM   2161  OE1 GLU   270      11.031  -6.112  19.614  1.00  0.00           O  
ATOM   2162  OE2 GLU   270       9.119  -6.820  20.532  1.00  0.00           O1-
ATOM   2163  C   GLU   270       9.712  -2.681  18.885  1.00  0.00           C  
ATOM   2164  O   GLU   270       9.245  -1.675  19.302  1.00  0.00           O  
ATOM   2165  N   ALA   271       9.136  -3.446  17.947  1.00  0.00           N  
ATOM   2166  CA  ALA   271       7.778  -3.257  17.534  1.00  0.00           C  
ATOM   2167  CB  ALA   271       7.424  -4.376  16.577  1.00  0.00           C  
ATOM   2168  C   ALA   271       6.756  -3.100  18.718  1.00  0.00           C  
ATOM   2169  O   ALA   271       6.757  -4.033  19.530  1.00  0.00           O  
ATOM   2170  N   ASN   272       5.997  -2.069  18.798  1.00  0.00           N  
ATOM   2171  CA  ASN   272       5.150  -1.798  20.001  1.00  0.00           C  
ATOM   2172  CB  ASN   272       5.986  -1.111  21.050  1.00  0.00           C  
ATOM   2173  CG  ASN   272       5.352  -0.944  22.475  1.00  0.00           C  
ATOM   2174  OD1 ASN   272       4.283  -1.466  22.717  1.00  0.00           O  
ATOM   2175  ND2 ASN   272       5.850  -0.081  23.330  1.00  0.00           N  
ATOM   2176  C   ASN   272       3.749  -1.088  19.777  1.00  0.00           C  
ATOM   2177  O   ASN   272       3.691   0.162  19.700  1.00  0.00           O  
ATOM   2178  N   PRO   273       2.633  -1.877  19.821  1.00  0.00           N  
ATOM   2179  CD  PRO   273       2.546  -3.318  19.880  1.00  0.00           C  
ATOM   2180  CG  PRO   273       1.173  -3.704  19.348  1.00  0.00           C  
ATOM   2181  CB  PRO   273       0.318  -2.403  19.788  1.00  0.00           C  
ATOM   2182  CA  PRO   273       1.301  -1.249  19.778  1.00  0.00           C  
ATOM   2183  C   PRO   273       1.007  -0.212  20.861  1.00  0.00           C  
ATOM   2184  O   PRO   273       0.347   0.804  20.570  1.00  0.00           O  
ATOM   2185  N   LYS   274       1.587  -0.309  22.036  1.00  0.00           N  
ATOM   2186  CA  LYS   274       1.370   0.669  23.139  1.00  0.00           C  
ATOM   2187  CB  LYS   274       1.741  -0.083  24.427  1.00  0.00           C  
ATOM   2188  CG  LYS   274       0.924  -1.397  24.733  1.00  0.00           C  
ATOM   2189  CD  LYS   274       1.030  -1.641  26.247  1.00  0.00           C  
ATOM   2190  CE  LYS   274       0.236  -2.861  26.516  1.00  0.00           C  
ATOM   2191  NZ  LYS   274       0.481  -3.409  27.890  1.00  0.00           N1+
ATOM   2192  C   LYS   274       2.255   1.960  23.076  1.00  0.00           C  
ATOM   2193  O   LYS   274       2.064   2.901  23.861  1.00  0.00           O  
ATOM   2194  N   ALA   275       3.093   2.129  22.047  1.00  0.00           N  
ATOM   2195  CA  ALA   275       3.925   3.352  21.870  1.00  0.00           C  
ATOM   2196  CB  ALA   275       4.865   3.161  20.706  1.00  0.00           C  
ATOM   2197  C   ALA   275       3.112   4.599  21.691  1.00  0.00           C  
ATOM   2198  O   ALA   275       3.608   5.611  22.025  1.00  0.00           O  
ATOM   2199  N   GLU   276       1.882   4.469  21.210  1.00  0.00           N  
ATOM   2200  CA  GLU   276       0.997   5.670  21.258  1.00  0.00           C  
ATOM   2201  CB  GLU   276      -0.262   5.436  20.444  1.00  0.00           C  
ATOM   2202  CG  GLU   276      -1.287   4.484  20.971  1.00  0.00           C  
ATOM   2203  CD  GLU   276      -2.238   5.103  21.933  1.00  0.00           C  
ATOM   2204  OE1 GLU   276      -2.791   6.135  21.588  1.00  0.00           O  
ATOM   2205  OE2 GLU   276      -2.481   4.457  22.992  1.00  0.00           O1-
ATOM   2206  C   GLU   276       0.794   6.333  22.643  1.00  0.00           C  
ATOM   2207  O   GLU   276       0.397   7.489  22.670  1.00  0.00           O  
ATOM   2208  N   GLY   277       1.155   5.559  23.685  1.00  0.00           N  
ATOM   2209  CA  GLY   277       1.053   5.947  25.122  1.00  0.00           C  
ATOM   2210  C   GLY   277       2.316   6.645  25.623  1.00  0.00           C  
ATOM   2211  O   GLY   277       2.238   7.231  26.674  1.00  0.00           O  
ATOM   2212  N   LEU   278       3.430   6.534  24.907  1.00  0.00           N  
ATOM   2213  CA  LEU   278       4.653   7.215  25.200  1.00  0.00           C  
ATOM   2214  CB  LEU   278       5.830   6.375  24.707  1.00  0.00           C  
ATOM   2215  CG  LEU   278       6.023   4.969  25.244  1.00  0.00           C  
ATOM   2216  CD1 LEU   278       7.403   4.472  24.776  1.00  0.00           C  
ATOM   2217  CD2 LEU   278       5.976   4.937  26.756  1.00  0.00           C  
ATOM   2218  C   LEU   278       4.717   8.653  24.637  1.00  0.00           C  
ATOM   2219  O   LEU   278       5.677   9.388  24.902  1.00  0.00           O  
ATOM   2220  N   LEU   279       3.773   9.072  23.848  1.00  0.00           N  
ATOM   2221  CA  LEU   279       3.679  10.400  23.274  1.00  0.00           C  
ATOM   2222  CB  LEU   279       2.398  10.491  22.343  1.00  0.00           C  
ATOM   2223  CG  LEU   279       2.641   9.683  21.040  1.00  0.00           C  
ATOM   2224  CD1 LEU   279       1.349   9.640  20.208  1.00  0.00           C  
ATOM   2225  CD2 LEU   279       3.771  10.316  20.210  1.00  0.00           C  
ATOM   2226  C   LEU   279       3.617  11.612  24.243  1.00  0.00           C  
ATOM   2227  O   LEU   279       3.323  12.715  23.820  1.00  0.00           O  
ATOM   2228  N   GLN   280       3.872  11.418  25.498  1.00  0.00           N  
ATOM   2229  CA  GLN   280       3.717  12.423  26.581  1.00  0.00           C  
ATOM   2230  CB  GLN   280       3.687  11.663  28.012  1.00  0.00           C  
ATOM   2231  CG  GLN   280       2.402  10.797  28.083  1.00  0.00           C  
ATOM   2232  CD  GLN   280       2.360   9.914  29.333  1.00  0.00           C  
ATOM   2233  OE1 GLN   280       2.345  10.344  30.450  1.00  0.00           O  
ATOM   2234  NE2 GLN   280       2.438   8.643  29.175  1.00  0.00           N  
ATOM   2235  C   GLN   280       4.776  13.564  26.492  1.00  0.00           C  
ATOM   2236  O   GLN   280       6.001  13.462  26.784  1.00  0.00           O  
ATOM   2237  N   GLY   281       4.386  14.624  25.911  1.00  0.00           N  
ATOM   2238  CA  GLY   281       5.208  15.830  25.613  1.00  0.00           C  
ATOM   2239  C   GLY   281       6.103  15.611  24.379  1.00  0.00           C  
ATOM   2240  O   GLY   281       7.056  16.318  24.129  1.00  0.00           O  
ATOM   2241  N   LYS   282       5.727  14.615  23.538  1.00  0.00           N  
ATOM   2242  CA  LYS   282       6.530  14.164  22.327  1.00  0.00           C  
ATOM   2243  CB  LYS   282       7.202  12.823  22.769  1.00  0.00           C  
ATOM   2244  CG  LYS   282       8.306  13.084  23.743  1.00  0.00           C  
ATOM   2245  CD  LYS   282       9.008  11.800  24.173  1.00  0.00           C  
ATOM   2246  CE  LYS   282       9.803  12.081  25.471  1.00  0.00           C  
ATOM   2247  NZ  LYS   282      10.730  10.933  25.745  1.00  0.00           N1+
ATOM   2248  C   LYS   282       5.733  14.075  20.996  1.00  0.00           C  
ATOM   2249  O   LYS   282       4.524  14.336  20.955  1.00  0.00           O  
ATOM   2250  N   HIE   283       6.348  13.758  19.902  1.00  0.00           N  
ATOM   2251  CA  HIE   283       5.899  14.262  18.597  1.00  0.00           C  
ATOM   2252  CB  HIE   283       6.609  15.555  18.169  1.00  0.00           C  
ATOM   2253  CG  HIE   283       6.553  16.664  19.207  1.00  0.00           C  
ATOM   2254  ND1 HIE   283       7.620  17.074  20.026  1.00  0.00           N  
ATOM   2255  CE1 HIE   283       7.057  17.931  20.932  1.00  0.00           C  
ATOM   2256  NE2 HIE   283       5.771  18.167  20.678  1.00  0.00           N  
ATOM   2257  CD2 HIE   283       5.463  17.325  19.591  1.00  0.00           C  
ATOM   2258  C   HIE   283       5.852  13.232  17.504  1.00  0.00           C  
ATOM   2259  O   HIE   283       5.041  13.331  16.573  1.00  0.00           O  
ATOM   2260  N   SER   284       6.588  12.140  17.638  1.00  0.00           N  
ATOM   2261  CA  SER   284       6.417  11.011  16.680  1.00  0.00           C  
ATOM   2262  CB  SER   284       7.252  11.383  15.367  1.00  0.00           C  
ATOM   2263  OG  SER   284       8.645  11.621  15.624  1.00  0.00           O  
ATOM   2264  C   SER   284       6.978   9.749  17.377  1.00  0.00           C  
ATOM   2265  O   SER   284       7.430   9.749  18.533  1.00  0.00           O  
ATOM   2266  N   THR   285       6.890   8.621  16.680  1.00  0.00           N  
ATOM   2267  CA  THR   285       7.622   7.411  17.028  1.00  0.00           C  
ATOM   2268  CB  THR   285       6.708   6.158  17.391  1.00  0.00           C  
ATOM   2269  CG2 THR   285       7.437   4.848  17.821  1.00  0.00           C  
ATOM   2270  OG1 THR   285       5.881   6.303  18.554  1.00  0.00           O  
ATOM   2271  C   THR   285       8.617   6.920  15.958  1.00  0.00           C  
ATOM   2272  O   THR   285       8.396   7.225  14.751  1.00  0.00           O  
ATOM   2273  N   LYS   286       9.761   6.244  16.224  1.00  0.00           N  
ATOM   2274  CA  LYS   286      10.681   5.778  15.176  1.00  0.00           C  
ATOM   2275  CB  LYS   286      11.981   6.653  14.993  1.00  0.00           C  
ATOM   2276  CG  LYS   286      13.091   6.034  14.024  1.00  0.00           C  
ATOM   2277  CD  LYS   286      14.341   6.959  13.825  1.00  0.00           C  
ATOM   2278  CE  LYS   286      15.240   6.464  12.642  1.00  0.00           C  
ATOM   2279  NZ  LYS   286      16.389   7.355  12.322  1.00  0.00           N1+
ATOM   2280  C   LYS   286      11.121   4.348  15.541  1.00  0.00           C  
ATOM   2281  O   LYS   286      11.832   4.207  16.535  1.00  0.00           O  
ATOM   2282  N   GLY   287      10.810   3.375  14.686  1.00  0.00           N  
ATOM   2283  CA  GLY   287      11.308   2.052  14.933  1.00  0.00           C  
ATOM   2284  C   GLY   287      12.735   2.058  14.514  1.00  0.00           C  
ATOM   2285  O   GLY   287      12.948   2.271  13.346  1.00  0.00           O  
ATOM   2286  N   LEU   288      13.695   1.717  15.280  1.00  0.00           N  
ATOM   2287  CA  LEU   288      15.112   1.830  14.896  1.00  0.00           C  
ATOM   2288  CB  LEU   288      15.948   2.067  16.088  1.00  0.00           C  
ATOM   2289  CG  LEU   288      15.890   3.393  16.790  1.00  0.00           C  
ATOM   2290  CD1 LEU   288      16.434   3.268  18.241  1.00  0.00           C  
ATOM   2291  CD2 LEU   288      16.686   4.551  16.041  1.00  0.00           C  
ATOM   2292  C   LEU   288      15.636   0.486  14.259  1.00  0.00           C  
ATOM   2293  O   LEU   288      15.245  -0.577  14.736  1.00  0.00           O  
ATOM   2294  N   GLY   289      16.510   0.582  13.186  1.00  0.00           N  
ATOM   2295  CA  GLY   289      16.841  -0.493  12.271  1.00  0.00           C  
ATOM   2296  C   GLY   289      18.235  -0.567  11.808  1.00  0.00           C  
ATOM   2297  O   GLY   289      18.972   0.463  11.892  1.00  0.00           O  
ATOM   2298  N   LYS   290      18.650  -1.704  11.258  1.00  0.00           N  
ATOM   2299  CA  LYS   290      20.004  -2.148  11.026  1.00  0.00           C  
ATOM   2300  CB  LYS   290      19.883  -3.726  10.975  1.00  0.00           C  
ATOM   2301  CG  LYS   290      21.216  -4.447  10.675  1.00  0.00           C  
ATOM   2302  CD  LYS   290      22.412  -4.188  11.614  1.00  0.00           C  
ATOM   2303  CE  LYS   290      23.549  -5.156  11.323  1.00  0.00           C  
ATOM   2304  NZ  LYS   290      24.771  -4.730  11.881  1.00  0.00           N1+
ATOM   2305  C   LYS   290      20.629  -1.400   9.858  1.00  0.00           C  
ATOM   2306  O   LYS   290      21.851  -1.448   9.812  1.00  0.00           O  
ATOM   2307  N   MET   291      19.928  -0.674   8.972  1.00  0.00           N  
ATOM   2308  CA  MET   291      20.557   0.006   7.782  1.00  0.00           C  
ATOM   2309  CB  MET   291      20.625  -1.082   6.721  1.00  0.00           C  
ATOM   2310  CG  MET   291      21.042  -0.453   5.365  1.00  0.00           C  
ATOM   2311  SD  MET   291      21.423  -1.673   4.042  1.00  0.00           S  
ATOM   2312  CE  MET   291      23.134  -2.252   4.437  1.00  0.00           C  
ATOM   2313  C   MET   291      19.889   1.377   7.470  1.00  0.00           C  
ATOM   2314  O   MET   291      18.688   1.437   7.253  1.00  0.00           O  
ATOM   2315  N   ALA   292      20.677   2.472   7.377  1.00  0.00           N  
ATOM   2316  CA  ALA   292      20.328   3.923   7.183  1.00  0.00           C  
ATOM   2317  CB  ALA   292      20.159   4.665   8.531  1.00  0.00           C  
ATOM   2318  C   ALA   292      21.098   4.732   6.065  1.00  0.00           C  
ATOM   2319  O   ALA   292      22.267   4.445   5.868  1.00  0.00           O  
ATOM   2320  N   PRO   293      20.532   5.721   5.423  1.00  0.00           N  
ATOM   2321  CD  PRO   293      19.076   5.998   5.438  1.00  0.00           C  
ATOM   2322  CG  PRO   293      18.865   7.137   4.404  1.00  0.00           C  
ATOM   2323  CB  PRO   293      20.229   7.821   4.239  1.00  0.00           C  
ATOM   2324  CA  PRO   293      21.265   6.753   4.634  1.00  0.00           C  
ATOM   2325  C   PRO   293      22.416   7.479   5.513  1.00  0.00           C  
ATOM   2326  O   PRO   293      22.234   7.773   6.717  1.00  0.00           O  
ATOM   2327  N   SER   294      23.520   7.717   4.798  1.00  0.00           N  
ATOM   2328  CA  SER   294      24.779   8.042   5.440  1.00  0.00           C  
ATOM   2329  CB  SER   294      25.967   7.320   4.801  1.00  0.00           C  
ATOM   2330  OG  SER   294      27.117   7.471   5.661  1.00  0.00           O  
ATOM   2331  C   SER   294      24.953   9.593   5.475  1.00  0.00           C  
ATOM   2332  O   SER   294      25.093  10.293   4.463  1.00  0.00           O  
ATOM   2333  N   SER   295      25.064  10.115   6.671  1.00  0.00           N  
ATOM   2334  CA  SER   295      25.028  11.526   7.047  1.00  0.00           C  
ATOM   2335  CB  SER   295      25.339  11.592   8.529  1.00  0.00           C  
ATOM   2336  OG  SER   295      24.281  11.065   9.305  1.00  0.00           O  
ATOM   2337  C   SER   295      25.965  12.519   6.333  1.00  0.00           C  
ATOM   2338  O   SER   295      25.625  13.656   6.202  1.00  0.00           O  
ATOM   2339  N   ALA   296      27.155  11.977   5.874  1.00  0.00           N  
ATOM   2340  CA  ALA   296      28.221  12.633   5.041  1.00  0.00           C  
ATOM   2341  CB  ALA   296      29.167  11.524   4.514  1.00  0.00           C  
ATOM   2342  C   ALA   296      27.764  13.341   3.858  1.00  0.00           C  
ATOM   2343  O   ALA   296      28.529  14.130   3.301  1.00  0.00           O  
ATOM   2344  N   HIE   297      26.536  13.090   3.350  1.00  0.00           N  
ATOM   2345  CA  HIE   297      26.094  13.524   1.975  1.00  0.00           C  
ATOM   2346  CB  HIE   297      25.870  12.261   1.159  1.00  0.00           C  
ATOM   2347  CG  HIE   297      27.082  11.421   0.991  1.00  0.00           C  
ATOM   2348  ND1 HIE   297      28.238  11.613   0.216  1.00  0.00           N  
ATOM   2349  CE1 HIE   297      28.910  10.454   0.288  1.00  0.00           C  
ATOM   2350  NE2 HIE   297      28.342   9.602   1.086  1.00  0.00           N  
ATOM   2351  CD2 HIE   297      27.130  10.147   1.468  1.00  0.00           C  
ATOM   2352  C   HIE   297      24.765  14.237   1.961  1.00  0.00           C  
ATOM   2353  O   HIE   297      24.265  14.690   0.900  1.00  0.00           O  
ATOM   2354  N   PHE   298      24.132  14.481   3.148  1.00  0.00           N  
ATOM   2355  CA  PHE   298      22.827  15.059   3.364  1.00  0.00           C  
ATOM   2356  CB  PHE   298      22.464  14.936   4.939  1.00  0.00           C  
ATOM   2357  CG  PHE   298      21.930  13.677   5.452  1.00  0.00           C  
ATOM   2358  CD1 PHE   298      22.377  12.439   4.989  1.00  0.00           C  
ATOM   2359  CE1 PHE   298      21.959  11.245   5.625  1.00  0.00           C  
ATOM   2360  CZ  PHE   298      21.238  11.291   6.852  1.00  0.00           C  
ATOM   2361  CE2 PHE   298      20.857  12.549   7.345  1.00  0.00           C  
ATOM   2362  CD2 PHE   298      21.125  13.726   6.615  1.00  0.00           C  
ATOM   2363  C   PHE   298      22.712  16.596   3.011  1.00  0.00           C  
ATOM   2364  O   PHE   298      23.625  17.319   3.170  1.00  0.00           O  
ATOM   2365  N   VAL   299      21.537  17.015   2.605  1.00  0.00           N  
ATOM   2366  CA  VAL   299      21.274  18.246   1.851  1.00  0.00           C  
ATOM   2367  CB  VAL   299      21.492  18.006   0.327  1.00  0.00           C  
ATOM   2368  CG1 VAL   299      20.383  17.186  -0.324  1.00  0.00           C  
ATOM   2369  CG2 VAL   299      21.780  19.347  -0.390  1.00  0.00           C  
ATOM   2370  C   VAL   299      19.897  18.789   2.227  1.00  0.00           C  
ATOM   2371  O   VAL   299      18.949  18.018   2.547  1.00  0.00           O  
ATOM   2372  N   THR   300      19.778  20.144   2.347  1.00  0.00           N  
ATOM   2373  CA  THR   300      18.523  20.699   2.824  1.00  0.00           C  
ATOM   2374  CB  THR   300      18.776  21.874   3.745  1.00  0.00           C  
ATOM   2375  CG2 THR   300      17.512  22.594   4.348  1.00  0.00           C  
ATOM   2376  OG1 THR   300      19.487  21.459   4.861  1.00  0.00           O  
ATOM   2377  C   THR   300      17.725  21.077   1.576  1.00  0.00           C  
ATOM   2378  O   THR   300      18.276  21.569   0.603  1.00  0.00           O  
ATOM   2379  N   LEU   301      16.363  20.884   1.617  1.00  0.00           N  
ATOM   2380  CA  LEU   301      15.425  21.418   0.603  1.00  0.00           C  
ATOM   2381  CB  LEU   301      14.847  20.279  -0.308  1.00  0.00           C  
ATOM   2382  CG  LEU   301      15.789  19.469  -1.229  1.00  0.00           C  
ATOM   2383  CD1 LEU   301      14.829  18.485  -2.061  1.00  0.00           C  
ATOM   2384  CD2 LEU   301      16.575  20.264  -2.246  1.00  0.00           C  
ATOM   2385  C   LEU   301      14.279  22.045   1.375  1.00  0.00           C  
ATOM   2386  O   LEU   301      13.544  21.367   2.132  1.00  0.00           O  
ATOM   2387  N   ASN   302      14.017  23.324   1.187  1.00  0.00           N  
ATOM   2388  CA  ASN   302      12.971  24.124   1.849  1.00  0.00           C  
ATOM   2389  CB  ASN   302      11.571  23.813   1.193  1.00  0.00           C  
ATOM   2390  CG  ASN   302      11.700  23.662  -0.345  1.00  0.00           C  
ATOM   2391  OD1 ASN   302      11.660  22.644  -0.920  1.00  0.00           O  
ATOM   2392  ND2 ASN   302      11.704  24.756  -1.060  1.00  0.00           N  
ATOM   2393  C   ASN   302      12.967  24.034   3.345  1.00  0.00           C  
ATOM   2394  O   ASN   302      11.942  23.814   3.961  1.00  0.00           O  
ATOM   2395  N   GLY   303      14.144  24.195   4.009  1.00  0.00           N  
ATOM   2396  CA  GLY   303      14.337  23.881   5.462  1.00  0.00           C  
ATOM   2397  C   GLY   303      14.257  22.362   5.884  1.00  0.00           C  
ATOM   2398  O   GLY   303      14.546  21.993   7.034  1.00  0.00           O  
ATOM   2399  N   SER   304      13.875  21.480   5.011  1.00  0.00           N  
ATOM   2400  CA  SER   304      13.689  20.084   5.382  1.00  0.00           C  
ATOM   2401  CB  SER   304      12.517  19.466   4.621  1.00  0.00           C  
ATOM   2402  OG  SER   304      11.476  20.420   4.796  1.00  0.00           O  
ATOM   2403  C   SER   304      14.955  19.318   4.997  1.00  0.00           C  
ATOM   2404  O   SER   304      15.514  19.623   3.966  1.00  0.00           O  
ATOM   2405  N   THR   305      15.388  18.344   5.836  1.00  0.00           N  
ATOM   2406  CA  THR   305      16.525  17.446   5.413  1.00  0.00           C  
ATOM   2407  CB  THR   305      17.229  16.902   6.674  1.00  0.00           C  
ATOM   2408  CG2 THR   305      18.361  15.968   6.284  1.00  0.00           C  
ATOM   2409  OG1 THR   305      17.838  17.885   7.480  1.00  0.00           O  
ATOM   2410  C   THR   305      16.166  16.346   4.455  1.00  0.00           C  
ATOM   2411  O   THR   305      15.270  15.516   4.828  1.00  0.00           O  
ATOM   2412  N   VAL   306      16.795  16.321   3.262  1.00  0.00           N  
ATOM   2413  CA  VAL   306      16.921  15.142   2.402  1.00  0.00           C  
ATOM   2414  CB  VAL   306      17.100  15.484   0.907  1.00  0.00           C  
ATOM   2415  CG1 VAL   306      17.103  14.293   0.028  1.00  0.00           C  
ATOM   2416  CG2 VAL   306      15.860  16.288   0.486  1.00  0.00           C  
ATOM   2417  C   VAL   306      18.043  14.259   3.016  1.00  0.00           C  
ATOM   2418  O   VAL   306      19.201  14.623   2.924  1.00  0.00           O  
ATOM   2419  N   PRO   307      17.668  13.075   3.621  1.00  0.00           N  
ATOM   2420  CD  PRO   307      16.263  12.649   3.891  1.00  0.00           C  
ATOM   2421  CG  PRO   307      16.385  11.292   4.598  1.00  0.00           C  
ATOM   2422  CB  PRO   307      17.878  11.327   5.119  1.00  0.00           C  
ATOM   2423  CA  PRO   307      18.606  12.139   4.088  1.00  0.00           C  
ATOM   2424  C   PRO   307      19.224  11.344   2.956  1.00  0.00           C  
ATOM   2425  O   PRO   307      18.686  10.258   2.618  1.00  0.00           O  
ATOM   2426  N   LEU   308      20.227  11.881   2.247  1.00  0.00           N  
ATOM   2427  CA  LEU   308      20.959  11.100   1.097  1.00  0.00           C  
ATOM   2428  CB  LEU   308      21.744  12.016   0.142  1.00  0.00           C  
ATOM   2429  CG  LEU   308      20.800  13.006  -0.563  1.00  0.00           C  
ATOM   2430  CD1 LEU   308      21.585  13.914  -1.422  1.00  0.00           C  
ATOM   2431  CD2 LEU   308      19.824  12.201  -1.478  1.00  0.00           C  
ATOM   2432  C   LEU   308      21.941   9.985   1.651  1.00  0.00           C  
ATOM   2433  O   LEU   308      22.341   9.961   2.811  1.00  0.00           O  
ATOM   2434  N   GLY   309      22.248   8.998   0.886  1.00  0.00           N  
ATOM   2435  CA  GLY   309      23.252   7.933   1.158  1.00  0.00           C  
ATOM   2436  C   GLY   309      24.450   8.045   0.157  1.00  0.00           C  
ATOM   2437  O   GLY   309      24.642   9.159  -0.405  1.00  0.00           O  
ATOM   2438  N   PRO   310      25.259   7.008  -0.116  1.00  0.00           N  
ATOM   2439  CD  PRO   310      26.393   7.107  -1.052  1.00  0.00           C  
ATOM   2440  CG  PRO   310      26.854   5.696  -1.432  1.00  0.00           C  
ATOM   2441  CB  PRO   310      26.041   4.698  -0.561  1.00  0.00           C  
ATOM   2442  CA  PRO   310      24.900   5.571   0.013  1.00  0.00           C  
ATOM   2443  C   PRO   310      24.563   5.108   1.447  1.00  0.00           C  
ATOM   2444  O   PRO   310      25.059   5.713   2.397  1.00  0.00           O  
ATOM   2445  N   ALA   311      23.765   4.039   1.500  1.00  0.00           N  
ATOM   2446  CA  ALA   311      23.200   3.506   2.726  1.00  0.00           C  
ATOM   2447  CB  ALA   311      21.903   2.683   2.482  1.00  0.00           C  
ATOM   2448  C   ALA   311      24.286   2.670   3.521  1.00  0.00           C  
ATOM   2449  O   ALA   311      25.113   2.039   2.841  1.00  0.00           O  
ATOM   2450  N   SER   312      24.255   2.674   4.836  1.00  0.00           N  
ATOM   2451  CA  SER   312      25.183   2.024   5.667  1.00  0.00           C  
ATOM   2452  CB  SER   312      26.254   3.035   6.099  1.00  0.00           C  
ATOM   2453  OG  SER   312      26.957   3.672   5.019  1.00  0.00           O  
ATOM   2454  C   SER   312      24.519   1.411   6.902  1.00  0.00           C  
ATOM   2455  O   SER   312      23.574   1.944   7.502  1.00  0.00           O  
ATOM   2456  N   ASP   313      25.104   0.279   7.301  1.00  0.00           N  
ATOM   2457  CA  ASP   313      24.903  -0.476   8.555  1.00  0.00           C  
ATOM   2458  CB  ASP   313      25.741  -1.698   8.582  1.00  0.00           C  
ATOM   2459  CG  ASP   313      25.567  -2.558   9.882  1.00  0.00           C  
ATOM   2460  OD1 ASP   313      25.072  -2.172  10.927  1.00  0.00           O  
ATOM   2461  OD2 ASP   313      26.086  -3.719   9.829  1.00  0.00           O1-
ATOM   2462  C   ASP   313      25.045   0.482   9.820  1.00  0.00           C  
ATOM   2463  O   ASP   313      26.084   0.992  10.182  1.00  0.00           O  
ATOM   2464  N   THR   314      23.946   0.588  10.609  1.00  0.00           N  
ATOM   2465  CA  THR   314      23.799   1.495  11.761  1.00  0.00           C  
ATOM   2466  CB  THR   314      22.293   1.801  12.008  1.00  0.00           C  
ATOM   2467  CG2 THR   314      21.558   2.259  10.760  1.00  0.00           C  
ATOM   2468  OG1 THR   314      21.591   0.696  12.516  1.00  0.00           O  
ATOM   2469  C   THR   314      24.387   1.000  13.086  1.00  0.00           C  
ATOM   2470  O   THR   314      24.322   1.665  14.095  1.00  0.00           O  
ATOM   2471  N   GLY   315      24.818  -0.229  13.127  1.00  0.00           N  
ATOM   2472  CA  GLY   315      25.079  -1.027  14.320  1.00  0.00           C  
ATOM   2473  C   GLY   315      23.852  -1.370  15.223  1.00  0.00           C  
ATOM   2474  O   GLY   315      24.115  -1.870  16.266  1.00  0.00           O  
ATOM   2475  N   ILE   316      22.585  -1.249  14.831  1.00  0.00           N  
ATOM   2476  CA  ILE   316      21.454  -1.482  15.704  1.00  0.00           C  
ATOM   2477  CB  ILE   316      20.314  -0.701  15.124  1.00  0.00           C  
ATOM   2478  CG2 ILE   316      19.012  -1.273  15.759  1.00  0.00           C  
ATOM   2479  CG1 ILE   316      20.301   0.886  15.385  1.00  0.00           C  
ATOM   2480  CD1 ILE   316      20.246   1.264  16.877  1.00  0.00           C  
ATOM   2481  C   ILE   316      21.179  -3.009  15.864  1.00  0.00           C  
ATOM   2482  O   ILE   316      21.180  -3.765  14.931  1.00  0.00           O  
ATOM   2483  N   LEU   317      20.814  -3.416  17.126  1.00  0.00           N  
ATOM   2484  CA  LEU   317      20.567  -4.755  17.698  1.00  0.00           C  
ATOM   2485  CB  LEU   317      21.927  -5.420  18.129  1.00  0.00           C  
ATOM   2486  CG  LEU   317      21.950  -6.812  18.759  1.00  0.00           C  
ATOM   2487  CD1 LEU   317      21.321  -7.905  17.870  1.00  0.00           C  
ATOM   2488  CD2 LEU   317      23.220  -7.287  19.238  1.00  0.00           C  
ATOM   2489  C   LEU   317      19.547  -4.552  18.795  1.00  0.00           C  
ATOM   2490  O   LEU   317      19.857  -3.949  19.850  1.00  0.00           O  
ATOM   2491  N   ASN   318      18.398  -5.067  18.658  1.00  0.00           N  
ATOM   2492  CA  ASN   318      17.281  -5.087  19.643  1.00  0.00           C  
ATOM   2493  CB  ASN   318      15.979  -5.314  18.776  1.00  0.00           C  
ATOM   2494  CG  ASN   318      14.697  -5.451  19.585  1.00  0.00           C  
ATOM   2495  OD1 ASN   318      14.585  -4.987  20.695  1.00  0.00           O  
ATOM   2496  ND2 ASN   318      13.703  -6.031  18.994  1.00  0.00           N  
ATOM   2497  C   ASN   318      17.417  -6.305  20.648  1.00  0.00           C  
ATOM   2498  O   ASN   318      17.459  -7.450  20.193  1.00  0.00           O  
ATOM   2499  N   PRO   319      17.452  -6.018  22.000  1.00  0.00           N  
ATOM   2500  CD  PRO   319      17.143  -4.750  22.757  1.00  0.00           C  
ATOM   2501  CG  PRO   319      17.096  -5.060  24.306  1.00  0.00           C  
ATOM   2502  CB  PRO   319      17.746  -6.428  24.291  1.00  0.00           C  
ATOM   2503  CA  PRO   319      17.470  -7.091  22.965  1.00  0.00           C  
ATOM   2504  C   PRO   319      16.162  -7.868  23.168  1.00  0.00           C  
ATOM   2505  O   PRO   319      16.159  -8.962  23.760  1.00  0.00           O  
ATOM   2506  N   ASP   320      15.049  -7.404  22.567  1.00  0.00           N  
ATOM   2507  CA  ASP   320      13.733  -7.888  23.061  1.00  0.00           C  
ATOM   2508  CB  ASP   320      12.874  -6.567  23.359  1.00  0.00           C  
ATOM   2509  CG  ASP   320      13.138  -5.733  24.625  1.00  0.00           C  
ATOM   2510  OD1 ASP   320      13.845  -6.171  25.470  1.00  0.00           O  
ATOM   2511  OD2 ASP   320      12.474  -4.642  24.720  1.00  0.00           O1-
ATOM   2512  C   ASP   320      12.971  -8.753  21.950  1.00  0.00           C  
ATOM   2513  O   ASP   320      11.897  -9.189  22.096  1.00  0.00           O  
ATOM   2514  N   GLY   321      13.619  -8.911  20.797  1.00  0.00           N  
ATOM   2515  CA  GLY   321      13.033  -9.655  19.659  1.00  0.00           C  
ATOM   2516  C   GLY   321      13.763  -9.404  18.373  1.00  0.00           C  
ATOM   2517  O   GLY   321      14.963  -9.138  18.431  1.00  0.00           O  
ATOM   2518  N   TYR   322      13.025  -9.516  17.283  1.00  0.00           N  
ATOM   2519  CA  TYR   322      13.468  -9.114  15.948  1.00  0.00           C  
ATOM   2520  CB  TYR   322      12.250  -9.266  14.996  1.00  0.00           C  
ATOM   2521  CG  TYR   322      12.405  -8.877  13.551  1.00  0.00           C  
ATOM   2522  CD1 TYR   322      11.985  -7.712  13.062  1.00  0.00           C  
ATOM   2523  CE1 TYR   322      12.154  -7.198  11.837  1.00  0.00           C  
ATOM   2524  CZ  TYR   322      12.784  -8.116  10.875  1.00  0.00           C  
ATOM   2525  OH  TYR   322      12.935  -7.753   9.612  1.00  0.00           O  
ATOM   2526  CE2 TYR   322      13.145  -9.404  11.314  1.00  0.00           C  
ATOM   2527  CD2 TYR   322      13.023  -9.792  12.636  1.00  0.00           C  
ATOM   2528  C   TYR   322      14.056  -7.696  15.783  1.00  0.00           C  
ATOM   2529  O   TYR   322      13.446  -6.678  16.093  1.00  0.00           O  
ATOM   2530  N   THR   323      15.246  -7.631  15.086  1.00  0.00           N  
ATOM   2531  CA  THR   323      15.860  -6.380  14.657  1.00  0.00           C  
ATOM   2532  CB  THR   323      17.384  -6.511  14.595  1.00  0.00           C  
ATOM   2533  CG2 THR   323      18.027  -5.244  14.180  1.00  0.00           C  
ATOM   2534  OG1 THR   323      17.887  -6.816  15.901  1.00  0.00           O  
ATOM   2535  C   THR   323      15.178  -5.970  13.350  1.00  0.00           C  
ATOM   2536  O   THR   323      15.191  -6.749  12.415  1.00  0.00           O  
ATOM   2537  N   LEU   324      14.708  -4.737  13.348  1.00  0.00           N  
ATOM   2538  CA  LEU   324      14.211  -4.109  12.171  1.00  0.00           C  
ATOM   2539  CB  LEU   324      13.589  -2.763  12.375  1.00  0.00           C  
ATOM   2540  CG  LEU   324      12.554  -2.755  13.544  1.00  0.00           C  
ATOM   2541  CD1 LEU   324      11.855  -1.346  13.547  1.00  0.00           C  
ATOM   2542  CD2 LEU   324      11.443  -3.791  13.347  1.00  0.00           C  
ATOM   2543  C   LEU   324      15.296  -3.962  11.069  1.00  0.00           C  
ATOM   2544  O   LEU   324      16.329  -3.363  11.279  1.00  0.00           O  
ATOM   2545  N   ASN   325      15.065  -4.423   9.859  1.00  0.00           N  
ATOM   2546  CA  ASN   325      15.999  -4.339   8.748  1.00  0.00           C  
ATOM   2547  CB  ASN   325      15.565  -5.052   7.452  1.00  0.00           C  
ATOM   2548  CG  ASN   325      16.697  -5.255   6.512  1.00  0.00           C  
ATOM   2549  OD1 ASN   325      16.844  -6.278   5.964  1.00  0.00           O  
ATOM   2550  ND2 ASN   325      17.486  -4.273   6.203  1.00  0.00           N  
ATOM   2551  C   ASN   325      16.208  -2.812   8.460  1.00  0.00           C  
ATOM   2552  O   ASN   325      17.335  -2.391   8.276  1.00  0.00           O  
ATOM   2553  N   TYR   326      15.133  -2.065   8.300  1.00  0.00           N  
ATOM   2554  CA  TYR   326      15.182  -0.635   8.104  1.00  0.00           C  
ATOM   2555  CB  TYR   326      14.765  -0.275   6.653  1.00  0.00           C  
ATOM   2556  CG  TYR   326      15.537  -0.956   5.512  1.00  0.00           C  
ATOM   2557  CD1 TYR   326      16.892  -0.608   5.339  1.00  0.00           C  
ATOM   2558  CE1 TYR   326      17.640  -1.311   4.383  1.00  0.00           C  
ATOM   2559  CZ  TYR   326      17.104  -2.280   3.476  1.00  0.00           C  
ATOM   2560  OH  TYR   326      17.865  -3.021   2.653  1.00  0.00           O  
ATOM   2561  CE2 TYR   326      15.749  -2.580   3.725  1.00  0.00           C  
ATOM   2562  CD2 TYR   326      14.996  -1.871   4.637  1.00  0.00           C  
ATOM   2563  C   TYR   326      14.264   0.146   9.042  1.00  0.00           C  
ATOM   2564  O   TYR   326      13.274  -0.381   9.645  1.00  0.00           O  
ATOM   2565  N   ASN   327      14.642   1.398   9.208  1.00  0.00           N  
ATOM   2566  CA  ASN   327      13.926   2.293  10.066  1.00  0.00           C  
ATOM   2567  CB  ASN   327      14.496   3.669   9.996  1.00  0.00           C  
ATOM   2568  CG  ASN   327      15.909   3.814  10.569  1.00  0.00           C  
ATOM   2569  OD1 ASN   327      16.303   3.167  11.539  1.00  0.00           O  
ATOM   2570  ND2 ASN   327      16.642   4.772  10.030  1.00  0.00           N  
ATOM   2571  C   ASN   327      12.400   2.396   9.692  1.00  0.00           C  
ATOM   2572  O   ASN   327      11.966   2.085   8.543  1.00  0.00           O  
ATOM   2573  N   GLU   328      11.583   3.000  10.561  1.00  0.00           N  
ATOM   2574  CA  GLU   328      10.235   3.336  10.158  1.00  0.00           C  
ATOM   2575  CB  GLU   328       9.216   2.207  10.162  1.00  0.00           C  
ATOM   2576  CG  GLU   328       9.068   1.297  11.387  1.00  0.00           C  
ATOM   2577  CD  GLU   328       8.450  -0.035  10.917  1.00  0.00           C  
ATOM   2578  OE1 GLU   328       9.201  -0.768  10.220  1.00  0.00           O  
ATOM   2579  OE2 GLU   328       7.311  -0.383  11.225  1.00  0.00           O1-
ATOM   2580  C   GLU   328       9.686   4.474  11.059  1.00  0.00           C  
ATOM   2581  O   GLU   328       9.603   4.257  12.246  1.00  0.00           O  
ATOM   2582  N   TYR   329       9.392   5.691  10.554  1.00  0.00           N  
ATOM   2583  CA  TYR   329       8.900   6.788  11.402  1.00  0.00           C  
ATOM   2584  CB  TYR   329       9.357   8.014  10.799  1.00  0.00           C  
ATOM   2585  CG  TYR   329      10.833   8.218  10.670  1.00  0.00           C  
ATOM   2586  CD1 TYR   329      11.479   7.553   9.571  1.00  0.00           C  
ATOM   2587  CE1 TYR   329      12.857   7.716   9.487  1.00  0.00           C  
ATOM   2588  CZ  TYR   329      13.543   8.752  10.097  1.00  0.00           C  
ATOM   2589  OH  TYR   329      14.760   9.158   9.702  1.00  0.00           O  
ATOM   2590  CE2 TYR   329      12.885   9.437  11.152  1.00  0.00           C  
ATOM   2591  CD2 TYR   329      11.577   9.064  11.515  1.00  0.00           C  
ATOM   2592  C   TYR   329       7.374   6.733  11.436  1.00  0.00           C  
ATOM   2593  O   TYR   329       6.721   6.564  10.416  1.00  0.00           O  
ATOM   2594  N   ILE   330       6.704   7.071  12.549  1.00  0.00           N  
ATOM   2595  CA  ILE   330       5.242   6.998  12.695  1.00  0.00           C  
ATOM   2596  CB  ILE   330       4.778   5.837  13.548  1.00  0.00           C  
ATOM   2597  CG2 ILE   330       3.282   5.640  13.350  1.00  0.00           C  
ATOM   2598  CG1 ILE   330       5.457   4.468  13.132  1.00  0.00           C  
ATOM   2599  CD1 ILE   330       6.718   4.034  13.943  1.00  0.00           C  
ATOM   2600  C   ILE   330       4.604   8.303  13.285  1.00  0.00           C  
ATOM   2601  O   ILE   330       5.044   8.779  14.319  1.00  0.00           O  
ATOM   2602  N   VAL   331       3.641   8.872  12.582  1.00  0.00           N  
ATOM   2603  CA  VAL   331       3.019  10.125  12.982  1.00  0.00           C  
ATOM   2604  CB  VAL   331       3.200  11.121  11.888  1.00  0.00           C  
ATOM   2605  CG1 VAL   331       2.549  12.493  12.165  1.00  0.00           C  
ATOM   2606  CG2 VAL   331       4.777  11.312  11.655  1.00  0.00           C  
ATOM   2607  C   VAL   331       1.483   9.897  13.295  1.00  0.00           C  
ATOM   2608  O   VAL   331       0.824   9.144  12.634  1.00  0.00           O  
ATOM   2609  N   TYR   332       1.053  10.505  14.384  1.00  0.00           N  
ATOM   2610  CA  TYR   332      -0.356  10.301  14.882  1.00  0.00           C  
ATOM   2611  CB  TYR   332      -0.212   9.789  16.317  1.00  0.00           C  
ATOM   2612  CG  TYR   332       0.688   8.649  16.530  1.00  0.00           C  
ATOM   2613  CD1 TYR   332       0.217   7.324  16.562  1.00  0.00           C  
ATOM   2614  CE1 TYR   332       1.170   6.218  16.658  1.00  0.00           C  
ATOM   2615  CZ  TYR   332       2.520   6.569  16.998  1.00  0.00           C  
ATOM   2616  OH  TYR   332       3.350   5.549  17.144  1.00  0.00           O  
ATOM   2617  CE2 TYR   332       2.958   7.838  17.133  1.00  0.00           C  
ATOM   2618  CD2 TYR   332       2.038   8.829  16.859  1.00  0.00           C  
ATOM   2619  C   TYR   332      -1.172  11.607  14.829  1.00  0.00           C  
ATOM   2620  O   TYR   332      -2.400  11.567  15.028  1.00  0.00           O  
ATOM   2621  N   ASN   333      -0.567  12.727  14.507  1.00  0.00           N  
ATOM   2622  CA  ASN   333      -1.187  14.028  14.303  1.00  0.00           C  
ATOM   2623  CB  ASN   333      -0.628  15.065  15.373  1.00  0.00           C  
ATOM   2624  CG  ASN   333      -1.222  16.492  15.431  1.00  0.00           C  
ATOM   2625  OD1 ASN   333      -2.177  16.767  14.735  1.00  0.00           O  
ATOM   2626  ND2 ASN   333      -0.614  17.429  16.011  1.00  0.00           N  
ATOM   2627  C   ASN   333      -0.823  14.508  12.915  1.00  0.00           C  
ATOM   2628  O   ASN   333       0.254  15.088  12.703  1.00  0.00           O  
ATOM   2629  N   PRO   334      -1.662  14.256  11.897  1.00  0.00           N  
ATOM   2630  CD  PRO   334      -2.934  13.451  12.030  1.00  0.00           C  
ATOM   2631  CG  PRO   334      -3.119  12.954  10.596  1.00  0.00           C  
ATOM   2632  CB  PRO   334      -2.690  14.152   9.748  1.00  0.00           C  
ATOM   2633  CA  PRO   334      -1.465  14.640  10.502  1.00  0.00           C  
ATOM   2634  C   PRO   334      -1.231  16.155  10.159  1.00  0.00           C  
ATOM   2635  O   PRO   334      -0.699  16.468   9.110  1.00  0.00           O  
ATOM   2636  N   ASN   335      -1.343  17.032  11.174  1.00  0.00           N  
ATOM   2637  CA  ASN   335      -1.077  18.415  11.059  1.00  0.00           C  
ATOM   2638  CB  ASN   335      -1.926  19.151  12.105  1.00  0.00           C  
ATOM   2639  CG  ASN   335      -3.386  19.261  11.833  1.00  0.00           C  
ATOM   2640  OD1 ASN   335      -4.067  18.288  11.506  1.00  0.00           O  
ATOM   2641  ND2 ASN   335      -3.877  20.448  11.856  1.00  0.00           N  
ATOM   2642  C   ASN   335       0.405  18.745  11.189  1.00  0.00           C  
ATOM   2643  O   ASN   335       0.861  19.866  11.143  1.00  0.00           O  
ATOM   2644  N   GLN   336       1.235  17.746  11.341  1.00  0.00           N  
ATOM   2645  CA  GLN   336       2.664  17.725  11.220  1.00  0.00           C  
ATOM   2646  CB  GLN   336       3.237  16.908  12.338  1.00  0.00           C  
ATOM   2647  CG  GLN   336       3.085  17.474  13.738  1.00  0.00           C  
ATOM   2648  CD  GLN   336       3.377  16.429  14.869  1.00  0.00           C  
ATOM   2649  OE1 GLN   336       2.602  16.313  15.781  1.00  0.00           O  
ATOM   2650  NE2 GLN   336       4.485  15.766  14.957  1.00  0.00           N  
ATOM   2651  C   GLN   336       3.112  17.271   9.813  1.00  0.00           C  
ATOM   2652  O   GLN   336       4.263  16.831   9.631  1.00  0.00           O  
ATOM   2653  N   VAL   337       2.248  17.205   8.775  1.00  0.00           N  
ATOM   2654  CA  VAL   337       2.548  16.461   7.446  1.00  0.00           C  
ATOM   2655  CB  VAL   337       1.916  15.066   7.423  1.00  0.00           C  
ATOM   2656  CG1 VAL   337       2.170  14.264   6.079  1.00  0.00           C  
ATOM   2657  CG2 VAL   337       2.376  14.083   8.498  1.00  0.00           C  
ATOM   2658  C   VAL   337       2.142  17.376   6.230  1.00  0.00           C  
ATOM   2659  O   VAL   337       1.151  18.124   6.363  1.00  0.00           O  
ATOM   2660  N   ARG   338       2.915  17.292   5.175  1.00  0.00           N  
ATOM   2661  CA  ARG   338       2.575  18.006   3.828  1.00  0.00           C  
ATOM   2662  CB  ARG   338       3.278  19.335   3.860  1.00  0.00           C  
ATOM   2663  CG  ARG   338       3.440  19.989   2.549  1.00  0.00           C  
ATOM   2664  CD  ARG   338       4.013  21.359   2.765  1.00  0.00           C  
ATOM   2665  NE  ARG   338       3.977  22.143   1.520  1.00  0.00           N  
ATOM   2666  CZ  ARG   338       4.200  23.413   1.322  1.00  0.00           C  
ATOM   2667  NH1 ARG   338       4.682  24.198   2.255  1.00  0.00           N1+
ATOM   2668  NH2 ARG   338       4.223  23.815   0.066  1.00  0.00           N  
ATOM   2669  C   ARG   338       3.008  17.098   2.732  1.00  0.00           C  
ATOM   2670  O   ARG   338       4.179  16.804   2.725  1.00  0.00           O  
ATOM   2671  N   MET   339       2.164  16.699   1.752  1.00  0.00           N  
ATOM   2672  CA  MET   339       2.679  16.086   0.484  1.00  0.00           C  
ATOM   2673  CB  MET   339       1.542  15.729  -0.467  1.00  0.00           C  
ATOM   2674  CG  MET   339       0.617  14.607   0.235  1.00  0.00           C  
ATOM   2675  SD  MET   339      -0.165  13.413  -0.860  1.00  0.00           S  
ATOM   2676  CE  MET   339      -1.590  14.493  -1.274  1.00  0.00           C  
ATOM   2677  C   MET   339       3.554  17.055  -0.294  1.00  0.00           C  
ATOM   2678  O   MET   339       3.199  18.212  -0.382  1.00  0.00           O  
ATOM   2679  N   ARG   340       4.638  16.546  -0.900  1.00  0.00           N  
ATOM   2680  CA  ARG   340       5.589  17.305  -1.714  1.00  0.00           C  
ATOM   2681  CB  ARG   340       6.869  17.547  -0.927  1.00  0.00           C  
ATOM   2682  CG  ARG   340       6.754  18.651   0.111  1.00  0.00           C  
ATOM   2683  CD  ARG   340       6.864  20.043  -0.483  1.00  0.00           C  
ATOM   2684  NE  ARG   340       7.019  21.008   0.610  1.00  0.00           N  
ATOM   2685  CZ  ARG   340       7.310  22.282   0.404  1.00  0.00           C  
ATOM   2686  NH1 ARG   340       7.398  22.753  -0.785  1.00  0.00           N1+
ATOM   2687  NH2 ARG   340       7.434  23.016   1.461  1.00  0.00           N  
ATOM   2688  C   ARG   340       5.813  16.815  -3.145  1.00  0.00           C  
ATOM   2689  O   ARG   340       5.676  17.632  -4.112  1.00  0.00           O  
ATOM   2690  N   TYR   341       6.153  15.554  -3.334  1.00  0.00           N  
ATOM   2691  CA  TYR   341       6.607  14.993  -4.588  1.00  0.00           C  
ATOM   2692  CB  TYR   341       8.104  14.968  -4.696  1.00  0.00           C  
ATOM   2693  CG  TYR   341       8.926  16.211  -4.250  1.00  0.00           C  
ATOM   2694  CD1 TYR   341       9.048  17.274  -5.169  1.00  0.00           C  
ATOM   2695  CE1 TYR   341       9.741  18.444  -4.842  1.00  0.00           C  
ATOM   2696  CZ  TYR   341      10.213  18.618  -3.499  1.00  0.00           C  
ATOM   2697  OH  TYR   341      10.547  19.820  -3.130  1.00  0.00           O  
ATOM   2698  CE2 TYR   341      10.153  17.512  -2.660  1.00  0.00           C  
ATOM   2699  CD2 TYR   341       9.643  16.243  -3.044  1.00  0.00           C  
ATOM   2700  C   TYR   341       6.083  13.557  -4.870  1.00  0.00           C  
ATOM   2701  O   TYR   341       5.836  12.799  -3.892  1.00  0.00           O  
ATOM   2702  N   LEU   342       5.829  13.221  -6.120  1.00  0.00           N  
ATOM   2703  CA  LEU   342       5.429  11.899  -6.600  1.00  0.00           C  
ATOM   2704  CB  LEU   342       3.992  11.935  -6.972  1.00  0.00           C  
ATOM   2705  CG  LEU   342       3.344  10.614  -7.357  1.00  0.00           C  
ATOM   2706  CD1 LEU   342       3.210   9.734  -6.057  1.00  0.00           C  
ATOM   2707  CD2 LEU   342       1.905  10.743  -7.883  1.00  0.00           C  
ATOM   2708  C   LEU   342       6.357  11.431  -7.851  1.00  0.00           C  
ATOM   2709  O   LEU   342       6.628  12.186  -8.764  1.00  0.00           O  
ATOM   2710  N   LEU   343       6.808  10.196  -7.758  1.00  0.00           N  
ATOM   2711  CA  LEU   343       7.794   9.575  -8.607  1.00  0.00           C  
ATOM   2712  CB  LEU   343       9.095   9.229  -7.824  1.00  0.00           C  
ATOM   2713  CG  LEU   343       9.744  10.383  -7.110  1.00  0.00           C  
ATOM   2714  CD1 LEU   343       9.460  10.241  -5.641  1.00  0.00           C  
ATOM   2715  CD2 LEU   343      11.313  10.447  -7.267  1.00  0.00           C  
ATOM   2716  C   LEU   343       7.361   8.250  -9.234  1.00  0.00           C  
ATOM   2717  O   LEU   343       7.133   7.325  -8.456  1.00  0.00           O  
ATOM   2718  N   LYS   344       7.092   8.197 -10.560  1.00  0.00           N  
ATOM   2719  CA  LYS   344       6.857   6.913 -11.261  1.00  0.00           C  
ATOM   2720  CB  LYS   344       6.219   7.282 -12.616  1.00  0.00           C  
ATOM   2721  CG  LYS   344       5.634   6.137 -13.448  1.00  0.00           C  
ATOM   2722  CD  LYS   344       5.117   6.655 -14.813  1.00  0.00           C  
ATOM   2723  CE  LYS   344       4.567   5.510 -15.620  1.00  0.00           C  
ATOM   2724  NZ  LYS   344       3.839   5.958 -16.749  1.00  0.00           N1+
ATOM   2725  C   LYS   344       8.180   6.186 -11.449  1.00  0.00           C  
ATOM   2726  O   LYS   344       9.229   6.725 -11.842  1.00  0.00           O  
ATOM   2727  N   VAL   345       8.162   4.873 -11.173  1.00  0.00           N  
ATOM   2728  CA  VAL   345       9.260   3.871 -11.203  1.00  0.00           C  
ATOM   2729  CB  VAL   345       9.603   3.522  -9.642  1.00  0.00           C  
ATOM   2730  CG1 VAL   345      10.311   2.223  -9.283  1.00  0.00           C  
ATOM   2731  CG2 VAL   345      10.488   4.621  -9.207  1.00  0.00           C  
ATOM   2732  C   VAL   345       8.970   2.638 -11.982  1.00  0.00           C  
ATOM   2733  O   VAL   345       7.782   2.340 -12.169  1.00  0.00           O  
ATOM   2734  N   GLN   346      10.004   1.897 -12.545  1.00  0.00           N  
ATOM   2735  CA  GLN   346       9.822   0.434 -12.847  1.00  0.00           C  
ATOM   2736  CB  GLN   346      10.324   0.329 -14.287  1.00  0.00           C  
ATOM   2737  CG  GLN   346      10.073  -1.032 -15.017  1.00  0.00           C  
ATOM   2738  CD  GLN   346       9.275  -0.976 -16.293  1.00  0.00           C  
ATOM   2739  OE1 GLN   346       8.826   0.050 -16.748  1.00  0.00           O  
ATOM   2740  NE2 GLN   346       9.296  -2.097 -16.970  1.00  0.00           N  
ATOM   2741  C   GLN   346      10.739  -0.370 -11.909  1.00  0.00           C  
ATOM   2742  O   GLN   346      11.816  -0.014 -11.506  1.00  0.00           O  
ATOM   2743  N   PHE   347      10.080  -1.407 -11.374  1.00  0.00           N  
ATOM   2744  CA  PHE   347      10.712  -2.598 -10.761  1.00  0.00           C  
ATOM   2745  CB  PHE   347       9.721  -3.232  -9.703  1.00  0.00           C  
ATOM   2746  CG  PHE   347       9.253  -2.331  -8.591  1.00  0.00           C  
ATOM   2747  CD1 PHE   347       8.382  -1.224  -8.861  1.00  0.00           C  
ATOM   2748  CE1 PHE   347       8.000  -0.364  -7.779  1.00  0.00           C  
ATOM   2749  CZ  PHE   347       8.506  -0.545  -6.468  1.00  0.00           C  
ATOM   2750  CE2 PHE   347       9.161  -1.743  -6.238  1.00  0.00           C  
ATOM   2751  CD2 PHE   347       9.633  -2.636  -7.287  1.00  0.00           C  
ATOM   2752  C   PHE   347      11.297  -3.630 -11.793  1.00  0.00           C  
ATOM   2753  O   PHE   347      10.484  -4.236 -12.513  1.00  0.00           O  
ATOM   2754  N   ASN   348      12.585  -3.856 -11.845  1.00  0.00           N  
ATOM   2755  CA  ASN   348      13.255  -4.963 -12.505  1.00  0.00           C  
ATOM   2756  CB  ASN   348      14.483  -4.342 -13.143  1.00  0.00           C  
ATOM   2757  CG  ASN   348      14.072  -3.347 -14.285  1.00  0.00           C  
ATOM   2758  OD1 ASN   348      13.970  -2.163 -14.015  1.00  0.00           O  
ATOM   2759  ND2 ASN   348      13.872  -3.735 -15.452  1.00  0.00           N  
ATOM   2760  C   ASN   348      13.594  -6.021 -11.448  1.00  0.00           C  
ATOM   2761  O   ASN   348      14.337  -5.693 -10.531  1.00  0.00           O  
ATOM   2762  N   PHE   349      13.121  -7.250 -11.492  1.00  0.00           N  
ATOM   2763  CA  PHE   349      13.289  -8.280 -10.466  1.00  0.00           C  
ATOM   2764  CB  PHE   349      12.023  -9.132 -10.273  1.00  0.00           C  
ATOM   2765  CG  PHE   349      10.900  -8.285  -9.728  1.00  0.00           C  
ATOM   2766  CD1 PHE   349      10.751  -7.994  -8.357  1.00  0.00           C  
ATOM   2767  CE1 PHE   349       9.659  -7.270  -7.853  1.00  0.00           C  
ATOM   2768  CZ  PHE   349       8.745  -6.656  -8.771  1.00  0.00           C  
ATOM   2769  CE2 PHE   349       8.823  -6.958 -10.144  1.00  0.00           C  
ATOM   2770  CD2 PHE   349       9.898  -7.772 -10.582  1.00  0.00           C  
ATOM   2771  C   PHE   349      14.625  -9.051 -10.565  1.00  0.00           C  
ATOM   2772  O   PHE   349      15.251  -9.107 -11.655  1.00  0.00           O  
ATOM   2773  N   LEU   350      15.082  -9.646  -9.522  1.00  0.00           N  
ATOM   2774  CA  LEU   350      16.042 -10.690  -9.603  1.00  0.00           C  
ATOM   2775  CB  LEU   350      16.824 -10.676  -8.350  1.00  0.00           C  
ATOM   2776  CG  LEU   350      17.917  -9.592  -8.115  1.00  0.00           C  
ATOM   2777  CD1 LEU   350      18.443  -9.742  -6.664  1.00  0.00           C  
ATOM   2778  CD2 LEU   350      19.163  -9.844  -9.046  1.00  0.00           C  
ATOM   2779  C   LEU   350      15.426 -12.042  -9.843  1.00  0.00           C  
ATOM   2780  O   LEU   350      16.087 -13.071  -9.756  1.00  0.00           O  
ATOM   2781  N   GLN   351      14.127 -12.189 -10.053  1.00  0.00           N  
ATOM   2782  CA  GLN   351      13.374 -13.475 -10.271  1.00  0.00           C  
ATOM   2783  CB  GLN   351      13.644 -14.086 -11.668  1.00  0.00           C  
ATOM   2784  CG  GLN   351      13.516 -13.150 -12.835  1.00  0.00           C  
ATOM   2785  CD  GLN   351      12.269 -12.231 -12.764  1.00  0.00           C  
ATOM   2786  OE1 GLN   351      11.151 -12.637 -12.309  1.00  0.00           O  
ATOM   2787  NE2 GLN   351      12.377 -10.967 -13.143  1.00  0.00           N  
ATOM   2788  C   GLN   351      13.377 -14.494  -9.126  1.00  0.00           C  
ATOM   2789  O   GLN   351      13.077 -15.722  -9.278  1.00  0.00           O  
ATOM   2790  N   LEU   352      13.608 -13.994  -7.888  1.00  0.00           N  
ATOM   2791  CA  LEU   352      13.761 -14.768  -6.614  1.00  0.00           C  
ATOM   2792  CB  LEU   352      14.603 -14.019  -5.550  1.00  0.00           C  
ATOM   2793  CG  LEU   352      15.893 -13.398  -6.084  1.00  0.00           C  
ATOM   2794  CD1 LEU   352      16.625 -12.815  -4.823  1.00  0.00           C  
ATOM   2795  CD2 LEU   352      16.804 -14.471  -6.707  1.00  0.00           C  
ATOM   2796  C   LEU   352      12.480 -15.410  -6.045  1.00  0.00           C  
ATOM   2797  O   LEU   352      12.349 -15.527  -4.807  1.00  0.00           O  
ATOM   2798  N   TRP   353      11.528 -15.773  -6.904  1.00  0.00           N  
ATOM   2799  CA  TRP   353      10.267 -16.484  -6.480  1.00  0.00           C  
ATOM   2800  CB  TRP   353       9.423 -16.655  -7.739  1.00  0.00           C  
ATOM   2801  CG  TRP   353       9.412 -15.421  -8.604  1.00  0.00           C  
ATOM   2802  CD1 TRP   353       9.825 -15.323  -9.915  1.00  0.00           C  
ATOM   2803  NE1 TRP   353       9.781 -13.976 -10.251  1.00  0.00           N  
ATOM   2804  CE2 TRP   353       9.317 -13.195  -9.214  1.00  0.00           C  
ATOM   2805  CZ2 TRP   353       9.354 -11.770  -8.918  1.00  0.00           C  
ATOM   2806  CH2 TRP   353       8.866 -11.288  -7.715  1.00  0.00           C  
ATOM   2807  CZ3 TRP   353       8.308 -12.191  -6.822  1.00  0.00           C  
ATOM   2808  CE3 TRP   353       8.404 -13.572  -7.014  1.00  0.00           C  
ATOM   2809  CD2 TRP   353       9.045 -14.124  -8.172  1.00  0.00           C  
ATOM   2810  C   TRP   353      10.437 -17.828  -5.787  1.00  0.00           C  
ATOM   2811  O   TRP   353      11.499 -18.466  -5.931  1.00  0.00           O  
ATOM   2812  OXT TRP   353       9.491 -18.199  -5.046  1.00  0.00           O1-
ATOM   2813  CAM LIG   354      -2.343  -2.586   6.204  1.00  0.00           C  
ATOM   2814  CAK LIG   354      -2.433  -2.661   4.666  1.00  0.00           C  
ATOM   2815  CAL LIG   354      -3.331  -1.551   4.136  1.00  0.00           C  
ATOM   2816  NAP LIG   354      -2.941  -0.149   4.510  1.00  0.00           N  
ATOM   2817  CAN LIG   354      -2.863  -0.042   6.038  1.00  0.00           C  
ATOM   2818  CAW LIG   354      -1.952  -1.155   6.734  1.00  0.00           C  
ATOM   2819  CAR LIG   354      -0.425  -0.777   6.697  1.00  0.00           C  
ATOM   2820  CAF LIG   354      -0.004   0.607   6.906  1.00  0.00           C  
ATOM   2821  CAH LIG   354       1.356   0.994   6.857  1.00  0.00           C  
ATOM   2822  CAE LIG   354       0.602  -1.666   6.408  1.00  0.00           C  
ATOM   2823  CAG LIG   354       1.961  -1.327   6.390  1.00  0.00           C  
ATOM   2824  CAS LIG   354       2.305   0.022   6.676  1.00  0.00           C  
ATOM   2825  NAX LIG   354       3.581   0.474   6.451  1.00  0.00           N  
ATOM   2826  CAJ LIG   354       4.555   0.224   7.306  1.00  0.00           C  
ATOM   2827  NAO LIG   354       3.935   1.479   5.445  1.00  0.00           N  
ATOM   2828  CAV LIG   354       5.191   1.791   5.839  1.00  0.00           C  
ATOM   2829  CAU LIG   354       5.704   1.052   6.944  1.00  0.00           C  
ATOM   2830  CAI LIG   354       6.993   1.272   7.435  1.00  0.00           C  
ATOM   2831  CAC LIG   354       7.697   2.384   6.918  1.00  0.00           C  
ATOM   2832  CAD LIG   354       7.245   2.991   5.680  1.00  0.00           C  
ATOM   2833  CAT LIG   354       5.944   2.730   5.132  1.00  0.00           C  
ATOM   2834  CAQ LIG   354       5.435   3.558   3.977  1.00  0.00           C  
ATOM   2835  OAB LIG   354       6.063   3.832   3.029  1.00  0.00           O  
ATOM   2836  NAA LIG   354       4.148   3.971   4.110  1.00  0.00           N  
ATOM   2837 Na+  Na+   355       7.904  32.941   9.828  1.00  0.00          NA  
END
