# Supplementary material for: Revealing the selective mechanisms of inhibitors to PARP-1 and PARP-2 via multiple computational methods
Source: PeerJ. 2020 May 25;8:e9241. doi: 10.7717/peerj.9241 (PMC7255342; doi:10.7717/peerj.9241)
Supplement: Data S1 [file peerj-08-9241-s001.zip › Raw_data/Figure 8/(A) PARP-1-NMS-P118.csv]

Frame	PARP-1	NMS-P118
1	0	0
2	0.431428571428571	0.309733333333333
3	0.484928571428571	0.3326
4	0.5215	0.361333333333333
5	0.5385	0.412666666666667
6	0.562642857142857	0.3772
7	0.602214285714286	0.423733333333333
8	0.590214285714286	0.3518
9	0.635357142857143	0.3052
10	0.610571428571429	0.359266666666667
11	0.598714285714286	0.417666666666667
12	0.611857142857143	0.333933333333333
13	0.676642857142857	0.349266666666667
14	0.6765	0.317666666666667
15	0.690642857142857	0.422066666666667
16	0.704857142857143	0.461133333333333
17	0.717285714285714	0.611733333333333
18	0.739285714285714	0.5264
19	0.730857142857143	0.5236
20	0.721642857142857	0.586666666666667
21	0.725428571428572	0.434933333333333
22	0.753357142857143	0.5128
23	0.700785714285714	0.463133333333333
24	0.669214285714286	0.362666666666667
25	0.720071428571429	0.318733333333333
26	0.754714285714286	0.3874
27	0.761571428571429	0.455733333333333
28	0.771785714285714	0.506
29	0.736428571428571	0.213733333333333
30	0.785142857142857	0.220933333333333
31	0.8	0.2736
32	0.847642857142857	0.341
33	0.889642857142857	0.3496
34	0.919714285714286	0.325066666666667
35	0.9035	0.247066666666667
36	0.913642857142857	0.478666666666667
37	0.887785714285714	0.303533333333333
38	0.823714285714286	0.282333333333333
39	0.769428571428571	0.403333333333333
40	0.747	0.161266666666667
41	0.781714285714286	0.359933333333333
42	0.764071428571429	0.268333333333333
43	0.751714285714286	0.282333333333333
44	0.732714285714286	0.261333333333333
45	0.735642857142857	0.288333333333333
46	0.760857142857143	0.3936
47	0.793142857142857	0.302333333333333
48	0.806642857142857	0.322933333333333
49	0.790714285714286	0.322466666666667
50	0.778214285714286	0.3216
51	0.813428571428572	0.301133333333333
52	0.8025	0.2316
53	0.823285714285714	0.348933333333333
54	0.889571428571429	0.273
55	0.832428571428572	0.492133333333333
56	0.797285714285714	0.4954
57	0.7835	0.535133333333333
58	0.749214285714286	0.4998
59	0.7865	0.4948
60	0.790214285714286	0.527
61	0.759285714285714	0.501666666666667
62	0.834428571428571	0.232733333333333
63	0.818071428571429	0.255
64	0.850214285714286	0.3762
65	0.830428571428572	0.393266666666667
66	0.864428571428571	0.2688
67	0.871785714285714	0.3346
68	0.888285714285714	0.399733333333333
69	0.8715	0.306133333333333
70	0.871071428571429	0.373466666666667
71	0.915571428571429	0.277066666666667
72	0.961928571428571	0.379266666666667
73	0.9735	0.3566
74	0.978	0.370733333333333
75	0.871642857142857	0.378933333333333
76	0.908071428571429	0.211933333333333
77	0.933642857142857	0.178933333333333
78	0.998428571428571	0.420266666666667
79	0.934285714285714	0.3518
80	0.919642857142857	0.4318
81	0.955714285714286	0.275133333333333
82	0.925428571428572	0.359666666666667
83	0.893785714285714	0.339466666666667
84	0.950428571428572	0.1438
85	0.909357142857143	0.318333333333333
86	0.891357142857143	0.269466666666667
87	0.93	0.378
88	0.960928571428571	0.256933333333333
89	0.992285714285714	0.263866666666667
90	0.981285714285714	0.2298
91	1.014	0.253466666666667
92	0.985714285714286	0.300733333333333
93	0.919214285714286	0.404733333333333
94	0.938214285714286	0.219733333333333
95	0.9515	0.245466666666667
96	0.930785714285714	0.439733333333333
97	0.936214285714286	0.382466666666667
98	0.873285714285714	0.346866666666667
99	0.937714285714286	0.3314
100	0.944714285714286	0.478933333333333
101	0.956928571428571	0.463133333333333
102	0.966285714285714	0.338733333333333
103	0.926142857142857	0.341266666666667
104	0.941642857142857	0.437
105	0.941714285714286	0.3404
106	0.941428571428572	0.311266666666667
107	0.980857142857143	0.253533333333333
108	0.886071428571429	0.421266666666667
109	0.922785714285714	0.470866666666667
110	0.919071428571429	0.253733333333333
111	0.9495	0.3542
112	0.968428571428571	0.509
113	0.962357142857143	0.348933333333333
114	0.9265	0.268466666666667
115	0.995714285714286	0.257
116	1.019	0.333133333333333
117	0.984285714285714	0.4272
118	1.09992857142857	0.2852
119	0.994142857142857	0.336666666666667
120	0.989928571428571	0.2424
121	0.984785714285714	0.344266666666667
122	1.00492857142857	0.322666666666667
123	0.9715	0.287266666666667
124	1.00678571428571	0.286866666666667
125	1.03064285714286	0.233266666666667
126	0.964285714285714	0.559133333333333
127	1.01278571428571	0.3796
128	1.0225	0.401733333333333
129	1.01428571428571	0.460133333333333
130	1.02607142857143	0.477333333333333
131	1.0225	0.536666666666667
132	0.983285714285714	0.289733333333333
133	1.02628571428571	0.324333333333333
134	1.088	0.353866666666667
135	1.063	0.2908
136	1.06578571428571	0.518133333333333
137	1.01014285714286	0.394733333333333
138	0.985428571428571	0.463733333333333
139	0.985142857142857	0.409866666666667
140	1.0035	0.254533333333333
141	0.974714285714286	0.323133333333333
142	1.00371428571429	0.2336
143	0.932785714285714	0.4224
144	0.984214285714286	0.378133333333333
145	0.951214285714286	0.568
146	0.946285714285714	0.325866666666667
147	0.943	0.457333333333333
148	0.951285714285714	0.355
149	0.96	0.2436
150	0.977142857142857	0.389133333333333
151	1.00085714285714	0.3502
152	0.993428571428572	0.490733333333333
153	0.984928571428571	0.434933333333333
154	0.981357142857143	0.291666666666667
155	0.9625	0.241666666666667
156	0.905142857142857	0.235733333333333
157	0.995071428571429	0.295266666666667
158	0.952071428571429	0.264266666666667
159	0.956428571428572	0.363866666666667
160	0.937571428571429	0.2606
161	0.953857142857143	0.237533333333333
162	0.942214285714286	0.361066666666667
163	0.939142857142857	0.260133333333333
164	0.944785714285714	0.433866666666667
165	0.968642857142857	0.378333333333333
166	0.979857142857143	0.310333333333333
167	1.016	0.3922
168	0.948	0.247466666666667
169	0.964714285714286	0.2114
170	0.985071428571429	0.350266666666667
171	0.984	0.472133333333333
172	0.988	0.338866666666667
173	0.922642857142857	0.401733333333333
174	0.990428571428572	0.246133333333333
175	0.950357142857143	0.311933333333333
176	0.991142857142857	0.2042
177	0.966857142857143	0.277466666666667
178	0.947642857142857	0.283333333333333
179	0.948571428571429	0.387533333333333
180	0.921357142857143	0.329733333333333
181	0.949642857142857	0.3412
182	0.948	0.344133333333333
183	1.00392857142857	0.5136
184	1.02192857142857	0.438333333333333
185	1.0125	0.407133333333333
186	1.00864285714286	0.364133333333333
187	0.946	0.394866666666667
188	0.940142857142857	0.332533333333333
189	0.922642857142857	0.3498
190	0.879214285714286	0.256066666666667
191	0.880785714285714	0.3216
192	0.901	0.24
193	0.9	0.298533333333333
194	0.930142857142857	0.305933333333333
195	0.9825	0.358133333333333
196	0.968071428571429	0.3774
197	0.913	0.3678
198	0.906285714285714	0.514866666666667
199	0.955928571428572	0.5378
200	0.962071428571429	0.4518
201	0.956928571428571	0.398733333333333
202	1.02414285714286	0.497266666666667
203	0.992285714285714	0.519133333333333
204	1.04535714285714	0.345266666666667
205	0.982785714285714	0.3638
206	0.921928571428571	0.4908
207	0.9605	0.3508
208	0.976285714285714	0.272466666666667
209	0.979857142857143	0.241733333333333
210	0.983428571428572	0.409066666666667
211	0.998571428571429	0.2964
212	0.957071428571429	0.2508
213	0.946357142857143	0.387533333333333
214	0.948857142857143	0.413066666666667
215	0.9445	0.512933333333333
216	1.00964285714286	0.421333333333333
217	1.02435714285714	0.528333333333333
218	1.03857142857143	0.531133333333333
219	0.9635	0.534466666666667
220	1.01671428571429	0.598666666666667
221	1.05728571428571	0.472066666666667
222	1.02871428571429	0.348933333333333
223	1.08792857142857	0.308933333333333
224	1.00707142857143	0.428333333333333
225	1.03	0.324666666666667
226	0.973571428571429	0.519866666666667
227	0.961714285714286	0.2974
228	0.996357142857143	0.3648
229	1.07178571428571	0.3872
230	0.984285714285714	0.316733333333333
231	0.970857142857143	0.2836
232	1.023	0.425
233	1.01271428571429	0.3598
234	0.971	0.350266666666667
235	0.967857142857143	0.428066666666667
236	1.03607142857143	0.379933333333333
237	0.932714285714286	0.553466666666667
238	0.885357142857143	0.5104
239	0.942428571428571	0.466333333333333
240	0.944142857142857	0.346933333333333
241	0.947214285714286	0.2148
242	0.918642857142857	0.362866666666667
243	0.987142857142857	0.240666666666667
244	0.989357142857143	0.268933333333333
245	0.973571428571429	0.305666666666667
246	0.964214285714286	0.219866666666667
247	0.959285714285714	0.3004
248	0.9945	0.331
249	0.972571428571429	0.388666666666667
250	0.934642857142857	0.5018
251	0.928928571428571	0.4574
252	0.940285714285714	0.3606
253	1.04207142857143	0.334933333333333
254	1.03957142857143	0.499266666666667
255	1.02814285714286	0.369933333333333
256	1.05935714285714	0.355866666666667
257	1.0915	0.366066666666667
258	1.06264285714286	0.523333333333333
259	1.04878571428571	0.554533333333333
260	1.06007142857143	0.4972
261	1.05464285714286	0.5206
262	1.04228571428571	0.367
263	1.04971428571429	0.394333333333333
264	1.01928571428571	0.302933333333333
265	0.990857142857143	0.3366
266	0.986	0.375333333333333
267	0.989142857142857	0.384333333333333
268	0.952642857142857	0.375066666666667
269	0.947785714285714	0.478266666666667
270	0.965142857142857	0.259733333333333
271	0.907714285714286	0.317
272	0.963428571428572	0.392666666666667
273	0.976	0.399866666666667
274	0.935214285714286	0.363066666666667
275	0.9355	0.387733333333333
276	0.961071428571429	0.4986
277	0.981571428571429	0.365
278	0.976928571428571	0.360066666666667
279	1.04914285714286	0.367866666666667
280	1.06457142857143	0.349466666666667
281	1.18964285714286	0.328066666666667
282	1.18957142857143	0.522133333333333
283	1.14892857142857	0.3788
284	1.11328571428571	0.352533333333333
285	1.13321428571429	0.436733333333333
286	1.18078571428571	0.258
287	1.24971428571429	0.353066666666667
288	1.22692857142857	0.4568
289	1.20392857142857	0.565333333333333
290	1.22857142857143	0.525733333333333
291	1.2215	0.342266666666667
292	1.20457142857143	0.419066666666667
293	1.19207142857143	0.4268
294	1.21521428571429	0.533
295	1.13742857142857	0.319866666666667
296	1.16242857142857	0.450133333333333
297	1.12985714285714	0.465333333333333
298	1.134	0.549733333333333
299	1.10714285714286	0.266933333333333
300	1.14157142857143	0.461066666666667
301	1.09885714285714	0.4638
302	1.0295	0.4244
303	1.05135714285714	0.387866666666667
304	1.08735714285714	0.2982
305	1.03428571428571	0.3342
306	0.9915	0.246266666666667
307	1.02728571428571	0.424
308	1.03678571428571	0.351533333333333
309	1.0905	0.4136
310	1.15692857142857	0.394
311	1.17478571428571	0.427
312	1.2025	0.4866
313	1.2215	0.478133333333333
314	1.12157142857143	0.514333333333333
315	1.12407142857143	0.579066666666667
316	1.10142857142857	0.5212
317	1.16421428571429	0.573266666666667
318	1.12178571428571	0.7454
319	1.14978571428571	0.571066666666667
320	1.06957142857143	0.6056
321	1.04642857142857	0.521333333333333
322	0.995642857142857	0.595333333333333
323	0.977357142857143	0.616866666666667
324	1.02064285714286	0.624066666666667
325	1.0275	0.6254
326	1.08385714285714	0.5502
327	1.06507142857143	0.6178
328	1.05007142857143	0.3888
329	1.08478571428571	0.417866666666667
330	1.12171428571429	0.634733333333333
331	1.07378571428571	0.628533333333333
332	1.12907142857143	0.5638
333	1.20578571428571	0.6054
334	1.26678571428571	0.5582
335	1.23078571428571	0.626066666666667
336	1.21707142857143	0.525866666666667
337	1.1465	0.250133333333333
338	1.07407142857143	0.432333333333333
339	1.12707142857143	0.5328
340	1.121	0.391733333333333
341	1.023	0.501866666666667
342	1.0455	0.491133333333333
343	1.05328571428571	0.392266666666667
344	1.08478571428571	0.269333333333333
345	1.14164285714286	0.3742
346	1.12814285714286	0.4206
347	1.09185714285714	0.3676
348	1.11378571428571	0.299333333333333
349	1.07235714285714	0.35
350	1.09078571428571	0.342466666666667
351	1.14071428571429	0.508666666666667
352	1.11171428571429	0.423933333333333
353	1.15557142857143	0.366733333333333
354	1.16707142857143	0.556466666666667
355	1.21192857142857	0.5072
356	1.18007142857143	0.312733333333333
357	1.16307142857143	0.3588
358	1.15092857142857	0.456866666666667
359	1.17585714285714	0.525333333333333
360	1.10742857142857	0.4546
361	1.06828571428571	0.6102
362	1.10335714285714	0.6312
363	1.05157142857143	0.4654
364	1.06307142857143	0.539933333333333
365	1.12342857142857	0.5534
366	1.1385	0.506866666666667
367	1.15042857142857	0.5458
368	1.11042857142857	0.4464
369	1.14692857142857	0.460666666666667
370	1.11035714285714	0.398466666666667
371	1.05571428571429	0.575
372	1.12685714285714	0.511466666666667
373	1.07728571428571	0.548466666666667
374	1.14285714285714	0.493
375	1.13935714285714	0.562933333333333
376	1.19192857142857	0.548066666666667
377	1.11478571428571	0.508933333333333
378	1.10114285714286	0.4924
379	1.16328571428571	0.537066666666667
380	1.17928571428571	0.521866666666667
381	1.19392857142857	0.421733333333333
382	1.13707142857143	0.3898
383	1.22292857142857	0.3918
384	1.20978571428571	0.5344
385	1.19257142857143	0.519466666666667
386	1.21271428571429	0.497933333333333
387	1.16985714285714	0.402
388	1.10314285714286	0.464466666666667
389	1.15864285714286	0.6788
390	1.12492857142857	0.608933333333333
391	1.09085714285714	0.540333333333333
392	1.20778571428571	0.396266666666667
393	1.20314285714286	0.449866666666667
394	1.17771428571429	0.593
395	1.15628571428571	0.489466666666667
396	1.251	0.638733333333333
397	1.29235714285714	0.6574
398	1.21207142857143	0.659133333333333
399	1.193	0.7678
400	1.19257142857143	0.7224
401	1.18285714285714	0.690133333333333
402	1.222	0.6106
403	1.14971428571429	0.587
404	1.23414285714286	0.5516
405	1.155	0.6922
406	1.18371428571429	0.677
407	1.13221428571429	0.5896
408	1.19985714285714	0.7492
409	1.19614285714286	0.656
410	1.10178571428571	0.741266666666667
411	1.14578571428571	0.702666666666667
412	1.09507142857143	0.6562
413	1.048	0.6888
414	1.10271428571429	0.729266666666667
415	1.12235714285714	0.702
416	1.14785714285714	0.617333333333333
417	1.10142857142857	0.616
418	1.14364285714286	0.606466666666667
419	1.09835714285714	0.706266666666667
420	1.14571428571429	0.5434
421	1.15192857142857	0.688466666666667
422	1.12457142857143	0.674866666666667
423	1.16685714285714	0.69
424	1.083	0.6414
425	1.13964285714286	0.627266666666667
426	1.166	0.605533333333333
427	1.08671428571429	0.540266666666667
428	1.08757142857143	0.7558
429	1.12828571428571	0.783266666666667
430	1.14257142857143	0.611
431	1.09107142857143	0.598533333333333
432	1.02821428571429	0.651066666666667
433	1.05557142857143	0.640333333333333
434	0.994928571428572	0.651066666666667
435	1.039	0.618333333333333
436	1.0215	0.6104
437	1.01	0.603533333333333
438	1.01521428571429	0.619133333333333
439	1.00128571428571	0.655266666666667
440	1.0445	0.723
441	1.11478571428571	0.675733333333333
442	1.10278571428571	0.7206
443	1.06842857142857	0.671533333333333
444	1.03271428571429	0.660466666666667
445	1.07678571428571	0.677266666666667
446	1.11857142857143	0.713866666666667
447	1.04421428571429	0.734333333333333
448	1.06178571428571	0.746
449	1.06685714285714	0.7676
450	1.035	0.703333333333333
451	1.00578571428571	0.777333333333333
452	1.03392857142857	0.7338
453	0.997785714285714	0.731533333333333
454	1.01285714285714	0.7156
455	1.06585714285714	0.7056
456	1.04385714285714	0.703133333333333
457	1.036	0.567266666666667
458	1.10178571428571	0.6634
459	1.18671428571429	0.5924
460	1.12042857142857	0.6224
461	1.14921428571429	0.570466666666667
462	1.1335	0.578266666666667
463	1.17414285714286	0.582466666666667
464	1.12685714285714	0.5782
465	1.14628571428571	0.592466666666667
466	1.13657142857143	0.5918
467	1.06678571428571	0.645866666666667
468	1.13535714285714	0.708133333333333
469	1.0915	0.680266666666667
470	1.12835714285714	0.637133333333333
471	1.12521428571429	0.687266666666667
472	1.05092857142857	0.623466666666667
473	1.01964285714286	0.733066666666667
474	1.01021428571429	0.5308
475	1.05278571428571	0.709533333333333
476	1.08392857142857	0.616533333333333
477	1.09057142857143	0.645666666666667
478	1.07135714285714	0.6442
479	1.08328571428571	0.637533333333333
480	1.03885714285714	0.609466666666667
481	1.15807142857143	0.759466666666667
482	1.1725	0.945333333333333
483	1.11764285714286	0.6928
484	1.042	0.707866666666667
485	1.08342857142857	0.767733333333333
486	1.04064285714286	0.580333333333333
487	1.14485714285714	0.579066666666667
488	1.1835	0.662533333333333
489	1.13878571428571	0.599133333333333
490	1.11835714285714	0.604133333333333
491	1.12792857142857	0.603533333333333
492	1.09871428571429	0.707666666666667
493	1.00164285714286	0.6988
494	1.0615	0.665133333333333
495	1.10442857142857	0.6982
496	1.08864285714286	0.7086
497	1.14142857142857	0.699466666666667
498	1.13335714285714	0.567866666666667
499	1.14171428571429	0.6082
500	1.09828571428571	0.5404
501	1.1185	0.583933333333333
502	1.1765	0.4732
503	1.15221428571429	0.725133333333333
504	1.13957142857143	0.669466666666667
505	1.12628571428571	0.609933333333333
506	1.13057142857143	0.683
507	1.09592857142857	0.682333333333333
508	1.09571428571429	0.622333333333333
509	1.09628571428571	0.767733333333333
510	1.11364285714286	0.776933333333333
511	1.10278571428571	0.6296
512	1.10407142857143	0.6476
513	1.15492857142857	0.862866666666667
514	1.02671428571429	0.816533333333333
515	1.12657142857143	0.883666666666667
516	1.16842857142857	0.740666666666667
517	1.16892857142857	0.851133333333333
518	1.25342857142857	0.9992
519	1.23421428571429	0.912266666666667
520	1.22728571428571	0.8982
521	1.20507142857143	0.8804
522	1.32607142857143	0.872133333333333
523	1.29685714285714	0.9326
524	1.28878571428571	0.934933333333333
525	1.22985714285714	0.8162
526	1.22285714285714	0.870933333333333
527	1.12092857142857	0.9666
528	1.08414285714286	0.958333333333333
529	1.03428571428571	0.969333333333333
530	1.00814285714286	0.862466666666667
531	0.992714285714286	0.819733333333333
532	1.02971428571429	0.9496
533	1.03807142857143	1.00653333333333
534	1.04885714285714	0.796866666666667
535	1.12264285714286	0.6698
536	1.08692857142857	0.752266666666667
537	1.12371428571429	0.889333333333333
538	1.18614285714286	0.9266
539	1.07371428571429	0.747266666666667
540	1.16371428571429	0.845
541	1.17842857142857	0.7492
542	1.12885714285714	0.765133333333333
543	1.12978571428571	0.698666666666667
544	1.19778571428571	0.527266666666667
545	1.11271428571429	0.566
546	1.099	0.628333333333333
547	1.14592857142857	0.586666666666667
548	1.17657142857143	0.503333333333333
549	1.22614285714286	0.636
550	1.26271428571429	0.648266666666667
551	1.219	0.541866666666667
552	1.23878571428571	0.6536
553	1.24064285714286	0.564266666666667
554	1.30771428571429	0.6144
555	1.35807142857143	0.492866666666667
556	1.38392857142857	0.484533333333333
557	1.40964285714286	0.6028
558	1.35714285714286	0.621
559	1.32128571428571	0.605533333333333
560	1.32278571428571	0.6644
561	1.31014285714286	0.655533333333333
562	1.38657142857143	0.5462
563	1.407	0.599133333333333
564	1.38078571428571	0.653133333333333
565	1.33328571428571	0.664666666666667
566	1.31571428571429	0.609266666666667
567	1.28757142857143	0.5158
568	1.47164285714286	0.6276
569	1.3955	0.651933333333333
570	1.45457142857143	0.621266666666667
571	1.36585714285714	0.528133333333333
572	1.35257142857143	0.671866666666667
573	1.33392857142857	0.573266666666667
574	1.23142857142857	0.635466666666667
575	1.28264285714286	0.7022
576	1.27307142857143	0.600466666666667
577	1.292	0.428133333333333
578	1.23228571428571	0.355333333333333
579	1.33135714285714	0.5578
580	1.26957142857143	0.4624
581	1.31221428571429	0.580666666666667
582	1.237	0.5766
583	1.20007142857143	0.668466666666667
584	1.27464285714286	0.628933333333333
585	1.16792857142857	0.518066666666667
586	1.2015	0.6596
587	1.19042857142857	0.7146
588	1.24714285714286	0.614933333333333
589	1.221	0.673933333333333
590	1.19892857142857	0.626
591	1.16764285714286	0.585333333333333
592	1.16864285714286	0.624466666666667
593	1.19785714285714	0.54
594	1.25314285714286	0.539733333333333
595	1.25907142857143	0.562466666666667
596	1.34871428571429	0.5298
597	1.22671428571429	0.542466666666667
598	1.22321428571429	0.6602
599	1.29	0.560266666666667
600	1.33228571428571	0.632266666666667
601	1.33035714285714	0.626733333333333
602	1.30914285714286	0.539066666666667
603	1.2855	0.576733333333333
604	1.24907142857143	0.5474
605	1.14621428571429	0.4756
606	1.18507142857143	0.2394
607	1.198	0.409933333333333
608	1.28014285714286	0.528066666666667
609	1.26114285714286	0.525666666666667
610	1.28314285714286	0.5372
611	1.24728571428571	0.462666666666667
612	1.30492857142857	0.5178
613	1.29364285714286	0.498733333333333
614	1.26728571428571	0.509066666666667
615	1.23157142857143	0.511466666666667
616	1.18057142857143	0.565933333333333
617	1.27378571428571	0.532733333333333
618	1.21192857142857	0.594533333333333
619	1.2505	0.672866666666667
620	1.20335714285714	0.610866666666667
621	1.20964285714286	0.531133333333333
622	1.21114285714286	0.625133333333333
623	1.247	0.716266666666667
624	1.27242857142857	0.581866666666667
625	1.31342857142857	0.674266666666667
626	1.22907142857143	0.533
627	1.244	0.610666666666667
628	1.24957142857143	0.587666666666667
629	1.20092857142857	0.4502
630	1.20685714285714	0.516666666666667
631	1.23192857142857	0.6072
632	1.15007142857143	0.632933333333333
633	1.33964285714286	0.637733333333333
634	1.35778571428571	0.602866666666667
635	1.33828571428571	0.659733333333333
636	1.31235714285714	0.430666666666667
637	1.30121428571429	0.638333333333333
638	1.365	0.635866666666667
639	1.36592857142857	0.595666666666667
640	1.40921428571429	0.631333333333333
641	1.32257142857143	0.446666666666667
642	1.30707142857143	0.558666666666667
643	1.28585714285714	0.503933333333333
644	1.266	0.555066666666667
645	1.31285714285714	0.617
646	1.2565	0.6102
647	1.326	0.488
648	1.29664285714286	0.449466666666667
649	1.17614285714286	0.492866666666667
650	1.144	0.604133333333333
651	1.17814285714286	0.5404
652	1.16057142857143	0.433133333333333
653	1.22078571428571	0.448866666666667
654	1.18635714285714	0.6752
655	1.1345	0.338333333333333
656	1.17957142857143	0.6236
657	1.22985714285714	0.560666666666667
658	1.1205	0.3824
659	1.15971428571429	0.603133333333333
660	1.16021428571429	0.421733333333333
661	1.15685714285714	0.326266666666667
662	1.19507142857143	0.482933333333333
663	1.193	0.563533333333333
664	1.13357142857143	0.518466666666667
665	1.14485714285714	0.4544
666	1.14314285714286	0.541666666666667
667	1.14064285714286	0.510266666666667
668	1.24407142857143	0.603733333333333
669	1.19464285714286	0.369866666666667
670	1.15621428571429	0.423133333333333
671	1.21692857142857	0.544733333333333
672	1.28542857142857	0.518266666666667
673	1.26707142857143	0.523
674	1.23964285714286	0.462266666666667
675	1.27057142857143	0.6788
676	1.26942857142857	0.563
677	1.25835714285714	0.4764
678	1.18042857142857	0.340333333333333
679	1.16371428571429	0.6008
680	1.1585	0.586733333333333
681	1.12435714285714	0.638533333333333
682	1.08207142857143	0.544933333333333
683	1.15807142857143	0.546066666666667
684	1.19307142857143	0.6352
685	1.20292857142857	0.681866666666667
686	1.09821428571429	0.655066666666667
687	1.02685714285714	0.562666666666667
688	1.05757142857143	0.6534
689	1.10171428571429	0.497266666666667
690	1.13935714285714	0.5754
691	1.13757142857143	0.5922
692	1.15728571428571	0.595933333333333
693	1.16835714285714	0.486666666666667
694	1.23878571428571	0.685466666666667
695	1.19592857142857	0.661466666666667
696	1.18128571428571	0.630866666666667
697	1.23614285714286	0.6564
698	1.25642857142857	0.5954
699	1.19978571428571	0.525533333333333
700	1.1805	0.621266666666667
701	1.22021428571429	0.5674
702	1.29714285714286	0.5072
703	1.26	0.445466666666667
704	1.40557142857143	0.641066666666667
705	1.4465	0.6358
706	1.40628571428571	0.568
707	1.45328571428571	0.576533333333333
708	1.40135714285714	0.630466666666667
709	1.33228571428571	0.387533333333333
710	1.21164285714286	0.641
711	1.19078571428571	0.6514
712	1.26328571428571	0.668933333333333
713	1.14571428571429	0.569466666666667
714	1.11321428571429	0.6458
715	1.11864285714286	0.6574
716	1.05435714285714	0.559666666666667
717	1.02971428571429	0.388533333333333
718	1.01092857142857	0.318866666666667
719	1.04257142857143	0.373733333333333
720	1.03335714285714	0.406
721	1.06278571428571	0.281666666666667
722	1.10521428571429	0.441933333333333
723	1.08178571428571	0.383333333333333
724	1.08857142857143	0.3942
725	1.06214285714286	0.408533333333333
726	1.1235	0.4774
727	1.11942857142857	0.615133333333333
728	1.072	0.636
729	1.12114285714286	0.500066666666667
730	1.08592857142857	0.6954
731	1.07978571428571	0.649466666666667
732	1.04171428571429	0.6184
733	1.03021428571429	0.651733333333333
734	1.01107142857143	0.631
735	1.03985714285714	0.563066666666667
736	1.0705	0.625933333333333
737	1.10442857142857	0.594
738	1.08471428571429	0.634
739	1.05571428571429	0.635666666666667
740	1.08171428571429	0.645666666666667
741	1.03578571428571	0.642866666666667
742	1.04471428571429	0.6098
743	1.13664285714286	0.676333333333333
744	1.12028571428571	0.5796
745	1.11628571428571	0.609666666666667
746	1.06128571428571	0.545866666666667
747	1.08157142857143	0.567866666666667
748	1.06192857142857	0.4584
749	1.076	0.410133333333333
750	1.05385714285714	0.3506
751	1.01721428571429	0.602
752	1.06092857142857	0.638933333333333
753	1.06792857142857	0.585666666666667
754	1.07542857142857	0.521666666666667
755	1.08557142857143	0.662933333333333
756	1.10271428571429	0.4664
757	1.12914285714286	0.5018
758	1.07671428571429	0.4058
759	1.09107142857143	0.4062
760	1.17278571428571	0.371266666666667
761	1.15885714285714	0.517066666666667
762	1.1565	0.699933333333333
763	1.18571428571429	0.450333333333333
764	1.17128571428571	0.548266666666667
765	1.12185714285714	0.450333333333333
766	1.14342857142857	0.434
767	1.11485714285714	0.414133333333333
768	1.07564285714286	0.466466666666667
769	1.06157142857143	0.3324
770	1.11142857142857	0.383933333333333
771	1.09835714285714	0.445
772	1.14985714285714	0.4592
773	1.152	0.587
774	1.08857142857143	0.346933333333333
775	1.11257142857143	0.3708
776	1.0245	0.359133333333333
777	1.07228571428571	0.319333333333333
778	1.05471428571429	0.298933333333333
779	1.03021428571429	0.2556
780	1.07035714285714	0.461666666666667
781	1.10714285714286	0.425866666666667
782	1.08292857142857	0.452333333333333
783	1.08321428571429	0.381933333333333
784	1.05914285714286	0.565133333333333
785	1.02792857142857	0.421533333333333
786	1.07364285714286	0.6518
787	1.10957142857143	0.5696
788	1.18578571428571	0.43
789	1.08878571428571	0.2278
790	1.11414285714286	0.482066666666667
791	1.18564285714286	0.420733333333333
792	1.14885714285714	0.477933333333333
793	1.16578571428571	0.531733333333333
794	1.13114285714286	0.4424
795	1.14635714285714	0.452533333333333
796	1.20814285714286	0.354466666666667
797	1.16157142857143	0.255533333333333
798	1.12164285714286	0.337466666666667
799	1.15942857142857	0.395133333333333
800	1.14528571428571	0.3008
801	1.12414285714286	0.351266666666667
802	1.14628571428571	0.221133333333333
803	1.12378571428571	0.5182
804	1.13357142857143	0.285733333333333
805	1.11714285714286	0.390466666666667
806	1.14728571428571	0.452133333333333
807	1.1005	0.304666666666667
808	1.13171428571429	0.382266666666667
809	1.08542857142857	0.333133333333333
810	1.07278571428571	0.344933333333333
811	1.05235714285714	0.439066666666667
812	1.03242857142857	0.553666666666667
813	1.02635714285714	0.585933333333333
814	1.05057142857143	0.450866666666667
815	1.00535714285714	0.272533333333333
816	1.0555	0.4286
817	1.02178571428571	0.415133333333333
818	1.07678571428571	0.514466666666667
819	1.09307142857143	0.4166
820	1.06378571428571	0.504866666666667
821	1.05514285714286	0.366333333333333
822	1.043	0.341333333333333
823	0.993071428571429	0.352333333333333
824	1.00428571428571	0.439466666666667
825	1.02314285714286	0.443
826	1.03114285714286	0.5442
827	0.951	0.435866666666667
828	0.926642857142857	0.371866666666667
829	0.978	0.425133333333333
830	1.02914285714286	0.340133333333333
831	1.04542857142857	0.493
832	1.02678571428571	0.629533333333333
833	1.04335714285714	0.4366
834	1.08321428571429	0.491466666666667
835	1.12314285714286	0.527866666666667
836	1.11242857142857	0.3216
837	1.11242857142857	0.398066666666667
838	1.17464285714286	0.466533333333333
839	1.13528571428571	0.3616
840	1.10192857142857	0.359
841	1.10892857142857	0.428066666666667
842	1.132	0.4652
843	1.14978571428571	0.409466666666667
844	1.174	0.363933333333333
845	1.12271428571429	0.4586
846	1.2285	0.343133333333333
847	1.18114285714286	0.267666666666667
848	1.1475	0.415266666666667
849	1.21607142857143	0.4504
850	1.163	0.3802
851	1.19942857142857	0.534066666666667
852	1.19064285714286	0.369466666666667
853	1.12428571428571	0.384
854	1.12242857142857	0.384066666666667
855	1.123	0.381933333333333
856	1.175	0.338133333333333
857	1.17178571428571	0.393866666666667
858	1.23371428571429	0.417666666666667
859	1.32	0.357933333333333
860	1.27228571428571	0.228333333333333
861	1.33635714285714	0.342133333333333
862	1.26421428571429	0.257266666666667
863	1.20342857142857	0.3572
864	1.26471428571429	0.408066666666667
865	1.25128571428571	0.465133333333333
866	1.25757142857143	0.5202
867	1.29314285714286	0.342866666666667
868	1.24035714285714	0.377333333333333
869	1.35464285714286	0.5506
870	1.35807142857143	0.4354
871	1.33271428571429	0.525933333333333
872	1.25564285714286	0.568666666666667
873	1.28807142857143	0.630666666666667
874	1.26828571428571	0.486133333333333
875	1.27378571428571	0.505866666666667
876	1.26342857142857	0.492533333333333
877	1.26678571428571	0.4226
878	1.28028571428571	0.390133333333333
879	1.25535714285714	0.303933333333333
880	1.30557142857143	0.458133333333333
881	1.29207142857143	0.5384
882	1.32221428571429	0.481666666666667
883	1.28192857142857	0.471
884	1.36892857142857	0.387066666666667
885	1.39928571428571	0.367266666666667
886	1.43014285714286	0.43
887	1.36578571428571	0.462466666666667
888	1.35528571428571	0.492533333333333
889	1.281	0.559133333333333
890	1.3175	0.386133333333333
891	1.26085714285714	0.3928
892	1.26257142857143	0.307533333333333
893	1.28914285714286	0.439
894	1.32428571428571	0.426933333333333
895	1.30957142857143	0.483466666666667
896	1.367	0.445333333333333
897	1.38421428571429	0.395466666666667
898	1.32142857142857	0.483666666666667
899	1.34385714285714	0.3726
900	1.254	0.442466666666667
901	1.29807142857143	0.495466666666667
902	1.27242857142857	0.381733333333333
903	1.321	0.467933333333333
904	1.38492857142857	0.509866666666667
905	1.42207142857143	0.400533333333333
906	1.43442857142857	0.4972
907	1.40442857142857	0.407866666666667
908	1.38378571428571	0.4444
909	1.39392857142857	0.511533333333333
910	1.34092857142857	0.480933333333333
911	1.32271428571429	0.463533333333333
912	1.25971428571429	0.399866666666667
913	1.29242857142857	0.500266666666667
914	1.31	0.491666666666667
915	1.23221428571429	0.574066666666667
916	1.35585714285714	0.234333333333333
917	1.35478571428571	0.355666666666667
918	1.37421428571429	0.390466666666667
919	1.37678571428571	0.524
920	1.32842857142857	0.3398
921	1.39771428571429	0.3532
922	1.40592857142857	0.4106
923	1.44742857142857	0.323933333333333
924	1.42135714285714	0.537866666666667
925	1.41514285714286	0.477066666666667
926	1.3975	0.318
927	1.34592857142857	0.3936
928	1.37221428571429	0.526666666666667
929	1.401	0.588266666666667
930	1.44657142857143	0.555133333333333
931	1.39485714285714	0.434533333333333
932	1.46735714285714	0.418066666666667
933	1.44664285714286	0.349066666666667
934	1.42828571428571	0.379066666666667
935	1.42864285714286	0.4812
936	1.499	0.470533333333333
937	1.56571428571429	0.571333333333333
938	1.60128571428571	0.4786
939	1.58828571428571	0.6096
940	1.63185714285714	0.421733333333333
941	1.55321428571429	0.4596
942	1.64764285714286	0.384933333333333
943	1.6115	0.5306
944	1.5205	0.452333333333333
945	1.52014285714286	0.473133333333333
946	1.61428571428571	0.3072
947	1.666	0.4182
948	1.56678571428571	0.410133333333333
949	1.61192857142857	0.467266666666667
950	1.61428571428571	0.454933333333333
951	1.63271428571429	0.456866666666667
952	1.53442857142857	0.6388
953	1.44807142857143	0.501866666666667
954	1.44557142857143	0.5526
955	1.4605	0.476466666666667
956	1.5095	0.4816
957	1.48357142857143	0.4936
958	1.48914285714286	0.273466666666667
959	1.49185714285714	0.516
960	1.4615	0.396266666666667
961	1.50442857142857	0.5302
962	1.55385714285714	0.504466666666667
963	1.51607142857143	0.449733333333333
964	1.54814285714286	0.415466666666667
965	1.48021428571429	0.510266666666667
966	1.51478571428571	0.489533333333333
967	1.5695	0.462333333333333
968	1.53921428571429	0.487466666666667
969	1.63464285714286	0.442866666666667
970	1.74178571428571	0.572066666666667
971	1.731	0.4584
972	1.76607142857143	0.5734
973	1.6735	0.4296
974	1.69585714285714	0.4636
975	1.70635714285714	0.525733333333333
976	1.57992857142857	0.444666666666667
977	1.58707142857143	0.4724
978	1.67092857142857	0.611666666666667
979	1.75514285714286	0.478933333333333
980	1.62064285714286	0.519266666666667
981	1.54164285714286	0.453066666666667
982	1.61178571428571	0.449
983	1.57392857142857	0.397333333333333
984	1.64742857142857	0.260133333333333
985	1.683	0.427466666666667
986	1.64214285714286	0.466266666666667
987	1.62471428571429	0.487666666666667
988	1.58807142857143	0.4762
989	1.65928571428571	0.538733333333333
990	1.67064285714286	0.509
991	1.75342857142857	0.452133333333333
992	1.6555	0.582666666666667
993	1.61785714285714	0.423733333333333
994	1.66121428571429	0.5076
995	1.76235714285714	0.467133333333333
996	1.686	0.457466666666667
997	1.62292857142857	0.5602
998	1.76964285714286	0.3636
999	1.71207142857143	0.291533333333333
1000	1.60092857142857	0.3288
1001	1.66821428571429	0.345266666666667
1002	1.73814285714286	0.211733333333333
1003	1.68464285714286	0.225466666666667
1004	1.67385714285714	0.3938
1005	1.60514285714286	0.407333333333333
1006	1.60185714285714	0.586133333333333
1007	1.60635714285714	0.399466666666667
1008	1.54157142857143	0.523866666666667
1009	1.50457142857143	0.597466666666667
1010	1.59092857142857	0.683066666666667
1011	1.60364285714286	0.333266666666667
1012	1.61364285714286	0.4126
1013	1.612	0.3706
1014	1.52364285714286	0.427533333333333
1015	1.45807142857143	0.346133333333333
1016	1.50078571428571	0.4248
1017	1.41978571428571	0.3198
1018	1.51871428571429	0.343133333333333
1019	1.49542857142857	0.397933333333333
1020	1.53635714285714	0.485866666666667
1021	1.5085	0.559933333333333
1022	1.51885714285714	0.444066666666667
1023	1.47	0.446533333333333
1024	1.61764285714286	0.398066666666667
1025	1.55357142857143	0.410533333333333
1026	1.54285714285714	0.505266666666667
1027	1.53828571428571	0.369066666666667
1028	1.58457142857143	0.587533333333333
1029	1.62	0.4448
1030	1.58978571428571	0.5418
1031	1.60014285714286	0.49
1032	1.60192857142857	0.506866666666667
1033	1.53285714285714	0.512133333333333
1034	1.59828571428571	0.4086
1035	1.63142857142857	0.439533333333333
1036	1.59771428571429	0.5476
1037	1.531	0.516866666666667
1038	1.50235714285714	0.450466666666667
1039	1.56314285714286	0.547666666666667
1040	1.5335	0.575333333333333
1041	1.47892857142857	0.6362
1042	1.44914285714286	0.5066
1043	1.45085714285714	0.400666666666667
1044	1.51864285714286	0.329066666666667
1045	1.56514285714286	0.373
1046	1.5175	0.480533333333333
1047	1.48378571428571	0.558133333333333
1048	1.52592857142857	0.295
1049	1.52707142857143	0.494066666666667
1050	1.63842857142857	0.4904
1051	1.59642857142857	0.572866666666667
1052	1.56035714285714	0.516933333333333
1053	1.56728571428571	0.3742
1054	1.58828571428571	0.401533333333333
1055	1.51614285714286	0.4108
1056	1.58885714285714	0.335866666666667
1057	1.60221428571429	0.433333333333333
1058	1.603	0.334666666666667
1059	1.56092857142857	0.443533333333333
1060	1.54928571428571	0.469133333333333
1061	1.61271428571429	0.530666666666667
1062	1.54471428571429	0.5832
1063	1.56614285714286	0.598266666666667
1064	1.54435714285714	0.465866666666667
1065	1.58892857142857	0.469666666666667
1066	1.55057142857143	0.488333333333333
1067	1.58428571428571	0.562133333333333
1068	1.61128571428571	0.6218
1069	1.625	0.552466666666667
1070	1.60328571428571	0.548866666666667
1071	1.5505	0.400466666666667
1072	1.54014285714286	0.320533333333333
1073	1.48885714285714	0.309666666666667
1074	1.44914285714286	0.4292
1075	1.50721428571429	0.430533333333333
1076	1.49885714285714	0.452666666666667
1077	1.51064285714286	0.385133333333333
1078	1.58042857142857	0.262933333333333
1079	1.56214285714286	0.4036
1080	1.57264285714286	0.422266666666667
1081	1.46357142857143	0.443266666666667
1082	1.41828571428571	0.508866666666667
1083	1.37228571428571	0.4112
1084	1.3945	0.355533333333333
1085	1.42092857142857	0.5108
1086	1.35414285714286	0.604466666666667
1087	1.32478571428571	0.6366
1088	1.34807142857143	0.432466666666667
1089	1.39964285714286	0.422666666666667
1090	1.34728571428571	0.4884
1091	1.39307142857143	0.507333333333333
1092	1.36235714285714	0.607066666666667
1093	1.39335714285714	0.467266666666667
1094	1.43942857142857	0.5048
1095	1.4565	0.601933333333333
1096	1.45078571428571	0.699066666666667
1097	1.42178571428571	0.661466666666667
1098	1.46307142857143	0.53
1099	1.35964285714286	0.584466666666667
1100	1.37307142857143	0.685466666666667
1101	1.4695	0.404266666666667
1102	1.41385714285714	0.4532
1103	1.43107142857143	0.5992
1104	1.401	0.431333333333333
1105	1.38578571428571	0.393733333333333
1106	1.36714285714286	0.528733333333333
1107	1.33514285714286	0.368133333333333
1108	1.28142857142857	0.430933333333333
1109	1.30957142857143	0.635133333333333
1110	1.29178571428571	0.322133333333333
1111	1.27864285714286	0.443066666666667
1112	1.22592857142857	0.525866666666667
1113	1.2285	0.5972
1114	1.23542857142857	0.514733333333333
1115	1.22557142857143	0.576066666666667
1116	1.22535714285714	0.502733333333333
1117	1.18142857142857	0.5146
1118	1.20214285714286	0.328533333333333
1119	1.222	0.3984
1120	1.12842857142857	0.4782
1121	1.2055	0.2882
1122	1.19457142857143	0.366133333333333
1123	1.22542857142857	0.415666666666667
1124	1.17628571428571	0.3248
1125	1.21214285714286	0.450333333333333
1126	1.289	0.3434
1127	1.19514285714286	0.418533333333333
1128	1.199	0.242266666666667
1129	1.21842857142857	0.5346
1130	1.23678571428571	0.3764
1131	1.18785714285714	0.337666666666667
1132	1.2025	0.3826
1133	1.18592857142857	0.365933333333333
1134	1.16785714285714	0.538733333333333
1135	1.1995	0.434866666666667
1136	1.19064285714286	0.376733333333333
1137	1.17	0.335733333333333
1138	1.276	0.508
1139	1.22892857142857	0.3964
1140	1.24307142857143	0.509133333333333
1141	1.356	0.547266666666667
1142	1.37135714285714	0.430733333333333
1143	1.30721428571429	0.531866666666667
1144	1.3105	0.431466666666667
1145	1.39071428571429	0.408733333333333
1146	1.40842857142857	0.384933333333333
1147	1.53314285714286	0.424933333333333
1148	1.41942857142857	0.455133333333333
1149	1.42085714285714	0.4972
1150	1.39571428571429	0.516866666666667
1151	1.33021428571429	0.459666666666667
1152	1.29442857142857	0.413
1153	1.30942857142857	0.496466666666667
1154	1.30492857142857	0.562733333333333
1155	1.3135	0.385266666666667
1156	1.34164285714286	0.403666666666667
1157	1.348	0.440133333333333
1158	1.33064285714286	0.634
1159	1.30914285714286	0.464066666666667
1160	1.37571428571429	0.600533333333333
1161	1.4565	0.438866666666667
1162	1.45264285714286	0.426066666666667
1163	1.42921428571429	0.437133333333333
1164	1.40492857142857	0.433133333333333
1165	1.46528571428571	0.588333333333333
1166	1.46171428571429	0.530066666666667
1167	1.45314285714286	0.529333333333333
1168	1.38435714285714	0.518066666666667
1169	1.39457142857143	0.688733333333333
1170	1.37421428571429	0.520866666666667
1171	1.36942857142857	0.480333333333333
1172	1.35228571428571	0.330933333333333
1173	1.35635714285714	0.335133333333333
1174	1.38114285714286	0.660333333333333
1175	1.33621428571429	0.578533333333333
1176	1.41642857142857	0.569666666666667
1177	1.37421428571429	0.637466666666667
1178	1.38385714285714	0.631666666666667
1179	1.30985714285714	0.5252
1180	1.3705	0.434866666666667
1181	1.40635714285714	0.4172
1182	1.37	0.428533333333333
1183	1.36092857142857	0.427666666666667
1184	1.331	0.5506
1185	1.33371428571429	0.638066666666667
1186	1.41228571428571	0.622666666666667
1187	1.41592857142857	0.524266666666667
1188	1.36185714285714	0.606066666666667
1189	1.36392857142857	0.343533333333333
1190	1.30278571428571	0.414
1191	1.3095	0.433933333333333
1192	1.3825	0.569666666666667
1193	1.376	0.451866666666667
1194	1.31157142857143	0.4806
1195	1.32564285714286	0.672533333333333
1196	1.29592857142857	0.4546
1197	1.31328571428571	0.412266666666667
1198	1.33528571428571	0.339533333333333
1199	1.312	0.563533333333333
1200	1.28342857142857	0.5696
1201	1.33714285714286	0.544666666666667
1202	1.33671428571429	0.606133333333333
1203	1.3225	0.719666666666667
1204	1.31571428571429	0.5444
1205	1.33692857142857	0.573266666666667
1206	1.38935714285714	0.598333333333333
1207	1.33107142857143	0.463133333333333
1208	1.31071428571429	0.270933333333333
1209	1.34271428571429	0.2568
1210	1.33778571428571	0.3202
1211	1.27714285714286	0.4614
1212	1.213	0.440733333333333
1213	1.19514285714286	0.401533333333333
1214	1.19714285714286	0.401066666666667
1215	1.24821428571429	0.4276
1216	1.23792857142857	0.346533333333333
1217	1.277	0.353333333333333
1218	1.23307142857143	0.532533333333333
1219	1.15171428571429	0.467466666666667
1220	1.21214285714286	0.528333333333333
1221	1.25221428571429	0.477333333333333
1222	1.32042857142857	0.5526
1223	1.34735714285714	0.337866666666667
1224	1.33057142857143	0.441533333333333
1225	1.34971428571429	0.2364
1226	1.2635	0.320066666666667
1227	1.2515	0.442733333333333
1228	1.30635714285714	0.223866666666667
1229	1.29821428571429	0.369466666666667
1230	1.24614285714286	0.273333333333333
1231	1.30121428571429	0.319
1232	1.241	0.281266666666667
1233	1.23642857142857	0.498333333333333
1234	1.28328571428571	0.410333333333333
1235	1.26171428571429	0.383466666666667
1236	1.25328571428571	0.377
1237	1.26292857142857	0.497066666666667
1238	1.18842857142857	0.282733333333333
1239	1.17278571428571	0.4092
1240	1.222	0.422466666666667
1241	1.29764285714286	0.6402
1242	1.28592857142857	0.515
1243	1.31428571428571	0.553666666666667
1244	1.32085714285714	0.587533333333333
1245	1.39242857142857	0.279933333333333
1246	1.40071428571429	0.451133333333333
1247	1.45764285714286	0.441666666666667
1248	1.5	0.488866666666667
1249	1.52807142857143	0.4106
1250	1.54242857142857	0.403733333333333
1251	1.53192857142857	0.444266666666667
1252	1.47285714285714	0.4102
1253	1.43971428571429	0.512266666666667
1254	1.43321428571429	0.5476
1255	1.54821428571429	0.5698
1256	1.49385714285714	0.509133333333333
1257	1.55214285714286	0.5254
1258	1.47685714285714	0.443133333333333
1259	1.4415	0.475133333333333
1260	1.41821428571429	0.653666666666667
1261	1.41578571428571	0.616133333333333
1262	1.38857142857143	0.624266666666667
1263	1.39042857142857	0.490133333333333
1264	1.41285714285714	0.548266666666667
1265	1.41328571428571	0.504733333333333
1266	1.46307142857143	0.566666666666667
1267	1.54857142857143	0.5842
1268	1.53078571428571	0.5572
1269	1.54535714285714	0.6116
1270	1.45314285714286	0.5088
1271	1.46678571428571	0.563066666666667
1272	1.52714285714286	0.711
1273	1.5265	0.5304
1274	1.52271428571429	0.407066666666667
1275	1.46671428571429	0.417733333333333
1276	1.45907142857143	0.600866666666667
1277	1.54192857142857	0.693466666666667
1278	1.52635714285714	0.575933333333333
1279	1.38757142857143	0.4782
1280	1.43064285714286	0.2532
1281	1.53664285714286	0.676066666666667
1282	1.51921428571429	0.612066666666667
1283	1.5235	0.551933333333333
1284	1.476	0.558466666666667
1285	1.50228571428571	0.522466666666667
1286	1.52957142857143	0.318666666666667
1287	1.55014285714286	0.4388
1288	1.48914285714286	0.6118
1289	1.52728571428571	0.474666666666667
1290	1.50492857142857	0.606533333333333
1291	1.55892857142857	0.614933333333333
1292	1.49628571428571	0.548266666666667
1293	1.49492857142857	0.653866666666667
1294	1.51071428571429	0.566933333333333
1295	1.51357142857143	0.581133333333333
1296	1.53114285714286	0.418533333333333
1297	1.543	0.5112
1298	1.55778571428571	0.470133333333333
1299	1.493	0.600733333333333
1300	1.48935714285714	0.698933333333333
1301	1.53178571428571	0.562733333333333
1302	1.548	0.572133333333333
1303	1.55271428571429	0.537066666666667
1304	1.54857142857143	0.219
1305	1.50378571428571	0.4026
1306	1.44692857142857	0.6444
1307	1.44514285714286	0.481133333333333
1308	1.47507142857143	0.612666666666667
1309	1.46592857142857	0.617933333333333
1310	1.49635714285714	0.569733333333333
1311	1.47264285714286	0.531133333333333
1312	1.478	0.449466666666667
1313	1.47178571428571	0.5158
1314	1.49535714285714	0.437266666666667
1315	1.48185714285714	0.518666666666667
1316	1.46142857142857	0.463866666666667
1317	1.44907142857143	0.522333333333333
1318	1.57692857142857	0.560066666666667
1319	1.57392857142857	0.5304
1320	1.57992857142857	0.507
1321	1.57607142857143	0.692866666666667
1322	1.53335714285714	0.583466666666667
1323	1.53978571428571	0.6186
1324	1.50407142857143	0.712
1325	1.5275	0.6134
1326	1.50064285714286	0.573866666666667
1327	1.422	0.6046
1328	1.36685714285714	0.613266666666667
1329	1.42835714285714	0.6814
1330	1.414	0.604333333333333
1331	1.40628571428571	0.564466666666667
1332	1.38257142857143	0.415466666666667
1333	1.36714285714286	0.561466666666667
1334	1.35471428571429	0.603066666666667
1335	1.33471428571429	0.3988
1336	1.37035714285714	0.568
1337	1.40992857142857	0.571533333333333
1338	1.29435714285714	0.465933333333333
1339	1.3925	0.6116
1340	1.34092857142857	0.477333333333333
1341	1.36378571428571	0.418866666666667
1342	1.35407142857143	0.443533333333333
1343	1.33071428571429	0.5446
1344	1.31421428571429	0.5742
1345	1.391	0.445066666666667
1346	1.41307142857143	0.8038
1347	1.48292857142857	0.6232
1348	1.48535714285714	0.764133333333333
1349	1.45407142857143	0.625866666666667
1350	1.46542857142857	0.750666666666667
1351	1.38757142857143	0.404266666666667
1352	1.44492857142857	0.500133333333333
1353	1.49678571428571	0.478333333333333
1354	1.48128571428571	0.321
1355	1.47457142857143	0.426466666666667
1356	1.41828571428571	0.653533333333333
1357	1.341	0.6092
1358	1.38957142857143	0.688066666666667
1359	1.38214285714286	0.532333333333333
1360	1.35685714285714	0.428
1361	1.35414285714286	0.453066666666667
1362	1.3425	0.399
1363	1.44307142857143	0.613733333333333
1364	1.47507142857143	0.620733333333333
1365	1.48585714285714	0.571933333333333
1366	1.476	0.629466666666667
1367	1.407	0.636466666666667
1368	1.49914285714286	0.582
1369	1.48264285714286	0.576733333333333
1370	1.42964285714286	0.613333333333333
1371	1.46557142857143	0.5352
1372	1.47514285714286	0.6496
1373	1.43592857142857	0.571133333333333
1374	1.435	0.379733333333333
1375	1.39914285714286	0.436666666666667
1376	1.39585714285714	0.4018
1377	1.43057142857143	0.3206
1378	1.39135714285714	0.305333333333333
1379	1.29235714285714	0.413466666666667
1380	1.29007142857143	0.312933333333333
1381	1.32621428571429	0.517666666666667
1382	1.32257142857143	0.520933333333333
1383	1.33292857142857	0.580133333333333
1384	1.28978571428571	0.5462
1385	1.45621428571429	0.441733333333333
1386	1.44785714285714	0.436733333333333
1387	1.52742857142857	0.481533333333333
1388	1.45178571428571	0.329
1389	1.39671428571429	0.3818
1390	1.45185714285714	0.406933333333333
1391	1.36771428571429	0.472533333333333
1392	1.345	0.3374
1393	1.38992857142857	0.455466666666667
1394	1.41457142857143	0.64
1395	1.3965	0.627266666666667
1396	1.39071428571429	0.6076
1397	1.41885714285714	0.327333333333333
1398	1.40921428571429	0.5186
1399	1.38528571428571	0.469933333333333
1400	1.33371428571429	0.304333333333333
1401	1.32014285714286	0.482733333333333
1402	1.39542857142857	0.505866666666667
1403	1.39178571428571	0.444066666666667
1404	1.38642857142857	0.4476
1405	1.47414285714286	0.559933333333333
1406	1.35707142857143	0.384466666666667
1407	1.37457142857143	0.353
1408	1.32335714285714	0.437733333333333
1409	1.29821428571429	0.524666666666667
1410	1.21885714285714	0.643133333333333
1411	1.25714285714286	0.6306
1412	1.23835714285714	0.6212
1413	1.22414285714286	0.601733333333333
1414	1.22235714285714	0.6262
1415	1.20585714285714	0.699066666666667
1416	1.16407142857143	0.680533333333333
1417	1.14564285714286	0.693733333333333
1418	1.20928571428571	0.5016
1419	1.29735714285714	0.581333333333333
1420	1.21385714285714	0.651866666666667
1421	1.20907142857143	0.694666666666667
1422	1.16035714285714	0.640533333333333
1423	1.2175	0.608
1424	1.20335714285714	0.649
1425	1.22071428571429	0.559266666666667
1426	1.2455	0.5738
1427	1.23064285714286	0.625666666666667
1428	1.29135714285714	0.615866666666667
1429	1.2435	0.651
1430	1.3145	0.6638
1431	1.30492857142857	0.606733333333333
1432	1.34578571428571	0.5796
1433	1.32985714285714	0.645866666666667
1434	1.36235714285714	0.726066666666667
1435	1.31364285714286	0.608466666666667
1436	1.35235714285714	0.561733333333333
1437	1.29964285714286	0.6124
1438	1.31564285714286	0.5728
1439	1.27385714285714	0.6204
1440	1.25928571428571	0.590266666666667
1441	1.22735714285714	0.297
1442	1.23692857142857	0.572
1443	1.19978571428571	0.6844
1444	1.2145	0.552066666666667
1445	1.20621428571429	0.460933333333333
1446	1.18935714285714	0.610733333333333
1447	1.1605	0.622
1448	1.16164285714286	0.6126
1449	1.14157142857143	0.486733333333333
1450	1.1495	0.621466666666667
1451	1.17342857142857	0.669
1452	1.15721428571429	0.632333333333333
1453	1.16471428571429	0.514866666666667
1454	1.14364285714286	0.4966
1455	1.18021428571429	0.321533333333333
1456	1.18485714285714	0.384733333333333
1457	1.12364285714286	0.486133333333333
1458	1.15142857142857	0.265666666666667
1459	1.12342857142857	0.567466666666667
1460	1.07692857142857	0.432333333333333
1461	1.032	0.391333333333333
1462	1.10407142857143	0.375733333333333
1463	1.08235714285714	0.375933333333333
1464	1.14921428571429	0.4004
1465	1.1895	0.440866666666667
1466	1.16978571428571	0.509666666666667
1467	1.16157142857143	0.447133333333333
1468	1.18478571428571	0.443933333333333
1469	1.16278571428571	0.468
1470	1.17221428571429	0.238733333333333
1471	1.13857142857143	0.502866666666667
1472	1.16421428571429	0.439266666666667
1473	1.11821428571429	0.451466666666667
1474	1.14107142857143	0.524266666666667
1475	1.15521428571429	0.432466666666667
1476	1.15692857142857	0.393933333333333
1477	1.16235714285714	0.369
1478	1.14564285714286	0.527066666666667
1479	1.16714285714286	0.515333333333333
1480	1.13285714285714	0.581733333333333
1481	1.16557142857143	0.4994
1482	1.15307142857143	0.5534
1483	1.24678571428571	0.510066666666667
1484	1.20042857142857	0.6016
1485	1.20207142857143	0.493333333333333
1486	1.18707142857143	0.359733333333333
1487	1.24607142857143	0.543733333333333
1488	1.20778571428571	0.4454
1489	1.25885714285714	0.483666666666667
1490	1.16292857142857	0.473933333333333
1491	1.22607142857143	0.3594
1492	1.23142857142857	0.5474
1493	1.31864285714286	0.5336
1494	1.37164285714286	0.300333333333333
1495	1.36285714285714	0.2494
1496	1.3775	0.417466666666667
1497	1.351	0.22
1498	1.33742857142857	0.343533333333333
1499	1.36035714285714	0.4394
1500	1.35514285714286	0.3072
1501	1.40692857142857	0.395733333333333
1502	1.37421428571429	0.500866666666667
1503	1.45578571428571	0.388733333333333
1504	1.4265	0.315733333333333
1505	1.45442857142857	0.403266666666667
1506	1.48928571428571	0.386466666666667
1507	1.51471428571429	0.362933333333333
1508	1.39357142857143	0.288933333333333
1509	1.42457142857143	0.3528
1510	1.38692857142857	0.461466666666667
1511	1.34292857142857	0.496466666666667
1512	1.26707142857143	0.379533333333333
1513	1.2315	0.3994
1514	1.15907142857143	0.4312
1515	1.13871428571429	0.214266666666667
1516	1.15742857142857	0.302533333333333
1517	1.2255	0.244533333333333
1518	1.19507142857143	0.267533333333333
1519	1.24428571428571	0.3356
1520	1.27935714285714	0.3508
1521	1.25207142857143	0.204866666666667
1522	1.2155	0.427066666666667
1523	1.17978571428571	0.5014
1524	1.28542857142857	0.292466666666667
1525	1.30185714285714	0.3106
1526	1.32585714285714	0.3464
1527	1.24114285714286	0.345266666666667
1528	1.30307142857143	0.462133333333333
1529	1.39564285714286	0.419666666666667
1530	1.4235	0.4274
1531	1.39235714285714	0.4008
1532	1.33192857142857	0.53
1533	1.32021428571429	0.511466666666667
1534	1.29071428571429	0.436866666666667
1535	1.27964285714286	0.290733333333333
1536	1.32257142857143	0.211666666666667
1537	1.34657142857143	0.3284
1538	1.37814285714286	0.327333333333333
1539	1.37914285714286	0.1834
1540	1.535	0.371133333333333
1541	1.44857142857143	0.381
1542	1.37857142857143	0.509533333333333
1543	1.379	0.296733333333333
1544	1.33507142857143	0.443666666666667
1545	1.38242857142857	0.2956
1546	1.32592857142857	0.430866666666667
1547	1.33028571428571	0.3002
1548	1.30542857142857	0.311333333333333
1549	1.23592857142857	0.3398
1550	1.167	0.370733333333333
1551	1.26764285714286	0.327333333333333
1552	1.24071428571429	0.309066666666667
1553	1.30364285714286	0.281266666666667
1554	1.28092857142857	0.374266666666667
1555	1.23721428571429	0.344466666666667
1556	1.28678571428571	0.318
1557	1.2365	0.294866666666667
1558	1.24535714285714	0.331666666666667
1559	1.25764285714286	0.352733333333333
1560	1.1805	0.309933333333333
1561	1.1975	0.487333333333333
1562	1.22592857142857	0.255
1563	1.34964285714286	0.249933333333333
1564	1.28664285714286	0.354066666666667
1565	1.26178571428571	0.3776
1566	1.255	0.296066666666667
1567	1.23442857142857	0.324866666666667
1568	1.26942857142857	0.3524
1569	1.269	0.248266666666667
1570	1.21664285714286	0.367066666666667
1571	1.28521428571429	0.395
1572	1.23821428571429	0.383266666666667
1573	1.28585714285714	0.4668
1574	1.16828571428571	0.373066666666667
1575	1.2265	0.417733333333333
1576	1.26935714285714	0.539933333333333
1577	1.30042857142857	0.349266666666667
1578	1.25821428571429	0.535066666666667
1579	1.19914285714286	0.4674
1580	1.17378571428571	0.420066666666667
1581	1.2085	0.410266666666667
1582	1.18478571428571	0.431333333333333
1583	1.2195	0.3454
1584	1.31471428571429	0.4114
1585	1.28457142857143	0.425466666666667
1586	1.23535714285714	0.306733333333333
1587	1.28842857142857	0.2396
1588	1.22278571428571	0.355
1589	1.20642857142857	0.315866666666667
1590	1.28414285714286	0.217733333333333
1591	1.23207142857143	0.4386
1592	1.19371428571429	0.474333333333333
1593	1.19742857142857	0.554133333333333
1594	1.18435714285714	0.447066666666667
1595	1.25035714285714	0.548133333333333
1596	1.2335	0.567866666666667
1597	1.21807142857143	0.500266666666667
1598	1.22614285714286	0.577
1599	1.27114285714286	0.26
1600	1.30157142857143	0.2796
1601	1.31271428571429	0.337933333333333
1602	1.3	0.3464
1603	1.281	0.5944
1604	1.24342857142857	0.396533333333333
1605	1.24214285714286	0.3748
1606	1.28107142857143	0.363066666666667
1607	1.24142857142857	0.378133333333333
1608	1.20707142857143	0.345866666666667
1609	1.27014285714286	0.4206
1610	1.26021428571429	0.277266666666667
1611	1.21757142857143	0.3728
1612	1.19892857142857	0.5638
1613	1.213	0.2896
1614	1.29757142857143	0.393
1615	1.33607142857143	0.4378
1616	1.37185714285714	0.337866666666667
1617	1.383	0.343466666666667
1618	1.38664285714286	0.4732
1619	1.38757142857143	0.4822
1620	1.34385714285714	0.434666666666667
1621	1.33207142857143	0.446866666666667
1622	1.31471428571429	0.376733333333333
1623	1.34585714285714	0.402066666666667
1624	1.32471428571429	0.273533333333333
1625	1.22628571428571	0.306933333333333
1626	1.25264285714286	0.4224
1627	1.28692857142857	0.3522
1628	1.2495	0.4856
1629	1.27164285714286	0.2906
1630	1.38242857142857	0.220466666666667
1631	1.40728571428571	0.2958
1632	1.423	0.385466666666667
1633	1.38592857142857	0.389933333333333
1634	1.30571428571429	0.3654
1635	1.34592857142857	0.565666666666667
1636	1.28878571428571	0.416533333333333
1637	1.30857142857143	0.3196
1638	1.22371428571429	0.205733333333333
1639	1.23835714285714	0.328933333333333
1640	1.28464285714286	0.438133333333333
1641	1.30192857142857	0.501
1642	1.23792857142857	0.4112
1643	1.28985714285714	0.312066666666667
1644	1.2505	0.472933333333333
1645	1.31928571428571	0.377133333333333
1646	1.29728571428571	0.444533333333333
1647	1.32571428571429	0.362
1648	1.34214285714286	0.326066666666667
1649	1.27914285714286	0.3908
1650	1.33	0.452933333333333
1651	1.31421428571429	0.2436
1652	1.23378571428571	0.276933333333333
1653	1.2295	0.188133333333333
1654	1.20878571428571	0.493533333333333
1655	1.18292857142857	0.3356
1656	1.1975	0.418333333333333
1657	1.22135714285714	0.370133333333333
1658	1.21692857142857	0.2504
1659	1.18307142857143	0.2988
1660	1.15207142857143	0.350066666666667
1661	1.19392857142857	0.4878
1662	1.24321428571429	0.4418
1663	1.28178571428571	0.434466666666667
1664	1.30507142857143	0.366333333333333
1665	1.314	0.422
1666	1.29607142857143	0.450666666666667
1667	1.28657142857143	0.304266666666667
1668	1.27035714285714	0.383266666666667
1669	1.309	0.459066666666667
1670	1.31657142857143	0.498533333333333
1671	1.32085714285714	0.263733333333333
1672	1.42592857142857	0.2964
1673	1.38042857142857	0.421266666666667
1674	1.414	0.337066666666667
1675	1.40078571428571	0.330333333333333
1676	1.39014285714286	0.380133333333333
1677	1.42542857142857	0.393866666666667
1678	1.39864285714286	0.3418
1679	1.338	0.322733333333333
1680	1.42164285714286	0.3782
1681	1.41242857142857	0.513733333333333
1682	1.40028571428571	0.6
1683	1.37342857142857	0.2674
1684	1.29842857142857	0.414933333333333
1685	1.29242857142857	0.3898
1686	1.33407142857143	0.3332
1687	1.29828571428571	0.4316
1688	1.19392857142857	0.206
1689	1.2635	0.483066666666667
1690	1.30535714285714	0.379533333333333
1691	1.32164285714286	0.293733333333333
1692	1.32885714285714	0.469466666666667
1693	1.31992857142857	0.507666666666667
1694	1.4135	0.455066666666667
1695	1.37592857142857	0.391533333333333
1696	1.399	0.315
1697	1.42	0.423066666666667
1698	1.42578571428571	0.374933333333333
1699	1.43992857142857	0.302066666666667
1700	1.45278571428571	0.250733333333333
1701	1.43842857142857	0.2444
1702	1.46721428571429	0.473933333333333
1703	1.51757142857143	0.517866666666667
1704	1.50771428571429	0.263733333333333
1705	1.49828571428571	0.416333333333333
1706	1.39085714285714	0.2418
1707	1.40657142857143	0.406733333333333
1708	1.34807142857143	0.312
1709	1.37428571428571	0.326266666666667
1710	1.34564285714286	0.399933333333333
1711	1.35542857142857	0.389733333333333
1712	1.37964285714286	0.307133333333333
1713	1.48271428571429	0.4354
1714	1.42707142857143	0.439733333333333
1715	1.41335714285714	0.401866666666667
1716	1.30214285714286	0.602866666666667
1717	1.32442857142857	0.623133333333333
1718	1.3615	0.331266666666667
1719	1.40742857142857	0.455133333333333
1720	1.34985714285714	0.474133333333333
1721	1.29928571428571	0.3432
1722	1.38207142857143	0.3622
1723	1.28692857142857	0.362933333333333
1724	1.25664285714286	0.423066666666667
1725	1.21778571428571	0.351333333333333
1726	1.24164285714286	0.341466666666667
1727	1.27464285714286	0.366
1728	1.25157142857143	0.514466666666667
1729	1.22942857142857	0.5584
1730	1.25678571428571	0.458533333333333
1731	1.22064285714286	0.333733333333333
1732	1.27864285714286	0.357933333333333
1733	1.31314285714286	0.386
1734	1.33021428571429	0.405133333333333
1735	1.28178571428571	0.630933333333333
1736	1.36342857142857	0.690466666666667
1737	1.392	0.675333333333333
1738	1.34121428571429	0.7298
1739	1.41478571428571	0.7138
1740	1.41878571428571	0.7098
1741	1.43571428571429	0.663733333333333
1742	1.43092857142857	0.704
1743	1.31828571428571	0.832533333333333
1744	1.222	0.6964
1745	1.2695	0.758133333333333
1746	1.26414285714286	0.725
1747	1.291	0.6472
1748	1.25992857142857	0.6464
1749	1.24535714285714	0.636733333333333
1750	1.22921428571429	0.723666666666667
1751	1.21892857142857	0.716466666666667
1752	1.21578571428571	0.6938
1753	1.196	0.7038
1754	1.23592857142857	0.618666666666667
1755	1.241	0.6384
1756	1.31264285714286	0.725533333333333
1757	1.321	0.7434
1758	1.271	0.668533333333333
1759	1.36907142857143	0.676466666666667
1760	1.28714285714286	0.601066666666667
1761	1.334	0.677866666666667
1762	1.35785714285714	0.712533333333333
1763	1.33142857142857	0.742133333333333
1764	1.31592857142857	0.7368
1765	1.22821428571429	0.713266666666667
1766	1.17628571428571	0.690533333333333
1767	1.24214285714286	0.776333333333333
1768	1.18157142857143	0.5468
1769	1.2	0.707866666666667
1770	1.21978571428571	0.721933333333333
1771	1.20657142857143	0.6202
1772	1.20021428571429	0.729
1773	1.21621428571429	0.645066666666667
1774	1.20592857142857	0.697866666666667
1775	1.26192857142857	0.7618
1776	1.28992857142857	0.6266
1777	1.295	0.735466666666667
1778	1.31735714285714	0.705466666666667
1779	1.33921428571429	0.676666666666667
1780	1.27535714285714	0.667266666666667
1781	1.25328571428571	0.694933333333333
1782	1.24142857142857	0.686266666666667
1783	1.30664285714286	0.609333333333333
1784	1.33692857142857	0.637666666666667
1785	1.24057142857143	0.6132
1786	1.33092857142857	0.6462
1787	1.23285714285714	0.665666666666667
1788	1.24535714285714	0.6636
1789	1.25442857142857	0.711733333333333
1790	1.26957142857143	0.6602
1791	1.30907142857143	0.704533333333333
1792	1.29557142857143	0.615066666666667
1793	1.29992857142857	0.689
1794	1.26357142857143	0.695
1795	1.24128571428571	0.738666666666667
1796	1.22757142857143	0.6626
1797	1.2765	0.664533333333333
1798	1.19892857142857	0.6608
1799	1.20778571428571	0.679866666666667
1800	1.25321428571429	0.619333333333333
1801	1.26457142857143	0.678533333333333
1802	1.26714285714286	0.643333333333333
1803	1.3435	0.727466666666667
1804	1.30885714285714	0.688533333333333
1805	1.20671428571429	0.6322
1806	1.181	0.669933333333333
1807	1.18992857142857	0.678333333333333
1808	1.22514285714286	0.671066666666667
1809	1.25478571428571	0.6632
1810	1.17878571428571	0.718866666666667
1811	1.21014285714286	0.699466666666667
1812	1.20757142857143	0.728066666666667
1813	1.24828571428571	0.6008
1814	1.19035714285714	0.682133333333333
1815	1.33357142857143	0.6168
1816	1.30985714285714	0.654066666666667
1817	1.23428571428571	0.490733333333333
1818	1.21621428571429	0.6312
1819	1.23978571428571	0.628066666666667
1820	1.20471428571429	0.692
1821	1.27607142857143	0.693466666666667
1822	1.20992857142857	0.703266666666667
1823	1.29064285714286	0.668933333333333
1824	1.26321428571429	0.626
1825	1.27535714285714	0.676666666666667
1826	1.30335714285714	0.720933333333333
1827	1.27685714285714	0.581866666666667
1828	1.26507142857143	0.639266666666667
1829	1.40392857142857	0.643
1830	1.399	0.643133333333333
1831	1.37964285714286	0.6724
1832	1.37028571428571	0.658066666666667
1833	1.35707142857143	0.6698
1834	1.3365	0.678333333333333
1835	1.37792857142857	0.637466666666667
1836	1.28078571428571	0.7536
1837	1.24914285714286	0.6994
1838	1.29171428571429	0.638333333333333
1839	1.29885714285714	0.743
1840	1.27607142857143	0.666333333333333
1841	1.24785714285714	0.648333333333333
1842	1.33035714285714	0.674266666666667
1843	1.3115	0.6974
1844	1.33685714285714	0.641666666666667
1845	1.33985714285714	0.694266666666667
1846	1.25121428571429	0.673466666666667
1847	1.239	0.726066666666667
1848	1.30385714285714	0.6548
1849	1.25342857142857	0.6786
1850	1.34621428571429	0.746266666666667
1851	1.27371428571429	0.722333333333333
1852	1.26685714285714	0.618533333333333
1853	1.25264285714286	0.666266666666667
1854	1.33071428571429	0.738
1855	1.24192857142857	0.612666666666667
1856	1.26935714285714	0.661
1857	1.21721428571429	0.7442
1858	1.24357142857143	0.676733333333333
1859	1.19885714285714	0.665866666666667
1860	1.19642857142857	0.664866666666667
1861	1.21778571428571	0.686866666666667
1862	1.28892857142857	0.669666666666667
1863	1.29107142857143	0.760466666666667
1864	1.34371428571429	0.724
1865	1.27078571428571	0.562666666666667
1866	1.32814285714286	0.6946
1867	1.319	0.654933333333333
1868	1.32935714285714	0.659333333333333
1869	1.27192857142857	0.6948
1870	1.24721428571429	0.713933333333333
1871	1.21292857142857	0.6834
1872	1.22692857142857	0.690733333333333
1873	1.24778571428571	0.723866666666667
1874	1.25235714285714	0.686133333333333
1875	1.21742857142857	0.6064
1876	1.212	0.731066666666667
1877	1.14871428571429	0.688333333333333
1878	1.21871428571429	0.661466666666667
1879	1.11964285714286	0.614933333333333
1880	1.10035714285714	0.637466666666667
1881	1.1585	0.6614
1882	1.13614285714286	0.6488
1883	1.08542857142857	0.6606
1884	1.13685714285714	0.686533333333333
1885	1.20685714285714	0.6458
1886	1.20657142857143	0.7052
1887	1.25721428571429	0.693
1888	1.25107142857143	0.676666666666667
1889	1.17021428571429	0.6938
1890	1.10071428571429	0.69
1891	1.156	0.6796
1892	1.23314285714286	0.720133333333333
1893	1.30871428571429	0.685933333333333
1894	1.26457142857143	0.760333333333333
1895	1.22785714285714	0.759666666666667
1896	1.219	0.690066666666667
1897	1.2085	0.643533333333333
1898	1.24028571428571	0.658266666666667
1899	1.17185714285714	0.701933333333333
1900	1.22221428571429	0.651133333333333
1901	1.246	0.662933333333333
1902	1.22142857142857	0.631133333333333
1903	1.19235714285714	0.710666666666667
1904	1.14507142857143	0.672933333333333
1905	1.17464285714286	0.611866666666667
1906	1.22035714285714	0.6176
1907	1.16578571428571	0.657533333333333
1908	1.15714285714286	0.669866666666667
1909	1.129	0.770266666666667
1910	1.22042857142857	0.6552
1911	1.17642857142857	0.691933333333333
1912	1.11878571428571	0.695466666666667
1913	1.114	0.691466666666667
1914	1.09292857142857	0.646066666666667
1915	1.12157142857143	0.7158
1916	1.13164285714286	0.721466666666667
1917	1.13707142857143	0.7012
1918	1.1385	0.6262
1919	1.14621428571429	0.6946
1920	1.09764285714286	0.747133333333333
1921	1.07128571428571	0.688133333333333
1922	1.11328571428571	0.727066666666667
1923	1.096	0.704133333333333
1924	1.17578571428571	0.659733333333333
1925	1.13564285714286	0.669533333333333
1926	1.10842857142857	0.8458
1927	1.13714285714286	0.737866666666667
1928	1.10314285714286	0.7554
1929	1.07964285714286	0.730933333333333
1930	1.04185714285714	0.664866666666667
1931	1.04335714285714	0.674666666666667
1932	1.06585714285714	0.6362
1933	1.05214285714286	0.4544
1934	1.09664285714286	0.549266666666667
1935	1.13928571428571	0.540333333333333
1936	1.09328571428571	0.5156
1937	1.06742857142857	0.701266666666667
1938	1.07085714285714	0.632466666666667
1939	1.14385714285714	0.726533333333333
1940	1.10778571428571	0.68
1941	1.0905	0.765066666666667
1942	1.15214285714286	0.7412
1943	1.14992857142857	0.675266666666667
1944	1.2295	0.674733333333333
1945	1.28914285714286	0.7498
1946	1.18478571428571	0.698733333333333
1947	1.12571428571429	0.700733333333333
1948	1.22035714285714	0.645066666666667
1949	1.20242857142857	0.718133333333333
1950	1.15571428571429	0.673533333333333
1951	1.18092857142857	0.7184
1952	1.18157142857143	0.652333333333333
1953	1.22385714285714	0.710933333333333
1954	1.25671428571429	0.504133333333333
1955	1.21528571428571	0.5144
1956	1.23635714285714	0.7066
1957	1.28935714285714	0.732933333333333
1958	1.20735714285714	0.679733333333333
1959	1.23907142857143	0.681
1960	1.188	0.660466666666667
1961	1.23285714285714	0.647866666666667
1962	1.25807142857143	0.545
1963	1.178	0.6644
1964	1.14828571428571	0.715133333333333
1965	1.11878571428571	0.682133333333333
1966	1.17128571428571	0.722333333333333
1967	1.15642857142857	0.730733333333333
1968	1.17607142857143	0.687533333333333
1969	1.10757142857143	0.660466666666667
1970	1.15171428571429	0.5972
1971	1.21842857142857	0.703266666666667
1972	1.22935714285714	0.695666666666667
1973	1.22964285714286	0.658666666666667
1974	1.18464285714286	0.7034
1975	1.27764285714286	0.6998
1976	1.26235714285714	0.6746
1977	1.28535714285714	0.641133333333333
1978	1.23757142857143	0.560066666666667
1979	1.205	0.751466666666667
1980	1.19457142857143	0.652466666666667
1981	1.22207142857143	0.6704
1982	1.21114285714286	0.6808
1983	1.24935714285714	0.710866666666667
1984	1.26178571428571	0.635
1985	1.23578571428571	0.658533333333333
1986	1.23692857142857	0.6924
1987	1.33635714285714	0.684933333333333
1988	1.261	0.685133333333333
1989	1.26492857142857	0.659466666666667
1990	1.3455	0.6334
1991	1.35135714285714	0.637066666666667
1992	1.34421428571429	0.678
1993	1.45621428571429	0.669
1994	1.40335714285714	0.7004
1995	1.34614285714286	0.696733333333333
1996	1.3475	0.692866666666667
1997	1.33335714285714	0.700466666666667
1998	1.34342857142857	0.657866666666667
1999	1.32742857142857	0.698733333333333
[truncated: 38,001 more rows]
