# Supplementary material for: Revealing the selective mechanisms of inhibitors to PARP-1 and PARP-2 via multiple computational methods
Source: PeerJ. 2020 May 25;8:e9241. doi: 10.7717/peerj.9241 (PMC7255342; doi:10.7717/peerj.9241)
Supplement: Data S1 [file peerj-08-9241-s001.zip › Raw_data/Figure 8/(B) PARP-2-NMS-P118.csv]

Frame	PARP-2	NMS-P118
1	0	0
2	0.94785	0.4074
3	1.2003	0.2715
4	1.23855	0.2823
5	1.2603	0.3579
6	1.3845	0.4078
7	1.3923	0.3638
8	1.38855	0.4216
9	1.44705	0.5177
10	1.4361	0.4118
11	1.31655	0.3207
12	1.45485	0.6493
13	1.41915	0.556
14	1.5165	0.322
15	1.434	0.4979
16	1.39125	0.5121
17	1.38735	0.3176
18	1.4772	0.3074
19	1.533	0.3425
20	1.5717	0.5205
21	1.6437	0.398
22	1.7787	0.2914
23	1.58265	0.4555
24	1.57875	0.3576
25	1.74885	0.3876
26	1.7283	0.3947
27	1.6356	0.3826
28	1.73595	0.4087
29	1.62195	0.3367
30	1.5333	0.3184
31	1.45845	0.4264
32	1.53405	0.2711
33	1.49145	0.3198
34	1.4391	0.5029
35	1.5945	0.3765
36	1.6035	0.3844
37	1.6206	0.2512
38	1.5936	0.2501
39	1.5084	0.3622
40	1.46865	0.3216
41	1.47375	0.3276
42	1.6143	0.2751
43	1.42395	0.4638
44	1.56585	0.3927
45	1.4352	0.2736
46	1.37745	0.3403
47	1.55205	0.4756
48	1.545	0.3475
49	1.54455	0.4812
50	1.6149	0.5869
51	1.65435	0.5398
52	1.6158	0.4422
53	1.6569	0.358
54	1.63845	0.2636
55	1.7361	0.4591
56	1.65435	0.3647
57	1.46145	0.3748
58	1.57575	0.4008
59	1.4532	0.5528
60	1.6269	0.3699
61	1.6134	0.2012
62	1.51395	0.3094
63	1.5183	0.3633
64	1.5744	0.5256
65	1.6137	0.4956
66	1.5819	0.4293
67	1.5591	0.3802
68	1.55925	0.3956
69	1.53525	0.5632
70	1.452	0.6746
71	1.34925	0.4247
72	1.43205	0.5059
73	1.26435	0.3364
74	1.44135	0.3231
75	1.45935	0.4551
76	1.40565	0.2778
77	1.48095	0.3826
78	1.42665	0.4091
79	1.41405	0.3804
80	1.5633	0.6034
81	1.6161	0.3285
82	1.56615	0.4518
83	1.4133	0.2707
84	1.33215	0.3367
85	1.23105	0.2875
86	1.38465	0.2703
87	1.30485	0.4426
88	1.2555	0.4259
89	1.3353	0.5616
90	1.3239	0.3787
91	1.3197	0.5287
92	1.2516	0.4153
93	1.3878	0.3125
94	1.2924	0.3469
95	1.36665	0.4863
96	1.398	0.3212
97	1.41525	0.4136
98	1.34595	0.3124
99	1.44105	0.2519
100	1.44135	0.3184
101	1.3593	0.299
102	1.44435	0.2786
103	1.4832	0.3684
104	1.5549	0.3739
105	1.431	0.3181
106	1.38825	0.2407
107	1.42485	0.3242
108	1.49025	0.2763
109	1.45785	0.2525
110	1.51515	0.2903
111	1.4802	0.2359
112	1.43505	0.4521
113	1.46835	0.2231
114	1.55985	0.2939
115	1.44	0.3832
116	1.38405	0.2856
117	1.47195	0.4002
118	1.50045	0.536
119	1.4886	0.2953
120	1.551	0.2905
121	1.63485	0.3598
122	1.61955	0.3409
123	1.45065	0.2529
124	1.5615	0.4092
125	1.54695	0.4078
126	1.52475	0.4201
127	1.6389	0.413
128	1.7136	0.4991
129	1.58775	0.4146
130	1.5228	0.3602
131	1.54545	0.3499
132	1.43175	0.4071
133	1.4709	0.3146
134	1.4526	0.4088
135	1.4412	0.4716
136	1.53375	0.2912
137	1.49175	0.3761
138	1.55265	0.3643
139	1.587	0.3285
140	1.61625	0.5499
141	1.4715	0.2903
142	1.4517	0.5241
143	1.3578	0.4291
144	1.30755	0.2557
145	1.32255	0.4418
146	1.2639	0.4019
147	1.39755	0.3417
148	1.4319	0.3813
149	1.5792	0.325
150	1.42305	0.3199
151	1.55835	0.3309
152	1.4694	0.2423
153	1.40325	0.5343
154	1.4853	0.3563
155	1.53075	0.3672
156	1.5294	0.3846
157	1.4463	0.4264
158	1.40925	0.3766
159	1.5411	0.3586
160	1.61115	0.4188
161	1.60605	0.2342
162	1.63965	0.2079
163	1.5258	0.3457
164	1.4802	0.235
165	1.4649	0.2426
166	1.5681	0.3522
167	1.53345	0.2724
168	1.62285	0.2963
169	1.56405	0.3738
170	1.60425	0.5562
171	1.62375	0.3287
172	1.4517	0.3191
173	1.5711	0.5555
174	1.4943	0.4384
175	1.48455	0.3909
176	1.5306	0.2764
177	1.55415	0.4096
178	1.5369	0.4848
179	1.54035	0.3434
180	1.58535	0.3476
181	1.4577	0.2496
182	1.50285	0.4957
183	1.50015	0.7623
184	1.44015	0.613
185	1.533	0.8742
186	1.48365	0.7951
187	1.49745	0.8583
188	1.5339	0.9161
189	1.5351	0.9527
190	1.47915	0.8328
191	1.6971	0.8778
192	1.7724	0.8274
193	1.8495	0.9475
194	1.90185	0.9344
195	1.6941	0.8574
196	1.65195	0.6046
197	1.5111	0.8645
198	1.47255	0.7092
199	1.47195	0.9793
200	1.3887	0.7885
201	1.48455	1.1236
202	1.362	0.8988
203	1.34805	0.879
204	1.41015	0.9204
205	1.5075	0.7756
206	1.4511	0.9694
207	1.4886	0.825
208	1.4133	0.8556
209	1.4907	0.8458
210	1.44735	0.8336
211	1.44735	0.6902
212	1.4688	0.8646
213	1.506	0.797
214	1.46655	0.587
215	1.4832	0.6213
216	1.4295	0.4209
217	1.4766	0.3998
218	1.39305	0.4327
219	1.39845	0.3717
220	1.49715	0.3391
221	1.53	0.4289
222	1.5222	0.4265
223	1.4253	0.3448
224	1.3572	0.4061
225	1.50735	0.5031
226	1.3794	0.4461
227	1.5516	0.3996
228	1.5498	0.278
229	1.5582	0.4631
230	1.5135	0.3698
231	1.4793	0.369
232	1.45845	0.3452
233	1.542	0.4199
234	1.46805	0.489
235	1.56225	0.2856
236	1.611	0.2681
237	1.59345	0.4714
238	1.4865	0.4048
239	1.5588	0.3279
240	1.54545	0.2501
241	1.6068	0.3412
242	1.5975	0.3885
243	1.569	0.3495
244	1.63845	0.277
245	1.63875	0.4536
246	1.7202	0.3712
247	1.737	0.4764
248	1.74525	0.4814
249	1.7355	0.3371
250	1.6323	0.3748
251	1.63935	0.4009
252	1.5549	0.6175
253	1.4337	0.3954
254	1.30485	0.2541
255	1.32885	0.4215
256	1.40235	0.3026
257	1.58115	0.3309
258	1.53945	0.3037
259	1.518	0.28
260	1.5627	0.364
261	1.57065	0.2559
262	1.65405	0.3936
263	1.5753	0.4423
264	1.59285	0.2852
265	1.65375	0.3997
266	1.69365	0.515
267	1.74825	0.5607
268	1.6668	0.4992
269	1.6431	0.2177
270	1.5639	0.3214
271	1.6068	0.343
272	1.61145	0.4167
273	1.608	0.448
274	1.5099	0.4369
275	1.5129	0.3985
276	1.5072	0.2917
277	1.46025	0.3014
278	1.49355	0.3632
279	1.51995	0.8874
280	1.5456	0.9302
281	1.5723	1.0295
282	1.6416	0.7481
283	1.5222	0.7626
284	1.5147	0.7236
285	1.5747	0.5158
286	1.59375	0.2927
287	1.5453	0.3538
288	1.6362	0.3451
289	1.6707	0.4371
290	1.527	0.317
291	1.59735	0.2162
292	1.5996	0.62
293	1.62525	0.3206
294	1.6071	0.5616
295	1.52925	0.4553
296	1.50195	0.6294
297	1.6143	0.4146
298	1.50465	0.3997
299	1.58985	0.388
300	1.41825	0.4257
301	1.54275	0.3657
302	1.56765	0.24
303	1.58175	0.3293
304	1.6575	0.4556
305	1.71015	0.5209
306	1.6386	0.3709
307	1.6434	0.4872
308	1.5447	0.3934
309	1.36245	0.8295
310	1.3143	0.8228
311	1.3647	0.6339
312	1.35795	0.661
313	1.31625	0.3804
314	1.51185	0.306
315	1.5927	0.2834
316	1.437	0.4445
317	1.6188	0.4149
318	1.56705	0.5818
319	1.4916	0.4994
320	1.3797	0.3417
321	1.44255	0.6571
322	1.46535	0.6621
323	1.44135	0.4882
324	1.39395	0.5357
325	1.46295	0.4927
326	1.49205	0.4254
327	1.506	0.5797
328	1.4697	0.5092
329	1.5051	0.81
330	1.6587	0.7728
331	1.6215	0.7614
332	1.6698	0.7921
333	1.5645	0.9355
334	1.6974	0.7531
335	1.5672	0.6961
336	1.70475	0.8498
337	1.75995	0.8953
338	1.70325	0.8359
339	1.6422	0.974
340	1.6605	0.7326
341	1.64055	0.803
342	1.90935	0.638
343	1.82205	0.7464
344	1.70805	0.7771
345	1.8219	0.8196
346	1.9035	0.9879
347	1.7901	0.8245
348	1.77195	0.7852
349	1.6605	0.7528
350	1.71135	0.8398
351	1.84785	0.8319
352	1.869	0.8773
353	1.92885	0.8137
354	1.9461	0.8283
355	1.94055	0.8458
356	1.85145	0.8688
357	1.806	0.9902
358	1.8873	0.9868
359	1.7985	0.8232
360	1.87335	0.7471
361	1.7415	0.7884
362	1.6389	0.8146
363	1.7463	0.8532
364	1.71255	0.6778
365	1.7274	0.8527
366	1.755	0.8935
367	1.84815	0.8547
368	1.83165	0.8746
369	1.7439	0.8653
370	1.65075	0.8496
371	1.51995	0.7956
372	1.54065	0.8704
373	1.59	0.9217
374	1.55865	0.7954
375	1.6593	0.7916
376	1.79535	0.7961
377	1.7448	0.7961
378	1.7751	0.7871
379	1.9686	0.834
380	1.97415	0.8877
381	1.9086	0.7881
382	1.9206	0.8535
383	1.8699	0.7837
384	1.8495	0.8339
385	1.839	0.8401
386	1.82115	0.8281
387	1.82445	0.8302
388	1.78665	0.8865
389	1.8078	0.8661
390	1.77465	0.9545
391	1.80645	0.773
392	1.86405	0.8117
393	1.88505	0.8493
394	2.0112	0.8586
395	1.97535	0.918
396	1.854	0.8496
397	1.74225	0.8423
398	1.8159	0.8525
399	1.7667	0.8055
400	1.8459	0.8283
401	2.06145	0.8326
402	1.9197	0.8078
403	1.93845	0.7921
404	2.02935	0.8476
405	1.95435	0.8058
406	1.8738	0.829
407	1.77765	0.8481
408	1.86915	0.7657
409	1.9119	0.9101
410	2.0124	0.9394
411	2.08275	0.9181
412	1.9203	0.9051
413	1.97265	1.0278
414	2.01615	0.8873
415	1.94535	0.7743
416	2.05335	0.8191
417	1.9668	0.7583
418	1.92165	0.7459
419	1.82085	0.7874
420	1.791	0.7988
421	1.7736	0.9133
422	1.7607	0.8756
423	1.7757	0.7494
424	1.74195	0.787
425	1.686	0.8196
426	1.7376	0.8118
427	1.68825	0.8256
428	1.5579	0.7248
429	1.6878	0.7595
430	1.7499	0.7589
431	1.6374	0.7886
432	1.8204	0.8367
433	1.884	0.814
434	1.8603	0.8971
435	1.7886	0.8226
436	1.8285	0.8799
437	1.881	0.8277
438	1.84785	0.7488
439	1.9785	0.7467
440	2.06565	0.8848
441	2.2263	0.732
442	1.9617	0.9221
443	2.118	0.851
444	1.9455	0.8169
445	1.89015	0.7707
446	2.05215	0.8833
447	2.01165	0.7916
448	1.7892	0.683
449	1.75005	0.8258
450	1.80105	0.9109
451	1.83285	0.8422
452	1.74465	0.7494
453	1.66455	0.689
454	1.69815	0.7667
455	1.65855	0.727
456	1.68645	0.7612
457	1.7259	0.8607
458	1.5753	0.8684
459	1.5402	0.8942
460	1.45755	0.8965
461	1.51365	0.8417
462	1.47945	0.7608
463	1.5117	0.8876
464	1.4823	0.801
465	1.5627	0.7849
466	1.7985	0.7684
467	1.72275	0.7352
468	1.7919	0.8504
469	1.8657	0.8155
470	1.782	0.8013
471	1.84965	0.7148
472	1.93005	0.6046
473	1.9416	0.873
474	2.0457	0.9908
475	2.0577	0.8013
476	1.96215	0.8666
477	1.8741	0.8073
478	1.74855	0.829
479	1.77015	0.8238
480	1.9473	0.9291
481	1.94145	0.9628
482	1.8186	1.0051
483	1.7865	1.0651
484	1.6296	0.9668
485	1.60485	0.9977
486	1.68825	0.9682
487	1.5846	1.0557
488	1.5585	1.0798
489	1.6062	0.9227
490	1.6617	1.0578
491	1.5873	1.037
492	1.6089	0.9945
493	1.70745	1.109
494	1.6269	0.8727
495	1.653	0.9153
496	1.6041	0.8504
497	1.62525	0.8285
498	1.5897	0.813
499	1.5402	0.8471
500	1.6314	0.8036
501	1.74765	0.7556
502	1.7667	0.9429
503	1.7604	0.7967
504	1.7511	0.9338
505	1.9419	0.6781
506	1.7547	0.9076
507	1.62735	0.8306
508	1.5894	0.8226
509	1.72605	0.898
510	1.61925	0.9699
511	1.88865	0.8513
512	1.8279	0.7429
513	1.7907	0.8417
514	1.83255	0.9506
515	1.93215	0.7998
516	1.7949	1.0244
517	1.82145	0.7223
518	1.7673	0.8225
519	1.8945	0.9397
520	1.91055	0.7507
521	1.93095	0.8504
522	1.86255	0.8448
523	1.8033	0.7801
524	1.8369	0.808
525	1.6929	0.9029
526	1.72395	0.8595
527	1.8315	0.9194
528	1.78815	0.8347
529	1.78545	0.7806
530	1.73715	1.0485
531	1.71075	1.1095
532	1.76505	0.9679
533	1.73835	1.0042
534	1.797	0.9412
535	1.87575	1.1655
536	1.776	1.0096
537	1.8036	1.0299
538	1.8288	1.0318
539	1.77915	0.9711
540	1.79535	1.0172
541	1.7352	1.0031
542	1.6254	0.9434
543	1.6248	1.0294
544	1.6089	0.8732
545	1.78965	1.0361
546	1.6749	1.1526
547	1.7724	1.0484
548	1.71645	0.9974
549	1.87395	0.9953
550	1.69935	1.0552
551	1.76085	1.0653
552	1.72005	1.0594
553	1.6908	1.0538
554	1.66185	1.2213
555	1.8	0.9769
556	1.63125	0.985
557	1.668	1.1157
558	1.623	1.0584
559	1.68945	0.9256
560	1.7277	0.9781
561	1.7865	0.9259
562	1.86405	0.8904
563	1.74495	0.8618
564	1.86675	0.9483
565	1.93335	0.965
566	1.87665	0.9803
567	1.78935	0.927
568	1.803	1.0306
569	1.8348	1.0664
570	1.806	0.951
571	1.8243	0.8428
572	1.74465	0.9454
573	1.8648	0.9358
574	1.7976	1.0035
575	1.90545	0.7971
576	1.94145	0.8294
577	1.9629	0.9331
578	1.80165	0.9176
579	1.91385	0.9859
580	1.947	0.9243
581	1.82775	1.0333
582	1.9344	0.8743
583	1.9281	0.7598
584	1.97265	0.9334
585	1.96305	1.0242
586	2.0871	0.7694
587	2.0088	1.0032
588	1.94655	0.8152
589	2.07675	0.8678
590	1.99935	0.9294
591	1.96515	0.7999
592	1.8525	0.9288
593	1.82265	1.1475
594	1.7331	1.0699
595	1.93365	0.9992
596	1.8462	0.8923
597	1.8366	1.0146
598	1.99575	0.7214
599	1.9689	0.8071
600	1.97265	0.9099
601	1.78395	0.8222
602	1.82835	0.9324
603	1.8267	0.7957
604	1.761	0.7718
605	1.7544	0.8543
606	1.80615	0.8519
607	1.72845	0.9203
608	1.662	0.8504
609	1.5912	0.8698
610	1.6449	0.8796
611	1.6788	1.1317
612	1.8273	0.9233
613	1.6746	0.9853
614	1.72785	0.8332
615	1.64235	1.112
616	1.6755	0.9337
617	1.7319	0.9992
618	1.69245	1.0028
619	1.71045	0.8109
620	1.6779	0.9721
621	1.6935	0.8974
622	1.7091	0.876
623	1.7172	1.1193
624	1.61385	1.0722
625	1.5684	0.8998
626	1.7619	1.0341
627	1.818	1.0466
628	1.9527	0.9468
629	1.93245	0.9031
630	1.7355	1.0223
631	1.7769	0.866
632	1.75575	1.0734
633	1.7403	0.8981
634	1.95465	0.9861
635	1.89825	0.7664
636	1.9572	0.9007
637	1.8252	0.9487
638	1.84035	0.8616
639	1.87395	0.8244
640	1.6602	0.8394
641	1.85745	0.7699
642	1.8252	0.793
643	1.9047	0.8219
644	2.00895	0.7283
645	1.94025	0.8552
646	1.9458	0.8749
647	1.9284	0.7624
648	1.833	0.8169
649	1.836	0.7468
650	1.85985	0.7881
651	1.8348	0.7429
652	1.8963	0.9235
653	1.8483	0.8383
654	2.0037	0.8667
655	1.93215	0.8291
656	1.87185	0.9419
657	1.89195	0.9737
658	1.8465	0.9385
659	1.85985	1.0363
660	1.77615	1.0874
661	1.76685	0.7317
662	1.75755	0.7439
663	1.8102	0.8496
664	1.7154	0.8508
665	1.7835	0.9042
666	1.74195	1.0513
667	1.7463	0.981
668	1.74825	1.1153
669	1.78095	0.8109
670	1.7466	0.7688
671	1.6281	1.0156
672	1.69275	0.8854
673	1.6281	0.8537
674	1.64085	0.9109
675	1.56015	0.8784
676	1.69395	0.7099
677	1.6893	0.9175
678	1.66875	1.0498
679	1.7352	1.0327
680	1.81035	0.904
681	1.82415	0.9703
682	1.9575	1.0409
683	1.91265	0.7915
684	1.85955	0.9906
685	1.773	0.8622
686	1.7514	0.924
687	1.8906	0.9088
688	1.79775	0.8385
689	1.8717	0.8298
690	1.8666	0.8872
691	1.9698	0.8767
692	1.87875	0.9414
693	1.9743	0.844
694	1.93125	0.9721
695	1.8756	0.9787
696	1.9467	1.0706
697	1.95615	0.8481
698	1.9614	0.919
699	2.0457	0.9836
700	2.0064	0.8713
701	2.03865	0.9129
702	2.06655	0.8991
703	1.842	0.9636
704	1.767	0.9505
705	1.73925	0.9088
706	1.7511	0.9584
707	1.8024	0.9976
708	1.95765	0.964
709	2.0025	1.0277
710	1.9587	0.8962
711	1.8012	0.9971
712	1.79325	0.887
713	1.9398	1.0113
714	1.76715	0.878
715	1.7661	0.9366
716	1.6461	0.7334
717	1.75905	0.7889
718	1.67475	0.7073
719	1.69995	1.0798
720	1.75605	0.9559
721	1.74285	0.8967
722	2.04195	0.7741
723	1.8594	0.8015
724	2.031	0.9949
725	1.76745	0.9262
726	1.74945	0.7691
727	1.70595	0.9175
728	1.7007	0.6937
729	1.82745	0.8467
730	1.8186	0.9992
731	1.8174	0.9158
732	1.6968	1.0611
733	1.68555	0.4614
734	1.788	0.6273
735	1.64625	0.6636
736	1.63755	0.6092
737	1.72425	0.3821
738	1.7481	0.4843
739	1.78485	0.4682
740	1.77645	0.5853
741	1.73655	0.506
742	1.5915	0.6246
743	1.7424	0.4923
744	1.7559	0.619
745	1.6245	0.4448
746	1.56975	0.3514
747	1.81425	0.8701
748	1.8831	0.9579
749	1.91535	0.9117
750	1.8975	0.8806
751	1.95885	0.9066
752	1.7094	0.8992
753	1.77735	0.8835
754	1.71405	0.9035
755	1.74585	0.9409
756	1.7973	0.8854
757	1.8156	0.9201
758	1.92495	0.9346
759	1.81845	0.9796
760	1.9155	0.5999
761	1.96965	0.7688
762	1.86015	0.957
763	1.93245	0.8667
764	1.845	0.8701
765	1.92285	0.8192
766	1.938	1.1473
767	1.84485	0.9385
768	1.99875	0.841
769	1.91175	0.7895
770	1.9032	0.8682
771	1.87365	0.4621
772	1.78485	0.8419
773	1.79355	0.9207
774	1.89135	0.8643
775	1.81695	0.7942
776	1.73115	0.806
777	1.79505	0.8198
778	1.72125	0.8736
779	1.7235	0.8557
780	1.7961	0.8652
781	1.9311	0.7171
782	1.89165	0.8554
783	2.05215	0.7139
784	1.9032	0.7502
785	2.10315	0.9746
786	1.92315	0.9242
787	1.752	1.0121
788	1.8453	0.9393
789	1.88295	0.8941
790	1.8474	0.8242
791	1.8816	1.0708
792	1.85295	1.0095
793	2.0709	0.8748
794	2.03445	0.7323
795	1.8798	0.7992
796	1.8948	0.9898
797	1.9092	0.7829
798	1.91505	0.8923
799	1.77135	1.0356
800	1.73595	0.7884
801	1.824	1.0465
802	1.86315	0.9865
803	1.8855	1.0047
804	1.8795	0.8073
805	2.00055	0.9614
806	1.96155	0.8543
807	2.0808	0.9385
808	1.9488	0.9538
809	2.03415	0.8788
810	1.884	0.9964
811	2.10975	0.9856
812	2.02845	0.9356
813	2.05245	0.7092
814	2.0253	0.9774
815	1.9812	0.925
816	2.09805	0.8797
817	1.9494	0.995
818	1.9224	1.0418
819	1.92405	0.9633
820	1.9683	0.9135
821	2.01075	1.0352
822	1.94925	1.0101
823	2.0787	0.9223
824	1.9368	1.0205
825	2.00055	0.8585
826	1.8264	1.0193
827	1.86945	0.9269
828	1.7982	1.0143
829	1.7346	0.8815
830	1.73955	1.0184
831	1.90545	0.8326
832	1.75275	0.843
833	1.8999	0.9494
834	1.8039	0.9256
835	1.95105	0.8427
836	1.8663	0.9535
837	1.94325	0.9408
838	2.0616	0.8501
839	2.0178	0.8471
840	2.10015	0.7261
841	2.04255	1.0051
842	1.9341	0.8385
843	2.05875	0.7698
844	2.00295	0.864
845	2.01135	0.9357
846	1.96755	0.9948
847	1.9452	0.9667
848	2.08785	0.877
849	1.9908	0.9244
850	1.84695	0.8583
851	1.82505	0.8854
852	1.9395	0.9448
853	1.8876	0.979
854	1.87635	0.9394
855	1.86675	0.8351
856	1.8843	0.9821
857	1.93305	0.827
858	1.8414	0.6946
859	1.7154	0.9127
860	1.9092	0.8366
861	1.82625	0.8463
862	1.93335	0.9637
863	1.9734	0.7779
864	2.0973	0.8792
865	2.05125	1.0306
866	2.0673	0.8518
867	2.1876	0.874
868	2.0763	0.8123
869	2.01585	0.814
870	2.01135	0.8027
871	1.9071	0.9049
872	2.03655	0.873
873	2.2179	1.071
874	2.15595	1.0534
875	1.92885	0.9134
876	1.887	0.9845
877	2.04315	0.8574
878	2.20455	0.9938
879	2.3535	0.8166
880	2.4726	0.7453
881	2.0445	0.8401
882	1.9932	0.9631
883	2.0628	0.9096
884	1.98435	0.8501
885	2.12535	0.8637
886	2.22525	0.8077
887	2.1675	0.8862
888	2.0523	1.0236
889	2.0493	0.7487
890	2.1321	0.7945
891	2.1864	0.7955
892	2.07405	0.8259
893	2.11755	0.9426
894	2.20155	0.9729
895	2.1141	0.8124
896	2.1399	0.9091
897	1.983	0.857
898	1.95885	0.9847
899	2.0277	0.9618
900	1.92375	0.9507
901	2.0058	0.9145
902	2.23275	0.9755
903	2.15625	0.7525
904	2.17815	0.75
905	2.24115	0.9416
906	2.1891	0.97
907	2.2749	0.8819
908	2.2236	0.8438
909	2.07405	0.871
910	2.26185	0.7368
911	2.23065	0.6697
912	2.3283	0.7594
913	2.2344	0.8076
914	2.27235	0.8446
915	1.98195	0.9273
916	1.9581	0.8306
917	1.83915	0.792
918	1.86345	0.8027
919	1.91295	0.7756
920	1.9605	0.7757
921	2.0568	0.3913
922	2.1327	0.3097
923	2.07285	0.4848
924	2.02185	0.3109
925	2.1294	0.5004
926	2.16615	0.4008
927	2.0754	0.4626
928	1.9761	0.4626
929	2.05785	0.3165
930	1.9848	0.3327
931	1.8012	0.3316
932	1.84485	0.5798
933	2.04165	0.4113
934	2.1318	0.3412
935	2.25525	0.2594
936	2.15895	0.4056
937	2.03295	0.3919
938	1.90215	0.4447
939	1.92945	0.4209
940	1.97115	0.3998
941	2.0043	0.399
942	2.1054	0.6066
943	1.97865	0.2531
944	2.0739	0.4349
945	2.09625	0.3671
946	2.15865	0.2159
947	2.0685	0.5066
948	2.13255	0.3132
949	2.15385	0.3991
950	2.13795	0.5231
951	2.24355	0.391
952	2.14335	0.4268
953	2.2584	0.5076
954	2.13405	0.3089
955	2.1774	0.4796
956	2.1441	0.5412
957	2.23935	0.5582
958	2.15715	0.441
959	2.20605	0.4659
960	2.0379	0.377
961	2.30115	0.2833
962	2.1555	0.4327
963	2.09025	0.4804
964	2.00235	0.5192
965	2.01135	0.2853
966	2.1813	0.5317
967	2.2194	0.3647
968	2.1141	0.3045
969	2.06535	0.4507
970	1.9428	0.5107
971	2.03535	0.5386
972	2.2776	0.3962
973	2.103	0.5866
974	2.4669	0.353
975	2.319	0.3331
976	2.4699	0.511
977	2.42805	0.349
978	2.4384	0.4133
979	2.3964	0.3115
980	2.1672	0.3359
981	2.09835	0.3519
982	2.04045	0.4883
983	1.82715	0.2938
984	1.9875	0.2295
985	1.91295	0.5168
986	1.91115	0.4971
987	2.08635	0.2991
988	2.2218	0.3181
989	2.07585	0.3559
990	1.9554	0.5401
991	1.74435	0.3558
992	1.78545	0.3112
993	1.79595	0.243
994	1.761	0.4119
995	1.78905	0.4543
996	1.91085	0.6901
997	1.99395	0.8433
998	1.86675	0.9503
999	1.7697	0.9989
1000	1.6875	0.2918
1001	1.7298	0.3418
1002	1.71225	0.491
1003	1.66725	0.3734
1004	1.73265	0.3214
1005	1.7058	0.3686
1006	1.7259	0.4385
1007	1.78935	0.5397
1008	1.7388	0.4189
1009	1.7493	0.2863
1010	1.86555	0.4285
1011	1.8738	0.4135
1012	1.70205	0.3182
1013	1.67895	0.5511
1014	1.90875	0.2714
1015	1.8867	0.472
1016	1.8423	0.4563
1017	1.7307	0.4368
1018	1.63935	0.6705
1019	1.60425	0.3406
1020	1.69785	0.5895
1021	1.62945	0.4638
1022	1.6191	0.532
1023	1.62915	0.4397
1024	1.6185	0.3921
1025	1.6353	0.6774
1026	1.76805	0.3489
1027	1.9443	0.4832
1028	1.8615	0.4411
1029	2.02815	0.3629
1030	1.887	0.2597
1031	1.9692	0.3169
1032	1.92615	0.4936
1033	1.99905	0.3426
1034	2.18955	0.3336
1035	1.968	0.2891
1036	1.9569	0.2432
1037	2.00835	0.2489
1038	1.90245	0.4545
1039	1.908	0.3627
1040	1.90515	0.2418
1041	1.97115	0.3661
1042	1.94895	0.2065
1043	1.977	0.3272
1044	2.00535	0.2905
1045	2.1762	0.3462
1046	1.9956	0.4164
1047	1.98255	0.3712
1048	1.9395	0.3944
1049	2.0925	0.4097
1050	1.98315	0.3379
1051	2.00205	0.5016
1052	1.95585	0.3527
1053	2.0526	0.309
1054	1.91205	0.3126
1055	1.85055	0.3451
1056	1.9662	0.3246
1057	1.90695	0.4204
1058	2.0613	0.3654
1059	1.9437	0.5213
1060	2.01855	0.5587
1061	2.16285	0.38
1062	2.148	0.5393
1063	1.9926	0.4874
1064	2.0544	0.3507
1065	2.0826	0.5144
1066	2.09535	0.4234
1067	2.07075	0.4066
1068	2.22675	0.6572
1069	2.1189	0.2582
1070	2.35245	0.2544
1071	2.28225	0.3598
1072	2.27625	0.4611
1073	2.27715	0.5273
1074	2.2194	0.5255
1075	2.2218	0.6898
1076	2.36415	0.5338
1077	2.33115	0.5369
1078	2.3574	0.6278
1079	2.3418	0.3893
1080	2.2737	0.5363
1081	2.31675	0.5314
1082	2.11485	0.3196
1083	2.1102	0.3979
1084	1.9464	0.3978
1085	1.99125	0.2745
1086	1.8537	0.5276
1087	1.82715	0.4871
1088	1.99635	0.5985
1089	2.19075	0.5339
1090	2.16165	0.5799
1091	2.0001	0.6273
1092	2.1675	0.3376
1093	2.1819	0.3406
1094	2.0514	0.3775
1095	1.986	0.4706
1096	2.0076	0.3437
1097	2.10825	0.5575
1098	2.05695	0.5519
1099	1.98765	0.3687
1100	2.0307	0.3648
1101	1.926	0.2881
1102	1.8969	0.3354
1103	1.92645	0.3476
1104	1.9266	0.4196
1105	1.8951	0.4322
1106	1.9203	0.4594
1107	1.8975	0.5129
1108	1.911	0.3806
1109	1.76385	0.4943
1110	1.82745	0.4707
1111	1.7568	0.4328
1112	1.8465	0.4401
1113	1.8816	0.5828
1114	1.9014	0.5172
1115	1.80555	0.4913
1116	1.8222	0.5166
1117	1.88535	0.5025
1118	1.764	0.2125
1119	1.70385	0.4139
1120	1.632	0.4723
1121	1.692	0.5292
1122	1.773	0.4628
1123	1.72815	0.4978
1124	1.75965	0.4909
1125	1.74855	0.4411
1126	1.8096	0.5163
1127	1.8102	0.3651
1128	1.83	0.3965
1129	1.85625	0.4407
1130	1.8621	0.4928
1131	1.9569	0.4443
1132	1.94355	0.6091
1133	1.87125	0.3719
1134	1.8489	0.268
1135	1.83015	0.519
1136	1.8636	0.4485
1137	1.9725	0.4354
1138	1.9194	0.3387
1139	1.881	0.3896
1140	1.81515	0.4477
1141	1.82415	0.4986
1142	1.79715	0.2782
1143	1.8933	0.3894
1144	1.98855	0.5889
1145	1.95315	0.4514
1146	1.96035	0.289
1147	1.9857	0.5562
1148	2.0475	0.4673
1149	1.803	0.4219
1150	1.84695	0.3664
1151	1.93185	0.389
1152	2.02905	0.4957
1153	2.0973	0.4001
1154	1.93725	0.4359
1155	1.9608	0.5217
1156	2.11425	0.3991
1157	2.0229	0.3894
1158	1.98375	0.473
1159	1.9653	0.5647
1160	1.93035	0.438
1161	1.81335	0.37
1162	1.86555	0.3373
1163	1.9833	0.3727
1164	1.7148	0.3055
1165	1.6827	0.3503
1166	1.72335	0.4024
1167	1.61055	0.3837
1168	1.75365	0.444
1169	1.6503	0.5035
1170	1.70445	0.4885
1171	1.7988	0.5149
1172	1.70535	0.2122
1173	1.73685	0.3971
1174	1.77585	0.5348
1175	1.75755	0.5423
1176	1.7919	0.3806
1177	1.80435	0.2893
1178	1.78275	0.3964
1179	1.7766	0.496
1180	1.8708	0.4125
1181	1.87215	0.4493
1182	1.7388	0.4864
1183	1.78485	0.2749
1184	1.92285	0.4477
1185	2.0025	0.3358
1186	1.93665	0.5233
1187	1.9713	0.4665
1188	2.0298	0.3756
1189	2.0265	0.5033
1190	2.1042	0.3559
1191	1.9875	0.5275
1192	1.99095	0.4028
1193	1.89465	0.3641
1194	1.9572	0.5093
1195	2.02245	0.5964
1196	2.07825	0.5906
1197	1.9866	0.5068
1198	2.14875	0.4544
1199	2.079	0.6299
1200	2.04015	0.5196
1201	1.95435	0.4448
1202	1.84575	0.3946
1203	1.743	0.4329
1204	1.8126	0.5126
1205	1.8483	0.4488
1206	1.85205	0.378
1207	1.99785	0.4079
1208	1.89255	0.3268
1209	1.8633	0.4805
1210	1.953	0.4513
1211	1.8516	0.391
1212	1.75155	0.5135
1213	1.7832	0.4538
1214	1.86945	0.3791
1215	1.9314	0.3688
1216	1.86555	0.3498
1217	1.7325	0.4589
1218	1.8249	0.448
1219	1.8711	0.491
1220	1.89255	0.4073
1221	1.95795	0.4636
1222	1.755	0.3728
1223	1.80795	0.4514
1224	1.8912	0.4225
1225	1.85955	0.3861
1226	1.83825	0.4341
1227	1.88865	0.3789
1228	1.818	0.379
1229	1.92615	0.3243
1230	1.7946	0.5344
1231	1.8396	0.3985
1232	2.00535	0.4686
1233	1.8783	0.509
1234	1.88355	0.5863
1235	1.83555	0.5453
1236	1.82145	0.4779
1237	1.8372	0.3409
1238	1.8489	0.3924
1239	1.83555	0.5538
1240	1.7085	0.4602
1241	1.7574	0.5189
1242	1.74405	0.3484
1243	1.7484	0.4896
1244	1.8159	0.5126
1245	1.7613	0.5132
1246	1.84665	0.6362
1247	1.79895	0.4064
1248	1.7811	0.4573
1249	1.8444	0.4055
1250	1.6878	0.3916
1251	1.73445	0.2881
1252	1.8255	0.2897
1253	1.83225	0.4831
1254	1.73985	0.2114
1255	1.71765	0.4727
1256	1.78695	0.376
1257	1.7835	0.4805
1258	1.722	0.4163
1259	1.72335	0.3205
1260	1.68975	0.3306
1261	1.794	0.3596
1262	1.75425	0.4792
1263	1.6218	0.3862
1264	1.7031	0.4532
1265	1.83255	0.4165
1266	1.92855	0.3524
1267	1.86135	0.2788
1268	1.8447	0.4233
1269	1.86915	0.3516
1270	1.84515	0.4665
1271	1.85415	0.4426
1272	1.7799	0.4804
1273	1.7547	0.3495
1274	1.95	0.4762
1275	1.725	0.4303
1276	1.7694	0.5738
1277	1.7994	0.4393
1278	1.6959	0.4241
1279	1.677	0.3967
1280	1.75275	0.4144
1281	1.7175	0.3316
1282	1.7265	0.4265
1283	1.7505	0.2836
1284	1.85325	0.3224
1285	1.9497	0.4567
1286	1.8135	0.3556
1287	1.9782	0.3845
1288	2.04765	0.4419
1289	1.9686	0.3946
1290	2.04645	0.4086
1291	2.00175	0.3935
1292	2.0433	0.5193
1293	2.01555	0.553
1294	1.99125	0.4585
1295	1.9488	0.3639
1296	1.91715	0.3879
1297	1.9626	0.4154
1298	1.90725	0.4318
1299	1.899	0.4157
1300	2.02845	0.5417
1301	2.0952	0.5058
1302	2.085	0.3469
1303	1.92945	0.4215
1304	1.9485	0.3992
1305	1.78365	0.3923
1306	1.788	0.3125
1307	1.86405	0.6009
1308	1.82295	0.5219
1309	1.9527	0.417
1310	1.9629	0.3955
1311	1.8789	0.406
1312	1.89555	0.4883
1313	1.8444	0.3441
1314	1.8678	0.4156
1315	2.028	0.3793
1316	1.98525	0.529
1317	1.95975	0.5854
1318	1.99995	0.5122
1319	2.00115	0.5317
1320	1.88025	0.5541
1321	2.00235	0.341
1322	2.0442	0.4574
1323	1.90395	0.4602
1324	1.8756	0.5047
1325	1.93785	0.3872
1326	2.0625	0.5171
1327	2.00265	0.4045
1328	2.06565	0.4777
1329	2.01255	0.408
1330	2.0355	0.3298
1331	2.03055	0.5514
1332	1.9296	0.5157
1333	1.9413	0.4959
1334	1.87125	0.4191
1335	1.9893	0.4866
1336	1.9104	0.4388
1337	1.9458	0.3726
1338	1.9473	0.5145
1339	1.9146	0.4404
1340	1.98975	0.4457
1341	2.0121	0.4405
1342	1.9083	0.5105
1343	1.7955	0.4728
1344	1.95405	0.5079
1345	1.98075	0.3879
1346	2.0718	0.4271
1347	2.09595	0.6299
1348	2.1405	0.3001
1349	2.0322	0.4071
1350	2.007	0.3381
1351	2.01075	0.5003
1352	1.98465	0.4101
1353	1.9797	0.3894
1354	2.11635	0.3602
1355	1.938	0.4983
1356	1.91925	0.3742
1357	2.08725	0.5232
1358	1.8987	0.3561
1359	2.14755	0.3725
1360	2.05695	0.4416
1361	2.04495	0.53
1362	1.932	0.2893
1363	1.9584	0.4028
1364	2.1621	0.41
1365	2.25345	0.5139
1366	2.14425	0.4734
1367	2.2446	0.4164
1368	2.19225	0.3473
1369	2.16435	0.4698
1370	2.1474	0.5601
1371	2.14635	0.4534
1372	2.1312	0.4447
1373	1.99425	0.4843
1374	2.0757	0.4693
1375	2.0124	0.5211
1376	2.09745	0.3621
1377	2.0538	0.3796
1378	2.1165	0.4967
1379	1.97715	0.5758
1380	2.09985	0.5571
1381	2.0856	0.3874
1382	1.96065	0.5389
1383	1.9494	0.4839
1384	1.97265	0.5184
1385	1.99065	0.5448
1386	2.0607	0.31
1387	2.1747	0.4117
1388	2.2116	0.5939
1389	2.2797	0.4868
1390	2.2197	0.4878
1391	2.17395	0.2975
1392	2.02845	0.5233
1393	2.1285	0.3669
1394	2.1564	0.3532
1395	2.22675	0.3897
1396	2.2008	0.3204
1397	2.199	0.4063
1398	2.04615	0.3527
1399	2.1189	0.4561
1400	2.02215	0.2541
1401	2.05725	0.4029
1402	2.13495	0.3044
1403	2.1966	0.2959
1404	2.2473	0.4745
1405	2.2467	0.4074
1406	2.1378	0.4352
1407	2.2383	0.2746
1408	2.08335	0.2112
1409	2.0904	0.2662
1410	2.13615	0.5394
1411	2.4006	0.4538
1412	2.35185	0.5615
1413	2.44965	0.3745
1414	2.475	0.5621
1415	2.39835	0.3777
1416	2.4813	0.4039
1417	2.46705	0.489
1418	2.4042	0.3635
1419	2.319	0.5782
1420	2.22735	0.3514
1421	2.19705	0.3284
1422	2.1483	0.434
1423	2.09625	0.4199
1424	2.16315	0.5859
1425	2.18205	0.5142
1426	2.214	0.2104
1427	2.16495	0.3473
1428	2.1447	0.4025
1429	2.2341	0.3659
1430	2.13615	0.3965
1431	2.21325	0.2921
1432	2.1315	0.4654
1433	2.22675	0.5831
1434	2.2698	0.4467
1435	2.37225	0.4803
1436	2.37645	0.5388
1437	2.3766	0.4109
1438	2.4687	0.4047
1439	2.4618	0.3484
1440	2.31615	0.4255
1441	2.3058	0.303
1442	2.1909	0.5076
1443	2.11575	0.3773
1444	2.05575	0.4242
1445	2.1258	0.4609
1446	2.1168	0.3739
1447	2.1402	0.3459
1448	2.05755	0.4376
1449	2.0349	0.2837
1450	2.025	0.2275
1451	1.98945	0.2998
1452	1.9419	0.2293
1453	2.0049	0.3996
1454	2.12325	0.2941
1455	2.1477	0.3432
1456	2.3004	0.3327
1457	2.2434	0.3461
1458	2.277	0.247
1459	2.33055	0.3999
1460	2.19345	0.3019
1461	2.14875	0.516
1462	2.25915	0.3653
1463	2.22015	0.267
1464	2.2434	0.3762
1465	2.1492	0.3869
1466	2.2776	0.4685
1467	2.11185	0.4558
1468	2.1534	0.4175
1469	2.0571	0.4071
1470	2.0688	0.4742
1471	1.99395	0.3839
1472	2.244	0.3597
1473	2.1339	0.5298
1474	2.1102	0.4838
1475	2.1846	0.2629
1476	2.10945	0.3294
1477	2.1723	0.3113
1478	2.2695	0.4237
1479	2.3172	0.4796
1480	2.2689	0.4926
1481	2.2188	0.3803
1482	2.18535	0.3374
1483	2.1585	0.3357
1484	2.04585	0.2549
1485	2.02335	0.3702
1486	2.0007	0.464
1487	2.07885	0.3762
1488	1.9314	0.3315
1489	2.14035	0.3781
1490	2.21775	0.4504
1491	2.31675	0.4858
1492	2.2317	0.3109
1493	2.36535	0.3931
1494	2.3487	0.3826
1495	2.63025	0.273
1496	2.38725	0.3702
1497	2.26695	0.3762
1498	2.1462	0.2815
1499	2.07375	0.2964
1500	2.0358	0.3134
1501	2.17605	0.3192
1502	2.1816	0.4364
1503	2.29635	0.4843
1504	2.02845	0.3632
1505	2.0499	0.2876
1506	1.97925	0.3741
1507	1.9815	0.2811
1508	1.9551	0.2827
1509	1.9083	0.3906
1510	2.0028	0.4677
1511	1.9896	0.3117
1512	2.03955	0.2757
1513	1.94685	0.4155
1514	2.05485	0.2795
1515	2.0478	0.3552
1516	2.02365	0.4276
1517	2.01195	0.385
1518	2.01	0.4758
1519	2.16195	0.4551
1520	2.0415	0.4211
1521	2.0073	0.4831
1522	2.07795	0.3469
1523	2.02365	0.4653
1524	1.99455	0.3833
1525	1.88175	0.4531
1526	1.90605	0.2997
1527	1.9458	0.3182
1528	1.87185	0.2638
1529	1.85925	0.2298
1530	1.9323	0.4184
1531	1.87335	0.3433
1532	2.05185	0.4356
1533	2.0487	0.4145
1534	1.9677	0.2736
1535	1.92705	0.5526
1536	2.02905	0.412
1537	2.05695	0.4291
1538	1.98615	0.7357
1539	2.0739	0.2946
1540	1.95615	0.2799
1541	2.19465	0.2781
1542	2.1096	0.3874
1543	2.2209	0.2626
1544	2.0106	0.278
1545	2.1102	0.4443
1546	2.0118	0.5014
1547	1.9944	0.3326
1548	2.06685	0.3271
1549	2.05365	0.3927
1550	2.0478	0.614
1551	2.0115	0.5055
1552	2.0382	0.3007
1553	1.99845	0.5189
1554	2.0208	0.4069
1555	1.9155	0.4005
1556	1.95555	0.4944
1557	2.01105	0.4555
1558	1.9449	0.3775
1559	1.90935	0.3568
1560	2.0373	0.2981
1561	2.1207	0.4913
1562	2.01795	0.4615
1563	2.18985	0.3831
1564	2.21055	0.397
1565	2.18865	0.3652
1566	2.1393	0.5151
1567	2.2164	0.276
1568	2.03805	0.3088
1569	2.14485	0.4388
1570	2.02005	0.5259
1571	2.0583	0.3531
1572	2.22225	0.6395
1573	2.1183	0.3517
1574	2.2629	0.2208
1575	2.1987	0.3638
1576	2.19315	0.324
1577	2.12655	0.4977
1578	2.13585	0.4664
1579	2.076	0.2462
1580	2.1381	0.4657
1581	2.08815	0.4425
1582	2.16225	0.4287
1583	2.1549	0.3144
1584	2.10405	0.2204
1585	2.0598	0.289
1586	2.06055	0.4069
1587	2.12535	0.4005
1588	2.08605	0.3271
1589	2.12415	0.3278
1590	2.0769	0.5333
1591	2.2008	0.3707
1592	2.19495	0.3022
1593	1.9938	0.4042
1594	2.02905	0.334
1595	1.96935	0.3116
1596	2.09895	0.3915
1597	2.02395	0.2701
1598	1.8948	0.315
1599	1.9398	0.2896
1600	1.9191	0.3709
1601	1.9716	0.4363
1602	2.09655	0.406
1603	2.08545	0.4627
1604	2.0166	0.4578
1605	1.96635	0.36
1606	1.9374	0.5205
1607	1.90425	0.3177
1608	1.97355	0.5518
1609	1.9455	0.6759
1610	1.9347	0.392
1611	1.80855	0.4061
1612	1.92435	0.5625
1613	1.90515	0.3379
1614	2.061	0.3162
1615	2.00025	0.39
1616	2.0472	0.3898
1617	1.97205	0.3947
1618	2.0724	0.3874
1619	2.0898	0.3888
1620	2.0829	0.4763
1621	2.1942	0.3853
1622	2.1414	0.4119
1623	2.19855	0.348
1624	2.1957	0.3592
1625	2.1696	0.3412
1626	2.07945	0.3585
1627	2.298	0.4129
1628	2.2665	0.3634
1629	2.1264	0.4797
1630	2.14815	0.3755
1631	2.13075	0.2683
1632	2.18835	0.4058
1633	2.1417	0.3605
1634	2.376	0.5028
1635	2.5257	0.4503
1636	2.58795	0.4088
1637	2.5017	0.5482
1638	2.5659	0.4703
1639	2.46015	0.3472
1640	2.25915	0.4671
1641	2.12505	0.3823
1642	2.12355	0.4271
1643	2.13735	0.3357
1644	2.02185	0.4303
1645	2.11605	0.3143
1646	2.2029	0.3665
1647	2.1363	0.3189
1648	2.3223	0.3306
1649	2.2968	0.4617
1650	2.0511	0.3472
1651	2.1921	0.4273
1652	2.23515	0.467
1653	2.1072	0.2945
1654	2.0391	0.3333
1655	1.97565	0.3103
1656	2.06715	0.3598
1657	2.1852	0.3579
1658	2.0166	0.3884
1659	2.03925	0.2571
1660	2.2059	0.363
1661	2.37915	0.226
1662	2.3574	0.3904
1663	2.40525	0.3326
1664	2.2473	0.2904
1665	2.3937	0.425
1666	2.21655	0.3542
1667	2.30145	0.275
1668	2.2044	0.3601
1669	2.14935	0.3721
1670	2.1219	0.3241
1671	2.22585	0.4773
1672	2.1453	0.4103
1673	2.28495	0.3301
1674	2.2815	0.5466
1675	2.39535	0.4823
1676	2.3601	0.2785
1677	2.39565	0.3604
1678	2.3601	0.3783
1679	2.35995	0.3856
1680	2.2269	0.3255
1681	2.28105	0.3679
1682	2.45835	0.4451
1683	2.36055	0.4513
1684	2.3901	0.3589
1685	2.35215	0.3163
1686	2.46375	0.4521
1687	2.23125	0.4769
1688	2.3376	0.4456
1689	2.27925	0.4983
1690	2.41605	0.4743
1691	2.2833	0.3483
1692	2.23575	0.4761
1693	2.22105	0.4326
1694	2.2485	0.318
1695	2.39775	0.4542
1696	2.50875	0.3736
1697	2.5107	0.4174
1698	2.3625	0.2759
1699	2.33115	0.2884
1700	2.3334	0.3889
1701	2.14575	0.3298
1702	2.08515	0.3321
1703	2.14605	0.4147
1704	2.1465	0.4636
1705	2.2095	0.215
1706	2.1888	0.4208
1707	2.26965	0.7061
1708	2.1786	0.4458
1709	2.0961	0.269
1710	2.1807	0.3455
1711	2.1726	0.4777
1712	2.15295	0.4653
1713	2.37315	0.4859
1714	2.2779	0.4259
1715	2.34105	0.282
1716	2.5335	0.3123
1717	2.30625	0.4097
1718	2.31765	0.3087
1719	2.3523	0.3455
1720	2.4288	0.3385
1721	2.4069	0.386
1722	2.41515	0.3142
1723	2.5794	0.4192
1724	2.57835	0.2586
1725	2.502	0.3081
1726	2.36655	0.3053
1727	2.3205	0.3447
1728	2.27655	0.2516
1729	2.3997	0.2701
1730	2.3172	0.4043
1731	2.21055	0.3626
1732	2.1579	0.442
1733	2.3064	0.4355
1734	2.20155	0.3686
1735	2.20815	0.4302
1736	2.23785	0.4442
1737	2.3637	0.295
1738	2.25855	0.3125
1739	2.2989	0.3028
1740	2.3058	0.2609
1741	2.38365	0.2445
1742	2.3202	0.3643
1743	2.25435	0.2189
1744	2.2758	0.2609
1745	2.38815	0.2019
1746	2.3034	0.3387
1747	2.3214	0.2956
1748	2.2803	0.3878
1749	2.25765	0.4135
1750	2.3241	0.2766
1751	2.2659	0.3758
1752	2.3613	0.424
1753	2.2923	0.4018
1754	2.28615	0.3348
1755	2.55315	0.3807
1756	2.355	0.2799
1757	2.37405	0.3712
1758	2.2107	0.3671
1759	2.29455	0.3259
1760	2.5038	0.2938
1761	2.4072	0.3445
1762	2.3484	0.3522
1763	2.38665	0.6261
1764	2.37585	0.4013
1765	2.2704	0.5362
1766	2.3436	0.3566
1767	2.40045	0.3067
1768	2.47635	0.4168
1769	2.39475	0.373
1770	2.46285	0.4613
1771	2.3784	0.4401
1772	2.3523	0.3588
1773	2.2263	0.449
1774	2.30445	0.3383
1775	2.2353	0.3143
1776	2.1894	0.3334
1777	2.3682	0.7163
1778	2.42895	0.8912
1779	2.21115	0.3667
1780	2.29335	0.5219
1781	2.31135	0.2923
1782	2.3496	0.3972
1783	2.3625	0.465
1784	2.44935	0.3938
1785	2.46165	0.4003
1786	2.52705	0.45
1787	2.7189	0.3959
1788	2.64705	0.4798
1789	2.71515	0.3702
1790	2.46585	0.383
1791	2.50515	0.4954
1792	2.6109	0.3854
1793	2.53635	0.3471
1794	2.54835	0.5577
1795	2.48505	0.4027
1796	2.6235	0.4954
1797	2.5869	0.4292
1798	2.74215	0.4071
1799	2.62995	0.532
1800	2.6181	0.4788
1801	2.6376	0.4576
1802	2.56605	0.3911
1803	2.50605	0.3257
1804	2.39055	0.3763
1805	2.33415	0.4969
1806	2.21835	0.5134
1807	2.2926	0.5265
1808	2.18085	0.2835
1809	2.2359	0.6421
1810	2.26905	0.449
1811	2.29035	0.461
1812	2.50605	0.4519
1813	2.6979	0.3605
1814	2.661	0.2351
1815	2.7714	0.4996
1816	2.5203	0.3165
1817	2.6223	0.476
1818	2.58495	0.5262
1819	2.55915	0.4496
1820	2.65485	0.4173
1821	2.58285	0.5121
1822	2.59755	0.5173
1823	2.85225	0.5358
1824	2.7342	0.3834
1825	2.62725	0.4531
1826	2.62875	0.4561
1827	2.5674	0.5427
1828	2.5629	0.4114
1829	2.64525	0.4283
1830	2.63865	0.5695
1831	2.55525	0.3196
1832	2.54835	0.2246
1833	2.535	0.3506
1834	2.87415	0.502
1835	2.83875	0.4527
1836	2.91435	0.43
1837	2.9004	0.4231
1838	2.7909	0.4023
1839	2.73495	0.4253
1840	2.78565	0.3487
1841	2.71845	0.4701
1842	2.7816	0.3729
1843	2.86545	0.4601
1844	2.8206	0.3483
1845	2.8059	0.4824
1846	2.7429	0.3918
1847	2.7528	0.3685
1848	2.7945	0.4799
1849	2.85	0.4168
1850	2.7933	0.4271
1851	2.841	0.3682
1852	2.5938	0.4261
1853	2.69205	0.2739
1854	2.53635	0.4694
1855	2.61135	0.2685
1856	2.6034	0.3223
1857	2.66535	0.3657
1858	2.6205	0.3242
1859	2.66775	0.3712
1860	2.72595	0.3988
1861	2.68185	0.5362
1862	2.7486	0.54
1863	2.6823	0.4376
1864	2.6715	0.2973
1865	2.6013	0.5873
1866	2.5794	0.47
1867	2.5893	0.3936
1868	2.5926	0.4662
1869	2.5809	0.4593
1870	2.61465	0.3799
1871	2.4858	0.4859
1872	2.6547	0.3948
1873	2.7126	0.4424
1874	2.6859	0.3678
1875	2.565	0.3546
1876	2.5149	0.3064
1877	2.39985	0.5015
1878	2.60835	0.487
1879	2.4654	0.4913
1880	2.4135	0.4349
1881	2.3679	0.4692
1882	2.3442	0.3147
1883	2.39235	0.3752
1884	2.3958	0.5775
1885	2.481	0.3462
1886	2.4063	0.499
1887	2.2989	0.3637
1888	2.4144	0.4659
1889	2.4291	0.6147
1890	2.4585	0.4425
1891	2.46735	0.4005
1892	2.55765	0.4469
1893	2.64825	0.4188
1894	2.5461	0.7072
1895	2.57985	0.3881
1896	2.57115	0.6668
1897	2.56095	0.3262
1898	2.48115	0.5437
1899	2.49045	0.4483
1900	2.5896	0.3792
1901	2.62965	0.339
1902	2.6796	0.5529
1903	2.61585	0.3622
1904	2.80305	0.4164
1905	2.7633	0.479
1906	2.7699	0.3897
1907	2.56785	0.3963
1908	2.59215	0.6265
1909	2.4813	0.3845
1910	2.43435	0.5397
1911	2.4072	0.2901
1912	2.2419	0.4784
1913	2.34675	0.5686
1914	2.4768	0.4975
1915	2.4792	0.4993
1916	2.6001	0.4583
1917	2.5815	0.307
1918	2.4597	0.3118
1919	2.45595	0.302
1920	2.56305	0.3699
1921	2.65935	0.5271
1922	2.64465	0.5251
1923	2.63565	0.4479
1924	2.6004	0.5662
1925	2.62425	0.4215
1926	2.5134	0.5204
1927	2.61165	0.3848
1928	2.63445	0.389
1929	2.6739	0.3717
1930	2.5998	0.3165
1931	2.4954	0.4146
1932	2.60415	0.391
1933	2.60295	0.302
1934	2.66895	0.3949
1935	2.56575	0.4588
1936	2.6454	0.4228
1937	2.79405	0.3884
1938	2.50875	0.4251
1939	2.5962	0.3638
1940	2.5653	0.3057
1941	2.47665	0.5212
1942	2.5515	0.4984
1943	2.5863	0.5076
1944	2.6034	0.4024
1945	2.45835	0.4592
1946	2.41845	0.5032
1947	2.43285	0.4931
1948	2.48445	0.5696
1949	2.4753	0.3789
1950	2.51265	0.3485
1951	2.47335	0.3065
1952	2.43705	0.3636
1953	2.4606	0.5067
1954	2.4093	0.4149
1955	2.69805	0.3707
1956	2.472	0.4247
1957	2.5809	0.4828
1958	2.59935	0.4039
1959	2.64495	0.4364
1960	2.72625	0.4263
1961	2.83515	0.3354
1962	2.82765	0.4047
1963	2.8605	0.5113
1964	2.62755	0.3626
1965	2.60955	0.4839
1966	2.51895	0.3888
1967	2.3907	0.4601
1968	2.30865	0.5545
1969	2.38665	0.5863
1970	2.4228	0.5079
1971	2.42625	0.4688
1972	2.31675	0.4324
1973	2.42355	0.5063
1974	2.56665	0.3944
1975	2.6259	0.3789
1976	2.5767	0.4539
1977	2.69355	0.4299
1978	2.6085	0.5828
1979	2.56305	0.3895
1980	2.58795	0.4534
1981	2.4858	0.3442
1982	2.40675	0.4091
1983	2.61705	0.4443
1984	2.3886	0.4118
1985	2.50095	0.4763
1986	2.4231	0.3631
1987	2.45475	0.3183
1988	2.4015	0.4231
1989	2.4183	0.5125
1990	2.5206	0.4957
1991	2.4825	0.4492
1992	2.4894	0.309
1993	2.57235	0.506
1994	2.7096	0.4164
1995	2.66025	0.4187
1996	2.62635	0.4441
1997	2.39085	0.3058
1998	2.30565	0.3627
1999	2.3334	0.3256
[truncated: 38,001 more rows]
