# Supplementary material for: Revealing the selective mechanisms of inhibitors to PARP-1 and PARP-2 via multiple computational methods
Source: PeerJ. 2020 May 25;8:e9241. doi: 10.7717/peerj.9241 (PMC7255342; doi:10.7717/peerj.9241)
Supplement: Data S1 [file peerj-08-9241-s001.zip › Raw_data/Figure 8/(C) PARP-1-Niraparib.csv]

Frame	PARP-1	Niraparib
1	0	0
2	0.469	0.321857142857143
3	0.528857142857143	0.219571428571429
4	0.545357142857143	0.183285714285714
5	0.598071428571429	0.176571428571429
6	0.579071428571429	0.244642857142857
7	0.5965	0.497142857142857
8	0.626428571428571	0.282
9	0.644071428571429	0.492285714285714
10	0.711428571428572	0.170071428571429
11	0.733071428571429	0.257642857142857
12	0.769214285714286	0.384571428571429
13	0.754214285714286	0.205285714285714
14	0.659214285714286	0.304571428571429
15	0.639785714285714	0.379
16	0.629571428571429	0.220214285714286
17	0.676785714285714	0.216071428571429
18	0.699428571428571	0.334928571428571
19	0.631357142857143	0.199928571428571
20	0.681928571428571	0.3325
21	0.708071428571429	0.477857142857143
22	0.714785714285714	0.453071428571429
23	0.673642857142857	0.449214285714286
24	0.760071428571429	0.445
25	0.796	0.5535
26	0.833714285714286	0.379714285714286
27	0.7995	0.275357142857143
28	0.733142857142857	0.456357142857143
29	0.733642857142857	0.125428571428571
30	0.689642857142857	0.152785714285714
31	0.754428571428571	0.304571428571429
32	0.736071428571429	0.170857142857143
33	0.765357142857143	0.189571428571429
34	0.766142857142857	0.286928571428571
35	0.847071428571429	0.491785714285714
36	0.784857142857143	0.208642857142857
37	0.774285714285714	0.190071428571429
38	0.718357142857143	0.215857142857143
39	0.732857142857143	0.214714285714286
40	0.782785714285714	0.204928571428571
41	0.772071428571429	0.411857142857143
42	0.7815	0.399857142857143
43	0.817571428571429	0.332142857142857
44	0.839071428571429	0.223642857142857
45	0.842142857142857	0.276714285714286
46	0.8385	0.304714285714286
47	0.865285714285714	0.232928571428571
48	0.852214285714286	0.144214285714286
49	0.827571428571429	0.294285714285714
50	0.847785714285714	0.203357142857143
51	0.806642857142857	0.3115
52	0.870428571428571	0.285
53	0.902571428571429	0.232285714285714
54	0.863857142857143	0.319642857142857
55	0.9445	0.335357142857143
56	0.841714285714286	0.233357142857143
57	0.861	0.142
58	0.847571428571429	0.240714285714286
59	0.773571428571429	0.258
60	0.716071428571429	0.248071428571429
61	0.738071428571429	0.207857142857143
62	0.785785714285714	0.171142857142857
63	0.753428571428571	0.162285714285714
64	0.818642857142857	0.217214285714286
65	0.792071428571429	0.211285714285714
66	0.843142857142857	0.285857142857143
67	0.789642857142857	0.192
68	0.767714285714286	0.198714285714286
69	0.764642857142857	0.161142857142857
70	0.746	0.212142857142857
71	0.806642857142857	0.307642857142857
72	0.844142857142857	0.194714285714286
73	0.848785714285714	0.277428571428571
74	0.761357142857143	0.195
75	0.7385	0.141357142857143
76	0.727357142857143	0.279928571428571
77	0.841071428571429	0.307285714285714
78	0.815642857142857	0.168
79	0.795071428571429	0.346642857142857
80	0.754785714285714	0.2825
81	0.876357142857143	0.240214285714286
82	0.8625	0.205785714285714
83	0.906571428571429	0.282785714285714
84	0.941071428571429	0.198928571428571
85	0.918071428571429	0.206071428571429
86	0.855	0.210642857142857
87	0.880142857142857	0.334357142857143
88	0.898	0.165214285714286
89	0.851214285714286	0.241571428571429
90	0.898357142857143	0.175357142857143
91	0.903857142857143	0.293714285714286
92	0.861571428571429	0.309571428571429
93	0.872642857142857	0.292857142857143
94	0.793285714285714	0.181785714285714
95	0.797714285714286	0.242785714285714
96	0.8	0.2385
97	0.763928571428571	0.282
98	0.807428571428572	0.231928571428571
99	0.756928571428572	0.233142857142857
100	0.832	0.191571428571429
101	0.803	0.184071428571429
102	0.704214285714286	0.247
103	0.731428571428572	0.249071428571429
104	0.769285714285714	0.253428571428571
105	0.772142857142857	0.192428571428571
106	0.848428571428571	0.223071428571429
107	0.808642857142857	0.236785714285714
108	0.7545	0.204428571428571
109	0.808714285714286	0.275714285714286
110	0.784571428571429	0.292857142857143
111	0.734142857142857	0.282214285714286
112	0.788928571428572	0.278071428571429
113	0.781285714285714	0.261857142857143
114	0.6845	0.229928571428571
115	0.741357142857143	0.148214285714286
116	0.777357142857143	0.263428571428571
117	0.8465	0.2355
118	0.850142857142857	0.172357142857143
119	0.8385	0.1895
120	0.790714285714286	0.271285714285714
121	0.847785714285714	0.212714285714286
122	0.882142857142857	0.209285714285714
123	0.908	0.170357142857143
124	0.883428571428571	0.274071428571429
125	0.926214285714286	0.248285714285714
126	0.896	0.250785714285714
127	0.865428571428571	0.158714285714286
128	0.932714285714286	0.327214285714286
129	0.953357142857143	0.402214285714286
130	0.845571428571429	0.493428571428571
131	0.896785714285714	0.365
132	0.838	0.315
133	0.880285714285714	0.268
134	0.898928571428571	0.29
135	0.911714285714286	0.259071428571429
136	0.850357142857143	0.201785714285714
137	0.858571428571429	0.520857142857143
138	0.864285714285714	0.551928571428572
139	0.839714285714286	0.500642857142857
140	0.811071428571429	0.475285714285714
141	0.875357142857143	0.124785714285714
142	0.893071428571429	0.162642857142857
143	0.923214285714286	0.157571428571429
144	0.945428571428572	0.235785714285714
145	0.954428571428572	0.215642857142857
146	0.920857142857143	0.253214285714286
147	0.895357142857143	0.262928571428571
148	0.933142857142857	0.203214285714286
149	0.923	0.306857142857143
150	0.988928571428571	0.431642857142857
151	0.981928571428571	0.256714285714286
152	1.00421428571429	0.176928571428571
153	1.04707142857143	0.260285714285714
154	0.991142857142857	0.1465
155	1.0105	0.187428571428571
156	0.935928571428572	0.177142857142857
157	0.952928571428572	0.258285714285714
158	0.961571428571429	0.214642857142857
159	0.884142857142857	0.175142857142857
160	0.910571428571429	0.214642857142857
161	0.939785714285714	0.154571428571429
162	0.986285714285714	0.199
163	1.02264285714286	0.492142857142857
164	0.998714285714286	0.424857142857143
165	1.06821428571429	0.275571428571429
166	1.11207142857143	0.168642857142857
167	1.13542857142857	0.173571428571429
168	1.11428571428571	0.214142857142857
169	1.0895	0.183785714285714
170	1.11942857142857	0.176142857142857
171	1.0975	0.182071428571429
172	1.08892857142857	0.220428571428571
173	1.163	0.309428571428571
174	1.15421428571429	0.444071428571429
175	1.1545	0.145
176	1.19992857142857	0.499571428571429
177	1.22064285714286	0.481714285714286
178	1.11	0.705071428571429
179	1.20042857142857	0.689714285714286
180	1.13092857142857	0.674357142857143
181	1.13628571428571	0.673285714285714
182	1.12192857142857	0.661357142857143
183	1.07571428571429	0.683571428571429
184	1.06271428571429	0.701
185	1.07771428571429	0.679714285714286
186	1.10935714285714	0.675857142857143
187	1.0185	0.657714285714286
188	1.02742857142857	0.692071428571429
189	1.01728571428571	0.657428571428571
190	1.04792857142857	0.670857142857143
191	1.10764285714286	0.752
192	1.09614285714286	0.549571428571429
193	0.998357142857143	0.557071428571429
194	1.06285714285714	0.717285714285714
195	0.997571428571429	0.666214285714286
196	0.920071428571429	0.6715
197	0.998857142857143	0.715857142857143
198	0.954214285714286	0.670714285714286
199	1.06171428571429	0.769214285714286
200	1.03107142857143	0.792214285714286
201	1.04964285714286	0.696
202	1.02907142857143	0.6855
203	0.961357142857143	0.641642857142857
204	0.9775	0.680785714285714
205	1.10342857142857	0.662142857142857
206	1.071	0.661285714285714
207	0.955928571428572	0.687214285714286
208	0.998214285714286	0.606571428571429
209	0.985642857142857	0.629857142857143
210	0.934285714285714	0.837142857142857
211	0.980714285714286	0.551142857142857
212	1.05	0.633285714285714
213	1.00678571428571	0.699
214	1.01014285714286	0.566857142857143
215	0.9605	0.668642857142857
216	0.966428571428572	0.675357142857143
217	0.974928571428571	0.735928571428571
218	1.04557142857143	0.652285714285714
219	1.05642857142857	0.532928571428571
220	1.04707142857143	0.426357142857143
221	1.06814285714286	0.481142857142857
222	1.05792857142857	0.524857142857143
223	1.04864285714286	0.663071428571429
224	1.00978571428571	0.705357142857143
225	1.003	0.605428571428571
226	1.02385714285714	0.709214285714286
227	0.991285714285714	0.678928571428571
228	0.985071428571429	0.682857142857143
229	0.964428571428572	0.672428571428571
230	1.007	0.679785714285714
231	1.11271428571429	0.651857142857143
232	1.1495	0.584642857142857
233	1.06371428571429	0.626142857142857
234	1.02821428571429	0.600285714285714
235	1.01878571428571	0.633714285714286
236	1.08407142857143	0.599642857142857
237	1.04971428571429	0.598857142857143
238	1.02828571428571	0.685071428571429
239	0.9745	0.653214285714286
240	0.950785714285714	0.682214285714286
241	0.935714285714286	0.631428571428571
242	1.00992857142857	0.728857142857143
243	0.908714285714286	0.683214285714286
244	0.928642857142857	0.665857142857143
245	0.985142857142857	0.697
246	1.03392857142857	0.683857142857143
247	0.9755	0.662785714285714
248	1.01714285714286	0.618071428571429
249	1.07871428571429	0.667714285714286
250	1.105	0.681285714285714
251	1.11614285714286	0.722428571428572
252	1.13807142857143	0.715285714285714
253	1.097	0.704285714285714
254	1.13492857142857	0.6665
255	1.22692857142857	0.714785714285714
256	1.238	0.693071428571429
257	1.16778571428571	0.534785714285714
258	1.10528571428571	0.699214285714286
259	1.18835714285714	0.676928571428571
260	1.219	0.663714285714286
261	1.19214285714286	0.6675
262	1.27585714285714	0.619071428571429
263	1.23392857142857	0.5845
264	1.26307142857143	0.676
265	1.35121428571429	0.588428571428571
266	1.3085	0.709357142857143
267	1.36421428571429	0.681928571428571
268	1.30657142857143	0.658571428571429
269	1.32914285714286	0.643714285714286
270	1.36528571428571	0.701428571428572
271	1.3595	0.644714285714286
272	1.40114285714286	0.740785714285714
273	1.38857142857143	0.7175
274	1.31235714285714	0.663142857142857
275	1.30492857142857	0.594928571428571
276	1.40764285714286	0.691071428571429
277	1.37592857142857	0.651357142857143
278	1.32935714285714	0.591785714285714
279	1.2965	0.552785714285714
280	1.31371428571429	0.631357142857143
281	1.38721428571429	0.6045
282	1.39007142857143	0.730785714285714
283	1.35214285714286	0.657642857142857
284	1.44607142857143	0.6775
285	1.48971428571429	0.7925
286	1.48957142857143	0.572
287	1.46342857142857	0.719571428571429
288	1.42764285714286	0.729285714285714
289	1.38471428571429	0.719857142857143
290	1.44885714285714	0.776785714285714
291	1.45178571428571	0.759214285714286
292	1.40414285714286	0.705928571428571
293	1.43414285714286	0.676
294	1.45564285714286	0.803142857142857
295	1.45128571428571	0.7355
296	1.38078571428571	0.731
297	1.39221428571429	0.711
298	1.32235714285714	0.727357142857143
299	1.349	0.782928571428572
300	1.3565	0.776928571428571
301	1.29228571428571	0.704428571428571
302	1.28192857142857	0.742071428571429
303	1.333	0.700857142857143
304	1.30257142857143	0.666928571428571
305	1.381	0.751571428571429
306	1.35592857142857	0.694928571428571
307	1.36785714285714	0.655857142857143
308	1.43721428571429	0.727142857142857
309	1.53371428571429	0.747357142857143
310	1.53014285714286	0.814571428571429
311	1.51242857142857	0.732857142857143
312	1.51221428571429	0.741
313	1.5245	0.657714285714286
314	1.60707142857143	0.747214285714286
315	1.49035714285714	0.662428571428571
316	1.40321428571429	0.6795
317	1.40935714285714	0.699428571428571
318	1.48292857142857	0.784642857142857
319	1.35828571428571	0.644571428571429
320	1.32678571428571	0.6265
321	1.32792857142857	0.769714285714286
322	1.40242857142857	0.6265
323	1.50378571428571	0.582142857142857
324	1.62135714285714	0.630285714285714
325	1.56792857142857	0.578142857142857
326	1.67028571428571	0.6615
327	1.59971428571429	0.676357142857143
328	1.67864285714286	0.538071428571429
329	1.64335714285714	0.643214285714286
330	1.65585714285714	0.796214285714286
331	1.52314285714286	0.717214285714286
332	1.4495	0.6705
333	1.45614285714286	0.654714285714286
334	1.42585714285714	0.691642857142857
335	1.54307142857143	0.709071428571429
336	1.46492857142857	0.571071428571429
337	1.39578571428571	0.630071428571429
338	1.43821428571429	0.603214285714286
339	1.45	0.791714285714286
340	1.48928571428571	0.802214285714286
341	1.49885714285714	0.771357142857143
342	1.55328571428571	0.725428571428572
343	1.62164285714286	0.639785714285714
344	1.70657142857143	0.665285714285714
345	1.73757142857143	0.607714285714286
346	1.69464285714286	0.665
347	1.71428571428571	0.650642857142857
348	1.66335714285714	0.619357142857143
349	1.57121428571429	0.5575
350	1.57535714285714	0.584571428571429
351	1.48507142857143	0.691642857142857
352	1.49221428571429	0.700928571428571
353	1.45764285714286	0.7235
354	1.4095	0.723785714285714
355	1.53957142857143	0.797142857142857
356	1.53542857142857	0.676785714285714
357	1.53521428571429	0.762285714285714
358	1.5565	0.731928571428571
359	1.57385714285714	0.750142857142857
360	1.53528571428571	0.883785714285714
361	1.44714285714286	0.888428571428571
362	1.45942857142857	0.784071428571429
363	1.49978571428571	0.6755
364	1.52014285714286	0.652642857142857
365	1.45757142857143	0.692928571428571
366	1.5695	0.693214285714286
367	1.52442857142857	0.622285714285714
368	1.50292857142857	0.604642857142857
369	1.46421428571429	0.6945
370	1.47021428571429	0.678142857142857
371	1.48778571428571	0.677857142857143
372	1.41714285714286	0.698857142857143
373	1.39642857142857	0.725142857142857
374	1.37257142857143	0.668357142857143
375	1.37071428571429	0.693857142857143
376	1.38214285714286	0.697928571428571
377	1.39414285714286	0.688428571428572
378	1.37121428571429	0.670642857142857
379	1.37964285714286	0.667214285714286
380	1.4135	0.673214285714286
381	1.38864285714286	0.692285714285714
382	1.4075	0.808214285714286
383	1.37314285714286	0.567285714285714
384	1.34957142857143	0.410214285714286
385	1.3775	0.495857142857143
386	1.53271428571429	0.477
387	1.49442857142857	0.502285714285714
388	1.43628571428571	0.479571428571429
389	1.51185714285714	0.401928571428571
390	1.47642857142857	0.384428571428571
391	1.49578571428571	0.183642857142857
392	1.59592857142857	0.222214285714286
393	1.60857142857143	0.465785714285714
394	1.61185714285714	0.319071428571429
395	1.61235714285714	0.151
396	1.69135714285714	0.306928571428571
397	1.79514285714286	0.320571428571429
398	1.67985714285714	0.323428571428571
399	1.767	0.358428571428571
400	1.78521428571429	0.521142857142857
401	1.70842857142857	0.396285714285714
402	1.68	0.448928571428571
403	1.70728571428571	0.342071428571429
404	1.78364285714286	0.372714285714286
405	1.76335714285714	0.405785714285714
406	1.62464285714286	0.222071428571429
407	1.64314285714286	0.360857142857143
408	1.56771428571429	0.416714285714286
409	1.57171428571429	0.251714285714286
410	1.52685714285714	0.207928571428571
411	1.52142857142857	0.364214285714286
412	1.41371428571429	0.257071428571429
413	1.40942857142857	0.435
414	1.40392857142857	0.2985
415	1.405	0.201
416	1.44828571428571	0.532642857142857
417	1.43592857142857	0.543928571428571
418	1.35085714285714	0.379071428571429
419	1.22621428571429	0.423071428571429
420	1.31585714285714	0.372642857142857
421	1.3395	0.395071428571429
422	1.37364285714286	0.373714285714286
423	1.31221428571429	0.310571428571429
424	1.30121428571429	0.238214285714286
425	1.24328571428571	0.206
426	1.30892857142857	0.311714285714286
427	1.218	0.389785714285714
428	1.23178571428571	0.314714285714286
429	1.27707142857143	0.513642857142857
430	1.24514285714286	0.471428571428571
431	1.16378571428571	0.338357142857143
432	1.17864285714286	0.341214285714286
433	1.24328571428571	0.354
434	1.17435714285714	0.315142857142857
435	1.16935714285714	0.513571428571429
436	1.12814285714286	0.506
437	1.13264285714286	0.415357142857143
438	1.12278571428571	0.468785714285714
439	1.11485714285714	0.502785714285714
440	1.10042857142857	0.427785714285714
441	1.12128571428571	0.478142857142857
442	1.14714285714286	0.492642857142857
443	1.08592857142857	0.554214285714286
444	1.00214285714286	0.338642857142857
445	1.01842857142857	0.195214285714286
446	0.992928571428571	0.381857142857143
447	1.02728571428571	0.262857142857143
448	1.12307142857143	0.265285714285714
449	1.16871428571429	0.256357142857143
450	1.17214285714286	0.5065
451	1.286	0.531071428571429
452	1.22028571428571	0.719428571428572
453	1.18992857142857	0.435142857142857
454	1.146	0.510285714285714
455	1.16285714285714	0.531142857142857
456	1.188	0.388428571428571
457	1.0845	0.493142857142857
458	1.02728571428571	0.465357142857143
459	1.09778571428571	0.372785714285714
460	1.12792857142857	0.544071428571429
461	1.13807142857143	0.6075
462	1.09071428571429	0.587642857142857
463	1.08692857142857	0.569
464	1.064	0.623285714285714
465	1.06292857142857	0.653642857142857
466	1.13142857142857	0.549142857142857
467	1.17692857142857	0.562785714285714
468	1.21592857142857	0.604285714285714
469	1.1465	0.5665
470	1.15957142857143	0.625785714285714
471	1.11178571428571	0.600928571428571
472	1.12714285714286	0.550142857142857
473	1.18528571428571	0.589
474	1.10585714285714	0.621
475	1.08542857142857	0.699785714285714
476	1.12742857142857	0.699214285714286
477	1.08007142857143	0.662785714285714
478	1.05757142857143	0.602428571428572
479	1.04107142857143	0.736642857142857
480	1.09628571428571	0.608214285714286
481	1.04807142857143	0.686928571428571
482	1.14185714285714	0.657428571428571
483	1.12664285714286	0.7
484	1.11307142857143	0.614357142857143
485	1.14071428571429	0.5805
486	1.13185714285714	0.653
487	1.05592857142857	0.700357142857143
488	0.988785714285714	0.6005
489	1.099	0.679428571428571
490	1.00864285714286	0.613857142857143
491	1.02171428571429	0.561714285714286
492	1.01914285714286	0.570928571428571
493	1.07042857142857	0.5745
494	1.08714285714286	0.534785714285714
495	1.12564285714286	0.564214285714286
496	1.16578571428571	0.606642857142857
497	1.09878571428571	0.614928571428571
498	1.11092857142857	0.645214285714286
499	1.13371428571429	0.614285714285714
500	1.11371428571429	0.722571428571429
501	1.08907142857143	0.635
502	1.06964285714286	0.619357142857143
503	1.08428571428571	0.677642857142857
504	1.14421428571429	0.6785
505	1.115	0.655785714285714
506	1.1855	0.648714285714286
507	1.13521428571429	0.532142857142857
508	1.14978571428571	0.363857142857143
509	1.16171428571429	0.396857142857143
510	1.18185714285714	0.326071428571429
511	1.21042857142857	0.3365
512	1.19978571428571	0.354285714285714
513	1.15564285714286	0.383571428571429
514	1.24935714285714	0.526285714285714
515	1.28321428571429	0.325571428571429
516	1.22407142857143	0.316571428571429
517	1.28107142857143	0.293142857142857
518	1.3455	0.292357142857143
519	1.25278571428571	0.215285714285714
520	1.20314285714286	0.195071428571429
521	1.23392857142857	0.390714285714286
522	1.26007142857143	0.494785714285714
523	1.21142857142857	0.357
524	1.14178571428571	0.332571428571429
525	1.15	0.492857142857143
526	1.17728571428571	0.374428571428571
527	1.24021428571429	0.216571428571429
528	1.27871428571429	0.3785
529	1.25785714285714	0.411785714285714
530	1.245	0.333214285714286
531	1.1685	0.403357142857143
532	1.18907142857143	0.597571428571429
533	1.15278571428571	0.376857142857143
534	1.08614285714286	0.594714285714286
535	1.12764285714286	0.447214285714286
536	1.14964285714286	0.464714285714286
537	1.15342857142857	0.434071428571429
538	1.21114285714286	0.353642857142857
539	1.24178571428571	0.409857142857143
540	1.30178571428571	0.545642857142857
541	1.24107142857143	0.443714285714286
542	1.18907142857143	0.448571428571429
543	1.20985714285714	0.499857142857143
544	1.24292857142857	0.543071428571429
545	1.14864285714286	0.597428571428572
546	1.229	0.521571428571429
547	1.18471428571429	0.505285714285714
548	1.17814285714286	0.557071428571429
549	1.16514285714286	0.557928571428571
550	1.16285714285714	0.429928571428571
551	1.21321428571429	0.652642857142857
552	1.22057142857143	0.670857142857143
553	1.25864285714286	0.5505
554	1.371	0.299785714285714
555	1.29264285714286	0.375142857142857
556	1.21821428571429	0.3945
557	1.18742857142857	0.355428571428571
558	1.20835714285714	0.479071428571429
559	1.29121428571429	0.426428571428571
560	1.38592857142857	0.373214285714286
561	1.29028571428571	0.237214285714286
562	1.24985714285714	0.530714285714286
563	1.24321428571429	0.494357142857143
564	1.19564285714286	0.442928571428571
565	1.23385714285714	0.4105
566	1.274	0.511
567	1.30721428571429	0.584428571428572
568	1.21857142857143	0.609714285714286
569	1.25657142857143	0.542285714285714
570	1.26678571428571	0.447285714285714
571	1.33442857142857	0.457571428571429
572	1.36364285714286	0.3325
573	1.29935714285714	0.342928571428571
574	1.24428571428571	0.364285714285714
575	1.22035714285714	0.256428571428571
576	1.20257142857143	0.242642857142857
577	1.17485714285714	0.3525
578	1.17057142857143	0.393642857142857
579	1.19935714285714	0.347071428571429
580	1.24878571428571	0.410785714285714
581	1.26664285714286	0.400642857142857
582	1.29485714285714	0.455785714285714
583	1.33985714285714	0.619285714285714
584	1.31992857142857	0.579
585	1.34557142857143	0.592
586	1.30821428571429	0.613
587	1.36071428571429	0.690714285714286
588	1.38014285714286	0.657857142857143
589	1.37964285714286	0.575285714285714
590	1.41778571428571	0.671857142857143
591	1.41942857142857	0.591642857142857
592	1.44614285714286	0.334285714285714
593	1.4825	0.532357142857143
594	1.51421428571429	0.602571428571429
595	1.44007142857143	0.644928571428572
596	1.53364285714286	0.511285714285714
597	1.47764285714286	0.559142857142857
598	1.49321428571429	0.5975
599	1.54564285714286	0.479785714285714
600	1.52314285714286	0.733928571428571
601	1.58585714285714	0.490285714285714
602	1.57807142857143	0.564214285714286
603	1.49692857142857	0.334857142857143
604	1.51742857142857	0.518857142857143
605	1.57528571428571	0.565285714285714
606	1.51964285714286	0.599357142857143
607	1.43535714285714	0.527
608	1.44485714285714	0.591214285714286
609	1.47585714285714	0.4415
610	1.41207142857143	0.442
611	1.42792857142857	0.4525
612	1.42435714285714	0.379285714285714
613	1.43285714285714	0.614785714285714
614	1.39085714285714	0.512714285714286
615	1.497	0.666357142857143
616	1.47228571428571	0.456785714285714
617	1.42085714285714	0.467357142857143
618	1.39921428571429	0.734142857142857
619	1.46721428571429	0.629428571428571
620	1.49314285714286	0.500142857142857
621	1.49921428571429	0.547571428571429
622	1.50578571428571	0.479214285714286
623	1.4835	0.527928571428571
624	1.4265	0.785642857142857
625	1.4605	0.584928571428571
626	1.40757142857143	0.619428571428571
627	1.42464285714286	0.568
628	1.38614285714286	0.593285714285714
629	1.35335714285714	0.606928571428571
630	1.44814285714286	0.794928571428571
631	1.41421428571429	0.589428571428572
632	1.5215	0.655571428571429
633	1.46485714285714	0.695428571428572
634	1.42242857142857	0.703571428571429
635	1.39335714285714	0.617357142857143
636	1.47235714285714	0.705214285714286
637	1.46992857142857	0.727285714285714
638	1.41214285714286	0.463571428571429
639	1.32464285714286	0.568428571428571
640	1.28257142857143	0.455714285714286
641	1.33057142857143	0.565142857142857
642	1.25657142857143	0.618071428571429
643	1.2785	0.365071428571429
644	1.27021428571429	0.480857142857143
645	1.36607142857143	0.521071428571429
646	1.33578571428571	0.312
647	1.34914285714286	0.535571428571429
648	1.32628571428571	0.717642857142857
649	1.32671428571429	0.804642857142857
650	1.19992857142857	0.760071428571429
651	1.23364285714286	0.916285714285714
652	1.15135714285714	0.742428571428572
653	1.30335714285714	0.526928571428572
654	1.25628571428571	0.700428571428572
655	1.14842857142857	0.7295
656	1.10885714285714	0.6345
657	1.13385714285714	0.673
658	1.15785714285714	0.652142857142857
659	1.10628571428571	0.512857142857143
660	1.11364285714286	0.539285714285714
661	1.08842857142857	0.561071428571429
662	1.16342857142857	0.665285714285714
663	1.175	0.690642857142857
664	1.17642857142857	0.710071428571429
665	1.21414285714286	0.606
666	1.26278571428571	0.557357142857143
667	1.39771428571429	0.554785714285714
668	1.48942857142857	0.655571428571429
669	1.48457142857143	0.538
670	1.46964285714286	0.574285714285714
671	1.40228571428571	0.761142857142857
672	1.39992857142857	0.631785714285714
673	1.46221428571429	0.698571428571429
674	1.43342857142857	0.653785714285714
675	1.40957142857143	0.632142857142857
676	1.36192857142857	0.774142857142857
677	1.48457142857143	0.621928571428572
678	1.40678571428571	0.607785714285714
679	1.38935714285714	0.6305
680	1.45035714285714	0.602
681	1.444	0.562785714285714
682	1.35085714285714	0.622285714285714
683	1.42628571428571	0.5575
684	1.41135714285714	0.585428571428571
685	1.48707142857143	0.662285714285714
686	1.4165	0.641714285714286
687	1.44971428571429	0.601571428571429
688	1.43757142857143	0.674357142857143
689	1.37635714285714	0.621857142857143
690	1.34764285714286	0.663714285714286
691	1.30892857142857	0.633571428571429
692	1.28335714285714	0.650214285714286
693	1.29528571428571	0.631571428571429
694	1.41471428571429	0.684285714285714
695	1.40428571428571	0.673428571428571
696	1.28057142857143	0.6235
697	1.27114285714286	0.667928571428572
698	1.41707142857143	0.633642857142857
699	1.41364285714286	0.6855
700	1.38942857142857	0.718142857142857
701	1.42035714285714	0.774
702	1.42242857142857	0.6965
703	1.42157142857143	0.727428571428571
704	1.42135714285714	0.677428571428571
705	1.43721428571429	0.632714285714286
706	1.50464285714286	0.654214285714286
707	1.39242857142857	0.608928571428571
708	1.40985714285714	0.708071428571429
709	1.44235714285714	0.683
710	1.44557142857143	0.659857142857143
711	1.36964285714286	0.663285714285714
712	1.35257142857143	0.639214285714286
713	1.37892857142857	0.603928571428571
714	1.33371428571429	0.6475
715	1.308	0.728857142857143
716	1.19771428571429	0.645071428571429
717	1.25014285714286	0.597214285714286
718	1.33442857142857	0.679428571428571
719	1.24364285714286	0.678785714285714
720	1.24178571428571	0.7295
721	1.24585714285714	0.63
722	1.30057142857143	0.756642857142857
723	1.30271428571429	0.666142857142857
724	1.28014285714286	0.627071428571429
725	1.20457142857143	0.690214285714286
726	1.253	0.681285714285714
727	1.23014285714286	0.5945
728	1.18892857142857	0.5805
729	1.15914285714286	0.620285714285714
730	1.17271428571429	0.598571428571429
731	1.13528571428571	0.586
732	1.15878571428571	0.697857142857143
733	1.22228571428571	0.659857142857143
734	1.26328571428571	0.6295
735	1.18664285714286	0.596214285714286
736	1.18164285714286	0.714
737	1.16935714285714	0.633642857142857
738	1.16485714285714	0.650785714285714
739	1.15864285714286	0.619357142857143
740	1.186	0.535142857142857
741	1.12078571428571	0.687571428571429
742	1.10107142857143	0.5555
743	1.071	0.638071428571429
744	1.09471428571429	0.755928571428572
745	1.13557142857143	0.618642857142857
746	1.14628571428571	0.496928571428571
747	1.128	0.614714285714286
748	1.05064285714286	0.5765
749	1.09892857142857	0.612142857142857
750	1.17507142857143	0.819142857142857
751	1.15278571428571	0.585642857142857
752	1.10692857142857	0.645357142857143
753	1.14221428571429	0.631928571428572
754	1.11421428571429	0.607857142857143
755	1.13921428571429	0.701571428571429
756	1.2085	0.717214285714286
757	1.179	0.614142857142857
758	1.19321428571429	0.641428571428571
759	1.1995	0.558214285714286
760	1.17728571428571	0.520714285714286
761	1.11821428571429	0.650642857142857
762	1.11564285714286	0.532714285714286
763	1.12985714285714	0.499214285714286
764	1.14207142857143	0.614785714285714
765	1.12978571428571	0.453714285714286
766	1.08728571428571	0.611642857142857
767	1.16292857142857	0.616714285714286
768	1.1905	0.640214285714286
769	1.14628571428571	0.599928571428571
770	1.14785714285714	0.615714285714286
771	1.1865	0.611214285714286
772	1.141	0.686428571428572
773	1.07514285714286	0.464214285714286
774	1.15378571428571	0.591714285714286
775	1.17464285714286	0.647142857142857
776	1.23128571428571	0.572785714285714
777	1.19357142857143	0.651571428571429
778	1.23435714285714	0.7135
779	1.18342857142857	0.630285714285714
780	1.093	0.675071428571429
781	1.11628571428571	0.662142857142857
782	1.10907142857143	0.679642857142857
783	1.15835714285714	0.645142857142857
784	1.21728571428571	0.637142857142857
785	1.23178571428571	0.607571428571429
786	1.23764285714286	0.680928571428572
787	1.27114285714286	0.686071428571429
788	1.2495	0.601785714285714
789	1.23	0.577785714285714
790	1.23971428571429	0.656785714285714
791	1.1795	0.647214285714286
792	1.20542857142857	0.716071428571429
793	1.18157142857143	0.447285714285714
794	1.14528571428571	0.547928571428571
795	1.14914285714286	0.641
796	1.13885714285714	0.571714285714286
797	1.12314285714286	0.759214285714286
798	1.14842857142857	0.593214285714286
799	1.15185714285714	0.676071428571429
800	1.21442857142857	0.580785714285714
801	1.21478571428571	0.579285714285714
802	1.18692857142857	0.621071428571429
803	1.226	0.615928571428571
804	1.19228571428571	0.609857142857143
805	1.19057142857143	0.528785714285714
806	1.21485714285714	0.620142857142857
807	1.2495	0.765071428571429
808	1.21457142857143	0.578714285714286
809	1.1605	0.651142857142857
810	1.19764285714286	0.643071428571429
811	1.19657142857143	0.709
812	1.22242857142857	0.622785714285714
813	1.17407142857143	0.618357142857143
814	1.15085714285714	0.618357142857143
815	1.11585714285714	0.5785
816	1.08857142857143	0.585928571428571
817	1.09585714285714	0.636142857142857
818	1.10785714285714	0.603142857142857
819	1.13771428571429	0.7095
820	1.14828571428571	0.513714285714286
821	1.10621428571429	0.590642857142857
822	1.19064285714286	0.647142857142857
823	1.09985714285714	0.616214285714286
824	1.07264285714286	0.631071428571429
825	1.08942857142857	0.5895
826	1.05114285714286	0.602285714285714
827	1.094	0.530214285714286
828	1.13857142857143	0.5825
829	1.09185714285714	0.616428571428571
830	1.0705	0.492142857142857
831	1.03728571428571	0.599214285714286
832	1.09328571428571	0.518928571428572
833	1.06828571428571	0.558357142857143
834	1.06621428571429	0.575428571428571
835	1.0735	0.632285714285714
836	1.08721428571429	0.615285714285714
837	1.03521428571429	0.628642857142857
838	0.990357142857143	0.595857142857143
839	0.972142857142857	0.488642857142857
840	1.05635714285714	0.562142857142857
841	1.03635714285714	0.625571428571429
842	1.01042857142857	0.696214285714286
843	1.02957142857143	0.609714285714286
844	0.9835	0.616642857142857
845	1.05757142857143	0.594785714285714
846	1.12485714285714	0.629071428571429
847	1.11178571428571	0.666285714285714
848	1.09642857142857	0.611214285714286
849	1.09835714285714	0.620285714285714
850	1.1055	0.744357142857143
851	1.069	0.619857142857143
852	1.08207142857143	0.672857142857143
853	1.03335714285714	0.596142857142857
854	1.004	0.616357142857143
855	1.05607142857143	0.572071428571429
856	1.09985714285714	0.544642857142857
857	1.05214285714286	0.600642857142857
858	1.04371428571429	0.560928571428571
859	1.03835714285714	0.557928571428571
860	1.07407142857143	0.493285714285714
861	1.10971428571429	0.506642857142857
862	1.05778571428571	0.636
863	1.0365	0.6375
864	1.04942857142857	0.564928571428571
865	1.00571428571429	0.565571428571429
866	0.978071428571429	0.536142857142857
867	1.03457142857143	0.558785714285714
868	1.05907142857143	0.537642857142857
869	1.08364285714286	0.418214285714286
870	1.09642857142857	0.607357142857143
871	1.12778571428571	0.533928571428572
872	1.0385	0.639571428571429
873	1.04228571428571	0.524714285714286
874	1.05235714285714	0.618928571428571
875	1.09814285714286	0.542357142857143
876	1.07564285714286	0.62
877	1.08821428571429	0.691642857142857
878	1.06907142857143	0.697928571428571
879	1.10364285714286	0.770857142857143
880	1.04235714285714	0.820285714285714
881	1.11535714285714	0.733357142857143
882	1.151	0.729071428571429
883	1.1845	0.716142857142857
884	1.10535714285714	0.679357142857143
885	1.14407142857143	0.713
886	1.10585714285714	0.686428571428572
887	1.17892857142857	0.667071428571429
888	1.12035714285714	0.687714285714286
889	1.14521428571429	0.634
890	1.16242857142857	0.536285714285714
891	1.15371428571429	0.679357142857143
892	1.134	0.5935
893	1.11714285714286	0.630642857142857
894	1.05935714285714	0.640142857142857
895	1.08892857142857	0.655928571428572
896	1.07857142857143	0.464714285714286
897	1.08978571428571	0.487928571428571
898	1.03064285714286	0.578214285714286
899	1.08385714285714	0.677357142857143
900	1.133	0.719928571428571
901	1.04414285714286	0.758428571428572
902	1.02964285714286	0.72
903	1.04628571428571	0.733142857142857
904	0.979857142857143	0.742428571428572
905	0.9885	0.722714285714286
906	1.00578571428571	0.765071428571429
907	1.02107142857143	0.757071428571429
908	1.01221428571429	0.715428571428572
909	0.975	0.667428571428571
910	0.946071428571429	0.660785714285714
911	1.06357142857143	0.611357142857143
912	1.10907142857143	0.688571428571429
913	1.04342857142857	0.729071428571429
914	1.00721428571429	0.742428571428572
915	0.987785714285714	0.737714285714286
916	0.978428571428571	0.676285714285714
917	1.03414285714286	0.652214285714286
918	1.03521428571429	0.811642857142857
919	1.12464285714286	0.665285714285714
920	1.052	0.653928571428571
921	1.04564285714286	0.724571428571429
922	1.07464285714286	0.747285714285714
923	1.165	0.704
924	1.16992857142857	0.506142857142857
925	1.13921428571429	0.588
926	1.07307142857143	0.634142857142857
927	1.08407142857143	0.632857142857143
928	1.09442857142857	0.637071428571429
929	1.07314285714286	0.687928571428571
930	1.05035714285714	0.678142857142857
931	1.02621428571429	0.649285714285714
932	1.06642857142857	0.633714285714286
933	1.04642857142857	0.620785714285714
934	1.12685714285714	0.663928571428571
935	1.08814285714286	0.700571428571429
936	1.04742857142857	0.652928571428572
937	1.00035714285714	0.713285714285714
938	0.97	0.656571428571429
939	0.969928571428572	0.752071428571429
940	0.9925	0.688285714285714
941	1.00157142857143	0.649571428571429
942	1.01585714285714	0.7165
943	1.04371428571429	0.664857142857143
944	0.985642857142857	0.563285714285714
945	0.949285714285714	0.569857142857143
946	1.00478571428571	0.836285714285714
947	1.00342857142857	0.640357142857143
948	0.957928571428571	0.479214285714286
949	0.953428571428572	0.646785714285714
950	0.921214285714286	0.710928571428571
951	0.934642857142857	0.663714285714286
952	0.929285714285714	0.718285714285714
953	1.00592857142857	0.713714285714286
954	1.03021428571429	0.743642857142857
955	0.9935	0.653142857142857
956	1.05178571428571	0.523428571428571
957	1.07764285714286	0.6485
958	0.971357142857143	0.656214285714286
959	1.02564285714286	0.796857142857143
960	1.10707142857143	0.698785714285714
961	1.04557142857143	0.682714285714286
962	1.05471428571429	0.686714285714286
963	1.04878571428571	0.584857142857143
964	0.992928571428571	0.671214285714286
965	0.978928571428571	0.628714285714286
966	0.961857142857143	0.528357142857143
967	0.977	0.495214285714286
968	0.998642857142857	0.624428571428571
969	1.02621428571429	0.562071428571429
970	1.03007142857143	0.675285714285714
971	1.04264285714286	0.701714285714286
972	0.999642857142857	0.630928571428572
973	0.989428571428571	0.679571428571429
974	0.978142857142857	0.742785714285714
975	0.953714285714286	0.755357142857143
976	0.937857142857143	0.7375
977	1.02235714285714	0.563
978	0.949285714285714	0.661214285714286
979	0.998428571428571	0.661285714285714
980	0.985428571428571	0.675714285714286
981	0.989428571428571	0.609214285714286
982	1.0455	0.680142857142857
983	1.02464285714286	0.728857142857143
984	1.00007142857143	0.7285
985	0.962571428571429	0.621071428571429
986	0.965285714285714	0.477
987	0.980357142857143	0.623142857142857
988	1.10985714285714	0.6875
989	1.09171428571429	0.619571428571429
990	1.05321428571429	0.591071428571429
991	1.01228571428571	0.710142857142857
992	1.0645	0.609142857142857
993	1.07264285714286	0.621571428571429
994	0.988285714285714	0.712428571428571
995	0.987071428571429	0.649857142857143
996	0.982285714285714	0.705285714285714
997	0.973428571428572	0.643642857142857
998	0.9825	0.5985
999	0.997714285714286	0.628642857142857
1000	0.952357142857143	0.712571428571429
1001	1.02571428571429	0.581714285714286
1002	1.02842857142857	0.697285714285714
1003	1.10871428571429	0.573142857142857
1004	1.07892857142857	0.617428571428571
1005	1.13707142857143	0.686214285714286
1006	1.1325	0.703714285714286
1007	1.06885714285714	0.723714285714286
1008	1.13464285714286	0.702642857142857
1009	1.10814285714286	0.771785714285714
1010	1.10778571428571	0.621142857142857
1011	1.146	0.525785714285714
1012	1.15892857142857	0.634785714285714
1013	1.14242857142857	0.618285714285714
1014	1.09014285714286	0.716928571428571
1015	1.19771428571429	0.656285714285714
1016	1.14521428571429	0.467357142857143
1017	1.09585714285714	0.498428571428571
1018	1.0605	0.496071428571429
1019	1.18328571428571	0.542857142857143
1020	1.16407142857143	0.4335
1021	1.15392857142857	0.588214285714286
1022	1.21471428571429	0.618571428571429
1023	1.1545	0.592214285714286
1024	1.207	0.485857142857143
1025	1.15564285714286	0.421857142857143
1026	1.18207142857143	0.564071428571429
1027	1.15678571428571	0.596857142857143
1028	1.17928571428571	0.597357142857143
1029	1.11792857142857	0.554285714285714
1030	1.11128571428571	0.61
1031	1.11642857142857	0.529642857142857
1032	1.0975	0.638928571428571
1033	1.03521428571429	0.518857142857143
1034	1.10228571428571	0.615428571428571
1035	1.06014285714286	0.5445
1036	1.14421428571429	0.501857142857143
1037	1.23921428571429	0.581214285714286
1038	1.22707142857143	0.699642857142857
1039	1.1815	0.507142857142857
1040	1.20914285714286	0.534571428571429
1041	1.10057142857143	0.559571428571429
1042	1.1125	0.655357142857143
1043	1.12957142857143	0.657428571428571
1044	1.0525	0.608857142857143
1045	1.06528571428571	0.552928571428571
1046	1.08235714285714	0.452214285714286
1047	1.16614285714286	0.672142857142857
1048	1.18214285714286	0.637071428571429
1049	1.16878571428571	0.567785714285714
1050	1.18878571428571	0.622357142857143
1051	1.20185714285714	0.447357142857143
1052	1.27757142857143	0.545357142857143
1053	1.2545	0.6845
1054	1.29278571428571	0.633214285714286
1055	1.18478571428571	0.622642857142857
1056	1.23978571428571	0.618714285714286
1057	1.17885714285714	0.626428571428571
1058	1.0795	0.563142857142857
1059	1.12435714285714	0.5635
1060	1.04757142857143	0.540428571428571
1061	1.11335714285714	0.607714285714286
1062	1.18307142857143	0.6285
1063	1.30514285714286	0.548142857142857
1064	1.26342857142857	0.725
1065	1.24507142857143	0.680642857142857
1066	1.22892857142857	0.580642857142857
1067	1.21842857142857	0.630785714285714
1068	1.23207142857143	0.528571428571429
1069	1.21471428571429	0.664857142857143
1070	1.30685714285714	0.6095
1071	1.29814285714286	0.491571428571429
1072	1.27307142857143	0.5645
1073	1.27742857142857	0.618071428571429
1074	1.26871428571429	0.525214285714286
1075	1.26571428571429	0.503857142857143
1076	1.25721428571429	0.4955
1077	1.25607142857143	0.577214285714286
1078	1.20557142857143	0.6105
1079	1.23228571428571	0.616785714285714
1080	1.23492857142857	0.678642857142857
1081	1.18514285714286	0.637
1082	1.17828571428571	0.7
1083	1.23407142857143	0.6215
1084	1.235	0.655357142857143
1085	1.20728571428571	0.696642857142857
1086	1.17878571428571	0.755285714285714
1087	1.11078571428571	0.748571428571429
1088	1.03228571428571	0.689357142857143
1089	1.10835714285714	0.734
1090	1.19992857142857	0.657285714285714
1091	1.274	0.692142857142857
1092	1.23214285714286	0.666571428571429
1093	1.20064285714286	0.765428571428572
1094	1.23271428571429	0.763071428571429
1095	1.23492857142857	0.706642857142857
1096	1.20728571428571	0.723857142857143
1097	1.15221428571429	0.697142857142857
1098	1.16035714285714	0.753285714285714
1099	1.14935714285714	0.736571428571429
1100	1.07871428571429	0.717285714285714
1101	1.04778571428571	0.720928571428572
1102	1.06385714285714	0.687571428571429
1103	1.14078571428571	0.586571428571429
1104	1.22664285714286	0.459285714285714
1105	1.20707142857143	0.708785714285714
1106	1.20857142857143	0.706
1107	1.18964285714286	0.652285714285714
1108	1.22964285714286	0.595857142857143
1109	1.23864285714286	0.5935
1110	1.22307142857143	0.665928571428572
1111	1.26714285714286	0.481857142857143
1112	1.27707142857143	0.580714285714286
1113	1.24657142857143	0.655357142857143
1114	1.2385	0.5175
1115	1.29471428571429	0.591928571428571
1116	1.23278571428571	0.541928571428572
1117	1.31942857142857	0.676428571428571
1118	1.2725	0.699071428571429
1119	1.2455	0.594642857142857
1120	1.28142857142857	0.706714285714286
1121	1.24728571428571	0.683
1122	1.27871428571429	0.707428571428571
1123	1.26578571428571	0.576285714285714
1124	1.29071428571429	0.491285714285714
1125	1.39471428571429	0.691928571428571
1126	1.3315	0.726571428571429
1127	1.28157142857143	0.660571428571429
1128	1.38185714285714	0.714
1129	1.39021428571429	0.700142857142857
1130	1.35471428571429	0.669357142857143
1131	1.41857142857143	0.672357142857143
1132	1.41642857142857	0.5365
1133	1.44721428571429	0.684857142857143
1134	1.42357142857143	0.681214285714286
1135	1.34814285714286	0.674285714285714
1136	1.30757142857143	0.680214285714286
1137	1.36	0.752928571428572
1138	1.37042857142857	0.657
1139	1.33485714285714	0.734571428571429
1140	1.33457142857143	0.650642857142857
1141	1.38935714285714	0.626785714285714
1142	1.31785714285714	0.679928571428571
1143	1.32414285714286	0.752
1144	1.27371428571429	0.713785714285714
1145	1.26228571428571	0.676142857142857
1146	1.33285714285714	0.550571428571429
1147	1.24378571428571	0.626714285714286
1148	1.23228571428571	0.696785714285714
1149	1.29878571428571	0.662714285714286
1150	1.21564285714286	0.722571428571429
1151	1.17942857142857	0.676928571428571
1152	1.20771428571429	0.693571428571429
1153	1.17157142857143	0.707857142857143
1154	1.10385714285714	0.676714285714286
1155	1.20221428571429	0.656642857142857
1156	1.14578571428571	0.458714285714286
1157	1.26057142857143	0.606571428571429
1158	1.25785714285714	0.642928571428572
1159	1.18164285714286	0.687714285714286
1160	1.308	0.656571428571429
1161	1.27414285714286	0.684
1162	1.31257142857143	0.679214285714286
1163	1.25071428571429	0.675214285714286
1164	1.20971428571429	0.725357142857143
1165	1.19907142857143	0.447
1166	1.21357142857143	0.669357142857143
1167	1.17328571428571	0.663142857142857
1168	1.20285714285714	0.628714285714286
1169	1.25692857142857	0.6585
1170	1.16671428571429	0.668714285714286
1171	1.12428571428571	0.710428571428572
1172	1.12764285714286	0.655714285714286
1173	1.08264285714286	0.665142857142857
1174	1.11364285714286	0.685428571428572
1175	1.17614285714286	0.713142857142857
1176	1.21378571428571	0.728142857142857
1177	1.18814285714286	0.688571428571429
1178	1.125	0.643
1179	1.15485714285714	0.659928571428572
1180	1.14614285714286	0.698
1181	1.1615	0.685857142857143
1182	1.12442857142857	0.656
1183	1.13114285714286	0.657285714285714
1184	1.14071428571429	0.69
1185	1.1735	0.685142857142857
1186	1.16971428571429	0.707571428571429
1187	1.16221428571429	0.645571428571429
1188	1.15914285714286	0.718857142857143
1189	1.1325	0.716785714285714
1190	1.10492857142857	0.722714285714286
1191	1.04535714285714	0.666357142857143
1192	1.14957142857143	0.663428571428571
1193	1.13914285714286	0.678428571428571
1194	1.21571428571429	0.663642857142857
1195	1.15671428571429	0.581714285714286
1196	1.21942857142857	0.249142857142857
1197	1.26171428571429	0.260571428571429
1198	1.17192857142857	0.291071428571429
1199	1.15957142857143	0.3935
1200	1.23714285714286	0.437428571428572
1201	1.17864285714286	0.363357142857143
1202	1.26507142857143	0.391571428571429
1203	1.246	0.293285714285714
1204	1.26078571428571	0.319714285714286
1205	1.30728571428571	0.350357142857143
1206	1.34157142857143	0.527642857142857
1207	1.29535714285714	0.371285714285714
1208	1.2125	0.350785714285714
1209	1.25535714285714	0.363428571428571
1210	1.26407142857143	0.383857142857143
1211	1.25157142857143	0.400214285714286
1212	1.2265	0.367214285714286
1213	1.26971428571429	0.253214285714286
1214	1.32457142857143	0.181142857142857
1215	1.32592857142857	0.278
1216	1.28521428571429	0.323142857142857
1217	1.3335	0.170857142857143
1218	1.21728571428571	0.286928571428571
1219	1.17028571428571	0.384571428571429
1220	1.28057142857143	0.352857142857143
1221	1.25428571428571	0.384857142857143
1222	1.26007142857143	0.513785714285714
1223	1.16014285714286	0.483214285714286
1224	1.18	0.483071428571429
1225	1.23421428571429	0.352428571428571
1226	1.25421428571429	0.438428571428571
1227	1.29307142857143	0.438928571428572
1228	1.30542857142857	0.371928571428572
1229	1.3035	0.425714285714286
1230	1.1835	0.389214285714286
1231	1.23435714285714	0.2895
1232	1.20892857142857	0.340928571428571
1233	1.24692857142857	0.4295
1234	1.35328571428571	0.429428571428571
1235	1.2855	0.599285714285714
1236	1.30471428571429	0.462785714285714
1237	1.27	0.402071428571429
1238	1.18428571428571	0.4125
1239	1.24042857142857	0.349071428571429
1240	1.18992857142857	0.253857142857143
1241	1.21321428571429	0.4085
1242	1.20471428571429	0.376428571428571
1243	1.25742857142857	0.285928571428571
1244	1.15721428571429	0.206642857142857
1245	1.13657142857143	0.21
1246	1.17478571428571	0.397071428571429
1247	1.18842857142857	0.455071428571429
1248	1.25914285714286	0.266357142857143
1249	1.25064285714286	0.3145
1250	1.28814285714286	0.260071428571429
1251	1.35214285714286	0.254357142857143
1252	1.20742857142857	0.485642857142857
1253	1.14707142857143	0.427428571428571
1254	1.1485	0.349142857142857
1255	1.15957142857143	0.188357142857143
1256	1.151	0.396571428571429
1257	1.18478571428571	0.312285714285714
1258	1.14492857142857	0.445714285714286
1259	1.213	0.385714285714286
1260	1.25992857142857	0.423428571428571
1261	1.28185714285714	0.340214285714286
1262	1.22242857142857	0.326285714285714
1263	1.25214285714286	0.429571428571429
1264	1.3235	0.301571428571429
1265	1.31364285714286	0.467285714285714
1266	1.28071428571429	0.489357142857143
1267	1.25378571428571	0.367714285714286
1268	1.32892857142857	0.321928571428571
1269	1.29278571428571	0.479857142857143
1270	1.37142857142857	0.283857142857143
1271	1.27885714285714	0.3405
1272	1.25885714285714	0.497642857142857
1273	1.17314285714286	0.392571428571429
1274	1.15335714285714	0.383714285714286
1275	1.16885714285714	0.291357142857143
1276	1.18321428571429	0.272857142857143
1277	1.21964285714286	0.339785714285714
1278	1.17835714285714	0.190714285714286
1279	1.1935	0.378857142857143
1280	1.19314285714286	0.378214285714286
1281	1.26414285714286	0.414428571428571
1282	1.28992857142857	0.3425
1283	1.25885714285714	0.212357142857143
1284	1.25785714285714	0.409928571428571
1285	1.24092857142857	0.314214285714286
1286	1.29135714285714	0.547357142857143
1287	1.29592857142857	0.351357142857143
1288	1.26371428571429	0.512714285714286
1289	1.23685714285714	0.146785714285714
1290	1.288	0.2855
1291	1.31257142857143	0.273785714285714
1292	1.44021428571429	0.461
1293	1.44807142857143	0.271285714285714
1294	1.43671428571429	0.4355
1295	1.49021428571429	0.286928571428571
1296	1.44721428571429	0.272928571428571
1297	1.49942857142857	0.320071428571429
1298	1.43042857142857	0.413357142857143
1299	1.48914285714286	0.317214285714286
1300	1.45835714285714	0.386571428571429
1301	1.40957142857143	0.297214285714286
1302	1.43171428571429	0.330928571428571
1303	1.39457142857143	0.429714285714286
1304	1.34935714285714	0.575
1305	1.36314285714286	0.398285714285714
1306	1.36235714285714	0.490357142857143
1307	1.27942857142857	0.362785714285714
1308	1.31385714285714	0.335428571428571
1309	1.2215	0.510928571428572
1310	1.25985714285714	0.486
1311	1.22728571428571	0.449071428571429
1312	1.23464285714286	0.512214285714286
1313	1.20935714285714	0.501
1314	1.31142857142857	0.443785714285714
1315	1.38385714285714	0.471714285714286
1316	1.40657142857143	0.536928571428572
1317	1.40328571428571	0.568214285714286
1318	1.41492857142857	0.471785714285714
1319	1.31757142857143	0.520428571428571
1320	1.3725	0.362571428571429
1321	1.42714285714286	0.270857142857143
1322	1.48342857142857	0.311428571428571
1323	1.40707142857143	0.369642857142857
1324	1.42335714285714	0.323714285714286
1325	1.33571428571429	0.243
1326	1.19678571428571	0.353857142857143
1327	1.17957142857143	0.462571428571429
1328	1.22935714285714	0.330428571428571
1329	1.32542857142857	0.3845
1330	1.33764285714286	0.402
1331	1.27721428571429	0.539571428571429
1332	1.27257142857143	0.432714285714286
1333	1.23814285714286	0.555642857142857
1334	1.27071428571429	0.522142857142857
1335	1.30021428571429	0.580928571428571
1336	1.25114285714286	0.622714285714286
1337	1.26571428571429	0.453714285714286
1338	1.24942857142857	0.606428571428571
1339	1.348	0.595214285714286
1340	1.37507142857143	0.524714285714286
1341	1.33757142857143	0.5585
1342	1.3805	0.551857142857143
1343	1.375	0.562714285714286
1344	1.40557142857143	0.491928571428571
1345	1.33378571428571	0.410214285714286
1346	1.35571428571429	0.657571428571429
1347	1.30985714285714	0.7475
1348	1.26928571428571	0.419
1349	1.30607142857143	0.611928571428571
1350	1.33564285714286	0.496785714285714
1351	1.30221428571429	0.686642857142857
1352	1.32264285714286	0.735142857142857
1353	1.25185714285714	0.508071428571429
1354	1.228	0.533
1355	1.28671428571429	0.483428571428571
1356	1.34485714285714	0.517
1357	1.31171428571429	0.515
1358	1.299	0.388
1359	1.28757142857143	0.4295
1360	1.31321428571429	0.465785714285714
1361	1.257	0.670214285714286
1362	1.26278571428571	0.522142857142857
1363	1.18964285714286	0.489928571428571
1364	1.27657142857143	0.553714285714286
1365	1.3005	0.608785714285714
1366	1.34157142857143	0.576214285714286
1367	1.39442857142857	0.442285714285714
1368	1.44028571428571	0.274357142857143
1369	1.43464285714286	0.518
1370	1.39657142857143	0.1125
1371	1.396	0.488928571428571
1372	1.36878571428571	0.207428571428571
1373	1.37178571428571	0.605214285714286
1374	1.32235714285714	0.371285714285714
1375	1.34535714285714	0.4375
1376	1.28821428571429	0.483
1377	1.334	0.364214285714286
1378	1.26235714285714	0.442357142857143
1379	1.22071428571429	0.630214285714286
1380	1.23335714285714	0.528142857142857
1381	1.24557142857143	0.597357142857143
1382	1.17464285714286	0.600571428571429
1383	1.25671428571429	0.329214285714286
1384	1.32035714285714	0.445285714285714
1385	1.306	0.330571428571429
1386	1.30071428571429	0.286285714285714
1387	1.24928571428571	0.377357142857143
1388	1.26057142857143	0.503571428571429
1389	1.21928571428571	0.4995
1390	1.24685714285714	0.630357142857143
1391	1.2815	0.685142857142857
1392	1.24207142857143	0.538928571428571
1393	1.32307142857143	0.682428571428572
1394	1.27492857142857	0.521
1395	1.25385714285714	0.552571428571429
1396	1.24157142857143	0.594785714285714
1397	1.28585714285714	0.447785714285714
1398	1.192	0.580214285714286
1399	1.23778571428571	0.550357142857143
1400	1.23885714285714	0.451285714285714
1401	1.18035714285714	0.329285714285714
1402	1.22492857142857	0.523428571428571
1403	1.12814285714286	0.353
1404	1.17885714285714	0.457285714285714
1405	1.20264285714286	0.362428571428571
1406	1.203	0.403571428571429
1407	1.28571428571429	0.507285714285714
1408	1.2665	0.505428571428571
1409	1.27771428571429	0.462428571428571
1410	1.21628571428571	0.568785714285714
1411	1.16721428571429	0.406714285714286
1412	1.2105	0.630142857142857
1413	1.25857142857143	0.588214285714286
1414	1.23678571428571	0.562214285714286
1415	1.3005	0.469642857142857
1416	1.27985714285714	0.440928571428571
1417	1.24714285714286	0.341928571428571
1418	1.35164285714286	0.3345
1419	1.3	0.418285714285714
1420	1.28057142857143	0.304571428571429
1421	1.29678571428571	0.3215
1422	1.37264285714286	0.349071428571429
1423	1.32271428571429	0.2345
1424	1.28728571428571	0.402
1425	1.27014285714286	0.331928571428571
1426	1.24771428571429	0.347428571428571
1427	1.24785714285714	0.510357142857143
1428	1.30307142857143	0.475857142857143
1429	1.24242857142857	0.401142857142857
1430	1.27714285714286	0.333714285714286
1431	1.21164285714286	0.2695
1432	1.2265	0.282428571428571
1433	1.25378571428571	0.193071428571429
1434	1.22335714285714	0.279428571428571
1435	1.26164285714286	0.193571428571429
1436	1.21842857142857	0.470285714285714
1437	1.19692857142857	0.3645
1438	1.22764285714286	0.374428571428571
1439	1.23664285714286	0.285857142857143
1440	1.27235714285714	0.355642857142857
1441	1.30178571428571	0.431071428571429
1442	1.33428571428571	0.213785714285714
1443	1.28857142857143	0.355214285714286
1444	1.21228571428571	0.4075
1445	1.20778571428571	0.473142857142857
1446	1.2815	0.309
1447	1.27328571428571	0.249571428571429
1448	1.23407142857143	0.329857142857143
1449	1.2125	0.401642857142857
1450	1.21821428571429	0.5195
1451	1.26107142857143	0.479357142857143
1452	1.30914285714286	0.277928571428571
1453	1.29914285714286	0.531857142857143
1454	1.21842857142857	0.321142857142857
1455	1.22542857142857	0.2615
1456	1.26035714285714	0.318571428571429
1457	1.16857142857143	0.301428571428571
1458	1.18142857142857	0.4075
1459	1.18857142857143	0.413785714285714
1460	1.142	0.4615
1461	1.14957142857143	0.316357142857143
1462	1.151	0.362714285714286
1463	1.12971428571429	0.573857142857143
1464	1.17378571428571	0.424071428571429
1465	1.14	0.513928571428572
1466	1.20078571428571	0.466857142857143
1467	1.18907142857143	0.571857142857143
1468	1.21007142857143	0.600571428571429
1469	1.17657142857143	0.368071428571429
1470	1.15328571428571	0.336428571428571
1471	1.1985	0.364785714285714
1472	1.19342857142857	0.346357142857143
1473	1.15021428571429	0.323857142857143
1474	1.17514285714286	0.454
1475	1.18807142857143	0.248071428571429
1476	1.2125	0.404928571428571
1477	1.11378571428571	0.275214285714286
1478	1.17707142857143	0.292285714285714
1479	1.22542857142857	0.249571428571429
1480	1.16507142857143	0.2845
1481	1.18992857142857	0.390857142857143
1482	1.14271428571429	0.304
1483	1.18385714285714	0.304
1484	1.147	0.495357142857143
1485	1.124	0.335642857142857
1486	1.07421428571429	0.498285714285714
1487	1.10128571428571	0.372785714285714
1488	1.10078571428571	0.301428571428571
1489	1.11107142857143	0.411285714285714
1490	1.10285714285714	0.420785714285714
1491	1.15664285714286	0.383
1492	1.1735	0.379857142857143
1493	1.17671428571429	0.364071428571429
1494	1.201	0.504
1495	1.14957142857143	0.340785714285714
1496	1.17914285714286	0.303785714285714
1497	1.12892857142857	0.379428571428571
1498	1.15535714285714	0.235071428571429
1499	1.17335714285714	0.218428571428571
1500	1.14685714285714	0.268357142857143
1501	1.12121428571429	0.261142857142857
1502	1.12978571428571	0.384857142857143
1503	1.08571428571429	0.548785714285714
1504	1.1065	0.525071428571429
1505	1.10871428571429	0.403
1506	1.056	0.312071428571429
1507	1.061	0.180928571428571
1508	1.05857142857143	0.482642857142857
1509	1.05785714285714	0.580214285714286
1510	1.06428571428571	0.492571428571429
1511	1.08728571428571	0.539428571428571
1512	1.07307142857143	0.552357142857143
1513	1.0745	0.314428571428571
1514	1.11128571428571	0.327357142857143
1515	1.13571428571429	0.310142857142857
1516	1.12478571428571	0.342357142857143
1517	1.08564285714286	0.395142857142857
1518	1.08507142857143	0.220642857142857
1519	1.09785714285714	0.290142857142857
1520	1.12014285714286	0.314285714285714
1521	1.15842857142857	0.236285714285714
1522	1.14142857142857	0.212571428571429
1523	1.106	0.485785714285714
1524	1.087	0.396928571428571
1525	1.07471428571429	0.4085
1526	1.0425	0.400357142857143
1527	1.09464285714286	0.378357142857143
1528	1.07228571428571	0.195642857142857
1529	1.06014285714286	0.499714285714286
1530	1.054	0.372642857142857
1531	0.996142857142857	0.293928571428571
1532	0.9985	0.210714285714286
1533	0.9995	0.292357142857143
1534	1.06342857142857	0.407142857142857
1535	1.02464285714286	0.299928571428571
1536	1.08728571428571	0.374142857142857
1537	1.06978571428571	0.603571428571429
1538	1.07707142857143	0.370428571428571
1539	1.14185714285714	0.391714285714286
1540	1.07471428571429	0.536642857142857
1541	1.09564285714286	0.402571428571429
1542	1.17264285714286	0.4155
1543	1.1655	0.454142857142857
1544	1.19228571428571	0.344071428571429
1545	1.22428571428571	0.449071428571429
1546	1.19478571428571	0.380142857142857
1547	1.15607142857143	0.299285714285714
1548	1.07585714285714	0.242928571428571
1549	1.08828571428571	0.236285714285714
1550	1.05492857142857	0.426642857142857
1551	1.12428571428571	0.436714285714286
1552	1.10528571428571	0.456785714285714
1553	1.06114285714286	0.256285714285714
1554	1.09642857142857	0.351357142857143
1555	1.20492857142857	0.301571428571429
1556	1.10278571428571	0.3985
1557	1.13128571428571	0.404071428571429
1558	1.1595	0.299357142857143
1559	1.15135714285714	0.395571428571429
1560	1.18785714285714	0.3
1561	1.20307142857143	0.29
1562	1.24935714285714	0.277214285714286
1563	1.25435714285714	0.486928571428571
1564	1.21628571428571	0.337285714285714
1565	1.26578571428571	0.294714285714286
1566	1.24828571428571	0.207642857142857
1567	1.185	0.428785714285714
1568	1.19778571428571	0.260714285714286
1569	1.14892857142857	0.343785714285714
1570	1.10578571428571	0.267071428571429
1571	1.13071428571429	0.294714285714286
1572	1.16492857142857	0.489571428571429
1573	1.15857142857143	0.406214285714286
1574	1.13592857142857	0.408428571428571
1575	1.186	0.362928571428571
1576	1.144	0.145285714285714
1577	1.22478571428571	0.258214285714286
1578	1.24435714285714	0.331285714285714
1579	1.1915	0.310714285714286
1580	1.21928571428571	0.299428571428571
1581	1.1445	0.348785714285714
1582	1.16328571428571	0.331214285714286
1583	1.11407142857143	0.216928571428571
1584	1.06078571428571	0.3135
1585	1.06671428571429	0.357357142857143
1586	1.071	0.32
1587	1.08057142857143	0.289642857142857
1588	1.13164285714286	0.320785714285714
1589	1.11064285714286	0.424642857142857
1590	1.06614285714286	0.338214285714286
1591	1.095	0.326285714285714
1592	1.17085714285714	0.237857142857143
1593	1.23064285714286	0.501428571428571
1594	1.1935	0.441642857142857
1595	1.2295	0.409285714285714
1596	1.24735714285714	0.284785714285714
1597	1.12885714285714	0.268428571428571
1598	1.14542857142857	0.3185
1599	1.09028571428571	0.2925
1600	1.14214285714286	0.331642857142857
1601	1.23328571428571	0.3895
1602	1.23178571428571	0.399428571428571
1603	1.1845	0.421071428571429
1604	1.16028571428571	0.457428571428571
1605	1.22178571428571	0.335071428571429
1606	1.28271428571429	0.4395
1607	1.26507142857143	0.368928571428571
1608	1.25935714285714	0.388428571428571
1609	1.27892857142857	0.358428571428571
1610	1.23	0.375928571428571
1611	1.22507142857143	0.441071428571429
1612	1.26471428571429	0.348857142857143
1613	1.25278571428571	0.424785714285714
1614	1.26685714285714	0.465642857142857
1615	1.28007142857143	0.401857142857143
1616	1.29571428571429	0.420142857142857
1617	1.37828571428571	0.366214285714286
1618	1.30985714285714	0.302285714285714
1619	1.24257142857143	0.495357142857143
1620	1.21557142857143	0.516785714285714
1621	1.19892857142857	0.293571428571429
1622	1.23764285714286	0.379071428571429
1623	1.21507142857143	0.340714285714286
1624	1.18235714285714	0.394
1625	1.191	0.319571428571429
1626	1.20442857142857	0.258357142857143
1627	1.19835714285714	0.370428571428571
1628	1.17871428571429	0.350357142857143
1629	1.172	0.317928571428571
1630	1.17478571428571	0.306
1631	1.22942857142857	0.397642857142857
1632	1.20142857142857	0.355428571428571
1633	1.19764285714286	0.378714285714286
1634	1.09085714285714	0.306214285714286
1635	1.04785714285714	0.359357142857143
1636	1.04357142857143	0.398214285714286
1637	1.12107142857143	0.3235
1638	1.11092857142857	0.313071428571429
1639	1.112	0.295357142857143
1640	1.06035714285714	0.303142857142857
1641	1.07535714285714	0.5255
1642	1.0795	0.525
1643	1.14164285714286	0.475357142857143
1644	1.08742857142857	0.294
1645	1.04171428571429	0.421857142857143
1646	1.06435714285714	0.443214285714286
1647	1.071	0.191357142857143
1648	1.02671428571429	0.249214285714286
1649	1.09357142857143	0.311928571428571
1650	1.07078571428571	0.287071428571429
1651	1.065	0.424
1652	1.08128571428571	0.291571428571429
1653	1.06721428571429	0.334214285714286
1654	1.10428571428571	0.282714285714286
1655	1.08907142857143	0.476214285714286
1656	1.05014285714286	0.289357142857143
1657	1.11142857142857	0.421642857142857
1658	1.12357142857143	0.327142857142857
1659	1.12892857142857	0.385642857142857
1660	1.1165	0.253285714285714
1661	1.20435714285714	0.361285714285714
1662	1.19221428571429	0.307714285714286
1663	1.10264285714286	0.328357142857143
1664	1.12864285714286	0.379714285714286
1665	1.16164285714286	0.3495
1666	1.15342857142857	0.213071428571429
1667	1.17378571428571	0.323142857142857
1668	1.23035714285714	0.396642857142857
1669	1.14957142857143	0.425428571428571
1670	1.20164285714286	0.378571428571429
1671	1.14821428571429	0.3225
1672	1.14721428571429	0.370428571428571
1673	1.08871428571429	0.276785714285714
1674	1.112	0.356785714285714
1675	1.15578571428571	0.391642857142857
1676	1.16	0.298357142857143
1677	1.1545	0.355785714285714
1678	1.13271428571429	0.483428571428571
1679	1.23742857142857	0.266357142857143
1680	1.20507142857143	0.236
1681	1.1625	0.388714285714286
1682	1.13371428571429	0.341928571428571
1683	1.11842857142857	0.372714285714286
1684	1.0495	0.445071428571429
1685	1.10178571428571	0.494857142857143
1686	1.04485714285714	0.546714285714286
1687	1.00778571428571	0.540214285714286
1688	0.944071428571429	0.3135
1689	0.976142857142857	0.3485
1690	1.07292857142857	0.417928571428571
1691	0.966571428571429	0.321714285714286
1692	0.957214285714286	0.329071428571429
1693	0.950071428571429	0.319714285714286
1694	1.0085	0.274357142857143
1695	1.03635714285714	0.427571428571429
1696	1.04271428571429	0.273214285714286
1697	1.03592857142857	0.354071428571429
1698	1.05421428571429	0.310357142857143
1699	1.10207142857143	0.504642857142857
1700	1.21535714285714	0.373071428571429
1701	1.17078571428571	0.350785714285714
1702	1.18821428571429	0.3055
1703	1.10542857142857	0.309071428571429
1704	1.03614285714286	0.224357142857143
1705	1.025	0.365857142857143
1706	1.04514285714286	0.225214285714286
1707	1.02535714285714	0.274214285714286
1708	0.997642857142857	0.159357142857143
1709	1.01485714285714	0.268571428571429
1710	1.03507142857143	0.290857142857143
1711	0.982071428571429	0.422214285714286
1712	1.02885714285714	0.32
1713	1.08257142857143	0.180642857142857
1714	1.07642857142857	0.349571428571429
1715	1.0805	0.337428571428571
1716	1.07185714285714	0.276928571428571
1717	1.034	0.473
1718	1.05271428571429	0.599285714285714
1719	1.06921428571429	0.386142857142857
1720	1.01314285714286	0.343071428571429
1721	0.979214285714286	0.397928571428571
1722	1.03457142857143	0.232642857142857
1723	1.01978571428571	0.382142857142857
1724	1.01414285714286	0.284571428571429
1725	0.999285714285714	0.293214285714286
1726	1.04285714285714	0.407357142857143
1727	1.07828571428571	0.397571428571429
1728	1.00678571428571	0.481571428571429
1729	1.03835714285714	0.233214285714286
1730	1.02785714285714	0.2435
1731	1.04228571428571	0.253142857142857
1732	1.05685714285714	0.421214285714286
1733	1.03992857142857	0.246071428571429
1734	1.09335714285714	0.3415
1735	1.03742857142857	0.284142857142857
1736	1.05657142857143	0.375214285714286
1737	1.08271428571429	0.352357142857143
1738	1.10092857142857	0.424142857142857
1739	1.17157142857143	0.436214285714286
1740	1.13521428571429	0.452714285714286
1741	1.16021428571429	0.288428571428571
1742	1.17635714285714	0.403357142857143
1743	1.13735714285714	0.325714285714286
1744	1.08878571428571	0.372571428571429
1745	1.12385714285714	0.230142857142857
1746	1.07407142857143	0.253214285714286
1747	1.081	0.344142857142857
1748	0.988785714285714	0.364928571428571
1749	0.987428571428572	0.408285714285714
1750	1.02478571428571	0.412214285714286
1751	1.02128571428571	0.362357142857143
1752	1.04764285714286	0.350142857142857
1753	1.02685714285714	0.360285714285714
1754	1.02507142857143	0.377785714285714
1755	1.07071428571429	0.449
1756	1.09142857142857	0.379928571428572
1757	1.08221428571429	0.260357142857143
1758	1.09264285714286	0.387857142857143
1759	1.06735714285714	0.385571428571429
1760	1.02928571428571	0.288142857142857
1761	1.01164285714286	0.288714285714286
1762	1.04907142857143	0.344
1763	1.0625	0.2705
1764	1.0215	0.223928571428571
1765	1.07335714285714	0.345428571428571
1766	1.11814285714286	0.538
1767	1.09521428571429	0.289071428571429
1768	1.10107142857143	0.4175
1769	1.06042857142857	0.316714285714286
1770	1.13392857142857	0.434
1771	1.141	0.286214285714286
1772	1.039	0.248214285714286
1773	1.0465	0.385428571428571
1774	1.06478571428571	0.370571428571429
1775	1.00171428571429	0.300285714285714
1776	1.06157142857143	0.436214285714286
1777	1.07042857142857	0.375714285714286
1778	1.07985714285714	0.351785714285714
1779	1.04035714285714	0.306714285714286
1780	1.05914285714286	0.5505
1781	1.112	0.386428571428571
1782	1.09021428571429	0.297
1783	1.12692857142857	0.399357142857143
1784	1.12271428571429	0.3605
1785	1.06171428571429	0.345142857142857
1786	1.12192857142857	0.294071428571429
1787	1.13364285714286	0.334857142857143
1788	1.12571428571429	0.211
1789	1.07764285714286	0.2605
1790	1.10592857142857	0.308714285714286
1791	1.04971428571429	0.3095
1792	1.11235714285714	0.201357142857143
1793	1.11614285714286	0.326142857142857
1794	1.07978571428571	0.336928571428571
1795	1.14014285714286	0.219
1796	1.15721428571429	0.3275
1797	1.15071428571429	0.191428571428571
1798	1.21892857142857	0.292642857142857
1799	1.26114285714286	0.282714285714286
1800	1.11178571428571	0.166857142857143
1801	1.14585714285714	0.370285714285714
1802	1.16328571428571	0.411
1803	1.12178571428571	0.227285714285714
1804	1.09257142857143	0.405571428571429
1805	1.05621428571429	0.241071428571429
1806	1.07771428571429	0.329714285714286
1807	1.05242857142857	0.354142857142857
1808	1.08592857142857	0.358642857142857
1809	1.099	0.337928571428571
1810	1.102	0.394642857142857
1811	1.07442857142857	0.345928571428571
1812	1.16957142857143	0.382357142857143
1813	1.18107142857143	0.478214285714286
1814	1.2175	0.411214285714286
1815	1.18242857142857	0.427714285714286
1816	1.16007142857143	0.414
1817	1.17728571428571	0.304714285714286
1818	1.123	0.522571428571429
1819	1.13942857142857	0.583642857142857
1820	1.12078571428571	0.349071428571429
1821	1.08207142857143	0.199571428571429
1822	1.14028571428571	0.550714285714286
1823	1.13964285714286	0.39
1824	1.1605	0.561
1825	1.13021428571429	0.551
1826	1.17578571428571	0.49
1827	1.14678571428571	0.459714285714286
1828	1.15278571428571	0.487071428571429
1829	1.146	0.548285714285714
1830	1.18335714285714	0.529
1831	1.17478571428571	0.544357142857143
1832	1.21992857142857	0.485571428571429
1833	1.25607142857143	0.624
1834	1.27921428571429	0.561642857142857
1835	1.2555	0.463214285714286
1836	1.3405	0.481357142857143
1837	1.29914285714286	0.545285714285714
1838	1.19307142857143	0.461357142857143
1839	1.19271428571429	0.5545
1840	1.24357142857143	0.398071428571429
1841	1.18921428571429	0.527642857142857
1842	1.13807142857143	0.422642857142857
1843	1.09385714285714	0.4755
1844	1.10285714285714	0.617857142857143
1845	1.13578571428571	0.413857142857143
1846	1.15635714285714	0.490142857142857
1847	1.17635714285714	0.564714285714286
1848	1.188	0.394071428571429
1849	1.26178571428571	0.292571428571429
1850	1.26757142857143	0.220714285714286
1851	1.23042857142857	0.399
1852	1.17592857142857	0.239214285714286
1853	1.22157142857143	0.237857142857143
1854	1.20121428571429	0.406142857142857
1855	1.21414285714286	0.300642857142857
1856	1.2195	0.259285714285714
1857	1.19014285714286	0.489714285714286
1858	1.201	0.478571428571429
1859	1.22407142857143	0.469071428571429
1860	1.27935714285714	0.562785714285714
1861	1.29378571428571	0.561071428571429
1862	1.26407142857143	0.493214285714286
1863	1.24207142857143	0.484928571428571
1864	1.23235714285714	0.369428571428571
1865	1.20578571428571	0.299285714285714
1866	1.17985714285714	0.3035
1867	1.13907142857143	0.290285714285714
1868	1.11328571428571	0.478928571428571
1869	1.06671428571429	0.303785714285714
1870	1.14885714285714	0.390142857142857
1871	1.16321428571429	0.233428571428571
1872	1.16771428571429	0.280571428571429
1873	1.15092857142857	0.451928571428572
1874	1.12664285714286	0.384071428571429
1875	1.0865	0.274071428571429
1876	1.081	0.288571428571429
1877	1.08757142857143	0.223642857142857
1878	1.10685714285714	0.239071428571429
1879	1.11392857142857	0.196714285714286
1880	1.05585714285714	0.140714285714286
1881	1.14057142857143	0.496928571428571
1882	1.10957142857143	0.574071428571429
1883	1.10007142857143	0.318428571428571
1884	1.10928571428571	0.383785714285714
1885	1.09642857142857	0.427357142857143
1886	1.113	0.313571428571429
1887	1.12385714285714	0.206071428571429
1888	1.10978571428571	0.349285714285714
1889	1.10435714285714	0.263428571428571
1890	1.1965	0.401928571428571
1891	1.17142857142857	0.430714285714286
1892	1.16728571428571	0.266642857142857
1893	1.18142857142857	0.254714285714286
1894	1.17607142857143	0.367357142857143
1895	1.11807142857143	0.302928571428571
1896	1.10792857142857	0.309785714285714
1897	1.148	0.286714285714286
1898	1.13985714285714	0.315642857142857
1899	1.18142857142857	0.25
1900	1.18421428571429	0.273928571428571
1901	1.21592857142857	0.377785714285714
1902	1.23971428571429	0.274642857142857
1903	1.25214285714286	0.308071428571429
1904	1.28778571428571	0.198571428571429
1905	1.15957142857143	0.407785714285714
1906	1.27285714285714	0.2975
1907	1.29921428571429	0.315357142857143
1908	1.20978571428571	0.308214285714286
1909	1.239	0.293857142857143
1910	1.28814285714286	0.355785714285714
1911	1.276	0.3475
1912	1.28457142857143	0.260142857142857
1913	1.31178571428571	0.247785714285714
1914	1.31114285714286	0.208928571428571
1915	1.35985714285714	0.250785714285714
1916	1.3375	0.224714285714286
1917	1.30885714285714	0.402071428571429
1918	1.17992857142857	0.343428571428571
1919	1.15578571428571	0.199142857142857
1920	1.18092857142857	0.385357142857143
1921	1.18078571428571	0.292
1922	1.22121428571429	0.370285714285714
1923	1.18671428571429	0.278
1924	1.22471428571429	0.236
1925	1.22464285714286	0.302357142857143
1926	1.18885714285714	0.288428571428571
1927	1.12171428571429	0.320857142857143
1928	1.11035714285714	0.321142857142857
1929	1.16592857142857	0.277428571428571
1930	1.24778571428571	0.359142857142857
1931	1.2265	0.417571428571429
1932	1.20478571428571	0.488142857142857
1933	1.23242857142857	0.480857142857143
1934	1.21228571428571	0.4105
1935	1.16828571428571	0.491357142857143
1936	1.16107142857143	0.506142857142857
1937	1.00771428571429	0.592142857142857
1938	1.03378571428571	0.323642857142857
1939	1.13321428571429	0.3425
1940	1.09678571428571	0.393285714285714
1941	1.05528571428571	0.383071428571429
1942	1.06742857142857	0.2875
1943	1.03585714285714	0.305142857142857
1944	0.999928571428571	0.397357142857143
1945	1.02142857142857	0.250785714285714
1946	0.986	0.341642857142857
1947	0.982571428571429	0.511142857142857
1948	1.035	0.588571428571429
1949	1.05221428571429	0.5185
1950	1.06935714285714	0.582285714285714
1951	1.07528571428571	0.561785714285714
1952	1.06121428571429	0.514785714285714
1953	1.00457142857143	0.239428571428571
1954	1.07592857142857	0.266214285714286
1955	1.07592857142857	0.317642857142857
1956	1.05242857142857	0.206285714285714
1957	1.02164285714286	0.447428571428571
1958	1.06057142857143	0.364714285714286
1959	1.03621428571429	0.373
1960	1.01557142857143	0.266714285714286
1961	1.0745	0.370214285714286
1962	1.05642857142857	0.336357142857143
1963	1.0835	0.428428571428571
1964	1.10342857142857	0.334071428571429
1965	1.09121428571429	0.425071428571429
1966	1.05607142857143	0.350642857142857
1967	1.04885714285714	0.408785714285714
1968	1.08864285714286	0.312928571428571
1969	1.05021428571429	0.412857142857143
1970	1.06614285714286	0.395142857142857
1971	1.02328571428571	0.254714285714286
1972	1.0375	0.3305
1973	1.0495	0.196071428571429
1974	1.06921428571429	0.328642857142857
1975	1.041	0.349142857142857
1976	0.979857142857143	0.419357142857143
1977	0.969642857142857	0.286071428571429
1978	0.970142857142857	0.279785714285714
1979	1.07657142857143	0.3105
1980	0.974785714285714	0.145214285714286
1981	1.01842857142857	0.340642857142857
1982	1.00764285714286	0.326428571428571
1983	1.02821428571429	0.160357142857143
1984	0.973571428571429	0.252142857142857
1985	0.921428571428571	0.326714285714286
1986	0.953142857142857	0.372928571428571
1987	1.08885714285714	0.265142857142857
1988	1.0475	0.199285714285714
1989	1.04564285714286	0.205714285714286
1990	0.973642857142857	0.245285714285714
1991	1.04042857142857	0.461642857142857
1992	1.02557142857143	0.543
1993	1.09621428571429	0.515714285714286
1994	1.13007142857143	0.472
1995	1.161	0.495714285714286
1996	1.18485714285714	0.502357142857143
1997	1.14621428571429	0.472142857142857
1998	1.132	0.225071428571429
1999	1.16078571428571	0.261571428571429
[truncated: 38,001 more rows]
