# Supplementary material for: Revealing the selective mechanisms of inhibitors to PARP-1 and PARP-2 via multiple computational methods
Source: PeerJ. 2020 May 25;8:e9241. doi: 10.7717/peerj.9241 (PMC7255342; doi:10.7717/peerj.9241)
Supplement: Data S1 [file peerj-08-9241-s001.zip › Raw_data/Figure 8/(D) PARP-2-Niraparib.csv]

Frame	PARP-2	Niraparib
1	0	0
2	0.492538461538461	0.224642857142857
3	0.608307692307692	0.241642857142857
4	0.587538461538462	0.250357142857143
5	0.583692307692308	0.332
6	0.575692307692308	0.283214285714286
7	0.606384615384615	0.250928571428571
8	0.594153846153846	0.251142857142857
9	0.636846153846154	0.147
10	0.624615384615385	0.2445
11	0.615307692307692	0.263571428571429
12	0.682230769230769	0.240928571428571
13	0.783846153846154	0.196357142857143
14	0.776461538461539	0.226285714285714
15	0.759153846153846	0.154571428571429
16	0.717923076923077	0.233214285714286
17	0.725461538461538	0.287071428571429
18	0.685615384615385	0.232428571428571
19	0.683846153846154	0.322285714285714
20	0.677769230769231	0.365142857142857
21	0.654923076923077	0.484714285714286
22	0.666384615384615	0.483571428571429
23	0.768923076923077	0.558642857142857
24	0.757538461538461	0.5795
25	0.746307692307692	0.596428571428571
26	0.774692307692308	0.750928571428571
27	0.708230769230769	0.761928571428572
28	0.774384615384615	0.705571428571429
29	0.808923076923077	0.739
30	0.777769230769231	0.676714285714286
31	0.744538461538461	0.768571428571429
32	0.779615384615385	0.626071428571429
33	0.726538461538461	0.736714285714286
34	0.714	0.604
35	0.738615384615385	0.680857142857143
36	0.779846153846154	0.496928571428571
37	0.791307692307692	0.708714285714286
38	0.751384615384615	0.765071428571429
39	0.791230769230769	0.727571428571429
40	0.800153846153846	0.718285714285714
41	0.796230769230769	0.677142857142857
42	0.770384615384615	0.727285714285714
43	0.864	0.761857142857143
44	0.865230769230769	0.743285714285714
45	0.810230769230769	0.708
46	0.784538461538462	0.737714285714286
47	0.752076923076923	0.731428571428572
48	0.753230769230769	0.720714285714286
49	0.675846153846154	0.7195
50	0.735	0.682428571428572
51	0.741153846153846	0.7505
52	0.813923076923077	0.707714285714286
53	0.832769230769231	0.753857142857143
54	0.786384615384615	0.725142857142857
55	0.805307692307692	0.682214285714286
56	0.799	0.718857142857143
57	0.918692307692308	0.742714285714286
58	0.951692307692308	0.727071428571429
59	0.914923076923077	0.753214285714286
60	0.865461538461538	0.720857142857143
61	0.786769230769231	0.399714285714286
62	0.823076923076923	0.718285714285714
63	0.792923076923077	0.731857142857143
64	0.780846153846154	0.746357142857143
65	0.858307692307692	0.718571428571429
66	0.835461538461538	0.706357142857143
67	0.856307692307692	0.484642857142857
68	0.801692307692308	0.702642857142857
69	0.807461538461538	0.705714285714286
70	0.827230769230769	0.723071428571429
71	0.851692307692308	0.679285714285714
72	0.866	0.703642857142857
73	0.853076923076923	0.768142857142857
74	0.848230769230769	0.736714285714286
75	0.809846153846154	0.762857142857143
76	0.721923076923077	0.7415
77	0.783538461538462	0.732428571428572
78	0.801923076923077	0.617142857142857
79	0.800923076923077	0.692571428571429
80	0.812461538461538	0.710928571428571
81	0.822692307692308	0.726642857142857
82	0.812153846153846	0.737071428571429
83	0.860769230769231	0.743071428571429
84	0.842769230769231	0.722428571428572
85	0.806923076923077	0.729785714285714
86	0.792538461538462	0.733714285714286
87	0.785923076923077	0.726357142857143
88	0.752384615384615	0.710928571428571
89	0.769230769230769	0.711642857142857
90	0.823846153846154	0.685285714285714
91	0.796307692307692	0.699714285714286
92	0.837384615384615	0.7425
93	0.866384615384615	0.569642857142857
94	0.842461538461538	0.565142857142857
95	0.842692307692308	0.609285714285714
96	0.922384615384615	0.743428571428571
97	0.993692307692308	0.626
98	1.00846153846154	0.681142857142857
99	1.04746153846154	0.410142857142857
100	0.966538461538461	0.610071428571429
101	0.943615384615385	0.643285714285714
102	0.868615384615385	0.720142857142857
103	0.883230769230769	0.679642857142857
104	0.935	0.5925
105	0.907230769230769	0.501357142857143
106	0.923923076923077	0.472785714285714
107	0.947461538461538	0.773571428571429
108	0.923384615384615	0.732857142857143
109	0.893153846153846	0.7355
110	0.882538461538461	0.752428571428571
111	0.885384615384615	0.727285714285714
112	0.922	0.739357142857143
113	0.956	0.696357142857143
114	0.983769230769231	0.678428571428571
115	0.964461538461538	0.729642857142857
116	1.02484615384615	0.669428571428571
117	1.01461538461538	0.6055
118	1.02753846153846	0.735785714285714
119	0.900153846153846	0.714142857142857
120	0.877384615384615	0.714
121	0.948230769230769	0.716214285714286
122	0.889384615384615	0.727642857142857
123	0.902153846153846	0.713428571428572
124	0.946615384615385	0.670857142857143
125	0.912384615384615	0.728928571428571
126	0.944538461538462	0.722142857142857
127	1.00430769230769	0.705
128	0.964538461538462	0.693214285714286
129	1.01930769230769	0.720357142857143
130	1.03161538461538	0.733928571428571
131	0.953538461538462	0.74
132	1.02461538461538	0.709428571428571
133	0.988846153846154	0.697785714285714
134	0.986846153846154	0.728642857142857
135	1.07230769230769	0.688785714285714
136	0.972769230769231	0.702
137	0.984769230769231	0.726785714285714
138	1.00361538461538	0.705071428571429
139	1.04953846153846	0.7015
140	1.11638461538462	0.668642857142857
141	1.11492307692308	0.563214285714286
142	1.15269230769231	0.7085
143	1.16746153846154	0.725857142857143
144	1.15353846153846	0.717642857142857
145	1.08315384615385	0.736214285714286
146	1.17892307692308	0.721142857142857
147	1.15692307692308	0.746714285714286
148	1.15615384615385	0.683571428571429
149	1.04623076923077	0.709642857142857
150	1.03223076923077	0.735571428571429
151	1.09523076923077	0.721642857142857
152	1.09053846153846	0.741071428571429
153	1.14984615384615	0.721714285714286
154	1.11230769230769	0.738714285714286
155	1.11907692307692	0.626714285714286
156	1.02384615384615	0.622214285714286
157	1.07769230769231	0.654
158	1.13446153846154	0.5325
159	1.07530769230769	0.729928571428571
160	1.07961538461538	0.698428571428572
161	1.09076923076923	0.7335
162	1.03292307692308	0.700071428571429
163	0.988153846153846	0.7125
164	0.985461538461538	0.727785714285714
165	0.979	0.704
166	1.02976923076923	0.720785714285714
167	0.969384615384615	0.662071428571429
168	0.984538461538462	0.722714285714286
169	0.955	0.720142857142857
170	1.00215384615385	0.697642857142857
171	0.874538461538461	0.591214285714286
172	0.841153846153846	0.589857142857143
173	0.939538461538462	0.646642857142857
174	0.902615384615385	0.705142857142857
175	0.965307692307692	0.718642857142857
176	0.900384615384615	0.716785714285714
177	0.929153846153846	0.688
178	0.905923076923077	0.7115
179	0.957615384615385	0.597428571428572
180	0.972153846153846	0.586714285714286
181	0.974461538461538	0.7045
182	0.891153846153846	0.666928571428571
183	0.914692307692308	0.697571428571429
184	0.942769230769231	0.668928571428571
185	1.00976923076923	0.712857142857143
186	1.03946153846154	0.707571428571429
187	0.993615384615385	0.709857142857143
188	0.978846153846154	0.723642857142857
189	0.985076923076923	0.717
190	0.994923076923077	0.5855
191	0.987076923076923	0.714
192	0.954846153846154	0.614928571428571
193	0.962769230769231	0.643642857142857
194	1.01284615384615	0.735785714285714
195	0.920923076923077	0.748714285714286
196	0.871846153846154	0.689857142857143
197	0.859538461538461	0.711
198	0.853846153846154	0.721714285714286
199	0.873461538461538	0.723857142857143
200	0.923153846153846	0.551
201	0.927923076923077	0.700785714285714
202	0.905692307692308	0.707571428571429
203	0.863153846153846	0.6965
204	0.858769230769231	0.705
205	0.911692307692308	0.651785714285714
206	0.886076923076923	0.664571428571429
207	0.861769230769231	0.688857142857143
208	0.856	0.711357142857143
209	0.915307692307692	0.710285714285714
210	0.837153846153846	0.729
211	0.782769230769231	0.599285714285714
212	0.837846153846154	0.554857142857143
213	0.882461538461538	0.6775
214	0.842	0.755571428571429
215	0.809230769230769	0.7235
216	0.885461538461538	0.745857142857143
217	0.823230769230769	0.679571428571429
218	0.832923076923077	0.650928571428572
219	0.828923076923077	0.655714285714286
220	0.895	0.7285
221	0.950076923076923	0.721571428571429
222	0.959461538461538	0.710214285714286
223	1.03484615384615	0.741714285714286
224	1.03476923076923	0.717428571428571
225	1.09507692307692	0.630857142857143
226	1.10307692307692	0.720928571428572
227	1.09915384615385	0.763071428571429
228	1.11861538461538	0.734571428571429
229	1.16423076923077	0.732285714285714
230	1.15792307692308	0.778285714285714
231	1.12976923076923	0.769
232	1.18684615384615	0.734142857142857
233	1.19692307692308	0.749285714285714
234	1.06630769230769	0.713571428571429
235	1.10876923076923	0.754142857142857
236	1.05015384615385	0.725214285714286
237	1.12738461538462	0.725857142857143
238	1.071	0.731428571428572
239	1.15476923076923	0.736928571428571
240	1.137	0.745285714285714
241	1.06130769230769	0.745071428571429
242	1.07384615384615	0.730928571428572
243	0.988615384615384	0.723142857142857
244	1.026	0.758
245	1.01915384615385	0.755285714285714
246	1.02930769230769	0.712214285714286
247	0.929384615384615	0.742642857142857
248	0.995769230769231	0.792714285714286
249	0.985230769230769	0.713357142857143
250	1.07169230769231	0.730571428571429
251	1.05830769230769	0.725857142857143
252	1.03376923076923	0.745857142857143
253	1.04192307692308	0.7295
254	1.04507692307692	0.644142857142857
255	1.06607692307692	0.643714285714286
256	1.12430769230769	0.729928571428571
257	1.16038461538462	0.7115
258	1.206	0.719214285714286
259	1.23784615384615	0.704428571428571
260	1.26153846153846	0.725214285714286
261	1.25	0.7145
262	1.20553846153846	0.607142857142857
263	1.28069230769231	0.548285714285714
264	1.30869230769231	0.595642857142857
265	1.31038461538462	0.686
266	1.25638461538462	0.727857142857143
267	1.24707692307692	0.549357142857143
268	1.20646153846154	0.478785714285714
269	1.21161538461538	0.722428571428572
270	1.19230769230769	0.655142857142857
271	1.18684615384615	0.656214285714286
272	1.11	0.659357142857143
273	1.10784615384615	0.603071428571429
274	1.205	0.6525
275	1.20807692307692	0.727142857142857
276	1.16161538461538	0.793571428571429
277	1.19346153846154	0.682285714285714
278	1.24523076923077	0.626571428571429
279	1.19738461538462	0.686928571428571
280	1.20561538461538	0.668
281	1.22161538461538	0.720285714285714
282	1.21115384615385	0.679571428571429
283	1.21069230769231	0.713428571428572
284	1.16123076923077	0.730714285714286
285	1.15530769230769	0.741285714285714
286	1.17592307692308	0.740142857142857
287	1.16353846153846	0.568785714285714
288	1.12638461538462	0.728428571428572
289	1.05307692307692	0.710071428571429
290	1.06453846153846	0.718785714285714
291	1.06338461538462	0.751785714285714
292	1.12369230769231	0.724071428571429
293	1.17792307692308	0.698428571428572
294	1.212	0.620928571428571
295	1.18146153846154	0.721785714285714
296	1.12507692307692	0.686214285714286
297	1.11323076923077	0.677071428571429
298	1.10023076923077	0.718642857142857
299	1.08723076923077	0.7305
300	1.20515384615385	0.7275
301	1.15084615384615	0.746285714285714
302	1.19538461538462	0.757928571428571
303	1.16438461538462	0.712928571428571
304	1.06292307692308	0.678857142857143
305	1.09846153846154	0.705714285714286
306	1.21361538461538	0.697928571428571
307	1.15792307692308	0.729
308	1.19084615384615	0.716071428571429
309	1.20146153846154	0.720142857142857
310	1.18630769230769	0.657571428571429
311	1.11892307692308	0.677071428571429
312	1.12830769230769	0.7315
313	1.11646153846154	0.686571428571429
314	1.06046153846154	0.723571428571429
315	1.06923076923077	0.710642857142857
316	1.04769230769231	0.669928571428571
317	0.998461538461539	0.706714285714286
318	0.988692307692308	0.697357142857143
319	0.998923076923077	0.703785714285714
320	1.07746153846154	0.715571428571429
321	1.109	0.7205
322	1.06615384615385	0.7125
323	1.02115384615385	0.734928571428571
324	0.99	0.747714285714286
325	0.969384615384615	0.753214285714286
326	0.997615384615385	0.741571428571429
327	1.04269230769231	0.7245
328	1.04230769230769	0.706357142857143
329	1.09953846153846	0.737357142857143
330	1.05507692307692	0.722571428571429
331	1.03861538461538	0.731642857142857
332	0.988	0.718214285714286
333	1.02546153846154	0.754142857142857
334	1.04015384615385	0.722928571428571
335	0.986615384615385	0.757214285714286
336	0.991384615384615	0.739714285714286
337	1.00769230769231	0.754785714285714
338	1.03338461538462	0.756714285714286
339	1.04561538461538	0.764428571428571
340	1.04807692307692	0.755714285714286
341	1.06038461538462	0.753714285714286
342	1.04523076923077	0.725928571428571
343	1.08976923076923	0.614
344	1.08138461538462	0.736428571428571
345	1.06723076923077	0.537642857142857
346	1.05376923076923	0.479071428571429
347	1.03915384615385	0.570071428571429
348	1.00661538461538	0.579571428571429
349	1.04261538461538	0.504785714285714
350	0.978615384615385	0.723285714285714
351	1.00453846153846	0.729785714285714
352	1.04376923076923	0.630142857142857
353	1.01292307692308	0.718214285714286
354	1.09523076923077	0.732428571428572
355	1.16276923076923	0.731785714285714
356	1.14615384615385	0.760142857142857
357	1.134	0.603714285714286
358	1.09515384615385	0.736214285714286
359	1.07492307692308	0.749285714285714
360	1.09446153846154	0.735714285714286
361	0.998153846153846	0.675928571428572
362	1.03792307692308	0.7445
363	1.04176923076923	0.728214285714286
364	1.10376923076923	0.593214285714286
365	1.04592307692308	0.711357142857143
366	1.05815384615385	0.681857142857143
367	1.04946153846154	0.664642857142857
368	1.08338461538462	0.656285714285714
369	1.08638461538462	0.697785714285714
370	1.06253846153846	0.671785714285714
371	1.05769230769231	0.594642857142857
372	1.05938461538462	0.440714285714286
373	1.03346153846154	0.499142857142857
374	1.06223076923077	0.528642857142857
375	1.08915384615385	0.654428571428571
376	1.06192307692308	0.623428571428571
377	1.035	0.618142857142857
378	1.02176923076923	0.517928571428571
379	1.05823076923077	0.612071428571429
380	1.03376923076923	0.671714285714286
381	1.01184615384615	0.630857142857143
382	0.935538461538461	0.702857142857143
383	0.956307692307692	0.619142857142857
384	1.02130769230769	0.520928571428571
385	1.04307692307692	0.564714285714286
386	1.08269230769231	0.614357142857143
387	0.997076923076923	0.600785714285714
388	0.938769230769231	0.705142857142857
389	1.06761538461538	0.697642857142857
390	1.01076923076923	0.723142857142857
391	1.03746153846154	0.722357142857143
392	0.937692307692308	0.731
393	0.994615384615385	0.729571428571429
394	0.986769230769231	0.6955
395	1.10761538461538	0.587428571428572
396	1.06761538461538	0.678285714285714
397	1.10946153846154	0.628642857142857
398	1.12176923076923	0.732714285714286
399	1.12230769230769	0.730428571428571
400	1.17838461538462	0.717571428571429
401	1.12884615384615	0.729357142857143
402	1.17384615384615	0.690071428571429
403	1.18523076923077	0.693714285714286
404	1.13076923076923	0.718428571428572
405	1.20853846153846	0.656285714285714
406	1.20261538461538	0.7035
407	1.15330769230769	0.640928571428572
408	1.09146153846154	0.537285714285714
409	1.03153846153846	0.595214285714286
410	1.02038461538462	0.531642857142857
411	1.05623076923077	0.617857142857143
412	1.04761538461538	0.686571428571429
413	1.08761538461538	0.546285714285714
414	1.11623076923077	0.575142857142857
415	1.11338461538462	0.696785714285714
416	1.05730769230769	0.744642857142857
417	1.11930769230769	0.741357142857143
418	1.09530769230769	0.729357142857143
419	1.221	0.677571428571429
420	1.148	0.612428571428572
421	1.17684615384615	0.545285714285714
422	1.14730769230769	0.573928571428571
423	1.16038461538462	0.707214285714286
424	1.24507692307692	0.683357142857143
425	1.14846153846154	0.621071428571429
426	1.04961538461538	0.600571428571429
427	1.10269230769231	0.676071428571429
428	1.09446153846154	0.740285714285714
429	1.14138461538462	0.707642857142857
430	1.16769230769231	0.659785714285714
431	1.14469230769231	0.669142857142857
432	1.16592307692308	0.627214285714286
433	1.12653846153846	0.723714285714286
434	1.13569230769231	0.610857142857143
435	1.18792307692308	0.654785714285714
436	1.20615384615385	0.641571428571429
437	1.17407692307692	0.693285714285714
438	1.22815384615385	0.659214285714286
439	1.21876923076923	0.565
440	1.30861538461538	0.628714285714286
441	1.28746153846154	0.690785714285714
442	1.25253846153846	0.671928571428571
443	1.306	0.630071428571429
444	1.28123076923077	0.589642857142857
445	1.30176923076923	0.612
446	1.34207692307692	0.691785714285714
447	1.28584615384615	0.617428571428571
448	1.31061538461538	0.578428571428571
449	1.23176923076923	0.640071428571429
450	1.27184615384615	0.625857142857143
451	1.27123076923077	0.642857142857143
452	1.28	0.527857142857143
453	1.30623076923077	0.693214285714286
454	1.27361538461538	0.716928571428571
455	1.24838461538462	0.758857142857143
456	1.25761538461538	0.743857142857143
457	1.20976923076923	0.708214285714286
458	1.28853846153846	0.582071428571429
459	1.32130769230769	0.577071428571429
460	1.27469230769231	0.505785714285714
461	1.28346153846154	0.477928571428571
462	1.32184615384615	0.617357142857143
463	1.23146153846154	0.623285714285714
464	1.25015384615385	0.582428571428572
465	1.21238461538462	0.638928571428571
466	1.18553846153846	0.585714285714286
467	1.22761538461538	0.653071428571429
468	1.24946153846154	0.704428571428571
469	1.27061538461538	0.524714285714286
470	1.34853846153846	0.604071428571429
471	1.312	0.560857142857143
472	1.32923076923077	0.606642857142857
473	1.40815384615385	0.646785714285714
474	1.42815384615385	0.689
475	1.41715384615385	0.735571428571429
476	1.43923076923077	0.513928571428572
477	1.40992307692308	0.652785714285714
478	1.48907692307692	0.596
479	1.44207692307692	0.560214285714286
480	1.42307692307692	0.6625
481	1.41223076923077	0.612785714285714
482	1.39230769230769	0.586
483	1.27392307692308	0.592142857142857
484	1.35461538461538	0.645571428571429
485	1.39453846153846	0.570357142857143
486	1.34623076923077	0.629714285714286
487	1.395	0.636357142857143
488	1.42807692307692	0.805928571428572
489	1.41407692307692	0.762071428571429
490	1.45169230769231	0.7295
491	1.47307692307692	0.803071428571429
492	1.50315384615385	0.659285714285714
493	1.44923076923077	0.778285714285714
494	1.39876923076923	0.706928571428571
495	1.47646153846154	0.732
496	1.338	0.553285714285714
497	1.38930769230769	0.6375
498	1.39869230769231	0.655785714285714
499	1.41269230769231	0.558
500	1.42653846153846	0.658142857142857
501	1.35915384615385	0.663428571428571
502	1.38907692307692	0.741785714285714
503	1.36838461538462	0.666357142857143
504	1.46738461538462	0.664071428571429
505	1.42661538461538	0.589857142857143
506	1.45707692307692	0.567785714285714
507	1.45446153846154	0.644
508	1.51769230769231	0.6805
509	1.51230769230769	0.534857142857143
510	1.41615384615385	0.637
511	1.44038461538462	0.681214285714286
512	1.41546153846154	0.660857142857143
513	1.45176923076923	0.699214285714286
514	1.38792307692308	0.679571428571429
515	1.33846153846154	0.651928571428571
516	1.32107692307692	0.679071428571429
517	1.38884615384615	0.636785714285714
518	1.27284615384615	0.589928571428571
519	1.22023076923077	0.639857142857143
520	1.23369230769231	0.604571428571429
521	1.335	0.722714285714286
522	1.29676923076923	0.656428571428571
523	1.32246153846154	0.558571428571429
524	1.35669230769231	0.665142857142857
525	1.35838461538462	0.550214285714286
526	1.28315384615385	0.743285714285714
527	1.30223076923077	0.739857142857143
528	1.25338461538462	0.721357142857143
529	1.27853846153846	0.676214285714286
530	1.34292307692308	0.653
531	1.22615384615385	0.470785714285714
532	1.19969230769231	0.602928571428571
533	1.21861538461538	0.651928571428571
534	1.27592307692308	0.629357142857143
535	1.27961538461538	0.707928571428571
536	1.29569230769231	0.677857142857143
537	1.28953846153846	0.804214285714286
538	1.32407692307692	0.754428571428571
539	1.32307692307692	0.745928571428572
540	1.29584615384615	0.801785714285714
541	1.40076923076923	0.755785714285714
542	1.41692307692308	0.6765
543	1.39630769230769	0.765714285714286
544	1.456	0.733428571428571
545	1.48384615384615	0.608142857142857
546	1.38169230769231	0.565142857142857
547	1.37769230769231	0.637071428571429
548	1.46007692307692	0.594571428571429
549	1.45430769230769	0.630214285714286
550	1.50253846153846	0.624071428571429
551	1.55161538461538	0.667714285714286
552	1.51884615384615	0.644714285714286
553	1.50346153846154	0.655928571428572
554	1.489	0.660714285714286
555	1.47823076923077	0.76
556	1.41846153846154	0.678928571428571
557	1.42246153846154	0.8565
558	1.47046153846154	0.834428571428571
559	1.44569230769231	0.611571428571429
560	1.39461538461538	0.806214285714286
561	1.40353846153846	0.785857142857143
562	1.41161538461538	0.633142857142857
563	1.39246153846154	0.667071428571429
564	1.40592307692308	0.675642857142857
565	1.45607692307692	0.665428571428571
566	1.50907692307692	0.636928571428572
567	1.44484615384615	0.652428571428571
568	1.35676923076923	0.617285714285714
569	1.38330769230769	0.589
570	1.41892307692308	0.570857142857143
571	1.40715384615385	0.577
572	1.437	0.638714285714286
573	1.42561538461538	0.448142857142857
574	1.45353846153846	0.5765
575	1.27438461538462	0.583428571428571
576	1.26384615384615	0.563142857142857
577	1.27107692307692	0.489285714285714
578	1.33507692307692	0.560928571428571
579	1.34330769230769	0.583642857142857
580	1.41684615384615	0.551642857142857
581	1.46284615384615	0.668
582	1.431	0.543071428571429
583	1.45461538461538	0.585642857142857
584	1.48061538461538	0.546928571428572
585	1.46876923076923	0.522642857142857
586	1.33692307692308	0.585714285714286
587	1.33561538461538	0.595428571428571
588	1.33438461538462	0.666
589	1.29784615384615	0.579642857142857
590	1.31230769230769	0.577928571428571
591	1.22430769230769	0.580428571428571
592	1.27030769230769	0.523428571428571
593	1.27176923076923	0.532285714285714
594	1.33161538461538	0.510571428571429
595	1.41	0.518857142857143
596	1.33630769230769	0.523785714285714
597	1.37776923076923	0.516642857142857
598	1.36853846153846	0.483142857142857
599	1.37476923076923	0.510642857142857
600	1.33269230769231	0.590857142857143
601	1.34023076923077	0.533071428571429
602	1.31615384615385	0.719571428571429
603	1.42776923076923	0.690928571428572
604	1.40969230769231	0.614
605	1.43584615384615	0.598142857142857
606	1.40423076923077	0.525142857142857
607	1.37061538461538	0.701785714285714
608	1.34984615384615	0.577857142857143
609	1.36661538461538	0.528714285714286
610	1.28407692307692	0.615214285714286
611	1.26415384615385	0.516928571428572
612	1.30576923076923	0.5985
613	1.33730769230769	0.468857142857143
614	1.28169230769231	0.540071428571429
615	1.27530769230769	0.5375
616	1.26761538461538	0.529214285714286
617	1.25646153846154	0.549357142857143
618	1.30353846153846	0.519214285714286
619	1.16969230769231	0.522142857142857
620	1.194	0.507571428571429
621	1.22807692307692	0.532
622	1.22284615384615	0.492285714285714
623	1.18315384615385	0.694
624	1.13815384615385	0.4545
625	1.18876923076923	0.4745
626	1.15653846153846	0.428357142857143
627	1.16253846153846	0.663857142857143
628	1.28492307692308	0.589
629	1.22946153846154	0.506857142857143
630	1.22130769230769	0.546214285714286
631	1.17853846153846	0.571285714285714
632	1.15146153846154	0.539714285714286
633	1.22169230769231	0.598214285714286
634	1.19461538461538	0.633571428571429
635	1.19976923076923	0.604
636	1.19792307692308	0.562928571428571
637	1.27776923076923	0.5905
638	1.28153846153846	0.519
639	1.27730769230769	0.6085
640	1.26115384615385	0.562
641	1.33407692307692	0.518428571428571
642	1.33307692307692	0.503
643	1.29915384615385	0.614285714285714
644	1.35807692307692	0.491214285714286
645	1.30423076923077	0.6175
646	1.30484615384615	0.562642857142857
647	1.35707692307692	0.584071428571429
648	1.34746153846154	0.5935
649	1.37623076923077	0.585071428571429
650	1.36423076923077	0.528357142857143
651	1.39784615384615	0.603071428571429
652	1.36361538461538	0.5545
653	1.34130769230769	0.616142857142857
654	1.33138461538462	0.746071428571429
655	1.386	0.611857142857143
656	1.298	0.568714285714286
657	1.24753846153846	0.596
658	1.29853846153846	0.558142857142857
659	1.20661538461538	0.530357142857143
660	1.15769230769231	0.646714285714286
661	1.20015384615385	0.501571428571429
662	1.318	0.55
663	1.36469230769231	0.535857142857143
664	1.49961538461538	0.543357142857143
665	1.39669230769231	0.641857142857143
666	1.39107692307692	0.536357142857143
667	1.30984615384615	0.546642857142857
668	1.28261538461538	0.608071428571429
669	1.37615384615385	0.631357142857143
670	1.35846153846154	0.480285714285714
671	1.34061538461538	0.535
672	1.27961538461538	0.56
673	1.32146153846154	0.528571428571429
674	1.38169230769231	0.737285714285714
675	1.42138461538462	0.585642857142857
676	1.29769230769231	0.532357142857143
677	1.22823076923077	0.585357142857143
678	1.25569230769231	0.626857142857143
679	1.29238461538462	0.574428571428572
680	1.29992307692308	0.569142857142857
681	1.32969230769231	0.567428571428572
682	1.37238461538462	0.629071428571429
683	1.35707692307692	0.443071428571429
684	1.32984615384615	0.655214285714286
685	1.34992307692308	0.614
686	1.35230769230769	0.669142857142857
687	1.28269230769231	0.687714285714286
688	1.35892307692308	0.728714285714286
689	1.34992307692308	0.725285714285714
690	1.27984615384615	0.701642857142857
691	1.35807692307692	0.679714285714286
692	1.29669230769231	0.657285714285714
693	1.34730769230769	0.490285714285714
694	1.413	0.486142857142857
695	1.39653846153846	0.4495
696	1.37869230769231	0.578571428571429
697	1.37223076923077	0.578285714285714
698	1.40661538461538	0.645285714285714
699	1.33869230769231	0.650571428571429
700	1.33107692307692	0.548928571428571
701	1.31853846153846	0.591571428571429
702	1.31453846153846	0.619571428571429
703	1.22815384615385	0.614357142857143
704	1.23046153846154	0.691785714285714
705	1.21876923076923	0.675142857142857
706	1.22384615384615	0.581571428571429
707	1.31384615384615	0.669071428571429
708	1.37630769230769	0.628071428571429
709	1.34730769230769	0.774785714285714
710	1.43930769230769	0.7335
711	1.47392307692308	0.615642857142857
712	1.43607692307692	0.630785714285714
713	1.46846153846154	0.6935
714	1.49930769230769	0.648071428571429
715	1.51976923076923	0.632714285714286
716	1.50230769230769	0.702142857142857
717	1.48584615384615	0.736714285714286
718	1.40661538461538	0.729785714285714
719	1.47084615384615	0.544714285714286
720	1.51153846153846	0.691285714285714
721	1.49230769230769	0.791571428571429
722	1.37369230769231	0.853571428571429
723	1.37146153846154	0.7575
724	1.41123076923077	0.725785714285714
725	1.48630769230769	0.7625
726	1.46930769230769	0.7515
727	1.45746153846154	0.807571428571429
728	1.46484615384615	0.755571428571429
729	1.50230769230769	0.768642857142857
730	1.52607692307692	0.731571428571429
731	1.50430769230769	0.726285714285714
732	1.49507692307692	0.725428571428572
733	1.55323076923077	0.697642857142857
734	1.45707692307692	0.753142857142857
735	1.511	0.712357142857143
736	1.51323076923077	0.706571428571429
737	1.50792307692308	0.719571428571429
738	1.52753846153846	0.637571428571429
739	1.49053846153846	0.59
740	1.586	0.632642857142857
741	1.55607692307692	0.745357142857143
742	1.65161538461538	0.734714285714286
743	1.71215384615385	0.723428571428571
744	1.77976923076923	0.757428571428571
745	1.84638461538462	0.754
746	1.71415384615385	0.712571428571429
747	1.70838461538462	0.710428571428572
748	1.66569230769231	0.731928571428571
749	1.83676923076923	0.834785714285714
750	1.90853846153846	0.746285714285714
751	2.00284615384615	0.815428571428571
752	2.03	0.784714285714286
753	1.96569230769231	0.736357142857143
754	1.83269230769231	0.864571428571429
755	1.72030769230769	0.787928571428571
756	1.799	0.687857142857143
757	1.82384615384615	0.628357142857143
758	1.77838461538462	0.792785714285714
759	1.75423076923077	0.722785714285714
760	1.77684615384615	0.685785714285714
761	1.73830769230769	0.763785714285714
762	1.752	0.749714285714286
763	1.68984615384615	0.665857142857143
764	1.71061538461538	0.851285714285714
765	1.72046153846154	0.729142857142857
766	1.61330769230769	0.752
767	1.62515384615385	0.697642857142857
768	1.67307692307692	0.654571428571429
769	1.65861538461538	0.750857142857143
770	1.67338461538462	0.6775
771	1.72984615384615	0.739571428571429
772	1.72	0.780642857142857
773	1.77907692307692	0.673428571428571
774	1.82761538461538	0.647071428571429
775	1.77807692307692	0.575
776	1.82769230769231	0.774928571428571
777	1.84807692307692	0.818357142857143
778	1.88815384615385	0.772785714285714
779	1.88384615384615	0.645071428571429
780	1.93353846153846	0.738357142857143
781	1.87230769230769	0.710142857142857
782	1.90530769230769	0.716285714285714
783	1.96	0.7285
784	1.89215384615385	0.681642857142857
785	1.83992307692308	0.82
786	1.73207692307692	0.687928571428571
787	1.81676923076923	0.775214285714286
788	1.71223076923077	0.8015
789	1.76107692307692	0.675428571428571
790	1.697	0.740214285714286
791	1.67261538461538	0.755857142857143
792	1.64315384615385	0.709785714285714
793	1.631	0.764642857142857
794	1.62261538461538	0.573714285714286
795	1.62192307692308	0.676
796	1.61723076923077	0.736714285714286
797	1.64530769230769	0.857785714285714
798	1.62876923076923	0.752285714285714
799	1.591	0.856785714285714
800	1.53661538461538	0.740785714285714
801	1.61038461538462	0.688785714285714
802	1.59769230769231	0.687285714285714
803	1.54953846153846	0.766285714285714
804	1.61553846153846	0.746214285714286
805	1.608	0.798
806	1.51523076923077	0.738642857142857
807	1.54446153846154	0.6835
808	1.611	0.68
809	1.65715384615385	0.727142857142857
810	1.66838461538462	0.756285714285714
811	1.69623076923077	0.682285714285714
812	1.66476923076923	0.7195
813	1.67653846153846	0.643642857142857
814	1.65246153846154	0.6905
815	1.56284615384615	0.756
816	1.61130769230769	0.745214285714286
817	1.63469230769231	0.916571428571429
818	1.71792307692308	0.695642857142857
819	1.63792307692308	0.699357142857143
820	1.60661538461538	0.929285714285714
821	1.56776923076923	0.939142857142857
822	1.661	0.792642857142857
823	1.64261538461538	0.800571428571429
824	1.69653846153846	0.815428571428571
825	1.67376923076923	0.726428571428571
826	1.671	0.802285714285714
827	1.63323076923077	0.829142857142857
828	1.62676923076923	0.947
829	1.56115384615385	0.854428571428571
830	1.54138461538462	0.776571428571429
831	1.55223076923077	0.865857142857143
832	1.57453846153846	0.629785714285714
833	1.58969230769231	0.735142857142857
834	1.59	0.825214285714286
835	1.64892307692308	0.874785714285714
836	1.50915384615385	0.700714285714286
837	1.52453846153846	0.685071428571429
838	1.50107692307692	0.843785714285714
839	1.54684615384615	0.8275
840	1.57284615384615	0.879928571428572
841	1.54676923076923	0.807428571428572
842	1.50630769230769	0.8025
843	1.61769230769231	0.858714285714286
844	1.65946153846154	1.01285714285714
845	1.60038461538462	0.941857142857143
846	1.69353846153846	0.949357142857143
847	1.65807692307692	0.926285714285714
848	1.59861538461538	0.9415
849	1.69738461538462	0.926071428571429
850	1.72569230769231	0.958857142857143
851	1.59738461538462	0.971285714285714
852	1.60038461538462	0.921857142857143
853	1.66984615384615	0.948571428571429
854	1.61269230769231	0.969714285714286
855	1.64330769230769	0.805
856	1.63761538461538	0.955571428571429
857	1.62476923076923	0.883928571428572
858	1.60207692307692	0.8685
859	1.69746153846154	0.914928571428571
860	1.64423076923077	0.8515
861	1.74384615384615	0.902214285714286
862	1.65415384615385	0.858071428571429
863	1.72930769230769	0.935
864	1.62515384615385	0.858428571428571
865	1.72369230769231	0.946642857142857
866	1.67146153846154	0.921785714285714
867	1.69146153846154	0.953785714285714
868	1.65130769230769	0.904357142857143
869	1.52761538461538	0.970857142857143
870	1.59053846153846	0.931428571428571
871	1.56630769230769	0.891357142857143
872	1.51561538461538	0.978214285714286
873	1.56992307692308	1.01614285714286
874	1.57246153846154	0.960142857142857
875	1.56707692307692	0.906428571428571
876	1.63815384615385	0.853142857142857
877	1.703	0.929857142857143
878	1.57523076923077	0.807714285714286
879	1.63084615384615	0.880785714285714
880	1.68023076923077	0.930571428571429
881	1.69430769230769	0.814785714285714
882	1.61646153846154	0.943357142857143
883	1.69284615384615	0.876642857142857
884	1.72338461538462	0.879714285714286
885	1.61784615384615	0.742571428571429
886	1.60892307692308	0.782428571428571
887	1.58746153846154	0.802785714285714
888	1.57546153846154	0.755642857142857
889	1.57561538461538	0.867714285714286
890	1.58946153846154	0.899571428571429
891	1.70161538461538	0.995714285714286
892	1.79630769230769	0.880642857142857
893	1.75407692307692	0.842428571428572
894	1.74276923076923	0.808642857142857
895	1.699	0.878428571428571
896	1.66130769230769	0.842571428571429
897	1.69015384615385	0.995
898	1.71123076923077	0.934
899	1.70138461538462	0.723928571428571
900	1.74676923076923	0.967857142857143
901	1.74884615384615	0.846285714285714
902	1.73730769230769	0.833357142857143
903	1.74246153846154	0.970928571428571
904	1.72961538461538	1.00435714285714
905	1.70969230769231	0.8065
906	1.70415384615385	0.788642857142857
907	1.66869230769231	0.903928571428572
908	1.63407692307692	0.779285714285714
909	1.662	0.842357142857143
910	1.63153846153846	0.862857142857143
911	1.594	0.814285714285714
912	1.68915384615385	0.8275
913	1.61192307692308	0.886928571428572
914	1.64669230769231	0.776714285714286
915	1.63853846153846	0.848214285714286
916	1.63076923076923	0.918857142857143
917	1.67923076923077	0.885785714285714
918	1.71646153846154	0.978142857142857
919	1.73430769230769	0.879928571428572
920	1.74961538461538	0.811785714285714
921	1.75884615384615	0.831142857142857
922	1.72576923076923	0.862285714285714
923	1.70123076923077	0.896
924	1.59738461538462	0.7855
925	1.55846153846154	0.930928571428571
926	1.56161538461538	0.856071428571429
927	1.48561538461538	0.880857142857143
928	1.53630769230769	0.932928571428572
929	1.51207692307692	0.997714285714286
930	1.50576923076923	0.904
931	1.62269230769231	0.802357142857143
932	1.58715384615385	0.886785714285714
933	1.61730769230769	0.976857142857143
934	1.47107692307692	0.802928571428572
935	1.51707692307692	0.911357142857143
936	1.58484615384615	0.869357142857143
937	1.652	0.780071428571429
938	1.58623076923077	0.923071428571429
939	1.59369230769231	0.874357142857143
940	1.49446153846154	0.910214285714286
941	1.54623076923077	0.854642857142857
942	1.62976923076923	0.934357142857143
943	1.62669230769231	0.958785714285714
944	1.63315384615385	1.03392857142857
945	1.70046153846154	0.897142857142857
946	1.63692307692308	0.955714285714286
947	1.64823076923077	0.8725
948	1.68661538461538	0.807571428571429
949	1.59907692307692	0.787785714285714
950	1.59415384615385	0.822857142857143
951	1.62469230769231	0.832928571428571
952	1.60461538461538	0.900928571428572
953	1.63346153846154	1.014
954	1.58315384615385	1.047
955	1.60407692307692	0.919857142857143
956	1.699	0.903571428571429
957	1.56292307692308	0.898
958	1.63192307692308	0.855071428571429
959	1.61207692307692	0.871928571428571
960	1.59569230769231	0.810428571428572
961	1.54484615384615	0.840142857142857
962	1.51215384615385	0.770142857142857
963	1.523	0.933714285714286
964	1.54907692307692	0.885357142857143
965	1.53430769230769	0.724428571428571
966	1.59053846153846	0.834642857142857
967	1.55669230769231	0.668857142857143
968	1.70115384615385	0.751785714285714
969	1.67292307692308	0.863785714285714
970	1.59230769230769	0.794928571428571
971	1.57123076923077	0.860857142857143
972	1.58630769230769	0.739428571428571
973	1.58030769230769	0.703785714285714
974	1.595	0.678714285714286
975	1.54846153846154	0.749
976	1.58876923076923	0.822928571428571
977	1.61507692307692	0.731071428571429
978	1.53007692307692	0.740357142857143
979	1.597	0.742071428571429
980	1.57338461538462	0.773857142857143
981	1.56161538461538	0.844785714285714
982	1.50292307692308	0.757714285714286
983	1.52823076923077	0.744571428571429
984	1.56361538461538	0.692
985	1.56646153846154	0.977214285714286
986	1.56153846153846	0.9065
987	1.52730769230769	0.808571428571429
988	1.50530769230769	0.931642857142857
989	1.54607692307692	0.793714285714286
990	1.58169230769231	0.833142857142857
991	1.48215384615385	0.783071428571429
992	1.46307692307692	0.862071428571429
993	1.49646153846154	0.875785714285714
994	1.48907692307692	0.911357142857143
995	1.53646153846154	0.867571428571429
996	1.46169230769231	0.919785714285714
997	1.56307692307692	0.824142857142857
998	1.54215384615385	0.840785714285714
999	1.59553846153846	0.884857142857143
1000	1.67692307692308	0.910071428571429
1001	1.59230769230769	0.833571428571429
1002	1.49592307692308	0.926285714285714
1003	1.46669230769231	0.792071428571429
1004	1.50776923076923	0.901285714285714
1005	1.52046153846154	0.891857142857143
1006	1.55861538461538	0.912571428571429
1007	1.50515384615385	0.7425
1008	1.57130769230769	0.8035
1009	1.60092307692308	1.016
1010	1.58546153846154	0.760142857142857
1011	1.576	0.832142857142857
1012	1.54753846153846	0.671285714285714
1013	1.52761538461538	0.757857142857143
1014	1.49492307692308	0.7365
1015	1.49538461538462	0.826214285714286
1016	1.43707692307692	0.836571428571429
1017	1.53161538461538	0.780857142857143
1018	1.55515384615385	0.898571428571429
1019	1.53553846153846	0.764
1020	1.54153846153846	0.816
1021	1.63876923076923	0.888071428571429
1022	1.55738461538462	0.779357142857143
1023	1.607	0.766714285714286
1024	1.64830769230769	0.845357142857143
1025	1.70815384615385	0.822214285714286
1026	1.64153846153846	0.752785714285714
1027	1.666	0.694428571428571
1028	1.60692307692308	0.770428571428571
1029	1.50184615384615	0.848571428571429
1030	1.50784615384615	0.686285714285714
1031	1.52776923076923	0.825428571428571
1032	1.55307692307692	0.812714285714286
1033	1.68684615384615	0.750214285714286
1034	1.61861538461538	0.785642857142857
1035	1.69961538461538	0.743642857142857
1036	1.60376923076923	0.711642857142857
1037	1.641	0.771214285714286
1038	1.60884615384615	0.876714285714286
1039	1.57446153846154	0.959928571428572
1040	1.51269230769231	0.794142857142857
1041	1.49969230769231	0.891357142857143
1042	1.48684615384615	0.701071428571429
1043	1.52253846153846	0.766357142857143
1044	1.49607692307692	0.696071428571429
1045	1.53215384615385	0.820285714285714
1046	1.468	0.780928571428571
1047	1.54638461538462	0.782428571428571
1048	1.62469230769231	0.751714285714286
1049	1.61807692307692	0.743928571428571
1050	1.59569230769231	0.823928571428571
1051	1.47084615384615	0.715571428571429
1052	1.45761538461538	0.747214285714286
1053	1.45423076923077	0.687142857142857
1054	1.52492307692308	0.867928571428571
1055	1.60415384615385	0.819642857142857
1056	1.55661538461538	0.863
1057	1.55915384615385	0.901928571428571
1058	1.55892307692308	0.7255
1059	1.53738461538462	0.842142857142857
1060	1.67538461538462	0.910428571428571
1061	1.70146153846154	0.9145
1062	1.68638461538462	0.728
1063	1.69176923076923	0.943071428571429
1064	1.72723076923077	0.859357142857143
1065	1.72969230769231	0.807714285714286
1066	1.72076923076923	0.836571428571429
1067	1.71238461538462	0.910785714285714
1068	1.75592307692308	0.716714285714286
1069	1.71146153846154	0.749142857142857
1070	1.719	0.7365
1071	1.65123076923077	0.787357142857143
1072	1.71630769230769	0.850785714285714
1073	1.67769230769231	0.697642857142857
1074	1.72138461538462	0.643785714285714
1075	1.64061538461538	0.6615
1076	1.70084615384615	0.930428571428571
1077	1.70276923076923	0.823
1078	1.74669230769231	0.7815
1079	1.67715384615385	0.790071428571429
1080	1.64084615384615	1.02128571428571
1081	1.71538461538462	0.656285714285714
1082	1.63876923076923	0.637214285714286
1083	1.63715384615385	0.688214285714286
1084	1.61207692307692	0.613714285714286
1085	1.64438461538462	0.597142857142857
1086	1.58969230769231	0.908
1087	1.56061538461538	0.797785714285714
1088	1.54938461538462	0.859428571428572
1089	1.53061538461538	0.540142857142857
1090	1.56115384615385	0.774285714285714
1091	1.58253846153846	0.849928571428571
1092	1.57846153846154	0.786071428571429
1093	1.56153846153846	0.7655
1094	1.46692307692308	0.681285714285714
1095	1.447	0.812642857142857
1096	1.39553846153846	0.794285714285714
1097	1.47884615384615	0.667
1098	1.49507692307692	0.793928571428571
1099	1.49938461538462	0.794928571428571
1100	1.53138461538462	0.797285714285714
1101	1.49530769230769	0.865785714285714
1102	1.542	0.909857142857143
1103	1.46484615384615	0.943785714285714
1104	1.57230769230769	0.9225
1105	1.53646153846154	0.771785714285714
1106	1.58084615384615	0.828714285714286
1107	1.67915384615385	0.883785714285714
1108	1.76253846153846	0.690428571428572
1109	1.83769230769231	0.669357142857143
1110	1.83484615384615	0.620214285714286
1111	1.80146153846154	0.696071428571429
1112	1.68623076923077	0.750571428571429
1113	1.75669230769231	0.780214285714286
1114	1.78184615384615	0.895142857142857
1115	1.78576923076923	0.859142857142857
1116	1.80030769230769	0.884142857142857
1117	1.81215384615385	0.889428571428572
1118	1.82453846153846	0.911357142857143
1119	1.86092307692308	0.942142857142857
1120	1.85276923076923	0.838428571428571
1121	1.77338461538462	1.08021428571429
1122	1.73069230769231	0.9365
1123	1.68053846153846	0.940642857142857
1124	1.71292307692308	0.8985
1125	1.68892307692308	0.855214285714286
1126	1.82784615384615	0.7495
1127	1.73546153846154	0.645142857142857
1128	1.77238461538462	0.607214285714286
1129	1.80661538461538	0.782714285714286
1130	1.72515384615385	0.905214285714286
1131	1.74053846153846	0.914928571428571
1132	1.70830769230769	0.929285714285714
1133	1.74546153846154	0.824714285714286
1134	1.75538461538462	0.919642857142857
1135	1.67592307692308	0.802714285714286
1136	1.59453846153846	0.850214285714286
1137	1.48669230769231	0.903785714285714
1138	1.56692307692308	0.999357142857143
1139	1.53707692307692	0.945571428571429
1140	1.54561538461538	0.945285714285714
1141	1.59346153846154	0.859285714285714
1142	1.55923076923077	0.886857142857143
1143	1.65823076923077	0.910785714285714
1144	1.57684615384615	0.8885
1145	1.56669230769231	0.860285714285714
1146	1.53184615384615	0.828071428571429
1147	1.47530769230769	0.878357142857143
1148	1.52184615384615	0.838857142857143
1149	1.51753846153846	0.808928571428572
1150	1.40623076923077	0.872714285714286
1151	1.54030769230769	0.904857142857143
1152	1.50069230769231	0.976714285714286
1153	1.54261538461538	0.914785714285714
1154	1.41530769230769	0.866428571428572
1155	1.42253846153846	0.910857142857143
1156	1.50269230769231	0.616928571428571
1157	1.43230769230769	0.842142857142857
1158	1.42853846153846	0.7185
1159	1.33992307692308	0.722928571428571
1160	1.39030769230769	0.744928571428571
1161	1.29153846153846	0.597785714285714
1162	1.41084615384615	0.678071428571429
1163	1.43684615384615	0.676571428571429
1164	1.40369230769231	0.789571428571429
1165	1.44107692307692	0.628428571428571
1166	1.44853846153846	0.680285714285714
1167	1.42438461538462	0.607
1168	1.47669230769231	0.468357142857143
1169	1.62707692307692	0.496714285714286
1170	1.71738461538462	0.432357142857143
1171	1.70169230769231	0.478428571428571
1172	1.64261538461538	0.497571428571429
1173	1.63661538461538	0.5285
1174	1.58838461538462	0.513071428571429
1175	1.62507692307692	0.5945
1176	1.65569230769231	0.551928571428572
1177	1.59215384615385	0.469357142857143
1178	1.59507692307692	0.442642857142857
1179	1.53892307692308	0.666642857142857
1180	1.50492307692308	0.546285714285714
1181	1.54830769230769	0.518571428571429
1182	1.47915384615385	0.627928571428572
1183	1.57869230769231	0.563642857142857
1184	1.55984615384615	0.547214285714286
1185	1.56692307692308	0.593642857142857
1186	1.69407692307692	0.703571428571429
1187	1.70023076923077	0.743928571428571
1188	1.67653846153846	0.849571428571429
1189	1.64984615384615	0.806571428571429
1190	1.635	0.783857142857143
1191	1.65115384615385	0.874714285714286
1192	1.61969230769231	0.831857142857143
1193	1.66638461538462	0.9195
1194	1.64338461538462	0.856214285714286
1195	1.6	0.855928571428571
1196	1.58969230769231	0.865071428571429
1197	1.58438461538462	0.587642857142857
1198	1.57384615384615	0.779214285714286
1199	1.54361538461538	0.771071428571429
1200	1.56153846153846	0.861142857142857
1201	1.56669230769231	0.840714285714286
1202	1.62746153846154	0.780071428571429
1203	1.60323076923077	0.800571428571429
1204	1.64676923076923	0.726285714285714
1205	1.64446153846154	0.805214285714286
1206	1.59607692307692	0.841642857142857
1207	1.72238461538462	0.752071428571429
1208	1.63292307692308	0.664214285714286
1209	1.53338461538462	0.837571428571429
1210	1.54938461538462	0.784
1211	1.55438461538462	0.779071428571429
1212	1.52469230769231	0.672571428571429
1213	1.57338461538462	0.664285714285714
1214	1.69461538461538	0.489928571428571
1215	1.70115384615385	0.580428571428571
1216	1.63992307692308	0.706785714285714
1217	1.76815384615385	0.734571428571429
1218	1.69430769230769	0.501
1219	1.63707692307692	0.588928571428571
1220	1.58584615384615	0.612
1221	1.58269230769231	0.489928571428571
1222	1.60738461538462	0.584928571428571
1223	1.68923076923077	0.786214285714286
1224	1.71784615384615	0.9105
1225	1.66630769230769	0.919214285714286
1226	1.66661538461538	0.790785714285714
1227	1.62484615384615	0.908142857142857
1228	1.654	0.844
1229	1.58269230769231	0.794357142857143
1230	1.63053846153846	0.945357142857143
1231	1.545	0.860428571428571
1232	1.68338461538462	0.861785714285714
1233	1.68523076923077	0.836785714285714
1234	1.63915384615385	0.748428571428572
1235	1.58038461538462	0.813928571428571
1236	1.59453846153846	0.776642857142857
1237	1.6	0.630142857142857
1238	1.62392307692308	0.817928571428571
1239	1.63584615384615	0.793214285714286
1240	1.65492307692308	0.832571428571429
1241	1.73538461538462	0.911357142857143
1242	1.67269230769231	0.823428571428572
1243	1.68115384615385	0.732142857142857
1244	1.73253846153846	0.936142857142857
1245	1.67976923076923	1.00271428571429
1246	1.65692307692308	1.00471428571429
1247	1.59615384615385	0.848071428571429
1248	1.686	0.806214285714286
1249	1.67907692307692	0.964928571428571
1250	1.75584615384615	0.798
1251	1.69207692307692	0.961214285714286
1252	1.62423076923077	0.8455
1253	1.55746153846154	1.01314285714286
1254	1.58823076923077	0.949785714285714
1255	1.47846153846154	0.931571428571429
1256	1.49469230769231	0.917285714285714
1257	1.48676923076923	0.710357142857143
1258	1.53892307692308	0.774857142857143
1259	1.51792307692308	0.654571428571429
1260	1.52207692307692	0.852785714285714
1261	1.47953846153846	0.907142857142857
1262	1.49446153846154	0.887285714285714
1263	1.52192307692308	0.956571428571429
1264	1.45761538461538	0.984785714285714
1265	1.56253846153846	1.14428571428571
1266	1.44269230769231	0.923785714285714
1267	1.49715384615385	0.897214285714286
1268	1.50153846153846	1.03678571428571
1269	1.53461538461538	0.932357142857143
1270	1.53115384615385	0.838785714285714
1271	1.58276923076923	0.696571428571429
1272	1.58823076923077	0.842357142857143
1273	1.60561538461538	0.908571428571429
1274	1.58192307692308	0.880571428571429
1275	1.61715384615385	0.918571428571429
1276	1.59961538461538	0.911642857142857
1277	1.50338461538462	1.04942857142857
1278	1.63823076923077	0.745285714285714
1279	1.65569230769231	0.786785714285714
1280	1.61992307692308	0.734071428571429
1281	1.58146153846154	0.805785714285714
1282	1.53446153846154	0.771071428571429
1283	1.52076923076923	0.802785714285714
1284	1.55084615384615	0.911642857142857
1285	1.53361538461538	0.871071428571429
1286	1.60453846153846	0.944214285714286
1287	1.60392307692308	0.923714285714286
1288	1.65038461538462	0.824071428571429
1289	1.66138461538462	0.981285714285714
1290	1.59076923076923	0.895714285714286
1291	1.65792307692308	0.9575
1292	1.69323076923077	0.780785714285714
1293	1.68992307692308	0.888214285714286
1294	1.69176923076923	0.852714285714286
1295	1.66169230769231	0.901214285714286
1296	1.606	0.817928571428571
1297	1.62469230769231	0.893571428571429
1298	1.66523076923077	0.848428571428571
1299	1.72584615384615	0.879571428571429
1300	1.70476923076923	0.874285714285714
1301	1.63338461538462	0.922071428571429
1302	1.71476923076923	0.836928571428571
1303	1.63038461538462	0.965428571428571
1304	1.68561538461538	0.872285714285714
1305	1.653	0.878357142857143
1306	1.57338461538462	0.885071428571429
1307	1.57953846153846	0.888857142857143
1308	1.54492307692308	0.882214285714286
1309	1.52961538461538	0.881571428571429
1310	1.54615384615385	0.855071428571429
1311	1.50538461538462	0.915285714285714
1312	1.63453846153846	0.858
1313	1.51846153846154	0.906285714285714
1314	1.53607692307692	0.870357142857143
1315	1.54684615384615	0.841142857142857
1316	1.55861538461538	0.876285714285714
1317	1.57323076923077	0.911785714285714
1318	1.59915384615385	0.926928571428572
1319	1.59815384615385	0.838714285714286
1320	1.62507692307692	0.879857142857143
1321	1.53546153846154	0.943857142857143
1322	1.609	0.982714285714286
1323	1.56907692307692	0.911857142857143
1324	1.70453846153846	0.897428571428571
1325	1.66146153846154	0.960785714285714
1326	1.72492307692308	0.837571428571429
1327	1.68692307692308	0.894642857142857
1328	1.62846153846154	0.865428571428571
1329	1.59723076923077	0.858071428571429
1330	1.57853846153846	0.893357142857143
1331	1.59123076923077	0.906642857142857
1332	1.60069230769231	0.957857142857143
1333	1.57515384615385	0.787
1334	1.60276923076923	0.814142857142857
1335	1.59884615384615	0.8785
1336	1.52453846153846	0.888357142857143
1337	1.52961538461538	0.766357142857143
1338	1.64369230769231	0.884285714285714
1339	1.58923076923077	0.892928571428572
1340	1.56169230769231	0.947928571428571
1341	1.55338461538462	0.784285714285714
1342	1.53761538461538	0.702571428571429
1343	1.53761538461538	0.7695
1344	1.59530769230769	0.860142857142857
1345	1.44830769230769	0.818357142857143
1346	1.43576923076923	0.952142857142857
1347	1.43784615384615	0.854142857142857
1348	1.44230769230769	0.855357142857143
1349	1.43992307692308	0.957571428571429
1350	1.42276923076923	0.746928571428572
1351	1.41769230769231	0.869571428571429
1352	1.45	0.792642857142857
1353	1.48176923076923	0.816857142857143
1354	1.49107692307692	0.913571428571429
1355	1.47846153846154	0.819357142857143
1356	1.47669230769231	0.636785714285714
1357	1.47530769230769	0.734857142857143
1358	1.51415384615385	0.701142857142857
1359	1.50915384615385	0.866857142857143
1360	1.56846153846154	0.859428571428572
1361	1.56815384615385	0.732357142857143
1362	1.48892307692308	0.722071428571429
1363	1.52938461538462	0.795928571428572
1364	1.56223076923077	0.907285714285714
1365	1.56792307692308	0.913857142857143
1366	1.51038461538462	0.935071428571429
1367	1.48469230769231	0.905714285714286
1368	1.38753846153846	0.901642857142857
1369	1.44776923076923	0.881714285714286
1370	1.52846153846154	0.878571428571429
1371	1.52161538461538	1.06257142857143
1372	1.49	0.926357142857143
1373	1.42284615384615	0.893285714285714
1374	1.49307692307692	0.998357142857143
1375	1.45715384615385	0.805285714285714
1376	1.44484615384615	0.920142857142857
1377	1.43492307692308	0.782571428571429
1378	1.52307692307692	0.8045
1379	1.54553846153846	0.901571428571429
1380	1.56007692307692	0.874357142857143
1381	1.42930769230769	0.932285714285714
1382	1.54007692307692	0.994214285714286
1383	1.55992307692308	0.9575
1384	1.55684615384615	0.965214285714286
1385	1.54730769230769	0.8385
1386	1.51369230769231	0.856214285714286
1387	1.61061538461538	0.945214285714286
1388	1.54792307692308	0.92
1389	1.504	0.900071428571429
1390	1.45384615384615	0.885714285714286
1391	1.48746153846154	0.892285714285714
1392	1.44553846153846	0.937571428571429
1393	1.43246153846154	0.940714285714286
1394	1.46007692307692	1.00685714285714
1395	1.43592307692308	0.918714285714286
1396	1.43592307692308	0.989571428571429
1397	1.41661538461538	1.05914285714286
1398	1.50884615384615	0.887928571428572
1399	1.48161538461538	0.903857142857143
1400	1.498	0.9235
1401	1.45184615384615	0.855071428571429
1402	1.48653846153846	1.04035714285714
1403	1.59692307692308	0.900571428571429
1404	1.56969230769231	0.972642857142857
1405	1.47453846153846	0.914214285714286
1406	1.40084615384615	0.860142857142857
1407	1.40615384615385	0.757
1408	1.44738461538462	0.8415
1409	1.417	0.761714285714286
1410	1.41384615384615	0.866285714285714
1411	1.38284615384615	0.835571428571429
1412	1.42453846153846	0.905285714285714
1413	1.428	0.974285714285714
1414	1.49646153846154	0.853857142857143
1415	1.57746153846154	0.799357142857143
1416	1.44861538461538	0.750142857142857
1417	1.46592307692308	0.963642857142857
1418	1.49884615384615	0.994428571428572
1419	1.65461538461538	0.876428571428572
1420	1.59530769230769	0.893285714285714
1421	1.66392307692308	0.931071428571429
1422	1.61869230769231	0.717285714285714
1423	1.54776923076923	0.824357142857143
1424	1.63069230769231	0.824428571428571
1425	1.63346153846154	0.874928571428572
1426	1.61592307692308	0.731
1427	1.67130769230769	0.810785714285714
1428	1.64823076923077	0.822285714285714
1429	1.59092307692308	0.9025
1430	1.58184615384615	0.831142857142857
1431	1.62646153846154	0.852214285714286
1432	1.69961538461538	0.802142857142857
1433	1.667	0.905357142857143
1434	1.66515384615385	0.880785714285714
1435	1.73523076923077	0.881857142857143
1436	1.70038461538462	0.8225
1437	1.61369230769231	0.851714285714286
1438	1.49369230769231	0.776428571428571
1439	1.57823076923077	0.824428571428571
1440	1.542	0.964571428571429
1441	1.53969230769231	0.763928571428571
1442	1.50915384615385	0.839285714285714
1443	1.40538461538462	0.808214285714286
1444	1.44507692307692	0.624285714285714
1445	1.544	0.633428571428571
1446	1.51507692307692	0.886214285714286
1447	1.54169230769231	0.894928571428571
1448	1.46815384615385	0.8925
1449	1.44423076923077	1.11185714285714
1450	1.43807692307692	0.986857142857143
1451	1.44907692307692	1.00314285714286
1452	1.42869230769231	0.888714285714286
1453	1.47561538461538	0.938428571428572
1454	1.48969230769231	0.987142857142857
1455	1.37676923076923	0.922
1456	1.35961538461538	0.857142857142857
1457	1.40907692307692	0.8865
1458	1.37392307692308	0.943785714285714
1459	1.38853846153846	0.894071428571429
1460	1.47976923076923	0.975357142857143
1461	1.48769230769231	0.883214285714286
1462	1.57069230769231	0.861285714285714
1463	1.51061538461538	0.904785714285714
1464	1.56761538461538	0.814928571428571
1465	1.52	0.745928571428572
1466	1.48661538461538	0.826
1467	1.52415384615385	0.908785714285714
1468	1.48315384615385	0.811285714285714
1469	1.52569230769231	0.741
1470	1.35115384615385	0.779642857142857
1471	1.39369230769231	0.836571428571429
1472	1.36238461538462	0.723642857142857
1473	1.47015384615385	0.767285714285714
1474	1.50792307692308	0.733
1475	1.466	0.675357142857143
1476	1.49630769230769	0.694142857142857
1477	1.53676923076923	0.795357142857143
1478	1.55492307692308	0.812642857142857
1479	1.52576923076923	0.761214285714286
1480	1.52084615384615	0.769071428571429
1481	1.50507692307692	0.715142857142857
1482	1.51630769230769	0.824428571428571
1483	1.482	0.718
1484	1.52546153846154	0.934928571428571
1485	1.48207692307692	0.915071428571429
1486	1.50792307692308	0.986142857142857
1487	1.58776923076923	0.921785714285714
1488	1.48869230769231	0.950285714285714
1489	1.47453846153846	1.0385
1490	1.575	0.915642857142857
1491	1.52046153846154	0.931285714285714
1492	1.51361538461538	0.917928571428571
1493	1.48407692307692	1.0645
1494	1.59138461538462	0.902357142857143
1495	1.49684615384615	0.9515
1496	1.42446153846154	0.981714285714286
1497	1.45530769230769	0.880357142857143
1498	1.42915384615385	0.853214285714286
1499	1.47492307692308	0.947785714285714
1500	1.56969230769231	0.922857142857143
1501	1.62476923076923	0.793428571428571
1502	1.59115384615385	0.965571428571429
1503	1.61761538461538	0.912285714285714
1504	1.57384615384615	0.944142857142857
1505	1.53046153846154	0.717642857142857
1506	1.56292307692308	0.749571428571429
1507	1.56569230769231	0.828357142857143
1508	1.56469230769231	0.786928571428571
1509	1.51815384615385	0.824785714285714
1510	1.48476923076923	0.833642857142857
1511	1.49923076923077	0.714214285714286
1512	1.53284615384615	0.722357142857143
1513	1.58469230769231	0.714285714285714
1514	1.58884615384615	0.696071428571429
1515	1.48323076923077	0.714214285714286
1516	1.53476923076923	0.669642857142857
1517	1.50230769230769	0.701571428571429
1518	1.55223076923077	0.700285714285714
1519	1.53407692307692	0.817642857142857
1520	1.45023076923077	0.779
1521	1.384	0.725642857142857
1522	1.40192307692308	0.740928571428572
1523	1.44838461538462	0.798928571428572
1524	1.42330769230769	0.761285714285714
1525	1.38561538461538	1.04864285714286
1526	1.31738461538462	0.826571428571429
1527	1.33053846153846	0.689785714285714
1528	1.33592307692308	0.844142857142857
1529	1.31961538461538	0.796071428571429
1530	1.36461538461538	0.861571428571429
1531	1.40484615384615	0.819857142857143
1532	1.38961538461538	0.718071428571429
1533	1.34315384615385	0.7405
1534	1.40738461538462	0.739142857142857
1535	1.44453846153846	0.813785714285714
1536	1.432	0.628357142857143
1537	1.49976923076923	0.735571428571429
1538	1.48576923076923	0.653785714285714
1539	1.506	0.666857142857143
1540	1.44292307692308	0.6585
1541	1.53307692307692	0.728428571428572
1542	1.45	0.751071428571429
1543	1.38738461538462	0.540928571428571
1544	1.41830769230769	0.686285714285714
1545	1.42969230769231	0.657642857142857
1546	1.42815384615385	0.677785714285714
1547	1.40969230769231	0.672714285714286
1548	1.38984615384615	0.692285714285714
1549	1.36953846153846	0.630428571428572
1550	1.43207692307692	0.676928571428571
1551	1.47346153846154	0.779714285714286
1552	1.49376923076923	0.6905
1553	1.52153846153846	0.713642857142857
1554	1.52715384615385	0.637357142857143
1555	1.51453846153846	0.649071428571429
1556	1.43361538461538	0.683428571428572
1557	1.458	0.767642857142857
1558	1.54746153846154	0.638071428571429
1559	1.49469230769231	0.656571428571429
1560	1.48676923076923	0.702
1561	1.52784615384615	0.6765
1562	1.48023076923077	0.778714285714286
1563	1.46684615384615	0.704071428571429
1564	1.36276923076923	0.674214285714286
1565	1.40592307692308	0.754642857142857
1566	1.38330769230769	0.709714285714286
1567	1.30892307692308	0.594
1568	1.40038461538462	0.658785714285714
1569	1.47676923076923	0.459214285714286
1570	1.47992307692308	0.468285714285714
1571	1.45792307692308	0.505357142857143
1572	1.47138461538462	0.511142857142857
1573	1.46592307692308	0.727428571428571
1574	1.50992307692308	0.655
1575	1.55384615384615	0.619071428571429
1576	1.49115384615385	0.677714285714286
1577	1.47753846153846	0.580071428571429
1578	1.52130769230769	0.647428571428571
1579	1.69669230769231	0.715428571428572
1580	1.61507692307692	0.710357142857143
1581	1.67430769230769	0.712214285714286
1582	1.58269230769231	0.697714285714286
1583	1.58492307692308	0.737142857142857
1584	1.58192307692308	0.818928571428572
1585	1.60507692307692	0.806142857142857
1586	1.56030769230769	0.714428571428571
1587	1.49438461538462	0.681142857142857
1588	1.49515384615385	0.646571428571429
1589	1.50792307692308	0.793142857142857
1590	1.53992307692308	0.734571428571429
1591	1.437	0.824285714285714
1592	1.32269230769231	0.659285714285714
1593	1.34561538461538	0.783285714285714
1594	1.37646153846154	0.604714285714286
1595	1.43907692307692	0.672357142857143
1596	1.40946153846154	0.768785714285714
1597	1.43930769230769	0.849
1598	1.547	0.806142857142857
1599	1.52638461538462	0.915785714285714
1600	1.48992307692308	0.976071428571429
1601	1.46292307692308	0.891714285714286
1602	1.48446153846154	0.864857142857143
1603	1.48884615384615	0.732071428571429
1604	1.49615384615385	0.748285714285714
1605	1.46330769230769	0.637642857142857
1606	1.45430769230769	0.661571428571429
1607	1.452	0.884857142857143
1608	1.55653846153846	0.739142857142857
1609	1.60307692307692	0.721214285714286
1610	1.644	0.632357142857143
1611	1.60792307692308	0.681142857142857
1612	1.48884615384615	0.673
1613	1.50638461538462	0.812071428571429
1614	1.51115384615385	0.7125
1615	1.52007692307692	0.698857142857143
1616	1.47023076923077	0.588285714285714
1617	1.47276923076923	0.7145
1618	1.46807692307692	0.746357142857143
1619	1.548	0.683285714285714
1620	1.61423076923077	0.7305
1621	1.56238461538462	0.670142857142857
1622	1.61969230769231	0.691357142857143
1623	1.47438461538462	0.752571428571429
1624	1.474	0.713428571428572
1625	1.46469230769231	0.622071428571429
1626	1.41530769230769	0.769714285714286
1627	1.48215384615385	0.737428571428571
1628	1.45392307692308	0.712142857142857
1629	1.52315384615385	0.689214285714286
1630	1.50361538461538	0.756357142857143
1631	1.50730769230769	0.922071428571429
1632	1.43138461538462	0.693142857142857
1633	1.45176923076923	0.723714285714286
1634	1.43938461538462	0.808642857142857
1635	1.41207692307692	0.763357142857143
1636	1.44923076923077	0.718785714285714
1637	1.50038461538462	0.711285714285714
1638	1.52292307692308	0.579785714285714
1639	1.40661538461538	0.645285714285714
1640	1.45738461538462	0.720428571428571
1641	1.49276923076923	0.705928571428571
1642	1.44576923076923	0.540357142857143
1643	1.44723076923077	0.736785714285714
1644	1.42346153846154	0.907142857142857
1645	1.48307692307692	0.806
1646	1.51561538461538	0.705214285714286
1647	1.49607692307692	0.712857142857143
1648	1.48430769230769	0.758642857142857
1649	1.53784615384615	0.749785714285714
1650	1.57661538461538	0.779857142857143
1651	1.55792307692308	0.686142857142857
1652	1.64815384615385	0.661142857142857
1653	1.55492307692308	0.692214285714286
1654	1.58953846153846	0.526571428571429
1655	1.68453846153846	0.706714285714286
1656	1.74392307692308	0.779571428571429
1657	1.71792307692308	0.808285714285714
1658	1.63876923076923	0.700214285714286
1659	1.613	0.688857142857143
1660	1.59546153846154	0.6515
1661	1.629	0.736071428571429
1662	1.61930769230769	0.708785714285714
1663	1.54130769230769	0.636142857142857
1664	1.55446153846154	0.745928571428572
1665	1.61261538461538	0.539571428571429
1666	1.54230769230769	0.508071428571429
1667	1.47653846153846	0.659142857142857
1668	1.53023076923077	0.834785714285714
1669	1.58069230769231	0.738642857142857
1670	1.54692307692308	0.825642857142857
1671	1.64069230769231	0.727071428571429
1672	1.64238461538462	0.823642857142857
1673	1.62807692307692	0.778857142857143
1674	1.59246153846154	0.834785714285714
1675	1.53846153846154	0.715214285714286
1676	1.56015384615385	0.800142857142857
1677	1.58784615384615	0.810571428571429
1678	1.48784615384615	0.616857142857143
1679	1.50784615384615	0.684428571428572
1680	1.46661538461538	0.698642857142857
1681	1.56138461538462	0.628357142857143
1682	1.48746153846154	0.706142857142857
1683	1.51	0.691857142857143
1684	1.58123076923077	0.803714285714286
1685	1.58023076923077	0.692071428571429
1686	1.59615384615385	0.6855
1687	1.57407692307692	0.5795
1688	1.57061538461538	0.757785714285714
1689	1.63953846153846	0.751428571428572
1690	1.58115384615385	0.723285714285714
1691	1.62830769230769	0.727428571428571
1692	1.53453846153846	0.731571428571429
1693	1.49215384615385	0.595142857142857
1694	1.57761538461538	0.693285714285714
1695	1.64030769230769	0.717214285714286
1696	1.66023076923077	0.740071428571429
1697	1.63969230769231	0.537214285714286
1698	1.70592307692308	0.431928571428571
1699	1.74953846153846	0.689142857142857
1700	1.62738461538462	0.759857142857143
1701	1.68930769230769	0.635928571428572
1702	1.73592307692308	0.603428571428571
1703	1.67430769230769	0.547857142857143
1704	1.63630769230769	0.832071428571429
1705	1.747	0.715214285714286
1706	1.62753846153846	0.680785714285714
1707	1.572	0.6555
1708	1.48661538461538	0.752142857142857
1709	1.51615384615385	0.752714285714286
1710	1.49892307692308	0.828857142857143
1711	1.54723076923077	0.727571428571429
1712	1.54646153846154	0.839785714285714
1713	1.55430769230769	0.781071428571429
1714	1.42823076923077	0.767428571428571
1715	1.48	0.661857142857143
1716	1.55407692307692	0.749714285714286
1717	1.53423076923077	0.722571428571429
1718	1.478	0.691928571428571
1719	1.48953846153846	0.729642857142857
1720	1.56238461538462	0.793285714285714
1721	1.55361538461538	0.816714285714286
1722	1.51176923076923	0.854
1723	1.51961538461538	0.758142857142857
1724	1.51246153846154	0.713142857142857
1725	1.447	0.803214285714286
1726	1.43776923076923	0.836714285714286
1727	1.57669230769231	0.730357142857143
1728	1.54184615384615	0.766857142857143
1729	1.48330769230769	0.772642857142857
1730	1.53169230769231	0.827142857142857
1731	1.53015384615385	0.714285714285714
1732	1.57923076923077	0.764142857142857
1733	1.45115384615385	0.738714285714286
1734	1.46623076923077	0.609785714285714
1735	1.51276923076923	0.724857142857143
1736	1.47276923076923	0.506214285714286
1737	1.52469230769231	0.529928571428571
1738	1.47953846153846	0.479428571428571
1739	1.47053846153846	0.4855
1740	1.44361538461538	0.630071428571429
1741	1.46661538461538	0.602285714285714
1742	1.52130769230769	0.4635
1743	1.50253846153846	0.560071428571429
1744	1.55092307692308	0.589714285714286
1745	1.58276923076923	0.579928571428571
1746	1.53246153846154	0.6805
1747	1.46184615384615	0.681857142857143
1748	1.46769230769231	0.579285714285714
1749	1.44561538461538	0.658285714285714
1750	1.41469230769231	0.827
1751	1.36638461538462	0.645642857142857
1752	1.46253846153846	0.645285714285714
1753	1.45615384615385	0.749571428571429
1754	1.37207692307692	0.601214285714286
1755	1.48992307692308	0.594214285714286
1756	1.46046153846154	0.524928571428571
1757	1.507	0.585285714285714
1758	1.50438461538462	0.557428571428572
1759	1.52323076923077	0.460785714285714
1760	1.64353846153846	0.638285714285714
1761	1.67638461538462	0.56
1762	1.62361538461538	0.617571428571429
1763	1.53769230769231	0.771857142857143
1764	1.54646153846154	0.446714285714286
1765	1.59007692307692	0.659857142857143
1766	1.59561538461538	0.617285714285714
1767	1.49007692307692	0.720857142857143
1768	1.51584615384615	0.723642857142857
1769	1.46946153846154	0.790857142857143
1770	1.56807692307692	0.803285714285714
1771	1.56592307692308	0.838142857142857
1772	1.55976923076923	0.739285714285714
1773	1.56153846153846	0.772642857142857
1774	1.53284615384615	0.830857142857143
1775	1.53169230769231	0.754714285714286
1776	1.48192307692308	0.792214285714286
1777	1.53130769230769	0.815071428571429
1778	1.55861538461538	0.679214285714286
1779	1.63323076923077	0.790928571428571
1780	1.577	0.741285714285714
1781	1.47469230769231	0.673928571428571
1782	1.56530769230769	0.754642857142857
1783	1.58269230769231	0.839142857142857
1784	1.59438461538462	0.925285714285714
1785	1.57076923076923	0.572071428571429
1786	1.56615384615385	0.442857142857143
1787	1.57284615384615	0.6675
1788	1.58592307692308	0.639428571428571
1789	1.56392307692308	0.492714285714286
1790	1.60407692307692	0.755142857142857
1791	1.61138461538462	0.704214285714286
1792	1.59638461538462	0.712071428571429
1793	1.61269230769231	0.780214285714286
1794	1.55946153846154	0.7815
1795	1.53607692307692	0.730785714285714
1796	1.57776923076923	0.612285714285714
1797	1.59676923076923	0.752857142857143
1798	1.55238461538462	0.759214285714286
1799	1.62923076923077	0.7585
1800	1.66407692307692	0.665642857142857
1801	1.69992307692308	0.639928571428572
1802	1.73230769230769	0.579928571428571
1803	1.59184615384615	0.743142857142857
1804	1.60438461538462	0.697357142857143
1805	1.423	0.743714285714286
1806	1.50130769230769	0.646428571428571
1807	1.46330769230769	0.528071428571429
1808	1.53446153846154	0.598357142857143
1809	1.60830769230769	0.749
1810	1.55253846153846	0.727071428571429
1811	1.63669230769231	0.826785714285714
1812	1.71307692307692	0.735142857142857
1813	1.69315384615385	0.696642857142857
1814	1.72107692307692	0.791642857142857
1815	1.722	0.699142857142857
1816	1.72730769230769	0.617571428571429
1817	1.66361538461538	0.683214285714286
1818	1.66107692307692	0.695785714285714
1819	1.64976923076923	0.711928571428571
1820	1.574	0.806142857142857
1821	1.61876923076923	0.748428571428572
1822	1.55738461538462	0.792928571428572
1823	1.55669230769231	0.745071428571429
1824	1.59853846153846	0.734785714285714
1825	1.59923076923077	0.714642857142857
1826	1.70476923076923	0.728857142857143
1827	1.75823076923077	0.764357142857143
1828	1.76238461538462	0.655214285714286
1829	1.75946153846154	0.814357142857143
1830	1.73853846153846	0.736785714285714
1831	1.64476923076923	0.6925
1832	1.70569230769231	0.533928571428572
1833	1.63784615384615	0.497857142857143
1834	1.67823076923077	0.489
1835	1.61215384615385	0.526785714285714
1836	1.56330769230769	0.461285714285714
1837	1.59269230769231	0.451785714285714
1838	1.64615384615385	0.511
1839	1.62176923076923	0.478857142857143
1840	1.73807692307692	0.445071428571429
1841	1.69469230769231	0.479357142857143
1842	1.65669230769231	0.481214285714286
1843	1.69115384615385	0.487571428571429
1844	1.78630769230769	0.524
1845	1.72923076923077	0.543714285714286
1846	1.79692307692308	0.627
1847	1.75738461538462	0.715428571428572
1848	1.75384615384615	0.601357142857143
1849	1.78246153846154	0.693071428571429
1850	1.87646153846154	0.555357142857143
1851	1.84761538461538	0.626
1852	1.73561538461538	0.614142857142857
1853	1.72384615384615	0.707071428571429
1854	1.66353846153846	0.782714285714286
1855	1.63969230769231	0.738
1856	1.624	0.694214285714286
1857	1.65453846153846	0.773285714285714
1858	1.64707692307692	0.768785714285714
1859	1.58661538461538	0.738
1860	1.56007692307692	0.671714285714286
1861	1.602	0.797214285714286
1862	1.58307692307692	0.789142857142857
1863	1.63153846153846	0.737285714285714
1864	1.69207692307692	0.78
1865	1.65138461538462	0.805428571428571
1866	1.55623076923077	0.7505
1867	1.58038461538462	0.6795
1868	1.62430769230769	0.767071428571429
1869	1.68115384615385	0.777928571428571
1870	1.66230769230769	0.744214285714286
1871	1.58215384615385	0.790857142857143
1872	1.56069230769231	0.770928571428571
1873	1.52546153846154	0.6655
1874	1.62407692307692	0.608857142857143
1875	1.60846153846154	0.740428571428571
1876	1.74084615384615	0.664071428571429
1877	1.74553846153846	0.704714285714286
1878	1.73246153846154	0.841214285714286
1879	1.77507692307692	0.867857142857143
1880	1.72392307692308	0.762642857142857
1881	1.64453846153846	0.6625
1882	1.69215384615385	0.716857142857143
1883	1.68638461538462	0.651428571428571
1884	1.66546153846154	0.749785714285714
1885	1.66053846153846	0.808142857142857
1886	1.69346153846154	0.711928571428571
1887	1.65676923076923	0.711
1888	1.64261538461538	0.844357142857143
1889	1.61823076923077	0.713214285714286
1890	1.70107692307692	0.814642857142857
1891	1.658	0.798428571428571
1892	1.62923076923077	0.792928571428572
1893	1.62576923076923	0.772785714285714
1894	1.62315384615385	0.794785714285714
1895	1.63530769230769	0.824642857142857
1896	1.60161538461538	0.718714285714286
1897	1.61746153846154	0.712428571428571
1898	1.66276923076923	0.7705
1899	1.64761538461538	0.7185
1900	1.61192307692308	0.754571428571429
1901	1.65	0.744071428571429
1902	1.59015384615385	0.796428571428571
1903	1.66946153846154	0.744
1904	1.65415384615385	0.718642857142857
1905	1.61684615384615	0.738571428571429
1906	1.58815384615385	0.734428571428571
1907	1.66207692307692	0.697071428571429
1908	1.71046153846154	0.735857142857143
1909	1.73061538461538	0.761642857142857
1910	1.72792307692308	0.648
1911	1.659	0.716
1912	1.55930769230769	0.704214285714286
1913	1.61069230769231	0.791
1914	1.67638461538462	0.735428571428572
1915	1.71361538461538	0.785785714285714
1916	1.70246153846154	0.648642857142857
1917	1.72107692307692	0.678142857142857
1918	1.77715384615385	0.823428571428572
1919	1.74384615384615	0.722285714285714
1920	1.74138461538462	0.720142857142857
1921	1.70969230769231	0.667142857142857
1922	1.69792307692308	0.711142857142857
1923	1.65161538461538	0.7325
1924	1.58653846153846	0.665
1925	1.61769230769231	0.751785714285714
1926	1.69169230769231	0.721642857142857
1927	1.62130769230769	0.729357142857143
1928	1.65476923076923	0.777357142857143
1929	1.63753846153846	0.697714285714286
1930	1.68484615384615	0.768
1931	1.65415384615385	0.830857142857143
1932	1.69315384615385	0.8045
1933	1.73907692307692	0.749142857142857
1934	1.68592307692308	0.727285714285714
1935	1.641	0.717642857142857
1936	1.68046153846154	0.731642857142857
1937	1.64638461538462	0.749142857142857
1938	1.65576923076923	0.737
1939	1.65338461538462	0.737
1940	1.69530769230769	0.613928571428571
1941	1.71976923076923	0.453
1942	1.70830769230769	0.450214285714286
1943	1.71292307692308	0.491142857142857
1944	1.66023076923077	0.723357142857143
1945	1.65869230769231	0.759928571428572
1946	1.66915384615385	0.771785714285714
1947	1.64838461538462	0.798714285714286
1948	1.60630769230769	0.591785714285714
1949	1.60869230769231	0.475714285714286
1950	1.57938461538462	0.524428571428571
1951	1.68884615384615	0.562142857142857
1952	1.61392307692308	0.388928571428571
1953	1.73507692307692	0.461071428571429
1954	1.69592307692308	0.495428571428571
1955	1.638	0.544571428571429
1956	1.59238461538462	0.418928571428571
1957	1.57407692307692	0.483857142857143
1958	1.65576923076923	0.535071428571429
1959	1.60915384615385	0.592357142857143
1960	1.58615384615385	0.367214285714286
1961	1.59492307692308	0.457928571428571
1962	1.58538461538462	0.36
1963	1.614	0.452928571428571
1964	1.62038461538462	0.473571428571429
1965	1.58169230769231	0.377571428571429
1966	1.62738461538462	0.472785714285714
1967	1.62723076923077	0.480214285714286
1968	1.585	0.424214285714286
1969	1.59707692307692	0.437642857142857
1970	1.67230769230769	0.576071428571429
1971	1.63615384615385	0.479642857142857
1972	1.69330769230769	0.458857142857143
1973	1.62730769230769	0.479285714285714
1974	1.48969230769231	0.565
1975	1.57830769230769	0.497785714285714
1976	1.60423076923077	0.478714285714286
1977	1.55207692307692	0.594285714285714
1978	1.55253846153846	0.5275
1979	1.54338461538462	0.526
1980	1.54838461538462	0.500214285714286
1981	1.64546153846154	0.504357142857143
1982	1.64107692307692	0.386
1983	1.69161538461538	0.462642857142857
1984	1.61184615384615	0.535571428571429
1985	1.623	0.535785714285714
1986	1.57984615384615	0.304928571428571
1987	1.53369230769231	0.312071428571429
1988	1.55323076923077	0.3985
1989	1.58384615384615	0.418071428571429
1990	1.50830769230769	0.4965
1991	1.54446153846154	0.425285714285714
1992	1.47546153846154	0.453928571428571
1993	1.47484615384615	0.460928571428571
1994	1.43776923076923	0.471142857142857
1995	1.48107692307692	0.515642857142857
1996	1.42153846153846	0.522285714285714
1997	1.45346153846154	0.5195
1998	1.47653846153846	0.489071428571429
1999	1.52653846153846	0.543428571428571
[truncated: 38,001 more rows]
