# Supplementary material for: Revealing the selective mechanisms of inhibitors to PARP-1 and PARP-2 via multiple computational methods
Source: PeerJ. 2020 May 25;8:e9241. doi: 10.7717/peerj.9241 (PMC7255342; doi:10.7717/peerj.9241)
Supplement: Data S1 [file peerj-08-9241-s001.zip › Raw_data/Figure 9/(A) PARP-1-NMS-P118.csv]

1	0.859601588419765	0.524286079252595	0.403426158539856	0.267090164883956	0.229092608529198	0.11543720363267	0.143354735874843	0.212533808007636	0.0929238416124963	-0.0116641649677879	0.0213620465254094	0.00985233006600916	-0.0569300956772967	-0.0335642785642261	-0.0759797120152143	-0.0804782295213069	-0.106205107707633	-0.0856950630833772	-0.0648888919771018	-0.112642449629537	-0.103923889180576	-0.056978195767273	-0.0521839680970786	-0.134954783291187	-0.115880899639502	-0.0465189611258048	-0.0568470620891253	-0.0924889116529651	-0.127385686333464	-0.141593706751761	-0.177133556346404	-0.166954160919394	-0.17757192383466	-0.181271963309751	-0.184633703728759	-0.152321880346867	-0.157589397009349	-0.192846128766208	-0.165881582631213	-0.148910959566209	-0.154763141788227	-0.1095335231993	-0.100440187552276	-0.142628955712902	-0.121757014717289	-0.0908245263283934	-0.09532621177849	-0.0672825592295377	-0.0689284092418397
0.859601588419765	1	0.706045593796001	0.596344103817966	0.365160712376243	0.303022496828092	0.163417533394039	0.234546156359793	0.325606751927409	0.174696456668899	0.0459190234113519	0.0960813420101819	0.0791164227758416	-0.020525727471682	-0.0103547798798552	-0.037045293787009	-0.049403680223851	-0.0697775266801162	-0.0586813887782904	-0.0419639768182465	-0.0867055186424261	-0.0856634578142483	-0.0430213835007982	-0.0405589601473114	-0.123176672621939	-0.101182217199205	-0.041906445245998	-0.0611178153648147	-0.0941526701011709	-0.133646228792572	-0.155104619628067	-0.184405938458399	-0.174433588288478	-0.176008522483098	-0.177621358279697	-0.189448332655935	-0.155610306127344	-0.176534981825315	-0.203503518214166	-0.178396372574908	-0.164553034034216	-0.158325327611413	-0.132605715108369	-0.149614429597075	-0.162232177337038	-0.12555064158547	-0.121278125676507	-0.134151302542939	-0.0893206479237141	-0.0844209669708623
0.524286079252595	0.706045593796001	1	0.748474093334378	0.453378204681237	0.326742510118563	0.157297930547032	0.257691000722707	0.331369486417993	0.16496342085621	0.0625500849480067	0.131719504534746	0.0958268513239427	0.0120073179889467	0.011524411301335	-0.0159287077082575	-0.0277582738228162	-0.0519377639345068	-0.0330324068246676	-0.023208251472272	-0.064241977728441	-0.069482781187644	-0.0244408385240207	-0.0178356390221591	-0.0831581924457884	-0.0638879333037106	-0.0107224381065068	-0.0252267354040207	-0.0395080699497266	-0.0884815964318452	-0.114164983387941	-0.141836730946603	-0.137548238816459	-0.139017450919085	-0.154050669502684	-0.158008910481537	-0.154246977889063	-0.164112996062062	-0.186727087383549	-0.150318691394048	-0.130815490042884	-0.13600123302052	-0.101797985002711	-0.0824189187238194	-0.107624039407141	-0.102564769945705	-0.0950580739127626	-0.0940335729956835	-0.056042359227349	-0.0452941077419723
0.403426158539856	0.596344103817966	0.748474093334378	1	0.76930442952692	0.582618353092803	0.390660344464822	0.503801556135512	0.530832115980356	0.307925788191375	0.18206124285571	0.196369845934163	0.139235344805484	0.0379364910142843	0.0255048857154775	-0.00792940856551527	-0.0567993726009226	-0.0777175908294468	-0.073296419582339	-0.0596841486814005	-0.0873670077017242	-0.0949014377121381	-0.0482563389607299	-0.0589454490798261	-0.107501292175074	-0.1077986011504	-0.0677751712300611	-0.0864453339785235	-0.0978044360066345	-0.126528508404376	-0.149838109194583	-0.168802054505294	-0.172457423014766	-0.159544257066014	-0.165709115284809	-0.181308621748541	-0.182080583326057	-0.18641599230217	-0.19331230789079	-0.162813036655436	-0.139899629705501	-0.13965871439124	-0.123859945496682	-0.110714706121061	-0.108193583002018	-0.124000187446714	-0.122388494966911	-0.103148556556438	-0.0579072129443806	-0.041580159780159
0.267090164883956	0.365160712376243	0.453378204681237	0.76930442952692	1	0.811051624631773	0.632951427290636	0.623488835411392	0.562626251641715	0.407041740997258	0.252644716387903	0.138253309362338	0.104327967588719	0.0284000120724026	0.0109096970320714	-0.0441765077542427	-0.107478945722963	-0.107749735003344	-0.109106725274327	-0.102867663271777	-0.114627739250532	-0.120914378236381	-0.0941206398635225	-0.10198561130729	-0.123799883487837	-0.128434841967047	-0.102271858066843	-0.107546682585753	-0.122961663242784	-0.134351722882481	-0.155918863929315	-0.170946232409714	-0.171713653735318	-0.154248823436499	-0.163900324879015	-0.172519932491283	-0.183561085665182	-0.184412772505116	-0.183018978337084	-0.153597836840446	-0.144065554472528	-0.151123554103879	-0.121942338455206	-0.101311945910927	-0.106808157780282	-0.118183961468819	-0.0966724905337234	-0.0861891960008191	-0.0535035558469764	-0.0368220213740902
0.229092608529198	0.303022496828092	0.326742510118563	0.582618353092803	0.811051624631773	1	0.79926586961573	0.665096746191447	0.692353766669526	0.633045931154107	0.398552683481479	0.223067839664395	0.239366022350945	0.147552683599858	0.0788847436652158	0.0213553315055917	-0.0314500607126567	-0.0637658872908274	-0.0692647116116416	-0.057006569548985	-0.08068433847565	-0.102030215246274	-0.0771761219323053	-0.0764540543458686	-0.113042198107204	-0.116982149261305	-0.0854003359133305	-0.0943625116395384	-0.117502138789385	-0.136864674710537	-0.163690882883545	-0.1790028577261	-0.181608615720516	-0.155012233553178	-0.16066530082227	-0.156924080834903	-0.146785107532729	-0.140837914086816	-0.14777251002033	-0.107011540647669	-0.103657478675065	-0.101061293947797	-0.069593396281613	-0.0783826074844439	-0.0760308072999296	-0.070284119604438	-0.0649361507676158	-0.0628916109559765	-0.0215885660829307	4.88695180842002E-4
0.11543720363267	0.163417533394039	0.157297930547032	0.390660344464822	0.632951427290636	0.79926586961573	1	0.792616942832208	0.594466704189982	0.660459313083096	0.564479834815675	0.275477254309653	0.231481101460401	0.237148390531269	0.193997353218148	0.0878651257891669	0.0351346436670453	-0.0025265694197343	0.00531646696933393	0.0246262367524157	0.00203957640818889	-0.022640453099444	-0.00244015931260664	-0.0187240355365613	-0.0444569993357331	-0.0321487683846319	-0.0313536035036219	-0.0474584510163038	-0.0629210770464204	-0.0693050354153781	-0.093232676771344	-0.105910963903129	-0.103286558597902	-0.0834499688902176	-0.089286271507783	-0.0809048979993466	-0.0749063685702455	-0.08070854259597	-0.096633876676901	-0.0618169742446346	-0.095742847978797	-0.0882148622103363	-0.0593628539682649	-0.0803619689025974	-0.099548543955154	-0.0802778790619683	-0.0671525036849758	-0.0836567657027784	-0.046319955195006	-0.0261657241228497
0.143354735874843	0.234546156359793	0.257691000722707	0.503801556135512	0.623488835411392	0.665096746191447	0.792616942832208	1	0.756498115055306	0.648839188054084	0.660220658078526	0.503094571739037	0.350022542099489	0.309856382794161	0.284880416580349	0.18805969288304	0.122015809004093	0.0659382730050431	0.0812063921751404	0.107229398702442	0.0763013298720103	0.0498378940337691	0.0854106214376188	0.0449713452887696	-9.42418822757797E-4	0.0289978350831834	0.033618737496228	-0.00538800631055838	-0.0106110540825282	-0.0220964720440142	-0.0460685181012402	-0.0632769710629532	-0.076406000687128	-0.0688388197426174	-0.076770913906825	-0.0782331758060808	-0.0630001738663489	-0.0835566189584182	-0.109343191082259	-0.0755450006733644	-0.115772861970297	-0.106176156351094	-0.0860425586470549	-0.113143537129582	-0.128521271714079	-0.111744525425565	-0.110405612423427	-0.118743447828081	-0.0786413359966241	-0.0606724109630058
0.212533808007636	0.325606751927409	0.331369486417993	0.530832115980356	0.562626251641715	0.692353766669526	0.594466704189982	0.756498115055306	1	0.79693580135198	0.6119467588135	0.606264877881544	0.564191641350244	0.39540245868171	0.308397416992383	0.243211283831787	0.177323152899458	0.0900255975442203	0.0838613007059187	0.121599852745418	0.0804933301218947	0.0303999143614486	0.0713862198113524	0.059727434780047	-0.0217193945413899	-0.0171851603881643	0.029905516544174	-0.0170903440079555	-0.0438311809616921	-0.0651514845015063	-0.0932186014665356	-0.106521087582634	-0.145354801677795	-0.147659131561774	-0.143398768863657	-0.136473538357238	-0.106364544907808	-0.111664029192843	-0.147671963326741	-0.0984836204633159	-0.0910086479145941	-0.0811515963845685	-0.0671780966182598	-0.0973821642256908	-0.0873766396977824	-0.0826550756978909	-0.0953070589881723	-0.0897584530992296	-0.0476191752340379	-0.025512432847792
0.0929238416124963	0.174696456668899	0.16496342085621	0.307925788191375	0.407041740997258	0.633045931154107	0.660459313083096	0.648839188054084	0.79693580135198	1	0.771918439794633	0.564576795865078	0.607259680734697	0.546079655330566	0.412682104476317	0.317347924706644	0.27133763287836	0.166211287195025	0.154305049615573	0.198520415909122	0.153559501799122	0.0893924863955274	0.11694889064814	0.110037006214761	0.038802403119447	0.0375254753150849	0.0619301799742534	0.0192925096053661	-0.0129726406790216	-0.021914942409835	-0.0605918925172886	-0.0582145021186686	-0.0881537863909333	-0.0899194544786708	-0.0749254721116116	-0.0478733197224353	-0.0106029085774358	-0.0302269534211752	-0.0595411434169288	-0.0132544974983708	-0.0208820066835343	0.00608258138257332	0.0223557953520056	-0.0417045445780047	-0.0439524381083305	-0.00855154493160909	-0.0293429722926538	-0.0492887986126133	-0.0105495708051359	0.0153413968602939
-0.0116641649677879	0.0459190234113519	0.0625500849480067	0.18206124285571	0.252644716387903	0.398552683481479	0.564479834815675	0.660220658078526	0.6119467588135	0.771918439794633	1	0.74045335163786	0.581897797331774	0.652508417133865	0.595629684786704	0.445988840564867	0.392692893725542	0.286425390887767	0.295286054831404	0.336957862987572	0.283899157770192	0.233057183865471	0.263667277883112	0.211866335512249	0.157287441969309	0.192931129087888	0.178832505052946	0.111356358764673	0.100297048728974	0.104584110789094	0.0717070999056625	0.0719139468955374	0.0359286315132286	0.0179718832502149	0.0328316511915739	0.0635593171663616	0.0842372242396004	0.0374308282873357	0.00951459357227919	0.054744033852181	0.00922032597740567	0.0411002341179117	0.0349712386388758	-0.0337710376747287	-0.0525758611441464	-0.0232042229669135	-0.0513688132112053	-0.0686239146536983	-0.0402843987295199	-0.0251785256924914
0.0213620465254094	0.0960813420101819	0.131719504534746	0.196369845934163	0.138253309362338	0.223067839664395	0.275477254309653	0.503094571739037	0.606264877881544	0.564576795865078	0.74045335163786	1	0.765346233828702	0.620034024451847	0.59721786779663	0.51905746986219	0.449432534093527	0.340760681469141	0.336917253409442	0.372462245433694	0.32759748194432	0.274463260187502	0.294398855716903	0.262196633757074	0.187139811165332	0.208579817985432	0.216274092798477	0.146957532434357	0.127646374817957	0.111574469680481	0.0799314867728011	0.0795122576605013	0.0268395155457213	1.51817606115483E-4	0.0206707713771181	0.0427353817439946	0.0691271516249129	0.0401254036726966	0.0109251124705086	0.0486188564450317	0.0241520793887935	0.0413574050717594	0.0238458441426428	-0.0212497124597935	-0.0350278191414434	-0.0279659474120473	-0.0656283610173055	-0.0582413917504147	-0.031460555310556	-0.0332187903145405
0.00985233006600916	0.0791164227758416	0.0958268513239427	0.139235344805484	0.104327967588719	0.239366022350945	0.231481101460401	0.350022542099489	0.564191641350244	0.607259680734697	0.581897797331774	0.765346233828702	1	0.755934241349597	0.571515896886256	0.557422440615179	0.531886269812868	0.395095148099148	0.369118750952591	0.423934932966827	0.371573645532586	0.286317195656543	0.308448883761978	0.293857686791453	0.205255704063255	0.202693855790303	0.225448503144208	0.158007392384464	0.115509451439163	0.100989893880646	0.0458209085673084	0.0639311614767488	-0.00503797950947299	-0.0327831168826483	9.94118322570967E-4	0.0310545559507448	0.0696270339685127	0.0428901582879181	0.0110090046884993	0.0536657450694	0.0524489474315134	0.0778385796366785	0.0588179015032826	-0.00101579742605003	0.0069334361726134	0.0164513532276542	-0.0326765337975354	-0.0397863128294739	-0.00831029459372157	-0.00310838441805252
-0.0569300956772967	-0.020525727471682	0.0120073179889467	0.0379364910142843	0.0284000120724026	0.147552683599858	0.237148390531269	0.309856382794161	0.39540245868171	0.546079655330566	0.652508417133865	0.620034024451847	0.755934241349597	1	0.787560313887425	0.647772854528756	0.663858060191434	0.49733715661764	0.486225482097621	0.543836809805682	0.475208966247651	0.387224787059154	0.404862156893567	0.368847282069922	0.285319083406976	0.294297557361444	0.290203049625639	0.199741793716423	0.163260809804744	0.177955214753251	0.121950046280903	0.156470970928931	0.0987428359487216	0.0577622816777197	0.0875752416471028	0.139468725412022	0.189132499778546	0.138484304923562	0.100957024592947	0.153065669695544	0.119547728245912	0.141497612952137	0.111853235928346	0.0440592494528029	0.0262946349171256	0.0422354062661828	-0.0184176556162148	-0.0416240709017771	-0.0109658752278365	-0.0186066619878705
-0.0335642785642261	-0.0103547798798552	0.011524411301335	0.0255048857154775	0.0109096970320714	0.0788847436652158	0.193997353218148	0.284880416580349	0.308397416992383	0.412682104476317	0.595629684786704	0.59721786779663	0.571515896886256	0.787560313887425	1	0.726143521129463	0.635333309161028	0.459290431302648	0.45516427856284	0.521039264474995	0.462758728847271	0.358694362735814	0.393480546637892	0.337503957335793	0.230804627356878	0.256522255593584	0.243342579498806	0.139777977165829	0.116497680205483	0.121950423871324	0.0898602660587069	0.121449422642835	0.081738018586456	0.0378734965236341	0.0677679911719879	0.152175840836174	0.203149155573916	0.149235312063193	0.0914150123099082	0.173338390042173	0.0989819502276959	0.103607063997578	0.0537347669232769	-0.0158895525249183	-0.074478754235737	-0.0632277244365486	-0.124812862387605	-0.15386004431819	-0.115290673759181	-0.149230098692285
-0.0759797120152143	-0.037045293787009	-0.0159287077082575	-0.00792940856551527	-0.0441765077542427	0.0213553315055917	0.0878651257891669	0.18805969288304	0.243211283831787	0.317347924706644	0.445988840564867	0.51905746986219	0.557422440615179	0.647772854528756	0.726143521129463	1	0.818290776151425	0.690756525040502	0.600691771545918	0.581375636939277	0.579551772654574	0.495585273594097	0.432074231721568	0.387118965490194	0.352785456001526	0.334304923688518	0.297924343469002	0.220827864177123	0.201488093099702	0.204695641848687	0.149166499336719	0.179430266853522	0.129893402688347	0.105388314592663	0.149280897190536	0.173183200207612	0.207268046928114	0.158806335680532	0.148633690782165	0.176530793470628	0.125953483084633	0.14185254112118	0.0841043141367211	0.00745865671576511	-2.06050330370695E-4	0.0100577501817771	-0.0817988717903928	-0.108722347017471	-0.0796301862445382	-0.110868997910394
-0.0804782295213069	-0.049403680223851	-0.0277582738228162	-0.0567993726009226	-0.107478945722963	-0.0314500607126567	0.0351346436670453	0.122015809004093	0.177323152899458	0.27133763287836	0.392692893725542	0.449432534093527	0.531886269812868	0.663858060191434	0.635333309161028	0.818290776151425	1	0.847212911447843	0.79236321863597	0.770524312091678	0.719110251112298	0.645925892151974	0.59745910225133	0.523793482368508	0.4833576963956	0.482791825902601	0.446955723721578	0.351265245822521	0.324994707384746	0.346644427142157	0.278681047639179	0.3115071495305	0.237501930604752	0.193888843722114	0.241289307476318	0.256184802393275	0.303647846360206	0.241740583814041	0.215336731370018	0.226031299274187	0.161688365684976	0.177179196870982	0.14329605477249	0.0615838603488596	0.0602623543119267	0.0662266783279444	-0.0175728595322732	-0.0413722558812546	-0.0135585760737577	-0.0354910838673352
-0.106205107707633	-0.0697775266801162	-0.0519377639345068	-0.0777175908294468	-0.107749735003344	-0.0637658872908274	-0.0025265694197343	0.0659382730050431	0.0900255975442203	0.166211287195025	0.286425390887767	0.340760681469141	0.395095148099148	0.49733715661764	0.459290431302648	0.690756525040502	0.847212911447843	1	0.876673280196805	0.726169905110749	0.783310772230481	0.787253712435519	0.635803436922707	0.551907776517054	0.596272897152504	0.574593962305922	0.485770197012693	0.404881227570284	0.384277622682007	0.419897454913515	0.359056515274498	0.39905358842262	0.331997251528329	0.294564142114767	0.338582999876375	0.316036246343038	0.324057860201113	0.2610597259284	0.28244132990673	0.246858028357209	0.183337755676198	0.198677778000393	0.161250798694552	0.0807574893512063	0.0937690351384956	0.086911375581675	-0.018730166908727	-0.0431892821236417	-0.0287949971275516	-0.0595510167082224
-0.0856950630833772	-0.0586813887782904	-0.0330324068246676	-0.073296419582339	-0.109106725274327	-0.0692647116116416	0.00531646696933393	0.0812063921751404	0.0838613007059187	0.154305049615573	0.295286054831404	0.336917253409442	0.369118750952591	0.486225482097621	0.45516427856284	0.600691771545918	0.79236321863597	0.876673280196805	1	0.875016422048912	0.809422904352124	0.869301589062358	0.810569168384695	0.682577064385159	0.670208961949689	0.703640850119685	0.638629322075337	0.517909224880085	0.495873623390857	0.525049345620448	0.452497119721653	0.488238324458362	0.397757146310787	0.332799414857669	0.373323690394598	0.346284494648534	0.333445695148322	0.250640342948574	0.247913156384897	0.220252948418678	0.135252189496814	0.145878714766787	0.123234859924631	0.0595635559766828	0.0664884973351813	0.0611840131156188	-0.0171710493374708	-0.0243210033301532	-0.0169265323073252	-0.0499050261016529
-0.0648888919771018	-0.0419639768182465	-0.023208251472272	-0.0596841486814005	-0.102867663271777	-0.057006569548985	0.0246262367524157	0.107229398702442	0.121599852745418	0.198520415909122	0.336957862987572	0.372462245433694	0.423934932966827	0.543836809805682	0.521039264474995	0.581375636939277	0.770524312091678	0.726169905110749	0.875016422048912	1	0.86858907064848	0.801169461266055	0.868841719040545	0.780405489612676	0.648131548836471	0.680014306929979	0.683953621507676	0.541431011048464	0.491759434267735	0.51311334952438	0.411050168716405	0.445844159941776	0.32938066879495	0.242607274085255	0.294835169174267	0.305258213486722	0.334718731963506	0.232613122274626	0.190392643513833	0.213938293430472	0.131083339031787	0.136269023479464	0.105847109515228	0.0344763997986026	0.0406875691439276	0.0312180542403766	-0.0346554251206623	-0.0259337098108984	-0.0117305215300101	-0.0516887605415097
-0.112642449629537	-0.0867055186424261	-0.064241977728441	-0.0873670077017242	-0.114627739250532	-0.08068433847565	0.00203957640818889	0.0763013298720103	0.0804933301218947	0.153559501799122	0.283899157770192	0.32759748194432	0.371573645532586	0.475208966247651	0.462758728847271	0.579551772654574	0.719110251112298	0.783310772230481	0.809422904352124	0.86858907064848	1	0.878565664250995	0.810604099954907	0.773472614297333	0.72709236123372	0.675805273736182	0.632772916552382	0.52613228187524	0.482134014158487	0.515024692198907	0.419904013251611	0.460515218702623	0.358357545688923	0.299718359153974	0.360420951556111	0.360231510185956	0.3840479592043	0.280367995873626	0.270832534759586	0.280876864970865	0.207796764697939	0.207473782582066	0.156120724319879	0.0684329157066502	0.0759959923133279	0.05563184630892	-0.0314926809568499	-0.0394671088073047	-0.0359837727149809	-0.0819169562690691
-0.103923889180576	-0.0856634578142483	-0.069482781187644	-0.0949014377121381	-0.120914378236381	-0.102030215246274	-0.022640453099444	0.0498378940337691	0.0303999143614486	0.0893924863955274	0.233057183865471	0.274463260187502	0.286317195656543	0.387224787059154	0.358694362735814	0.495585273594097	0.645925892151974	0.787253712435519	0.869301589062358	0.801169461266055	0.878565664250995	1	0.880723524228967	0.765389040419773	0.800905417196051	0.796469426489138	0.703290502951917	0.59548459112862	0.580685890322184	0.608904531772171	0.520627599859958	0.553174092997257	0.459404292138959	0.405524590116497	0.446410102419685	0.397319204682229	0.363268522401277	0.263071940661195	0.291897037629721	0.255962291898865	0.173178758927659	0.180432870019828	0.145688575560975	0.0680232551519897	0.0836068023622229	0.0691983771716551	-0.0140466306494342	-0.0138876553045124	-0.0255505084203587	-0.0717235230828027
-0.056978195767273	-0.0430213835007982	-0.0244408385240207	-0.0482563389607299	-0.0941206398635225	-0.0771761219323053	-0.00244015931260664	0.0854106214376188	0.0713862198113524	0.11694889064814	0.263667277883112	0.294398855716903	0.308448883761978	0.404862156893567	0.393480546637892	0.432074231721568	0.59745910225133	0.635803436922707	0.810569168384695	0.868841719040545	0.810604099954907	0.880723524228967	1	0.867118542668804	0.736515588838265	0.803451119849545	0.802088198607396	0.638869257862197	0.605315264969602	0.608816575467214	0.503866745843079	0.525440122309679	0.404002798442187	0.318036332359391	0.357055535719826	0.337406385065807	0.338096214296626	0.222092619552942	0.205197012668733	0.220677395863991	0.127599156799475	0.132254335926638	0.103639462983452	0.0474537994584387	0.0469015674371446	0.0239205504564586	-0.0378501151429299	-0.015719489025172	-0.0236123230599254	-0.0762939515820231
-0.0521839680970786	-0.0405589601473114	-0.0178356390221591	-0.0589454490798261	-0.10198561130729	-0.0764540543458686	-0.0187240355365613	0.0449713452887696	0.059727434780047	0.110037006214761	0.211866335512249	0.262196633757074	0.293857686791453	0.368847282069922	0.337503957335793	0.387118965490194	0.523793482368508	0.551907776517054	0.682577064385159	0.780405489612676	0.773472614297333	0.765389040419773	0.867118542668804	1	0.803036950862115	0.72514576901366	0.816686533462131	0.726461861438568	0.619460005026166	0.601960224449172	0.465860986752504	0.471123243692993	0.324255365363778	0.245483884443725	0.288703277013172	0.26792696500646	0.295176113360689	0.19479562048561	0.179520191890011	0.212848238323624	0.162148238030244	0.159133593946831	0.126405783222627	0.0885696900228545	0.124344208646268	0.086146946547822	0.0257692051069906	0.0664595363461604	0.0639687439853527	-0.00525493455530367
-0.134954783291187	-0.123176672621939	-0.0831581924457884	-0.107501292175074	-0.123799883487837	-0.113042198107204	-0.0444569993357331	-9.42418822757797E-4	-0.0217193945413899	0.038802403119447	0.157287441969309	0.187139811165332	0.205255704063255	0.285319083406976	0.230804627356878	0.352785456001526	0.4833576963956	0.596272897152504	0.670208961949689	0.648131548836471	0.72709236123372	0.800905417196051	0.736515588838265	0.803036950862115	1	0.844518923313185	0.749960169683603	0.753959509791989	0.729062080561057	0.744605735833967	0.606898699139372	0.617982710890194	0.49869038736102	0.451266237854351	0.48383764089019	0.395080230210254	0.33850869005127	0.219925114526162	0.27367156738376	0.226503270103896	0.16449018138081	0.162772580053245	0.113479883898661	0.093960587735124	0.157396625030006	0.0987317731344143	0.0408212537820686	0.0944410533959076	0.0623146544304626	-0.00355676338118158
-0.115880899639502	-0.101182217199205	-0.0638879333037106	-0.1077986011504	-0.128434841967047	-0.116982149261305	-0.0321487683846319	0.0289978350831834	-0.0171851603881643	0.0375254753150849	0.192931129087888	0.208579817985432	0.202693855790303	0.294297557361444	0.256522255593584	0.334304923688518	0.482791825902601	0.574593962305922	0.703640850119685	0.680014306929979	0.675805273736182	0.796469426489138	0.803451119849545	0.72514576901366	0.844518923313185	1	0.867788118295748	0.765635716469456	0.783665521121929	0.751558966014324	0.623182987490732	0.621937932450182	0.510595514181685	0.440354392514713	0.454884127499346	0.374050998909322	0.311516634166865	0.193123075496364	0.226965517196144	0.185436248200464	0.0883531296964932	0.0947313250685796	0.0687259405884059	0.0402066666371274	0.0828925474518766	0.0421127541222484	-0.00193836530815914	0.0382435455204455	0.00531663229886046	-0.0487078462000448
-0.0465189611258048	-0.041906445245998	-0.0107224381065068	-0.0677751712300611	-0.102271858066843	-0.0854003359133305	-0.0313536035036219	0.033618737496228	0.029905516544174	0.0619301799742534	0.178832505052946	0.216274092798477	0.225448503144208	0.290203049625639	0.243342579498806	0.297924343469002	0.446955723721578	0.485770197012693	0.638629322075337	0.683953621507676	0.632772916552382	0.703290502951917	0.802088198607396	0.816686533462131	0.749960169683603	0.867788118295748	1	0.866468164681027	0.799608808596586	0.707997797777235	0.555007317812917	0.519795904455865	0.378744572307623	0.292782955906267	0.30858140431825	0.247947727649118	0.234234617684284	0.125384905099555	0.122316737246916	0.13364824246355	0.054189520676269	0.0583512767951403	0.0612324457672184	0.0497293672488963	0.0769989844210422	0.0433387342047808	0.0141050378386942	0.0705751603968546	0.044865042547599	-0.0143691865136235
-0.0568470620891253	-0.0611178153648147	-0.0252267354040207	-0.0864453339785235	-0.107546682585753	-0.0943625116395384	-0.0474584510163038	-0.00538800631055838	-0.0170903440079555	0.0192925096053661	0.111356358764673	0.146957532434357	0.158007392384464	0.199741793716423	0.139777977165829	0.220827864177123	0.351265245822521	0.404881227570284	0.517909224880085	0.541431011048464	0.52613228187524	0.59548459112862	0.638869257862197	0.726461861438568	0.753959509791989	0.765635716469456	0.866468164681027	1	0.877388768762379	0.790454906614821	0.604356583386287	0.545446441929811	0.408803438197804	0.352865015754383	0.357585068813218	0.237672844325107	0.203678000102873	0.108700310401107	0.143548105255418	0.131758813299969	0.0770432426038214	0.0688527163063395	0.0710754758261267	0.0835528368491343	0.134347469653089	0.0914369663376639	0.072896664422546	0.136392762548938	0.0983981529273364	0.0401584284042151
-0.0924889116529651	-0.0941526701011709	-0.0395080699497266	-0.0978044360066345	-0.122961663242784	-0.117502138789385	-0.0629210770464204	-0.0106110540825282	-0.0438311809616921	-0.0129726406790216	0.100297048728974	0.127646374817957	0.115509451439163	0.163260809804744	0.116497680205483	0.201488093099702	0.324994707384746	0.384277622682007	0.495873623390857	0.491759434267735	0.482134014158487	0.580685890322184	0.605315264969602	0.619460005026166	0.729062080561057	0.783665521121929	0.799608808596586	0.877388768762379	1	0.877482199550407	0.713613840956608	0.642682232686307	0.513850853854564	0.462149034996104	0.451885365027033	0.31919249320689	0.248387745255767	0.137077972465633	0.187631992443034	0.137230751756261	0.042648662516632	0.0171425412951206	0.0209164649756502	0.0603741018670492	0.0847031183496272	0.0168703332651825	0.0275570998349841	0.10356853450144	0.0360747166693868	-0.0142196078478241
-0.127385686333464	-0.133646228792572	-0.0884815964318452	-0.126528508404376	-0.134351722882481	-0.136864674710537	-0.0693050354153781	-0.0220964720440142	-0.0651514845015063	-0.021914942409835	0.104584110789094	0.111574469680481	0.100989893880646	0.177955214753251	0.121950423871324	0.204695641848687	0.346644427142157	0.419897454913515	0.525049345620448	0.51311334952438	0.515024692198907	0.608904531772171	0.608816575467214	0.601960224449172	0.744605735833967	0.751558966014324	0.707997797777235	0.790454906614821	0.877482199550407	1	0.86923252165382	0.77625270200071	0.652140684023838	0.615840408349169	0.610466990068328	0.454742169306823	0.361812374061058	0.233722688243479	0.302295134099617	0.233100452752724	0.139048155478122	0.10382771397293	0.0972593938300346	0.143161875861033	0.155878741118349	0.081809205374252	0.0901323148063987	0.155543704553273	0.0702909021570665	0.0282531043516237
-0.141593706751761	-0.155104619628067	-0.114164983387941	-0.149838109194583	-0.155918863929315	-0.163690882883545	-0.093232676771344	-0.0460685181012402	-0.0932186014665356	-0.0605918925172886	0.0717070999056625	0.0799314867728011	0.0458209085673084	0.121950046280903	0.0898602660587069	0.149166499336719	0.278681047639179	0.359056515274498	0.452497119721653	0.411050168716405	0.419904013251611	0.520627599859958	0.503866745843079	0.465860986752504	0.606898699139372	0.623182987490732	0.555007317812917	0.604356583386287	0.713613840956608	0.86923252165382	1	0.880265398548303	0.802525881896611	0.759165608440165	0.71514922805609	0.567535707401041	0.428288564099623	0.30372723113066	0.386812350255545	0.27779251122	0.16367201666957	0.0991537145780164	0.0890193282943519	0.160979377271674	0.13924501147491	0.0395892385528009	0.0584959496026345	0.122687250961198	0.00385277735322624	-0.0299949789958313
-0.177133556346404	-0.184405938458399	-0.141836730946603	-0.168802054505294	-0.170946232409714	-0.1790028577261	-0.105910963903129	-0.0632769710629532	-0.106521087582634	-0.0582145021186686	0.0719139468955374	0.0795122576605013	0.0639311614767488	0.156470970928931	0.121449422642835	0.179430266853522	0.3115071495305	0.39905358842262	0.488238324458362	0.445844159941776	0.460515218702623	0.553174092997257	0.525440122309679	0.471123243692993	0.617982710890194	0.621937932450182	0.519795904455865	0.545446441929811	0.642682232686307	0.77625270200071	0.880265398548303	1	0.863571548786635	0.736408226462025	0.739145276869065	0.639969670798087	0.494529614216807	0.386984986150773	0.44946940276747	0.315418827884286	0.204285770038927	0.143123246532675	0.0963694677367121	0.147185954302615	0.143483953061481	0.0452549774910771	0.0260801375392222	0.0756750692344747	-0.0221568164426081	-0.0593296196679204
-0.166954160919394	-0.174433588288478	-0.137548238816459	-0.172457423014766	-0.171713653735318	-0.181608615720516	-0.103286558597902	-0.076406000687128	-0.145354801677795	-0.0881537863909333	0.0359286315132286	0.0268395155457213	-0.00503797950947299	0.0987428359487216	0.081738018586456	0.129893402688347	0.237501930604752	0.331997251528329	0.397757146310787	0.32938066879495	0.358357545688923	0.459404292138959	0.404002798442187	0.324255365363778	0.49869038736102	0.510595514181685	0.378744572307623	0.408803438197804	0.513850853854564	0.652140684023838	0.802525881896611	0.863571548786635	1	0.870394166214415	0.786672718967306	0.667257513871293	0.486894939242071	0.38135359238092	0.473083519759117	0.304052695231257	0.1928146155718	0.12629988470706	0.0925383084975642	0.151199585750678	0.106488457041689	0.0100005204505297	0.0110157448902778	0.0521249766626045	-0.0524839618827102	-0.075984986867731
-0.17757192383466	-0.176008522483098	-0.139017450919085	-0.159544257066014	-0.154248823436499	-0.155012233553178	-0.0834499688902176	-0.0688388197426174	-0.147659131561774	-0.0899194544786708	0.0179718832502149	1.51817606115483E-4	-0.0327831168826483	0.0577622816777197	0.0378734965236341	0.105388314592663	0.193888843722114	0.294564142114767	0.332799414857669	0.242607274085255	0.299718359153974	0.405524590116497	0.318036332359391	0.245483884443725	0.451266237854351	0.440354392514713	0.292782955906267	0.352865015754383	0.462149034996104	0.615840408349169	0.759165608440165	0.736408226462025	0.870394166214415	1	0.896809032243344	0.698523284185412	0.511445015262112	0.394711893194699	0.523896194523563	0.367292767140749	0.254138283415392	0.191772303319796	0.179797198772897	0.218548849693011	0.166655205210597	0.0933999119099284	0.0988375921273118	0.116095662814246	0.00147487184526715	-0.0175101923374577
-0.181271963309751	-0.177621358279697	-0.154050669502684	-0.165709115284809	-0.163900324879015	-0.16066530082227	-0.089286271507783	-0.076770913906825	-0.143398768863657	-0.0749254721116116	0.0328316511915739	0.0206707713771181	9.94118322570967E-4	0.0875752416471028	0.0677679911719879	0.149280897190536	0.241289307476318	0.338582999876375	0.373323690394598	0.294835169174267	0.360420951556111	0.446410102419685	0.357055535719826	0.288703277013172	0.48383764089019	0.454884127499346	0.30858140431825	0.357585068813218	0.451885365027033	0.610466990068328	0.71514922805609	0.739145276869065	0.786672718967306	0.896809032243344	1	0.811380246530596	0.60952778063454	0.467274613151083	0.597555579579696	0.447565866888451	0.323791534031666	0.270062669198819	0.228874765890201	0.228783118731235	0.209187077132064	0.154581662869863	0.124587422337661	0.125993876994964	0.0211230268788213	-0.0126894158123529
-0.184633703728759	-0.189448332655935	-0.158008910481537	-0.181308621748541	-0.172519932491283	-0.156924080834903	-0.0809048979993466	-0.0782331758060808	-0.136473538357238	-0.0478733197224353	0.0635593171663616	0.0427353817439946	0.0310545559507448	0.139468725412022	0.152175840836174	0.173183200207612	0.256184802393275	0.316036246343038	0.346284494648534	0.305258213486722	0.360231510185956	0.397319204682229	0.337406385065807	0.26792696500646	0.395080230210254	0.374050998909322	0.247947727649118	0.237672844325107	0.31919249320689	0.454742169306823	0.567535707401041	0.639969670798087	0.667257513871293	0.698523284185412	0.811380246530596	1	0.804524782967848	0.62446829866604	0.680846337489402	0.546782329065899	0.392744432139823	0.327578746257589	0.266076976790774	0.249283508645095	0.202995237803033	0.130549487029699	0.0746263559417058	0.0578014834929697	-0.0383747787161119	-0.070739287717146
-0.152321880346867	-0.155610306127344	-0.154246977889063	-0.182080583326057	-0.183561085665182	-0.146785107532729	-0.0749063685702455	-0.0630001738663489	-0.106364544907808	-0.0106029085774358	0.0842372242396004	0.0691271516249129	0.0696270339685127	0.189132499778546	0.203149155573916	0.207268046928114	0.303647846360206	0.324057860201113	0.333445695148322	0.334718731963506	0.3840479592043	0.363268522401277	0.338096214296626	0.295176113360689	0.33850869005127	0.311516634166865	0.234234617684284	0.203678000102873	0.248387745255767	0.361812374061058	0.428288564099623	0.494529614216807	0.486894939242071	0.511445015262112	0.60952778063454	0.804524782967848	1	0.796916890840001	0.726145802227519	0.673892553792514	0.512429168499786	0.430107037253341	0.339768467871315	0.268551910244119	0.234654343130794	0.190963838083485	0.103460399726526	0.0445210311500435	-0.00882361021943803	-0.0585008220453674
-0.157589397009349	-0.176534981825315	-0.164112996062062	-0.18641599230217	-0.184412772505116	-0.140837914086816	-0.08070854259597	-0.0835566189584182	-0.111664029192843	-0.0302269534211752	0.0374308282873357	0.0401254036726966	0.0428901582879181	0.138484304923562	0.149235312063193	0.158806335680532	0.241740583814041	0.2610597259284	0.250640342948574	0.232613122274626	0.280367995873626	0.263071940661195	0.222092619552942	0.19479562048561	0.219925114526162	0.193123075496364	0.125384905099555	0.108700310401107	0.137077972465633	0.233722688243479	0.30372723113066	0.386984986150773	0.38135359238092	0.394711893194699	0.467274613151083	0.62446829866604	0.796916890840001	1	0.832859120141669	0.708554296719441	0.588705003080386	0.512480817416054	0.42675623633008	0.358605514730387	0.304197936701772	0.26597337890853	0.173677548769475	0.0745968524594523	0.0244152876363282	-0.0163444315359969
-0.192846128766208	-0.203503518214166	-0.186727087383549	-0.19331230789079	-0.183018978337084	-0.14777251002033	-0.096633876676901	-0.109343191082259	-0.147671963326741	-0.0595411434169288	0.00951459357227919	0.0109251124705086	0.0110090046884993	0.100957024592947	0.0914150123099082	0.148633690782165	0.215336731370018	0.28244132990673	0.247913156384897	0.190392643513833	0.270832534759586	0.291897037629721	0.205197012668733	0.179520191890011	0.27367156738376	0.226965517196144	0.122316737246916	0.143548105255418	0.187631992443034	0.302295134099617	0.386812350255545	0.44946940276747	0.473083519759117	0.523896194523563	0.597555579579696	0.680846337489402	0.726145802227519	0.832859120141669	1	0.817143120555436	0.668281263100692	0.568360409420154	0.488384575206302	0.415725201342611	0.374788208470427	0.343074935935351	0.257870662044468	0.155834076869235	0.0881594344992971	0.041942245926142
-0.165881582631213	-0.178396372574908	-0.150318691394048	-0.162813036655436	-0.153597836840446	-0.107011540647669	-0.0618169742446346	-0.0755450006733644	-0.0984836204633159	-0.0132544974983708	0.054744033852181	0.0486188564450317	0.0536657450694	0.153065669695544	0.173338390042173	0.176530793470628	0.226031299274187	0.246858028357209	0.220252948418678	0.213938293430472	0.280876864970865	0.255962291898865	0.220677395863991	0.212848238323624	0.226503270103896	0.185436248200464	0.13364824246355	0.131758813299969	0.137230751756261	0.233100452752724	0.27779251122	0.315418827884286	0.304052695231257	0.367292767140749	0.447565866888451	0.546782329065899	0.673892553792514	0.708554296719441	0.817143120555436	1	0.821627552365024	0.673442268164365	0.589384683258941	0.512908514273653	0.423656684229739	0.376665601577472	0.284666686506649	0.165702620810892	0.10187117251894	0.0539708453809877
-0.148910959566209	-0.164553034034216	-0.130815490042884	-0.139899629705501	-0.144065554472528	-0.103657478675065	-0.095742847978797	-0.115772861970297	-0.0910086479145941	-0.0208820066835343	0.00922032597740567	0.0241520793887935	0.0524489474315134	0.119547728245912	0.0989819502276959	0.125953483084633	0.161688365684976	0.183337755676198	0.135252189496814	0.131083339031787	0.207796764697939	0.173178758927659	0.127599156799475	0.162148238030244	0.16449018138081	0.0883531296964932	0.054189520676269	0.0770432426038214	0.042648662516632	0.139048155478122	0.16367201666957	0.204285770038927	0.1928146155718	0.254138283415392	0.323791534031666	0.392744432139823	0.512429168499786	0.588705003080386	0.668281263100692	0.821627552365024	1	0.837610858813146	0.705109207339082	0.649674152097167	0.592747585522306	0.518799072994844	0.411261164755533	0.290126340955954	0.230408541594622	0.182588774217309
-0.154763141788227	-0.158325327611413	-0.13600123302052	-0.13965871439124	-0.151123554103879	-0.101061293947797	-0.0882148622103363	-0.106176156351094	-0.0811515963845685	0.00608258138257332	0.0411002341179117	0.0413574050717594	0.0778385796366785	0.141497612952137	0.103607063997578	0.14185254112118	0.177179196870982	0.198677778000393	0.145878714766787	0.136269023479464	0.207473782582066	0.180432870019828	0.132254335926638	0.159133593946831	0.162772580053245	0.0947313250685796	0.0583512767951403	0.0688527163063395	0.0171425412951206	0.10382771397293	0.0991537145780164	0.143123246532675	0.12629988470706	0.191772303319796	0.270062669198819	0.327578746257589	0.430107037253341	0.512480817416054	0.568360409420154	0.673442268164365	0.837610858813146	1	0.811394049604197	0.642775486735619	0.656467374731243	0.644991896424997	0.485681004424448	0.335855938834983	0.322423449297371	0.271959672324867
-0.1095335231993	-0.132605715108369	-0.101797985002711	-0.123859945496682	-0.121942338455206	-0.069593396281613	-0.0593628539682649	-0.0860425586470549	-0.0671780966182598	0.0223557953520056	0.0349712386388758	0.0238458441426428	0.0588179015032826	0.111853235928346	0.0537347669232769	0.0841043141367211	0.14329605477249	0.161250798694552	0.123234859924631	0.105847109515228	0.156120724319879	0.145688575560975	0.103639462983452	0.126405783222627	0.113479883898661	0.0687259405884059	0.0612324457672184	0.0710754758261267	0.0209164649756502	0.0972593938300346	0.0890193282943519	0.0963694677367121	0.0925383084975642	0.179797198772897	0.228874765890201	0.266076976790774	0.339768467871315	0.42675623633008	0.488384575206302	0.589384683258941	0.705109207339082	0.811394049604197	1	0.781574973516327	0.59293246507157	0.661440092630061	0.596115704849931	0.410359308330193	0.350959352454184	0.334976812037012
-0.100440187552276	-0.149614429597075	-0.0824189187238194	-0.110714706121061	-0.101311945910927	-0.0783826074844439	-0.0803619689025974	-0.113143537129582	-0.0973821642256908	-0.0417045445780047	-0.0337710376747287	-0.0212497124597935	-0.00101579742605003	0.0440592494528029	-0.0158895525249183	0.00745865671576511	0.0615838603488596	0.0807574893512063	0.0595635559766828	0.0344763997986026	0.0684329157066502	0.0680232551519897	0.0474537994584387	0.0885696900228545	0.093960587735124	0.0402066666371274	0.0497293672488963	0.0835528368491343	0.0603741018670492	0.143161875861033	0.160979377271674	0.147185954302615	0.151199585750678	0.218548849693011	0.228783118731235	0.249283508645095	0.268551910244119	0.358605514730387	0.415725201342611	0.512908514273653	0.649674152097167	0.642775486735619	0.781574973516327	1	0.738715174999473	0.580828058116896	0.643101660104248	0.563927284137639	0.408516140485863	0.381553357640182
-0.142628955712902	-0.162232177337038	-0.107624039407141	-0.108193583002018	-0.106808157780282	-0.0760308072999296	-0.099548543955154	-0.128521271714079	-0.0873766396977824	-0.0439524381083305	-0.0525758611441464	-0.0350278191414434	0.0069334361726134	0.0262946349171256	-0.074478754235737	-2.06050330370695E-4	0.0602623543119267	0.0937690351384956	0.0664884973351813	0.0406875691439276	0.0759959923133279	0.0836068023622229	0.0469015674371446	0.124344208646268	0.157396625030006	0.0828925474518766	0.0769989844210422	0.134347469653089	0.0847031183496272	0.155878741118349	0.13924501147491	0.143483953061481	0.106488457041689	0.166655205210597	0.209187077132064	0.202995237803033	0.234654343130794	0.304197936701772	0.374788208470427	0.423656684229739	0.592747585522306	0.656467374731243	0.59293246507157	0.738715174999473	1	0.793279289396569	0.693331887156297	0.685150006692143	0.634494472436725	0.527847050376181
-0.121757014717289	-0.12555064158547	-0.102564769945705	-0.124000187446714	-0.118183961468819	-0.070284119604438	-0.0802778790619683	-0.111744525425565	-0.0826550756978909	-0.00855154493160909	-0.0232042229669135	-0.0279659474120473	0.0164513532276542	0.0422354062661828	-0.0632277244365486	0.0100577501817771	0.0662266783279444	0.086911375581675	0.0611840131156188	0.0312180542403766	0.05563184630892	0.0691983771716551	0.0239205504564586	0.086146946547822	0.0987317731344143	0.0421127541222484	0.0433387342047808	0.0914369663376639	0.0168703332651825	0.081809205374252	0.0395892385528009	0.0452549774910771	0.0100005204505297	0.0933999119099284	0.154581662869863	0.130549487029699	0.190963838083485	0.26597337890853	0.343074935935351	0.376665601577472	0.518799072994844	0.644991896424997	0.661440092630061	0.580828058116896	0.793279289396569	1	0.834695511706648	0.657297100742328	0.68113629997154	0.618060279264355
-0.0908245263283934	-0.121278125676507	-0.0950580739127626	-0.122388494966911	-0.0966724905337234	-0.0649361507676158	-0.0671525036849758	-0.110405612423427	-0.0953070589881723	-0.0293429722926538	-0.0513688132112053	-0.0656283610173055	-0.0326765337975354	-0.0184176556162148	-0.124812862387605	-0.0817988717903928	-0.0175728595322732	-0.018730166908727	-0.0171710493374708	-0.0346554251206623	-0.0314926809568499	-0.0140466306494342	-0.0378501151429299	0.0257692051069906	0.0408212537820686	-0.00193836530815914	0.0141050378386942	0.072896664422546	0.0275570998349841	0.0901323148063987	0.0584959496026345	0.0260801375392222	0.0110157448902778	0.0988375921273118	0.124587422337661	0.0746263559417058	0.103460399726526	0.173677548769475	0.257870662044468	0.284666686506649	0.411261164755533	0.485681004424448	0.596115704849931	0.643101660104248	0.693331887156297	0.834695511706648	1	0.82330666079323	0.71675519531285	0.707712450958454
-0.09532621177849	-0.134151302542939	-0.0940335729956835	-0.103148556556438	-0.0861891960008191	-0.0628916109559765	-0.0836567657027784	-0.118743447828081	-0.0897584530992296	-0.0492887986126133	-0.0686239146536983	-0.0582413917504147	-0.0397863128294739	-0.0416240709017771	-0.15386004431819	-0.108722347017471	-0.0413722558812546	-0.0431892821236417	-0.0243210033301532	-0.0259337098108984	-0.0394671088073047	-0.0138876553045124	-0.015719489025172	0.0664595363461604	0.0944410533959076	0.0382435455204455	0.0705751603968546	0.136392762548938	0.10356853450144	0.155543704553273	0.122687250961198	0.0756750692344747	0.0521249766626045	0.116095662814246	0.125993876994964	0.0578014834929697	0.0445210311500435	0.0745968524594523	0.155834076869235	0.165702620810892	0.290126340955954	0.335855938834983	0.410359308330193	0.563927284137639	0.685150006692143	0.657297100742328	0.82330666079323	1	0.836341362615048	0.73436800196711
-0.0672825592295377	-0.0893206479237141	-0.056042359227349	-0.0579072129443806	-0.0535035558469764	-0.0215885660829307	-0.046319955195006	-0.0786413359966241	-0.0476191752340379	-0.0105495708051359	-0.0402843987295199	-0.031460555310556	-0.00831029459372157	-0.0109658752278365	-0.115290673759181	-0.0796301862445382	-0.0135585760737577	-0.0287949971275516	-0.0169265323073252	-0.0117305215300101	-0.0359837727149809	-0.0255505084203587	-0.0236123230599254	0.0639687439853527	0.0623146544304626	0.00531663229886046	0.044865042547599	0.0983981529273364	0.0360747166693868	0.0702909021570665	0.00385277735322624	-0.0221568164426081	-0.0524839618827102	0.00147487184526715	0.0211230268788213	-0.0383747787161119	-0.00882361021943803	0.0244152876363282	0.0881594344992971	0.10187117251894	0.230408541594622	0.322423449297371	0.350959352454184	0.408516140485863	0.634494472436725	0.68113629997154	0.71675519531285	0.836341362615048	1	0.857112808093948
-0.0689284092418397	-0.0844209669708623	-0.0452941077419723	-0.041580159780159	-0.0368220213740902	4.88695180842002E-4	-0.0261657241228497	-0.0606724109630058	-0.025512432847792	0.0153413968602939	-0.0251785256924914	-0.0332187903145405	-0.00310838441805252	-0.0186066619878705	-0.149230098692285	-0.110868997910394	-0.0354910838673352	-0.0595510167082224	-0.0499050261016529	-0.0516887605415097	-0.0819169562690691	-0.0717235230828027	-0.0762939515820231	-0.00525493455530367	-0.00355676338118158	-0.0487078462000448	-0.0143691865136235	0.0401584284042151	-0.0142196078478241	0.0282531043516237	-0.0299949789958313	-0.0593296196679204	-0.075984986867731	-0.0175101923374577	-0.0126894158123529	-0.070739287717146	-0.0585008220453674	-0.0163444315359969	0.041942245926142	0.0539708453809877	0.182588774217309	0.271959672324867	0.334976812037012	0.381553357640182	0.527847050376181	0.618060279264355	0.707712450958454	0.73436800196711	0.857112808093948	1
-0.0690740779809911	-0.088717637887429	-0.0400470884537154	-0.0312994380195482	-0.0273396503354919	-0.00628024556928387	-0.0373125162304512	-0.0798405976016245	-0.0453113807198326	-0.0277220568437614	-0.0734108077569476	-0.0789419313473562	-0.0606387903831849	-0.102791990148347	-0.230487654260673	-0.183796142206553	-0.123098769350739	-0.137214299251759	-0.125190734951885	-0.131396006804306	-0.159828894381984	-0.137508100288679	-0.142159563187208	-0.0630620529123714	-0.0439558594634738	-0.0971482210760447	-0.0544331689714666	0.0215491631292021	-0.0244058096650102	0.0109577698489873	-0.0283251983479891	-0.0747520721023909	-0.0895881491923058	-0.0269207711266224	-0.0268946975302947	-0.0956032354995658	-0.126723881367743	-0.0882518159206071	-0.0319089630057694	-0.0297791636564657	0.0920980090836851	0.156288113576258	0.24861010398569	0.335351848644693	0.450761397622928	0.518375528635909	0.640391185230145	0.709822389019677	0.732934750119776	0.850432493467734
-0.0723815599066608	-0.0751063135900169	-0.0323425624973356	-8.87336354109989E-4	-0.0106645715064653	0.00409757262455394	-0.0333408691070304	-0.0657556650789393	-0.0253004130714235	-0.0164559214346549	-0.0587644011555649	-0.0501935507813544	-0.0319170313400305	-0.0636043281554528	-0.176650125731515	-0.137007320185959	-0.0847604326169509	-0.10245295254908	-0.0913077104393457	-0.0947596328476384	-0.117125894783416	-0.103575216323089	-0.104273852352199	-0.0105741097484632	-0.0100578772770873	-0.063639452094522	-0.0146570868451985	0.0442725449746468	-0.0172753967648561	-0.00963010898955119	-0.064953396738946	-0.0981439009399373	-0.128103257934166	-0.0783263277597149	-0.0693730150191611	-0.13267945906575	-0.144347794292177	-0.125321580673279	-0.0807447826462607	-0.0878044556504114	0.0220690002827312	0.0898835140913365	0.135375462028136	0.195201876924444	0.36841034676837	0.416456413653776	0.465894347600653	0.575270164751561	0.67189809788244	0.69219726922428
-0.0582088829971333	-0.0433904193762107	-0.00277475199418001	0.0260752769760047	0.0116452731086019	0.0343542963957704	-0.00458657435016223	-0.0272672132553252	0.0175853287930077	0.0268646457018414	-0.013001687313375	-0.00428210020728149	0.00546579613803292	-0.0288591824431158	-0.130719659606473	-0.0908545174809919	-0.0638849968324065	-0.0905700308821478	-0.101456648101138	-0.101574122558356	-0.119562261009102	-0.118223697413329	-0.128503538286374	-0.0339754259893879	-0.0461096519018071	-0.0864593561102557	-0.0430920688863667	0.0101789683770568	-0.0583082213998709	-0.0601320904830495	-0.127025544328847	-0.164341922213455	-0.182039136500357	-0.132110299694276	-0.125964611559337	-0.17717882467118	-0.162976046622662	-0.128755735203193	-0.0831500284144022	-0.0842019214040473	0.0370610840799769	0.112350658306895	0.143781053401367	0.173281212751667	0.341257393837392	0.407945896647158	0.438595939725764	0.498904120101434	0.654966490076564	0.732491242581865
-0.0712007260859921	-0.0530384634638271	0.00599702255465239	0.0278580588102384	0.00976707738596335	0.0223638286864101	-0.00615808549407494	-0.0116758954632786	0.0183465164218389	0.0183590016525746	-0.00366777428268959	0.00975507555624654	-0.00374291744621066	-0.0544988859305846	-0.182548070875919	-0.109121652694048	-0.0702994705260705	-0.0643361557580353	-0.0722013965091216	-0.108375886476323	-0.122128831070158	-0.0855286046942059	-0.125908736719521	-0.0625761100077568	-0.0301100066352026	-0.059491986896359	-0.044868265536578	-0.00257847615044071	-0.0441034357399888	-0.0397773464436517	-0.0824972277875816	-0.118281859764425	-0.12709941364567	-0.0805592718884388	-0.0779360703134329	-0.144638142145888	-0.183487896026475	-0.144625649223226	-0.083306309814646	-0.113789364268434	0.00390043653107081	0.088397456257075	0.121421596095444	0.154960077127667	0.311578153285988	0.376752504882826	0.427483593482438	0.488597746163993	0.586979744091375	0.695045649062721
-0.0646364982848636	-0.0353332316939352	0.0158857813815488	0.0422909411726734	0.0338980417942193	0.0312341158455789	0.0271484432090131	0.0161891355033059	0.00463922331293334	0.00827153423270803	0.00517070094593269	-0.0175961279680645	-0.0404283559752683	-0.0839220964022445	-0.170559215486743	-0.126152175225639	-0.0803574406848047	-0.0674180640957184	-0.0625926562208514	-0.102743932264366	-0.114893159426127	-0.0687384278067951	-0.104757506016461	-0.0838604046750646	-0.025681688141206	-0.0194746149853056	-0.0496742846749599	-0.00811291919415004	-0.0357103176846855	-0.0414453332970959	-0.082073064283432	-0.110210551192377	-0.114846251115826	-0.0841800121626762	-0.0823587504178127	-0.14027815086129	-0.203097044600634	-0.203675611033634	-0.145887876355362	-0.171173321366665	-0.0981009809914193	-0.0251465376349466	0.00779604194051993	0.0201968514508813	0.162971475105529	0.223482516063537	0.258474187084596	0.316049676487106	0.396365450365694	0.472153378248241
-0.0495374648677117	-0.0117539492723842	0.00728021815969366	0.0421009687551507	0.0393350610507759	0.0396205197251232	0.0396441594812588	0.0285690953325931	0.0235332310215302	0.0339550504385951	0.0433810892289551	0.0106408611594935	-0.0118220148487615	-0.0290738432721595	-0.0816149702550567	-0.0595239698431437	-0.0454559255778666	-0.0563301374909731	-0.0556723277867728	-0.0694759850280134	-0.083147240847178	-0.0578766970522554	-0.07943283925971	-0.0563068612702029	-0.0308358449490564	-0.0165560507371036	-0.0348687630470024	-0.00802500078265225	-0.0483206445024612	-0.0717798806209069	-0.12759358400962	-0.148302090101319	-0.157353034843618	-0.133661114210991	-0.132481931260209	-0.163760547839047	-0.187602681362126	-0.20208957823568	-0.157692031482197	-0.164321047211955	-0.109334952843391	-0.0307345195324184	-0.030882221135935	-0.0573373351570091	0.0898023394971746	0.159360428082059	0.1506869361174	0.191898694298782	0.31697078646782	0.369164240467426
-0.0718106410338539	-0.0291491594176765	0.00700302222101656	0.036781856169604	0.0180017673206822	0.0252366395668765	0.0177201124602842	0.0244553512965654	0.0336886744425193	0.0388646764970125	0.0527512360067032	0.0462440752620812	0.0121690739341147	-0.0145635669777072	-0.0969477574771433	-0.0385676100200677	-0.0208451204827308	-0.00906510516949503	-0.0197576413653881	-0.0598161629182975	-0.067003017128452	-0.0263985554240536	-0.0682280567591781	-0.0470496433134203	-0.00728651161311133	-0.00253782440235477	-0.0211737913915666	0.00964598203532461	-0.0356433216278478	-0.0463661734536953	-0.0969952960396392	-0.115263194251074	-0.12400975703173	-0.0904479142848441	-0.088793981459497	-0.138228149194689	-0.168992622593229	-0.160821843874118	-0.107267377809291	-0.128840203303013	-0.0569370741497726	0.034506173862918	0.0295548575860183	0.00374710352768625	0.152016750069262	0.219906428233204	0.218179151402865	0.254950801248455	0.369447700480556	0.451138375077758
-0.0860518269538781	-0.0383499542906364	0.0105119571654647	0.0368137181958638	0.0257027737656181	0.0283800563437905	0.0299894947751685	0.0388803617643024	0.0279456431982358	0.0270717944674526	0.0476267297002121	0.030194281478858	-0.0139887312239764	-0.0426040274971992	-0.125486312975569	-0.0601751903188566	-0.0325916798975072	0.00364040979230743	-0.00463030233344271	-0.0695896266157945	-0.0688121780745962	-0.0099685075804716	-0.066508296123789	-0.0704786417560816	0.0021768207495645	0.0235820871305185	-0.0274040046723876	-0.00158894099944613	-0.018540790481054	-0.0292766904906854	-0.0668811040422271	-0.0822547135741912	-0.0824647361273372	-0.0548592018062193	-0.0570251683522305	-0.119068357713225	-0.186440559657105	-0.188631121560777	-0.126491226697423	-0.167703570321818	-0.113713153160042	-0.0296175759566371	-0.0200935871426263	-0.0436377669887218	0.0894001979372583	0.154665594773276	0.161195961566343	0.198633366105292	0.276758545617265	0.361612402331865
-0.0729285762427397	-0.0266075059647437	0.00461995191982625	0.0283847255141945	0.0370788823306312	0.0322724323879911	0.0483616152651156	0.0390425532623508	0.00638096885420184	0.0207744503013321	0.0429818009127034	-0.00721596264691047	-0.0380058922835904	-0.0452933105308965	-0.0830963723131549	-0.0529407703810804	-0.0390606922290565	-0.00978248568820829	-0.0150144293690021	-0.0689211648345817	-0.0663521629723626	-0.0174450875451943	-0.0644760164940702	-0.0861970990106094	-0.00210116686365391	0.0291785379665393	-0.044717408410341	-0.022974195202725	-0.035807090767901	-0.0583900433692291	-0.0974518245878095	-0.0979847886573041	-0.0942025905294959	-0.0741391795797433	-0.075206137003975	-0.115600096955417	-0.16530047469484	-0.189497147608439	-0.141014254648709	-0.163095232243195	-0.14437935559476	-0.0733952167428089	-0.0790651633473003	-0.124636575907945	-0.00455835539937167	0.0585058010695678	0.038223803065113	0.0571614202918033	0.14223047303704	0.190733874239841
-0.0713678976125127	-0.0201461767448867	0.00784434491951322	0.0270783549707827	0.0252222475930313	0.0240110032843462	0.0447380761080948	0.0433447087342748	0.0151045625726268	0.0347295139431837	0.0732353292203547	0.0310127865745388	-0.00860708929532162	-0.00457992029321559	-0.0440833465248714	-0.00974526614006802	-0.00268803987204036	0.0208694187457708	0.0133693095928311	-0.037369716417901	-0.0359801553995192	0.0110575841813472	-0.0368874414241474	-0.0577628224968991	0.0153679025933552	0.0468281732331706	-0.0222111381413372	-0.00775941898788543	-0.0277853116088322	-0.0493896023304671	-0.08954022810839	-0.0861272193561287	-0.0821923638754858	-0.0657137676141796	-0.0667367419784832	-0.0979336759379353	-0.130293910527714	-0.151747430315312	-0.105114128556384	-0.134069985748565	-0.11103020828823	-0.027966114911142	-0.0473715153815796	-0.111149358878722	0.0134254135782895	0.0872259739960779	0.0525653385080223	0.0652522860415138	0.167761407005416	0.218567520212033
-0.0698528929796653	-0.0226523242868342	0.0154812560405381	0.0260865714267922	0.00816293673452589	0.0103026117107161	0.0332498734215994	0.0493468175820609	0.0332935091067398	0.0503995982853062	0.0983578657396097	0.0726013265661844	0.0185841267772548	0.0102340898980657	-0.0509901596807637	-0.00711895794925041	0.0102657489789576	0.0396663703878582	0.0398914412480307	-0.0145225623478934	-0.0204186956924608	0.0354152414628182	-0.00947374948961065	-0.0346211506243887	0.0305812429812096	0.0666661497453144	0.00689522170996313	0.0131313832504651	-0.00617403004456625	-0.0184610527339144	-0.0510081235424503	-0.0492332703579874	-0.0472868095394787	-0.0375875320330373	-0.0386456621323921	-0.0816172058649675	-0.124801919642216	-0.133866949258357	-0.0902433321198426	-0.131156591275266	-0.0983688812254435	-0.00948214549838198	-0.0175534775371164	-0.0797690402917294	0.0371974491827325	0.113440277431724	0.0899391561504093	0.099013848330986	0.184516770554292	0.260565361102105
-0.0588307171543994	-0.0199875655657141	0.00937129301170267	0.0252159690971007	0.0288699803441527	0.0250417495702509	0.0494686437885009	0.0533332607494612	0.0247187949820926	0.0375886737779304	0.0716271930353006	0.026969142937208	-0.0169839978402499	-0.0333208646700849	-0.0774616892041157	-0.0411011906191837	-0.0338599249892496	0.0037777491503477	-6.17231979680251E-4	-0.0629186526899707	-0.0609608579108177	-0.00539334742475181	-0.0565943008110175	-0.0879821019870898	-0.00394616645705214	0.034827894738947	-0.040211578893796	-0.0268839243361261	-0.0308502202462163	-0.052154925245476	-0.0723639297795619	-0.0745385694325056	-0.0642141887951072	-0.0524564707301991	-0.0523798658141598	-0.0921975419447911	-0.147789721554901	-0.164882197054747	-0.122829791495206	-0.165356904203787	-0.148906642132224	-0.0682445842902568	-0.0738305262656689	-0.130822909837354	-0.0232035507145388	0.0434421654644285	0.0144552059250936	0.023975071265467	0.0931639418236374	0.15701786680504
-0.0474061568567858	-0.0168242357906194	0.0302578867300559	0.0536915638984575	0.0392199180858503	0.0356387428826294	0.0497004792961984	0.060790787996045	0.0402737380251939	0.0361880333787866	0.0596854220220138	0.0325274600058669	-0.0177656088896814	-0.0486818851945853	-0.111509364925391	-0.0751015707071129	-0.0573235856797366	-0.031664259938844	-0.0280885789822462	-0.0745536515058134	-0.0822629178801389	-0.0335274496976097	-0.0729952805301672	-0.0856453036228477	-0.033252042703756	-0.00120109241845314	-0.0418127816394243	-0.028393978652811	-0.0342999098395955	-0.0512888236781887	-0.067126570550302	-0.0884398045358391	-0.0843251633817448	-0.0726129435763993	-0.0718705757021424	-0.113950529428024	-0.170661524585927	-0.176403126644971	-0.142511581318947	-0.179299784534133	-0.146012078789814	-0.0826225749149431	-0.0605742064297241	-0.0879204430216677	0.0120097261783218	0.0743769985542798	0.0754147040849587	0.101727162264071	0.157306935660339	0.236745598305898
-0.0248315991119608	-0.00626826497193065	0.0329202441465233	0.060959768669259	0.0559439878123232	0.04440881594973	0.0433069398730606	0.0498748839328391	0.0236424378665911	0.00374411326051942	-0.00221272821489294	-0.0270219785793172	-0.0673045824617587	-0.111744766945448	-0.161770528647553	-0.133776734194059	-0.125905429033886	-0.104251148834363	-0.0994454812935733	-0.132010785230804	-0.140764872659855	-0.10316571433629	-0.13317536961716	-0.133450566301231	-0.0853719508401784	-0.0718480483491141	-0.097174070629795	-0.06983710373329	-0.0631645669577832	-0.0825910732751795	-0.08501788942419	-0.117301598185066	-0.107417144900278	-0.0887293156058807	-0.0896816429579899	-0.123819820488532	-0.184436154568879	-0.184234995888282	-0.162465372346012	-0.195497971528065	-0.167802767538334	-0.137525149405056	-0.0984245023501384	-0.0979809954045671	-0.0153676694587557	0.0367326290139019	0.0463710527447079	0.079243104917313	0.108314871623568	0.170903349658661
-0.0154325796474637	-0.00229843707549642	0.0309392524859494	0.0539946981862931	0.0637974326721162	0.0412968529518507	0.0247263602874913	0.0183493470059348	-0.00587834026629009	-0.0286483594357063	-0.0705169104682871	-0.0970179590529466	-0.110970022521751	-0.164616399600205	-0.204548719530377	-0.185350548829005	-0.183821713278978	-0.159747003072831	-0.165126851107648	-0.194885723335413	-0.190947349051454	-0.164458354837413	-0.194951835041399	-0.186072162635676	-0.129180294842708	-0.135004238556608	-0.155255770142401	-0.111910847797818	-0.101990584314289	-0.124827851338453	-0.121074682787833	-0.153164056235009	-0.141869816647427	-0.111773109210225	-0.112201643660059	-0.147674601259215	-0.20895343590746	-0.202770360473799	-0.189084234217128	-0.220918316124717	-0.198189114937197	-0.18497261208723	-0.138171734386025	-0.123712391322544	-0.0483190087206769	-0.0178301239117376	0.00798947482503562	0.0484445584341282	0.0557718486087575	0.103363819295109
-0.0221329565462378	-0.0185689690672619	0.0279495144215381	0.0514059523521494	0.0561667854569041	0.0360357580027265	0.0144465320755104	2.22981733662661E-4	-0.0103623868824784	-0.0405858153971619	-0.0923595657778293	-0.103888054421349	-0.117937822967317	-0.183758011932114	-0.238705244206147	-0.223728402558173	-0.209765126836295	-0.208780972945363	-0.193088895031377	-0.197027658800392	-0.216757400086471	-0.195848601827639	-0.198000052308115	-0.175864516371481	-0.148156182699807	-0.15848348427824	-0.146252938415829	-0.103542872754225	-0.0907790196411944	-0.105200639404948	-0.0967231006409589	-0.137176314120141	-0.128666917917199	-0.104113757178081	-0.105358953753659	-0.141951791019649	-0.215665377399151	-0.209087984661388	-0.196582132302654	-0.22841018139815	-0.201203404716347	-0.20316630379457	-0.12262346581901	-0.0881714452846984	-0.036967481168027	-0.00343468508894226	0.0573004420111233	0.121577177554305	0.0956472346483716	0.158494040052081
-0.027861939420886	-0.0273467303460156	0.0215485860410629	0.0456314867550953	0.0412626305081263	0.0303089291918426	0.0201128148659386	0.0136642054907919	0.00763252081884807	-0.0243105756369563	-0.0522204659170361	-0.0609929592000438	-0.0910810673715366	-0.15640901969349	-0.226225481841686	-0.201085402808711	-0.180397936804729	-0.182243481183018	-0.157186095734979	-0.167626540816951	-0.198340804751103	-0.160833043882313	-0.159917205390314	-0.132883213687342	-0.10874758994251	-0.11103322492735	-0.0983468212546268	-0.0627802790573939	-0.0509942023506485	-0.0613793019359715	-0.0641796206752551	-0.102894017784455	-0.101465004725727	-0.0828421011982607	-0.0859977582293763	-0.133148825388685	-0.204184229651404	-0.204071649387272	-0.179587854263266	-0.212776431110665	-0.171647611574823	-0.162556933100999	-0.0767773719250969	-0.0357746775551133	0.0279304399478472	0.0699288953508616	0.145036467566934	0.227102698253882	0.211746629769409	0.294756102826757
-0.0027397686179194	-0.00457175812908943	0.0314722989584911	0.0556920868058465	0.0611253528314796	0.0450824507758459	0.0209155815045028	0.0132135309521833	0.00210691060287716	-0.0348873427873998	-0.0846573306940928	-0.102082509157694	-0.11205155142865	-0.178975487972322	-0.249485438515535	-0.226518597961101	-0.21164106629732	-0.201781275988917	-0.192003876960216	-0.217985857242157	-0.227502681384333	-0.188395075518148	-0.206547302717094	-0.171070739036875	-0.120313823581449	-0.133172291466275	-0.136108323453681	-0.0825437238749041	-0.0710982514498453	-0.0796740904460169	-0.0922670575769574	-0.133691400326437	-0.131171523504332	-0.0915118101032352	-0.0956178408208943	-0.154917417332347	-0.221087752857657	-0.218503432553176	-0.19101830661355	-0.21603635760628	-0.17419587876258	-0.165651890107542	-0.0892294738646367	-0.0480674851530238	0.0317380449682288	0.0560592378921451	0.133111155096734	0.215954703116956	0.205898978499608	0.269477197923575
-0.00433525420183481	-0.0120411113139858	0.0254847350440038	0.0499040200038251	0.0650112458637842	0.0410653657862925	0.00195104322323294	-0.0231730231253686	-0.0237393548035841	-0.0718882065674241	-0.156609782744328	-0.16772066863957	-0.151036177539757	-0.22152741846734	-0.292697649804266	-0.277960084010661	-0.259474776309919	-0.258031008402332	-0.244873221579063	-0.251264872478635	-0.259094251027166	-0.236438496490217	-0.239816663136911	-0.195386768550165	-0.160731888334512	-0.193710393366948	-0.166327801719604	-0.103174055846733	-0.0882113221598255	-0.0933140255467345	-0.0906190988464831	-0.139173248827244	-0.140306037080627	-0.0982399616597133	-0.096333699710435	-0.148474954548033	-0.221817483716921	-0.215895828724533	-0.201636736367471	-0.221742433539498	-0.189063967035287	-0.203880266348668	-0.107029123191413	-0.0431327688500183	-0.00174946290662197	0.00928048946602454	0.108434825601653	0.195286808820274	0.129676828517566	0.179374643933021
-0.024765499424392	-0.0437468533563836	-0.00642423471021407	0.023253834551791	0.0402198691213101	0.0272607505444194	-0.00531333321417538	-0.0318788380128501	-0.0269569667031277	-0.0661599546350348	-0.136865946048381	-0.144740121714784	-0.134504649879275	-0.210663767718977	-0.293866159338587	-0.281093103696145	-0.242711778445766	-0.254455616353396	-0.226713692549542	-0.221457250552748	-0.248426072063982	-0.223083151870603	-0.206527926495206	-0.158630365457209	-0.145607377259914	-0.170299818064996	-0.122369608863641	-0.0671766165503475	-0.049983805580421	-0.0443236795718747	-0.0472863078715298	-0.0963822399261374	-0.110715069291102	-0.0785990518354312	-0.0702429812017702	-0.12541935913703	-0.2008668154296	-0.19533743151365	-0.175422102571584	-0.189539074051364	-0.148725105967038	-0.164516087306058	-0.0451145765603029	0.036277271806812	0.0609293047821409	0.0918806266056158	0.226312191122265	0.312399407333676	0.230212480510774	0.309621000368674
-0.0264374530666438	-0.0432697233705329	-0.00218178904100241	0.0123449383660075	0.0286115423536551	0.0319862433055097	0.00304757174926262	-0.0255067654037708	-0.0226485683290992	-0.0452918716372878	-0.104613097455361	-0.121353691765739	-0.1119602130893	-0.180055199687614	-0.281174243810629	-0.258898997111257	-0.212782787780204	-0.221869273501759	-0.200462590115327	-0.20439836044312	-0.233621687153633	-0.200464941828125	-0.19140469139175	-0.137772610578924	-0.118026749152827	-0.140569000924523	-0.1034031358422	-0.0405891850169476	-0.0314830464113775	-0.0156874163061276	-0.0303843709931255	-0.0822653853092385	-0.0947068099391134	-0.0473990368552337	-0.04778380551957	-0.113104669600403	-0.185479515633908	-0.172992906217383	-0.137087123245619	-0.151434621837129	-0.0966201716561313	-0.093132194561508	0.0184028955673665	0.0955285339899842	0.149256667834762	0.184710356827813	0.31432667804156	0.40431129476432	0.352127587363092	0.437773401063701
-0.023904147128136	-0.0473692554014672	-0.0106244623892165	0.00228890668000476	0.0182752769141557	0.00959834561595723	-0.0219311231485383	-0.0516551786907419	-0.0500850081098464	-0.0861554300042986	-0.149839604788126	-0.157646815104493	-0.137253836066551	-0.194466093526208	-0.268057552881123	-0.255562471962449	-0.220920002149474	-0.226535855959033	-0.211877733456565	-0.210960741687642	-0.222039839132061	-0.195213357661486	-0.187010204003025	-0.133218012545838	-0.105482112652253	-0.146099565156473	-0.110401966645305	-0.0427886841715497	-0.0296395840085469	-0.0156877310614934	-0.0172901490496621	-0.0618013135906457	-0.0787207617141879	-0.0157013966415738	-0.0119081341020815	-0.0797349090905717	-0.144008655387641	-0.122541737467557	-0.105915420317564	-0.117395426836199	-0.0797628459773356	-0.0946430319812829	0.00721893934434195	0.0728722319509459	0.114508831234465	0.119051536621917	0.229504574222794	0.326279153594199	0.242209578146698	0.274177374331739
-0.0284729441541613	-0.058986446840522	-0.0448412938161421	-0.023641827793694	7.00966739594334E-5	-0.010571736132202	-0.0344834124101118	-0.0742763334717594	-0.0787598239459212	-0.108961673926536	-0.172687804066255	-0.184480361602421	-0.156275095693998	-0.207964991269342	-0.276077913949747	-0.273884758672767	-0.233684625784916	-0.246391124720929	-0.219201340963529	-0.197983891777158	-0.216644040686957	-0.194995673347841	-0.171482442899281	-0.125873574570002	-0.109609827151021	-0.146073187032	-0.0967240087079606	-0.0302944438389592	-0.0144786520036642	0.00708223570785556	0.00271536376141032	-0.0450343952420392	-0.0678267642759313	-0.0149687877108822	-0.00308095444994439	-0.0705332501966762	-0.134263732215366	-0.133650710490514	-0.114876999747906	-0.119145395710075	-0.0949847589525419	-0.118674172176406	0.00300552708881015	0.0729796489918223	0.0828644371338867	0.106123626871885	0.248514339106319	0.327620389388072	0.201177081883745	0.24531864398185
-0.0460492925243933	-0.0840460219822997	-0.0672314543772317	-0.0596996741942418	-0.0309691297001458	-0.0286546788330914	-0.0377023390545237	-0.0818807789631538	-0.0945274451226297	-0.0947806816099945	-0.148362898014695	-0.177302357059689	-0.143706729503271	-0.184764235965906	-0.266394310991975	-0.261038847666556	-0.201600787526071	-0.225341524405434	-0.178945954700488	-0.150237937963607	-0.195298646535581	-0.167518876451212	-0.125828280980047	-0.0860060491885593	-0.0809758102743328	-0.0936577251088502	-0.0425516532010895	0.0140530495301092	0.0332712667556319	0.0626291228255471	0.0487238332151327	-0.00398374437483454	-0.0253945375759871	0.0260564551516731	0.033092150599109	-0.0385050680138846	-0.105675635716584	-0.105195472144705	-0.0692194204809611	-0.0693661552650098	-0.0440586202972992	-0.0569134060138109	0.0774655078612964	0.159302492819337	0.169220013879963	0.215924798927148	0.386950604297244	0.445567501628316	0.332202249077943	0.406877443240338
-0.0560012265063167	-0.0968752191211136	-0.0755533654385147	-0.0809884336646696	-0.0634094935248749	-0.0550178504277373	-0.0600140396304508	-0.0949638090015526	-0.107076523489712	-0.105577059374816	-0.13673511542459	-0.145700623980931	-0.118015591786388	-0.159582199536293	-0.242394349088475	-0.223209186778531	-0.157279912875877	-0.160942757117323	-0.126699250512901	-0.109669796209247	-0.127655802569428	-0.100396693130783	-0.0750726406529765	-0.0203860058346044	-0.00434838651780806	-0.0390564195000317	0.00622590746706557	0.0756384307966755	0.0874337784937882	0.132450185878623	0.124581699311934	0.0653442243389041	0.0437565475192453	0.112825358180659	0.122243680470735	0.0364811223288148	-0.0204191514658631	-0.012953264697512	0.0228208053579903	0.019966075544812	0.0560124042719491	0.0437028357304512	0.163130451279173	0.231162532491098	0.250193896475087	0.283039349778747	0.424947172651208	0.496723695069627	0.378925859503656	0.415096022285181
-0.0388122041334719	-0.0785821089035787	-0.0730078063530375	-0.0588168900091087	-0.0344691134983569	-0.0448655748065746	-0.0530808694786924	-0.0872391907142652	-0.0959653115779742	-0.114967849310204	-0.153233403221785	-0.157281591938834	-0.113286848938324	-0.157937543979	-0.21944764906389	-0.20843934412476	-0.15780466696097	-0.158552604195713	-0.134400021823088	-0.0995713794916267	-0.098924143806006	-0.0871838107918225	-0.0585108747088903	-0.00827288032790084	0.00682820021192754	-0.0455641209033125	0.00565771303160732	0.0701818591713519	0.0895184995617986	0.13057041165102	0.124246753101598	0.0776712276412778	0.0512820512230495	0.111025992295537	0.13131728709592	0.0464155991788311	-0.013150102556575	-0.0133949009390552	0.00555440252244801	-0.0079590705485274	0.00370652955526028	-0.0260882408302732	0.0799598372293795	0.12986661100951	0.125185661037053	0.137000612137193	0.263839092615703	0.336549255219948	0.19273831393569	0.203584722931582
-0.0524107703538565	-0.0933554107208362	-0.0814414119231171	-0.072698394296928	-0.0519309357448423	-0.0601271898206419	-0.0569303976346755	-0.0928101412012598	-0.10807233243667	-0.117893710818077	-0.154360792564065	-0.164526715399426	-0.126876808367433	-0.165976800662491	-0.226450519029123	-0.209343901605538	-0.159804326882337	-0.16604723312951	-0.130857965947087	-0.0913744506531885	-0.102277274394566	-0.0888807915046838	-0.0548052021781655	-0.0186358809350664	-0.00570144630056357	-0.0476830644486144	4.39307906268663E-4	0.0574013343746578	0.0763762240998443	0.123152701513092	0.115310959392074	0.0767435391315966	0.0529305370314081	0.109649078891212	0.134725769722698	0.0538011653863273	-0.0176242036278858	-0.0174313970821354	0.0163221805914576	0.00376283381431801	0.00931203941987868	-0.0186910487182742	0.0984863332854453	0.163712672447655	0.131397519038005	0.156656888964869	0.311659392900531	0.363301283717701	0.207895895999836	0.249956070617459
-0.0970639521641945	-0.12437881074542	-0.122868253345429	-0.146880168016845	-0.115079186566797	-0.0945626482282225	-0.0394961421069029	-0.0924247755282694	-0.156606675781967	-0.0870736957301155	-0.0733386326603772	-0.140837693814034	-0.110664185809305	-0.0924206530234265	-0.172147690995956	-0.147930927195073	-0.0606509683904126	-0.0361013194915429	-0.0114355683244824	-0.0138261273992049	-0.00855971020870573	0.0377420002825511	0.0326439035721668	0.0373464669713	0.11230989322427	0.118747719788984	0.0929878001185692	0.156331274505939	0.17714295593199	0.261796166218571	0.263661355076155	0.202028483789866	0.211137308837647	0.291193675744205	0.298681444121254	0.195536636882095	0.125749952466204	0.116304582893288	0.179567942265527	0.175624287941994	0.189994093807671	0.183745036596013	0.283820188864674	0.291488568024245	0.265759651889815	0.339149359494516	0.443553554655158	0.422663582806538	0.313698002581552	0.362387980443345
-0.145082392614946	-0.178799695906454	-0.14595005968955	-0.151053933658695	-0.136021136152118	-0.128167190590224	-0.0757924766953586	-0.0755066475243865	-0.132071118385802	-0.0843784855325506	-0.0177063416775256	-0.0404267378289268	-0.0482262893309603	-0.00922017886471173	-0.0809763755233405	-0.0207308594396351	0.0578420775288165	0.122519127662733	0.145356320981608	0.11239343048066	0.153223057942206	0.217151511576112	0.182072465708588	0.199343588930362	0.330891487387761	0.297985681629973	0.261413133629848	0.35397061343338	0.395473620580252	0.507530135227886	0.509032924690847	0.420335398687453	0.427072159407874	0.52734709320151	0.540303292687199	0.378494235231671	0.290725791439778	0.249807243422289	0.331277846105259	0.29238367515242	0.277343520537797	0.251183424098893	0.288830347357071	0.299815753987876	0.310176216901672	0.291393652916238	0.331997522960384	0.366255233194377	0.252723126611548	0.223938873394988
-0.174685058463691	-0.203985253777553	-0.143160099948001	-0.167318280560677	-0.155394617415165	-0.16647206335344	-0.103423134090067	-0.0690234846589947	-0.140120495413937	-0.100711114610538	0.0148913479400223	0.012572580727055	-0.0221219155315441	0.0356988465955386	-0.0273007177246721	0.0411122572202391	0.150567520420987	0.244964526641314	0.301706715655454	0.239504532932041	0.270518333377106	0.375080842644344	0.334183021512121	0.311838696239175	0.486991106384369	0.49221144330367	0.424173680782221	0.511840924108421	0.597930857591048	0.719055554868564	0.757202487182903	0.640623956055397	0.649107518337656	0.714098278268589	0.687606749545621	0.505799997332642	0.364703860441528	0.284720102219642	0.395285727892883	0.291988890423297	0.212741863816961	0.173811308758233	0.193731443436969	0.254635075377613	0.221917535629045	0.161899059076003	0.209466676977725	0.254258024171872	0.12849648323371	0.0990246148163529
-0.14508735827237	-0.159748647924893	-0.0900191171884071	-0.12629764708306	-0.117936070506219	-0.128576974783371	-0.0657362672404143	-0.0165512175517362	-0.082316906599946	-0.0563656339822609	0.0663164224143092	0.0722016035363086	0.0358451704507544	0.0913689020649034	0.0391047809275371	0.0920277682232907	0.202051062921377	0.275415766758976	0.353140738885763	0.315224980938321	0.320808346458781	0.423322404435559	0.419747872780773	0.403365270937405	0.545711492458786	0.581649674816002	0.547591266271984	0.628753084978638	0.728642638503273	0.749210963682064	0.73219359859276	0.619497450687079	0.592147066598552	0.611271393035987	0.567303490225345	0.410808978176768	0.293012429211871	0.195495356768664	0.285496990526005	0.203440965237431	0.114236306503446	0.0844934098331882	0.106576601598178	0.155457014861975	0.13207379412845	0.0755512481380134	0.120687824575977	0.181677100724255	0.0811269341957627	0.0361010078285421
-0.0993757619401227	-0.105179143158142	-0.0549374668554953	-0.10322676313258	-0.109527912234599	-0.124951247809785	-0.0580424706856434	-0.0141231145796658	-0.0826563630614032	-0.0528183221569184	0.0662871203927515	0.0490144484845884	0.0226692466472596	0.0883697163711944	0.0713595233350596	0.0942965342938326	0.19910300602136	0.252834631820662	0.333543163719709	0.314681683272829	0.29799524703882	0.387229062819909	0.407210766788645	0.371640375104386	0.489668866296892	0.539579424328339	0.506964979539086	0.573718854309886	0.680880254367269	0.67974391128542	0.690733795964594	0.602634301491012	0.590853905658773	0.57136568718907	0.502705121903133	0.368066366164947	0.272621133352604	0.178522778179117	0.240491250461514	0.144649730009001	0.0396300150036449	-0.0121981323032968	0.00766385371589504	0.0642066150176703	0.0183913882308504	-0.0479034186519723	-0.00379069984367067	0.0599721175808668	-0.0276581182273725	-0.0559476779383129
-0.131316816742292	-0.129929008687985	-0.0826998104742263	-0.124152828256066	-0.123293622531738	-0.145842814559858	-0.0297734070411329	0.0270009899620158	-0.0905236276850566	-0.0310903797598973	0.137688822895074	0.0982445347209003	0.0172798291228464	0.121146917547472	0.10448333616178	0.102956568442271	0.190949482650976	0.23769703057859	0.330912654653931	0.314341945105024	0.284544604803633	0.392242947420061	0.420195381034869	0.344005914386423	0.451504751829173	0.543600664462059	0.494264393170222	0.51416852522578	0.592673043204639	0.584300988203955	0.537143078904068	0.499128812358897	0.489497007098343	0.440529200515849	0.39093764725393	0.284247207386049	0.201629779469142	0.10691578168384	0.164447766259281	0.0860169328654467	-3.02839455800213E-4	-5.4400435822223E-4	0.013862504980261	0.0155368127974371	-0.0083132247299628	-0.0303709796773739	-0.00740713437784152	0.0431014716493574	-0.0184000609856634	-0.0416401838347297
-0.120779496860111	-0.103528273637752	-0.0669362531967106	-0.0780767466271427	-0.105443509429913	-0.145165575266714	-0.0705591717062788	-0.0187939544633163	-0.11536527666519	-0.078118701904795	0.0575293730616328	0.0174669986834712	-0.0482485806541911	0.0425264167235942	0.0246626554661381	0.0525713673739231	0.0825369252547093	0.171488221489303	0.191890284884479	0.137416231993718	0.182240006793476	0.274475223582641	0.237013564940055	0.177117605309957	0.309852816593119	0.324628077213269	0.250890402749247	0.285573999142358	0.34790953714691	0.382156751194859	0.364202989766739	0.351208640020094	0.381378418786028	0.368443335422113	0.34780832816195	0.245772665136218	0.163801371075831	0.121776594671835	0.181818434958648	0.0997747503300126	0.0640683551066576	0.0719219935196002	0.0742536022833003	0.0379598707488096	0.00343608844914821	-0.00583546211463535	-0.00745616978926071	0.0222831252916956	-0.0343538041117394	-0.04888694447271
-0.166626739164718	-0.15365789770448	-0.129567337544278	-0.0815079302151053	-0.00920927778179183	-0.0300230174386625	0.0399821799119852	-0.0200133205696217	-0.148353815136337	-0.0578009187933004	-0.0123979418125182	-0.152220884525546	-0.154348304056257	-0.0482284792533105	-0.0687732875008037	-0.0533322583417357	-0.0603308297315198	0.0113971758782345	-0.0471880293467111	-0.132491230870911	-0.0441688338373868	0.0156342719778795	-0.111804002956316	-0.14011680807687	0.0731378647570588	0.0369759067582196	-0.097450181540488	-0.0252859301245137	0.00941655378720374	0.0452728617113416	0.0390266611769857	0.0563114838208528	0.149859840352551	0.18674864852521	0.160912579003946	0.0908001200842348	0.0182426671723207	0.0084070759976431	0.0721761271483995	0.00318991232285818	0.00251930076433389	0.0198685011337898	-0.00595740128022196	-0.031085727269904	0.00584986840593936	-0.0124318576562659	-0.00794647671784869	0.011514303434164	-0.0278996822371166	-0.0548781933736595
-0.113578513038042	-0.119225224718963	-0.0968506889291357	-0.0290549748986101	0.06086903124724	0.0422155803016466	0.052049473711304	-0.0312922682157234	-0.102597136052863	-0.0576061920021826	-0.0990044898305408	-0.201095814812052	-0.170169678536929	-0.131512781697969	-0.14758042232922	-0.136710093526177	-0.16796355382637	-0.133981708906861	-0.197065212288494	-0.247272949916869	-0.173441965524335	-0.160603126574338	-0.259504904691882	-0.224209830278474	-0.0780754860335863	-0.161053989519315	-0.223592252854452	-0.142986649597125	-0.116713420487895	-0.114802438235056	-0.124217001197738	-0.110403126128917	-0.0367473193349688	0.00838660554858893	-0.00805385525412789	-0.0559024771868603	-0.099414844452226	-0.0809661058798908	-0.0458250661104629	-0.0922216069488105	-0.0705704848722097	-0.0874869310072606	-0.08942542322804	-0.0485981568922404	-0.0161329710377816	-0.0758752338263314	-0.0256372900930744	0.0337634949318297	-0.0251911359565306	-0.0597932930465105
0.0421097818708524	0.0145402933262319	0.0251811038560031	0.0864066661401148	0.0955449197665401	0.0745540790896434	-0.032430810292924	-0.0465006007927498	0.0376169319186364	-0.0592291565075702	-0.189769178273083	-0.111418239942785	-0.0634936536371203	-0.179305346201306	-0.191937031359437	-0.162877893004423	-0.200918661898744	-0.223829180464656	-0.243047747596074	-0.201732184349993	-0.188976860719199	-0.24800253690521	-0.219879222360002	-0.0958328925279807	-0.154656618201733	-0.285052275903914	-0.164850545650211	-0.107486766143707	-0.085341708631292	-0.134559745833204	-0.143390804346519	-0.164487400464247	-0.187290450887633	-0.161120959953167	-0.154017859280718	-0.172053555270558	-0.152982269667	-0.109493837892712	-0.135419416533136	-0.139803320259969	-0.0942540263349377	-0.169492419316855	-0.122438910283641	-0.00594108705631625	-0.0241051065711835	-0.134756841566991	-0.0429684788655118	0.0758008315167107	-0.0103605172868697	-0.0406795536087664
0.0163922413439813	0.00216838513694206	0.0159482345810625	0.0761996961671786	0.0898380831931834	0.0720378009250114	-0.0292534564456356	-0.0575925352903936	0.00970658485052325	-0.070237070873352	-0.199113417843574	-0.151765276693481	-0.0892018285489296	-0.181002406729078	-0.200645357500345	-0.157168434596824	-0.207484749172686	-0.21531441489023	-0.267498355313614	-0.248606983737233	-0.204162729041567	-0.25811190487468	-0.270033541985106	-0.145555086998499	-0.157358567677166	-0.300989610961067	-0.215972455627932	-0.140805232445912	-0.127900395968411	-0.162394896696263	-0.165592347104748	-0.180299678721175	-0.19155259343794	-0.141693256770556	-0.124314720924955	-0.149912181264024	-0.13623406107514	-0.0809983657487713	-0.0994782365467741	-0.111159810331771	-0.0570764459875686	-0.120151950364734	-0.0895359961861273	-0.0102025264926146	0.00871225556015159	-0.0827048724968657	-0.023556937242156	0.0778421410815412	0.0136383438325373	-0.0256565647826281
-0.011637210208184	-0.00457254980094919	0.0169868089794245	0.0675950147278118	0.086097607491126	0.0662115227675898	-0.00183015090249871	-0.0470292572659859	-0.0155220667798473	-0.0645470163121964	-0.168903607362892	-0.164088657691842	-0.114612854083315	-0.167181089370545	-0.189329201097952	-0.148861715972755	-0.189907487789712	-0.174900222606806	-0.2389359969343	-0.248576572260691	-0.192090660729915	-0.218788231307805	-0.267030970958419	-0.175029465927884	-0.130740070786747	-0.236368495970435	-0.217392044709248	-0.142014245282944	-0.133248374026992	-0.151483846537929	-0.141425035800001	-0.146540115590748	-0.144823860066384	-0.0916364357500243	-0.085706442953231	-0.116570497771741	-0.131853866763614	-0.0807442500719388	-0.0880933394930392	-0.111933313541884	-0.0600345269403621	-0.101329660656164	-0.0934516723205339	-0.0450706862521934	0.0213349119178353	-0.0575748161224412	-0.0364888312915752	0.0491369368145216	0.0103125888109362	-0.035967563147775
-0.045039349395264	-0.0297973696651794	0.0217426315647196	0.0666355906801404	0.0768555988947611	0.0549166843206637	0.00356867134789494	-0.0232953867731345	-1.65013281055867E-4	-0.0484614019603408	-0.127620773553655	-0.126809104715361	-0.0986261533252807	-0.159123981938412	-0.21646835252888	-0.175566911689395	-0.185518460553106	-0.169088570610947	-0.197564901361529	-0.214551879297883	-0.182572715185601	-0.174727206084408	-0.206844469911436	-0.136381954573323	-0.0920998169946748	-0.161720562249015	-0.152619792386736	-0.0880254199412573	-0.0719770228659467	-0.0930405071122624	-0.0827624705461654	-0.0981616964298949	-0.0987686784207925	-0.0524938021439467	-0.0604892162462425	-0.106633312881949	-0.142624950038009	-0.104753180740202	-0.0950041169296115	-0.138076090323833	-0.092744686183425	-0.111725008726764	-0.0764647152042155	-0.0417561793247067	0.0474666946905749	0.00906393372837025	0.0349999571875789	0.132674266289049	0.0978412144594551	0.0757347832062938
-0.0705996403900116	-0.0404077079528225	0.00243484513128014	0.0551535798925314	0.0567734954800026	0.0409351368852308	0.0186278676602063	0.00602191699673842	-0.00284742788434475	-0.0310884489122815	-0.0623011018117626	-0.0821448784719858	-0.0758197882394711	-0.118442500767636	-0.192851176452667	-0.139441814439651	-0.127167336937241	-0.0911877243374871	-0.119937751168055	-0.167289025674732	-0.135607828036756	-0.0975983741073798	-0.151699861646832	-0.11055672044786	-0.0331806431378341	-0.0780727919800182	-0.110772963385356	-0.0545143300228486	-0.0456626633937117	-0.0534320932203751	-0.0480982264281675	-0.058798071981324	-0.0523232397753837	-0.0110473758842396	-0.0121931070939063	-0.066905457087766	-0.11938098677341	-0.0959353357635748	-0.0680091963842172	-0.124112015459829	-0.0821359337181859	-0.0566611178349334	-0.0503394865102886	-0.0506696014587188	0.0819861285261491	0.0692626763168357	0.06148923209804	0.149212850531717	0.161269111997252	0.145631034935284
-0.0374214637164926	-0.0258346085235657	0.0149628332469884	0.0526396542063989	0.0643739319314697	0.0515843168426343	0.0367440142023205	0.0290347770921283	0.00970514078687552	-0.0118282958190876	-0.0355026386661648	-0.0621952009127575	-0.0691271899107061	-0.107307093355669	-0.161432604760789	-0.113010941297163	-0.11505853663436	-0.0655604557822068	-0.105893655549819	-0.170261638775693	-0.13429868597862	-0.0902650427424528	-0.156857717075875	-0.128894196098602	-0.0500772268397792	-0.0786247343461197	-0.124721076775116	-0.0705403341375844	-0.0621568627215641	-0.0770452802381743	-0.0685965591633373	-0.0680237892333867	-0.0603555375150674	-0.0234829578178162	-0.0325017241630112	-0.0871646136857365	-0.132425942123435	-0.0956457137584092	-0.0698629753674058	-0.116157251479517	-0.0877562626360099	-0.055651109015132	-0.0467915501698078	-0.0548597370061561	0.0422202497642726	0.0311044114888861	0.0164847322288644	0.0920426778979514	0.121372669244887	0.109687430666466
-0.00893268571252849	0.0148354823311395	0.0513541812029557	0.0666887342254754	0.047476317210268	0.0470990958273581	0.0386299414023911	0.0520767459165264	0.0632315367732227	0.0313273074838662	0.0205762570772147	0.0317593943876876	0.0245469881984721	0.00586184387143512	-0.0187507474663958	-0.0106429882152435	-0.0260934767859065	-0.0403177783867886	-0.0601599000986108	-0.0663028408753986	-0.0618904254931043	-0.0716254068211825	-0.067170595618921	-0.0244742835562455	-0.0640228677575283	-0.0797263788783622	-0.0591338174242531	-0.0533474793865464	-0.0797291191754862	-0.0854387671763408	-0.0770129436739845	-0.0708818785215106	-0.0815586078045134	-0.0623589501286421	-0.0666188480349933	-0.0871007878977836	-0.0930976085594055	-0.0448323364761143	-0.055198905272743	-0.0691950590104436	-0.0452654647532728	-0.0283947634554471	-0.0281293969111133	-0.0240967595386483	0.0327209080614636	0.0166310726124625	-0.0188033408098607	0.0502506804531531	0.102944906112165	0.0509560392838984
0.0187200961565646	0.0250628479553651	0.0879399407029316	0.0888790321465951	0.0411242070828719	0.0393360073341505	2.50279926372218E-4	0.0412521514049606	0.0904467920018911	0.031679296200944	0.0127986439706973	0.0707818529216539	0.0605363731665226	0.036014207408246	0.00469466829827102	0.0241664936375521	0.013494876081776	0.00227158652300798	-0.0157904167028922	-0.0177154677768588	-0.0161894449032766	-0.0416126894812709	-0.0242396145984036	0.0418319224899387	-0.0405069620387753	-0.0778417867579451	-0.017865154761795	-0.0188667386114745	-0.0696785944934545	-0.0876094926506659	-0.0863833645499941	-0.0826391569299119	-0.105256584985559	-0.0941397553391999	-0.0936644243444115	-0.104808184468319	-0.0892473057556513	-0.033475823251831	-0.0502081915009826	-0.0462911900403068	0.00137090702591098	0.0161616790686382	0.0163181528500754	0.0428379114188703	0.088882880464077	0.0568103312299796	0.0215038363143058	0.0963262742435854	0.165888094402076	0.0966649792472059
0.0447684849605569	0.0442698923691386	0.0957538843010944	0.0768545799269909	0.00561403719716635	0.00361639215507184	-0.0209675942197242	0.0312998099790599	0.085663984934069	0.0326605087152556	0.0384530225016737	0.105952287136071	0.0967434545408662	0.0877225853963989	0.0871246717048997	0.0895542318254386	0.0857494184831825	0.0709150261717615	0.0630134222068828	0.0833603252890768	0.0782964029453524	0.051424672852122	0.0895040611288117	0.137624203005595	0.0290098162157663	0.0171526040728844	0.0898702705145892	0.0745923774460251	0.0178931795132109	0.00366201246338785	-0.0143674423484221	-0.0167253003424283	-0.057466153130858	-0.0512882140067223	-0.0393707674951284	-0.0513729243177817	-0.0175244521179558	0.0272143776274779	0.0053373883137549	0.030137569792828	0.041449629139646	0.0424444792633678	0.0387832917194724	0.0257276653511511	0.0485909859340507	0.0326851485331324	-0.0243701710401809	0.0388190079180138	0.103362401104142	0.00823109567193865
-2.08798031952167E-4	0.012272131702391	0.0462628513184937	0.0551379563297057	7.37165215330028E-4	-0.0100572610649337	-0.00669571886230974	0.0296601768162264	0.0402932398590872	0.00730776175900535	0.0308003762873286	0.0629425171491456	0.0502323263716689	0.0488440462557407	0.0380031770702973	0.0302342205792964	0.0405999224758186	0.0202504394992721	0.0333109950756198	0.0674805252639275	0.0523966452941945	0.0428894859921467	0.0907556407395133	0.1242400936857	0.0396786162654929	0.0470213827193841	0.103382012713839	0.0927775253893363	0.0431279096889094	0.0353377940085164	0.00393876610639351	0.00332197517608748	-0.0528967697987708	-0.0396158419793393	-0.0168568879350314	-0.0405120823375971	-0.0289241222184035	-4.70733299805871E-4	-0.0218352555904594	-9.89694072347243E-4	-0.00180713193481576	0.0182874687692269	0.0326164305679532	-0.010580610341474	0.0510746589431061	0.0744635439349112	0.0350638768034691	0.10521299308525	0.146094250518013	0.0677346869890292
-0.00649263925546274	0.00643435095827273	0.0526793204692795	0.0630080427159871	0.00549529582434858	0.00291803857332563	-0.0091836738040696	0.0325215990062057	0.06551952062699	0.0307722025482394	0.0464262898009267	0.0920789553939307	0.0790633664369737	0.0636514847651628	0.00765750570521119	0.0082064528276724	0.0477685943651104	0.0235322311095881	0.0645372861864026	0.0993650011958728	0.0637969183302377	0.0604658399659469	0.126641497478697	0.173239382081685	0.0668785557159438	0.074007696608751	0.155826934192988	0.14140092821174	0.0716421576780852	0.0550730926702013	0.00454314726776128	-0.00139901462818278	-0.0621159255269985	-0.0602175565234969	-0.0432068944826471	-0.0720157096719151	-0.0644297442976405	-0.0378970062303963	-0.0585444324482258	-0.0370950919786021	-0.00412760443502896	0.0387056665669608	0.0659926144516915	0.0639251420461076	0.150391840779746	0.1765749862625	0.149571902022892	0.23496375844349	0.296654971128169	0.232344039817104
0.0254845664362422	0.0188961349142825	0.0735554130804486	0.0387585354398149	-0.045562582354381	-0.036714056698652	-0.0562434884319729	0.00911048071672103	0.0703265072417527	0.0339907766613635	0.0755887950961318	0.164624771603857	0.146215712850149	0.155474168400584	0.112260626963349	0.133655025248317	0.173483138694282	0.168497388115042	0.202208870422419	0.224132602387542	0.199392596296231	0.193020148581158	0.249910500637547	0.292116842546119	0.171210798519969	0.173940976192487	0.261662102677684	0.229977263362365	0.15516650680154	0.141777081213667	0.0929853079123571	0.0882529135184192	0.0284637077705261	0.016432343776097	0.0315311874474475	0.011118529113933	0.0432680872439245	0.0655271509468229	0.0492351869543662	0.0813802707711544	0.101748311827352	0.13396201164225	0.11869816748724	0.111151437592567	0.178872394987943	0.170682005041728	0.0987902066523348	0.169299770341176	0.251399292470291	0.136150297586195
-0.0172350129659381	-0.0204712865042642	0.0294489913714416	0.00882184728284532	-0.0743785313506403	-0.0691670371940435	-0.0598623484678218	0.0152596542059302	0.0455180407367663	0.0110450892819959	0.0774747238455149	0.158819685247297	0.137477505287763	0.159428455719959	0.132620980152164	0.136705679047175	0.182983032662519	0.167532747003152	0.213362443861491	0.261745960182742	0.235223078873051	0.229118962303333	0.303354209527189	0.324762875998855	0.213143730698651	0.229624028899422	0.312974013050906	0.275850384513262	0.213931611455013	0.205724859877628	0.148647651033517	0.139820964511825	0.0709398166628864	0.0606672545362101	0.0865606327257548	0.0727478690044786	0.103531386789932	0.107404942817882	0.0924893619529532	0.130413020551375	0.115063222566323	0.147101627504857	0.128872287041528	0.0828748334675385	0.145135580515594	0.1487009426796	0.0796765918033478	0.153096661519353	0.196481707889325	0.0700099094412196
-0.0787302830168655	-0.0728079062909961	-0.0306651584754408	-0.0235647099631968	-0.0819993292847226	-0.0730913079072571	-0.0623199712865023	-0.00506984341240806	0.0106835831599127	-0.00566178487728401	0.0581086778170566	0.110611004120874	0.101739457279238	0.122803152785289	0.0411873172233474	0.0819744033847089	0.157338803190746	0.155033347064027	0.219770760792	0.258064578612779	0.236575558066843	0.254033663626624	0.314043965058053	0.349486970083244	0.280223203676848	0.281126658804873	0.346013218589863	0.330594219681949	0.263022985578027	0.260295638257838	0.189714463237648	0.177936603551717	0.0996980533137097	0.0962903461069432	0.130222984581698	0.0998909338971853	0.114955305113615	0.103438136399803	0.11076792418723	0.127224242266159	0.144620849780396	0.188153405906519	0.183219393214371	0.140834469500935	0.26785490244566	0.281565237955734	0.229855119203652	0.326107991829274	0.352603393029715	0.241145950170259
-0.0227746712080354	-0.0340410106543958	0.0219216204734131	0.013799852818489	-0.0276658891252597	-0.00322359150635101	-0.0345794855697691	-0.027804960241677	0.0296868884829051	0.028392945933714	0.0225481966003702	0.0598156975722193	0.10351360259525	0.127775850433227	0.0400740789426452	0.0675608768845413	0.141122266604453	0.114836952958229	0.14672316725899	0.191916795811021	0.171875405430932	0.137351359005598	0.198763297484942	0.275107340463236	0.17471817885041	0.131466518311413	0.220593346631322	0.212743111381976	0.114973382726289	0.115807188946571	0.0407521327743199	0.0340993868321206	-0.0234220623104418	-0.0107297947941519	0.0101266022302798	0.00803019584235616	0.054167169154765	0.0657045461603429	0.0572532485039206	0.0996739159029751	0.161365736094025	0.208116693255348	0.209927321604139	0.221541686345521	0.340319161297226	0.339878589626993	0.282750886446892	0.350445795118903	0.422907410982074	0.312290447448671
-1.85661649688803E-4	-0.0262536327486039	0.0374451637756323	5.19748608123016E-4	-0.0510964858514916	-0.0331541210732247	-0.053612778695281	-0.0176847460785141	0.0328295399560663	0.0150498850511061	0.0467447180559138	0.104807310536452	0.112086991515918	0.157974120473771	0.131543549202757	0.127693158827845	0.17878228659141	0.133384736538322	0.16839605151462	0.238888892205792	0.215216606553134	0.161521954640841	0.24708646975949	0.308445342536805	0.178091818354021	0.167194595028144	0.275298007583258	0.252346056108109	0.16424302688622	0.150160573772087	0.0749680718532347	0.0592369372714708	0.00258624429374094	0.00964083226079923	0.0322819480406113	0.0551466458115693	0.107948904135965	0.101976756298855	0.0783957651885248	0.146657047429461	0.17318780515935	0.196134471675723	0.180097288968523	0.178287302673074	0.251738931940592	0.22614186541973	0.168152452164237	0.226288614042144	0.288713012558791	0.153834804014728
-0.0901391736987369	-0.110483907153303	-0.0604984552571742	-0.0825594301660511	-0.133888337883434	-0.11513428648871	-0.0989731443088551	-0.0558655049518778	-0.032520936247084	-0.0330969972413288	0.043424655768191	0.107132838658536	0.111836793332361	0.156872146881368	0.101933892367836	0.141518622706428	0.204471565336977	0.203406006444546	0.243985520210534	0.285899108555644	0.280746367008666	0.283398385956169	0.328502482193819	0.386550455214637	0.319788280181381	0.318109037476463	0.381840161797639	0.376735840937185	0.293800872053606	0.285160446031206	0.206139158360549	0.18267927973241	0.107155838891044	0.110310363500338	0.150765364867965	0.15864702649284	0.204176691257363	0.179938100954477	0.199048497133104	0.251253599611372	0.261098757472896	0.290647560446117	0.235952190601934	0.212686947869284	0.342345763011112	0.304823091766869	0.243446831723068	0.323119805108815	0.333244371847219	0.184998899986791
-0.141505150393232	-0.168481179905372	-0.103963902476064	-0.127222915541464	-0.158392226973253	-0.129263494965241	-0.122196550782755	-0.106199811239306	-0.0654886277569504	-0.0367169603562373	0.0125098810351268	0.0570234822951857	0.0947411926708007	0.135683526896519	0.0376418339196235	0.114925757932309	0.184419847403153	0.191206194349259	0.198791956804686	0.222084620945403	0.24664793682249	0.240697036249797	0.243418754106266	0.344853295362863	0.325594230808897	0.253882523028275	0.296012931352526	0.330872241822599	0.239448822589577	0.257290611795749	0.178125882995889	0.163591286407042	0.094317833799248	0.112868371672533	0.159032447697538	0.158730796951016	0.211404344487852	0.194110202082119	0.244674665553365	0.296777027974609	0.365105986692142	0.401769565342096	0.338634784493953	0.354996014256653	0.550011497147973	0.487221347170924	0.443343203938	0.529754943228327	0.541587238088852	0.405913530880839
-0.0778456349637383	-0.101568346687435	-0.0638016711972818	-0.0830810885593994	-0.0962734300537073	-0.0567169483684339	-0.0622009210234185	-0.077589060748845	-0.045000102062769	-0.0157152993706284	0.00251802092131024	0.0193298968017254	0.0712367966794921	0.117300085753017	0.0841356201868038	0.109145764732258	0.124072207969216	0.10446065745639	0.0822189405660103	0.135723028712743	0.173942469228175	0.115284239345442	0.122183931291868	0.228368139056181	0.177028140155205	0.0884986396374023	0.149797490176589	0.17901594266386	0.0775515045265463	0.074496624275711	0.0011573984890973	1.52323044758682E-4	-0.0408383828546636	-0.0100872672114168	0.0307128610858986	0.0684895860184168	0.142003126562246	0.127182537024136	0.152346568324434	0.21635265982731	0.278121899312094	0.309420702754874	0.214713521726521	0.216369641062638	0.390154908932853	0.352371227470486	0.278097932903171	0.331557690199249	0.405910153731017	0.271604908540353
-0.128451404390914	-0.159233999501558	-0.105673313094034	-0.118729152086299	-0.146101920288546	-0.118094805095806	-0.120171074070724	-0.12402840361613	-0.0830800389898249	-0.0694226661877591	-0.0234346124617045	0.036879565818695	0.0632114960352674	0.101917857704803	0.0589988471415444	0.129947929712692	0.129953278585997	0.144970359461677	0.117390270451011	0.156110359933398	0.199948423926113	0.177479438659345	0.17369419768157	0.271783743098457	0.250339299554484	0.187950879421848	0.228781302867275	0.256683058881077	0.16397813883519	0.154409175582151	0.0788074276398645	0.070815133371011	0.0270398686246651	0.0459084473157772	0.0858659590189462	0.110671013533865	0.173523389528078	0.153838075351836	0.193350168306723	0.243065781639182	0.301547829291891	0.324302497540464	0.203157884134245	0.215709749530677	0.404724287446313	0.313979386491936	0.23991382155509	0.32456479560082	0.352951663242839	0.205573707615402
-0.175635725402717	-0.213383686170907	-0.13465811331155	-0.154637496783038	-0.180762104741011	-0.147606254356171	-0.137897952395191	-0.146971152509537	-0.104318005480356	-0.0630548777331553	-0.0114751877284516	0.0500159795210633	0.08593960843437	0.130079199270953	0.0444737210384925	0.146094494682145	0.171055453902186	0.204216710275468	0.160464127464549	0.15611655592515	0.229730180500137	0.222010890816404	0.170748665781062	0.28177503674613	0.298693244971138	0.217129199558261	0.214174643967042	0.248258779375098	0.172217123412812	0.198575918011247	0.145169692257399	0.146294322272749	0.104306443985325	0.133662504048116	0.174890240578658	0.198461012158207	0.241123270363989	0.248377343441387	0.311991106372769	0.361636792217567	0.434824989719445	0.454492599795799	0.357516503580067	0.376172531778684	0.508662077498572	0.398578327670726	0.350853013717726	0.402055191166405	0.376896848167303	0.267239619568818
-0.1682848845496	-0.192060498952832	-0.138618784256295	-0.151059475329813	-0.168368635359151	-0.128358178623013	-0.118456848221845	-0.133650209530519	-0.10195795870203	-0.046502345677411	-0.0233055086931428	0.0309057697249237	0.080135366063383	0.119752928130056	0.0404797782802675	0.137716673507034	0.153919790101279	0.184082717801267	0.116237555721467	0.103484988570126	0.209802596460474	0.174984854971347	0.094864145186413	0.210650370542028	0.241549393012389	0.111724135124066	0.103237886273466	0.151900970733672	0.0729544833093641	0.110986839880945	0.0652516544868754	0.0917809125587669	0.0549003822671913	0.104389238388607	0.158378331601497	0.186172232807985	0.256417396182437	0.272117511020516	0.328468366853366	0.381138102150089	0.4691153489162	0.484114968292686	0.388523148935214	0.353794901961919	0.478342015755687	0.421216493804641	0.341132951190028	0.336880942555808	0.334810345419606	0.235879654353616
-0.169204383406026	-0.174619781789508	-0.129194750906915	-0.134728573313685	-0.182164129905912	-0.142312715556512	-0.143963143612433	-0.13738198066699	-0.0724673307242895	-0.0402576273836369	-0.0194721738263667	0.0835729237012517	0.133386283530518	0.143662612724021	0.0231471892801958	0.219095492542116	0.266013472142175	0.325838890252448	0.258947076486073	0.227984488648726	0.318283926920701	0.307371795139331	0.221134939432477	0.321879912807745	0.344299376266245	0.227674920842984	0.227490134695125	0.267315101852806	0.179130916506573	0.19911299327233	0.123285137572124	0.150271746397764	0.092429268593603	0.124958234033977	0.180039744286195	0.156724731967878	0.205848987943084	0.203942339175963	0.287478107096347	0.297528366980473	0.380349285332664	0.408097340073673	0.340410766951346	0.259263482290876	0.427493295841318	0.405102500051107	0.306122323881623	0.316925689545472	0.327106577236924	0.242745180587227
-0.176047319935822	-0.185871909385665	-0.136527948644171	-0.147762978806988	-0.189672100827188	-0.133125492988082	-0.125084417117728	-0.13663094580409	-0.0698762223391827	-0.0266083892317159	-0.00926805035095495	0.0879836401529038	0.15788792225974	0.182668060318283	0.0866525474275035	0.269109432066573	0.313641494408086	0.366640450498849	0.2945334062002	0.260462296302711	0.342699518793031	0.313588260793378	0.233331019611799	0.320782656255641	0.326274592575321	0.230631254207749	0.218432577052637	0.229250331387449	0.168005019767385	0.185618206446704	0.13687500733352	0.157207430868598	0.113900291120656	0.144712531622399	0.19692531459897	0.2446126845365	0.299805203303478	0.292154202192045	0.364841163614929	0.394942884908126	0.451605456977486	0.471596184060795	0.370470434512988	0.308112796494773	0.434580072844025	0.364384394454603	0.260214270876731	0.257229461327714	0.260440557924125	0.178562356460916
-0.166497957567475	-0.181511119757559	-0.1525671706913	-0.175614924794625	-0.219269235034989	-0.169845213343392	-0.145815967911115	-0.133604824991384	-0.0853252217790881	-0.037862131655631	0.0159695554531669	0.105197196061155	0.149558982428632	0.213268109180881	0.151821245656752	0.283802770856376	0.315633212355632	0.362162014939055	0.290076286326657	0.264247516953044	0.359662139363909	0.319539542514735	0.235032368023107	0.294315234719727	0.291479391271102	0.197077712625048	0.161670039763055	0.160430827505581	0.110930705940145	0.173135735953909	0.164531035553089	0.202393315867592	0.167574334254132	0.195528362164811	0.262354192321681	0.326774084621742	0.396483553676903	0.409448974048222	0.461061934752719	0.507563209075419	0.566470834651939	0.575119770416086	0.442544858099034	0.356159133656516	0.440054645721952	0.393873095818179	0.263337059836995	0.205873669040944	0.207261012775097	0.1275809980052
-0.136535041758741	-0.138672665810521	-0.10365146506947	-0.133299885173515	-0.189060025983672	-0.163040789735511	-0.151412317135504	-0.106303111622103	-0.0414559194841161	-0.0261031923895386	0.0308112885013481	0.16989004774535	0.195775413165002	0.224985328469362	0.142387398591368	0.322677774122027	0.367311148384761	0.440767988532516	0.372512400717245	0.314632444684929	0.401722508248502	0.389547498578834	0.29051579173288	0.316876812739843	0.330160601148152	0.241019674548361	0.203018754922681	0.194379148000963	0.145961697199436	0.209256143545319	0.196577988438409	0.239656622893437	0.197982495894285	0.209640584901618	0.275259629025998	0.281314258996374	0.29977784536574	0.301567333627877	0.348881081138593	0.36092975807651	0.409069631347331	0.424358667887929	0.348627970211666	0.250627771412279	0.318984061045267	0.321485799638216	0.203534208853734	0.163191485477201	0.161376100314818	0.114620502376226
-0.105564033319114	-0.0923156099725636	-0.0758750717911746	-0.0916373612201283	-0.163389223016941	-0.115742644031946	-0.12063073107004	-0.0714804553068659	0.0122197532006456	0.0302250600877597	0.0578998318836144	0.194096887820245	0.257414069599282	0.270019350949082	0.185985085466618	0.395122576728196	0.46048177820504	0.526683846652159	0.47152904703522	0.394795090292534	0.458499905343711	0.454386738770174	0.355967847105435	0.371899273353314	0.383761847798913	0.306025261237389	0.266786279122398	0.248118700595288	0.196055190380169	0.246153184336347	0.207604937850808	0.250176983676779	0.195492290149119	0.203425501354316	0.259368964933287	0.252348971539969	0.264765068960663	0.253197596189851	0.300167627671006	0.288237313622363	0.322094413739137	0.341893241302267	0.285077612013696	0.178371088133263	0.258374961882163	0.265235833811797	0.146709640448978	0.119668351526046	0.139212504392262	0.102843812945426
-0.0900394150393293	-0.0874509045804878	-0.0859291842988173	-0.0964723484721087	-0.145298820669709	-0.103539456114917	-0.0998800019430987	-0.0528250148038736	6.24623560701021E-4	0.0199927434385235	0.0594125953672876	0.178832888345494	0.216853654774395	0.250378867258147	0.212059614441495	0.384858465697952	0.440458780223137	0.516078985033259	0.463102816170379	0.372219491058653	0.439232251898433	0.438849330494472	0.341153139337198	0.322015735123095	0.348628988284483	0.292868574812889	0.231925676331837	0.203466289096733	0.173382071157523	0.234477196917736	0.222016849321691	0.264497263766365	0.223152974552294	0.234438582528204	0.290879040585629	0.31372839425903	0.339986275652542	0.317569066101648	0.350652425499758	0.327721948603285	0.323041779637976	0.313160935105119	0.250520982036462	0.152994714213103	0.193273620321262	0.191027705738738	0.0754255343005155	0.0343383387165034	0.0456777920487063	0.0114503639584104
-0.0653846842487677	-0.0678081777621315	-0.07800184705665	-0.105173094940288	-0.152390066894984	-0.136661259783529	-0.120470510146648	-0.0617139533497341	-0.0267892657741182	-0.0239350947790248	0.0326744545139641	0.155944971341295	0.157072018916821	0.191957773550647	0.174810853842008	0.323022209028411	0.34721632493018	0.432445957993603	0.37000340540928	0.28478577096928	0.364077951908869	0.369349940437976	0.270364992581557	0.241976685144998	0.27237960491228	0.230531074972182	0.168546333663515	0.142494021119978	0.128845234619692	0.184324790800941	0.191739778972787	0.2293548970059	0.1979698064194	0.197389384188772	0.24982704118042	0.26091762852032	0.272131983108112	0.260982887049479	0.268960998493715	0.251622347043398	0.244230021434233	0.241631568329021	0.181821123180952	0.0854624835360579	0.10828023366546	0.134215246231082	0.0188951623103403	-0.0244131918380188	-0.0123139408088781	-0.0321943277921339
-0.0591312029604146	-0.0512068305613616	-0.0500330211635774	-0.0811672267002018	-0.149438576638421	-0.123811217946105	-0.100475810171768	-0.0256338259311586	0.0257914263968288	0.0251837448444877	0.0923331823428844	0.228787121836447	0.236919064625642	0.248484477885949	0.202485765060668	0.375010867784195	0.414444243795142	0.473128010729639	0.43706450559986	0.35348128179509	0.403474048766181	0.415248824562552	0.330796933034961	0.30629374661902	0.325997089861629	0.281437084966442	0.234321109604545	0.205738779169921	0.183915487579294	0.230686504583775	0.215320356501319	0.258324073082402	0.213206293164065	0.20685204342772	0.254087234370625	0.219478059428557	0.200757444518265	0.191063366961616	0.208507430079231	0.172344780304252	0.168446104125599	0.179077114527366	0.169875353083838	0.0766145577525754	0.103619077271383	0.150068417058999	0.0590585984443804	0.0293767561405607	0.0393737897658419	0.0299395713969691
-0.0249788376177824	-0.0242939812729809	-0.0477457428697344	-0.0722885391780646	-0.132465825337058	-0.0944258957763868	-0.0755949836978892	-0.0138199346072161	0.0309354915598587	0.0400099960553499	0.0962434961035284	0.204858701174866	0.225949551292592	0.240518575991228	0.214170827767803	0.363848817057037	0.425742336719085	0.475337869894736	0.470281866753703	0.376535700994184	0.391039615772111	0.410649150351358	0.342825269631536	0.297278834556207	0.308472842471033	0.289199008590796	0.241453420882173	0.190575885361208	0.179869648993833	0.22584157596078	0.215209043072036	0.249299200273742	0.198232501562359	0.195664427452262	0.231815753449871	0.203681229243217	0.186141054064157	0.166926163340543	0.188097996715845	0.153310648418203	0.136813154830589	0.13926537722885	0.140306100717485	0.0498202099255093	0.0645138253834266	0.121230197857654	0.0396585872712265	0.00774387612104077	0.0248608749469839	0.0189244548720233
0.0119550396889416	-0.00749359023582439	-0.0534504038252877	-0.0780868155502592	-0.102663560555724	-0.0926532770252332	-0.0837285985381509	-0.0218883743697395	-0.0106313272451984	-0.0141787320863322	0.0514526327012081	0.14027166811214	0.119243103747813	0.150125534366521	0.18824147060479	0.269696104439914	0.287991144493569	0.356923243389345	0.337559307539559	0.241429294139081	0.275467295831187	0.292825377167109	0.229296455761905	0.158445878887925	0.180872376122014	0.178362147205868	0.117792352265284	0.067541137853057	0.0918782754193132	0.133128434529366	0.166136655625745	0.191611712680007	0.171909936026107	0.161326453458472	0.187330939446371	0.187449057326619	0.172571102521931	0.143803171513567	0.14280709671293	0.119595841501615	0.0819609375731468	0.0672122838499121	0.0402476183990868	-0.0335599414322506	-0.0586056458445223	-0.00828684617969845	-0.08758797572316	-0.131233120167811	-0.112979886877878	-0.120529639266359
-0.0041559925267008	-0.0148019920805293	-0.0502319476933095	-0.0789332806190997	-0.0949245592649427	-0.10991661662795	-0.122150585868452	-0.0713158257271093	-0.0647185822614738	-0.108447455548534	-0.0715992815576717	0.0294807621156344	-0.0418721012332856	-0.0928551864998156	-0.0282523281167053	0.0768935903077223	0.0175932783519727	0.0966569917660864	0.110359941497425	0.029828360688295	0.033170550625098	0.0933185592204877	0.080353508973185	0.00441767667070391	0.0260023501945419	0.0947366468139656	0.0713867610212915	0.0247697375185758	0.0789962048650349	0.0597239920213204	0.0991790765391434	0.0947337144501166	0.106069036090324	0.0830721295295227	0.0669414252532674	0.0578179118223584	0.0184383848466315	0.0119961067448891	0.0280900329048463	-0.0203245980581943	-0.0582399965598886	-0.0719310101667159	-0.0952844082636221	-0.0768024581331928	-0.100101451133047	-0.0785997412460711	-0.10074777519481	-0.122587685971314	-0.123000809009673	-0.112028608693059
0.0284972459550411	0.0363915958454208	-0.0115721083484441	-0.0336953176753466	-0.0561647875489498	-0.0700784295213125	-0.098909301521686	-0.0652340684569245	-0.0390640047897844	-0.0918673252387545	-0.0866537951653866	0.0132282475386828	-0.00172422495118707	-0.0532403304216427	-0.0282409819409695	0.0647826636226598	0.0613201266799109	0.118847306281056	0.12405767905298	0.0576342673053314	0.0566559720319497	0.0937052614430689	0.0815984000571948	0.0393439848567931	0.0499238533053186	0.0558263718626173	0.0465197920206816	0.0160912073640729	0.0463872549718496	0.0490689798524154	0.0890630719041347	0.094209318055331	0.104066096963102	0.0945027023159119	0.0821784310060581	0.0576157512253074	0.0271046775043805	0.0118759792281698	0.0204993225601175	-0.035192813400851	-0.0577064679006968	-0.0787941582138198	-0.0691378351196341	-0.074031881815878	-0.102741820099456	-0.0854320185279694	-0.100670100344189	-0.114854645144264	-0.130706556822772	-0.121786567493784
0.0863245333852988	0.0734894266439252	0.016878548428865	-0.0166313227652029	-0.0509538608783555	-0.0792623387096098	-0.127442699109912	-0.0939165442452574	-0.0410160682457728	-0.115217206125746	-0.127035055953663	-0.0205889100660661	-0.0537094146329345	-0.117604917196302	-0.0748249041814041	-0.0225218360251088	-0.0762718289769641	-0.0290997610897536	-0.0325710413086469	-0.0826586175599191	-0.0885782463875768	-0.0500904503750479	-0.0444170378238749	-0.0797676567809175	-0.0806318046651633	-0.0532557305001114	-0.0477962706912242	-0.0696882072777396	-0.0463926922039676	-0.0571635354375598	-0.0126135065319728	-0.0332804941094788	0.00209393095162026	-0.00199018766300391	-0.0225302564563297	-0.0422088192099779	-0.0674323104385657	-0.0754416042120137	-0.0573314372204114	-0.0926892758412741	-0.102377710344157	-0.129102741302685	-0.115711775087513	-0.0960813091022403	-0.15618075502628	-0.134316181153595	-0.121695201864177	-0.138094630204097	-0.150491566152196	-0.132412339801192
0.0967948131894637	0.0846847282965613	0.0307371177407653	0.0107174593702727	-0.0286690681782562	-0.0578641577403676	-0.123224012992788	-0.111188138110654	-0.0536688288279448	-0.147471709877356	-0.207027099824783	-0.124669209720571	-0.152233690006715	-0.272965379217846	-0.269601438860325	-0.161729976781175	-0.234637578579448	-0.172371761094804	-0.174673193223729	-0.224521826552486	-0.228605078967948	-0.159567815620591	-0.151486471386735	-0.170148283037447	-0.15345552865907	-0.105633694166863	-0.0674655189080386	-0.0667951254599281	-0.0477139362930347	-0.0935749895195323	-0.0786909746202109	-0.127322710809536	-0.0928216980273549	-0.0851933625611281	-0.106352312052979	-0.148765661389734	-0.195796729333265	-0.169762337015472	-0.133612116356595	-0.173987773782271	-0.159251710550815	-0.174491398039488	-0.141600056226439	-0.099740092252362	-0.123000195455948	-0.0913679689101719	-0.0588254632630823	-0.0697518261594459	-0.0843307144085999	-0.0455873011849929
0.159698344734055	0.142246340299263	0.0766675870592511	0.0222189217171563	-0.0356315134503292	-0.0575254421687479	-0.129273730552611	-0.0997366718754937	-0.0276577199018778	-0.127884706000023	-0.186066935443097	-0.0888542639350639	-0.121670062652356	-0.235560829056318	-0.218126157233858	-0.137680834713296	-0.189429835137162	-0.147064671260336	-0.144957881271752	-0.198246857223865	-0.212304014647827	-0.155272161432361	-0.147763592974176	-0.160550719854154	-0.159117347553367	-0.115205650773547	-0.0629608644488098	-0.0671965994120821	-0.0506845044252844	-0.0968759447992275	-0.0772867256543594	-0.133011864637513	-0.0953137462910154	-0.0818991125274445	-0.110258706457118	-0.154055961460478	-0.196289481937129	-0.183517945676899	-0.152135503094872	-0.191141544401867	-0.188565800741189	-0.210212267258707	-0.151470560451419	-0.116263700703434	-0.160966604482006	-0.105509588035244	-0.060931063217477	-0.0683943314925244	-0.0678582035708283	-0.0339565650531581
0.230623777509066	0.197608419055162	0.0823101976764429	0.0187761328108169	-0.0247707834772756	-0.0577826394400569	-0.127046260804082	-0.106104875915842	-0.0483400800969635	-0.141611397693833	-0.199102746356161	-0.110354168895661	-0.151549556816515	-0.239441918438965	-0.216561490453668	-0.165169885143781	-0.189571628852636	-0.137764595391384	-0.119212393987122	-0.174695123592169	-0.188978867212868	-0.130497284977677	-0.122991985852223	-0.13170795352363	-0.152907669625798	-0.112452440702284	-0.0492356559327149	-0.052895174616844	-0.0505541044473742	-0.100138003294588	-0.0757835512747275	-0.115621904605157	-0.0890974578357751	-0.0832092412775161	-0.100463397153568	-0.14599221742666	-0.187274573523697	-0.185408975604338	-0.16010793727299	-0.195371677712671	-0.20038160070213	-0.216148109984346	-0.162312661146857	-0.12706296201822	-0.175695546419326	-0.127536217645994	-0.0852613447634558	-0.0864676425521014	-0.0958462479942965	-0.0787914605224574
0.277008119153789	0.258779295575903	0.150378827025848	0.0845611764420965	0.00348265003280964	-0.00675821091445498	-0.0875250157164177	-0.0523416128213648	0.0263897249382833	-0.0647739149103889	-0.133245452286493	-0.0403622595986563	-0.0671649626218968	-0.146922912642326	-0.129875892417821	-0.103797514654967	-0.101612773409516	-0.0860026089571369	-0.0715145932083736	-0.11447515264632	-0.137070740774136	-0.109817621575414	-0.099317924567261	-0.0945889741448269	-0.128718211980576	-0.0969687336573107	-0.0328334923574263	-0.0436392827964513	-0.0430818775451504	-0.094008743087338	-0.0813588686565218	-0.101289603980586	-0.0930561658412297	-0.0941074064420379	-0.102093621567014	-0.152023941073766	-0.165782831065574	-0.168925705062143	-0.16041856201932	-0.185431581219679	-0.193119279649124	-0.205488260848187	-0.148582940536284	-0.140851231680343	-0.173513053290107	-0.120154361254242	-0.0931718701042429	-0.0811686323839162	-0.0688140044045638	-0.0623114692004864
0.357085212137952	0.367472251099138	0.258339113169712	0.201628482968911	0.0644435762004317	0.0527290646580998	-0.0794290095264035	-0.0247236459335876	0.118854925878276	-0.0140550457473082	-0.120735494679592	-0.00246827977761954	-0.0211044262513286	-0.142175540299081	-0.15878605616422	-0.109671645457589	-0.113410585685544	-0.107130294061955	-0.113209738630667	-0.147954626864349	-0.162838048726238	-0.142217962157452	-0.121783306695695	-0.115610412403282	-0.144814007341983	-0.125012226604152	-0.0644118173355164	-0.0713652319906516	-0.0726156522698229	-0.120341936214309	-0.114898420284174	-0.139047439809844	-0.138345968412856	-0.131039609435867	-0.136740406249953	-0.186642760758703	-0.203095748510992	-0.190243878648865	-0.176584763784809	-0.194510429493452	-0.187649671723863	-0.204444377151042	-0.149835013824368	-0.126982356751098	-0.136839175729837	-0.0921364401641692	-0.0692238967750998	-0.0541688698998737	-0.0354698759882839	-0.0246098485475542
0.487747670261655	0.524641035467147	0.374648301018495	0.384769994165411	0.212749645371995	0.190213898843828	0.0134919622149726	0.0721578628713762	0.259451025388452	0.0994624725225523	-0.0599675819320402	0.0615311114687253	0.0713961412953844	-0.0632999842875161	-0.110578183008583	-0.0639761605342798	-0.0731058145291314	-0.0813264609904652	-0.100895108713293	-0.11576156973297	-0.132535002828815	-0.127923999460148	-0.105104883385879	-0.0864751982751071	-0.141638493933841	-0.154265031335336	-0.0906650199677079	-0.0993142408857558	-0.125721737514302	-0.161740443334749	-0.178078272582422	-0.190310624102744	-0.210259508039405	-0.195314859372227	-0.194525918930408	-0.232012143957831	-0.21678552209769	-0.193703993345184	-0.194739807310225	-0.200911633859718	-0.160411048774094	-0.173613306831442	-0.125450490414518	-0.111329554201891	-0.0885772631540344	-0.069412460876639	-0.0668628775683608	-0.0450923398659046	-0.00649069915558662	-0.00301986314975418
0.42719320507377	0.452121993596238	0.34128678058608	0.360005258717109	0.222301312623484	0.210766326237328	0.0581062292476494	0.120716260447898	0.309851516879555	0.18254621435792	0.0419138739631624	0.173026339282763	0.170530627114339	0.0623396217859568	0.0293832160043591	0.030484519002773	-0.00258509907896804	-0.0232819823446347	-0.0577763306272673	-0.0650571889804079	-0.0651992752280585	-0.0814033284667042	-0.0717283622276235	-0.0492266023497515	-0.108077925728041	-0.134579210313377	-0.0922010983191254	-0.103485044657721	-0.141706196777084	-0.165953910803881	-0.182513049253852	-0.182320283740543	-0.208020655218825	-0.203880146105265	-0.190839810736593	-0.191342082982327	-0.160799536472426	-0.140196314911643	-0.145950495591825	-0.125599869404297	-0.0750099764714829	-0.0847386389501008	-0.0644828399723358	-0.0656072432083576	-0.0550545557822099	-0.0386393983166094	-0.0489075125099487	-0.0453782813586348	-8.06238759349685E-4	-0.0118861023308104
0.397095998542368	0.509057446896309	0.419788079497299	0.493218635118724	0.318155634129739	0.308127882401663	0.158827445257262	0.247569412632304	0.435964859524513	0.302882161482561	0.163701017768138	0.295346030551158	0.279690204686698	0.149425956951599	0.106474109631789	0.100495199232821	0.0387909227723242	3.14604868668195E-4	-0.0341521901404636	-0.0211090908282207	-0.0327070987319848	-0.0611738627413153	-0.0452899841135062	-0.0288317295873163	-0.0849530185791111	-0.125831589017107	-0.0932666400855087	-0.104659473748607	-0.137725732565647	-0.155789907085031	-0.170681056721086	-0.165852300351141	-0.195205947161694	-0.184296456464289	-0.169716338933557	-0.167948102799557	-0.137337084568667	-0.121003098309429	-0.125425433032456	-0.102048465879581	-0.0473358388926561	-0.0563592849781082	-0.0536876783391044	-0.0556012007790632	-0.0341648231099769	-0.0474810837674408	-0.0641693823977972	-0.0513719370450966	-0.00850644803231705	-0.0174684607055581
0.35516622527603	0.488209157515792	0.42907526776745	0.475377508517398	0.274270140112618	0.243692302212792	0.0761421374445125	0.19473156477037	0.393029069566362	0.217517085875004	0.0913685937076722	0.256359908996202	0.227820740472054	0.0718710428731445	0.0392505562491974	0.061086753881248	0.00797766225957768	-0.0252369797611613	-0.0603267833606565	-0.0604714042095799	-0.0699854936599715	-0.098468628367796	-0.0849888960237552	-0.0607284020921583	-0.111625741422079	-0.136460649207069	-0.0951142224475155	-0.116930190323414	-0.132725186044553	-0.162649668996655	-0.15889266362337	-0.166494710665405	-0.200688230527462	-0.19385234163086	-0.180631274232837	-0.179831350022141	-0.155574954931035	-0.132013455521479	-0.142089489033965	-0.126245520291438	-0.08881695864028	-0.104106364004021	-0.0956252240966441	-0.0938663935934077	-0.0724612126941577	-0.0767124904239081	-0.0872279028694101	-0.0654526027162622	-0.0288435259652644	-0.0316575953272896
0.233149217686758	0.281663849355406	0.256529464909759	0.261793518695891	0.124512041567154	0.0913276705368821	-0.0441806027290339	0.0780449816520745	0.267508876677092	0.12189693275184	0.0434954730791705	0.251137170689416	0.199897095813209	0.0762128197036428	0.0782517052971781	0.0949184522847823	0.0376710264706214	0.0334780011665185	-0.0158847493480248	-0.0396605951368589	-0.015202655129892	-0.0286764332153766	-0.0415619437634659	-0.0131180386975288	-0.052143905613763	-0.0801739356709271	-0.0487665709349267	-0.0681149484598672	-0.0828894295742878	-0.112995406771311	-0.104432492979178	-0.116991191644325	-0.145764752981669	-0.139960461781381	-0.129636115189832	-0.128348719081142	-0.118766680203422	-0.0977526300310018	-0.09582000115244	-0.0747357090416223	-0.0437901530147583	-0.0583552971272148	-0.0550693125029742	-0.0501017489431167	-0.0513941682671651	-0.0520378626629857	-0.0651522900929637	-0.0446957210387921	-0.0222535873487618	-0.0399239801043229
0.124838589838657	0.209120940110472	0.2452912516762	0.268762136648541	0.130052347444849	0.091675542831712	0.0171803905548464	0.155542270082228	0.295548655525214	0.201881695909305	0.195541347524581	0.373170676113597	0.30016623484536	0.232318197981886	0.238392887848626	0.232510726884317	0.147085340720099	0.129947571828118	0.0817025718865745	0.0642899113114028	0.0888336513343345	0.073163431226764	0.0526931256734393	0.0607509444139129	0.0373900075146592	0.0148443969674273	0.0121977240737935	-0.00498750016015536	-0.0237096826253914	-0.035552109742594	-0.0348056125117728	-0.049878274771242	-0.0727385392074512	-0.0706983109043492	-0.058707481194686	-0.047423001035428	-0.0520970642116522	-0.0414026370897964	-0.0258614958872061	-0.00197089901192779	0.031575012545992	0.0286751562083058	0.00276057911271988	-0.00260683159977242	-0.00573582085947054	-0.012497348239673	-0.0455640035990685	-0.0468016577802767	-0.0211683893848244	-0.0456773273106471
0.132658455232476	0.271693663915249	0.300215423258688	0.36522746110642	0.216394936898856	0.165613194722251	0.0973967284530869	0.248125834078817	0.356113066628343	0.2476834581232	0.231098838763696	0.371707295389945	0.293146306308476	0.204317572548293	0.225436013908743	0.214046731133034	0.118701773855363	0.0806943914745269	0.043679945258581	0.0420086693525792	0.0438534946074252	0.0196581873471085	0.0209934448399193	0.022257991498025	-0.00184613748596792	-0.0184548904197787	-0.0109213135077735	-0.0321768350822995	-0.0377503650437155	-0.0573766704885129	-0.0576084162185105	-0.0776401640686079	-0.0993736987100703	-0.0869821594589707	-0.0835648180813116	-0.0864356688301268	-0.0680086542065671	-0.0668971961839201	-0.0635349278549452	-0.0350909643138063	-0.0181564258162555	-0.0358485970694146	-0.0576515890719559	-0.0624093873692456	-0.0482277914504987	-0.0679494484728345	-0.0936020880092712	-0.0862680643296313	-0.0611719437367247	-0.0647939188550891
0.0690149831049638	0.143234121098871	0.175038800706202	0.181584851651641	0.0726788807712648	0.035326022841328	-0.0492241217252504	0.0898990910723681	0.217741421789504	0.0674932418245241	0.0584056766201935	0.266280674250868	0.186121579248815	0.0723568176031081	0.104188631848171	0.145714231507753	0.0728319867189212	0.0735599592747298	0.0345317613240171	0.00677358135643692	0.0346686976564501	0.0227072102780349	0.00198702995454255	0.0329562535323204	0.0103241455206128	-0.0169624560011599	-0.00359450946241194	-0.0133814687515687	-0.0154503974157438	-0.0322270344408867	-0.0115262596918163	-0.0185814903973451	-0.0519116321593939	-0.0614692123571885	-0.0577132145875949	-0.0572173034246163	-0.0392887117808169	-0.0102240369430049	-0.0159678035205292	-0.0063265392330074	0.0112893322317722	-0.00577319940196208	-0.0213405113078658	-0.0247628179531442	-0.0017999240544301	-0.0371747803449322	-0.0617874804452427	-0.0315088574795839	-0.0235003570628755	-0.0503026242214772
-0.0720868736499827	-0.0388319435576402	0.0780892183094619	0.0659028955890268	-0.0148787485398627	-0.080424081434223	-0.104257071043524	0.0466136997681966	0.107997313762189	0.00808996976139822	0.0894885445861129	0.279571632037298	0.189539671011118	0.161527784349373	0.184167738541037	0.208202194937968	0.145771523442982	0.181084838303084	0.168518564685087	0.131213423806445	0.164098480373175	0.184861887347757	0.154159766674501	0.166863109430852	0.158493629723863	0.148262539053563	0.131854628686997	0.122317591828061	0.115907034779092	0.116620417478998	0.119193971396081	0.114606724216811	0.0812029785173515	0.0532872277428359	0.0581014557224424	0.054271115014412	0.0309868967140345	0.0491300510252186	0.0579580487987759	0.0645688692955117	0.0794443898319949	0.0910941551873821	0.0599807528152583	0.0422925686143602	0.076381952571681	0.0429228957211789	0.00866342544379516	0.043370970571632	0.0415864835604042	-0.00845216053689031
-0.203514294312735	-0.155184392927828	-0.011055245079392	0.00561385047843695	-0.0261016939744632	-0.0941928203929375	-0.0311524792225738	0.0928353300079608	0.0562915300552102	0.0352054437635693	0.187435699520751	0.258373967366784	0.155791626409478	0.187720520379837	0.216898408024048	0.20160651257277	0.128734971024572	0.157194131598194	0.168349768244251	0.141871450698515	0.155827991128053	0.203561200231795	0.177217162415138	0.145906063667723	0.182490582988509	0.205736557882914	0.147435512557714	0.135314271196684	0.149123344719446	0.145514195655632	0.139432328411332	0.160572916312527	0.12958690960894	0.098297881265589	0.100491073635414	0.0827100978497633	0.0254231018675268	0.0293026787946799	0.048010987049588	0.0272200473323905	0.0185575145339907	0.0480768024895287	0.00716974364693734	-0.0177435049927698	0.0266331836313209	0.0079717934416494	-0.0219661384228994	0.0119871894856695	0.00958530049275816	-0.0311382653739675
-0.186078792700093	-0.158940108618558	-0.0481614392370833	-0.0458934276965916	-0.0646752826430629	-0.135251813523196	-0.0961521539043107	0.0313088649106737	0.0178237017112767	-0.0457158305510551	0.0891361274365611	0.197128242181248	0.0906914195080282	0.106107772665078	0.120839072033812	0.120750120899393	0.0799286386799633	0.113897316877142	0.111929600697021	0.0867414545741136	0.10654203642882	0.140515805986044	0.115597581898795	0.112477207630659	0.126808803636818	0.141131667068624	0.0970021495756617	0.0926910200830833	0.0955350335255316	0.0997951851952377	0.107447758184333	0.121431134571499	0.0974945736870007	0.0672900669313906	0.0702079031199366	0.0654800786901836	0.0139887619238664	0.0259991471866251	0.0349940516264726	0.0112907213074148	0.00824266064080213	0.0222078884504699	-0.00617466150162286	-0.0207091623381137	0.00619182928288849	-0.0250491996780482	-0.0416928454801641	0.00403096525307454	-0.00809090792717069	-0.0438189161080698
-0.165156808596019	-0.117660832436677	-0.025103169061209	1.64033548932375E-4	0.00911943800469828	-0.061123129452444	0.0525744320990656	0.159050136794902	0.0518618174483386	0.0430137582751616	0.214005050260904	0.197167546723316	0.0654411615541564	0.143559903147135	0.218773839288552	0.120440480322916	0.0586035844105382	0.0535316578369593	0.0799682308382213	0.102450904078004	0.0803921992342502	0.102082381797324	0.125564100848633	0.0676469188515834	0.0756106162890447	0.130232328687061	0.0811475934572581	0.0482892311108714	0.072001128609767	0.0666723795207389	0.0788388770178608	0.0835043489074931	0.0725529242546828	0.0371100225100589	0.041738011270175	0.0516600603344044	5.05685607711922E-4	-0.0157492997640799	-0.0310857868056351	-0.0401324285576857	-0.0744875674374637	-0.0606787801135997	-0.0920045432355947	-0.110575055582543	-0.118460274416609	-0.138871386191029	-0.145012735433344	-0.113501650663148	-0.117478682643115	-0.130352297522163
-0.0509698977911705	0.0227200632324282	0.0692640244238274	0.126007903006698	0.151549156124173	0.0833458589272986	0.166237686912612	0.228967168941762	0.105096575960811	0.08448707912235	0.201668787429595	0.129654084396528	0.00646856983368989	0.0551755264184742	0.122040259774346	0.0372996442491368	-0.0446797916688481	-0.0453130638689796	-0.0380095180286106	-0.023123091110092	-0.0395507010599465	-0.0212129478945953	-0.00164112023197571	-0.0590031874984497	-0.0342214594459054	0.0152234776149015	-0.0238297361462951	-0.042065759273976	-0.0157274232947346	-0.0260374111642643	-0.0200709939953063	-0.0346192856367552	-0.0335232445983012	-0.0414877305915983	-0.0518334839296801	-0.0502026691322077	-0.0855767756066807	-0.110235734593709	-0.140720224787964	-0.136540747388387	-0.16027191868803	-0.15074326718854	-0.156094566041958	-0.154388627046615	-0.174754343340741	-0.184553380819924	-0.179197760336841	-0.159936543945621	-0.150161240800637	-0.144836306330512
-0.0674082133925623	0.00886434705266324	0.0559346953691356	0.137937072325848	0.192088169661469	0.179426953806325	0.299015135535626	0.345111969504773	0.193100301287767	0.221047697830039	0.350183442693063	0.215038819727409	0.103979336381845	0.167772888041822	0.217732659347422	0.128391731508633	0.0654938578303798	0.0381625203273906	0.0633124230804499	0.090508973538652	0.0519552591212292	0.0593865099452425	0.0865493333150083	0.0253848450693025	0.0246165570312383	0.0861315058282582	0.0556439510401547	0.0216368543478781	0.03452819529807	0.0108871063844978	-0.00451462052099147	-0.0247426531604299	-0.0351482143459803	-0.0414946412200185	-0.0471189787781282	-0.0428962284008887	-0.0694271267881856	-0.0961488946039751	-0.124707570973169	-0.0917311000367183	-0.109669014941137	-0.0920789445967361	-0.0982284785291851	-0.11234759297894	-0.128279597139534	-0.139388482397939	-0.137653946780624	-0.12839761399899	-0.110132807689241	-0.0980849550364448
-0.0520810642128219	0.0102721244737857	0.0345914702876767	0.153283550517499	0.233912750553157	0.21799844629356	0.314733174626348	0.286920249119818	0.115432462814825	0.14989802541197	0.213876374045694	0.0602890007999226	-0.0266844538903999	0.0148933814640622	0.0347647563696195	-0.00861989723355412	-0.0516879152300154	-0.0371381027649745	-0.00969498291715361	0.0012688792451739	-0.0272877306216721	0.00286467322142311	0.0384551224466366	-0.0086241672592098	-0.00356942284605723	0.0609927579837065	0.056099981558154	0.0451229852508664	0.0588827131742617	0.0493932592674381	0.0273327795211676	-0.0262790868684462	-0.0239914315292502	-0.0202775688920508	-0.0369729899327116	-0.0629067812320748	-0.0967954263585145	-0.128679557702617	-0.120376173055827	-0.109589270024951	-0.123604879149645	-0.109360303429031	-0.0851904878086536	-0.0794926183494622	-0.0781229266089343	-0.0609209446305513	-0.0376835595873912	-0.0259858414938054	-0.0284655182494018	-0.00757799077446338
-0.052892396113139	0.00708072973569043	0.042236772244026	0.157064552427688	0.220362486033681	0.252878335947697	0.357354459223446	0.318607969168861	0.168944678854718	0.223055813405453	0.260701099537743	0.0780741892777038	0.010136524947292	0.0654797012054213	0.0785447895040874	0.0124943205805621	-0.0108098056404353	-0.0259723947838863	0.0325234735196869	0.0566400504313993	0.00201564520850772	0.0333112369259882	0.085207785207047	0.0410995112365395	0.0378587728838214	0.0953541444629226	0.0935818266180481	0.0848939419997184	0.0809543884072271	0.0703902209223398	0.0219639886340018	-0.0105410302945681	-0.0174926020775586	-0.0217400112095362	-0.0319577547199542	-0.0559807259203862	-0.069883056046594	-0.102768072805535	-0.0938783597748209	-0.0729736061568277	-0.0965319826690525	-0.084558928519611	-0.0604062787312211	-0.0686038944095912	-0.0529068955227727	-0.0155044958191785	-8.90303621390428E-4	0.00409563363489596	0.0194454577482924	0.0329546997533272
-0.135205474279619	-0.100724958157687	-0.0351930830842652	0.0455688057924544	0.10448476477988	0.0827292478956962	0.178159839479479	0.190259510438137	0.0473508923348062	0.0600693739564983	0.13491930360726	0.0523070702082605	-0.0550704912959756	-0.0294439997103915	-0.0468801001204677	-0.100927196342975	-0.10790819442826	-0.090231307409063	-0.0181639147157109	-0.0255686365212064	-0.0583281257905454	0.00356844670793165	0.0400227085112832	-0.00293712429590266	0.0138819791405286	0.0643281750592041	0.0612283084123366	0.0531669778329766	0.0806106006156365	0.0687754278813365	0.0633988858553709	0.0328066904951677	0.0238023194297953	0.0126437858019078	0.00711497323369955	-0.0212099590071515	-0.0460364069126817	-0.0616100831509633	-0.0484016222372748	-0.0631398426220352	-0.0729855279207186	-0.0655698926471322	-0.0621974518165095	-0.0240984461640021	-0.00623378457085659	-0.00323185486279827	0.0183708825286388	0.0509417288117578	0.0396613600000331	0.0498062578242069
-0.159443350236812	-0.138339537594975	-0.0823528415100829	-0.0132821653968471	0.0162396110401756	-0.00458647206660836	0.0563365631496165	0.0629012367467856	-0.0273798714091826	-0.020708116739707	0.0191759688470265	-0.0301123329604058	-0.085360865045922	-0.0911561426860971	-0.121972900608325	-0.121960693735726	-0.107837793992395	-0.0831613526599307	-0.0367973402487674	-0.0426696113177918	-0.0588065975753712	-0.0145994155494884	0.0213901284402606	-0.00360986674842589	-0.00138286141921756	0.0486221517207902	0.0590739980120194	0.0625409749506866	0.0730169433354636	0.073197336784266	0.0572110727693392	0.0374348220259017	0.00720366849671449	0.00710639335168954	0.00697386226988784	-0.0268072566529918	-0.0409784324635207	-0.04253913319049	-0.0256259657655635	-0.0383449671275709	-0.0365276244902761	-0.00754302300120166	0.0223606351122986	0.0409463878581352	0.0608274556635586	0.0766869331417249	0.0849230290119865	0.113849773431136	0.102636527750945	0.0984593538604978
-0.142031219861409	-0.133197490937602	-0.0774882734803673	-0.020212617086259	-0.0104895369469504	-0.0176645858102583	0.00685602374285072	0.00310742378135001	-0.0504100171942006	-0.0253050597481137	-0.0176213145188308	-0.0742765855154219	-0.0823765951631646	-0.0774090719459453	-0.13044680609018	-0.101415444654384	-0.0907835716947361	-0.0704762307615741	-0.0669131372760138	-0.0776826519132208	-0.069232051919617	-0.0423160602519903	-0.0336822699570344	-0.0349349900357453	-0.00358052181718037	-0.00384946939338274	-0.0167891736186104	0.0195971772206993	0.0125519243198122	0.0259143044171909	0.0162979423258604	0.00875198880375943	-0.00773768802758287	-6.17741876412945E-4	-0.00305787829904747	-0.0269601685686503	-0.036433589276391	-0.0180361540686109	0.00818993070728549	-0.0128081799194961	0.00877544395824397	0.0590034663538715	0.0843619139038338	0.0888322295820672	0.100817482368979	0.115889355263912	0.120526852163516	0.130686911425538	0.116445836504911	0.131969926595603
-0.15532793335334	-0.138396527786793	-0.104556225860884	-0.0448641603843759	-0.0354410820956995	-0.0298747681353394	-0.0111301862077985	-0.0129320522929894	-0.0497646575647631	-0.0144228597886539	0.0019042805350361	-0.0403638330980111	-0.0518123425626508	-0.0455582564045191	-0.114248653620936	-0.0716614466108439	-0.0439800073590755	-0.0051232956492742	-0.00499273311740595	-0.0334958861913521	-0.0163925507950139	0.014639492583592	0.00643543726799056	0.0047476677219397	0.0387743435902387	0.0423510630096038	0.0165257566692652	0.0517159539890899	0.0387757721446755	0.0578840703509855	0.0366032253693549	0.0450918116173998	0.0170244838683144	0.0188173933568086	0.0288340382869775	-0.00196785552613512	-0.0234509198830128	-0.00587628798104446	0.0293132306214939	0.0126164592210844	0.0430389100785443	0.0919362528362408	0.118866776149676	0.114922757150175	0.139429124048895	0.157753809705198	0.15263373478088	0.162127528800889	0.144658320677177	0.170047169627817
-0.176244348536098	-0.157981859126958	-0.128952669184333	-0.0717434487138662	-0.0499978337360443	-0.0427481886854772	0.00383539083931444	-0.00501218331015757	-0.064632639797066	-0.0251736621233843	0.0199208409603114	-0.0343371740665696	-0.0776853511334931	-0.0610177359702144	-0.108763226002155	-0.0963333991258047	-0.0731134939389657	-0.0269691560427604	0.0017934429289602	-0.030303551863691	-0.0255408257532814	0.0305470058937075	0.0319863932020756	-8.83399355381862E-4	0.0396921499830884	0.0904472857070998	0.0570613972362756	0.0689440116267635	0.0802467330308222	0.089563171291847	0.0796452337775873	0.0792934159353727	0.0476409953295102	0.0467876464542794	0.056936604087962	0.0316966088607921	-0.0160112133012767	-0.0288176030222697	0.0174222294351707	0.0101279786113018	0.0126469399478232	0.0415931434290514	0.0638051908683861	0.0571135336948592	0.0843102890904188	0.106545131501307	0.109532151260232	0.128662216042372	0.1068984678814	0.120301373868006
-0.146337513922291	-0.144946370162387	-0.133368044355741	-0.104760726066786	-0.0888403481428137	-0.0972501995488522	-0.0504172614164118	-0.0534764848045025	-0.108013732254214	-0.0792242198713105	-0.0215767825755526	-0.0584127083364797	-0.103365830547133	-0.0773872292911985	-0.120733893771721	-0.121605732074342	-0.0979317850104754	-0.0505339331469663	-0.0211959126705784	-0.0584620231988814	-0.0506049354126334	0.0103389788040509	0.00631446320327806	-0.0191873668737003	0.0238764559004333	0.0675019951138878	0.0360741326539805	0.0553455806390201	0.0705915079876299	0.0777654488894346	0.0877608922629598	0.077513764053268	0.0577007383924252	0.0570410028647585	0.0613749880967831	0.0390824043680559	-0.0100356820232458	-0.0128186190246049	0.0349846284506576	0.0235428661615646	0.0301370251302634	0.0514135641449436	0.059100470113478	0.055370078593005	0.0876093595382829	0.109845963575705	0.116329497831546	0.136808943628911	0.110051317133449	0.119327597985183
-0.121587935357743	-0.117375839041004	-0.118501543150036	-0.0783640691995222	-0.0407931597708407	-0.0376577430885895	0.0162692158574409	-0.0116204321485891	-0.0654681374012566	-0.0279281771705193	-4.88194635173586E-4	-0.0638931126230606	-0.0785384577946657	-0.0587619604132079	-0.107210881327409	-0.100142195552714	-0.0736034428179488	-0.0387480441339664	-0.0148176115442762	-0.0351816991703846	-0.0240883031571213	0.0309889041607772	0.0227674906594775	0.0102155916794324	0.0461435265760159	0.0734436818325827	0.0460577440398764	0.0685429868781287	0.0674187104407813	0.0695713742347258	0.054644720474621	0.0547769826304945	0.0175999157613292	0.0241300231757866	0.037729692017923	4.73338662316615E-4	-0.022512070257082	-0.0262216396741061	0.00273137022166597	0.0190059570318683	0.0127677954229953	0.0285468249080144	0.0509467726822671	0.0073157171032919	0.045354033858637	0.0965737105982534	0.0899371548022579	0.0894430259496348	0.0597993204928094	0.0678117302413898
-0.178221809657207	-0.175083267912072	-0.143318795887133	-0.107030530373193	-0.0794025319148685	-0.0817012570691711	-0.0243672424595099	-0.0428087843405489	-0.105012933286348	-0.0672774074758345	-0.0132995465658007	-0.0726124319828435	-0.10884783568585	-0.083137174851392	-0.132614471792413	-0.132255806702634	-0.128949996336277	-0.0963138823082651	-0.0794858655472615	-0.0999279762462169	-0.0909800205379559	-0.0330071331166318	-0.0423064872541057	-0.0508415951785176	-0.0028729674265312	0.0298505868195422	-0.00781971594552877	0.0235421111073582	0.0265723060033363	0.0372757466214278	0.0377612818773636	0.0369651440271374	0.0261158983173316	0.0327601761481255	0.036227422235961	0.00348040309583145	-0.0354539289765186	-0.028922638274071	0.00992373966727211	0.016700008500201	0.0349095233693356	0.0667810682217254	0.0761137220483968	0.0603662451871356	0.0908064143852667	0.126521758277266	0.133031352905947	0.132161142405195	0.101736000603517	0.122603894825178
-0.161575449846008	-0.171314722627647	-0.137442307851485	-0.124301957205084	-0.102048678363617	-0.119912958222544	-0.092452724058247	-0.112103177965784	-0.15638487843342	-0.147919361238607	-0.120742849842841	-0.134242538516078	-0.168590489142181	-0.181671158730428	-0.258089872960601	-0.205780395693001	-0.192699399663947	-0.141368621228079	-0.125589034184802	-0.175021205977368	-0.161761918831982	-0.084825048151355	-0.115528385974376	-0.113333491799275	-0.0391280657115217	-0.0110330871081795	-0.0362111343104759	0.0184063377808605	0.0344523719108575	0.0362064283789843	0.0317424106263255	0.00904388689448738	0.0027365108005985	0.0209142999869295	0.0159564191665238	-0.0394015632444552	-0.0950778628440174	-0.0884295574744787	-0.0204103104677389	-0.0329292212238299	0.00356823826598675	0.0364931756172185	0.0686393063117035	0.0794301279683152	0.123630835821914	0.162369467236625	0.200871447150381	0.217669415892533	0.186137455473701	0.221902686821992
-0.134518066989563	-0.147918930355933	-0.120725510508287	-0.119490530400836	-0.103411077238156	-0.120732533089616	-0.0963801658483241	-0.116492433526796	-0.15484398212656	-0.152635398880199	-0.128725526073092	-0.141644663287814	-0.161271446844405	-0.171343682497861	-0.259376589765256	-0.204265472974444	-0.172491826080979	-0.108249906592836	-0.0759621774755492	-0.137634923344462	-0.124212492240928	-0.0344998410317367	-0.066547661722691	-0.0778253492855855	-0.00280037462517533	0.0210421425318584	-0.00852313194628577	0.0408451383071795	0.0631138515049987	0.0710363227961239	0.0617446502701874	0.0386847574386448	0.0323040406438596	0.0515404138309647	0.0466059008458899	-0.0195914240273753	-0.0840517088645769	-0.0860989940830156	-0.0130714084355935	-0.0202340003289001	0.00410388219821639	0.0224715693317325	0.0708488811775296	0.0910162684072646	0.121581599979241	0.157144208780986	0.200493963130241	0.221381983509707	0.170027945919721	0.19757015851863
-0.143888484378764	-0.146778934226989	-0.111547193272801	-0.103143428870517	-0.0933988234880944	-0.0991405026295521	-0.0561652002848096	-0.0738953593180769	-0.114113700713549	-0.0869202282187242	-0.050657830912308	-0.0905552753489663	-0.0988407697585975	-0.0730000005083184	-0.139051138695227	-0.143960945221557	-0.13128758391282	-0.120550664809161	-0.0993897997518337	-0.0961430424738116	-0.0938670234796375	-0.0626758188045309	-0.0654123426849662	-0.0475761760837036	-0.0239484055475455	-0.0194894281594011	-0.0260632869260906	0.00984947235282987	-0.00608935100205508	0.0100343147712229	0.00187211687919477	-0.0118970367316131	-0.0105458989467754	0.00157291911178495	-0.00146625009496875	-0.0319438989835479	-0.0463242173330026	-0.0558721684834592	-0.0213919779951434	0.00380680576653925	0.034780269124548	0.0663158259500477	0.0730921899948109	0.0647666868186834	0.110348608965729	0.15332127960573	0.168990644610518	0.164922927524075	0.143307080118328	0.155042264560441
-0.155936682109527	-0.174849146225029	-0.142367941707663	-0.141716310445988	-0.126087662693797	-0.140499417176553	-0.112771452475741	-0.13235498222127	-0.16732088789591	-0.141688543508135	-0.123958333615471	-0.141139999780265	-0.155439034490087	-0.155455893389164	-0.207863373965459	-0.190140564142298	-0.217685287723389	-0.193490894010022	-0.212543321332022	-0.22482707363965	-0.200559371143503	-0.171360835006504	-0.196397358095922	-0.165132276007558	-0.130591165652122	-0.11769911747478	-0.129577375630257	-0.0772991015054159	-0.0864033228914768	-0.0761422044905554	-0.0641825984500458	-0.0874808521114493	-0.0691926245080872	-0.0543382207620363	-0.0686431429776195	-0.0826843892255528	-0.0907612222097763	-0.0649798792521851	-0.010261486051373	0.00468585710459973	0.0588913174337695	0.10347416861173	0.108967704594094	0.0946485337702468	0.132686821587603	0.186213985058159	0.202871870038921	0.174958436103613	0.168584017137581	0.197128878984556
-0.131950793645925	-0.168512689104221	-0.143397181628761	-0.149336833974589	-0.140376093733414	-0.157670893161249	-0.157685234281444	-0.18439133116078	-0.207018890770763	-0.20652194355055	-0.217456422014626	-0.212228883652508	-0.219715213673659	-0.256427657852317	-0.329384017135175	-0.247486915227877	-0.252805233470796	-0.181798685116157	-0.204565977234255	-0.269725736464089	-0.231239088350477	-0.164434676622458	-0.223367292914173	-0.204627769968702	-0.120356413219671	-0.11240298033213	-0.134635937950544	-0.0621965321772403	-0.0494899060073329	-0.0399677342090368	-0.0315448875149263	-0.0584254248192833	-0.0335968658662369	-0.00892758011498598	-0.0259615634999871	-0.0685606682490445	-0.108830460673376	-0.0703648364582204	0.0058610385501639	-0.0108995076357008	0.0376269120777087	0.0666549889175778	0.111571203765011	0.126650877972012	0.145130722991924	0.196849266403266	0.248708099613344	0.227205652606976	0.187998652326354	0.242348680672143
-0.107006896892406	-0.138656745649909	-0.130605593159856	-0.145798050543091	-0.143727598872268	-0.153502310986504	-0.147054053873402	-0.180031756586515	-0.197462393110554	-0.193342637954304	-0.202222928664952	-0.192714996124141	-0.185946363774051	-0.212455714534102	-0.28998790798469	-0.215889505460471	-0.210589057864248	-0.150627059259169	-0.152597197557416	-0.214154009971836	-0.186138944176251	-0.127690124468488	-0.175885908989958	-0.152716797539038	-0.0887128702877406	-0.0980569447698636	-0.115629020452375	-0.0495520885344737	-0.0489577689489513	-0.0291670598045974	-0.0198679128354468	-0.0353893109086607	-0.0122515813807755	0.0118362772180511	-0.00331892724028123	-0.0449033719784945	-0.0791336822871158	-0.0502288666761591	0.0142172892938946	-0.00812963531111188	0.0369598953304991	0.05513370618604	0.101927180967611	0.109906826807421	0.124169825162125	0.177478184071856	0.224168560296559	0.204951618383199	0.152047292033706	0.195577835115547
-0.069298602224828	-0.101291226909813	-0.114494356816393	-0.124320960803264	-0.122088802967789	-0.124858663993158	-0.126737961542489	-0.161697136343462	-0.171483889695557	-0.164243085462694	-0.186105751764362	-0.172968436952648	-0.15701060310415	-0.184037147819877	-0.234903092339028	-0.193108376897968	-0.232324792131761	-0.21175719520431	-0.25266717011553	-0.271177949087247	-0.242699511879805	-0.240125132329488	-0.271922221775306	-0.223125521177602	-0.201332336773558	-0.2223465610853	-0.222593518543881	-0.164795297805033	-0.174083200327332	-0.158420065596031	-0.135033261838252	-0.150208060461718	-0.118595983314875	-0.0938971354574787	-0.114199956654143	-0.117791750252236	-0.0873349478403917	-0.0463014453807602	-0.0145812787143847	0.00807150848625511	0.0566200550869016	0.0790339979352929	0.0940074369261888	0.0961153204061802	0.110703845057095	0.164903779272802	0.191583755500057	0.147946431699016	0.133894724240548	0.171377243334007
-0.0768580927410236	-0.111948155966299	-0.120860294211747	-0.12318902244917	-0.106005476276778	-0.107423832311628	-0.139700198134823	-0.168913728792629	-0.158401542568309	-0.160802783282869	-0.20451500947269	-0.175503812779694	-0.151657718777552	-0.216335608998937	-0.283467052405203	-0.200900747345856	-0.237749888973928	-0.196149187157731	-0.249134568196178	-0.28843010094489	-0.253035144093424	-0.231987168975758	-0.284113973151117	-0.223245733693686	-0.183303944772368	-0.212196634153409	-0.213102558385795	-0.145333762464204	-0.157532275408109	-0.14745518377994	-0.129142853753518	-0.147470635256513	-0.113125589100857	-0.0864591494106883	-0.107143352968498	-0.120803729696289	-0.114292308693997	-0.0454071625047223	0.00276004462832842	0.00555156573652903	0.0713875280078981	0.102729469515272	0.126977571891131	0.136578506950322	0.163886887740094	0.21222790842238	0.24074538511807	0.199796655044116	0.18058201596979	0.233628666658722
-0.090761738937949	-0.121166600778767	-0.112264703563755	-0.125099295149799	-0.125729659041868	-0.121380522200132	-0.185805502129977	-0.221239467637291	-0.192117670872795	-0.194899684499452	-0.252930697039154	-0.208658642537013	-0.183514450897394	-0.251088835287696	-0.334584994014092	-0.230752676726459	-0.249418536143324	-0.194543177667355	-0.248632916314966	-0.308764127210691	-0.267375416783735	-0.232884093548297	-0.294595420869179	-0.243637602794934	-0.184468875863697	-0.227653585655925	-0.233938976976228	-0.151342326748481	-0.15817551399358	-0.144480506962514	-0.117986011947224	-0.130546112578719	-0.101312107635721	-0.0596662105513921	-0.0722393803887951	-0.0933850105752956	-0.0988678133806793	-0.0204878357898546	0.0289837469033023	0.00856438634763977	0.0826914434360847	0.1117301394657	0.138546614111067	0.149679705332636	0.170623479104124	0.218807692609664	0.254328569712712	0.203618421029237	0.165866353476675	0.233877082657964
-0.0409098305672724	-0.0680579733553334	-0.0910802698858595	-0.106538597290903	-0.107189418904863	-0.0889415652058831	-0.155659041523345	-0.204070298423905	-0.171266541938111	-0.172299945577121	-0.249091226874362	-0.206478480562259	-0.161066865603951	-0.222685825180248	-0.301430722368226	-0.202569904880261	-0.222951869473434	-0.183974931098448	-0.250258147692725	-0.307312125794478	-0.26762952171092	-0.24818164386321	-0.308742784891247	-0.264807412853705	-0.217826632822703	-0.260403632311029	-0.265385696316414	-0.192963411140751	-0.201336903887475	-0.196160327449937	-0.154696396817102	-0.160066346756273	-0.112265885949669	-0.0764171923825147	-0.100240905454874	-0.111347689417843	-0.092847982624337	-0.0234511353379097	0.00818024707357365	-0.00549581888527775	0.058001266440894	0.0750207920929357	0.0988253816867387	0.103054888391894	0.0966244468249303	0.143404413143452	0.173702936594669	0.112598211112978	0.0874155842014284	0.147333818825693
-0.0470349307497162	-0.0610915280615904	-0.0794434307548832	-0.0956809647730814	-0.103824328254021	-0.102428930894919	-0.169294048908684	-0.202115617275667	-0.154623988263299	-0.161185939763465	-0.245538019128731	-0.182929682340822	-0.117660096755514	-0.195256046271275	-0.26884370396153	-0.187208057501225	-0.223782561216078	-0.198408633636825	-0.275631195549695	-0.306899595240431	-0.259852461142021	-0.262171566244472	-0.315067914769669	-0.252288879276459	-0.224497775208892	-0.279542297699832	-0.269769942117763	-0.202507091535301	-0.21646400006099	-0.217410876207174	-0.176955512586145	-0.175855292271672	-0.137323344908236	-0.101725135822196	-0.115184645902036	-0.107571276728306	-0.0878050796361598	-0.0225144550163416	0.00339089842214802	0.00448748443199317	0.062999807499918	0.0803203405821681	0.0949616239895687	0.0839373339359733	0.0816529071592362	0.134075988896658	0.148693334411692	0.0864753846672518	0.0757089913460941	0.129173713698352
0.00346237636673868	-0.0184267490670855	-0.0607178514977697	-0.0485481093459726	-0.0525897769033528	-0.0799335580861442	-0.135642257894783	-0.143925660598718	-0.091615582356543	-0.126514917462679	-0.186462652250304	-0.130856830923434	-0.0838595601345453	-0.162803353855529	-0.202830959351868	-0.137282186998048	-0.171538114744124	-0.153285560955857	-0.203305679134924	-0.221957812449934	-0.17245624944047	-0.183729499789066	-0.208241298817133	-0.183448741028934	-0.152535509359205	-0.204324977706423	-0.187766946647328	-0.155319044305544	-0.14083353230227	-0.148430668026662	-0.10520147714604	-0.100085412732524	-0.0612346139219187	-0.0356934694757051	-0.0587521939057458	-0.0626198681441814	-0.0643410570997186	-0.041445581657186	-0.0198944896629452	-0.0379280564491399	0.00511476216844684	0.00666977873344369	0.0178527469416827	0.0449476589382561	0.0160495756824468	0.0157932395291579	0.045260704877721	0.0423798619446206	0.00894197032450756	0.0392879364692611
-0.033990201295554	-0.0374160140938801	-0.0425392908763465	-0.0361576617939855	-0.0398967796019297	-0.0682883769552025	-0.130975700106262	-0.125538159558226	-0.0883840585591245	-0.126721806485146	-0.170657597997283	-0.0976148529065803	-0.080494998504527	-0.173396064006408	-0.188642953189946	-0.130914188071233	-0.172543046979971	-0.139675074549618	-0.185285504221937	-0.217383751392833	-0.184779330280583	-0.18493169828214	-0.210673659076788	-0.20193388552686	-0.163257394821087	-0.188898750517087	-0.180762135090403	-0.139454606923568	-0.128898344011227	-0.139948368891338	-0.104468058336224	-0.113514484641257	-0.0734280978014421	-0.0387776174504196	-0.0678361157965191	-0.0942898819540461	-0.114740076905621	-0.0918345507591985	-0.0558242277363465	-0.0762850939479482	-0.0288484691252793	-0.00983704114374131	0.00587652375784552	0.0262581012640728	-0.0145013065562305	0.0172021629516531	0.041342219267176	0.0189115710468505	-3.31465267203625E-4	0.0460094267549821
-0.0136414353873082	-0.0363217299407025	-0.0392174831579293	-0.0329020477652941	-0.0263448485524506	-0.0570000188384031	-0.109679683841147	-0.128226827928364	-0.0908873344681339	-0.11792952124413	-0.182831421640065	-0.131483587395378	-0.0889992841024837	-0.17672695545872	-0.203781350304158	-0.14106042701906	-0.174376762395575	-0.142548445819953	-0.187389718253611	-0.217229929898988	-0.171592259377148	-0.184821126837087	-0.216568519983647	-0.194634369226907	-0.159413652435436	-0.205272350910067	-0.195394564495506	-0.159085038962068	-0.152902857928431	-0.157937576362671	-0.129143117490127	-0.129056276908892	-0.0945167219611991	-0.065856027151184	-0.0739301718003751	-0.0780989321682855	-0.0650910146194661	-0.0408115536547145	-0.0215203018568157	-0.0305895286848775	0.0059094579275694	0.0198393905630389	0.0297039225348521	0.0470391473741725	0.0237950260218407	0.0341108826937801	0.0514059068031152	0.0342276922692926	0.0279827918312417	0.0528995443841308
-1.87991829964251E-5	-0.0302524401005281	-0.0328688553160259	-0.036026023902323	-0.0342379568183402	-0.0438588117812491	-0.0952358023338568	-0.126105296740195	-0.0840999137456834	-0.090456256039488	-0.168856660552051	-0.14402910554571	-0.0831768179805384	-0.161309416779015	-0.194638316168986	-0.136837692366956	-0.174295486076345	-0.163251309785992	-0.215114331652641	-0.232990334936545	-0.193991065746904	-0.216403541244146	-0.238016675959428	-0.205142742614899	-0.189902428243324	-0.247712669440078	-0.222997972793603	-0.18755572391947	-0.194595318032519	-0.205330154674466	-0.1796716975997	-0.17203669722762	-0.137947826156505	-0.114352228118712	-0.109729595898769	-0.088919697741528	-0.0522630533319504	-0.0171262332933186	-0.0112685457990619	0.00343039615432372	0.0439861427997765	0.0502136889208334	0.055660393927841	0.05226178843519	0.0312716954745955	0.0465320842960043	0.0525366665219284	0.0108876954465191	0.0157712419331803	0.0439061007471921
0.00255889241053007	-0.0164528090052701	-0.00862837990547263	-0.0143897880306932	-0.0101687248456115	-0.0137028548226523	-0.0659005522130371	-0.095919110346883	-0.0544317351329021	-0.0586012841507027	-0.130893208343138	-0.112274084666071	-0.0796149117056982	-0.145188001930074	-0.165356418638716	-0.111683963943194	-0.14208831598187	-0.131539058888948	-0.176689030753634	-0.196126620059514	-0.165330161293507	-0.18818927176106	-0.207804810203619	-0.174765049932797	-0.172227528327072	-0.221871806089093	-0.198134751544941	-0.170162967130619	-0.183366831048698	-0.198052998720417	-0.172935865763403	-0.166769997717831	-0.138139533536815	-0.116055387989184	-0.111306487633409	-0.08108355047251	-0.0459521985294326	-0.0100540682258433	-0.0108903324744822	0.00217343741634515	0.0330884821681242	0.0382253540937178	0.0433732919381268	0.031177567388343	0.0149482817870531	0.0254683709669524	0.0218281888949308	-0.0235594428987547	-0.00357496233416553	0.0255885529388941
-1.17310061532311E-4	-0.026918649904053	-0.0131538432127262	-0.0145711070543611	-0.00868480692249021	-0.00217212146747571	-0.0674868475217604	-0.100395505327289	-0.0334977820896683	-0.0373255645047484	-0.124362202498239	-0.104626405318334	-0.0500504183275536	-0.115270091216898	-0.132583557533777	-0.103127980362126	-0.145947008817491	-0.164369783829867	-0.217034244219905	-0.204123478392102	-0.178002216934335	-0.223633026577444	-0.228434552439221	-0.182430391584185	-0.208567573157185	-0.266830227692155	-0.219068368753592	-0.192991469727789	-0.213440435775281	-0.245539017880974	-0.232948722691814	-0.221713217416379	-0.188838198172207	-0.171395705324923	-0.1637823673497	-0.118580457389574	-0.0686346094626508	-0.0259879719580447	-0.0365895082135067	-0.00740717072561889	0.0338840036512535	0.0377618128665648	0.0373960379525952	0.0312623305929989	0.0143660708711969	0.0101467465437619	0.0132455034010224	-0.0340300961906811	-0.00831981305184618	0.0229021353875184
-0.0384881917900009	-0.0509193979504608	-0.0314486175947453	-0.029868447457993	-0.0365172425530663	-0.0255724556654398	-0.0873889981371298	-0.117952531131951	-0.060674832140952	-0.0541889999888617	-0.141919775949658	-0.114145189903383	-0.0496575522877149	-0.118204617326562	-0.141344081964317	-0.112504231386067	-0.172841101509947	-0.184974740807191	-0.252548447000602	-0.242607896783918	-0.206885245171846	-0.253142515369112	-0.266767684267837	-0.219459370021323	-0.231682651891625	-0.303919556387315	-0.257348387326504	-0.221519315115258	-0.239793252975303	-0.27088672503403	-0.260941392941254	-0.242919149016432	-0.20710240217913	-0.181293969612139	-0.167055883124096	-0.128106233759706	-0.0782963565309894	-0.0238809185460195	-0.0311270272617481	-0.00492580014923779	0.0524885470460234	0.0613344661145095	0.0494621717811696	0.0393271455517927	0.0265009877465142	0.0271795098382591	0.0255195358931371	-0.0199543900788209	0.00652293045723614	0.0458195726161544
-0.0921178224510519	-0.0807608138792343	-0.0474546957193241	-0.0384572444589174	-0.0603808521965359	-0.0538222505841162	-0.104142779304027	-0.119847489689163	-0.0833975180616565	-0.0661801348946776	-0.124030606671266	-0.100452689589197	-0.0502000088791505	-0.0968841076121248	-0.138056343781696	-0.0969298089802265	-0.15887669273533	-0.140991702765297	-0.225595835067896	-0.242612614971997	-0.186604007846355	-0.224285316963316	-0.26717169258577	-0.221224928701864	-0.200200615789966	-0.282589679519078	-0.266044270552342	-0.226218318594084	-0.237805608764504	-0.246905764148709	-0.214896313732189	-0.195053618665908	-0.143162424520752	-0.103762403458471	-0.0979271714055804	-0.0817431466686704	-0.0398158952328062	0.0155770892662647	0.0248558965525683	0.0391988445130547	0.107870924773403	0.123353655498351	0.102991115191385	0.0841859400240941	0.0726102643301589	0.0755427699814173	0.0535072586864156	0.00439283890106435	0.0232059271245314	0.0672193685992371
-0.128506232931646	-0.0997126109314736	-0.0596404426372565	-0.0513574623173928	-0.0692428059716889	-0.0650256015687532	-0.0870084088377146	-0.0999173796966761	-0.0864123271485856	-0.0524534466578529	-0.0798739035440823	-0.081898765065585	-0.0475530056254467	-0.0582121970071899	-0.0995382954924094	-0.0802066878043596	-0.1374456622001	-0.13230751652154	-0.204816754563266	-0.211019801524327	-0.168765257732651	-0.201284925358136	-0.242046598053309	-0.200846665211257	-0.164306867230038	-0.236585071343716	-0.232952302929945	-0.194111305066356	-0.197744302147193	-0.197415170302755	-0.171792662484836	-0.163481305023902	-0.0999773766646243	-0.0592993306641949	-0.0774569813479394	-0.06387396302871	-0.0240077728739503	0.0153213760869965	0.0307096769653894	0.0311699483840858	0.0867462212679259	0.114541224267973	0.0954116941784385	0.0743824037466098	0.0599147086409952	0.0648449727519252	0.045689928773077	0.00557624225647382	0.0154948047735295	0.0615201084472504
-0.0941646989397018	-0.0841229214750597	-0.0444000580967423	-0.0498066650365183	-0.0571936617370574	-0.0605794883140887	-0.0634572217016452	-0.0826801114639372	-0.0766606959875626	-0.0422386226730643	-0.0616763501559266	-0.0732491293676706	-0.0566673024223448	-0.0379401015386271	-0.0877131258865519	-0.061254214144497	-0.081792950334106	-0.0860641089877824	-0.11895281228834	-0.134243500411966	-0.128402916251704	-0.131046338767773	-0.164225432006304	-0.134684666492594	-0.0907576477266134	-0.140851105624754	-0.123280776087769	-0.0970840531351801	-0.102520018972899	-0.107810679439776	-0.113234280251717	-0.136875098323502	-0.0810733320647639	-0.0392478415310185	-0.0608207675346575	-0.0868756320762469	-0.0897410458230841	-0.074567555802018	-0.041609786157726	-0.0615393600573278	-0.026747452249473	0.001066922765775	0.0142921300705843	0.0220697280335835	0.0306395250516847	0.0446982102743002	0.0632423739155354	0.0597174851499422	0.0642835624694547	0.111815370616354
-0.0878149310049908	-0.0791968340883667	-0.0302563995064682	-0.0376027499808561	-0.067692036721224	-0.0624859153612446	-0.0341125007791231	-0.0317591566722658	-0.043992573501924	-0.0197010898947891	-0.00393261409793868	-0.00610210115901861	-0.0251555214580205	0.0115114763887943	-0.0360787082256236	-0.0216967131319988	-0.0150660867431338	-0.0223330841194931	-0.0373492778946904	-0.052834521934012	-0.0509805608491517	-0.0532044281652285	-0.0683721721224804	-0.0582557499793409	-0.034619286178585	-0.0607240185867156	-0.0421493456418345	-0.0317266250840418	-0.034267370695978	-0.0286078576465708	-0.0383283337867321	-0.0575778096413052	-0.0134543633684291	0.0147473722667834	-0.00312610269568209	-0.0354380032251646	-0.0392536437827911	-0.0515339480184191	-0.0363918416011268	-0.0462205347140726	-0.0179782474321013	0.00310145127935402	0.0165148685661087	0.0332769534819382	0.029246377986915	0.0364154038046984	0.0759795128710796	0.084378748933654	0.0808482845378868	0.118714587463338
-0.157683268916677	-0.141026593860632	-0.0483116395359812	-0.0916061144716304	-0.0983768192253048	-0.0857222947607298	0.00402098966636826	0.0165955962747795	-0.0628211309326061	0.00178567299303115	0.0960511564442404	0.0460920448246577	5.40145092292002E-5	0.072664339532982	0.0482514531559804	0.0155677788545271	0.00952227745540427	-0.00151087443629551	0.0029022552425939	-0.0108931433344009	-0.0347664259200457	-0.0243132722474028	-0.0321960258884519	-0.0350717364328995	-0.0160565567221587	0.0099431324459743	-0.0013739262502602	0.00382048975981283	0.0127177307833467	0.0106055837169891	0.00833262786012617	-0.0292656946210622	-0.0141483222112136	0.00635378275930591	-0.0114102444726459	-0.0450470939597026	-0.0513423280624892	-0.0732472819191367	-0.0682183556834772	-0.0599300465571705	-0.0432178550334085	-0.0112936556384665	-0.00770024317252407	0.0229867039431737	0.0430734478967097	0.0648156636135173	0.0989824633072149	0.107685796579584	0.11615962820164	0.141858750406615
-0.160089984204661	-0.13737260924776	-0.0685241092094604	-0.0471541865941618	-0.0281021717366525	-0.00816426481159854	0.141843153832913	0.145016717933891	0.018669966960959	0.0853355816671774	0.202493203063242	0.104672748418891	0.0356378954127522	0.113259025214427	0.0914083224734919	0.0349532949453783	0.0445120765003559	0.028023299103467	0.0652201490533678	0.0663667773655226	0.0391149325607206	0.0571370134228853	0.0668828862244563	0.0432782842341535	0.0526162392789242	0.0731533695339932	0.0542080412784506	0.0422660368039387	0.051328542083225	0.0634165999792745	0.0536290175636277	0.0314683162556364	0.0312311638419176	0.0436503204680221	0.0243091777898681	0.00570369812549088	0.00697961329573436	-0.0109707823885346	-0.0176454774269709	-0.00811076410507887	-0.0133943872118434	0.0114898963500469	0.0103257364784567	0.0280585042704393	0.055087006159728	0.0568637866656428	0.0734336135212281	0.0785194446257358	0.0836261783515474	0.0980336086152408
-0.127667331965498	-0.0975111235063836	-0.0414338542505915	0.0238657282551787	0.0732785121835817	0.10940900445841	0.249083089017504	0.223822950410895	0.10864428071163	0.17633081667977	0.271869753198892	0.132806085745785	0.0663380394470299	0.139049167919212	0.114830467932394	0.0415117711525285	0.0423631907305045	0.0189498703157442	0.0610685431021056	0.0707137827136925	0.0363225226580628	0.0550807191141328	0.0623074135987692	0.0432178942612536	0.0561481566791859	0.0778545698287784	0.0559686778481791	0.0418776484830669	0.0363315418329207	0.048256485573592	0.031509002686132	0.0159867607890946	0.00604921705420523	0.0162127749230453	-9.53186044767754E-4	-0.0169846596085691	-0.0132364752756717	-0.0208847481495191	-0.0266009575397171	-0.0149972875900443	-0.0292779034728466	0.00492129279488258	0.00580051708819677	4.84835884740868E-4	0.0353377951545823	0.0470316175705179	0.060088313115226	0.0705322636907783	0.0753924804707162	0.0864690579175131
-0.111366759157924	-0.0682618126096731	-0.0310343372433475	0.0692469619077522	0.166096280013485	0.205144710042357	0.37791453424258	0.328799658805825	0.16159250242054	0.246075070006759	0.350133200390791	0.158554067764746	0.0598295939916392	0.149485228923653	0.143038077308505	0.0489859532142591	0.0354359620159801	0.0103607642112938	0.0554441066440551	0.0798220758656518	0.0352573864988507	0.0624097939608027	0.0893014646895109	0.0448105892970317	0.0524974200939849	0.115021179711275	0.0887918887298321	0.0583014629638635	0.0637928454525651	0.0636910879229348	0.0362343296151403	0.0131088808324804	0.00152864626368834	0.00387764492438467	-0.00833089028302488	-0.027603863899164	-0.0352977785393095	-0.0681630325011334	-0.0766236303967974	-0.0615569983162524	-0.0831743320407256	-0.0530689753108614	-0.0459805689139173	-0.0559934547795027	-0.0360005350104686	-0.0220337366843161	-0.00529150492972881	0.0202684608883328	0.0265318081063219	0.0251399748550572
-0.115448915164543	-0.0742066729739504	-0.0334642543933856	0.0412492861240349	0.137268817224003	0.146577960093982	0.300590051746692	0.264107048897064	0.082493742632953	0.154252551746441	0.258151922110064	0.0844939167561287	-0.0219857748143478	0.0647706300413788	0.0996985217756036	-0.0196184594998689	-0.0412793624760307	-0.0502610832100911	-0.00555850990132879	0.0228871437877358	-0.00963190380644579	0.0196532789681144	0.0467853520860442	-0.00159079086580422	0.00911187595911206	0.0783371526123467	0.0514306666249364	0.0268558847117917	0.043611490806099	0.0384097458393611	0.0245742227880056	-0.00170133048227613	0.00222906030911322	0.00545555243234167	-0.00567218140664085	-0.0251816260744408	-0.0457870976811034	-0.086990254745476	-0.0966599004834379	-0.094581325180686	-0.119919373366195	-0.0998734125690976	-0.0993601330720611	-0.09022893888318	-0.081817886371553	-0.0702272253691076	-0.0480317269437491	-0.0268934374362796	-0.0253164831077942	-0.0271995473110245
-0.132227575467245	-0.105934178780931	-0.0413812316791918	-0.0113809975326527	0.0549263452561828	0.0185545639626258	0.167808525238607	0.189609293477065	0.0234039494182199	0.0597984136983638	0.213537344192745	0.118366288900639	-0.00865772224412776	0.0816440442146234	0.155545702553892	0.0262907460387765	-0.0248124443231783	-0.0363737323793866	0.00553774763124885	0.0377441556709203	0.00861333018637703	0.0314772511765126	0.0655978606053945	0.00730214290013483	-0.00677469392978961	0.0843693133411217	0.0421631296448013	0.00239462458960703	0.0226041435603478	0.0215392771659172	0.0341310618044669	0.0215326369896677	0.0198639699649244	0.0105772105378749	0.0140028024696111	0.0218762124455922	-0.0164512754224602	-0.0519419610981833	-0.077198831663838	-0.0561877379266645	-0.0888435382163395	-0.0729303973332924	-0.0977791666076171	-0.0938923631493552	-0.107235977813273	-0.110420162174872	-0.100564601710126	-0.0825437027045723	-0.0869487647487509	-0.0830617159036902
-0.101212800026865	-0.0844786503314402	-0.0526555039326294	-0.0394109021735985	0.0175986692705541	-0.0441327924033262	0.0796123833507941	0.13358685657483	-0.026638078802801	-0.0283637779292621	0.139775663464608	0.0801692954913725	-0.0575335955067187	0.0267031173063593	0.132462464177951	-0.00728558825425669	-0.062572027903363	-0.0592860891540051	-0.00974761506135554	0.00751372472861673	-0.00812404598576808	0.0196395185001495	0.0446429607914764	-0.022046635477404	-0.016356628293646	0.0755325832143362	0.0260366731118235	-0.00361152143731	0.0254040612840889	0.0247088535421558	0.061782692628087	0.0486495155721905	0.0488083030734095	0.0291746072240884	0.0285655709564924	0.0360795808045191	-0.0139699741822127	-0.0543770236426172	-0.0876251511816935	-0.0759824759964982	-0.111731297986828	-0.104444703269194	-0.135355867960121	-0.122179400883658	-0.144534321582679	-0.157503458614067	-0.149733169253878	-0.136767385669897	-0.148172902418559	-0.160909504577243
-0.107412963523792	-0.09197927118727	-0.0389433909439788	-0.0552954583407277	-0.0255599817318914	-0.0888715575044922	0.0262145652747992	0.112121370039182	-0.0194920294347377	-0.0339138651673826	0.150146649027472	0.13600545594261	0.00355649958071269	0.0919939504646277	0.211259251704066	0.0555607311363444	0.0139800757341455	0.00625077099247981	0.0643578578932775	0.0932745264863951	0.0723915103580999	0.0870521691562357	0.122081045050009	0.053652643031441	0.0338991041514675	0.123370972038969	0.0815943911644275	0.0350890561764025	0.0674363884254933	0.0621128084072991	0.0880954290722491	0.0828392675681471	0.0690804959381357	0.0337543598973669	0.0425529486386431	0.0692099507301839	0.0329630959976935	-0.00706985226440051	-0.0485268701923766	-0.0329735472997625	-0.0841831835091408	-0.083364776129513	-0.130692695121393	-0.142570842270529	-0.183439093275657	-0.197538156259399	-0.204036302423097	-0.186836347361786	-0.199949010437061	-0.21380259384382
-0.124911815046768	-0.122051824043411	-0.0834379124824974	-0.0780115432373822	-0.0223418618228062	-0.0648509316201474	0.0500687448272566	0.100199638377017	-0.03436382375216	-0.0403204275058462	0.120779620926122	0.0808117746054662	-0.0355952118975774	0.051475967201248	0.143026877647318	0.0107327421492015	-0.0155834048833935	-0.0272008652916719	0.0109114575101224	0.0212679473865383	0.0109175997331843	0.0259252721927443	0.0358160821416766	-0.00719494045531218	0.00122891253626409	0.0559438128606389	0.0153909150624511	-0.0121525386709094	0.0259043273298987	0.0109193825100474	0.0397224742060243	0.0448738804210149	0.0412619424327634	0.017436078932294	0.0180628266831355	0.0442155639199128	0.0056599967378607	-0.0131232958006918	-0.0526995205696428	-0.0472116545880846	-0.101125094305038	-0.108786205163624	-0.151597983542208	-0.144027927226274	-0.180871943644	-0.207670647886488	-0.206935826644389	-0.183883700014372	-0.200074544115952	-0.213825757545671
-0.0775807361169972	-0.0792251732411573	-0.0733873854801806	-0.0586715716581198	-0.00464279956981414	-0.0120033941889421	0.0905110546913299	0.111440934497698	-0.00981384131559436	-0.00693788703700176	0.141006581542393	0.0682470159591256	-0.0310661034906847	0.0535653846814134	0.177047661916858	0.0224023624891139	0.00726889179741378	-0.0188411894430872	0.0432954487505079	0.0767577839683747	0.0433860335968652	0.0476773600410844	0.0833738514068291	0.0186252276048595	0.00402559058145042	0.0886101517630467	0.0542410630709977	0.0085410356965179	0.0543589948991445	0.0376843374453598	0.0728146088301702	0.0721420819312094	0.0657013724240723	0.0402383377249053	0.0306507458350448	0.0596224629978016	0.0260953369694165	-0.0168700877909927	-0.0637158093459213	-0.0495407561923166	-0.136208082662445	-0.152590082406686	-0.175933845434468	-0.167837364841219	-0.238521131334229	-0.25828560231701	-0.251829669779216	-0.230096847613009	-0.24392748302593	-0.257090196405487
-0.0473888731233717	-0.0383478886725227	-0.0304312985485859	-0.030710964489926	0.00138440602946117	-0.0249454045176451	0.0842437987961922	0.129778444189032	0.0106598843601065	0.00736285925081739	0.168594554516803	0.0959273152349642	-0.00104450680870968	0.0899131986442852	0.219021404506782	0.0651423895342884	0.0358416259751213	0.00453204792545612	0.0839097126691765	0.129516104193326	0.0877097218214616	0.0901612530357585	0.154814264494221	0.0418026065864779	0.0155071167279233	0.129426069441394	0.0897452438410697	0.0157465252413231	0.0759564366666345	0.0750052936848823	0.106244801760513	0.106897822105874	0.101467017033078	0.0702237519071916	0.0672708362255374	0.0949292289073585	0.0693022720770616	-3.40520084213573E-4	-0.0663047993178019	-0.0487458107487162	-0.145266564010049	-0.176790758632442	-0.194896098359876	-0.203383193284432	-0.302143321722555	-0.30068251911924	-0.305700041845148	-0.294137657466147	-0.30723923037124	-0.311562045359514
-0.0648618512342	-0.0516492478912245	-0.0691114840128128	-0.075952310815249	-0.0385772495653318	-0.0446058360620162	0.0552932951758263	0.0747592296696069	-0.019286920087362	6.00728794500166E-4	0.133147556211784	0.0560635054674621	-0.0168596095614529	0.0726193646714797	0.192389021477264	0.0501001167355436	0.0314517391316408	-0.0305501913718695	0.0365569145276406	0.116370743184416	0.0729541413998776	0.0315671824905454	0.108887349720712	0.0241585499412204	-0.0219702143159475	0.0745213081240493	0.0527088523239278	-0.0151006365261213	0.0527899993701459	0.060415229487643	0.0954701471538651	0.0839801279281695	0.102807245071529	0.0739169856587842	0.0644075653353647	0.123665245083336	0.132965803558127	0.068454703958206	0.00429561450542649	0.00487923974761957	-0.0862789708438273	-0.110567216108955	-0.151074568635964	-0.14903685728224	-0.245890479415698	-0.269870180918455	-0.265491411910901	-0.256672380172379	-0.273183704067826	-0.266607371632275
-0.0591606068385769	-0.05892199054386	-0.0792132514763677	-0.0884559846572728	-0.047400436030753	-0.0264120992552293	0.0695086049424165	0.064593317590893	-0.0187782801803581	0.0130299469366303	0.129481988807575	0.052528125518806	-1.472665990891E-5	0.0860816412808567	0.18450136546401	0.0524666699658303	0.067058103278343	0.0111057818590706	0.0648387815349134	0.147677472649833	0.110405109619997	0.0692893061801577	0.129253894218813	0.0972588657078981	0.0432998695262101	0.112913569762878	0.111054653232874	0.0623420445870951	0.0871959999554852	0.0798222081561768	0.0897341340858145	0.0849355972902487	0.0700863622425946	0.0402780963711225	0.0325717009118735	0.0904515247025666	0.103698025693492	0.0599355481437255	0.016427586286456	0.0327394433783772	-0.0590246148466852	-0.0671350988237443	-0.0852288080370184	-0.111370839713386	-0.184970304155135	-0.208141103055557	-0.208628270289282	-0.204938387298351	-0.219538860115537	-0.232002167792493
-0.0330487966612992	-0.0386214393153655	-0.0500733802682863	-0.0506327292921803	4.0081277277789E-4	0.0112826690140249	0.109507067830175	0.10870767424155	0.00604596640014196	0.0250243096725951	0.139959073816578	0.0525270691147473	7.58347201644106E-4	0.0700729259773382	0.171638253046787	0.0491941955878971	0.054290716313522	0.0205542085770616	0.0821547671416918	0.127239322022639	0.0851921861030064	0.0795753599757077	0.137196160642059	0.0698853877988286	0.039791468235755	0.129258964327515	0.117497213300615	0.0692841532539551	0.0931752337677902	0.0641508958070391	0.0657982992098518	0.0729450509334859	0.0485858959814867	0.0250419341647936	0.0125313396131992	0.0311787718705459	0.00626058807728435	-0.0429208462732387	-0.0816413703127225	-0.0661479528661616	-0.166753833037096	-0.18138564907788	-0.166217290964101	-0.191708105775767	-0.276089728252448	-0.283786719670802	-0.278431170146772	-0.260051715633353	-0.274676882577285	-0.293078732731821
-0.0531852597503568	-0.0560751783320662	-0.0839940775370182	-0.0681619568335097	-0.0122360319147826	-0.0155123629866992	0.0889264595919911	0.100032600822169	-0.018694415918791	-9.25970589274976E-4	0.124576802503693	0.0339542498971828	-0.0269014689741589	0.0333519920372744	0.134945847773496	0.0322828313935352	0.030273697930879	-0.00270759270876034	0.0667217061494216	0.109517514160199	0.0720110226213909	0.0697562721272477	0.137369283501711	0.0446825233139378	0.0277394009490188	0.132601093043315	0.113607091695999	0.0518865717710759	0.102315300530747	0.0776398795654244	0.0823199034102331	0.0816848924861152	0.0804793309694464	0.0553363418004241	0.0397771766722387	0.050053581942928	0.02116678261981	-0.0423838451510863	-0.0807748483975333	-0.0819154316749183	-0.197174808844899	-0.224768974460908	-0.211787162299601	-0.223330664623106	-0.31613528043966	-0.326453978870646	-0.309269116557962	-0.284695865447196	-0.309090741864016	-0.316413443753171
-0.0703052290959495	-0.0748029414065386	-0.110781130376414	-0.106476357768678	-0.0640013006580774	-0.0521498908666669	0.0532294520623099	0.0569781583246244	-0.0496566895742805	-0.0078506279246874	0.114027807246632	0.0239111212650703	-0.0215333047234328	0.05268973865789	0.12131317161736	0.0564438414859153	0.070947833019388	0.03844548463189	0.101604346451282	0.157954320961305	0.119152136596068	0.1140930522385	0.175568566183662	0.115393964274466	0.0880076851076883	0.169161394004136	0.166969454679309	0.117702670791802	0.140071901716186	0.123832484190667	0.118790807746625	0.112372762361588	0.116198019014841	0.0914128417089276	0.0716374562244593	0.0838476778642147	0.0679184494856301	0.020232354220367	-0.00413519886388871	-0.0232851336057091	-0.121591397370028	-0.127648537162325	-0.112984608085626	-0.143728369152934	-0.208790848555999	-0.214004811123859	-0.203954431914631	-0.193521462554346	-0.217145808486854	-0.226107072599799
-0.00215955132194246	-0.0201793484301966	-0.0880240019013076	-0.0569001660786201	-0.0105458574227707	0.00724026404035981	0.0882523149030636	0.0765801004177603	-0.00719379885660618	0.0255547117329715	0.0969877519637212	0.0133948636334083	-0.00414217629633659	0.0323906050547017	0.0837549472316503	0.0511618847494406	0.0567650418404268	0.0389083118077799	0.0835540107136722	0.113497901339793	0.0822607705596822	0.0857808573851131	0.123891971838629	0.0669312504147146	0.0504451826074312	0.103007886186197	0.105465136132395	0.068991762906914	0.0813603073905029	0.0632599477666772	0.046986781974882	0.0550336423893267	0.0506595730002984	0.0348479973782584	0.02941270323824	0.030801254732154	0.0100691993655928	-0.0214131042027874	-0.0286274885426195	-0.0389579906940846	-0.123391906992111	-0.13655023131033	-0.102684303167128	-0.14555828979563	-0.203246921704558	-0.185344167084379	-0.173587301436617	-0.171283986554261	-0.186183649824259	-0.19827105961934
0.00710386603588421	-0.0189000180802257	-0.0739926349004319	-0.0345160782886956	0.0172957865202356	0.0074198083332899	0.0563818934898525	0.0579091868695025	-0.0201326451700404	-0.037273072658385	0.029356109845847	-0.0212757831851542	-0.0459998175850387	-0.045128864401877	0.00850944887255074	-0.0134249580660039	-0.0111000233893686	-0.0114155978264889	0.0319790733116627	0.0442579785375919	0.0177699486631319	0.0335673769908967	0.0707333212661959	7.49495738318106E-4	0.00298705013432465	0.0704585346465664	0.0653997246313242	0.0291633213121429	0.0715303380629601	0.0532059177951287	0.0451991371463866	0.0399718390760023	0.0345848059513032	0.0120206436712535	0.00437724724323556	-0.00734967611508491	-0.0470305323731993	-0.0931439539093395	-0.103630454123836	-0.110578368015417	-0.199381224418351	-0.228665383668411	-0.186458749916304	-0.190307467714066	-0.250604173269111	-0.255747248451756	-0.222607320485509	-0.18687755426733	-0.222748663022985	-0.225424860082383
-0.0837617285865686	-0.105095987799498	-0.131942148456522	-0.109569643346197	-0.0694051036260373	-0.0897694967874434	-0.024840761407176	0.00293627494393331	-0.0833390220501221	-0.0860521990348774	0.0209497108952392	-0.0152765626733819	-0.0515116188681448	-0.0248942617284674	-0.00536013420567491	-0.0158315061495929	0.00686051816545556	0.013314775633837	0.0639703329852102	0.0846056619935339	0.0676232965386318	0.087754136802865	0.121652619094352	0.0618932641391757	0.0818296780500091	0.146234601121542	0.134143989541441	0.103427682370117	0.153309002860168	0.137172262669425	0.132001411609325	0.125600940237481	0.115430548094767	0.0895931466011291	0.071963689081362	0.0626058437487436	0.0203014146075228	-0.0286053721356284	-0.0471682495010637	-0.0646787667973284	-0.153294003488425	-0.171662023122039	-0.156791424288708	-0.1626131066319	-0.203736467216298	-0.217452582453346	-0.193020272429834	-0.150688001074925	-0.20412619511696	-0.191507327597459
-0.08744915751631	-0.10528675379255	-0.129980610894134	-0.112385240922153	-0.067539885174888	-0.0874427673381202	-0.0270179625684496	-0.0141092360057317	-0.0955199506691315	-0.0871931713565745	0.00941875019600889	-0.0366648695420655	-0.0617272515138298	-0.0288767061160702	-0.00944066703644859	-0.0233630302964804	-0.00354515285307205	0.0099555189134754	0.0629201026340862	0.073676089027428	0.0562561836365243	0.0910338348863258	0.113563652485109	0.055296640309303	0.0848654100540854	0.143436423683619	0.131118015873169	0.109165198755313	0.152748655431851	0.136637370058795	0.130857982902959	0.122222722488908	0.117724301909513	0.0923236976698825	0.0783998672703693	0.0783120943380311	0.0259859729928865	-0.0183010076166365	-0.0291853904551216	-0.0454611152336697	-0.128758408005006	-0.139651646981325	-0.123574825758861	-0.132723713791474	-0.168949843950545	-0.176517421608248	-0.156478263777933	-0.116457386943625	-0.179716420577129	-0.182890104009804
-0.0916429166077101	-0.0978382033070926	-0.11648547267234	-0.126745078060154	-0.0859769665830388	-0.116349493707741	-0.0431135105056644	-0.0384221390095644	-0.124786969418171	-0.096314648901639	0.00189098286845705	-0.0476123581011897	-0.071788425083715	-0.0304041352720658	-0.0120851067060758	-0.0318171664388652	-0.00707087921986058	0.00735204055663956	0.049169064569964	0.0698816304000917	0.0637231472928515	0.0983542868380712	0.115335760923106	0.0516415270821165	0.0970938794926091	0.165953268597266	0.134124766767246	0.109180765825528	0.161396009728063	0.147285874178343	0.147877768273198	0.155512203436225	0.164793315111234	0.130538256397953	0.105017770207997	0.108292985958711	0.0594337256985806	0.00849315889479855	-0.00385836102209133	-0.0476409415168415	-0.129989820983338	-0.137515283694694	-0.121891642882594	-0.126987458843663	-0.177110177610732	-0.18923802446515	-0.165740239077921	-0.126706506319189	-0.186557180166515	-0.189724861393029
-0.102557613128787	-0.0906635379973074	-0.121299183578328	-0.13721251228747	-0.118701733142007	-0.139806793011629	-0.0693763498889065	-0.0720580181064024	-0.140589327168542	-0.101351589344135	-0.0211874985027089	-0.0592643199929193	-0.0740736648200303	-0.0371887010250234	-0.0336479847392268	-0.0526892220977385	-0.0160545441842477	8.97872928251356E-4	0.0423210563867334	0.0644051013837519	0.0646488208873038	0.100236125213881	0.111293036548066	0.0583731469875081	0.11509710445607	0.17064737663032	0.127881548222318	0.120922996440505	0.171657158743785	0.170855120740464	0.165051530035067	0.170679133164299	0.184259235881221	0.152996617569701	0.133108499823902	0.133097465083318	0.078415684088714	0.0223341397760854	0.0175834619413291	-0.0263496137291855	-0.0988230373752503	-0.100074780014483	-0.0770665473659568	-0.0863974220551326	-0.136387069288788	-0.152123953245248	-0.116384499034042	-0.0805631273100264	-0.147505825412791	-0.140371889581026
-0.112424186634222	-0.0992976596157624	-0.131853230501358	-0.150432859906688	-0.142358570269132	-0.139196664858023	-0.0785531855282643	-0.082163645717087	-0.134128561634006	-0.0903984037977963	-0.0307451102000042	-0.0694625566522083	-0.0631280093467961	-0.0290740843309074	-0.0357224387070127	-0.0510849836582455	-8.59222435567941E-4	0.0158275835014434	0.0587662913377722	0.0747964030929496	0.0785115056854016	0.11241622986921	0.122251795074293	0.0742061002293536	0.124873685746527	0.165425914969804	0.122340305980577	0.111576033552434	0.15819155296009	0.166800560538825	0.162408884543198	0.179385826550622	0.191389660163996	0.165931632153472	0.152179012394949	0.150288528976829	0.112548670336964	0.0616322120259515	0.0570286977887435	0.0128082816480458	-0.0370612713008778	-0.0382788176954523	-0.017137889455266	-0.0383707721460102	-0.0749785939521708	-0.0881678032276753	-0.0586218288958366	-0.0405206605791364	-0.11056742809782	-0.0981107796374702
-0.0815633821431162	-0.0821853437119324	-0.121488364176678	-0.138442538046725	-0.136166961547776	-0.123011495784759	-0.0657332230225149	-0.0700682592181119	-0.142024313756533	-0.103195912585869	-0.0468738636643256	-0.0999042806967473	-0.0963606118481262	-0.0753894565331934	-0.103133571144937	-0.0798832400884636	-0.0189575644414876	0.0102112379290544	0.0530799246574085	0.0555376842931708	0.053428851518362	0.0972767104918907	0.10484128215511	0.0724635356068992	0.120014186613739	0.169513420269389	0.146803821310829	0.143591179539184	0.177611699451628	0.16692870693009	0.151454991290213	0.140277816473395	0.145885738495862	0.121627510058664	0.0961507461024428	0.0655758128192386	0.0176620775189069	-0.0288046787068242	-0.028182662447634	-0.0773857686481989	-0.113052256887924	-0.113678128656779	-0.0718086762603379	-0.0795109427202143	-0.0851643877274713	-0.0992519317169643	-0.0538855348359507	-0.0179291126158523	-0.0843358974385537	-0.0651166668068688
-0.100481352069456	-0.0995413577553258	-0.132128993067169	-0.126287887678353	-0.130689839436032	-0.118335299585336	-0.0731671539795334	-0.0596744353857738	-0.114995532134741	-0.0903504932180734	-0.0244846218889843	-0.0593978952610524	-0.0834834649384087	-0.0707299686716405	-0.098370124849131	-0.0638032324886247	-0.0250531402719945	0.0134506981076633	0.0745619723697558	0.0633892445587503	0.055414231820806	0.120488928597793	0.120962472639091	0.0783524823105048	0.134310038534254	0.182469709820948	0.146711148201043	0.141079347464212	0.185472112557937	0.190049051808656	0.170672224059282	0.158325016320877	0.160097693402915	0.139090935452448	0.115061736009787	0.0757545899544942	0.00435699107827161	-0.0321120529165285	-0.0241696250993919	-0.0770505888417561	-0.10248099261133	-0.10283059471474	-0.0591334577432149	-0.051025818615265	-0.0558031071036142	-0.0673916273754665	-0.0170225142358286	0.0260530240359956	-0.0394269879081982	-0.00867259037404933
-0.147871343556943	-0.14729846353125	-0.136671564249097	-0.153119211275891	-0.143815232654246	-0.157985086317891	-0.083505132033224	-0.076930515426456	-0.155917616985996	-0.119224025980209	-0.0281278382960937	-0.0769294782719002	-0.116165409784064	-0.0772958713952796	-0.106009965427271	-0.0883366543762415	-0.0585828005266791	-0.029843328693444	0.0300536815418315	0.0358008928344377	0.0220304069916098	0.0770188875302172	0.0905098685470376	0.0561187633946075	0.106727896781736	0.147082669376939	0.107683800449698	0.119309328831235	0.150617215483215	0.167218982954802	0.144172270002292	0.134121878291313	0.12617617018674	0.111944171784773	0.0902376514934619	0.0339879595344129	-0.0378148808940054	-0.0803206426258789	-0.0746252263403036	-0.120227507546975	-0.136401825018151	-0.126626099665421	-0.0829528983845953	-0.0633285657070211	-0.0665051545546711	-0.0478262189297976	0.0133027114175418	0.043783940250075	-0.0130159680858409	0.0306024162448455
-0.0643874318971198	-0.0846471605386147	-0.0745220854151367	-0.0746958202990713	-0.0617122504163194	-0.0690762264719341	-0.0233944750282454	-0.0453218482288242	-0.0939733310029342	-0.0692757757849527	-0.0488876613651354	-0.109653841774877	-0.0967362232944981	-0.0637039391807444	-0.0609433144566006	-0.0815149896640026	-0.0861114880551957	-0.0980717312032883	-0.0571403329625122	-0.0218889773593089	-0.0489579889809516	-0.0458937757370898	0.00165885411268709	-0.00901067478717654	-0.032634796654125	-0.00686473148775235	8.87764558731149E-4	0.0078657230615514	0.0182353468183604	0.0236462577571644	1.67454071151012E-4	-0.00282731534089681	-0.00849519766102337	-0.03508592603074	-0.0580670651336683	-0.0646850764916529	-0.0793660861362335	-0.0904643172472991	-0.106955471560934	-0.0928822567579424	-0.114706105197363	-0.127731949717626	-0.102284968944078	-0.101693596895467	-0.110091045927749	-0.0909559131994363	-0.0676147767379101	-0.0794132758026529	-0.0963194914985548	-0.0653138215326554
-0.0382532852135931	-0.0473234641721847	-0.0503871467966896	-0.0512086470929516	-0.0337504261714938	-0.0400888616269395	-0.00454986373112723	-0.0297168925883157	-0.0651235800787918	-0.0418545048346447	-0.0285912798520744	-0.0960027792617041	-0.0852118158325102	-0.0676206437548291	-0.026450311948815	-0.0886580234529519	-0.13234022447299	-0.165360450792623	-0.149186887313458	-0.0965164175109961	-0.121582888723026	-0.153072436260083	-0.104443951450134	-0.103788048101488	-0.15580734511757	-0.134122142362171	-0.108416087630453	-0.107539397215646	-0.113173757851905	-0.130225302705257	-0.140546717491416	-0.137227076880747	-0.135658133381248	-0.158217210953408	-0.170998100652527	-0.125745237800266	-0.0894357893439915	-0.0818346824243662	-0.122887679146122	-0.0826949480251308	-0.101956543209812	-0.115661963777638	-0.116078900233128	-0.128853680666669	-0.155054402415632	-0.121417121055598	-0.116727812150419	-0.161320716146898	-0.143297679475021	-0.120916862593789
-0.0420803047419352	-0.0391619352406095	-0.0424756938338428	-0.0356285256207715	-0.00494097295026495	-0.0085707297867374	0.0411526488100082	0.00394333837720434	-0.042399250934237	-0.00206621296141661	0.0162453040563637	-0.0751623624644781	-0.062456051066724	-0.0344881134225784	0.0335042862071711	-0.0179860833701126	-0.0800729335159378	-0.109221588534511	-0.110114538698029	-0.065636975311794	-0.0825394993544811	-0.120550790895463	-0.0888114761248904	-0.0836827144498661	-0.128611875805944	-0.114674449790741	-0.0849523372916217	-0.0842422213844022	-0.107727175254699	-0.15004890101217	-0.182379800813664	-0.16152388334153	-0.16410880190623	-0.189260952848255	-0.194907769374057	-0.15635955223931	-0.113406842868633	-0.113760661331862	-0.15281160596892	-0.114978532519361	-0.140993337945369	-0.132676685115286	-0.157719320396982	-0.191757737955513	-0.193032801158525	-0.164269430088752	-0.171802410843099	-0.225657300271659	-0.195644789572442	-0.188331380937332
-0.0130198777217028	-0.00804878921061702	-0.0296904938605605	-0.0234415493451738	0.0106117140588447	0.0051032324515283	0.033385025502148	-0.00105613912990912	-0.035510031084115	-1.99352408137231E-5	-0.0157100859627021	-0.101976776133428	-0.0788605415859505	-0.061041290203743	0.0132233560727273	-0.0322424042630296	-0.0945433591858544	-0.135991668543072	-0.156921455808325	-0.109017801830928	-0.110779024769097	-0.168676635249759	-0.140536482331724	-0.128520706239891	-0.171294897754104	-0.16013451203003	-0.135868585835368	-0.130074356797939	-0.148452030704339	-0.181884247113803	-0.187566536741122	-0.183430947356359	-0.165994981771762	-0.181964112976969	-0.1993790537278	-0.149821363726855	-0.0995908508446153	-0.101538700573586	-0.143534008435799	-0.0929718022470397	-0.114154774106899	-0.119699519559387	-0.145130227523602	-0.166344622145598	-0.182123548843434	-0.169559274155589	-0.178894772986878	-0.226971439840151	-0.189863001202545	-0.184276052964049
-0.00664997166273699	0.00703413125614276	-0.0255316015181765	-0.0179020586363574	0.0155738752206507	0.0143352707864275	0.0453672286777218	0.0237928256394018	0.0136592820251587	0.0539272795300713	0.0491571357825238	-0.0184043785514128	0.00265077099518253	0.0212891392698135	0.112001215764597	0.048101242655016	-0.029578338347048	-0.0785275972228876	-0.0986419684161517	-0.0407972579433834	-0.0462285662545866	-0.118023538605743	-0.082282317384337	-0.0631809299458373	-0.12862869491459	-0.131188209971981	-0.0876367143345954	-0.113529850445415	-0.132531114756708	-0.183603352503775	-0.186658854853865	-0.187143270956828	-0.176539291830769	-0.192730778663034	-0.205535328022491	-0.14543676074089	-0.0760285441860021	-0.0973877869698027	-0.146541236202122	-0.0861700685113295	-0.104772601179502	-0.104764939796707	-0.15798800051853	-0.177045498543837	-0.178232022601654	-0.191697331878378	-0.216285000725471	-0.241262842869831	-0.183412754712512	-0.207430863725859
0.00657858060350624	0.0137461793364086	-0.0316710665790486	-0.0330460078007732	0.0151003809749469	0.00288392722966745	0.0491120027451234	0.0310905476831845	-0.00565538638044815	0.0373773222504362	0.0445159215381054	-0.0228618346583475	-0.0371388135169422	3.04147697551323E-4	0.144543148226347	0.011838287696819	-0.106868161214944	-0.17985621803227	-0.193977802174856	-0.0939953632449096	-0.09531046179499	-0.187037550599139	-0.132646068119515	-0.101564871005905	-0.185047688546066	-0.188990560201106	-0.142503243728408	-0.167551431481937	-0.177415219873261	-0.231433482650194	-0.223019731684134	-0.222752559150222	-0.203402457410074	-0.219063191136383	-0.228876870830072	-0.132979811987899	-0.0587344313927853	-0.0897484115364415	-0.156436911161377	-0.0749373660042846	-0.0993570704048573	-0.106315814141201	-0.168964399033332	-0.188493325218799	-0.212670004094765	-0.219633902193154	-0.242831521436846	-0.273359506936836	-0.223667732683174	-0.258689393046887
-0.00567504760608235	0.00278064977901123	-0.042448293589286	-0.0436084985373492	0.00366035756837666	0.0056572498600936	0.106002348464552	0.127433275243045	0.0590993392799709	0.122471203329617	0.202289127109912	0.12454684272068	0.0737430692662172	0.151826916769592	0.316784403983693	0.147340892986378	0.0726011590155623	-0.032578078015168	-0.00288040917838838	0.12068033450927	0.0921892440488983	-0.00826390271363881	0.0635542291199258	0.0378333358330854	-0.0585231740363986	-0.0380003506489729	-0.0104744196012698	-0.0704514800961935	-0.0719378902358067	-0.102945410912896	-0.101396406096313	-0.0893528096974725	-0.0884341666423809	-0.116593000096014	-0.104260944281745	-0.00296201055564257	0.0693254277945567	-0.00377350336598963	-0.068416277744803	0.00756099645897436	-0.074040644017301	-0.0879783190695197	-0.136596479910697	-0.210173334558612	-0.246664057823088	-0.20264784324197	-0.234948102739488	-0.266523044887123	-0.227768261125572	-0.258895687707259
0.0268892651948955	0.0382263320953087	-0.00453500935600979	-0.011591063461852	0.0304056319857688	0.0123905381952298	0.111057219967429	0.160294867834544	0.0740226201552347	0.109231798247882	0.221205384558862	0.154240067951262	0.0697732443827464	0.163910462269612	0.400426943421735	0.140866497150342	0.0594036468210534	-0.0459540965312415	0.0118624424508507	0.141202662305236	0.100182536214476	-0.00464804865981113	0.0995947768382259	0.0123648250462796	-0.0895088813817611	-0.0390225438111785	-0.0191899740325005	-0.121235426761286	-0.0704897196665751	-0.0835302579076331	-0.0381753658543411	-0.0265047216002729	-0.0216282481080178	-0.0612636605807003	-0.0441831389902127	0.0673198910663504	0.119443217484583	0.0351391945644874	-0.0579733036823948	0.0201260872200251	-0.0945180798277549	-0.132062612119075	-0.192922803068932	-0.215727200137994	-0.320088889270134	-0.323240310961004	-0.332161672549151	-0.352880566447414	-0.337139755081738	-0.36060430500493
-0.0128008227127517	0.00118634979918217	-0.0238721965874875	-0.0345318604338564	-0.0363633072635197	-0.0373588383978347	0.0316274245777891	0.0929700654512957	0.0754731321619636	0.114422354502373	0.214528351481452	0.207807754391654	0.181029315929537	0.253955928787503	0.390500874332323	0.282748816665424	0.220181272209916	0.104401777643621	0.149187660365356	0.287190898358091	0.221759304774021	0.107285320405141	0.197343205634593	0.184578776017412	0.0433812501044977	0.0704586320838371	0.114100352173682	0.0341398644656273	0.0200912603733575	-0.00509936255284244	-0.0177456571988776	-0.0059949968567297	-0.0476043116554525	-0.109706178065605	-0.0819994401124512	-0.00151262235483252	0.0792072766522535	0.00273412234488659	-0.0724451091295996	0.00621995615885556	-0.0347697223251171	-0.0583008137017665	-0.151530346045435	-0.18579252665612	-0.150303799758399	-0.164234068357634	-0.211570059444375	-0.210426816018141	-0.173751969626471	-0.216265880035664
0.0536188570439938	0.0543155878117586	0.0591590912785548	0.00848337908864179	-0.0645751589997766	-0.0472486869421265	0.0074559191305334	0.110466526181283	0.14906267159691	0.178263651426404	0.285585582208285	0.338978757822334	0.335874530917659	0.429252796499311	0.525683716264958	0.390408820996237	0.390620476800354	0.239399824674446	0.295371176636218	0.457731522195469	0.376266348270511	0.253396181595891	0.382135181101726	0.392137387526107	0.160023026303179	0.174057117053619	0.264881126247829	0.163972239899912	0.0864429386904598	0.0957593835350888	0.0545660819427667	0.071204059640948	-0.00337145181101554	-0.0624721721546382	-0.0209693421343562	0.0728909876872609	0.192675301873102	0.134529870264634	0.0475434545226773	0.151352389925879	0.129095997451131	0.11233917131862	0.0635862225682279	-0.0217214184209985	-0.0406182601774479	-0.0096681829511497	-0.0734062901522476	-0.0995203427861862	-0.0528210488105688	-0.0924527089635368
0.00399764269919668	0.00580255510090277	0.0341359687377956	0.0121640387687673	-0.0492412443361017	-0.0405654299754102	-0.00700263399036824	0.0981200625933921	0.15021764390219	0.150629201904404	0.235587807421618	0.337243650497516	0.33216362302702	0.387991464584941	0.470324389833561	0.38794418421294	0.363991251252162	0.24186840177356	0.269767465133462	0.389677000982324	0.338892020180447	0.228115400288368	0.315200189986816	0.348867488970578	0.150949934312381	0.128934919826664	0.2183999279002	0.145194409717049	0.0721419094304784	0.0771327636076544	0.0331473316406333	0.0486835891146373	-0.0287213459454569	-0.0665888849788702	-0.0223779564407844	0.0512612349700366	0.16794309018515	0.126448174304975	0.070749118852257	0.152150885917179	0.139330447265163	0.116889332402855	0.0708881080434325	-6.12800256970978E-4	3.13998266163679E-4	0.0100273840929971	-0.0537241899530734	-0.0615906729312104	-0.0198047885148372	-0.0680144912082418
0.0612389637235153	0.0659513003754093	0.0715033277329754	0.0238373339212916	-0.0362483323145729	-0.0333350495499842	0.019604846557938	0.103180851034869	0.134306037732	0.139786176522536	0.219770773676793	0.282813736874615	0.267821411391892	0.336723662106009	0.46676157873237	0.293419788447044	0.273886245837067	0.138308975700408	0.193973549082937	0.34294506160752	0.271489852694312	0.148407161255983	0.27318142736169	0.27279201720788	0.0476101010025605	0.0835357665105572	0.165711947566436	0.0654688202907941	0.0255362061273732	0.0240627792865174	-4.7102269572881E-4	0.0124048709519239	-0.0438419573271839	-0.0995035618066284	-0.070279990590192	0.0241279970054797	0.140339954266387	0.0881422014441558	-0.00393224268220965	0.0970719344330091	0.0485947268302816	0.00449083564914893	-0.0267547936153844	-0.0748194959169462	-0.142827789339914	-0.145684276947382	-0.179053169727461	-0.189998498389298	-0.156917485390463	-0.203247330958791
0.0393239557004007	0.036240931258883	0.0431503240899167	-0.0182869747580253	-0.0753584808188172	-0.0753778441752736	-0.02568833031887	0.0596198002115672	0.0936890840334888	0.10441509291604	0.198388556942306	0.273401996129437	0.246052297775969	0.327191311617309	0.432700459363798	0.256952952219369	0.260980780252513	0.128398424657201	0.191764089075071	0.339565738124522	0.256334151051631	0.146267682061164	0.269847261788469	0.277393500086419	0.0616378199553663	0.0977482710844165	0.171287848295678	0.0823433275213998	0.0293512142315238	0.0306614382148838	0.00454838932743449	0.0247279622132655	-0.0301427338131579	-0.087118005113301	-0.0578204392646502	0.0339902089845955	0.141016879124702	0.0996763934160345	0.0127839178539132	0.116854579720963	0.08833999295291	0.064360226621156	0.0213500055865194	-0.0402459796050455	-0.0873974231157525	-0.0848169553168274	-0.129179399511722	-0.143981456502614	-0.104079876987508	-0.146528075967457
0.0604794633608487	0.0717899145995342	0.0712404429293252	0.0211533592627436	-0.042903249623018	-0.0544300185949621	-0.012130471313971	0.0835474050631895	0.114036840465758	0.0966485652974428	0.182543357446663	0.266569354250568	0.224474099431165	0.271702018864101	0.378062687169959	0.237121430814886	0.202042438366502	0.0884738223420677	0.138091154837615	0.273983094727188	0.208994091241623	0.11224150586472	0.229496532677001	0.239689770869694	0.0413996805046938	0.0707429780118784	0.14465293721637	0.0654430141883384	0.0166217970141533	0.0198352251985722	-0.00943042825009326	4.47784454117199E-4	-0.0569159442102865	-0.101015234911538	-0.068129022310961	-0.00606459756266237	0.0852219567385796	0.0436485455155455	-0.0202269639777979	0.0691585355902809	0.0470121090916905	0.0245569767738195	0.00187205199413993	-0.0630640701232802	-0.10700256841129	-0.0851229409525005	-0.122742729632988	-0.131991008850518	-0.093447964829854	-0.129203783834671
-0.0122591192947198	0.00893753102758724	0.028999799318175	0.0103818497219453	-0.0119647412294412	-0.0290939783767039	0.0429537838295366	0.113767030567308	0.095255530985956	0.0942777597769281	0.195090239272284	0.229785456765667	0.174255641882657	0.246600176434021	0.388746977633077	0.243307957565329	0.172576496041141	0.0782272195755923	0.103417483032488	0.212240923784211	0.174826755749909	0.0823385119925631	0.158332605760239	0.154763890828796	0.0114281163176058	0.038493661041179	0.0665269883620181	3.83399524229721E-4	-0.0276084149367318	-0.0287163360147354	-0.0404040755325437	-0.00765460554608848	-0.0486200117289069	-0.0796081364628	-0.0445406422017101	0.0144158373727852	0.0959302053870127	0.0611511743818316	-0.00806964862147646	0.0663729814147856	0.0190484973136479	-0.00913917071388776	-0.0659415893212163	-0.122495492306907	-0.142372242337718	-0.147037491747612	-0.198523702813533	-0.199818063999301	-0.160099468772104	-0.210824627518061
0.0348046065466074	0.0537572976515407	0.0456450156622396	0.0396762136905225	0.00968922933456597	-0.013766826087622	0.0366836617637632	0.0962834404106292	0.0812296318563999	0.0632616117642436	0.118532112126551	0.135365336879898	0.107638788443074	0.145533125088953	0.281859563016929	0.120924846711848	0.0385834928936482	-0.0535863945108815	-0.054321937367173	0.0638586364181413	0.0446680962669365	-0.0578555799201879	0.0338318287364578	0.0358526624544437	-0.116235787794522	-0.0881046420124393	-0.0373065665258874	-0.0941314802926991	-0.123038680695914	-0.131582786985064	-0.141833273373009	-0.118495731004573	-0.135396946405049	-0.168027771919337	-0.147403769720315	-0.0634557479312469	0.0416333931749634	0.0251733116888804	-0.0606483420520966	0.0208830567527921	-0.00297654910117135	-0.0348925540342162	-0.0812314522125242	-0.130518297562204	-0.1936970725625	-0.207675699945122	-0.249513585905988	-0.268062189463668	-0.229589955764466	-0.252946949791438
0.0468633636037915	0.0398093692629135	0.0243915531421895	0.00724175882507531	-0.0409138031749896	-0.0403243193593943	-0.0628210544009481	-0.0268425747696078	0.045496285707469	0.0140778269257517	0.00163484015263619	0.0910416461264644	0.118157875905833	0.118972854453821	0.157643613406184	0.0894402866484384	0.0408627958135184	-0.0385881026582076	-0.0784603275884775	0.0231600493582644	0.0175145860575397	-0.0821409496240121	-0.0283208981532963	0.0626995232652051	-0.088483323477943	-0.128173472681227	-0.0408487314011689	-0.0442264204440814	-0.125974055388557	-0.135921064260624	-0.171954800452873	-0.155248301080919	-0.189543594183203	-0.209367983558003	-0.186963512400378	-0.12278907979497	0.00374068333262941	0.0223421356296241	-0.0380813265793094	0.0351427931371744	0.0811256153369365	0.0743669060921703	0.0161637003799095	-0.0139544478114362	0.00533420615485698	-0.0294732378529085	-0.0697401502472587	-0.0726849674282823	-0.0278173099778087	-0.0659445572877118
-0.0105933106501563	-0.0247447229214442	-0.0316916834021448	-0.0527797654720023	-0.0555420717424044	-0.0464551678037546	-0.0748146788040636	-0.0832726866477232	-0.0341303933688183	-0.0438471247088737	-0.0712064136399189	-0.0254528041874976	5.4574939997371E-4	0.0180524889897923	0.0340637355633397	0.00901287478471448	-0.0418311887407848	-0.0761846847712128	-0.142489207213788	-0.0912041038170589	-0.0694759493542122	-0.140669610293969	-0.142707677906318	-0.0401352991368723	-0.106055968114474	-0.144714265296541	-0.104768779198288	-0.0681129750976653	-0.144715186611213	-0.171364612393545	-0.198371476253624	-0.179064304687828	-0.189329928649441	-0.197783219721044	-0.190862246525484	-0.137594414820039	-0.0333166357426017	-0.00556753092684107	-0.0319864227062255	0.0275646421226499	0.0798546112480297	0.0871953190955904	-0.00267026000791548	6.58877496346194E-4	0.0819073366686074	0.0274936688092949	-0.033359796236427	-0.0379298378626653	0.0194057971081425	-0.0330524628628245
-0.0434824184464039	-0.0320804367584879	-0.0362492393883267	1.75888414054692E-4	0.0391186619908398	0.0394922153221594	-0.022112552473093	-0.0824378826973046	-0.0467836308929903	-0.0648420006027974	-0.15191962683639	-0.157383751168027	-0.121949084546385	-0.159588234366362	-0.143203076256298	-0.0540550888347807	-0.137384573045405	-0.0795721651983145	-0.213469490749166	-0.255626944049449	-0.161731278264235	-0.194216959971217	-0.283460459860631	-0.209638757174348	-0.150483591732856	-0.219313406174477	-0.243699824635622	-0.183473607570853	-0.212482185366596	-0.229872879873981	-0.224054736062159	-0.207202363993423	-0.161472838866107	-0.130891589165714	-0.146696900640134	-0.132817526576938	-0.0759045102769859	-0.0380809947337285	-0.00219655743125262	0.0109370535713473	0.0659102121846109	0.061452420893782	-0.0448503974636493	-0.00808791708886202	0.0917532741899803	3.20795126335341E-4	-0.071163994864169	-0.0627705704501849	1.69231857425635E-4	-0.0636846009509641
-0.0120934188520153	-0.00276525344039189	-0.0167358586120031	-0.0171175548410533	0.0180816985902019	0.031574523345509	-0.0305440907332949	-0.0939101281566277	-0.0408790355668324	-0.0622326988442903	-0.157516164651581	-0.143679210543942	-0.105297971346189	-0.150522831123935	-0.149157133269684	-0.0576887577223902	-0.14843400467404	-0.109542354259663	-0.240077887994476	-0.283152739516833	-0.203064213688436	-0.240835837067939	-0.337444580319368	-0.258573573074196	-0.204458247198559	-0.269100840503541	-0.299945555309517	-0.246367971807741	-0.266069003152297	-0.277269989336251	-0.255212987140285	-0.250736772750952	-0.192835699649561	-0.163752474507401	-0.184620206296973	-0.169537764928601	-0.11194290489819	-0.0685481507701323	-0.0337144877916795	-0.0413605704537829	0.0237087903780113	0.0191633774108991	-0.0834191091812766	-0.0448433117091622	0.0592370730272558	-0.00435928268900952	-0.0612242802043744	-0.0661994722894	0.0101624141158613	-0.0376047164110178
0.0248634105183121	0.0135740415142878	0.0119955203378794	0.0133158441480755	0.0412769895945249	0.0605941918230443	-0.00801812668364351	-0.0598695141877628	0.00748413801232084	-0.0341312249650951	-0.130849532075646	-0.107780427883237	-0.0871894306461719	-0.146376654241356	-0.119785938098714	-0.0944352268013867	-0.209434410533114	-0.212076977936321	-0.311559740003071	-0.310433821101393	-0.260319171506482	-0.320853195799814	-0.358594373121691	-0.255449830836988	-0.257403342233009	-0.321794804987846	-0.300631215647045	-0.250633108988096	-0.27261606733377	-0.303942443006732	-0.287329287557702	-0.294431067893249	-0.253201733145827	-0.222387930857555	-0.247073862361312	-0.217847129792001	-0.143717527294863	-0.0894905508232589	-0.0765241344292112	-0.0543705291136148	0.0159028817860922	0.00597628945124744	-0.0658020743081336	0.00350553706402781	0.082802921432404	0.019482926041392	0.00225287710927903	0.0142453534052221	0.0996434353171024	0.0455305442929118
0.0239787372335292	0.00670431021639818	-0.015908024353954	-0.00714574498765881	0.0411943144756936	0.0766566010619459	0.0292283758214899	-0.0350391571372057	0.0146485159899581	0.0029495696962941	-0.0940507519033654	-0.101271692136165	-0.0740744458764281	-0.128111316561665	-0.111154367184844	-0.138665515303212	-0.207331375175888	-0.241051785044852	-0.305306284909203	-0.281962101691357	-0.266029457781588	-0.326576841154272	-0.325237266707348	-0.220197222951988	-0.247877873586528	-0.292612143058209	-0.251809404262597	-0.213170464903688	-0.241045173818678	-0.273957592233913	-0.275190976791832	-0.289881585433146	-0.261821472909651	-0.23788961091204	-0.264122618198573	-0.225521084371501	-0.153370716356229	-0.0864738721487464	-0.0842804706853014	-0.0493903088141524	0.0223922018933545	0.0184197934660308	-0.0218517852491006	0.0779004021506326	0.144813270779475	0.0833720522663994	0.106397672052937	0.127694614225217	0.209260614255654	0.163524802650589
0.0379312558189037	0.0246213474743808	4.34654783989919E-4	-0.0128908557366675	0.0308191453425681	0.085942975479506	0.0438360463238552	-0.0264732509577217	0.0213417327135714	0.0339232445326005	-0.0552190269698489	-0.0789141450758257	-0.0409063423397227	-0.083745482984716	-0.0827686116786099	-0.0976550778718116	-0.124315975501096	-0.166353313188774	-0.20291004725576	-0.18343629396997	-0.202785344737187	-0.244347238420716	-0.230957782779543	-0.150313526273006	-0.191535968316319	-0.213575406445343	-0.166793476058895	-0.152461912899044	-0.182156585372292	-0.209885265683508	-0.220529163280564	-0.242682334015373	-0.227234773312325	-0.202929267633272	-0.222430343205235	-0.192964020981981	-0.132465461473562	-0.0878167748394595	-0.0804370434406667	-0.0482271205086854	0.0123056390727126	0.0162968825255342	-0.00290425163884174	0.0978556489704024	0.146800446120602	0.106957747032745	0.142077509488498	0.17367897904185	0.259473645830277	0.232300108579676
0.00516840239544508	-0.0143211266161141	-0.0294423688688214	-0.0250634092307301	0.00599670752070319	0.0378742569944471	-0.00426663642853169	-0.0533039744817888	0.00683067873996033	0.00763236902840703	-0.0694298766857211	-0.0621177265182569	-0.0280441338593712	-0.0825041739374822	-0.12080972737503	-0.115106973585395	-0.110718802056678	-0.149030912009382	-0.168311698045598	-0.146915635641856	-0.1675923533514	-0.205174924471624	-0.189526684064859	-0.0968333256547754	-0.130929761465723	-0.164315160738736	-0.107381438378898	-0.0848270245969215	-0.119344188199679	-0.141253501932789	-0.16947371342225	-0.199228398764744	-0.204826563833264	-0.183629660735875	-0.193204367100843	-0.183418188586922	-0.139571442175685	-0.092246928866577	-0.0683279055416511	-0.052824872054753	0.0377231191481194	0.0555425475054518	0.0598092991599904	0.167429961382684	0.25762779941235	0.214538831260736	0.260471694942232	0.327208912535543	0.417673336994982	0.367927424094153
0.042586333026706	0.0228293982702876	0.00477114597697408	0.00535093680769541	0.00503514743741343	0.0232582996432153	-0.0212275485001412	-0.0503811456843687	0.0172224834887463	-0.00216325477030799	-0.0624493228954791	-0.0333482066958749	-0.00928355535496993	-0.0441784177245781	-0.0526669965339707	-0.0612807950911069	-0.0815348543779543	-0.130416327930586	-0.146784190384894	-0.113782133671172	-0.130228262675625	-0.178867800144385	-0.152436071852858	-0.0484869575990601	-0.133886468375482	-0.165223110454127	-0.086004244679306	-0.082680695592894	-0.13536886702849	-0.15456788260137	-0.176586653734268	-0.211886545083138	-0.22632216385683	-0.195860690676489	-0.198458597984718	-0.177960423404089	-0.1014440595861	-0.0449161103429351	-0.0436846717929682	-0.00995598078305115	0.0911990236079308	0.10729542703935	0.103443769939058	0.174679875594876	0.248618271294648	0.244713360330172	0.260220187569756	0.298037338873674	0.410735721337976	0.350065034317439
0.0861188323301328	0.0787655370007932	0.0787401366589468	0.0357790174827783	0.0170358444599352	0.0311625704486407	-0.0191991393544318	-0.0378939054660787	0.0304890247231225	0.00881192385238669	-0.0273656057014401	-0.00189871872233776	0.00328206114498685	-0.0122596362751424	0.00335898421474674	-0.00252595289811171	-0.0313276883887144	-0.0734071038574654	-0.0946591881389667	-0.0732901316629662	-0.0994301637106926	-0.137641242387551	-0.113122269198487	-0.0302383945594575	-0.124823857315078	-0.152386343107315	-0.0717794121824865	-0.0767049670441986	-0.129159256194388	-0.146298363016964	-0.161181886475315	-0.201464470768091	-0.209286801030678	-0.186291330294304	-0.195658231914534	-0.192811463130463	-0.132968435999143	-0.0944672624893444	-0.0940750736999144	-0.0599583435123288	0.015665659021658	0.0309382271121613	0.021088069098175	0.0851525538043195	0.148475899619889	0.145342268134024	0.148209374669036	0.185536720777624	0.30017273614169	0.260778610739433
0.133891228867888	0.116063013475311	0.123152935715059	0.0633607483257773	0.0432025026947812	0.0699718915885304	0.0244248829086637	0.00663566076603303	0.0752594517549093	0.0527570156289249	0.0231509187594545	0.0376889184580755	0.0334581214320473	0.0360676281852596	0.0962551154592328	0.0342540291766575	-0.012351363465232	-0.0702986793386648	-0.0814230965451954	-0.0507126863472998	-0.0829050145964358	-0.135848206620836	-0.0939952034972104	-0.0426496317509423	-0.14463239053523	-0.153941833374699	-0.0732378378052228	-0.0993602423799957	-0.1385109546633	-0.161472605071113	-0.146195293716935	-0.18400065463106	-0.175923848408391	-0.168128769686484	-0.18957297673033	-0.160931502973857	-0.0863381193430851	-0.060219051998957	-0.087430298835994	-0.0220538992593649	0.0131218567468441	-0.00973754014101	-0.0307949781672729	0.0309691162474986	0.0383145778777375	0.0165068990601686	0.00448107384083612	0.0253099827607191	0.12033714023559	0.0776100936236773
0.133131920785708	0.12980031537799	0.110350666154839	0.0761546701094356	0.0660812092883933	0.0644423241921777	0.0651325586451417	0.057710156783373	0.0423875964253164	0.0382947720944064	0.045416607233721	0.0103500879673035	-5.97976747751335E-4	0.0584833633051867	0.172519493080667	0.0266391704859945	0.00291434635104895	-0.0861676049616167	-0.101296003369062	-0.0416100013288215	-0.0703330171372134	-0.134913217100168	-0.0660227789337403	-0.106595868636894	-0.171244560339626	-0.149085353859477	-0.109680061033683	-0.165873313179583	-0.180657739236919	-0.184462038553344	-0.176099550591101	-0.199179462300814	-0.132653513308032	-0.113995296844479	-0.13825571608875	-0.0908297875610607	-0.030145344289909	-0.0526775957119714	-0.0931371351559289	-0.0192404140382888	-0.0483041205481666	-0.0673939091166633	-0.0621252166656139	-0.0722353859921263	-0.159548883099849	-0.133030580975288	-0.149730881375883	-0.169753457865349	-0.0828778911457833	-0.10369302978167
0.146618937909179	0.142061747641653	0.0940754495794095	0.0965100805600105	0.136376482273952	0.145456087537658	0.146286132752142	0.102531361631376	0.0619763212016773	0.052956571099371	0.0128617854377163	-0.0780703155389113	-0.0810870067317589	-0.0466391323275401	0.123108621745499	-0.0447562546982133	-0.138769382485681	-0.219493197214653	-0.253663616242512	-0.206829791246824	-0.212581591442769	-0.291055739350612	-0.246161539168343	-0.289652341035336	-0.323993543484268	-0.298006140613973	-0.281078053272569	-0.317158934182502	-0.292791645386817	-0.316332864913903	-0.271987538184831	-0.27704829377973	-0.194697684815005	-0.189871414423981	-0.217473347830912	-0.132839919651573	-0.0446870892463863	-0.0546542527981456	-0.11832710623311	-0.0392047675177854	-0.0962168493820228	-0.135071484255898	-0.182909435905974	-0.157619960321457	-0.250860900686025	-0.272935439071617	-0.289836487459819	-0.327843882484852	-0.254741514159277	-0.274710200551937
0.165681608709039	0.161287521671555	0.114039059796663	0.0945590088689219	0.104802644529186	0.123875727411886	0.133040451747078	0.109722943700765	0.0953108368025112	0.106270460972395	0.086681830004216	0.0202320236696913	0.0389143192487644	0.0990235946606027	0.249453200878186	0.106499066474013	0.0688457548096304	-0.00521092066759178	-0.00950310078076995	0.0433233716674105	0.0190957201990788	-0.0476209959026084	0.00963949973887087	-0.0484260952797329	-0.140837467865038	-0.11194397481708	-0.0795989325942243	-0.150536429577383	-0.157721675760023	-0.171821074398263	-0.158589310360275	-0.146597154575683	-0.111218306573543	-0.131403112200079	-0.139855152234612	-0.0569190335396081	0.0463401739901104	0.0272391736452526	-0.0536737258665785	0.0305708772634407	-0.0335503844865044	-0.0545525204649118	-0.102684174301712	-0.127875747423119	-0.232980619663474	-0.243529478136718	-0.307032728513262	-0.356968390371234	-0.278296525532621	-0.316220066750633
0.149496108370182	0.148030110713442	0.0904737977263207	0.0759160008292353	0.0894111427319746	0.113339829347337	0.10897158296642	0.0729110168420978	0.0820833975854043	0.0863769268015649	0.0200419526999581	-0.0180288607947743	0.0192140628696946	0.0373700342561749	0.123276380263623	0.0299469415416108	0.0145090571921731	-0.0431262624329005	-0.057337863144833	-0.0146781992630589	-0.0408156251793453	-0.100113872591843	-0.0545984932910155	-0.0865822994287699	-0.169408135184427	-0.162275994757518	-0.144685928098439	-0.190997277905696	-0.204525352023314	-0.207662609692079	-0.175139923471498	-0.146084224119888	-0.12055793213664	-0.151270122510843	-0.163594353989301	-0.0736845093756214	0.0187711799162207	0.0397359165105142	-0.0330034102657084	0.0154849983117412	-0.0104289107370998	-0.0265463670876851	-0.0559007009555069	-0.072238555496983	-0.157504401973556	-0.168881917435655	-0.21768628613778	-0.287079012927135	-0.234155053596017	-0.246628798754949
0.1366513941274	0.136764263342798	0.0697440767884042	0.0680357095856631	0.0598832544730043	0.0771737318750969	0.0951374652332856	0.0698049666436367	0.0860290578090791	0.0949072628603909	0.0633422883417925	0.0296637996935715	0.0667633093974779	0.0920584637821454	0.164651164680493	0.0729917601127854	0.063748435714299	-0.00394878755762565	0.0203681650388299	0.0803812797611395	0.0417826093133599	-0.0118133982483895	0.0627563045253524	0.0272060036758277	-0.0842519523981833	-0.0571932221989055	-0.0233057428845581	-0.0964002276891763	-0.111816011037084	-0.127397310815625	-0.106923058246272	-0.0723009264867499	-0.0860245204324502	-0.121007862457359	-0.0943116667258568	-0.032997259750628	-0.00846245707378325	-0.00755618438970954	-0.0686066670980856	-0.0335525967327381	-0.0860927428742356	-0.094331401443263	-0.0893155316760666	-0.115779941712136	-0.211371867456848	-0.206087526164138	-0.23268465164517	-0.270398494803226	-0.254913243179169	-0.26880051097218
0.146773134997212	0.147718710190523	0.0911473392348632	0.0767747865256977	0.0611416555828319	0.0665534555533873	0.0965482356477015	0.0925659271958152	0.100432009669353	0.111154706953752	0.126821223154167	0.10181087109916	0.11508241066971	0.176903028265825	0.292347152781785	0.158215370971105	0.142099813639541	0.0570030580711292	0.100781701800754	0.189756179931454	0.145350116327294	0.0774427480761224	0.175930563132615	0.127331286587856	-0.0189344168954746	0.0176759762282642	0.0793003541982642	-0.0211125984864719	-0.0430808262044263	-0.0534601945790182	-0.0487921881992062	-0.0436002907194991	-0.0604618097368645	-0.0873379381202409	-0.0568146702820991	0.00362826943179347	0.0562466349364631	0.0203974336273547	-0.0527958142923838	0.0161682085495315	-0.0648123612809977	-0.0793908462943105	-0.0890255774404554	-0.132237939669266	-0.245046391064371	-0.246433818303298	-0.290282247393139	-0.301306849518271	-0.270862338134959	-0.306432808739409
0.18819030125384	0.183971940878083	0.136030300574817	0.0944902776822135	0.0637733857279985	0.0664228601130641	0.071109844468588	0.0746724642956778	0.0957474116480455	0.0914118975513991	0.0896981821823799	0.0819152933184684	0.107436957161885	0.1710145638493	0.278208885033055	0.13026030839492	0.140472338342344	0.040369145569698	0.0821630111367943	0.19016356374462	0.136546873217626	0.0525535337332241	0.1630041264942	0.147880110074032	-0.0397372463348613	-0.00688017649998664	0.0957903275164884	-0.00139073266736804	-0.0567096575392161	-0.0662495698479698	-0.0808355230798505	-0.088568869174773	-0.106232638429567	-0.140569490781259	-0.118876535274311	-0.043259441489827	0.0447725256447073	0.0158292828610494	-0.0669544335511255	0.0205837706810974	-0.022215450744654	-0.0404759219565585	-0.0504776111600279	-0.0986197558203212	-0.211344305181006	-0.209909322819482	-0.265477466367419	-0.280610561626095	-0.232065227217291	-0.274192800238593
0.176347987607266	0.172520784386337	0.102699627574053	0.0822887006959057	0.0756058763363288	0.0701885878045792	0.0702084141495948	0.0722418450430995	0.0826542949678486	0.0655311589546458	0.0562012635914932	0.0272261330619232	0.0416864913570753	0.0761052372877637	0.21787282506889	0.0895520243955708	0.0458925960020546	-0.0341715857549425	-0.0113911925468559	0.0754536397570631	0.0416089910218064	-0.0362389965479888	0.0560647542832646	0.0260490233576359	-0.128494294305068	-0.090210383370762	-0.0194651223450884	-0.104782917969233	-0.13286965171527	-0.153392465972455	-0.145579630719485	-0.133488487312745	-0.135015308226289	-0.162108712550851	-0.154362216295979	-0.0779709930677573	0.010536663547051	-0.0138349787746567	-0.0987405829745065	-0.0138552789462935	-0.0648351058609529	-0.0899549024660634	-0.119001243089661	-0.148704660037089	-0.261660044707974	-0.277760221567453	-0.331971299259308	-0.359678746518968	-0.312027771487996	-0.340218967488325
0.164980777033994	0.16219232713901	0.096845797440133	0.0830817466917382	0.0875906346721497	0.0944505109679106	0.0762167089404825	0.0421252748352511	0.0634939339564302	0.0467798029668269	-0.00939887144835882	-0.0547865830352428	-0.00817333662661736	-0.00939177559257389	0.0931824408874955	0.00774922364056822	-0.0292833422237052	-0.0982942384104057	-0.0962778456387165	-0.029157249709442	-0.0568310064227989	-0.130678852882931	-0.0561892542071799	-0.0519144671514574	-0.186473508936129	-0.164251657805019	-0.0890477660771813	-0.145193537856697	-0.174061981325969	-0.207118969338982	-0.195598099900247	-0.188930384195707	-0.182161117177503	-0.210685126017126	-0.210878337231566	-0.143485122620249	-0.0595141841020351	-0.0686845652430673	-0.139577145365267	-0.0603913455862336	-0.0980244978602311	-0.119101551793758	-0.13831546553704	-0.145116612085829	-0.23437689206243	-0.24575386049115	-0.285218734188336	-0.32790950728768	-0.288652559575407	-0.310320519366884
0.148698832055004	0.148005815069049	0.0861844692997163	0.0866959350245505	0.0973847590359743	0.113748618812961	0.100482524469075	0.0547538417827807	0.057986718815023	0.0592323990514557	-0.00951881135755717	-0.0819762406428189	-0.0392212840380432	-0.037143095817166	0.0728994499671041	-0.0462378811460355	-0.0923150978798603	-0.168723754942537	-0.164818154266403	-0.08845207832724	-0.114791355086118	-0.192577203435706	-0.103159781249183	-0.124750049630872	-0.2331558823526	-0.208404911181968	-0.149976319860371	-0.207444218546566	-0.211899031933103	-0.239237591659112	-0.219531170007336	-0.211340207758035	-0.181458239783531	-0.208442262841077	-0.219110091866006	-0.144944135882337	-0.0710593813178829	-0.0766366614046847	-0.148120307117743	-0.0696337548720579	-0.121694585087999	-0.153324966357693	-0.162707781593835	-0.161021433223023	-0.271599161030522	-0.269023638033955	-0.294107369353913	-0.346631135205735	-0.316130913200629	-0.309556006453614
0.0717117777802964	0.0694434420895194	0.0247694030325926	0.0279337604569136	0.0440215784027867	0.0476752221849432	0.0308588571998446	-0.0167689324403474	-0.0166956494237143	-0.0128290643130395	-0.0732245387280454	-0.121377301900947	-0.078006344116689	-0.0844467000386026	-0.00774444353457254	-0.0743315254006438	-0.120289301102358	-0.168807411759972	-0.175604431764584	-0.124913924475597	-0.140871137239398	-0.196644184225624	-0.14357808687929	-0.154091297373706	-0.217471772027334	-0.205097759935376	-0.165040209508638	-0.196923645232884	-0.192332500667974	-0.215754815093861	-0.196269448987841	-0.184961878669949	-0.149542759144709	-0.178995281573502	-0.204752182860549	-0.137374874329901	-0.0876445322252293	-0.0763084149886197	-0.133526634848879	-0.0791069566156105	-0.121296125869451	-0.157869299593681	-0.166386857130841	-0.15638345318544	-0.240869018077344	-0.246551086844642	-0.25564872548768	-0.315068044008984	-0.296580205074963	-0.27124700188003
0.0424210668681459	0.0352509999760833	0.0114196822984351	0.00195578824384852	-0.00490155758833512	9.13096107249664E-4	-0.0349731421587358	-0.0747798013619279	-0.0432307403636918	-0.0535022604565954	-0.112225566390951	-0.116170036588021	-0.0696028092331808	-0.0897778927889491	-0.0605184850795805	-0.0928607771256321	-0.118880476272065	-0.155949885113543	-0.170980528281165	-0.145955518782756	-0.162816389629864	-0.201396672082334	-0.171188993758474	-0.146851682422589	-0.208384249902815	-0.220481441278693	-0.178447704704766	-0.17673558998779	-0.189401806494792	-0.206412307153352	-0.189101309849127	-0.177721536622562	-0.151582660492912	-0.177900968662373	-0.200327612052044	-0.134357577214885	-0.0809859806530268	-0.0375547553450892	-0.0961984694917419	-0.0511460410068676	-0.0463762232618439	-0.0818749745585275	-0.0818561578804075	-0.0659651972155484	-0.123159858226896	-0.121372248824276	-0.116380961222088	-0.185932119074665	-0.176353910869162	-0.143509592510715
-0.029139436852423	-0.050890778840886	-0.0703275065880606	-0.073105620282775	-0.0827829511875067	-0.0814902787066276	-0.120230311557034	-0.174187713557887	-0.154776806876126	-0.147730098305251	-0.204237987468638	-0.192147053495353	-0.149323874872036	-0.177926340852154	-0.208791713625095	-0.156865671706058	-0.161409310014466	-0.134533300044273	-0.16726734958818	-0.208401664897684	-0.18963846490988	-0.167214249011219	-0.200833498151927	-0.179614694073186	-0.150451059644291	-0.175902358489797	-0.184130510768863	-0.143784789276498	-0.14563228072244	-0.144465915345836	-0.118264736101296	-0.107742076802277	-0.0831369850563775	-0.0961955000592999	-0.114651648358485	-0.0944511054873346	-0.0939088944651108	-0.0378009741587989	-0.0393226784949497	-0.0407618996020596	-0.0164867936405297	-0.0389948404372999	-0.00314383234880268	0.00496287216254423	-0.0188449423003969	0.00734741005094019	0.0248759351066347	-0.0420744184089642	-0.0620719904606754	-0.0112706503881922
-0.0390828517243097	-0.0651519610824977	-0.0715564796940492	-0.0794670598527643	-0.086950601181944	-0.0715508546893403	-0.119794095193439	-0.162344569957087	-0.118652428106541	-0.126518479431603	-0.184629667602372	-0.150722211233925	-0.106663777962631	-0.147711183654346	-0.186092729910286	-0.128077037200109	-0.146185048483214	-0.139414365596187	-0.19562583557772	-0.218187685248405	-0.195418960298475	-0.205668523449795	-0.245276635827789	-0.199529053999523	-0.185840620433834	-0.227203703074421	-0.220711989432746	-0.17760621079348	-0.189242268263107	-0.185405265797834	-0.155993695274247	-0.149165643037329	-0.131893360997144	-0.124250105410018	-0.142086058327784	-0.11976778131623	-0.102049511057181	-0.0259111702093013	-0.0227974081213664	-0.0172364792438965	0.0356474896584247	0.0294137577813489	0.0493173029864942	0.0583164091027447	0.0507567365080473	0.0754614707516943	0.0904744081689473	0.0278178477777523	0.00681374825870631	0.0614515048904976
-0.021453715826951	-0.0424655045649128	-0.0620465039709463	-0.0776344379830138	-0.0722450514264444	-0.0631514133348546	-0.0920121458638572	-0.13004042116292	-0.101904155561108	-0.0987627997470608	-0.145725315059286	-0.131384404015057	-0.0958600339623981	-0.130177423608464	-0.153983684058311	-0.125797456877689	-0.163596517014953	-0.174940515372371	-0.23445973548726	-0.228781938738288	-0.20937389570125	-0.243826448834104	-0.268669489156762	-0.227812739926699	-0.23543910596062	-0.268407211185725	-0.253044963644263	-0.22341848352051	-0.233709790488598	-0.229858760101864	-0.193407178804484	-0.183245222541699	-0.140218303869441	-0.156636339284472	-0.166116460743553	-0.134584512677552	-0.0951935121692991	-0.0331339271669307	-0.0417189879865945	-0.0103480412999776	0.0292061529675018	0.0282952442425744	0.031165548657396	0.0513771138795239	0.0220372808913698	0.0352196974403962	0.0520751464487514	-0.00165510185630171	0.00338193403011054	0.0492523343451099
0.00435234471029931	0.00113623630458597	-0.0230369096947598	-0.036439749477989	-0.0524189036048598	-0.0437230136482442	-0.0910838822061087	-0.111858000370544	-0.0528999478852868	-0.0684368492202725	-0.124869915310253	-0.078014208670384	-0.0408503112177194	-0.0980981436052819	-0.110307946326485	-0.0870457441205083	-0.107228175213159	-0.133330933567771	-0.184504222956087	-0.177966473286825	-0.167250653470053	-0.21133531635252	-0.231513085963724	-0.175507205554886	-0.201459076206607	-0.236717065942237	-0.202863048138168	-0.190725250303274	-0.19831562001713	-0.201363432784914	-0.169086942459856	-0.178387822122812	-0.148505314710627	-0.166150453024492	-0.159100562618054	-0.120953830888299	-0.0799909582239732	-0.0227520809105445	-0.0357795188527653	0.00110563841667551	0.0276898485329749	0.0221751167238906	0.0241921611990265	0.0330316690112717	0.0090498557767017	0.032799018198054	0.0494440075726892	-0.00714203711781857	0.00331460744436445	0.0547582893954129
0.0316067739579483	0.0303118027693374	0.00482235485174807	-0.0237353540533243	-0.0178905738673605	-0.00232237452258369	-0.045212024049794	-0.0721219029181991	-0.0310359745779431	-0.0320186690185113	-0.100296430654982	-0.0797960910309635	-0.0304325786260429	-0.0768931755783455	-0.0508637902579559	-0.05769082977116	-0.080963770350231	-0.134069495869044	-0.164798320533046	-0.139373060129615	-0.156092927667803	-0.219416916484913	-0.215836257638416	-0.171974684643943	-0.224312078820169	-0.248087407349438	-0.205609729601848	-0.205162845343982	-0.211127276035918	-0.223047412935432	-0.190318723914921	-0.193426795717998	-0.165824567909226	-0.176925388248966	-0.193692315937247	-0.153179239550287	-0.0963267173856385	-0.0455836734941126	-0.0805361593221503	-0.0398164919622452	-0.0250784157847294	-0.0554983299901192	-0.0507971089980008	-0.0420465310766219	-0.079742905058332	-0.0623667297458491	-0.0509458738185855	-0.115371508557864	-0.09320010992858	-0.0431317158423038
0.015059571111535	0.00717194222226114	-0.00837540313641662	-0.0324416261581553	0.00614495376094368	0.0188633716911897	-0.00302828138842345	-0.0315710776579459	-0.0231741470737701	-0.00425746269142056	-0.0482721933698764	-0.0839241126876082	-0.0481444669626244	-0.0603279490710352	-0.0152511242762307	-0.0403567221838936	-0.0796984897369854	-0.138997134387336	-0.167303155739899	-0.127740853977522	-0.142926007296006	-0.214948309900998	-0.209627954788915	-0.180179041616012	-0.227278917986517	-0.231331932570965	-0.198793977879365	-0.203993131436355	-0.204012606094396	-0.22712347605967	-0.211365934699071	-0.201686460412501	-0.174536837756095	-0.187882126854025	-0.213030645400674	-0.158032932656558	-0.0977970119392891	-0.0551815018566469	-0.0900258717182532	-0.0430797790344736	-0.0558891161707638	-0.0784372228132757	-0.0757883364888417	-0.0788838853352095	-0.106473354447799	-0.0929968176044583	-0.0830311243447219	-0.141432247543551	-0.116374650300488	-0.0719358935781619
-0.00837446645224059	-0.00522630543695127	-0.0165703841725297	-0.0299724798206224	-0.0240253082373263	-0.00924465450314894	-0.0519335305293868	-0.078656597189145	-0.0310489318745185	-0.0152993234839532	-0.0664853563722438	-0.0566002146687885	-0.00578744537589041	-0.0262041644131249	-0.038879356469669	-0.0209013308412565	-0.0445154539187674	-0.0803689000277408	-0.12310100378976	-0.0935684157317816	-0.0903335779677455	-0.152307631756732	-0.160946681230647	-0.108034582305526	-0.143557889244704	-0.204833382654274	-0.149873396256002	-0.140540588180774	-0.159078418936289	-0.180350711161254	-0.185388734560027	-0.172610973682906	-0.161400517762312	-0.169757106728045	-0.17386005768891	-0.109860031680568	-0.0489823529999088	-0.00263505657389989	-0.022110817652956	0.0157436934930189	0.0379135876590962	0.0510246084155483	0.0462822143966819	0.0192823431565965	0.0135344451982812	0.0300572725233724	0.0298217575764703	-0.0223080692615111	-0.0159693505136466	0.0154196615685028
0.0346898130715167	0.0357779646959343	0.0171402365936766	-0.0157955136810969	-0.0152393941558916	0.00849384784874195	-0.0320482678915283	-0.0547272382908264	0.0138738868960275	0.0288133323703096	-0.0268318858904695	-0.00898963627786245	0.0572335718141078	0.0438002587229389	0.0592662294617308	0.0281416896563824	0.00684208276023667	-0.0557973001018178	-0.0805628860259203	-0.019737536850251	-0.0337945421642176	-0.114689376449998	-0.0958369661562636	-0.0378251804982122	-0.135682317051032	-0.197457592125482	-0.120736863057254	-0.133049900278481	-0.166193001729949	-0.188505010457052	-0.191792195812595	-0.181100473606626	-0.180840749389885	-0.194650427240867	-0.205208333892904	-0.123619842722812	-0.0353715199509747	0.00659144249287556	-0.0360624953520434	0.0274411202434148	0.0564263772284515	0.0647576404824682	0.033806343536115	9.70981362460461E-4	-0.0145045628261322	-0.0106532518984208	-0.0305373857897963	-0.0806456063340749	-0.0604131423596948	-0.0485885448020552
0.038360062378883	0.0310850710483391	0.022691043751371	-0.0126538086648664	0.01412346118338	0.0372352861392554	0.036584215812262	0.0207189223690904	0.0503421381656779	0.0830112640545751	0.0553073275821156	0.0180839270006579	0.0769245224190554	0.0870634251156027	0.135655838270538	0.0469193057655807	0.0266359233968048	-0.0630652071119195	-0.0535178913916456	0.0443492186179295	-0.0024043878700422	-0.0928430765400316	-0.0340580600376457	0.0127287638485486	-0.123881613932045	-0.142100981796349	-0.049082306334173	-0.0966671219140097	-0.133596090064321	-0.164299137341566	-0.186777380163595	-0.178835601814749	-0.193639762193268	-0.223668983777469	-0.231321161400923	-0.137028605812857	-0.0382980665585266	-0.013700166196305	-0.0790715464840876	6.50310667267722E-4	-0.0087270888053032	-0.00965853150371172	-0.0348464816274025	-0.0704005362059743	-0.0884888798537441	-0.0877557019248391	-0.0994510641251452	-0.136961034498559	-0.100512848554101	-0.107678995413989
-0.0161308777609675	-0.0381170943484226	-0.0252704956306789	-0.0665478723740391	-0.031381480195673	-0.00947101214870566	0.020243401762307	0.0256505351128259	0.0243080129250805	0.0717259091312226	0.0972342065164871	0.0561253220774351	0.0848181802991767	0.131146373208392	0.190252845366641	0.100680897625117	0.0680747870620806	-0.0211068375505574	-0.00419596446976351	0.0943402824152122	0.0424651219556124	-0.0399091775492434	0.0119141572902854	0.0642950432772222	-0.0589694120606218	-0.058500305681996	0.0324123424587486	-0.00527069293434903	-0.0440240684601611	-0.087284368897604	-0.136778088633707	-0.135745274851679	-0.164315065763578	-0.193596454714037	-0.199781417315806	-0.122171725561696	-0.0413275359473162	-0.0180877658167989	-0.0742071589670136	-0.0100989246404372	-0.0283696615077955	-0.0135891328043896	-0.0273750602675084	-0.0837810058797376	-0.0946984596095104	-0.0589787050866615	-0.0703879645094831	-0.0979225776949311	-0.0592510962386316	-0.0621881394218367
-0.0055666357575475	-0.0264289711196071	-0.0524353555487164	-0.0812988146459842	-0.00390608216602513	-0.0218782486880043	0.0338369120164557	0.0140969252507067	-0.049804901063999	-0.0230668485011306	0.0206583467976512	-0.048128674851253	-0.0743545168913253	-0.033705566943883	0.110488999709322	-0.0387466536524726	-0.110411237251968	-0.168475845455703	-0.171789259455799	-0.0965870365831273	-0.112775241202782	-0.174852046215149	-0.133800890470784	-0.131899596625249	-0.21281928237306	-0.152239159061908	-0.127062156094396	-0.16449331255275	-0.187055499170431	-0.234482018084061	-0.235626317659003	-0.214668366087166	-0.202004719135738	-0.224404875605229	-0.219743840036578	-0.145042172682072	-0.108491271289491	-0.124612942009239	-0.195433735323318	-0.130938538411782	-0.166144189814934	-0.15782335092075	-0.202466037765898	-0.212876997200426	-0.23396803170742	-0.207396228899142	-0.228934394164375	-0.266407310928537	-0.194836447812815	-0.202709341424333
-0.00575812308161028	-0.0232405995465975	-0.0382305087083138	-0.0500352473864717	0.00908030194387568	-0.0051359950690746	0.0315369154064549	-0.0038769561218379	-0.0535526936204285	-0.0289676668389629	-0.00298507267609747	-0.0670159753564987	-0.0672469284988985	-0.025556551941684	0.0722976770918689	-0.0517109516404874	-0.107573915554957	-0.162707245467708	-0.17443740122845	-0.112633061236378	-0.121618301746575	-0.173263441736761	-0.138805756958433	-0.155703154819498	-0.230145322350605	-0.19976460758128	-0.18291633107277	-0.223436484605669	-0.251072502045005	-0.282633863021741	-0.279018647226649	-0.242474455303253	-0.228139488729454	-0.244798800608718	-0.222512552779353	-0.142806926204011	-0.106969608456411	-0.122130305488071	-0.182408070807077	-0.118428059148966	-0.130114338859529	-0.103390839933279	-0.15812080730993	-0.190327480125532	-0.197747108372237	-0.174766409155354	-0.206378734447404	-0.247943352700687	-0.182749499101933	-0.187980489773748
0.0233906137290224	-0.0075357711297225	-0.0138804927819815	-0.0450597960951818	0.00485614238157297	-0.0168013539305034	0.0152299328576915	-0.0136403820568507	-0.050106816351659	-0.0346461406492013	-0.0115431656491818	-0.0558377766289749	-0.0556217616304385	-0.00570263934813273	0.111963890464533	-0.0350317424597012	-0.0890295026589563	-0.15676302461115	-0.156126921796187	-0.0733299982472103	-0.0979893727397731	-0.157751229272212	-0.109549388843116	-0.132845447629552	-0.237259437689397	-0.198702485861815	-0.169193038671162	-0.22070700713202	-0.250531441617361	-0.280928056914563	-0.271408278112856	-0.241464968101832	-0.236828294372423	-0.256434215456702	-0.231855577910995	-0.141242586236605	-0.099146622770108	-0.111648894567875	-0.186794759217385	-0.109962661534931	-0.12385148547754	-0.089952655194554	-0.149598459787859	-0.182072025233438	-0.204404095507149	-0.18455716287667	-0.216705081948651	-0.256104104999794	-0.194998364330157	-0.21230243135863
0.0212621343868504	-0.00696511469540042	0.00401554227522001	-0.0267818966893296	0.012247602959842	-0.0215285066230453	-0.022188164361474	-0.0663727912195672	-0.0777957603450608	-0.0617082410240874	-0.0809921271137262	-0.116574955773671	-0.0920427986997014	-0.0605467098959178	0.0298306130391768	-0.0881424574722227	-0.161241235385405	-0.219635787143467	-0.256116498574927	-0.178566282367946	-0.170622982176713	-0.246599997762095	-0.212596242737484	-0.207125121345046	-0.293609371435089	-0.322219633601443	-0.284621481769766	-0.300747537952614	-0.3337375121635	-0.351646573957691	-0.328321183112052	-0.302299980955927	-0.283809380088891	-0.280019558772796	-0.255807044451017	-0.154838697103703	-0.0997981296092379	-0.0966741331595764	-0.160121028679303	-0.0862056201370573	-0.0659339626969761	-0.0275704028128986	-0.0924733085693117	-0.109230680197727	-0.131573200010107	-0.129783618108798	-0.16195103024051	-0.20134659549311	-0.149196091679733	-0.168053459430013
-0.0308900134769778	-0.0391749552152897	-0.0362636815073828	-0.0556691195209584	-0.00997223986222479	-0.0584871294797169	-0.0358782398604823	-0.0602143446517904	-0.0924337947140601	-0.0877036517686298	-0.0793177075524858	-0.124158401790606	-0.139334685658606	-0.10649947491552	0.0130206452048473	-0.14709105899368	-0.233073152707673	-0.28526368488592	-0.317215872510138	-0.243914515093332	-0.234929637189921	-0.30001669209016	-0.259316648638225	-0.292188358181145	-0.337455378556063	-0.310995246704045	-0.312663318779495	-0.333740048598001	-0.319115356750596	-0.342609416255297	-0.285108897082107	-0.266852688390286	-0.224270478713393	-0.231143945465756	-0.220228102251511	-0.119547551964879	-0.0766624033173057	-0.0902565100416139	-0.160622677066063	-0.124771465367013	-0.132215663993086	-0.118506801736448	-0.18327948172505	-0.201607143929379	-0.237694847775837	-0.214610206347073	-0.246200008141869	-0.283527134363997	-0.224426682286172	-0.214845063223102
0.00296842676810396	-0.00353475186740305	-0.0300368486333245	-0.0405338048679727	0.0120733800426456	-0.0143550865415866	0.0552162928647126	0.0364971268700358	-0.040455450028344	-0.0285588219447361	0.0310128477241723	-0.0464769760302028	-0.102987781370394	-0.0533740284111403	0.0688919514395655	-0.088710894306373	-0.145465922878011	-0.173592579957554	-0.171665066357885	-0.140334394464648	-0.149890972330929	-0.174596965489397	-0.145083064060037	-0.2139591611109	-0.234994159587467	-0.142251834244457	-0.184950621551076	-0.224736419528544	-0.192658380865739	-0.223947206362942	-0.168935000124259	-0.156992655028511	-0.111685013817395	-0.12744075615284	-0.122343431429943	-0.0637696032183559	-0.0540147449672086	-0.0902998826923937	-0.143318877554725	-0.119418939084319	-0.168139144296375	-0.160610699773993	-0.204412934550266	-0.225057935001381	-0.262050074594312	-0.226179694329067	-0.2515649335037	-0.289994592703559	-0.238827066599365	-0.213544827973858
-0.0513303506214042	-0.0472581262208284	-0.0332425870771507	-0.0348029089964902	-8.70041300723135E-4	-0.0108402938504583	0.0116972379684233	-0.0320954848904683	-0.063240832841376	-0.0232587937615749	-0.0557199284230869	-0.105725680048838	-0.0758316061813049	-0.0708755564925164	-0.0235099585507821	-0.117348765734732	-0.197495741856585	-0.239115241179569	-0.297315304061267	-0.246224786601218	-0.223886018652388	-0.290697149900666	-0.275024150140132	-0.228054604404405	-0.269375391681671	-0.289288545447129	-0.259842963592124	-0.251665048894203	-0.26866079061443	-0.316184109348208	-0.312195262683701	-0.304880780170198	-0.272900896070395	-0.256934621670915	-0.253633266571779	-0.196107459760933	-0.127449372196898	-0.105271465663988	-0.136240116077337	-0.0863606791081097	-0.059057305706344	-0.0405984939449961	-0.0794934415116016	-0.0937650988270077	-0.100876307077336	-0.0759024496922081	-0.100191492972637	-0.143824500993525	-0.0767221024412921	-0.0510371945234525
-0.0684147046004683	-0.0610560722576285	-0.019917645623937	-0.0340200062274898	-0.0141503792430162	0.00990271874144772	0.0827423671736951	0.0680998550308086	0.0341377765472338	0.0929797944240768	0.119162581946539	0.0674161216537628	0.0907095300835857	0.152494452999027	0.164509612032195	0.024092890994122	-0.00795320783002441	-0.0955195724582637	-0.0910430807362908	0.00359043603258226	-0.032865720426862	-0.114165368856772	-0.0604486066332428	-0.0282568010727005	-0.126310982471753	-0.145405266891971	-0.0817364496895367	-0.104541502208926	-0.14182479396624	-0.165748245008508	-0.185120327902157	-0.182055975589259	-0.193143572764982	-0.200610656727905	-0.193318088433629	-0.141184477774787	-0.0711404213341252	-0.066582096396493	-0.123649670079386	-0.0396127703680308	-0.0279834012843181	-0.0130235243826705	-0.0322146287946413	-0.0546167615332376	-0.0716575025383649	-0.0391268002424945	-0.0520246266896492	-0.082903377609272	-0.0349209218331797	-0.00947315109069703
-0.0736480532905364	-0.0716418046880783	-0.03983318021702	-0.043118978349688	-0.015720191700756	0.0108200816407091	0.0798548669563725	0.0634810617082222	0.0425658779968988	0.0984185253935792	0.137422139077062	0.0933771378386352	0.084992478010551	0.141411045605413	0.190493844730155	0.066431481274316	0.0437223268485151	-0.0465996068844517	-0.037350745209207	0.0660103579447125	0.0332463888772384	-0.0594294042176388	-0.00653265379124988	0.0235182843221594	-0.0843462720795886	-0.0989980036694187	-0.0390053362758945	-0.080054425314829	-0.116578763952336	-0.124646117952113	-0.146816863197109	-0.148785459697699	-0.158866653798296	-0.174791601211151	-0.161014253613948	-0.0921739333853638	-0.00800666154788268	-9.14982557339873E-4	-0.063298453540517	0.0132450641885904	0.00608025344440809	0.026706456755583	3.05734469015056E-4	-0.0285389905888219	-0.0404838421224797	-0.018723834064086	-0.0196626452943447	-0.0527123271773353	-0.00939451574355551	-0.00532787950567172
-0.0583067036847276	-0.057324101831508	-0.0264853489432433	-0.014697061723311	0.0343045198806181	0.088871373908943	0.193941105863203	0.18362862032192	0.136007661918855	0.220818153583008	0.286049567262346	0.185322026773015	0.167582857885063	0.253902425334755	0.316710113658689	0.149975828169768	0.125557221480483	0.00637285531258322	0.0554014178468193	0.180131320235165	0.106777415458372	0.0222068102447956	0.105169701829583	0.118426994852512	-0.0114026364036071	-0.00918221828949792	0.0561877964627351	0.0036114024925523	-0.0322378350157231	-0.051213207468103	-0.0886367808471535	-0.0885410030608745	-0.119042944996386	-0.148583033749809	-0.144402983722934	-0.0799276430028379	0.00610510800411169	-0.0048921334099831	-0.07973270401951	0.0110855594371966	0.00123274251525814	0.0214928269692664	-0.00453569963218119	-0.0517383884402085	-0.0635342422130172	-0.0418307063611555	-0.0505074802081118	-0.0784302752000144	-0.0302019541232372	-0.0477001167168484
-0.0726515791265888	-0.0741605689331739	-0.059880337859907	-0.0596924709434258	-0.0148145450144811	0.0329920816544751	0.160810491326409	0.13484847037182	0.0565059121045362	0.158747140279187	0.245415129208399	0.131207210211158	0.115464234386525	0.213121165916221	0.257383755802877	0.131497644733028	0.133356842802107	0.0396849849704848	0.102374888097497	0.193030861806461	0.125823025663998	0.0757485264153243	0.14556661217987	0.141943276628633	0.0417038743970487	0.0575028075825016	0.109713872716859	0.0701557317909793	0.033348634848267	0.022436490419734	-0.0241583581170425	-0.024501583691765	-0.0508127000639388	-0.0838952776059624	-0.0768503306895103	-0.0504550441452659	0.0114920950002455	-0.00890443907256378	-0.0644310839864177	-0.00106147360750185	-0.028791998137368	0.00627370966515258	-0.00804566066502934	-0.0805768027770292	-0.0838468335063655	-0.0325688405345232	-0.0463865983247863	-0.0809119907294164	-0.0477483380711315	-0.0513184030652305
-0.0998988924424495	-0.109814029684715	-0.0660140485014763	-0.0771999080657513	-0.033848892564011	-0.0346193648046654	0.0996865946481349	0.0731679213788958	-0.0307234475848993	0.0516331737672326	0.153329096736651	0.0291985581659781	0.00538966059456161	0.103402703200023	0.166046507282944	0.0434258257503093	-0.00389110071892143	-0.0770480915742705	-0.0278192956649655	0.0687641936620841	0.0154119053410314	-0.019105078084778	0.0551522539910837	0.037106989445482	-0.0405180121678117	0.0139411520155943	0.0427649477393802	0.0193971223096244	-0.0120563869913945	-0.0235450407165639	-0.059615093808263	-0.0673649779184359	-0.0775092822367648	-0.106620359975946	-0.108184670282571	-0.08215896088987	-0.0473261964749024	-0.0679648865448973	-0.110381963075016	-0.0565854730126883	-0.0920802205183494	-0.0590189748388465	-0.080585364037332	-0.117099215721944	-0.117335283617533	-0.0852643307989659	-0.0813606814554165	-0.104761210970573	-0.0790286128579108	-0.0896470165370813
-0.0927273798626709	-0.0987902904226396	-0.0721255531380861	-0.0780263575664954	-0.0200923499822068	-0.0187002967545822	0.102729318282468	0.0767449208707838	-0.0429179477635756	0.0240806512237498	0.114228223537485	-0.00135436468737041	-0.0320472625198044	0.0586558520021303	0.0947656345994964	0.0109259976304131	-0.00292337881214027	-0.0400383731725842	0.0175383983133486	0.0645027503566941	0.00741672516249127	0.0229728811011902	0.0816563949110457	0.0352129769926249	0.00445004056687624	0.0839821647372301	0.0726037862098664	0.0452097723495107	0.0466478037838609	0.0448204281188103	0.016588616444801	0.00824387711489754	0.00213690056090355	-0.0225398519062625	-0.0454784084685816	-0.0590803608744584	-0.0571352892588264	-0.0883486663060094	-0.113799126562803	-0.0835645839432451	-0.129575827294503	-0.129891843279714	-0.0978740004112537	-0.100945245275907	-0.126988978661382	-0.0947328372837103	-0.057688251678379	-0.0539794427325715	-0.0522901239663986	-0.0525053822165654
-0.0604108001979953	-0.0691812768787776	-0.0449806806343102	-0.0598965848723012	-0.0312048167933749	-0.0269230173064483	0.0720570117420352	0.0894822668228895	-0.0187278882238073	0.0181921914520984	0.134264511609032	0.0412516029699828	-0.0304904774783566	0.083901307257669	0.136447617427976	0.0214190359149599	0.025977477558439	-0.00562782524902701	0.0646246456303858	0.115194273206472	0.0631909035225235	0.0804899277620745	0.150311240397786	0.0835583776223481	0.0497078145356222	0.124965464986443	0.111880860298093	0.0689386390407645	0.0896075054480243	0.0907570008822074	0.0661838173178072	0.0679627497468259	0.0621341247448122	0.0233552595162486	-0.00469389502798099	-0.00521327928333224	-0.0189356785241941	-0.0675574138666962	-0.0971027787544695	-0.0847663651832132	-0.127972578055458	-0.166273925049801	-0.145564398997664	-0.138952599735523	-0.189577001908618	-0.176239188446196	-0.153315492735293	-0.123559477787068	-0.129551013937947	-0.128557491528055
-0.0829608903286107	-0.0946154964661756	-0.0829034458329596	-0.10286350054259	-0.0793939849797747	-0.0846255305689647	0.0204897815653047	0.0491191028946492	-0.0609632009530967	-0.0327208239302813	0.110949308370396	0.046814605176333	-0.0236024453072273	0.0740928153654255	0.126499009521362	0.00925003282571416	0.0359882255874166	0.00827552456941456	0.117206165939725	0.173561473757915	0.110646448640132	0.138929373928629	0.22465909437129	0.146113701339803	0.113160611677179	0.207058142926752	0.200526887374759	0.146676202463483	0.166917118125367	0.161468679795651	0.130945625001027	0.132570319429974	0.106648560400329	0.0623425819545497	0.0571671870219961	0.0406111223797112	-0.0048590402497806	-0.0692378648539611	-0.0998873594666486	-0.0875165283098581	-0.151282290853276	-0.155873008557866	-0.138677544723063	-0.14023381637411	-0.167259295791153	-0.156269677954469	-0.119454798459811	-0.0714644461443959	-0.0993145195527249	-0.0994500038839185
-0.00841183451724446	-0.00296880488890814	-0.0529717410625923	-0.0546364637731528	-0.0312031247206267	-0.0221007464647806	0.0251908011234723	0.0167318675713334	-0.0409277776953816	-0.0386064324504211	0.0036679497805768	-0.0461359230799169	-0.055182368925457	-0.0384262096837762	-0.0148473486742171	-0.00921272821198751	0.0107560530938655	0.0181108343338759	0.0696501220508988	0.0680879396038059	0.0390547700432326	0.0757651820524887	0.106774774855431	0.0453170688268588	0.0463637119706865	0.121266969388898	0.113545104378189	0.080672082953543	0.109297861992491	0.0900419021938256	0.0731754787084774	0.0639873902299784	0.0743621503401312	0.0304972947241053	0.0116162303119834	-0.00783187124556393	-0.0601278206048285	-0.0974236552201493	-0.107219962281466	-0.139726026757011	-0.195018770548994	-0.222101637002496	-0.17691215682257	-0.171052975366663	-0.20116006851134	-0.213520264282974	-0.191939361013624	-0.166404493953258	-0.189164492034159	-0.184545038711514
0.0107704381082266	0.0077926167260545	-0.0562510361544935	-0.065288054603164	-0.0360718206036781	-0.0311250932124973	0.0228053800022093	-0.0044579880340087	-0.069435191907107	-0.0538106227287129	-0.0164699917248234	-0.0777143798752035	-0.0871344540708375	-0.0770452697718385	-0.0317665584150451	-0.0629011870215863	-0.0400192582944441	-0.0435227059683797	0.00546776031029658	0.0260169330444282	0.00251826164059015	0.0277807816206136	0.065717501791413	0.0115278114779966	0.014838507989402	0.0836974710054983	0.0777685916345948	0.0483340317022099	0.0871884551360738	0.0698089363138374	0.0691485930175542	0.0608627617289051	0.0741528715210724	0.0337899695020468	0.00892897756135101	0.0103968970294169	-0.0264804300759139	-0.0754745464663059	-0.0846590022756488	-0.121421729990806	-0.184696698816086	-0.209996912121141	-0.166577979801647	-0.175218346498127	-0.215687742697942	-0.231944331814386	-0.20197589222777	-0.169898156291714	-0.209962895396767	-0.221382620586774
0.0272230164987343	0.0303974975915952	-0.0396688564616022	-0.0517928761952952	-0.0236711909594735	-0.01252077970321	0.0266181063839347	0.00107749511510359	-0.0426305453410299	-0.0239947100342658	-0.00922091361182467	-0.0664360476472606	-0.0515202752236866	-0.0304169584351045	0.0261810981348863	-0.0343417325902997	-0.0064077979807002	-0.0316903479811028	0.0225704194035645	0.0725320717357394	0.0428139333240678	0.045671923415874	0.0997846919226123	0.0411994469079571	0.0235908972295794	0.0833798673782736	0.0809735811862711	0.0352761207673208	0.0639226828480606	0.0595769451013342	0.0614065532327999	0.0649516990671679	0.0799560513527042	0.0352827374600012	0.0164070235136371	0.0389503569360629	0.0324665773345854	-0.0100589917340032	-0.0361590395263117	-0.0620061819458306	-0.13659772949626	-0.163178409102309	-0.141746047834	-0.177818533961982	-0.226779312698947	-0.226334863432194	-0.212683154103793	-0.205315868077082	-0.238074854557472	-0.256465851687284
0.00283814942591499	0.0149461689604187	-0.0540016697241771	-0.0719823185203522	-0.0505171858823461	-0.0469000334615906	0.0107695576858235	-0.0129989194438305	-0.0697441172118615	-0.0354283491629238	0.00241450280470814	-0.0498690816498026	-0.0398579372766432	-0.00642081615156366	0.0314812719744233	-0.0322920276561062	0.00232528443783956	-0.0101894655143238	0.042819655212093	0.0857009609645644	0.0629853370179922	0.0719262440897638	0.11747906403912	0.0476902215294922	0.0498614685258015	0.121272287315981	0.101456854229618	0.0529126215879043	0.0903105566410215	0.093871135977941	0.0951241190989383	0.107278893452203	0.120740014788465	0.0809063900988116	0.0676301389263806	0.0948365118508332	0.0625600103588753	0.00953398626425054	-0.0090139899507588	-0.0463773019008625	-0.128111563852558	-0.143732410990253	-0.134141813873898	-0.164382889187884	-0.221478848983179	-0.225791981716445	-0.205126037255965	-0.199247805522428	-0.240012936393119	-0.245098814800406
0.0377687644603064	0.0471431263484371	-0.00291225609826284	-0.0331557478812146	-0.0285801679365662	-0.0313136552737839	-0.0122408204426339	-0.0332190052462991	-0.0497850906790762	-0.0183967867864723	-0.0115439239539545	-0.0416344967768603	-0.0195606501245287	-0.00956451450989359	0.0249915446862037	-0.0292250426938376	0.00325093458998163	-0.0122009552515614	0.0219732643530127	0.0614142198384101	0.0419253053851885	0.0404291404101062	0.0716025478137176	0.0132325011710065	0.00584745282820111	0.0600152538985716	0.0422992203091884	-0.00582494412787543	0.029743843454851	0.0338969437729762	0.0583386494081904	0.0825905772072784	0.0963944078335787	0.0568331876088206	0.051675315212557	0.101914874205272	0.0904775836769031	0.0591047790288019	0.0252279981434273	0.00339520102960038	-0.0617308914320421	-0.0828132364487636	-0.0879491339882559	-0.122298249813304	-0.189592737876039	-0.204616451229563	-0.188013331605561	-0.198482632659889	-0.238999096567634	-0.244076976565481
0.0933137624546323	0.0961702764571373	0.0400656882697898	-0.00715918803060353	-0.0152719581010785	-0.00408930146251963	-0.0205492018060946	-0.0284584755425706	-0.0310568993383008	-0.020441084178345	-0.0388548977127778	-0.0447834813711399	-0.0264826371312128	-0.0347125041722387	0.00798193080288213	-0.0407223700734125	-0.0283007684396998	-0.0491239565201524	-0.0215042155498577	0.0161183951574249	-0.00662935799681698	-0.0129139779539737	0.0189101174736064	-0.0213425838183443	-0.0467694295051601	-0.00937035037434311	-0.0192875618823054	-0.0607294829521621	-0.0254086640236729	-0.0201215165767281	0.0162801964515319	0.0407304493749923	0.0640847073552621	0.0207655068738115	0.0035840260592073	0.0656948591512016	0.0785086955279005	0.0646604717640082	0.0196095928143619	0.00416960368366507	-0.0478648066289222	-0.0764903145558156	-0.0885978360291494	-0.115225619011384	-0.186036616905931	-0.204647382459323	-0.194970421631871	-0.215979332853119	-0.246739292236614	-0.249509856835386
0.147663613984001	0.146654983324711	0.0607936500224351	0.0286153847487741	0.0255030408044203	0.0464682391287523	0.0135730583709287	-0.00199511432801433	0.0097056072542711	0.0215504468410175	-0.0462658853509781	-0.0574265322452557	-0.00614805886204808	-0.0163917156356678	0.027108724259977	-0.0146054097204304	0.00501996018565773	-0.0111134673174382	0.00881413589125912	0.0325846085649781	0.0074988142918279	-0.00196402080895102	0.0309894485131958	-0.0156655618404942	-0.0431013978206134	-0.00993600364953528	-0.0223588497899808	-0.0659920302223409	-0.0344065963999869	-0.02933019009208	0.00448793718703472	0.0473330619630504	0.0618520945443304	0.013231584587602	-7.71938131878403E-4	0.0635790795208264	0.0931598166537668	0.0768657142225706	0.0340220649157846	0.0274181564044887	-0.0306859920006961	-0.0848720301215081	-0.0949385607755889	-0.116783546585629	-0.189664064889484	-0.218118464768606	-0.220118101217113	-0.252073101372786	-0.282339684650792	-0.291825152819362
0.108690012605544	0.0973303519595325	0.0308762318921834	0.0106738470376731	0.00564573854626361	0.0210681051180848	-0.0369223067109234	-0.0725772129150799	-0.0382805678384017	-0.0357607798761503	-0.130944288357358	-0.12051916631365	-0.05580738180479	-0.0753279322178715	-0.0720796744160137	-0.0659627228717148	-0.0449869639656091	-0.0459600362722745	-0.0641155946844096	-0.0651447630607823	-0.0754255906252465	-0.0836220020073999	-0.0867126299241088	-0.108638735861131	-0.108561691958082	-0.10536457431964	-0.136406292023837	-0.139474835109038	-0.122730697004151	-0.104358985563578	-0.0659598524637197	-0.0201876993543562	0.00754677994505448	-0.0270539128151405	-0.0458135728843342	0.0193057676086572	0.0537662942974892	0.0866553465348027	0.0582141363853309	0.0431398882537411	0.0363686936501212	-0.00627100889699927	-0.030725765244584	-0.0407509212273938	-0.0817107297274838	-0.103017527583121	-0.108506255905755	-0.180235457867883	-0.194006055636885	-0.186993303646273
0.133524714710593	0.128499293685215	0.0646054994799432	0.0527686321621772	0.0545799025122849	0.0831847766845571	0.0179947758835569	-0.011928238636425	0.0354017814051044	0.0213403428264387	-0.0902585808395317	-0.0868557467724499	-0.0230083147644967	-0.0527693456960668	-0.0384525908846876	-0.0339450154452367	-0.0294534718281408	-0.0493340044634364	-0.0642371348481279	-0.0616016017146148	-0.0940385272483625	-0.121394252711997	-0.107240062020152	-0.117227962623911	-0.155812403888439	-0.155818065427424	-0.159173027150119	-0.173852079838197	-0.164566966914399	-0.15197516404955	-0.109355548172012	-0.060324105176199	-0.0456845171699586	-0.0874213106006082	-0.107126911598816	-0.0326178031269632	0.0149385086313921	0.0620062119524622	0.00637939081688623	0.00418963403674545	-0.00146089826525146	-0.0430047537478574	-0.0522465523989371	-0.0518258663858206	-0.0998583807604809	-0.111575616122149	-0.12011695883484	-0.19527762705113	-0.200641959378905	-0.195106857091536
0.136319854281011	0.125353644726135	0.0735311290896369	0.0648393014792731	0.0676249993016643	0.0802459800087738	0.00558512779337906	-0.0208493006975876	0.0373136362147965	0.00721183575757825	-0.0999070576445944	-0.0824725663437599	-0.0352559812120341	-0.065992565312813	-0.0642554387789512	-0.0496460367006763	-0.0569206551893876	-0.0722157921357933	-0.0965860727255789	-0.0977865261004978	-0.123266436574684	-0.148136574659879	-0.146316207549898	-0.140829759433112	-0.170545679273437	-0.18425527757584	-0.181894148910635	-0.188269559993938	-0.18606888683522	-0.167340590595126	-0.123907703902182	-0.0791853238439961	-0.0661417413020339	-0.108853559337203	-0.132772441357862	-0.0796866453247855	-0.04700843138206	0.00770542410481291	-0.0441072666234859	-0.0501310972649751	-0.028594931527308	-0.0640895632572478	-0.0677391224689851	-0.0408091813483947	-0.0775917752055709	-0.0880058112117884	-0.0798380835134628	-0.149735080766689	-0.154756670241991	-0.125904967564277
0.165902565427929	0.154496350244884	0.087030266400809	0.0642211279068243	0.0493264802677134	0.0657821161794081	-0.0106295527073404	-0.0287611223722485	0.0448580726644587	0.0192476289477262	-0.0878577718461496	-0.0635038213457687	-0.00452600877273934	-0.0239924894809639	-0.0223343581590318	-0.00879520337480557	-0.0132323121017124	-0.0399496823521409	-0.0730542939591185	-0.0614930923342725	-0.0874216838019174	-0.115012340468964	-0.101361555552751	-0.0845345850497294	-0.151874448330835	-0.167124454933954	-0.14753533309856	-0.16417004136351	-0.184904830865815	-0.177892914005307	-0.154407742592638	-0.109223493614984	-0.0981826406519099	-0.136014634628894	-0.148806316293792	-0.0899110965480667	-0.0330236141479253	0.0170802342094968	-0.0356911489846251	-0.0280513114148666	0.0042186500235419	-0.0144066200225322	-0.0265686419969126	-0.00997754508503467	-0.0443835988623991	-0.0603686886455189	-0.072082704761297	-0.132799843837124	-0.100607827729187	-0.0995745363070649
0.181774512958415	0.164087033919311	0.0963922344235851	0.076193874510382	0.0707834582709824	0.0923372131988516	0.0337652056130925	0.00886010244314061	0.0676353630150793	0.0467912475644658	-0.0571085355520385	-0.046093415563774	0.00463113114629396	-0.00630486501749552	0.0130631570957234	-0.00916275859548972	-0.00769017242546371	-0.0491567145752257	-0.0678777147947474	-0.0452549150667193	-0.0804370245480136	-0.118402724385879	-0.0831277003230764	-0.0685591878725225	-0.15725194380294	-0.159146272691236	-0.127747198949794	-0.16079558911052	-0.186527707497454	-0.185851523718705	-0.166613875166335	-0.131274498839868	-0.116447619280411	-0.161991550274731	-0.180588034248641	-0.114989728348914	-0.0449784586659402	4.03599023389888E-4	-0.0728640757457624	-0.0485862691319542	-0.0296329032764152	-0.0435567430314322	-0.0535220811853254	-0.0436115807331431	-0.0979880291685493	-0.108333249850849	-0.122101318472599	-0.181103932929561	-0.139456084779961	-0.13961050393581
0.179187407426917	0.169889780054653	0.0991856019376538	0.0881762942599368	0.110765343756821	0.13388317114279	0.10466881217277	0.0692985332569113	0.10297467385306	0.0945105178725928	0.0107066574473024	-0.0142562222085959	0.0250167599061555	0.024309846876998	0.0823569272210244	0.0113884463635777	-0.00436145218935326	-0.0501444123560337	-0.0479360283064054	-0.0154837912425753	-0.0563367562233414	-0.103214548704456	-0.0484902192908902	-0.0604572065821295	-0.151668371479871	-0.128661548816628	-0.0966550489066265	-0.142250022652009	-0.157041305703884	-0.168383579492071	-0.148006096870556	-0.118002211092408	-0.108583798761719	-0.152291520065324	-0.175555886000248	-0.102524140828858	-0.041785577166697	-0.00330553185054533	-0.0909152641068305	-0.0569548465913839	-0.0782913020425165	-0.106284258394617	-0.113820316668814	-0.105878904654093	-0.175863822326416	-0.189690307340288	-0.202351658829962	-0.252590027674455	-0.225501970640972	-0.241733851713372
0.13722800144504	0.136518788052287	0.0808084349805364	0.103052756497128	0.135263021428261	0.151138211162522	0.133304763373395	0.0977685806469468	0.127227196052847	0.119857576007787	0.0407332534580301	2.34881260995181E-4	0.039503909407401	0.0236486413465784	0.0730417959157727	0.013219496346674	-0.0198625673125758	-0.0562858490369809	-0.0495803695785577	-0.0181868318820913	-0.0651374864663496	-0.106316399425873	-0.0508341609166739	-0.0591864131085072	-0.138447316766545	-0.115808110390176	-0.0860444969372914	-0.114227149534193	-0.124293749658352	-0.153981154727489	-0.150905024412973	-0.112174595307047	-0.12095017398358	-0.17134938153052	-0.190242638230754	-0.133849330811528	-0.0835804346188507	-0.0339179513822506	-0.111996485877174	-0.094191153178958	-0.1178252490684	-0.143799467707937	-0.141301342329774	-0.134124637324945	-0.190496408366047	-0.206680371652782	-0.208441621568821	-0.245424538289188	-0.24026638328806	-0.245193937952174
0.152048409329671	0.152267093005835	0.104461119863982	0.0882563205243167	0.094148697892086	0.121164526185515	0.100622698556546	0.0550393144744264	0.0904852793654393	0.106371446556023	0.0208731253339783	-0.00754220335065215	0.0577887185539633	0.0628418507012053	0.0964040117756568	0.0409867838034019	0.0428103336115898	-0.00278723670263526	0.0158800831910928	0.0541628942572472	-0.00120669628461505	-0.0392377401604283	0.0249129833487481	0.00856360669726796	-0.0745737171027834	-0.0408717051190691	-0.0119808451810598	-0.0516077808060428	-0.0763332538199456	-0.0848872991323056	-0.0934434652277166	-0.0570641291822413	-0.0574396137241466	-0.114408913404862	-0.136980832234625	-0.0855992481884792	-0.028313479928131	0.0156637457949918	-0.0590850638905075	-0.0349733322365548	-0.0577556663974087	-0.0809781253468043	-0.0833153842945625	-0.0951197454473845	-0.160357610386296	-0.1767869380313	-0.197913351290125	-0.249690728497894	-0.234529472662395	-0.244753540173424
0.0752383137404596	0.0729768627272855	0.0512580070127331	0.0719422817042267	0.108919648951058	0.121346157882939	0.122420769125544	0.0950171678166326	0.0882825432649909	0.09119274420499	0.0483144287422478	-0.00583840680624329	0.0110987432528864	0.00617333826468672	0.0581512277066286	0.00308813922870638	-0.0320773211531763	-0.0479112237970824	-0.0160867556270028	-0.0014729536910059	-0.0520877174763438	-0.0561865266127709	0.00309074985018125	-0.0474848092743805	-0.0801228697167756	-0.0343581857548395	-0.0103959034294191	-0.0524297730519906	-0.0462264960075048	-0.0649602327495628	-0.0614133929818286	-0.0321065254553111	-0.0445704149724468	-0.0910726882903589	-0.106622166691567	-0.0752297786393352	-0.0565348133408355	-0.0350338847770069	-0.093304773175408	-0.0703661613478764	-0.116289268993391	-0.15162104671313	-0.159373190199105	-0.138617990479941	-0.201002062350682	-0.218711081600695	-0.220905133098099	-0.242988662996181	-0.262469218548283	-0.262773499509597
0.0954491592395487	0.0956068603583142	0.0449116570072009	0.069618251472275	0.116662538601062	0.128552777514526	0.137903135156808	0.0957675354918373	0.0857875125682177	0.0941731057132693	0.0461950065359637	-0.0214867652198109	-0.00510600665130312	-0.011459870584134	0.050913112198122	-0.0102016549761223	-0.043907443730453	-0.0568815968640166	-0.0268734944252234	-0.00833676552546053	-0.060159839372796	-0.0599415884295432	5.02512835027117E-4	-0.0546826700189346	-0.0858699653007853	-0.0237219111317039	-0.0102623496587139	-0.0553827521100133	-0.0299496128272754	-0.0626872292423142	-0.0563764379355674	-0.0216857224125987	-0.0431816457505141	-0.0946708385385654	-0.121021486990379	-0.0777139279696188	-0.0591623570147297	-0.044177598939475	-0.0983873133116669	-0.0868074280173106	-0.141413299274218	-0.170616680843153	-0.192126000561791	-0.16314034298218	-0.224210007643071	-0.255074751440526	-0.252854843841503	-0.269890393914396	-0.282106475855457	-0.285492391009964
0.120312658624893	0.120265665934732	0.0584008591415652	0.0710484545120789	0.109016615319124	0.121766168119664	0.123468900011468	0.0879835464161953	0.080147094945256	0.0798963184872369	0.0314410141447103	-0.0311543664882722	-0.0248002647174535	-0.0337224945873134	0.0494786260678537	-0.00495952338890765	-0.0462167535870415	-0.0637731566988185	-0.0392959159897606	-0.0176298347247379	-0.0642439005538411	-0.0667539890438208	-0.0109576765171058	-0.0597152120760454	-0.0957855051627813	-0.0301168954406851	-0.019488107615637	-0.0627024215157996	-0.0228928732315084	-0.0633984771030428	-0.0434997936210446	-0.00658220064113553	-0.0232485062598795	-0.0752173461458702	-0.104553934270062	-0.0535743910549075	-0.0231507765488359	-0.0184404223896719	-0.0759761956866524	-0.0701048893801377	-0.13259852727364	-0.170619910459337	-0.204767898026517	-0.180386833950228	-0.236133194091728	-0.274691501283134	-0.27439141642238	-0.288917887725464	-0.29291281029966	-0.301334196968826
0.0862785104848634	0.0994558596383816	0.0633463326200688	0.0732402691345536	0.101392831794405	0.113422080829173	0.101195458957767	0.0698470611411642	0.0796735114721001	0.0784963068534514	0.0209863784830223	-0.0360810604492458	-0.0157759821882627	-0.0365553614737026	0.00684507393536123	-0.0348388736290928	-0.0498671917108529	-0.0734842616235558	-0.0503129696085383	-0.0270740179613031	-0.0741700049728948	-0.0827211566753144	-0.0257340434861963	-0.0603831963858756	-0.0995746419872143	-0.0443388050918961	-0.0239669472981972	-0.0562744871347289	-0.0363556509464005	-0.0712379617971022	-0.055083954739744	0.00220034604289169	-0.0213646301036042	-0.0831968834899447	-0.104633674723813	-0.052425691302285	-0.0483405158353745	-0.0315791758187228	-0.0819056805781316	-0.0853519296461902	-0.135811382233218	-0.168658205949919	-0.183814193224958	-0.160210150110254	-0.211684625707341	-0.242872598839434	-0.236092268153696	-0.25472594341864	-0.263673921237814	-0.255411242262929
0.0624040761415187	0.0699410106303658	0.0434465129663956	0.0553384503850199	0.0868932308859971	0.0959441966546777	0.0967660023242506	0.0548624635820181	0.0563600102413967	0.0657129085427671	0.0179478924518081	-0.0379298590352138	-0.0145478180692059	-0.0262735382322941	-0.012727537900944	-0.0653162519249369	-0.0505125057253359	-0.0713835193002622	-0.0529193451336952	-0.0319464637079746	-0.0658779919533504	-0.0775215214476743	-0.0344165391558833	-0.0570834453235783	-0.0743787863361735	-0.0324992042512597	-0.0263091091683372	-0.0493489395509153	-0.0362283027851547	-0.0549059925007289	-0.0491671585400404	0.00266097655703716	-0.00819293284274135	-0.069134771358216	-0.0905975467294921	-0.0363647878812209	-0.0391856808642485	-0.0188689904395706	-0.0607116679648736	-0.0749891108529694	-0.115892316245469	-0.140632237419717	-0.150248681583659	-0.139115732087117	-0.186950136504395	-0.210950119515479	-0.198878518506514	-0.211783528046332	-0.231788265679623	-0.212236451628233
0.080262049291586	0.0803314308011389	0.030426833692302	0.0248046962112801	0.0368812657633361	0.0362856578675652	0.035545531733457	0.00399643574181388	0.0026629221750551	0.0163380933479042	-0.0135165744372712	-0.0486077494612625	-0.0153742256620815	-0.0133851684426905	-0.00599098818569031	-0.0554457707037402	-0.0146563152056642	-0.0244464616887057	-0.00525075486398855	0.0189498917038735	-0.0106126296675646	-0.00959437127211516	0.0337710789696397	0.00309704865013443	-0.0207892869915557	0.035373314359308	0.0348153148979222	0.00457770082996865	0.0241929087083348	0.0174492674682277	0.0195673945327417	0.0540923035477337	0.0594372794542675	0.00235352426180341	-0.00932751131657797	0.0455221295727901	0.0482795411900904	0.0399514671063843	0.0123273179394874	-0.00835749883775103	-0.0411829567198438	-0.0661833012243806	-0.0794310411073021	-0.0939809361272076	-0.148506977827461	-0.176609754267465	-0.170752081060848	-0.187740196317841	-0.215882569637919	-0.215801427470694
0.0935173400699012	0.108310289597957	0.0575158532539727	0.0401068548036823	0.0547366778615312	0.0501641879183667	0.0588055212662652	0.0317374702896449	0.0113774165207676	0.0290321656460736	0.0166719120304673	-0.0273913091940237	-0.0111229928080039	-0.00311174801870916	0.0703762215203439	-0.00863669848620707	0.0030995320633518	-0.0206266147107189	0.0108208548753896	0.0493038186177235	0.0107473495998764	0.00135975713625997	0.0606757440327992	-0.00304951383147783	-0.041896981469412	0.0326762402006786	0.030153900880658	-0.0326757608086693	0.0050756151153513	-0.00901188760795875	0.0101919465839325	0.0440772032696549	0.0485020427934646	-0.00545116285223679	-0.0164367997127424	0.0522928512012835	0.0646172989257703	0.0380446828140935	-0.0102407202299569	-0.017983066111552	-0.0917108890963605	-0.128079792132228	-0.146340450376717	-0.165695879721479	-0.256096660305205	-0.280339254388483	-0.279810531714205	-0.300474390043538	-0.323587562570312	-0.328233115497748
0.0945217750091428	0.103797146461498	0.0358524760750464	0.0209712943511035	0.0485584156799411	0.0413687665577934	0.0850994467346482	0.052965061663897	0.00138158647002803	0.0231410029676523	0.0397528550216671	-0.0295445998803235	-0.0333614443352558	-0.00317152093914604	0.114534783605775	0.0063326802592698	0.00432045283116898	-0.0275149416017204	0.0191803191218829	0.0740337583595992	0.0358607893921632	0.0227167738951106	0.0959890052215062	0.0145460304237513	-0.0278693509441041	0.0628454923227746	0.0614197095306305	-0.021414225728787	0.0230759374197311	0.00777720687514243	0.022661338377856	0.0376511835317738	0.0457342488754699	4.86669323970533E-4	-0.00705204411099821	0.0524665590022832	0.0560657566475294	0.00881959896339144	-0.0304591073713405	-0.0310059259471441	-0.132279062484904	-0.169663596364266	-0.185208637726682	-0.218144319401263	-0.315407272921949	-0.328081974042985	-0.326252318400741	-0.335041792009061	-0.355541567680302	-0.372077455047183
0.127752378321094	0.130953576510537	0.0403397797836172	0.0190273932926728	0.0368595328215636	0.0473348748707931	0.0697633799814686	0.0387358504004292	0.00664054071087392	0.0273171609059022	0.015691593840437	-0.0436872600484817	-0.0223755000550563	0.0043625770135338	0.118655501942679	0.0145804647579999	0.015977211018404	-0.0264670897220146	0.0105801950214048	0.065339034942136	0.0241603123050947	-0.00298572984716581	0.0672438508580846	-0.0012833261622091	-0.0574490451628321	0.0228958154662017	0.0268442755908068	-0.046604439536848	-0.0147610637411612	-0.0273568128263891	-0.0105936603696784	0.00810276353540007	0.0235297200542063	-0.030321671444005	-0.0433247163389574	0.0284758743525493	0.0560985056983239	0.0190391729922721	-0.0353530845932123	-0.0179469320985447	-0.103969584916852	-0.144268970969711	-0.157319992363607	-0.202144042853179	-0.303999991149958	-0.314229885918184	-0.323419507821418	-0.354138659181458	-0.364771513672265	-0.379472119705275
0.157854759353883	0.159762209637451	0.0618480748243635	0.0483953532023736	0.0556527061700113	0.0720534395381715	0.0537804449890479	0.0205677783845029	0.0190231565157053	0.0315462603765598	-0.032524679923419	-0.0691683002459486	-0.0241331934181642	-0.0121122997480976	0.0858365679437722	-0.00415115856625432	-0.00444185162776643	-0.045477175089812	-0.0314513613531173	0.0141572114921718	-0.0156672264755027	-0.0531777596153336	0.00217450804166974	-0.0365931927313291	-0.103052020310642	-0.066033682686332	-0.0527533767780678	-0.119407048037003	-0.0912101712416956	-0.0996139847807761	-0.0708519388110951	-0.0437614189549496	-0.0195097489080798	-0.0706673792269332	-0.0831693723794668	0.0038221944544045	0.0611331765266845	0.0561667099507891	-0.00836869026520025	0.0188146896087103	-0.0467999560297811	-0.0964459191765707	-0.115911451980882	-0.139305568947639	-0.246380042848523	-0.274670478236499	-0.291040557822371	-0.346417316966524	-0.350269299329969	-0.361056886037084
0.104653024891804	0.102842941259816	0.0249578339257095	0.0244868608359941	0.0252841654134351	0.0393936372835905	-0.0198457772763307	-0.0626557149564659	-0.0297777221226731	-0.0410865882578297	-0.125054808853499	-0.123867354519359	-0.067304098494402	-0.0954121748937971	-0.0525134803402042	-0.0654356291614511	-0.0711085459267665	-0.08409364761073	-0.107948479278557	-0.0993169538443541	-0.108096391438137	-0.130118082423094	-0.115420923832947	-0.121747695901174	-0.141284664370064	-0.146120587499839	-0.148137265056122	-0.169609321293162	-0.145770081754608	-0.147715625944692	-0.110720408819877	-0.077929307827822	-0.0472245941531274	-0.0750241907943911	-0.094665755682181	-0.0216530978769055	0.01825866957034	0.0526109840553867	0.0191359351947759	0.0342847710978333	0.0291791600612988	-0.0174552459187493	-0.0429906073260935	-0.0477545098348717	-0.113786890973797	-0.149266848637527	-0.159625114725316	-0.222812754310042	-0.239521112972838	-0.232885060127661
0.130702081097804	0.11883398804148	0.0410780468293166	0.0386212348453549	0.0435927912270518	0.0624032734362752	-0.0128933979657272	-0.0565661391763394	-0.0041276994048499	-0.0196789422154847	-0.131974605424237	-0.126062913282441	-0.066675895127593	-0.101648730651988	-0.0636693060629507	-0.0578810258129182	-0.0815049519145206	-0.0967207598363677	-0.136631547015154	-0.131456818888533	-0.135947974166229	-0.176317058442906	-0.175741905306697	-0.161336452226254	-0.197223501881994	-0.224847810309504	-0.217390582372205	-0.233440376076092	-0.223086292911783	-0.218410288639665	-0.167568800573379	-0.133280591532704	-0.106761559972528	-0.12950057051378	-0.14145495354449	-0.0676915179287616	-0.0151063825015898	0.044609356888741	-0.00200184287875535	0.0156364939617957	0.0241105676503155	-0.0213229968675491	-0.0442731925290468	-0.0406924755268274	-0.100451820279136	-0.122483167148724	-0.135217179849289	-0.214392740404325	-0.220710054136549	-0.204995021516817
0.0687041988172349	0.0470233383829691	-0.00390214919614749	0.00508596323322797	0.0089486786947093	0.0285782346637629	-0.0611627401149974	-0.0986034183594183	-0.0345813576622412	-0.0581934191651787	-0.170923154642946	-0.122299035909861	-0.0610143610329184	-0.105701848527819	-0.101985905778098	-0.0538141609707033	-0.0747210195542052	-0.065517174673572	-0.124256005105315	-0.151019335340461	-0.130049225943033	-0.153863654643331	-0.20348166889351	-0.180777660243784	-0.164014142181363	-0.221577619520068	-0.239982701526407	-0.222399178470286	-0.206242904455137	-0.183319072878351	-0.127111033924806	-0.089909176021524	-0.0613459810527643	-0.0704213137473814	-0.0812848669651933	-0.033864430428422	0.00352085350480215	0.0647206933452295	0.0524643457840473	0.0406274437323014	0.0657966981471682	0.0254085222699616	0.00333890709835324	0.016401149157212	-0.004965289776091	-0.034440183949909	-0.0338696404870713	-0.0981751341903909	-0.109568226416122	-0.0855211589956078
0.0569698728801106	0.0333656720780704	-0.00708469115534539	-5.96845083984004E-4	-0.0015904125936761	0.00755367383587903	-0.0820810611359055	-0.109395228195295	-0.0404945615037761	-0.0808024978321533	-0.180701189725058	-0.106448056995358	-0.0606798009292043	-0.11949216483728	-0.128888256309014	-0.0686504953266178	-0.0997823048255967	-0.079687969582045	-0.148842153186198	-0.190729892693164	-0.157012079419643	-0.180094390960238	-0.248200388730023	-0.20489960639924	-0.181241744362307	-0.251978349988407	-0.268272290279196	-0.235152234379655	-0.233847968879884	-0.206682865293989	-0.15413950104713	-0.118563435997693	-0.0858956169279342	-0.0984341080722583	-0.107733311292576	-0.0710162473836851	-0.0376747455846569	0.0381203708895802	0.0301596783773619	0.0159000786072089	0.0673397909309104	0.0443519358124054	0.0289187268741236	0.0566739955105537	0.0615667401296016	0.0314292049793336	0.034575978670024	-0.0221867130295027	-0.0295572966827243	-0.00475397564681828
0.0743436369669742	0.0466668952712829	0.00687842872066784	0.00970596791919267	0.00298156803127041	-0.00383038599197967	-0.0951696365186777	-0.120996719714815	-0.0653035350811917	-0.106955494656693	-0.207966737496085	-0.150126073891644	-0.101261996994829	-0.154009221593845	-0.164481121881774	-0.0999288148488662	-0.124164031841611	-0.10940997366381	-0.183686687026065	-0.230087688726869	-0.203622770840968	-0.217396514885874	-0.285396529221843	-0.257340177788337	-0.212152331295403	-0.256720492446446	-0.296487756593375	-0.25289147549488	-0.246191826462636	-0.210101225237017	-0.162001269625681	-0.131870687172801	-0.101457881734547	-0.106856723094321	-0.119392986838568	-0.0932012434160053	-0.0665611353406074	0.00257460391308853	-8.38371575692206E-4	-0.0168264976205154	0.0421998810417774	0.021460321759691	0.0143826924563538	0.0362431867386194	0.0440574778295432	0.0427980127327308	0.0517525655795514	-0.0213771514736055	-0.0362079034026477	0.00110983532615072
0.0353796662214305	-0.00235414019944828	-0.0335512930001438	-0.0474669060274389	-0.0412397432288148	-0.0484818649991972	-0.122811672731584	-0.15653784295115	-0.115001249908041	-0.139749170053262	-0.227033384213021	-0.16851551135677	-0.120129055206332	-0.169044681585796	-0.187575886551753	-0.112413022487539	-0.125655353655616	-0.0980633461793588	-0.177147451833726	-0.240056449768443	-0.195250150074062	-0.20160434657613	-0.285219396343531	-0.250249598410818	-0.187996172138994	-0.238196731216265	-0.28612174077079	-0.235522105126136	-0.230285059499047	-0.195528725098246	-0.146893504949797	-0.11819615050277	-0.0804838616408427	-0.0697827056091213	-0.0820610618425078	-0.0707912389810786	-0.0478659574942987	0.0196161818495291	0.0387043065297355	0.0165471885765741	0.0715097412512653	0.0645392915702141	0.0661682728015892	0.0867202952972348	0.0804775471341186	0.0714162150099638	0.0792198626031265	0.013931641014975	-0.0107903615760045	0.0214172817818269
0.0175598910420468	-0.0323220394449742	-0.0526094604304483	-0.070296950497984	-0.0720730190985039	-0.0819342564275568	-0.156107792351048	-0.185809026584952	-0.141973982348783	-0.173489760236531	-0.243700992007349	-0.169805648979982	-0.132091499531409	-0.182375178883444	-0.215842299277127	-0.131367625002396	-0.12976307947783	-0.0785907806583069	-0.132786357953835	-0.19995560634245	-0.164483017472845	-0.136256015165153	-0.207185568888932	-0.192681085537587	-0.126850624815937	-0.164464675891013	-0.213367597614641	-0.166122858450902	-0.146855638500953	-0.120355135840503	-0.0840093578624751	-0.0593534783594993	-0.03973013364577	-0.0360372635230215	-0.0442350333652576	-0.0452701161931682	-0.0397793593495366	0.0260176824522799	0.0464129099937228	0.0174096292026375	0.0726438932740348	0.0622785530782375	0.0704427202354734	0.0968980923095657	0.0889849662944197	0.0922495661069988	0.104336088859035	0.0453392224692177	0.00827548491352437	0.043119747832004
-0.0148407593205365	-0.0718851072026882	-0.0758532069298949	-0.103981360078599	-0.111698094840286	-0.128078524779149	-0.194134260162405	-0.21698903716445	-0.178997102339776	-0.202723408810921	-0.253562333502739	-0.184677539609771	-0.158493569777959	-0.212651308756892	-0.272788854908385	-0.17720610253077	-0.156443066876751	-0.0988680432905856	-0.14406495981835	-0.215280697616989	-0.179180528756256	-0.136819892247753	-0.204693234142824	-0.184907814073777	-0.107526881893073	-0.13550086921661	-0.175018135788616	-0.111386569611109	-0.0919709132495819	-0.0738342544470531	-0.0488950663525246	-0.0515395644085654	-0.0381694188051193	-0.0290849261255474	-0.0427921042682222	-0.0508638878558354	-0.0615304402361712	-4.09608311442927E-4	0.0345884396194069	0.00195861122838641	0.0558855020441506	0.0605681570550509	0.0855293624595132	0.112906821237575	0.110240445767299	0.127328280998305	0.154961678603207	0.11314415319836	0.0596909052941486	0.11585784563758
-0.0441199500300748	-0.0892282870991758	-0.06107056222435	-0.0962891032635134	-0.105370102213556	-0.103980714298195	-0.178606926344612	-0.205510388005066	-0.154822824855588	-0.174338064522363	-0.227159009399734	-0.14774494780303	-0.120238884586203	-0.183270490732334	-0.265026737842591	-0.148909401420793	-0.117095660561517	-0.0533878421445336	-0.0950023303115846	-0.176168393467385	-0.13530438523853	-0.0823350441710878	-0.154498338007615	-0.134966302466191	-0.0502286495217414	-0.0789990842090025	-0.121334985871813	-0.0614440998572924	-0.0497467018838669	-0.0321533883326444	-0.00542210488340329	-0.00503047981339788	0.0136516615515443	0.0235936217728172	0.014221620599164	-0.0059760594476435	-0.0462972863590351	0.0172991471679814	0.0597748090682173	0.0134516794351787	0.0705848856390082	0.0826038488021703	0.1194417247447	0.152240549229964	0.163622260431364	0.170993664159732	0.203233067615503	0.179008937328973	0.11854824278427	0.167620477257372
-0.0164968348064159	-0.0417923665156378	-0.0146059056882244	-0.0421074670751241	-0.06138910896777	-0.0515533635325401	-0.107358613856313	-0.138207526218109	-0.102496096903664	-0.111805617913837	-0.149271116967782	-0.115201242256058	-0.0984364710995605	-0.129860780506178	-0.181280595559283	-0.0955054886489832	-0.0727168759256393	-0.0238869365110113	-0.0301694689552395	-0.10068786047202	-0.0885521998119643	-0.0244554411420085	-0.0736804741862445	-0.0706250051566339	-0.00485866363717546	-0.0187254520955732	-0.0498957532694942	-0.0135011845007476	-0.00606814367673414	-0.00235285370120841	0.0306017636342368	0.029919290138699	0.046232935982311	0.0452674019708263	0.0497935569541361	0.0161636725471459	-0.0418799598627068	7.15723042590615E-5	0.0388574556286247	-0.00865326433509447	0.0233847320537891	0.0292254890737482	0.0664463619091469	0.103209145451962	0.112633108063395	0.110146659909524	0.147321711289572	0.136697546814766	0.0873834112777155	0.128716847492461
-0.0602775791893316	-0.0844818490343507	-0.0387140470293527	-0.0649186807611125	-0.0780587694088814	-0.0663027971073463	-0.113177721490577	-0.146442548399749	-0.114121182834578	-0.114584143836338	-0.153026933451133	-0.122537331505542	-0.103241374462038	-0.136849927785869	-0.22085928144658	-0.12150957745539	-0.0812967029859195	-0.0205376172714115	-0.0269821944244496	-0.103252247161916	-0.0802366530838223	-0.0100422981890938	-0.059439843494534	-0.0409525028571585	0.0296584646276467	0.00865520094608492	-0.0169222513143774	0.0316267850950067	0.0243652973092959	0.0402050849112259	0.0532807606086815	0.0578569148938278	0.0540294909290406	0.0679068275799939	0.0766137828437834	0.0234510952957173	-0.0451205463580646	0.00742023346302039	0.0523335512609979	-0.00273666113167751	0.0432656279095857	0.0672933553394588	0.112265867042265	0.144858311509262	0.153981758270266	0.158535498230231	0.202648599666381	0.195566324028479	0.139913225683091	0.179151771569798
-0.115448888591282	-0.125020461521061	-0.0810240755419103	-0.0655831182245752	-0.0839504183650708	-0.0827155600672604	-0.0971708674530903	-0.121345221179599	-0.107132585060289	-0.101958160253249	-0.099851151413037	-0.0764644756852375	-0.0781738193226947	-0.0759790710575882	-0.0988227106152553	-0.055322644752906	-0.0169259391399018	0.0442146009117893	0.0383556213351029	-0.00735080636780791	0.0292002752765314	0.0730186258383628	0.0367545272757615	0.0165107514038139	0.0770706221617901	0.0515468010750306	0.017545145468592	0.0361506402175866	0.0496183825985219	0.0833353823654427	0.106983296023583	0.119363622460537	0.113735508860176	0.124261141068683	0.134868262883344	0.10029377625302	0.0524462194174138	0.0659334944500605	0.103401691519287	0.0875983356912986	0.0953910134030836	0.108240333125236	0.105925418740868	0.126055486823364	0.107155741257152	0.0824595054662181	0.0966563633686627	0.108137223092977	0.0567928794671694	0.0597844504833186
-0.115359334011293	-0.127179020255007	-0.0852785090896792	-0.0277095730825842	-0.0207788730517581	-0.0308924771694708	-0.0647653979865205	-0.0859832179114652	-0.0584588962196561	-0.0580305906872617	-0.0615344614119882	-0.0424397586701527	-0.0345525777109297	-0.0330937099586704	-0.0318288458163471	-0.00712216749917567	0.021251989853357	0.0596661388570818	0.0573428194201201	0.0259691209115416	0.0521077609614244	0.0754963306540219	0.051736236842612	0.021608764433832	0.0694186204549932	0.0369447619441734	0.0172223394520347	0.0225695608867005	0.038857202617853	0.0694618339489158	0.06915856832746	0.0787539210374683	0.067441873720009	0.0838767636719895	0.0891083903387649	0.0560184925621583	0.012701553159653	0.02012434866918	0.039468630953595	0.0287265597655137	0.0260726732286694	0.0400645053525468	0.0554258125337781	0.0800349677696951	0.0469615265934545	-3.74397855939114E-4	0.0236254674997077	0.0640713193283733	0.0189923530693682	0.0197942517624218
-0.133502575728655	-0.165885779220148	-0.140809893281487	-0.139492037542127	-0.126339005462211	-0.1229701138388	-0.114475068002258	-0.131926788685491	-0.123177600396636	-0.0996147157218235	-0.0764482000906828	-0.0578767942563366	-0.0475773176280081	-0.0439983564305722	-0.114800000920786	-0.0722673340247129	-0.00598612263365137	0.0301591757608944	0.0751830911383478	0.0494646773405803	0.0385137427364525	0.0933821840609995	0.0764107575820785	0.0681447453445281	0.143410244273112	0.139959055774985	0.107741669226868	0.133530480535828	0.151433771136386	0.171655296085299	0.145369687583914	0.132618134115244	0.11335274996498	0.127704283995042	0.128929974233126	0.0556227097212603	-0.0283802799342547	-0.0501345466846454	-0.0169692814163731	-0.0637593571355723	-0.0492497694926304	-0.0184027697431259	0.0337513265125734	0.0814397163015191	0.0854885756263812	0.0722690700980874	0.150458667907688	0.214105927649688	0.149639265082041	0.165457872855893
-0.117047554149101	-0.148555911194212	-0.125342045364409	-0.169752693030061	-0.15318385377873	-0.157840424686799	-0.137802796542362	-0.148646762663683	-0.156478218857449	-0.122857888655378	-0.0896476118690947	-0.063029571536163	-0.0550091540899904	-0.0493348399061172	-0.12522937635372	-0.0819901572008774	-0.0259325481593138	0.00676332180941685	0.0342233018213788	0.0131893816458383	0.0146527381399338	0.0577181777509553	0.0310678734697023	0.0229430265015197	0.114515297010805	0.117545080423991	0.0703188925303027	0.0937901745670375	0.11903754661774	0.129723973166709	0.105443108546152	0.0953722478073745	0.102142986663988	0.111364544160277	0.097856301978737	0.0261091193696751	-0.0606021419789982	-0.0957492543227062	-0.0706545770196851	-0.120083233142724	-0.0935249330265207	-0.0656468223929273	-0.0212504222566572	0.0191519902982193	0.0239395471259914	0.0264089275723662	0.0929337035615539	0.139593959838252	0.0919605088040865	0.111548620733627
-0.101274960274579	-0.116297759025151	-0.0953500865394638	-0.158334534629924	-0.136884251526016	-0.149703727481766	-0.115928495499104	-0.11978230693416	-0.167372519295308	-0.123423228866357	-0.0632513941102488	-0.0486242980987756	-0.0545964591830905	-0.0209342701317431	-0.0742836608508025	-0.0365005809141937	8.90960795602869E-4	0.0413996918318723	0.0613812798497296	0.0297773062192846	0.037919189218598	0.0826158227002412	0.0345872069420029	0.027041459317442	0.133578955203246	0.135676760452395	0.0691269214818032	0.0932666592360297	0.119621841287239	0.125673809099992	0.102607511563135	0.0793558767181765	0.108301073031341	0.123446081207899	0.105870377991605	0.025182382997212	-0.0632365642951289	-0.110094262203579	-0.0702055523738414	-0.118775448380932	-0.0941653533870338	-0.0682185389240615	-0.0500635383169352	-0.0242663879925543	0.0177803960564598	0.0188436613386887	0.0575360932564608	0.115035304975701	0.0855293829826945	0.079279045970354
-0.0906329710177849	-0.0939047127253726	-0.0709924251381803	-0.122590365436127	-0.104377387046662	-0.121846741240579	-0.0886085582342981	-0.111294803585134	-0.157883942701229	-0.101893313290963	-0.06199938536888	-0.071115191934746	-0.0639465917450651	-0.0266031245312551	-0.0627463862512644	-0.0427399824557747	-0.007316850053173	0.0202060088917621	0.0301288870109083	-3.01420057363588E-4	0.0088272995936939	0.0439877380729152	-0.00632558056775348	-0.0214724894052942	0.0889920655270829	0.0932833107120397	0.021039689975739	0.0440131400871233	0.072200332892523	0.0829652271974067	0.069242819225896	0.0527569330115583	0.0896728850772791	0.109995094129325	0.0953016846274678	0.0230847037317357	-0.0562609510624202	-0.107801717006582	-0.0721788151599755	-0.110149228147316	-0.091310000628134	-0.0644614228626146	-0.0511026013990515	-0.0340440255919672	-0.00118180104703717	-0.00827637150043186	0.0208394598765048	0.0751684271151073	0.0511809085812564	0.0429332789710792
-0.111471983914388	-0.114982637507509	-0.0769359789596207	-0.103470265578285	-0.0776211232796617	-0.0940848306092852	-0.0708651847595095	-0.104091705737369	-0.130032096041042	-0.0869261572494977	-0.0752584756349872	-0.0935387375700279	-0.0758750116513033	-0.0460312004073435	-0.0824230858820486	-0.085173476706797	-0.0451897234203158	-0.0391930448760694	-0.0336060838747517	-0.0389249885267428	-0.0337389592890844	-0.0253216752268387	-0.0583521163196139	-0.0738769877034428	0.0199967599862104	0.0191548156614741	-0.0382919373857827	-0.0254178024135326	0.00197866663357573	0.0100835599234547	-0.00751589378708085	-0.0083002887190261	0.0274770314196303	0.048582721006412	0.0414576087641173	-0.00704531177172544	-0.073816416621967	-0.11779102496436	-0.110120023391086	-0.139828120254322	-0.12344696191777	-0.0951264434625932	-0.0674066220356763	-0.0457058251165873	-0.0395509907760733	-0.0549484448361888	-0.00553745447879849	0.0515205787729012	0.0291009625589856	0.0398663576291022
-0.152031391832924	-0.154395863026818	-0.125824525048662	-0.139144438861307	-0.109091867024668	-0.1075925782292	-0.060370466411135	-0.0884789126337504	-0.146942134862742	-0.076268448070909	-0.0322528634847011	-0.0805089335374915	-0.0671221610576922	-0.00769400499968318	-0.0425773628472718	-0.0523961108634044	0.00406995148683402	0.00994550890448345	0.0386979079969324	0.0381547622885542	0.031544617440445	0.0556167682081645	0.0365925292956619	0.00726304079485914	0.0853544070487016	0.106971028467458	0.0460309894307209	0.0552221000547135	0.0758539441753947	0.0913000639806787	0.0562590484355528	0.0596922360236066	0.0809604911786911	0.0947150927151318	0.078004220294496	0.0214533607231392	-0.0345049326784858	-0.0751367570651	-0.0791682205789617	-0.105341638676108	-0.0971641318946819	-0.0620428331594764	-0.0272679459551186	-0.0267920530952538	-0.0222478978522856	-0.0203967930650497	0.0265608967898958	0.0688003881594325	0.0297359177100525	0.0451228582034446
-0.16248063013432	-0.174111346336854	-0.168810773266943	-0.157147097153781	-0.128137299598293	-0.122914612495833	-0.0850061518711385	-0.108078159717504	-0.139187071960747	-0.0990980716992346	-0.0622830955694274	-0.0874426370653861	-0.0764953215358191	-0.0635712652605801	-0.112971267738809	-0.0946569762374539	-0.0335109362175916	-0.0185237485478741	0.0169901888626919	0.0265375208180108	0.0144186993104437	0.0467349597704967	0.0491986562327864	0.0232802238393024	0.0914530110250079	0.115070832955597	0.0718264367801884	0.0912404246534742	0.108687984830498	0.121308819914772	0.0847800492144593	0.0733480108853708	0.0724410693998226	0.0808771655700477	0.059155299362889	0.00576932049616344	-0.039673282658328	-0.0656588863688375	-0.071611171856528	-0.0985438784923413	-0.0896913171715042	-0.0479109739231655	0.00557840783554095	0.00663528365793585	0.00472868650741525	0.0120602681298984	0.0740360993119533	0.11098144340096	0.0573635266787697	0.100716089386826
-0.123372598336285	-0.13545009665285	-0.13579126275021	-0.166472053114325	-0.160939074630409	-0.166905574263294	-0.133408946731113	-0.159193461002753	-0.197934074663851	-0.151691481062387	-0.126229641181345	-0.135522783751038	-0.121308203104395	-0.105261595612528	-0.18721398362802	-0.129439618868579	-0.0609807539653815	-0.0196577643497146	0.0320744142406641	0.0146429328709311	-0.0015211821942125	0.0667884329829442	0.0567943431749307	0.052042505083132	0.110321198200058	0.130415126639648	0.0873669059437206	0.116421116240252	0.135476757614572	0.14514629601721	0.118552099469785	0.105094471933312	0.0953205328783942	0.0943825062524199	0.0854523895402801	0.0187577635714644	-0.0495324033505083	-0.053951667462614	-0.0308532533433728	-0.0847006645647397	-0.0748278042232769	-0.0427020567889224	0.0222836163303576	0.0249632625045871	0.0399506734480805	0.059973066612601	0.124738682567776	0.14981461294691	0.081400799022286	0.110498828433141
-0.0944569045570163	-0.117407712306501	-0.0964988189203385	-0.145174729212593	-0.131723374581364	-0.122809678154925	-0.116801122367268	-0.150434411761989	-0.169802827052748	-0.139031261573237	-0.16079615164582	-0.14531602718742	-0.125670541278285	-0.14861142412943	-0.237123395648649	-0.14537941821088	-0.0917634785326517	-0.0377549453042293	-0.0278580124747443	-0.0725248721297132	-0.0639871079628561	-0.00710807355667261	-0.0353405270569579	-0.0182255591162852	0.0236133528157554	0.0299578258051118	0.00749272689982737	0.0411378884134481	0.044500633879492	0.0589797542246994	0.0440399160755331	0.0304865014497453	0.0258604775632648	0.036865204330298	0.0293194816267577	-0.00228180583606834	-0.0432608410945554	-0.00608731288871143	0.0128194375008561	-0.0188118339582125	-0.0029291375257734	0.0318578737262549	0.105956131281515	0.0932735107797107	0.0820947693149912	0.119384442638514	0.160574148163439	0.137872756691238	0.0746764461615682	0.113970768147635
-0.121933636691765	-0.151094155718128	-0.120006853605128	-0.161612637915591	-0.157207220415952	-0.16524479738193	-0.16288257078731	-0.191683857542979	-0.205253717844232	-0.181505947665857	-0.195246859065324	-0.169957866202312	-0.153305979029551	-0.181925410183576	-0.278617164058964	-0.183481791051094	-0.137254059401249	-0.0830578580896868	-0.0840218362991181	-0.126522914974905	-0.107609738861342	-0.0541807335612291	-0.0921034855076295	-0.0700026779078049	-0.0131630907216908	-0.0120801816400838	-0.0428490784051417	0.00827641546932264	0.00955877158974601	0.0306775265825716	0.0211494942266679	0.00526404353697025	0.0119020129228292	0.0375010301735485	0.0357168412846351	-0.00161478215995977	-0.0252873657092214	0.00489460747009319	0.0433487297154674	0.0123857530117653	0.0443941187209727	0.0731559651870829	0.120897264758305	0.105356577357049	0.117570823021384	0.173575244939877	0.205886806521498	0.175123539521593	0.120083682959661	0.174120295151077
-0.080619220421478	-0.129642012254693	-0.113945496568215	-0.131093342071533	-0.126644621523782	-0.13282098693475	-0.172512988647047	-0.202586044132311	-0.18261842580805	-0.186721937827017	-0.225959164934005	-0.171207568596147	-0.149125150794857	-0.215078101520341	-0.312887759074264	-0.197879397963486	-0.161334402439347	-0.10114030132411	-0.125531163793647	-0.185215389484009	-0.156241054613299	-0.101838571494506	-0.149065837620505	-0.136128093714063	-0.0624886129205566	-0.0755094302079253	-0.0976930585676499	-0.0430981464021687	-0.0311370587343555	-0.0261883477237065	-0.0251753659737038	-0.0293225051163463	-0.020851314200372	0.00524185178489598	-0.00154823387625167	-0.0319996419819656	-0.0596657212220907	-0.0071354975471144	0.0371143137424513	-0.00476617255802797	0.0361706433466405	0.0550874114104808	0.0965096653333549	0.108257400549609	0.121964476346017	0.166800933568539	0.205580737523586	0.179966129525174	0.1223428439779	0.17927560475941
-0.0621981259212112	-0.11399770862693	-0.117154626102535	-0.123686073205013	-0.113537660469494	-0.120894238734175	-0.174411744679229	-0.197890071012366	-0.172874276561633	-0.200032444749524	-0.258635600393992	-0.194080985906625	-0.162268637461921	-0.234704946968504	-0.318511464935965	-0.202436993396566	-0.175884738278724	-0.118890928740294	-0.17161665051361	-0.240450712303593	-0.195984946442863	-0.160979699630937	-0.228611562669524	-0.206535791607273	-0.131269641184565	-0.166522934838311	-0.194026832909321	-0.130325331637266	-0.119746298554997	-0.099457934882023	-0.0811256021726719	-0.0845578570753905	-0.0650705030711113	-0.0359476044082083	-0.0506487609251491	-0.0687984227150112	-0.0725861985664521	-0.00212788295200834	0.0450025380965648	0.0120054050192169	0.0664139885293806	0.0715297151986926	0.104267604276725	0.119142323872868	0.126721286429612	0.170794073096356	0.200665841058507	0.140334400976352	0.0944429011062414	0.167699594348698
-0.018224783229132	-0.0606916253843559	-0.0775556607134006	-0.0913727124437061	-0.0791388785996337	-0.0846742631860517	-0.156359809793401	-0.18744064708327	-0.142351158356114	-0.171562319882351	-0.26090212585474	-0.203447371648848	-0.148741733467394	-0.206538953197637	-0.2634872257908	-0.182932460556019	-0.164622783286403	-0.129939736072443	-0.19372177827643	-0.248215017381978	-0.196696183868212	-0.197003142103992	-0.267039724083349	-0.230473408689782	-0.169866204517812	-0.23162145655387	-0.252193997887397	-0.198982324750053	-0.188193177233275	-0.174079270277473	-0.148529706614842	-0.136489930677742	-0.107373515648746	-0.08932726504588	-0.0966939073652995	-0.0890484524923914	-0.0621144183543864	0.00276631467605719	0.0299426476262321	0.0129978233585342	0.0594718409890252	0.0498845036127294	0.0798186964295283	0.100227194018975	0.0891943238587878	0.116593047441604	0.133115314059513	0.0719998328426645	0.0398196127909913	0.0864086917352149
-0.0150933535459305	-0.0666698622226511	-0.0668592347845792	-0.0755236938676739	-0.069140570476909	-0.0739182439299202	-0.157222021808722	-0.189520526124925	-0.14122495699308	-0.158989910671191	-0.239801973071318	-0.179513108319531	-0.133584298568533	-0.175904173643261	-0.227543936475285	-0.13488897109423	-0.122293938609261	-0.0803586460384628	-0.154830704306471	-0.238984863132529	-0.169534076040625	-0.152268188021475	-0.25430848026549	-0.211564854631324	-0.113180312862953	-0.181011622904044	-0.233954968805737	-0.170596526797083	-0.159613934249267	-0.139423707286891	-0.103703788326135	-0.0782731358834067	-0.0486475770328261	-0.0285551226160215	-0.0391341961852742	-0.0323797963553603	-0.0274318050102572	0.042740104111585	0.0787288430618041	0.0617341553466816	0.107432174055505	0.114932198510938	0.124762526305159	0.149104408509447	0.155448475847248	0.150932280300482	0.161860069627502	0.117423145196424	0.0823258794688819	0.113276522602998
-0.0203510025220512	-0.0710623815717229	-0.0660023139062051	-0.0570850247852496	-0.0494947590716497	-0.0477164565298163	-0.128210832769218	-0.165152391770416	-0.120630360618534	-0.124711303177567	-0.20717455490812	-0.158430517631834	-0.114983431959431	-0.142122084399426	-0.177695152172044	-0.0711183815242815	-0.0768518846496298	-0.0318495499049587	-0.131456071128841	-0.237371549027483	-0.143432113925802	-0.129839668311465	-0.273363363172524	-0.228068899043246	-0.101145628073109	-0.184161162013671	-0.253264357242473	-0.18928949789907	-0.178099962713177	-0.1563142784787	-0.105247315290929	-0.0780401767828532	-0.0249410385931932	0.00646509948484041	-0.00780595717945611	-2.41549801756913E-4	0.00991343672180785	0.0772067475120152	0.117251167235851	0.0901594590570963	0.135896032572662	0.136665298187639	0.125402328461645	0.14087231901943	0.155391317256008	0.137101336003279	0.130493759357524	0.0826424748880393	0.057024317054477	0.069321192347363
-0.0296514430889896	-0.0686883820778791	-0.0101442334835644	-0.0245452060048995	-0.0456173455089407	-0.0751480974264776	-0.113015080872231	-0.094730428450478	-0.0873911727713882	-0.0990650968509516	-0.0728925430185998	-0.025838709414688	-0.0449150352202247	-0.0137403712682391	-0.069319137188681	0.0291931733945931	0.0380753850840662	0.102307241500832	0.0624601391614554	-0.0441463471187142	-0.0054602214948588	0.0733659910661555	-0.0304615145759	-0.0659016725489189	0.0628413138976509	0.0686623172502965	-0.0313099327755604	0.00361624315378787	0.0160101348349161	0.0493621142749302	0.0796625952343867	0.104765601245007	0.138135190358294	0.115644779938897	0.0790086365451641	0.0512983513553805	0.0030233038681483	0.0321961670596446	0.0659850200137816	0.0141383522482053	0.072753309308639	0.0596658958412288	0.0464919214249366	0.0973679061110984	0.112480823444546	0.0859792192091973	0.0821406805604133	0.049212766199401	0.0282237901046662	0.0492661770337452
0.0930174141319426	0.0543615720228243	7.65278511421511E-4	0.0215909058401534	0.0353283841562877	0.0528395699958076	-0.0397084974916687	-0.103075992274598	-0.0244553923809182	-0.0500259235766925	-0.222893839566439	-0.19773180141359	-0.0895925008303247	-0.156829088669565	-0.134520338197554	-0.122044137936026	-0.124109928851418	-0.177522744975726	-0.254272142116343	-0.244565444113153	-0.210603952562091	-0.286278776554523	-0.318008588479143	-0.268841112000044	-0.285574109222887	-0.339361603452335	-0.321176204797933	-0.30166973461539	-0.298809248836838	-0.306474865910635	-0.267604796108526	-0.243880124693969	-0.215293343442396	-0.195297557323024	-0.173870032069127	-0.10815981937832	-0.0309960262864372	0.0547362535028035	0.0383564616754748	0.0428658018427035	0.0502167959785186	0.0119246660657403	0.0644574507322475	0.0152046904345493	-0.0367724064586374	0.00529390949976748	0.0151353410388628	-0.0692141983574462	-0.0738194563847768	-0.0648103068264829
0.073147265491177	0.0434618513717563	0.0416557173123901	0.0486290175587493	0.0374955868354312	0.0217374915580647	-0.0790404753598525	-0.0821342146065495	0.00152721952871961	-0.0566295259122605	-0.174880221635356	-0.0999136324528208	-0.0368412277768204	-0.106849204426171	-0.122552054342281	-0.0732205790272135	-0.079299708999982	-0.0725008193197797	-0.114609446381837	-0.140120439943404	-0.127340557515617	-0.148665756115387	-0.184480995763024	-0.159343804697753	-0.153231089252392	-0.196160918164963	-0.201732850892291	-0.181200571473546	-0.176712252983144	-0.163666009939608	-0.12220708529274	-0.0927819908802541	-0.0793800783709424	-0.0947942616162288	-0.101647852435906	-0.068103829878907	-0.04653560668222	0.0259744393813433	0.0149078779816388	-0.00353436282002396	0.0283130047522309	-0.0237974321658801	0.0132053274954214	0.032188543275276	0.00878685890929482	0.00454787727161005	0.0237591390817371	-0.0284528417292493	-0.0582704459958282	-0.0297866423550942
0.0618478612634061	0.0483602448425342	0.0155339089511427	0.0404281172836729	0.0379280673946891	0.0219106491843159	-0.052465612797418	-0.0716897780605793	-0.01696959093349	-0.0538676943436461	-0.146101307476042	-0.0947270889583148	-0.0644636047652205	-0.111880866909649	-0.120777552441048	-0.0777855416897918	-0.0932401543877197	-0.0715799309354764	-0.118143949194906	-0.152083377652387	-0.135797195858857	-0.139648197946997	-0.183666172932138	-0.177173593352448	-0.143118268628157	-0.174956813501385	-0.201695501520106	-0.186038312965136	-0.181976139904747	-0.15987842297053	-0.118138036226344	-0.0903318585849817	-0.0631291581226288	-0.0666229560272705	-0.0804375027854515	-0.0627709798253219	-0.0481066542381408	0.0107046269034849	0.00971939476868152	-0.0210652570198249	0.0116859155122201	-0.0142168446109786	0.00202258791287314	0.0254012543955935	0.00765987361362009	0.00621044800120707	0.0261713945278246	-0.039952068576637	-0.0598931488166798	-0.0190683002521566
0.0915931206879285	0.0813513338101082	0.0275059672759579	0.0665963006765631	0.0538471022006573	0.043455799458807	-0.0424230309323517	-0.0545129197349163	0.00379502269514228	-0.0334013765344877	-0.13032216463119	-0.0887088732178688	-0.0570724965966659	-0.0968078520501871	-0.111240316964052	-0.0524697187742235	-0.0668727435421009	-0.064284285130821	-0.111781576277652	-0.143034889393549	-0.14037876909793	-0.156536683132183	-0.196860093535214	-0.194745890413688	-0.170067280795106	-0.193873672881674	-0.218679132995056	-0.198922215668116	-0.187533398242866	-0.157192999172245	-0.112001739724828	-0.0848485780759045	-0.0624633539546002	-0.0705528724346537	-0.0778077382465807	-0.0527443892865596	-0.0166276436814125	0.0369183637379142	0.0210073492867146	-0.0165549295299735	0.0154339490529372	-0.017093083999872	-0.0333382484542769	-0.0225516939001844	-0.0186031685042191	-0.01924871077514	-0.029959335767328	-0.0938534895465487	-0.0889145499521733	-0.0484050352235197
0.115256163826727	0.0946973366182792	0.0597462651512171	0.0805594931854772	0.0657606963691219	0.060569235105374	-0.0297661456459194	-0.0453457813048395	0.00978589237906107	-0.0174132676044965	-0.109014695237096	-0.0817340681780995	-0.0384183199297962	-0.0746817733436773	-0.0791631367575547	-0.0340134692725787	-0.0555409425913834	-0.0622673434823864	-0.114049953128331	-0.143241937195074	-0.144459635446984	-0.15858906122605	-0.200133961342235	-0.196896395692242	-0.18057949510882	-0.201590758829234	-0.23128260181212	-0.208125490579085	-0.205038785009636	-0.171136264010792	-0.130887155021799	-0.0976921330671429	-0.0775473941181393	-0.0994350258435844	-0.116133902178766	-0.0811921060641666	-0.0564889359445792	0.0100847121789147	-0.021590192744633	-0.0323652368642784	0.00487755391963484	-0.0287512635205994	-0.037662658745097	-0.0178121954767094	-0.0275109682027532	-0.0386265383793952	-0.0511409280196265	-0.116722815008029	-0.0954701750724134	-0.0498910738122276
0.0958484999061838	0.0771475073508749	0.0448753923747972	0.0842473762553427	0.0807144597096652	0.0679533375562736	-0.00505193929023094	-0.0182559949424565	0.0246762170966754	-0.00603852901783868	-0.0912966425626138	-0.0669488285575202	-0.0294476363641987	-0.070638107449239	-0.0692738242534326	-0.0296810766571284	-0.0640627084575293	-0.0746910130318052	-0.112944458774958	-0.145545244422183	-0.145207423172	-0.155819396306342	-0.19220740439317	-0.190538339156133	-0.178994284582935	-0.191345887893682	-0.216896928961537	-0.200428625374188	-0.190585888905229	-0.160397759690089	-0.11774201138344	-0.0892009067117167	-0.0841757482404203	-0.0981548854438475	-0.106796441640006	-0.0765426099892742	-0.0626222704756495	1.28053028722715E-4	-0.0291242021761993	-0.0284750414028944	0.00386460894690872	-0.0269576305132359	-0.0264926248930006	-0.00883907239267211	-0.0178140900158503	-0.0246488613158376	-0.0390184803745409	-0.10056653294085	-0.0894912793694854	-0.041433032310087
0.073548512764999	0.056982627374857	0.0251695432701226	0.0477321122805339	0.0546736440311517	0.052829904825748	-0.0204755378299674	-0.0504612961247074	-0.00311706337426016	-0.0280005163510696	-0.122673529280242	-0.0952315679957447	-0.0557775500007017	-0.0864727359893339	-0.0749254788647166	-0.0463272560547862	-0.0952605608728959	-0.0965229901984996	-0.163055454218668	-0.195870714146479	-0.173405144161664	-0.199344870311173	-0.252365111325333	-0.227903912283735	-0.214638195497315	-0.261562364872568	-0.284402722298973	-0.264063868955189	-0.263915589627877	-0.232629997436202	-0.174813517645475	-0.135858466748476	-0.10804931011334	-0.114626795116467	-0.125950114138208	-0.0790932170469502	-0.0548586024376535	0.0185491282703968	-0.00216893823290689	-0.0049562578697841	0.0333523852615732	0.0121296348131433	-0.00157102974572216	0.0138590063114344	-0.00524068253798197	-0.0158361577157472	-0.0328303107612648	-0.110525909754474	-0.107589196144232	-0.0668352558568077
0.0628045525020083	0.0375431711929281	0.0106249871307301	0.0222993277821103	0.0367907325887067	0.0312992174607759	-0.0472316308566363	-0.0753915120666162	-0.0284850572686886	-0.0609669493874775	-0.153389330492291	-0.114728328678874	-0.0811856201992034	-0.117237837742526	-0.108271014981062	-0.0672750079550686	-0.118145026670852	-0.113077320073929	-0.184409920257392	-0.222332814787515	-0.189477958522231	-0.217666343034041	-0.277527387238155	-0.251206039216194	-0.229803773537507	-0.28275226507569	-0.307889935665304	-0.280098387940599	-0.277373316413728	-0.240478009059032	-0.180548711630172	-0.149803323172499	-0.111828974752444	-0.113105947974532	-0.123727505703467	-0.0806862978918923	-0.0506319149931528	0.0132417921488708	0.00463701883530412	0.0018070611721664	0.0511586645286117	0.037555971410483	0.0249656561899387	0.0461482871977856	0.037612665787545	0.0236664258129705	0.0149477911400162	-0.0615331689173725	-0.0648474997269263	-0.027064715571632
0.0653711099633451	0.032469182617824	0.00410477420510194	-0.00432808617540057	0.0101046294096777	0.0130890783517458	-0.0650517536653367	-0.107280182117338	-0.057712254849847	-0.0851978370183162	-0.183544557456081	-0.146172223407517	-0.111883206342584	-0.160145253556363	-0.147975235158454	-0.10765590087387	-0.153801128505818	-0.143676935422143	-0.219729378948584	-0.255839932852772	-0.220404508838579	-0.247941872447983	-0.301859540254608	-0.263562215396828	-0.249145750534621	-0.300448760768104	-0.314980705265557	-0.282943201100554	-0.280310216585511	-0.251123882142549	-0.191371774205082	-0.173351922334261	-0.126880824327163	-0.123164376302756	-0.142996213321622	-0.0964604372241131	-0.0619739607532134	0.00324612622077163	0.00173613056548079	0.00880102380084518	0.0600019380832535	0.0369701775922043	0.0178820085747394	0.049813598139617	0.0345488022057367	0.0103665510620673	0.0123113191949749	-0.056097825445676	-0.070128719000584	-0.033858260827224
0.0684531080313478	0.0374563983593778	-0.00153957177550103	0.0026907211242043	0.01303979920395	0.0160529427474614	-0.0745833109923878	-0.106434958410476	-0.0509955734766999	-0.0886997912518626	-0.186774398988153	-0.13668805962241	-0.0926440060650713	-0.148001836692229	-0.137419493446446	-0.0850308332182986	-0.119259916744175	-0.115070591295915	-0.173121976108397	-0.200897637266082	-0.179869212896601	-0.19799214047542	-0.241252577529724	-0.219255091973692	-0.208225481244545	-0.258211462561952	-0.272005728830957	-0.251233340210228	-0.236905040705005	-0.214144927896299	-0.153390256362673	-0.131387025969837	-0.0885851283773411	-0.10359321064283	-0.124574183435196	-0.0812786214810342	-0.0521363601906802	0.0152405619066326	0.0018960895096653	0.00363355269835799	0.0457325098429881	0.00910521231316814	-0.00512598146441958	0.0277807333383362	-0.00336636502163265	-0.0361998013169985	-0.033972868645703	-0.0998234827333201	-0.108485233597828	-0.0770355210621004
0.10944517596822	0.102805556766171	0.0534577922073985	0.041824723452372	0.055102679054687	0.0754155163119501	0.0324939505962211	-0.0214559367491333	4.48008616398046E-4	-0.00572720751264288	-0.0926008048242756	-0.128039736397458	-0.0787047427772861	-0.0986355788718753	-0.0568082891109284	-0.0856823414822569	-0.112932875086307	-0.141044291901373	-0.161904793098319	-0.14189573225557	-0.149556815476613	-0.190681944480411	-0.172037054118968	-0.163267084565373	-0.206191078755807	-0.224503525854835	-0.205591930987351	-0.208120409374546	-0.221545694639053	-0.210769447592401	-0.165153986398941	-0.141190176200536	-0.10112350770469	-0.129355250752983	-0.151074722776935	-0.0927525761302103	-0.0507667307136073	-0.0110990370693236	-0.0505133260760452	-0.0236052278545609	-0.0219748442929767	-0.0490077889138665	-0.0597121847045108	-0.0428386844256957	-0.104825107888881	-0.119576684446569	-0.127334149425929	-0.202584423843937	-0.199615502961703	-0.169099777049915
0.105689802693911	0.102974033338757	0.0305031310723773	0.0336973923845197	0.050966679458167	0.054582095985111	0.0301181700887994	-0.021323462400055	-0.0198623784521025	-0.016819131919061	-0.0950603196380414	-0.130188385385313	-0.0801111269099476	-0.100212471310961	-0.0260091361703	-0.073245019647023	-0.098503300757966	-0.131079750352762	-0.133036108987601	-0.102274427174654	-0.113530040977502	-0.146439432687878	-0.107615742109053	-0.131838322589896	-0.170665416190999	-0.15591060303988	-0.142599901514582	-0.167962631343221	-0.159164065935317	-0.16345214249029	-0.131830308279022	-0.111456109229014	-0.0758202941244844	-0.113142795361075	-0.127212425696836	-0.0658751542196753	-0.0252638986636778	-0.0158467914104486	-0.0595279595131484	-0.0277279352425096	-0.0642702031599281	-0.119221800830321	-0.12527376936256	-0.11858174615474	-0.209437202921954	-0.224538561917016	-0.230334714713076	-0.290230229972806	-0.298396508341961	-0.279975423956481
0.148186647590703	0.142953934292686	0.0650121558299604	0.0603752953490452	0.0815045617630196	0.0963573460171166	0.0985596392915989	0.0562760901651362	0.0408346077329628	0.0601238383689992	0.014147198076118	-0.051888526895011	-0.0111095157174119	0.00114351795537528	0.117128417384375	-0.00211980774372247	-0.0183704944737285	-0.0793145571667271	-0.0551039697633839	0.00878758905075053	-0.0233239956194635	-0.0818023352167981	0.00114648621179715	-0.0442694736285924	-0.144177664859808	-0.0976712902703264	-0.0562643527129773	-0.123919065266565	-0.123279267794657	-0.142780350162826	-0.12440159268219	-0.0982935437483299	-0.0850726692634837	-0.13540385374969	-0.143634458078836	-0.0635850256292342	0.00138831224932551	-0.0166613924085395	-0.0912457431877579	-0.0326719877209591	-0.101520444360575	-0.139438556028035	-0.154712594674173	-0.17247525316298	-0.294026618691581	-0.303203772859569	-0.329934671267654	-0.379803106949118	-0.361252493715251	-0.37816543656261
0.134064126557862	0.135656950864476	0.0657339157050681	0.0602638258657309	0.0791825055651128	0.0893533444995694	0.113753528143257	0.0957022012240951	0.0657754308785252	0.0804090074036178	0.0831318264714483	0.00762253112701632	0.0229496954038816	0.0468562912288979	0.168376572859749	0.0390174294933091	0.0254574878913842	-0.0381731743722091	0.0176696939906349	0.0965558322899371	0.0451505306364067	-0.00170348103158159	0.103026452711092	0.0364594673111654	-0.0743054150933147	0.00247583787362202	0.0468856172187918	-0.0400377347785342	-0.028961800141426	-0.0621360311721116	-0.0526093700479047	-0.0313413238549038	-0.0394708768099378	-0.0916215470102654	-0.0967140452916094	-0.0269906305540385	0.00830017106222736	-0.0392735527340934	-0.114396726201892	-0.0576987541917602	-0.149504120922652	-0.192478556956463	-0.195151894983621	-0.214159136286411	-0.326141268224517	-0.346144206858376	-0.364010792750546	-0.378222794797161	-0.376252597716937	-0.405434615364949
0.110819294412715	0.103125317054052	0.0492492029698767	0.036843595123352	0.0590601441548985	0.0693642150208248	0.0942111841946858	0.0697438089852641	0.0449261186497525	0.0592061395049288	0.0581772782995209	0.0065228005910491	0.0140077495750054	0.0489166282863062	0.173302733212035	0.0477256375455077	0.0361773097544337	-0.0253994125308218	0.0190248770663312	0.0874181670590786	0.0518641528027204	2.83074098924127E-4	0.0919330774198955	0.0282211325308286	-0.0698774811941316	0.00895633828283135	0.0382196158208142	-0.0457598257865219	-0.0443962351807313	-0.0826366403632494	-0.0726346892553954	-0.0491504868418744	-0.0374440307402598	-0.0846748149606954	-0.0865608391410981	-0.013349188719676	0.013848672848097	-0.0277183474335009	-0.0977394761632365	-0.0475536043397508	-0.127080639007946	-0.163504359493283	-0.170427592451894	-0.190558138891921	-0.316646624505344	-0.34057224704005	-0.369531836877163	-0.387780706737512	-0.37384287043943	-0.409218250078346
0.0719824334290422	0.0661625362956138	0.0263456408906032	0.0216801277620207	0.0404529584444975	0.0488880888594911	0.0839394958359869	0.0718522100246968	0.0493934713812114	0.0501886856789666	0.0696563650790216	0.0235305184532215	0.0065977793308349	0.0305752933711311	0.145625192975366	0.040929981556703	0.0309024960651524	-0.00397575385354321	0.0343521971212234	0.0810273273781782	0.0505382720516584	0.0166407563842336	0.0849053296327477	0.0295353852384088	-0.03681170509939	0.0281375126784202	0.0357059145140656	-0.0263638004637336	-0.0149911437400923	-0.0386265355164813	-0.0278983407120598	-0.00425505736634546	-0.0128994488441735	-0.0605767254784755	-0.0599177121346185	-0.0133911315256485	-0.0057692264416349	-0.0457934343242556	-0.0936260367957353	-0.0597789472055564	-0.140893399515331	-0.159211096640386	-0.157355256647477	-0.179851826627712	-0.281937819001485	-0.296502991246638	-0.324217467494279	-0.324580901300662	-0.312430185729451	-0.338190359131052
-0.0024160933774411	-0.0045089984787474	-0.0135717463809812	-0.0395744202903238	-7.66640937923717E-4	0.0124998109320816	0.0552361645973316	0.028273280016094	-5.62280692670698E-4	0.0190837705637511	0.0468064739500067	0.00418504438866508	-0.00905291177047907	0.00749052920654268	0.0547231334470972	0.0416188971432301	0.0569089366218866	0.0724727308948752	0.0973160606711392	0.085200205281477	0.0725674920286746	0.0914256343056325	0.102488578996785	0.0545728967563214	0.053404924922858	0.121603179532646	0.0991455368102486	0.0651355125725549	0.0704361260565547	0.0427546869164485	0.0425544574960894	0.0478612352737555	0.0263010738593017	-0.00640904642482071	-0.0108531101343221	-0.0133379721876477	-0.0454799767410773	-0.0599240355717815	-0.0705903611078379	-0.0802352969966592	-0.141293414637659	-0.140090730116061	-0.122092709442227	-0.147115194306923	-0.196038092475688	-0.19505755383651	-0.222251704498328	-0.211047620349582	-0.212439307746189	-0.227439216883013
0.00596565100387645	-0.0128305036038312	-0.0522648889546282	-0.0311996284897687	0.0518726365538522	0.0531219285654448	0.109001595450857	0.0727645444457205	-0.00607191190824007	-0.00960379458342681	0.0165673395406089	-0.0479591963454808	-0.0892920566466034	-0.0949887612566199	-0.0211673281519541	-0.0455722938646293	-0.0681104572753399	-0.0459306569039761	-0.034430946088163	-0.0645749693943722	-0.0610969155439489	-0.0337649673178175	-0.0333985371218185	-0.0998988515281325	-0.0465576951405274	0.0295172942603641	-0.0117421009097655	-0.0346185756913983	0.00895663203060391	-0.0357010910933397	-0.0214872983383721	-0.023545041635738	-0.0238131197489408	-0.0449655908015682	-0.0632237861514949	-0.0675543458390759	-0.12027293846064	-0.140109108246636	-0.135509474270793	-0.154308391379296	-0.234046019221001	-0.257232966738501	-0.229748756055989	-0.221880626207823	-0.264667465454048	-0.269501259937386	-0.259106557214033	-0.241625811980795	-0.248157413867675	-0.261892714464523
0.0453728016016817	0.0371848146786936	-0.019536630961516	-0.0148859337518953	0.0483812030910159	0.0527502199392077	0.112114185336633	0.0749131152758179	-0.00189526383364864	0.00927807502579175	0.0448750473707224	-0.0385911850725604	-0.0721991119327484	-0.0562906881043108	0.0399939133745662	-0.0410705044395751	-0.0507496970940723	-0.0672699588605099	-0.0218980492631492	0.00316565131139334	-0.025648972561899	-0.0220423155693085	0.0253027827738463	-0.0450725696084269	-0.0406022614598764	0.0456493215392423	0.0324448395056365	-0.00801525759473899	0.0328716392833254	-0.00434064440524407	7.90277180572148E-4	-0.00658440153155946	-0.00904715085063212	-0.0391945554743386	-0.0591101816187044	-0.0493611944608437	-0.0816965319220925	-0.125163181155437	-0.142444904616362	-0.150728638308443	-0.243752343448499	-0.280379060370338	-0.255133102289406	-0.248514155173134	-0.318127563234651	-0.327630020289489	-0.308489405910277	-0.2878648309353	-0.299600099342019	-0.30953607747443
0.00214683876682673	-0.0114596528292424	-0.0408920646230625	-0.0367688686748623	0.00769491154178833	-0.0149960953664608	0.0871029640251672	0.0942001093741864	-0.0176960105429351	-0.00870078727822863	0.0921480756597657	0.00655217964540922	-0.0501265812493098	0.00261719753137733	0.100101743580601	-0.00275663618144851	0.00303331690382285	-0.00191853650197207	0.0746893761730248	0.0893918570743446	0.0508988576627811	0.084896211426317	0.139607068007554	0.0335616645795822	0.0512639115448301	0.14398404474721	0.113191644190109	0.0612914973023857	0.10878501338356	0.0954528118143968	0.0902978137520165	0.0872645614798544	0.0732921903076958	0.0374089152177886	0.019280707934378	0.0102009539227107	-0.0499419306172784	-0.119729229579055	-0.135941515080607	-0.142946886001852	-0.234357409348358	-0.260083207175161	-0.241013248769905	-0.22638523325876	-0.275963619131073	-0.263781455475838	-0.242608553282502	-0.219325992755388	-0.23196221240882	-0.238598236532585
-0.0529188972479379	-0.0573001662078888	-0.0626659298755995	-0.0664191033281007	-0.0455840477272015	-0.0658014840506301	0.0819439971422131	0.132603451241049	-0.00376312463353028	0.0256700850137477	0.217929284868489	0.128210212468633	0.0250823637191417	0.147394287976845	0.254566789508331	0.0915241650926159	0.105209502530563	0.0705336880254491	0.198562028675069	0.250109988257386	0.17203627862064	0.199187062657631	0.289232878524181	0.167197516351044	0.124943511512647	0.251751986704435	0.225908482802423	0.133853701871074	0.177094307056183	0.186287494598991	0.175227518697967	0.182750489561912	0.160751240610488	0.111680826576655	0.11215945704842	0.102255700089226	0.0590839800516666	-0.0160647891289163	-0.0680761762028393	-0.0538355924913049	-0.155515828606393	-0.177156325073114	-0.178133974899308	-0.191214875438045	-0.244005998441695	-0.230135859563118	-0.219572929770197	-0.19204321798494	-0.20642224253266	-0.224249052174751
-0.121086717759801	-0.120566326347698	-0.0773108395405142	-0.1207455632018	-0.114216103894343	-0.148364586489176	-0.00394394367228921	0.0489973568331823	-0.0775667001520523	-0.0387895629191149	0.156960874461817	0.107249396857459	-0.00736957787230265	0.112737920113328	0.198357779716247	0.0529901369207575	0.0374599096601635	0.0134130193348702	0.0931639569476285	0.146391227812222	0.0957390177875117	0.114563855150393	0.1841855624517	0.119924824028936	0.0739333502838374	0.172223473110751	0.160875502311801	0.103205922197167	0.125485576539435	0.117638856181861	0.0988596365736035	0.0901790928668559	0.0785568348101634	0.0382353684990287	0.0228384220673683	0.0381658504185144	0.0114937091520981	-0.0288040197409614	-0.0674836854175537	-0.0449696628892023	-0.100609869229617	-0.0898133541726271	-0.107238031491377	-0.10936551846998	-0.145260569486628	-0.137316269622816	-0.130150471276177	-0.113405206111066	-0.128438259112787	-0.154659693486342
-0.182085657679811	-0.166443805952073	-0.100450433184974	-0.108785063845736	-0.0449364790601631	-0.0695296468335892	0.101756889970007	0.100493224483159	-0.0730877878040631	-0.00594439283989038	0.166097476903363	0.0473592378077044	-0.0655389072481436	0.0416890187560603	0.0982552121900088	-0.0367875854571111	-0.0686378105071401	-0.071433624903379	-0.0223226556014971	0.0131343927846663	-0.0154193581085839	0.0130830376409879	0.0561636190133175	-0.00946603298785277	-0.0100833897729642	0.0935099552387755	0.0592551271861766	0.0251233295348535	0.0526661440625747	0.0429958011084354	0.0478827907037967	0.032698287349676	0.0425015177655769	0.0237735423829242	0.00960846473057583	0.0167130635461042	-0.0107437984230113	-0.0540004571754045	-0.0646589446437251	-0.0525026781965886	-0.108503806168268	-0.0864015755268026	-0.101210926163197	-0.104722908877146	-0.115367799996895	-0.106434069019025	-0.0934767581890436	-0.0829678450827601	-0.0969444596166851	-0.0989368383900554
-0.136370822564504	-0.115263254196892	-0.0775724245238738	-0.0296826559426884	0.0536603130913625	0.0789055650009631	0.245038420001579	0.204507662150853	0.0570323177975635	0.149348672358366	0.272853292980865	0.0992873810602727	0.0337578664903131	0.12356926606794	0.148829245612249	0.022532740100911	0.019091481222704	-0.00798049145150431	0.0453532536632879	0.0825246969534717	0.0368135583220993	0.063274987995632	0.104885006117887	0.058892283805101	0.0394801943265979	0.117194092687204	0.0939508329415442	0.0580113033609893	0.0650239540613455	0.0668572011467686	0.0436802185239184	0.0318061055814222	0.0281346031586441	0.0166730356558434	0.00467304202463385	0.0042627732527793	-0.0112766699108834	-0.0531940580444615	-0.0556764818538028	-0.0233432173092856	-0.0760251454609938	-0.0482055543722994	-0.0539274644564661	-0.0701470482843862	-0.0716429052829376	-0.0636970643674592	-0.0450258020409541	-0.0382393132753155	-0.0504633192664708	-0.0477669342864749
-0.0524490194059381	-0.0310113823531935	-0.0169251218201195	0.0464586623338133	0.11764829673422	0.177262819017009	0.303888597092621	0.25818847077409	0.157552204333502	0.242678742827198	0.326069903335331	0.166302259915168	0.120803791347219	0.183998501578154	0.202681637871301	0.0943404971042404	0.0868253030898156	0.0348716184004428	0.07864379421934	0.115762425763704	0.0682889418634404	0.0700407456717957	0.108557326847063	0.0821355574862813	0.0358604799714665	0.0852189364039666	0.0790513072926668	0.0370789071200329	0.0228211545537924	0.0244572553865875	-0.00753253615411171	-0.0169180033919325	-0.0294536293608079	-0.0357294802359686	-0.036939878805567	-0.0271548618231374	-0.00907928253178549	-0.0458461578921863	-0.064469541651008	-0.0199767877822659	-0.0419641170087359	-0.00718644453054871	-0.0176614977356758	-0.0578107578835825	-0.0507775454892486	-0.0322401584294202	-0.0376828104468829	-0.0442047292384912	-0.0288035514422458	-0.0387531774911944
-0.0713627313372611	-0.0586367828184866	-0.0512125401273048	-0.0119370203363181	0.0478399649514609	0.109909031244373	0.236846151856123	0.195519798571461	0.0891171148880319	0.182562173682044	0.260904239523139	0.123530792756274	0.100273118477271	0.173686925783978	0.186170967132882	0.0963715506302893	0.0972912263649432	0.0402611009456438	0.0849468965870056	0.12380898424643	0.0681046160074893	0.0629595204125551	0.103026920160341	0.0877514593783812	0.0387305008558262	0.0695305748882699	0.0781526697689438	0.0415957511993039	0.0166846210843848	0.018486843550161	-0.00666234223395437	-0.0170043978159246	-0.0281622861794823	-0.0294090226826572	-0.036509870879232	-0.0288854337062571	-0.00263031868410506	-0.0119621651332352	-0.0248749562223069	0.0166308938758685	0.00682779794657163	0.0291076189441928	0.0217484716274733	-0.015807219574351	-9.53765801356742E-5	0.0259331530602884	0.0239423893250378	0.0167234139940792	0.0308633500509919	0.0081866546347799
-0.14944899897485	-0.124854494270704	-0.0695761895810024	-0.0534311555605841	-0.00316551746226606	0.0414347789056247	0.16498018479473	0.137661823655631	0.0463494794874248	0.142408888115088	0.223726330897712	0.115385101735003	0.11004678101194	0.184045463045917	0.168914522804163	0.0613053109244309	0.0445631250499278	-0.0202564730189804	0.00223691729388947	0.0644721755320925	0.0352976422486809	-0.00486482390003998	0.04040473596151	0.0369136839854049	-0.00760644582296252	0.00462268766984615	0.0228082952560986	-0.002863281662954	-0.0294700373189875	-0.0319446438040614	-0.0520599849970093	-0.0650731009451782	-0.0618853958493222	-0.0713037040086403	-0.0798025838251934	-0.0651343444128843	-0.0202624664745717	-0.0339713739350851	-0.0599633905351801	-0.00105521063297829	-0.00460489130377586	0.0282640922464325	0.00503555295021784	-0.00490017261401445	-0.00232611972280401	0.0203052826315464	0.0333750206092233	0.00680321003561949	0.0290335698029024	0.0471659063281377
-0.0558193520983658	-0.0497009957528718	-0.0267259896807174	-0.0315374676290855	-0.0275151622788164	-0.0190895126512602	0.018163370484027	0.0186236165149541	0.00455646768650796	0.0411695862974569	0.0657454993751227	0.0421803428751943	0.0446683111250294	0.0877879106227052	0.052677295441463	0.00345697032532033	0.00342615549857898	-0.0187375342111612	-0.0266162278187945	-0.0125469855524532	-0.0101772966442086	-0.0392162476583766	-0.0532076361373928	-0.0549831576848809	-0.0543404804801248	-0.0641103009415469	-0.0646462892610768	-0.0719966126993143	-0.0791468514638299	-0.081997443851952	-0.0822243195908854	-0.0849267072428772	-0.0536681113248776	-0.0495108891757703	-0.056613806109274	-0.0651419555385255	-0.0624514655487454	-0.061069345816502	-0.0640830263637932	-0.0401730663841702	-0.0319854440869123	0.0124564477265514	0.00504414408093275	-0.00657660504216752	-0.0155297978796102	0.0128137552298789	0.0239802352885395	-0.0134252371367689	-0.00151001940852262	0.0440755941615169
-0.0878546488913594	-0.0787301033261157	-0.0333700634693829	-0.0462121706150969	-0.0400845845762653	-0.0422784671921225	-0.024354303121327	-0.0388452116878919	-0.0517034407923091	-0.00862432447871419	-0.020356342617989	-0.0557728592292941	-0.0228525318110014	-0.00304842660449181	-0.0271857047425941	-0.0546903734527312	-0.0974931776711609	-0.117182664768258	-0.161901050681925	-0.150737364612142	-0.13233043488814	-0.168344992627876	-0.195365675675569	-0.169612838802475	-0.160023096946867	-0.200509324515451	-0.182848701849316	-0.167047882702763	-0.17181905952147	-0.192540215895618	-0.181304660016944	-0.188090774692366	-0.146047445148274	-0.118621198491416	-0.125261608008402	-0.113864738712195	-0.0965405720870494	-0.0748374401690596	-0.0705927417946022	-0.0560749175771863	-0.0280733859539069	-0.0036857969371859	-0.00936911364710875	-0.0191454346926094	-0.0264710469284818	9.99266519924776E-4	-0.00181792890300901	-0.0342472245735549	-0.00543731213509672	0.0405856512315038
-0.0680532746538384	-0.0666100998532647	-0.0400070858484447	-0.0453295610076902	-0.0289120598587154	-0.0216402640880597	-0.0359904003467791	-0.0686489214490659	-0.0646464406304945	-0.0301556257630165	-0.086330201908281	-0.100579696617115	-0.0496675773010304	-0.0692010812644307	-0.0937797735700518	-0.112132180053443	-0.179728519513458	-0.192875983775892	-0.264957229208455	-0.248781225871455	-0.209589139255476	-0.253735621515881	-0.279571133411176	-0.230120295780679	-0.228894256335514	-0.292795938377565	-0.260869169231742	-0.228858864966073	-0.24692591809507	-0.269900242655148	-0.257332631832931	-0.25243225772096	-0.209745970720524	-0.176369788035005	-0.17894927291101	-0.140815953595359	-0.0846627967785062	-0.0442639037368622	-0.0452973193747001	-0.0127102594530265	0.0345239904114309	0.0529495732021656	0.0336864054899877	0.0104438015621397	0.00373845450360173	0.0307570826593339	0.0111459644033397	-0.0464486199322878	-0.0117819999735235	0.032592794967239
-0.0923405165643851	-0.0798081819350916	-0.0346625328324992	-0.0239362979693047	-0.036283769189148	-0.0345507157709053	-0.0827088494101475	-0.091316745247062	-0.0638060466774679	-0.0448607785300475	-0.101190845859146	-0.0790694329322888	-0.040259586037951	-0.0675362177391925	-0.0850639517069461	-0.0783705422335218	-0.143513061688789	-0.139349997085478	-0.21329872931915	-0.212330633074394	-0.165909926252424	-0.202484717484588	-0.236923795493503	-0.19310718824911	-0.182808931872867	-0.261316940367132	-0.23550349760436	-0.201991451758273	-0.212728088324202	-0.236409290830178	-0.226971627871091	-0.212356653436977	-0.166620351152452	-0.129103272783086	-0.126112953175955	-0.110799999313367	-0.0687591982482417	-0.0226819139412672	-0.00854095163760643	-0.00353915707053776	0.0581900801045064	0.0677974499851318	0.0481461989045234	0.0337903391373786	0.0226579649067824	0.0221967620948038	0.00886841496173921	-0.0300507635632124	-9.24846030495444E-5	0.0357802284176762
-0.0359469613366135	-0.0463182915273163	-0.0172169331036756	-6.99590430020464E-4	-0.00148170999631099	-0.00358501145706605	-0.063126401461805	-0.0773618364790175	-0.0272443991602899	-0.0326752808420939	-0.101631965833655	-0.0700323832563195	-0.0351664364159398	-0.08953361176078	-0.097793891864379	-0.0901480315800809	-0.155948229513749	-0.166336580545344	-0.227098274311915	-0.215406335010981	-0.182963888593603	-0.228604134392994	-0.243071667449417	-0.201418599833977	-0.217136100366011	-0.27593499503212	-0.234523505557423	-0.209398026240249	-0.227906170991678	-0.265012540255849	-0.267047001258854	-0.257493366895912	-0.222007865333059	-0.187915040777078	-0.174342103478863	-0.144723516360481	-0.090796265331235	-0.0414582339669264	-0.0467752134566952	-0.0162060342934937	0.0424305407302587	0.0561050633653778	0.0390335938591817	0.0329304103901741	0.0236665029911099	0.0169438780997877	0.00635143463170958	-0.0368061899601424	0.0037049253853069	0.0294181344647285
-0.0291817497522782	-0.034643538202758	-0.00654897352133579	0.00579697648066392	-0.00201528726658846	-0.0045077348071041	-0.0802589638906165	-0.0872535339274926	-0.0306946175082391	-0.0404434924906879	-0.110034631983628	-0.0683224916076614	-0.0394194270657562	-0.0954983483882993	-0.113062330631651	-0.086127873152295	-0.143641374182211	-0.147405822002636	-0.19917125459867	-0.1984403408905	-0.168968571150646	-0.203725827151081	-0.225054644421391	-0.187071214643019	-0.19685918244352	-0.25133000127505	-0.212311709859551	-0.184782802196859	-0.199060015529834	-0.229296748365855	-0.22606236946474	-0.227774460254784	-0.19777118356469	-0.14965967115236	-0.140661803499262	-0.118777146985825	-0.0767773775268981	-0.0287518009906779	-0.0210153359631674	-0.00550432339525133	0.0575201009930714	0.0596002227395528	0.053921080387852	0.060772148205502	0.0526640616761004	0.0493128743915398	0.0518311910007028	0.0149385768259119	0.0412941973316899	0.0637793299651834
[truncated: 299 more columns]
