# Supplementary material for: Revealing the selective mechanisms of inhibitors to PARP-1 and PARP-2 via multiple computational methods
Source: PeerJ. 2020 May 25;8:e9241. doi: 10.7717/peerj.9241 (PMC7255342; doi:10.7717/peerj.9241)
Supplement: Data S1 [file peerj-08-9241-s001.zip › Raw_data/Figure 9/(B) PARP-2-NMS-P118.csv]

1	0.84375291523092	0.589840427908115	0.467013150441769	0.394176929600727	0.37811272750416	0.253193099997973	0.333646747134341	0.427281523916736	0.295656791162143	0.203118564815766	0.238294361835269	0.212183828917364	0.0995733808530038	0.0489017772482912	0.0561546704205885	0.0283745491056309	0.0141590453904409	-0.026504412919606	-0.0161869986099246	-0.0224344218110615	-0.0542821470779641	-0.0759103567875784	-0.0581339007642158	-0.0483592730453313	-0.0732955282896195	-0.0490496299632043	-0.0425770854000277	-0.0664810860836176	-0.0879028560143779	-0.0450153150900284	-0.107370486311949	-0.0961882580500358	-0.108342770473038	-0.154285101399529	-0.154391259987762	-0.158190731121319	-0.168778886459176	-0.171173579963064	-0.162203376599455	-0.13720456575624	-0.126876182270287	-0.128677136438125	-0.134366868163138	-0.13323706336223	-0.10182427570185	-0.0979028040761696	-0.113672745840271	-0.0720146885952674	-0.0450918743648241
0.84375291523092	1	0.787227640401334	0.690417154143839	0.51099737335859	0.461156190735398	0.287453809790632	0.437894690447779	0.555866958828963	0.351844599332712	0.234566637674337	0.32104521886938	0.271064518811431	0.0970182277500662	0.0492997376474972	0.0709537676428667	0.0275406732176185	0.00415311852390991	-0.0565801266661117	-0.0316604117311771	-0.0360833491100407	-0.0756286705817016	-0.0907653559917627	-0.0582325922568733	-0.0615800001154763	-0.0900123957446138	-0.0511335173172922	-0.0365817605034066	-0.0629576096834166	-0.0920523035403392	-0.0477212729091539	-0.148262591940975	-0.129534015630395	-0.112468259985002	-0.166500956054185	-0.18727774024974	-0.18926013493033	-0.203115435347346	-0.201595953901099	-0.215020724051591	-0.202591131585835	-0.190713881539383	-0.188127798502568	-0.196548412697618	-0.190210534135594	-0.139949163451272	-0.137824879400431	-0.154317928572703	-0.0853644979781647	-0.0618155505017163
0.589840427908115	0.787227640401334	1	0.833450134256007	0.62059628588871	0.450352897992009	0.292775139128023	0.455380990418622	0.456602234539097	0.216491135357517	0.12295917037971	0.176372428568309	0.0807171331231664	-0.0783557958003276	-0.0945099821154272	-0.0697133576648449	-0.113922208134706	-0.112533819258767	-0.138203015616608	-0.111800262803077	-0.118620873881242	-0.13169179560177	-0.123569117752992	-0.0854631874096089	-0.0721720182938808	-0.0771452249233548	-0.0227365177048377	0.00724420631251821	-0.0151719044652317	-0.0760683755722856	-0.0722231245611505	-0.129340083122127	-0.114234840921293	-0.0996754794625734	-0.145680214144442	-0.162258129860051	-0.152517557804501	-0.179284876494925	-0.171353707197107	-0.186459603008583	-0.196607224389334	-0.183706938315343	-0.165765718373385	-0.149905658165235	-0.153114102867167	-0.115891523519255	-0.0810698141744802	-0.06586190420249	-0.0256368514197417	0.00794736978173408
0.467013150441769	0.690417154143839	0.833450134256007	1	0.829252274049545	0.63290675696233	0.486931599762795	0.656659488573991	0.611856897919622	0.369686262714697	0.267556794999729	0.276438620757543	0.17296833418262	0.00581630803430953	-0.0412967083746173	-0.022725213544	-0.0681254719207367	-0.0757614274784766	-0.130639571405103	-0.108749731593963	-0.113188333327341	-0.137183300542691	-0.141676044246456	-0.10537069397524	-0.0902946989159409	-0.0993067677116351	-0.0538488760538189	-0.0210541431380602	-0.0351541313656093	-0.0767506923615144	-0.0453021218767886	-0.131961455835211	-0.10519590669461	-0.0849446457611242	-0.149815015075592	-0.197530110916209	-0.211983994566075	-0.221680228522079	-0.196717454774016	-0.198152441748121	-0.195236985011465	-0.193273347563299	-0.168254181895431	-0.147045205993841	-0.165653602275965	-0.12841839819517	-0.0853085275514607	-0.0726361128364821	-0.045572588681179	0.00260732023905156
0.394176929600727	0.51099737335859	0.62059628588871	0.829252274049545	1	0.857474391131104	0.770028910412794	0.77691624701816	0.65849195771062	0.509662358138678	0.386526434436988	0.242635515821196	0.167027212808561	0.0555963517988329	-0.0537174300651788	-0.0657419673002075	-0.112236102919788	-0.0939177960856527	-0.149225687060034	-0.155147837924409	-0.159203398237565	-0.156116162912295	-0.188079780313619	-0.168015655619727	-0.114883717764692	-0.130769378189723	-0.107537659073549	-0.07596932690247	-0.0734685350468984	-0.0987583035201256	-0.0330816899108784	-0.0951419551687436	-0.0630843518764011	-0.0509636964557282	-0.113923419749242	-0.16821809461619	-0.214439191189666	-0.214727069791655	-0.174121868572761	-0.144517996954334	-0.109927608340453	-0.114110799298304	-0.0776491648172425	-0.051952503242233	-0.0931473130349831	-0.0590616830121861	-0.00374428531381028	-0.00283599477871695	-0.00346067864269646	0.0758826475942896
0.37811272750416	0.461156190735398	0.450352897992009	0.63290675696233	0.857474391131104	1	0.890214946844982	0.803296409729454	0.783637352179088	0.720726644634749	0.55622946840495	0.376686879003486	0.352592246044861	0.245841125528028	0.0759325551447007	0.0538042382041785	0.0211866884303041	0.0290942829932307	-0.0533684921355549	-0.0787757634869565	-0.0865891331941136	-0.0864360796189239	-0.141705107048219	-0.142862632790808	-0.0998705701642225	-0.140538699223488	-0.139011566415677	-0.131743457604378	-0.133949204937773	-0.136812000497082	-0.0403271674011202	-0.107996702945151	-0.081390884444505	-0.0614183934410006	-0.123241387101405	-0.173285758391746	-0.211356598796825	-0.198979550338228	-0.157982180067426	-0.123137678079255	-0.0594128246893707	-0.0545883596131823	-0.0303735693940128	-0.0382094235532871	-0.0729888657662517	-0.0224736188580789	-0.00151176665128891	-0.0344017760379388	-0.0164290514486565	0.0602642164479451
0.253193099997973	0.287453809790632	0.292775139128023	0.486931599762795	0.770028910412794	0.890214946844982	1	0.849484030546694	0.716506378240892	0.732067666125343	0.63644841752974	0.370992063219904	0.339661995033201	0.309990076363302	0.125470233299407	0.0658405589990291	0.041635931416688	0.0505458399643678	-0.0280020243581525	-0.0689623623315432	-0.0735234912780939	-0.0658044674312411	-0.13124915929103	-0.145715911436236	-0.0950697359981111	-0.13065435983205	-0.142620402419312	-0.13609315347759	-0.136483420570643	-0.126682646590693	-0.0140928802004248	-0.0674040383729066	-0.0356020371254114	-0.0246436349816161	-0.0904457648084939	-0.134086518983837	-0.178772738693093	-0.170218682135249	-0.134960206325518	-0.0901525324740561	-0.0173979302216335	-0.0162068249792433	0.00547932719166303	-0.00163325778321649	-0.0431874296844257	0.00185413905381444	0.0206362569596641	-0.00912578883785011	0.00158026677748743	0.0821499967549769
0.333646747134341	0.437894690447779	0.455380990418622	0.656659488573991	0.77691624701816	0.803296409729454	0.849484030546694	1	0.84923552494326	0.739120467869173	0.698957751367326	0.552799078141182	0.442082923661594	0.342345822375565	0.208942559216295	0.170981916572589	0.111985951484695	0.0789839260893344	-0.0144864583509794	-0.0399636832619227	-0.0584166576618681	-0.0707743938501384	-0.118695875198444	-0.126588863237437	-0.104251212058012	-0.127375884707021	-0.11947935412129	-0.112483294863408	-0.116618040376259	-0.12118257812894	-0.0299813719116479	-0.11667644809354	-0.0865757139172759	-0.0607768813024012	-0.132026173463119	-0.18074598069991	-0.207417590725494	-0.209926710780494	-0.182439025361714	-0.157636634564424	-0.103983660093024	-0.0986216468290042	-0.0789453164999125	-0.0808625610793248	-0.109760634086088	-0.0597266233460108	-0.0435038954851171	-0.06295596985652	-0.0290339280666636	0.0321700021767515
0.427281523916736	0.555866958828963	0.456602234539097	0.611856897919622	0.65849195771062	0.783637352179088	0.716506378240892	0.84923552494326	1	0.861386379583069	0.741355909484472	0.698271604557649	0.647356772758167	0.474533223436201	0.332241360046546	0.324427044508767	0.252622271311254	0.189150542001188	0.0529034364774765	0.0365661740543873	0.0277318237167192	-0.02346171684575	-0.0830820317115275	-0.073308900149577	-0.0772508048124985	-0.122201338737817	-0.122546566335334	-0.13002840103116	-0.13196912433242	-0.122370850393569	-0.0175961795749134	-0.148616007646247	-0.12474299387505	-0.0813818495731389	-0.147831106899941	-0.22606408653634	-0.235068863032132	-0.237001851361454	-0.210465947065614	-0.1934460421719	-0.130453170070871	-0.12016416885953	-0.115964497957246	-0.142801095096303	-0.153962509361982	-0.0909205302793084	-0.104509322958268	-0.155493229218932	-0.0860004667927246	-0.0465838036816867
0.295656791162143	0.351844599332712	0.216491135357517	0.369686262714697	0.509662358138678	0.720726644634749	0.732067666125343	0.739120467869173	0.861386379583069	1	0.866628987685493	0.681382868851145	0.712945402019545	0.638858135907719	0.43395900345204	0.38016123583062	0.334530722993627	0.266582665333052	0.116599195380462	0.0881573140690813	0.0862188814984587	0.0311365808403055	-0.0488491020101006	-0.0502040072613074	-0.052814189665091	-0.106011685757214	-0.125625003104633	-0.150299893234798	-0.153115560456967	-0.117160794677085	0.01450746522771	-0.0935080299976588	-0.0649949365825383	-0.0296270687345663	-0.0939384789144599	-0.18271984949406	-0.190179218144293	-0.180355924902292	-0.155246242992819	-0.112932666121656	-0.0321302762257802	-0.0229250047905658	-0.0293619761955161	-0.0689435247836201	-0.0817462684618202	-0.0255449790119699	-0.0605430908144983	-0.127043141082251	-0.073706554153183	-0.0381697149347159
0.203118564815766	0.234566637674337	0.12295917037971	0.267556794999729	0.386526434436988	0.55622946840495	0.63644841752974	0.698957751367326	0.741355909484472	0.866628987685493	1	0.779856405020163	0.719248011224632	0.750521790145276	0.604572200512297	0.497049068385576	0.417443157472335	0.306950826751759	0.169576571149976	0.132262046417312	0.119425545757749	0.0662833190936269	-0.00380706036084951	-0.0279371594062032	-0.0528480228547362	-0.0747218575731497	-0.0911967378149931	-0.124508650678355	-0.127781867018032	-0.095950500567563	0.0273522211736023	-0.0842746913539825	-0.0495980743025786	-0.018351911290103	-0.0916411565642934	-0.175814799871162	-0.181757055813826	-0.172907246079746	-0.153146526215384	-0.116844402455402	-0.0518281444018538	-0.0464598317279683	-0.0546043264081713	-0.0894680849282241	-0.0970111713600729	-0.0493716686333085	-0.0871589996467079	-0.140485375985511	-0.0907481863983688	-0.0677792000920979
0.238294361835269	0.32104521886938	0.176372428568309	0.276438620757543	0.242635515821196	0.376686879003486	0.370992063219904	0.552799078141182	0.698271604557649	0.681382868851145	0.779856405020163	1	0.874445615708563	0.725914673920489	0.722650566889487	0.698336185957289	0.537280126511372	0.357448600545774	0.199769103331709	0.201043128486383	0.166375428692145	0.079809584505619	0.0368550066968156	0.0235153938249286	-0.0371185782953568	-0.05604577007324	-0.0738035264376862	-0.111479951965987	-0.103190869589366	-0.0578463576646352	0.0367717543089162	-0.105639484219661	-0.0783944675485605	-0.0265698587612617	-0.0892649721531011	-0.176737559333353	-0.159318086064341	-0.162521486502799	-0.168900051869605	-0.173399686082521	-0.137681777213549	-0.130047538509874	-0.137568798053931	-0.179721159022371	-0.175431204249142	-0.120014897424483	-0.165208833298221	-0.210740413842433	-0.135817872467671	-0.15363912310204
0.212183828917364	0.271064518811431	0.0807171331231664	0.17296833418262	0.167027212808561	0.352592246044861	0.339661995033201	0.442082923661594	0.647356772758167	0.712945402019545	0.719248011224632	0.874445615708563	1	0.840993383359398	0.729075203290959	0.72733241314664	0.5889900679109	0.413938099791633	0.226872900386003	0.231455377520745	0.228490381540426	0.120311301873237	0.064011560819876	0.0738353762732839	0.0099691437619307	-0.0376683148145825	-0.0599980914158881	-0.104874361909817	-0.0975137393159706	-0.0339770176279573	0.0958256101643766	-0.0564050410462405	-0.0282927848081284	0.00553737096882048	-0.0670661604498228	-0.197600250612681	-0.180245459854608	-0.172316609106981	-0.178621517751193	-0.156350421743876	-0.0940613436579093	-0.0938876473594818	-0.109134301616835	-0.156206186680308	-0.162847438453231	-0.112837413985945	-0.166558746215199	-0.233667693202209	-0.169759450648495	-0.178893119223395
0.0995733808530038	0.0970182277500662	-0.0783557958003276	0.00581630803430953	0.0555963517988329	0.245841125528028	0.309990076363302	0.342345822375565	0.474533223436201	0.638858135907719	0.750521790145276	0.725914673920489	0.840993383359398	1	0.853797944477548	0.715085358918144	0.618795038664525	0.445797975784376	0.299900446067211	0.28171106433198	0.270505896122936	0.175769404468074	0.113271368908124	0.0865215215424976	0.01860434997048	-0.0185306432181306	-0.0624839441772439	-0.116164002484307	-0.110555423677893	-0.0319977891918708	0.101123725330648	0.00253919479943131	0.0350115867623074	0.0583570673727529	-0.00489580028767989	-0.127339963946254	-0.110726949590689	-0.0812364866444481	-0.0897528090173936	-0.0615329106075935	-0.00210549868664003	-0.00739736314682086	-0.0294356477254693	-0.0745853683619713	-0.0842145355679417	-0.0491894750764204	-0.109502476379038	-0.176979962589425	-0.129807327222037	-0.145033313430748
0.0489017772482912	0.0492997376474972	-0.0945099821154272	-0.0412967083746173	-0.0537174300651788	0.0759325551447007	0.125470233299407	0.208942559216295	0.332241360046546	0.43395900345204	0.604572200512297	0.722650566889487	0.729075203290959	0.853797944477548	1	0.837653283844067	0.608004858697366	0.384583593679597	0.269506483295086	0.262554672231689	0.226044660473869	0.14165877212855	0.109915787027001	0.0668954797725232	-0.0109371022065338	-0.0191782048039294	-0.0695091231207359	-0.117601501559263	-0.0961410717763873	-0.020065723474174	0.0568353802249863	-0.0207727087219607	-0.00481209389381015	0.026215504996984	0.00358643715219306	-0.0640424560659063	-0.0265942761662086	0.00326686815364583	-0.0222350121306339	-0.0341740902568365	-0.0236858687593538	-0.0291296157588647	-0.0493020424739699	-0.0880918942999851	-0.0886962200464723	-0.0627749041366418	-0.119640863111704	-0.165934334702327	-0.121228336383687	-0.164160994224746
0.0561546704205885	0.0709537676428667	-0.0697133576648449	-0.022725213544	-0.0657419673002075	0.0538042382041785	0.0658405589990291	0.170981916572589	0.324427044508767	0.38016123583062	0.497049068385576	0.698336185957289	0.72733241314664	0.715085358918144	0.837653283844067	1	0.743554669016219	0.47109005739623	0.299641241592848	0.293914692652785	0.264423566039476	0.159173409956287	0.125972274521462	0.105952763151374	0.00836517213351717	-0.0223852849568794	-0.0477512913017768	-0.0983781871707978	-0.0856707910019277	-0.0122296931347943	0.0851471846176776	-0.0185643379275198	0.00128303624186765	0.0104504019720678	-0.0373419867514164	-0.112238024960585	-0.0671371359427481	-0.0499825474497065	-0.0908944934934454	-0.0819650445121193	-0.0603757045691816	-0.0617102936246925	-0.0853652007724977	-0.127768487537786	-0.125272443780095	-0.102394844032435	-0.161133713185663	-0.20735166667815	-0.164371031649746	-0.203899802746443
0.0283745491056309	0.0275406732176185	-0.113922208134706	-0.0681254719207367	-0.112236102919788	0.0211866884303041	0.041635931416688	0.111985951484695	0.252622271311254	0.334530722993627	0.417443157472335	0.537280126511372	0.5889900679109	0.618795038664525	0.608004858697366	0.743554669016219	1	0.798261941751576	0.639061147542338	0.626893857502893	0.558148032913714	0.419197027000118	0.367913285111851	0.317585722004329	0.177635957764341	0.105014474331066	0.0610783489972432	-0.00391633617835621	-0.0289120294887603	0.0776945786878559	0.171705435150219	0.0650933428791799	0.0724009999221187	0.0662570764254887	0.0394897531832748	-0.058542466284471	-0.0249703746597278	-0.0104466390158269	-0.0792949924675612	-0.0655788279898887	-0.0244795045652852	-0.0236216098544437	-0.0651658192427655	-0.118672411289076	-0.100864920761239	-0.0836163470988877	-0.166643402971971	-0.221081200912579	-0.161986185110169	-0.222660110618073
0.0141590453904409	0.00415311852390991	-0.112533819258767	-0.0757614274784766	-0.0939177960856527	0.0290942829932307	0.0505458399643678	0.0789839260893344	0.189150542001188	0.266582665333052	0.306950826751759	0.357448600545774	0.413938099791633	0.445797975784376	0.384583593679597	0.47109005739623	0.798261941751576	1	0.823345850093934	0.660703057896965	0.680420447958484	0.65133934600029	0.510037320949512	0.413768057504107	0.344397868966872	0.24583768555056	0.180090416364404	0.128331555395537	0.0950403456570797	0.191588465148031	0.245404455937771	0.213347779279861	0.169946465335514	0.0671310495504046	0.0684871797212635	-0.0385117402818152	-0.0136955485648972	-0.0195174223808001	-0.0981046317182434	-0.0690576566963059	-0.0169880669623308	-6.90359271607585E-4	-0.0690758836695532	-0.123378651171581	-0.0824967673061814	-0.0794684562337152	-0.183906749873611	-0.228734080419045	-0.164562317212101	-0.245243344066423
-0.026504412919606	-0.0565801266661117	-0.138203015616608	-0.130639571405103	-0.149225687060034	-0.0533684921355549	-0.0280020243581525	-0.0144864583509794	0.0529034364774765	0.116599195380462	0.169576571149976	0.199769103331709	0.226872900386003	0.299900446067211	0.269506483295086	0.299641241592848	0.639061147542338	0.823345850093934	1	0.826021843402319	0.705580086061662	0.742508436505249	0.687368891898994	0.514702498236279	0.397898419492532	0.307237532482519	0.24734760556883	0.195051182889005	0.137422112921238	0.222092325556068	0.197462185343011	0.250627476624542	0.178826296122922	0.0352506177804763	0.0805268404860017	0.0724844120865035	0.126901781247156	0.14120012934872	0.00684119119014757	-0.00590905000401596	0.00352068664361408	0.0306244437206918	-0.0331634331493557	-0.078834512610032	-0.0319106993431953	-0.0329771494810315	-0.129787989025124	-0.152455708635151	-0.0846129891980306	-0.181897386396019
-0.0161869986099246	-0.0316604117311771	-0.111800262803077	-0.108749731593963	-0.155147837924409	-0.0787757634869565	-0.0689623623315432	-0.0399636832619227	0.0365661740543873	0.0881573140690813	0.132262046417312	0.201043128486383	0.231455377520745	0.28171106433198	0.262554672231689	0.293914692652785	0.626893857502893	0.660703057896965	0.826021843402319	1	0.836173375912478	0.689287474859719	0.747631351036482	0.675279738327906	0.474393511934108	0.358522396578534	0.318068946161279	0.250289677973691	0.181196223655339	0.291775194724881	0.284229193323334	0.240478519285685	0.207373170041793	0.135832974428766	0.146785076904504	0.0783595716120771	0.102880210997533	0.1359117716826	0.0116372335870272	0.0164807770104339	0.0267397532154999	0.0367431100237335	-0.0181605971509648	-0.0512976895623087	-0.0155386137684301	-0.0313429055364711	-0.121127005353471	-0.124421126195872	-0.0728019261909146	-0.180282209671759
-0.0224344218110615	-0.0360833491100407	-0.118620873881242	-0.113188333327341	-0.159203398237565	-0.0865891331941136	-0.0735234912780939	-0.0584166576618681	0.0277318237167192	0.0862188814984587	0.119425545757749	0.166375428692145	0.228490381540426	0.270505896122936	0.226044660473869	0.264423566039476	0.558148032913714	0.680420447958484	0.705580086061662	0.836173375912478	1	0.808882822626518	0.732784034178305	0.791328877900614	0.682842185109766	0.510759860281769	0.47749615848159	0.434323061213961	0.363340458891516	0.446715039940006	0.467563327047887	0.356862579421629	0.324879303217403	0.216761364116508	0.170301707940877	-0.0404091007693245	-0.069710050747686	-0.0836854021578804	-0.149708088671336	-0.0672226868455524	-0.00627519458111085	-0.00590808614435951	-0.0771863588730601	-0.104263942120879	-0.063786402191187	-0.101345320337081	-0.19959905951097	-0.197025984331718	-0.154280239578599	-0.254245443722391
-0.0542821470779641	-0.0756286705817016	-0.13169179560177	-0.137183300542691	-0.156116162912295	-0.0864360796189239	-0.0658044674312411	-0.0707743938501384	-0.02346171684575	0.0311365808403055	0.0662833190936269	0.079809584505619	0.120311301873237	0.175769404468074	0.14165877212855	0.159173409956287	0.419197027000118	0.65133934600029	0.742508436505249	0.689287474859719	0.808882822626518	1	0.864577390559313	0.720857433551864	0.737027306909101	0.645440422263547	0.545588739910994	0.501496734157095	0.474097526496674	0.476818944277469	0.380283939831083	0.430208523510684	0.327401015811956	0.153837579209251	0.192896396867289	0.0913860107128868	0.048611403529979	0.0254114021659534	-0.0231962937944782	-0.00488910059325508	-0.0159730625236574	-0.0119548493699436	-0.0969304285082405	-0.120558481104344	-0.0492027036321601	-0.10805281450991	-0.211668860889764	-0.195287307881804	-0.152090320801179	-0.271354723892988
-0.0759103567875784	-0.0907653559917627	-0.123569117752992	-0.141676044246456	-0.188079780313619	-0.141705107048219	-0.13124915929103	-0.118695875198444	-0.0830820317115275	-0.0488491020101006	-0.00380706036084951	0.0368550066968156	0.064011560819876	0.113271368908124	0.109915787027001	0.125972274521462	0.367913285111851	0.510037320949512	0.687368891898994	0.747631351036482	0.732784034178305	0.864577390559313	1	0.834755020812291	0.724637286338928	0.675964500322675	0.617439979494152	0.543400810437022	0.488993215200883	0.470799245189827	0.335529561241217	0.387907981527061	0.298161961146952	0.151498269468318	0.189777788486558	0.14006394266187	0.109978291590512	0.125215933493414	0.0493021335147985	0.0293652705334159	-0.0236183927301394	-0.0192930372700009	-0.0992089305837106	-0.112334456136713	-0.0318956884240251	-0.0972347204145465	-0.190172979939204	-0.146762259979616	-0.104614242450764	-0.240455592280962
-0.0581339007642158	-0.0582325922568733	-0.0854631874096089	-0.10537069397524	-0.168015655619727	-0.142862632790808	-0.145715911436236	-0.126588863237437	-0.073308900149577	-0.0502040072613074	-0.0279371594062032	0.0235153938249286	0.0738353762732839	0.0865215215424976	0.0668954797725232	0.105952763151374	0.317585722004329	0.413768057504107	0.514702498236279	0.675279738327906	0.791328877900614	0.720857433551864	0.834755020812291	1	0.858261720906058	0.702118464627174	0.724119846032641	0.679038599593531	0.580561432725569	0.581707908699251	0.523910273568315	0.412076419724073	0.36868333424297	0.234813009165339	0.186940510393034	-0.0356575840146772	-0.0965474765477319	-0.115919739184981	-0.17391045824538	-0.0956156458393374	-0.0719457476729935	-0.0763347546542012	-0.145076536957714	-0.146214660278818	-0.0898683196863824	-0.149488824137653	-0.222048894591911	-0.175065564697858	-0.143325706806875	-0.252347723029733
-0.0483592730453313	-0.0615800001154763	-0.0721720182938808	-0.0902946989159409	-0.114883717764692	-0.0998705701642225	-0.0950697359981111	-0.104251212058012	-0.0772508048124985	-0.052814189665091	-0.0528480228547362	-0.0371185782953568	0.0099691437619307	0.01860434997048	-0.0109371022065338	0.00836517213351717	0.177635957764341	0.344397868966872	0.397898419492532	0.474393511934108	0.682842185109766	0.737027306909101	0.724637286338928	0.858261720906058	1	0.852930618497095	0.765404691965181	0.773589687428601	0.744783282933127	0.703433320914182	0.579949651843559	0.504590012812434	0.438060012599948	0.295441465969667	0.245454490102884	-6.17543270043955E-4	-0.130324890250689	-0.182068059931075	-0.156808941253137	-0.0591978867047243	-0.0566304629945932	-0.0866712080987514	-0.157893600124317	-0.139395223091899	-0.0834213260306832	-0.177015984031358	-0.236233929058265	-0.179771562338446	-0.184592004275945	-0.276489853339373
-0.0732955282896195	-0.0900123957446138	-0.0771452249233548	-0.0993067677116351	-0.130769378189723	-0.140538699223488	-0.13065435983205	-0.127375884707021	-0.122201338737817	-0.106011685757214	-0.0747218575731497	-0.05604577007324	-0.0376683148145825	-0.0185306432181306	-0.0191782048039294	-0.0223852849568794	0.105014474331066	0.24583768555056	0.307237532482519	0.358522396578534	0.510759860281769	0.645440422263547	0.675964500322675	0.702118464627174	0.852930618497095	1	0.871492324921615	0.79884031683705	0.83253610463815	0.700658994916731	0.478382012447555	0.42420477526765	0.352468955808766	0.276566375381232	0.252573841091383	0.0729940655344586	-0.0929559895034773	-0.155431929222459	-0.0756495891030299	-0.0254214482295071	-0.0999502043652112	-0.154820093007696	-0.221807257836302	-0.174119482942503	-0.115349446200358	-0.239523742309577	-0.267279890606807	-0.185759836144516	-0.217288640106947	-0.314137028417872
-0.0490496299632043	-0.0511335173172922	-0.0227365177048377	-0.0538488760538189	-0.107537659073549	-0.139011566415677	-0.142620402419312	-0.11947935412129	-0.122546566335334	-0.125625003104633	-0.0911967378149931	-0.0738035264376862	-0.0599980914158881	-0.0624839441772439	-0.0695091231207359	-0.0477512913017768	0.0610783489972432	0.180090416364404	0.24734760556883	0.318068946161279	0.47749615848159	0.545588739910994	0.617439979494152	0.724119846032641	0.765404691965181	0.871492324921615	1	0.916832438497687	0.842957708232712	0.648383287056352	0.46562691113107	0.383953018284111	0.315938356612494	0.179967951127871	0.123715136480184	-0.059115178665922	-0.184917462920068	-0.259299700414295	-0.226055100709128	-0.167783260294322	-0.212559440090796	-0.234382297628337	-0.303550564851292	-0.262738893638761	-0.186391584830273	-0.280733729633085	-0.311589919248789	-0.21328462308611	-0.203325953360293	-0.296164271148366
-0.0425770854000277	-0.0365817605034066	0.00724420631251821	-0.0210541431380602	-0.07596932690247	-0.131743457604378	-0.13609315347759	-0.112483294863408	-0.13002840103116	-0.150299893234798	-0.124508650678355	-0.111479951965987	-0.104874361909817	-0.116164002484307	-0.117601501559263	-0.0983781871707978	-0.00391633617835621	0.128331555395537	0.195051182889005	0.250289677973691	0.434323061213961	0.501496734157095	0.543400810437022	0.679038599593531	0.773589687428601	0.79884031683705	0.916832438497687	1	0.897291626660056	0.705152691588678	0.500318396359306	0.413403294383987	0.336401111747853	0.168600314165131	0.11241258076439	-0.0605955057123885	-0.178628932905173	-0.267627089574785	-0.253848560482297	-0.176472874056587	-0.20980815526946	-0.22477039807986	-0.287438277794251	-0.240757253703716	-0.163378096176758	-0.248170302650248	-0.273433265857724	-0.164078747905472	-0.150510145886318	-0.23851290835788
-0.0664810860836176	-0.0629576096834166	-0.0151719044652317	-0.0351541313656093	-0.0734685350468984	-0.133949204937773	-0.136483420570643	-0.116618040376259	-0.13196912433242	-0.153115560456967	-0.127781867018032	-0.103190869589366	-0.0975137393159706	-0.110555423677893	-0.0961410717763873	-0.0856707910019277	-0.0289120294887603	0.0950403456570797	0.137422112921238	0.181196223655339	0.363340458891516	0.474097526496674	0.488993215200883	0.580561432725569	0.744783282933127	0.83253610463815	0.842957708232712	0.897291626660056	1	0.834185617194363	0.590094174067574	0.458886722225989	0.387491880581345	0.32276043355891	0.289072790547447	0.0523664938685332	-0.131289272667541	-0.23236973313351	-0.151979400552798	-0.0685869960319807	-0.137089484561523	-0.202995422664318	-0.249859610161912	-0.175487197071141	-0.135463531928984	-0.256156354939126	-0.251947156343688	-0.151454483805664	-0.1961849934179	-0.277258076818825
-0.0879028560143779	-0.0920523035403392	-0.0760683755722856	-0.0767506923615144	-0.0987583035201256	-0.136812000497082	-0.126682646590693	-0.12118257812894	-0.122370850393569	-0.117160794677085	-0.095950500567563	-0.0578463576646352	-0.0339770176279573	-0.0319977891918708	-0.020065723474174	-0.0122296931347943	0.0776945786878559	0.191588465148031	0.222092325556068	0.291775194724881	0.446715039940006	0.476818944277469	0.470799245189827	0.581707908699251	0.703433320914182	0.700658994916731	0.648383287056352	0.705152691588678	0.834185617194363	1	0.83425682871779	0.589618510396949	0.557515447106293	0.537113317927047	0.478610945643098	0.100593204126324	-0.0926199048439238	-0.162270177699913	-0.126783541808528	0.0308230835178653	0.0298683370111908	-0.0657426822795237	-0.0997213555348554	-0.0176464854471959	-0.0195631175731392	-0.158626956882538	-0.156607022674064	-0.0841760113690152	-0.162793185216236	-0.255780193000064
-0.0450153150900284	-0.0477212729091539	-0.0722231245611505	-0.0453021218767886	-0.0330816899108784	-0.0403271674011202	-0.0140928802004248	-0.0299813719116479	-0.0175961795749134	0.01450746522771	0.0273522211736023	0.0367717543089162	0.0958256101643766	0.101123725330648	0.0568353802249863	0.0851471846176776	0.171705435150219	0.245404455937771	0.197462185343011	0.284229193323334	0.467563327047887	0.380283939831083	0.335529561241217	0.523910273568315	0.579949651843559	0.478382012447555	0.46562691113107	0.500318396359306	0.590094174067574	0.83425682871779	1	0.658476950620756	0.713461925294563	0.643957531985089	0.463967107259909	-0.0838592998069641	-0.240405530370409	-0.318063936012051	-0.336071231613049	-0.0826833194000808	0.0363777398814493	-0.0626764523632734	-0.0826196357196804	-0.0133836310135908	-0.0588115296906812	-0.169908331555611	-0.167435533710082	-0.143115937201668	-0.218839484830832	-0.260539924672008
-0.107370486311949	-0.148262591940975	-0.129340083122127	-0.131961455835211	-0.0951419551687436	-0.107996702945151	-0.0674040383729066	-0.11667644809354	-0.148616007646247	-0.0935080299976588	-0.0842746913539825	-0.105639484219661	-0.0564050410462405	0.00253919479943131	-0.0207727087219607	-0.0185643379275198	0.0650933428791799	0.213347779279861	0.250627476624542	0.240478519285685	0.356862579421629	0.430208523510684	0.387907981527061	0.412076419724073	0.504590012812434	0.42420477526765	0.383953018284111	0.413403294383987	0.458886722225989	0.589618510396949	0.658476950620756	1	0.918772319272561	0.531881172432212	0.49632474997249	0.142924452319766	0.146692312461218	0.123104073422309	-0.00266592598051459	0.124499861783736	0.153097757723518	0.102187258645444	0.0498664330981767	0.0865486705018258	0.0900377234601851	-0.0168465159696316	-0.05306321176853	-0.0458638748959258	-0.121581776586813	-0.15700444368267
-0.0961882580500358	-0.129534015630395	-0.114234840921293	-0.10519590669461	-0.0630843518764011	-0.081390884444505	-0.0356020371254114	-0.0865757139172759	-0.12474299387505	-0.0649949365825383	-0.0495980743025786	-0.0783944675485605	-0.0282927848081284	0.0350115867623074	-0.00481209389381015	0.00128303624186765	0.0724009999221187	0.169946465335514	0.178826296122922	0.207373170041793	0.324879303217403	0.327401015811956	0.298161961146952	0.36868333424297	0.438060012599948	0.352468955808766	0.315938356612494	0.336401111747853	0.387491880581345	0.557515447106293	0.713461925294563	0.918772319272561	1	0.710489641683727	0.541964664450156	0.0696489747758096	0.0496551032656523	0.0418502084451704	-0.0454213205839839	0.108043213923661	0.154057814131676	0.0591303661015083	0.0323181346307303	0.0955230934577341	0.0532632832580234	-0.0636512689220989	-0.0575629991081573	-0.0534013215851809	-0.163654031413922	-0.171181815985465
-0.108342770473038	-0.112468259985002	-0.0996754794625734	-0.0849446457611242	-0.0509636964557282	-0.0614183934410006	-0.0246436349816161	-0.0607768813024012	-0.0813818495731389	-0.0296270687345663	-0.018351911290103	-0.0265698587612617	0.00553737096882048	0.0583570673727529	0.026215504996984	0.0104504019720678	0.0662570764254887	0.0671310495504046	0.0352506177804763	0.135832974428766	0.216761364116508	0.153837579209251	0.151498269468318	0.234813009165339	0.295441465969667	0.276566375381232	0.179967951127871	0.168600314165131	0.32276043355891	0.537113317927047	0.643957531985089	0.531881172432212	0.710489641683727	1	0.806200664375858	0.202670572378776	-0.00426228347601762	-0.00112104737593987	0.135435148405183	0.252275870619281	0.227941051700278	0.0458334918041451	0.0817214609022549	0.178344145660731	0.0707560535129055	-0.0570419345909747	0.013523843140502	0.0013058478840609	-0.164897428228248	-0.172598140145417
-0.154285101399529	-0.166500956054185	-0.145680214144442	-0.149815015075592	-0.113923419749242	-0.123241387101405	-0.0904457648084939	-0.132026173463119	-0.147831106899941	-0.0939384789144599	-0.0916411565642934	-0.0892649721531011	-0.0670661604498228	-0.00489580028767989	0.00358643715219306	-0.0373419867514164	0.0394897531832748	0.0684871797212635	0.0805268404860017	0.146785076904504	0.170301707940877	0.192896396867289	0.189777788486558	0.186940510393034	0.245454490102884	0.252573841091383	0.123715136480184	0.11241258076439	0.289072790547447	0.478610945643098	0.463967107259909	0.49632474997249	0.541964664450156	0.806200664375858	1	0.561271384136017	0.286645123842353	0.253824809676934	0.368459938711361	0.396437105196681	0.319954425243599	0.185188385999171	0.213689923476151	0.261003967522724	0.193800007887752	0.105919107300426	0.129473786640758	0.0887516645024307	-0.0346993429776135	-0.0752166939220432
-0.154391259987762	-0.18727774024974	-0.162258129860051	-0.197530110916209	-0.16821809461619	-0.173285758391746	-0.134086518983837	-0.18074598069991	-0.22606408653634	-0.18271984949406	-0.175814799871162	-0.176737559333353	-0.197600250612681	-0.127339963946254	-0.0640424560659063	-0.112238024960585	-0.058542466284471	-0.0385117402818152	0.0724844120865035	0.0783595716120771	-0.0404091007693245	0.0913860107128868	0.14006394266187	-0.0356575840146772	-6.17543270043955E-4	0.0729940655344586	-0.059115178665922	-0.0605955057123885	0.0523664938685332	0.100593204126324	-0.0838592998069641	0.142924452319766	0.0696489747758096	0.202670572378776	0.561271384136017	1	0.778874017631809	0.679337011497235	0.696020324412039	0.509878667834732	0.308951271606318	0.246617079092608	0.242390774715147	0.25211174940342	0.247762815296507	0.202897428016858	0.195201501745044	0.184333328210206	0.115546993119993	0.0794506107330652
-0.158190731121319	-0.18926013493033	-0.152517557804501	-0.211983994566075	-0.214439191189666	-0.211356598796825	-0.178772738693093	-0.207417590725494	-0.235068863032132	-0.190179218144293	-0.181757055813826	-0.159318086064341	-0.180245459854608	-0.110726949590689	-0.0265942761662086	-0.0671371359427481	-0.0249703746597278	-0.0136955485648972	0.126901781247156	0.102880210997533	-0.069710050747686	0.048611403529979	0.109978291590512	-0.0965474765477319	-0.130324890250689	-0.0929559895034773	-0.184917462920068	-0.178628932905173	-0.131289272667541	-0.0926199048439238	-0.240405530370409	0.146692312461218	0.0496551032656523	-0.00426228347601762	0.286645123842353	0.778874017631809	1	0.852992005734381	0.626276163878873	0.4222570431257	0.253823198057956	0.255651357439635	0.249632048055547	0.234954031349768	0.237280546460114	0.234436197999307	0.220093759389279	0.191076721564874	0.157080621186239	0.137924769115951
-0.168778886459176	-0.203115435347346	-0.179284876494925	-0.221680228522079	-0.214727069791655	-0.198979550338228	-0.170218682135249	-0.209926710780494	-0.237001851361454	-0.180355924902292	-0.172907246079746	-0.162521486502799	-0.172316609106981	-0.0812364866444481	0.00326686815364583	-0.0499825474497065	-0.0104466390158269	-0.0195174223808001	0.14120012934872	0.1359117716826	-0.0836854021578804	0.0254114021659534	0.125215933493414	-0.115919739184981	-0.182068059931075	-0.155431929222459	-0.259299700414295	-0.267627089574785	-0.23236973313351	-0.162270177699913	-0.318063936012051	0.123104073422309	0.0418502084451704	-0.00112104737593987	0.253824809676934	0.679337011497235	0.852992005734381	1	0.822397786783246	0.600522502066331	0.405395621982587	0.403482198933547	0.380798904238311	0.358947424315517	0.373482439109558	0.351853730310702	0.300617664545974	0.271191234943961	0.233823081798287	0.180602096047432
-0.171173579963064	-0.201595953901099	-0.171353707197107	-0.196717454774016	-0.174121868572761	-0.157982180067426	-0.134960206325518	-0.182439025361714	-0.210465947065614	-0.155246242992819	-0.153146526215384	-0.168900051869605	-0.178621517751193	-0.0897528090173936	-0.0222350121306339	-0.0908944934934454	-0.0792949924675612	-0.0981046317182434	0.00684119119014757	0.0116372335870272	-0.149708088671336	-0.0231962937944782	0.0493021335147985	-0.17391045824538	-0.156808941253137	-0.0756495891030299	-0.226055100709128	-0.253848560482297	-0.151979400552798	-0.126783541808528	-0.336071231613049	-0.00266592598051459	-0.0454213205839839	0.135435148405183	0.368459938711361	0.696020324412039	0.626276163878873	0.822397786783246	1	0.796464937922755	0.540295324709655	0.461886382538104	0.447056029159871	0.454523176382469	0.457052764446175	0.375714808849847	0.346904847411306	0.321219285923356	0.221077786324991	0.171482266337685
-0.162203376599455	-0.215020724051591	-0.186459603008583	-0.198152441748121	-0.144517996954334	-0.123137678079255	-0.0901525324740561	-0.157636634564424	-0.1934460421719	-0.112932666121656	-0.116844402455402	-0.173399686082521	-0.156350421743876	-0.0615329106075935	-0.0341740902568365	-0.0819650445121193	-0.0655788279898887	-0.0690576566963059	-0.00590905000401596	0.0164807770104339	-0.0672226868455524	-0.00488910059325508	0.0293652705334159	-0.0956156458393374	-0.0591978867047243	-0.0254214482295071	-0.167783260294322	-0.176472874056587	-0.0685869960319807	0.0308230835178653	-0.0826833194000808	0.124499861783736	0.108043213923661	0.252275870619281	0.396437105196681	0.509878667834732	0.4222570431257	0.600522502066331	0.796464937922755	1	0.853138141834432	0.717994251757152	0.680048826642273	0.728553311752505	0.704345720190226	0.545542742151179	0.516079168356362	0.482155183710881	0.302105070312668	0.267208816330709
-0.13720456575624	-0.202591131585835	-0.196607224389334	-0.195236985011465	-0.109927608340453	-0.0594128246893707	-0.0173979302216335	-0.103983660093024	-0.130453170070871	-0.0321302762257802	-0.0518281444018538	-0.137681777213549	-0.0940613436579093	-0.00210549868664003	-0.0236858687593538	-0.0603757045691816	-0.0244795045652852	-0.0169880669623308	0.00352068664361408	0.0267397532154999	-0.00627519458111085	-0.0159730625236574	-0.0236183927301394	-0.0719457476729935	-0.0566304629945932	-0.0999502043652112	-0.212559440090796	-0.20980815526946	-0.137089484561523	0.0298683370111908	0.0363777398814493	0.153097757723518	0.154057814131676	0.227941051700278	0.319954425243599	0.308951271606318	0.253823198057956	0.405395621982587	0.540295324709655	0.853138141834432	1	0.903860498286787	0.86611538420896	0.864288137358043	0.82796204013317	0.7104929327727	0.653595997044063	0.567159569508883	0.410936882276503	0.399705494517128
-0.126876182270287	-0.190713881539383	-0.183706938315343	-0.193273347563299	-0.114110799298304	-0.0545883596131823	-0.0162068249792433	-0.0986216468290042	-0.12016416885953	-0.0229250047905658	-0.0464598317279683	-0.130047538509874	-0.0938876473594818	-0.00739736314682086	-0.0291296157588647	-0.0617102936246925	-0.0236216098544437	-6.90359271607585E-4	0.0306244437206918	0.0367431100237335	-0.00590808614435951	-0.0119548493699436	-0.0192930372700009	-0.0763347546542012	-0.0866712080987514	-0.154820093007696	-0.234382297628337	-0.22477039807986	-0.202995422664318	-0.0657426822795237	-0.0626764523632734	0.102187258645444	0.0591303661015083	0.0458334918041451	0.185188385999171	0.246617079092608	0.255651357439635	0.403482198933547	0.461886382538104	0.717994251757152	0.903860498286787	1	0.91193903968102	0.814051019236114	0.871827677838671	0.836845450980772	0.690057909334921	0.584075980689621	0.540163776752218	0.502072480187091
-0.128677136438125	-0.188127798502568	-0.165765718373385	-0.168254181895431	-0.0776491648172425	-0.0303735693940128	0.00547932719166303	-0.0789453164999125	-0.115964497957246	-0.0293619761955161	-0.0546043264081713	-0.137568798053931	-0.109134301616835	-0.0294356477254693	-0.0493020424739699	-0.0853652007724977	-0.0651658192427655	-0.0690758836695532	-0.0331634331493557	-0.0181605971509648	-0.0771863588730601	-0.0969304285082405	-0.0992089305837106	-0.145076536957714	-0.157893600124317	-0.221807257836302	-0.303550564851292	-0.287438277794251	-0.249859610161912	-0.0997213555348554	-0.0826196357196804	0.0498664330981767	0.0323181346307303	0.0817214609022549	0.213689923476151	0.242390774715147	0.249632048055547	0.380798904238311	0.447056029159871	0.680048826642273	0.86611538420896	0.91193903968102	1	0.918318381712423	0.858175012455825	0.875419520193339	0.830141929236254	0.690031661112097	0.590194562258518	0.61162099798892
-0.134366868163138	-0.196548412697618	-0.149905658165235	-0.147045205993841	-0.051952503242233	-0.0382094235532871	-0.00163325778321649	-0.0808625610793248	-0.142801095096303	-0.0689435247836201	-0.0894680849282241	-0.179721159022371	-0.156206186680308	-0.0745853683619713	-0.0880918942999851	-0.127768487537786	-0.118672411289076	-0.123378651171581	-0.078834512610032	-0.0512976895623087	-0.104263942120879	-0.120558481104344	-0.112334456136713	-0.146214660278818	-0.139395223091899	-0.174119482942503	-0.262738893638761	-0.240757253703716	-0.175487197071141	-0.0176464854471959	-0.0133836310135908	0.0865486705018258	0.0955230934577341	0.178344145660731	0.261003967522724	0.25211174940342	0.234954031349768	0.358947424315517	0.454523176382469	0.728553311752505	0.864288137358043	0.814051019236114	0.918318381712423	1	0.885666350327344	0.798356416074397	0.848467661079305	0.767933348429679	0.566410398168195	0.595439150305717
-0.13323706336223	-0.190210534135594	-0.153114102867167	-0.165653602275965	-0.0931473130349831	-0.0729888657662517	-0.0431874296844257	-0.109760634086088	-0.153962509361982	-0.0817462684618202	-0.0970111713600729	-0.175431204249142	-0.162847438453231	-0.0842145355679417	-0.0886962200464723	-0.125272443780095	-0.100864920761239	-0.0824967673061814	-0.0319106993431953	-0.0155386137684301	-0.063786402191187	-0.0492027036321601	-0.0318956884240251	-0.0898683196863824	-0.0834213260306832	-0.115349446200358	-0.186391584830273	-0.163378096176758	-0.135463531928984	-0.0195631175731392	-0.0588115296906812	0.0900377234601851	0.0532632832580234	0.0707560535129055	0.193800007887752	0.247762815296507	0.237280546460114	0.373482439109558	0.457052764446175	0.704345720190226	0.82796204013317	0.871827677838671	0.858175012455825	0.885666350327344	1	0.885414574471171	0.800358861966587	0.769888494430442	0.674443975646244	0.612505352301441
-0.10182427570185	-0.139949163451272	-0.115891523519255	-0.12841839819517	-0.0590616830121861	-0.0224736188580789	0.00185413905381444	-0.0597266233460108	-0.0909205302793084	-0.0255449790119699	-0.0493716686333085	-0.120014897424483	-0.112837413985945	-0.0491894750764204	-0.0627749041366418	-0.102394844032435	-0.0836163470988877	-0.0794684562337152	-0.0329771494810315	-0.0313429055364711	-0.101345320337081	-0.10805281450991	-0.0972347204145465	-0.149488824137653	-0.177015984031358	-0.239523742309577	-0.280733729633085	-0.248170302650248	-0.256156354939126	-0.158626956882538	-0.169908331555611	-0.0168465159696316	-0.0636512689220989	-0.0570419345909747	0.105919107300426	0.202897428016858	0.234436197999307	0.351853730310702	0.375714808849847	0.545542742151179	0.7104929327727	0.836845450980772	0.875419520193339	0.798356416074397	0.885414574471171	1	0.884372720913218	0.76483030470491	0.780481160481039	0.756797066092611
-0.0979028040761696	-0.137824879400431	-0.0810698141744802	-0.0853085275514607	-0.00374428531381028	-0.00151176665128891	0.0206362569596641	-0.0435038954851171	-0.104509322958268	-0.0605430908144983	-0.0871589996467079	-0.165208833298221	-0.166558746215199	-0.109502476379038	-0.119640863111704	-0.161133713185663	-0.166643402971971	-0.183906749873611	-0.129787989025124	-0.121127005353471	-0.19959905951097	-0.211668860889764	-0.190172979939204	-0.222048894591911	-0.236233929058265	-0.267279890606807	-0.311589919248789	-0.273433265857724	-0.251947156343688	-0.156607022674064	-0.167435533710082	-0.05306321176853	-0.0575629991081573	0.013523843140502	0.129473786640758	0.195201501745044	0.220093759389279	0.300617664545974	0.346904847411306	0.516079168356362	0.653595997044063	0.690057909334921	0.830141929236254	0.848467661079305	0.800358861966587	0.884372720913218	1	0.879053065058009	0.743840844851331	0.80382203596613
-0.113672745840271	-0.154317928572703	-0.06586190420249	-0.0726361128364821	-0.00283599477871695	-0.0344017760379388	-0.00912578883785011	-0.06295596985652	-0.155493229218932	-0.127043141082251	-0.140485375985511	-0.210740413842433	-0.233667693202209	-0.176979962589425	-0.165934334702327	-0.20735166667815	-0.221081200912579	-0.228734080419045	-0.152455708635151	-0.124421126195872	-0.197025984331718	-0.195287307881804	-0.146762259979616	-0.175065564697858	-0.179771562338446	-0.185759836144516	-0.21328462308611	-0.164078747905472	-0.151454483805664	-0.0841760113690152	-0.143115937201668	-0.0458638748959258	-0.0534013215851809	0.0013058478840609	0.0887516645024307	0.184333328210206	0.191076721564874	0.271191234943961	0.321219285923356	0.482155183710881	0.567159569508883	0.584075980689621	0.690031661112097	0.767933348429679	0.769888494430442	0.76483030470491	0.879053065058009	1	0.793055872080902	0.755926442796577
-0.0720146885952674	-0.0853644979781647	-0.0256368514197417	-0.045572588681179	-0.00346067864269646	-0.0164290514486565	0.00158026677748743	-0.0290339280666636	-0.0860004667927246	-0.073706554153183	-0.0907481863983688	-0.135817872467671	-0.169759450648495	-0.129807327222037	-0.121228336383687	-0.164371031649746	-0.161986185110169	-0.164562317212101	-0.0846129891980306	-0.0728019261909146	-0.154280239578599	-0.152090320801179	-0.104614242450764	-0.143325706806875	-0.184592004275945	-0.217288640106947	-0.203325953360293	-0.150510145886318	-0.1961849934179	-0.162793185216236	-0.218839484830832	-0.121581776586813	-0.163654031413922	-0.164897428228248	-0.0346993429776135	0.115546993119993	0.157080621186239	0.233823081798287	0.221077786324991	0.302105070312668	0.410936882276503	0.540163776752218	0.590194562258518	0.566410398168195	0.674443975646244	0.780481160481039	0.743840844851331	0.793055872080902	1	0.878804126098855
-0.0450918743648241	-0.0618155505017163	0.00794736978173408	0.00260732023905156	0.0758826475942896	0.0602642164479451	0.0821499967549769	0.0321700021767515	-0.0465838036816867	-0.0381697149347159	-0.0677792000920979	-0.15363912310204	-0.178893119223395	-0.145033313430748	-0.164160994224746	-0.203899802746443	-0.222660110618073	-0.245243344066423	-0.181897386396019	-0.180282209671759	-0.254245443722391	-0.271354723892988	-0.240455592280962	-0.252347723029733	-0.276489853339373	-0.314137028417872	-0.296164271148366	-0.23851290835788	-0.277258076818825	-0.255780193000064	-0.260539924672008	-0.15700444368267	-0.171181815985465	-0.172598140145417	-0.0752166939220432	0.0794506107330652	0.137924769115951	0.180602096047432	0.171482266337685	0.267208816330709	0.399705494517128	0.502072480187091	0.61162099798892	0.595439150305717	0.612505352301441	0.756797066092611	0.80382203596613	0.755926442796577	0.878804126098855	1
-0.0489853565918746	-0.0604766691627064	0.0584514016979079	0.0521871598526425	0.112821359589973	0.0497131098226754	0.059990018094504	0.0217589265766164	-0.0935471746358722	-0.125038435330305	-0.149321719064908	-0.21652638488381	-0.267342472688015	-0.262342781508374	-0.247762720288304	-0.277237286122596	-0.338821042361691	-0.367473676372953	-0.287862293066375	-0.27951642774195	-0.355088910163937	-0.340592874493693	-0.285563125282079	-0.292178311505958	-0.292554601806184	-0.263101271420152	-0.23267563465707	-0.170837012594837	-0.185503893839819	-0.223246413858159	-0.296609672401897	-0.227377324145815	-0.247231651722217	-0.213072617815223	-0.121612772729682	0.0880766626010126	0.117070548046388	0.124311223031584	0.149757481001083	0.229512562476159	0.29077723074793	0.344421139924912	0.479410460230784	0.522803785958544	0.497633584985349	0.593591115468482	0.72487355037769	0.750584475709152	0.745840731792687	0.870771494372568
-0.0301679706348754	-0.0158758830378807	0.0966597905230969	0.0799788299397632	0.0917317760472703	0.00521198155070105	-0.00252436871832474	0.00395547844092147	-0.0933742652367489	-0.161188343359719	-0.167291458397738	-0.184055479333655	-0.259424211450915	-0.279813567024682	-0.226478159818235	-0.247320872895047	-0.304307963181107	-0.323749151672575	-0.228863849685475	-0.207235766311582	-0.293310954489313	-0.278219869761609	-0.1935902740054	-0.196483440433192	-0.232229800288654	-0.188091854490297	-0.111625495809232	-0.0497317077301306	-0.108381780336718	-0.190414179534308	-0.308248759644482	-0.288139137787707	-0.321709222726959	-0.30043597332204	-0.214786003312105	0.0133976916787423	0.0544945111953152	0.0611503827992006	0.0323156849515751	0.025089344850771	0.0355262276180315	0.13403801356487	0.220595585326508	0.246878484313084	0.301105342819582	0.409495799224862	0.478231207333766	0.572033515600466	0.709199075757532	0.727744100927017
0.0126669224679297	0.024318187249758	0.100166218394993	0.0885689462138116	0.119868294922967	0.0702806241396356	0.0707335328301015	0.0619370731325033	-0.0146760678491121	-0.0590542911317179	-0.0798486804379202	-0.126197389833981	-0.174311722941154	-0.184502060545701	-0.185829395608647	-0.207700268621954	-0.249180334949725	-0.278163143773344	-0.207704967504705	-0.201525249840472	-0.271434400968034	-0.283346241006217	-0.230042247974786	-0.223578201552065	-0.268944794997869	-0.267481490788018	-0.186575012830618	-0.129082972211897	-0.20205812773298	-0.274564338397011	-0.320464405360024	-0.283766379899056	-0.299284045799551	-0.293155690410172	-0.225175301006995	-0.0191518825656372	0.0376025363634548	0.0460324228693389	0.00328193262319225	-0.0110257752750097	0.0428279738201631	0.167084885754544	0.245383836980079	0.234912400157201	0.286617489055997	0.442432424381365	0.476613087365162	0.51016503237016	0.723440811739023	0.784912737092247
0.0165675849034019	0.03035938254416	0.135143496769554	0.128568327050637	0.170793036335597	0.10372165812575	0.108120186960573	0.0919892988409237	-0.0112446191054477	-0.0671653646674944	-0.0875251670589419	-0.149970561960841	-0.204583538523069	-0.225096916513693	-0.227011373288965	-0.248588512900203	-0.317473879012339	-0.368754288265441	-0.309735474220105	-0.299009577913381	-0.358734484012258	-0.365212226344449	-0.314907245199965	-0.291791371874224	-0.313030945443416	-0.285844667449761	-0.212395028987377	-0.154813001703842	-0.195254483177719	-0.279138961604847	-0.316162536306034	-0.321861854419156	-0.317189728366854	-0.274641676898359	-0.230982734407797	-0.0194625588259738	0.0206116518868655	-0.00986197904396068	-0.0124747464416831	-0.0061293120704583	0.0329799192842183	0.103180534371255	0.21522186357964	0.238407624205401	0.223864154624529	0.355842815263332	0.465598178771106	0.496169269483373	0.598516376473075	0.730392584624428
0.0286641319617482	0.066236759388299	0.191787039881999	0.1821971385012	0.17593418426311	0.0630236293266245	0.0504828161749863	0.0788247221964723	-0.0273132002044256	-0.130802301460634	-0.136185050596264	-0.146775521072916	-0.233739501016973	-0.292961500738413	-0.249109506738568	-0.252496809636245	-0.340315154898821	-0.374811474705684	-0.314970752738293	-0.30231671492497	-0.349238680489859	-0.337911334596934	-0.276558077952258	-0.238008484425825	-0.240615328364597	-0.179887979940079	-0.0815994871063797	-0.01636625114729	-0.0627819161686759	-0.188055061993698	-0.273773235334621	-0.343042212696364	-0.344840871334127	-0.305254770053296	-0.287793458555059	-0.0760397548881114	-0.0508762603591141	-0.121968576094722	-0.13159904729427	-0.178520718593721	-0.198192981768953	-0.138402305733386	-0.0428332183126184	0.00499478709311634	0.00859206747886676	0.10947411913519	0.229499691718937	0.323196658632515	0.421392776910426	0.509737659826391
0.0525089397253801	0.100752932108645	0.186097755886288	0.168712676708332	0.137802896826004	0.0466397367221904	0.0293924437742019	0.0715531792775737	0.00314274247878004	-0.0943006203445098	-0.0978158332974618	-0.0860512411592183	-0.161210550831346	-0.22151905703583	-0.184901182734005	-0.183923501714458	-0.24418611089852	-0.260625968722083	-0.204618353838446	-0.205757245730256	-0.24675903169493	-0.248077214912498	-0.194186787910938	-0.163449600200159	-0.191946707417463	-0.159935964447317	-0.0345058924924154	0.0210201607872967	-0.0596393101093156	-0.186855285287327	-0.253400865840415	-0.310086836686376	-0.326938037874516	-0.339466126160942	-0.320666820058435	-0.122297749343794	-0.0745856762043373	-0.134182932008441	-0.200628178507499	-0.295667416462742	-0.305811047546787	-0.195963545864429	-0.145644899094243	-0.146576136291218	-0.0795611851072131	0.0591243747273509	0.0949403494628628	0.181850863270967	0.40281102189199	0.438087217443829
0.0652530093233337	0.103716288642455	0.184836013044793	0.175430938292722	0.169252763222194	0.0945793766894043	0.0868993423742714	0.109279483621735	0.0350117106849373	-0.0442579579300846	-0.0554594492360983	-0.0799538597088048	-0.138834980792752	-0.189267490172045	-0.181996386654371	-0.189916321323839	-0.255733487239763	-0.298157073572431	-0.259133445855952	-0.257489844199827	-0.290248578725694	-0.311802761962483	-0.267162093705115	-0.224229060586286	-0.251595506954137	-0.232352930171001	-0.118290795893928	-0.063835161404283	-0.135209438747948	-0.252239833174038	-0.275618280446849	-0.330961623350346	-0.329799952330898	-0.317362219817527	-0.303003408492267	-0.116746845126065	-0.0684320551543516	-0.13322632517137	-0.176941591402429	-0.240806561707626	-0.227406422694749	-0.130202063302852	-0.0600776085227033	-0.0616761195485622	-0.0297343967625599	0.121963084278878	0.175104308506263	0.222259184399194	0.422290449336389	0.51762752776259
0.0737900046900892	0.121138798857845	0.222696859953346	0.217521080911553	0.203077849050537	0.103396392805422	0.0846605520077171	0.121822129791981	0.0337431114929256	-0.069345849798905	-0.077796777318683	-0.0868709539403939	-0.165555969753647	-0.238834395643706	-0.210010856456031	-0.207401446002212	-0.296546462604289	-0.339768482287267	-0.296457536383194	-0.29711493400729	-0.333055199439148	-0.341241735744539	-0.293374257717071	-0.246978402225821	-0.252564404038311	-0.20610918194332	-0.0978588364115877	-0.0431319219398143	-0.0988749281981398	-0.232782291466958	-0.282347584892597	-0.361182841166696	-0.350418417212281	-0.320551523618422	-0.3255975435053	-0.134457554901896	-0.0974251490066842	-0.171100471546682	-0.196471257959543	-0.27274438596973	-0.294381925836044	-0.227064289980878	-0.148115418853681	-0.121884778475723	-0.116911375081063	8.79747681335685E-4	0.0942768633027602	0.164397954768659	0.300155679628338	0.40282879754867
0.0809146183856062	0.141779983499611	0.22536330094296	0.21597112212234	0.16522829531771	0.065399509510101	0.0328221626520392	0.0986665046862556	0.0388373389314401	-0.0801508413076672	-0.081725460343027	-0.0399832254195927	-0.125354859074253	-0.213887454429073	-0.161260620657991	-0.1506937871214	-0.229580991717223	-0.251461649656458	-0.219261785510715	-0.222007181177708	-0.254793563101098	-0.252871932942906	-0.206173101004095	-0.17181060240276	-0.182677264343786	-0.126547910697782	-0.0103181363420601	0.0361314868414466	-0.0246478250474744	-0.164804268010416	-0.239751566387926	-0.346013548299883	-0.34638621611111	-0.322544230232721	-0.334731263229965	-0.166358252944896	-0.124675911805897	-0.195583664621334	-0.235000930987143	-0.364536607242543	-0.418127563263058	-0.341876771746568	-0.295110396915721	-0.280554128803088	-0.239033112440952	-0.132172604952893	-0.0766474034192393	0.0182816322538121	0.187954530746606	0.223541805522349
0.0891346871169777	0.142240922060366	0.201051468640111	0.191955065630341	0.146515895973969	0.072609792180803	0.0469836911293452	0.104804703265083	0.0627961777851586	-0.0371618035511155	-0.0359853878954383	-0.00801595921404463	-0.0749072653840137	-0.147072639764115	-0.119265879780738	-0.114350965362967	-0.169023501254175	-0.19103116078236	-0.163633296745155	-0.173283317784035	-0.20552611254269	-0.214338167254354	-0.180956073790993	-0.155555689165891	-0.186793518884865	-0.158106165156147	-0.0408341308619875	-0.00168145172603459	-0.0742896419509898	-0.200635458622544	-0.235339516832271	-0.336197413614408	-0.34119230481708	-0.336214354516291	-0.337054976041985	-0.188209233216706	-0.133047156617828	-0.195590898393323	-0.259515713721101	-0.384481456263958	-0.397315618051709	-0.288906629040168	-0.25511610363714	-0.275590272968222	-0.211662766917335	-0.0716163701858368	-0.0601219046277232	0.00550086137769076	0.237708957780266	0.269284143370741
0.0838511188803235	0.13298833904143	0.203253162278809	0.201709738599554	0.179925867369704	0.105157343717757	0.0836731540232334	0.128346650318354	0.0677697065610052	-0.0247287570902758	-0.0274041143600217	-0.0234364772870429	-0.0880752874727016	-0.162962656186967	-0.144454250381528	-0.14310241522613	-0.219487927146236	-0.254182447881989	-0.224734584115455	-0.237664271364233	-0.268285452841977	-0.278306368836309	-0.251265330136705	-0.217884317333765	-0.235424192461225	-0.205383854016947	-0.0960374447768107	-0.0542816401572569	-0.119246826338641	-0.247712174695637	-0.265420451468342	-0.35139121620242	-0.344873595431773	-0.324032481612291	-0.327334405278754	-0.177813571809356	-0.128224878029486	-0.199691225412689	-0.243502722568317	-0.341412266897023	-0.346387196799527	-0.254347908453846	-0.201954856565296	-0.208769633508346	-0.17924334495853	-0.0451786427909295	5.94846536683557E-4	0.0465687964980939	0.236749733938182	0.316091721072912
0.0895341262338436	0.146570041874161	0.225149686232736	0.225062073652862	0.180852439412422	0.0890793091281147	0.0639780916121174	0.127410463083691	0.0617877368673477	-0.0467072074237116	-0.0478660920537888	-0.0177131978188717	-0.0947911458687	-0.18690971737381	-0.146036226947079	-0.136635859636099	-0.219231375489918	-0.248995613294616	-0.233772665743453	-0.242550229691014	-0.263995076805204	-0.262424828974589	-0.224341527688708	-0.192800745832674	-0.199433493627815	-0.147619351637702	-0.0379477326405309	-6.39775528587472E-5	-0.0522030247241366	-0.201004348980245	-0.248022691674474	-0.337938698557988	-0.332291456112886	-0.314827778910569	-0.333219720538528	-0.173538447191742	-0.131904205155385	-0.212820321457777	-0.247527861160022	-0.377912988432108	-0.427270464579269	-0.354804420537328	-0.311311948805413	-0.306802976739918	-0.283181813018899	-0.176038342468901	-0.121050566200803	-0.0446068739435837	0.109686798629154	0.167094725284249
0.0603275640333216	0.112098180923681	0.219028430046898	0.223281022892646	0.202097505305464	0.102524115038398	0.0840523316679607	0.134543106955543	0.046053473792712	-0.0495777402641657	-0.05296254985268	-0.0363597450619511	-0.116158959086874	-0.201009308255425	-0.158118279187304	-0.154044590301191	-0.262398194041236	-0.309758783619029	-0.291541109523874	-0.295893040541409	-0.325193550006766	-0.322093968116946	-0.287214069334963	-0.256503961364958	-0.246797799112905	-0.18547527611955	-0.0967260772973059	-0.0532269464012732	-0.0888886328203892	-0.214505041107216	-0.262234304156751	-0.3100848692518	-0.287563092785059	-0.25186547205609	-0.274397553961673	-0.126328782397051	-0.0841511064399281	-0.167735660133875	-0.177947466416994	-0.281468121006586	-0.336005698385735	-0.29681098083243	-0.228601731214773	-0.197237231469963	-0.213922445648763	-0.132051965178477	-0.0248701621711345	0.0414254606232525	0.111744736163725	0.211076548686892
0.0447912234801648	0.0894921698036533	0.194388368922457	0.204492117518899	0.188574422915688	0.101025629651314	0.0731861755017554	0.1284187066713	0.06925959785498	-0.0459182433709394	-0.0639429912592655	0.00104135336646642	-0.0928989635317717	-0.211509990116981	-0.126834118120226	-0.111984338742542	-0.243359029423228	-0.279938621305949	-0.263577764932492	-0.27711729729563	-0.318577197829215	-0.272443584089423	-0.244538668824111	-0.246492179950346	-0.209804692510013	-0.137111022285663	-0.103708530817186	-0.0624161790183879	-0.0645275550736411	-0.161092587506661	-0.239864406663763	-0.276859761874978	-0.288898159757448	-0.248965306274629	-0.24045065508276	-0.135375447180451	-0.0913455278614571	-0.171310666263887	-0.163601615690383	-0.253438900555929	-0.32797042405041	-0.30145699345568	-0.247226639975705	-0.205638860707177	-0.22366986757298	-0.179068279022257	-0.0729257992826589	0.00158775284525974	0.0252120588474	0.092073339428635
0.00215867315452059	0.0378006453390263	0.176541852166122	0.174267365152588	0.162039510849255	0.0253383474811486	0.0177770681202833	0.0382204397032644	-0.0756655339536452	-0.15800791993088	-0.159129833851165	-0.156313936317226	-0.220150490234536	-0.271207154511659	-0.227646449677914	-0.22659679619244	-0.304477361856668	-0.327177475187381	-0.283135485744417	-0.257954146992769	-0.278874272697509	-0.280497721829469	-0.230621530120547	-0.176495485216276	-0.160253249627804	-0.0896334652772423	-0.00524328339483422	0.0411066255449229	0.0243763054737876	-0.0592765510326325	-0.0947602224595464	-0.233030483949544	-0.189332940832984	-0.13396656040865	-0.189925211331989	-0.0743708311689271	-0.13549965671834	-0.212994713815355	-0.194769011951982	-0.225477196855834	-0.280811751679866	-0.299838080798537	-0.219729232275407	-0.130981980350926	-0.189181595726965	-0.174496335786719	-0.0132431963819918	0.0857141892581458	0.0470358646921561	0.136392179789383
-0.00906654151454483	0.0122360913996343	0.159258608544623	0.162659435519379	0.181161770654446	0.0549973020794319	0.0497346633739198	0.0494990097585689	-0.0718395583308453	-0.143311103861847	-0.150937651736786	-0.168775448125162	-0.229931921018869	-0.266223013044502	-0.224417863040771	-0.243755076894202	-0.33968175188057	-0.373588369768351	-0.329251779355699	-0.304687582712624	-0.327592345206515	-0.32153288239321	-0.278716745686683	-0.233506248314699	-0.198257141054505	-0.12374629168304	-0.0725752658129943	-0.0274187966570427	-0.018324558086273	-0.0795636052107349	-0.119385741488524	-0.224030256669231	-0.169729204256438	-0.0752860992303174	-0.127999988094716	-0.0207646646834726	-0.0828956065616903	-0.144763158904707	-0.0859007347052308	-0.0894783932761773	-0.136468604872152	-0.180861294895879	-0.0740653920881645	0.030757179439461	-0.0629725039109853	-0.0599414986654974	0.14062265045188	0.211574099174425	0.100930126181765	0.226391972968242
-0.00378775458835467	0.0156277811797922	0.154394497087502	0.157066394656876	0.190430503804563	0.0800075554129947	0.069108205027379	0.067114078017962	-0.0463025829591866	-0.121777028003623	-0.133780596717813	-0.154877325407796	-0.215835527992073	-0.254712276302702	-0.213356596791851	-0.240766203524854	-0.346932162794636	-0.386416612085389	-0.338983183239966	-0.319937441359869	-0.350387583406386	-0.343289110243147	-0.307569620522454	-0.270694456603868	-0.24488062224259	-0.176460765147736	-0.124919837602171	-0.0805644377078274	-0.0700967273948238	-0.129421082736031	-0.164407748415615	-0.261281373792279	-0.219472324848409	-0.130424790791243	-0.152920125526313	-0.0389172523659857	-0.0690577469076182	-0.121750636788183	-0.0762046355283236	-0.0727544771617373	-0.0959585794780377	-0.118012490538211	-0.00550793903955293	0.0849931982296516	5.65649585943149E-4	0.0335684753643039	0.220294837770631	0.267823095918063	0.198779210483862	0.335114968226456
0.00401406072825475	0.0357387536061451	0.18388851051597	0.177935795725331	0.186006464976457	0.0556832449480898	0.0404596288852826	0.0552671449399007	-0.0630476574020753	-0.159228889658076	-0.1649163501732	-0.16881484640112	-0.244901514470163	-0.299967737042037	-0.238953079720245	-0.247821964047702	-0.35358935304606	-0.394484931890968	-0.337347613334828	-0.318624514414943	-0.356051231937899	-0.342602415354693	-0.286110633827511	-0.24165637726565	-0.21865513573127	-0.134615348688127	-0.0622635765650524	-0.00969047874847528	-0.0151270158834228	-0.109895199384389	-0.17777455847653	-0.29199023567503	-0.262841494966637	-0.195092000225745	-0.222608578516384	-0.0764919780385103	-0.0964742389934942	-0.166934035714369	-0.139861409174223	-0.168296644440205	-0.220788543653164	-0.232151091139158	-0.132655759160272	-0.0375858363960591	-0.0988862960972315	-0.0687206754314056	0.107593603527348	0.205092348057251	0.169232601007968	0.273533872272318
-0.00801004087066311	0.0100511201829727	0.165071197801319	0.164483548545456	0.172593307139154	0.0342701864461445	0.0282570372619644	0.0308514868173255	-0.100416604015634	-0.183443016897926	-0.187653988696713	-0.204595373592974	-0.27388589782191	-0.31907486104901	-0.26967483061934	-0.269134738680268	-0.35755622330781	-0.393284372686964	-0.330610456408695	-0.312355040794553	-0.35065406114912	-0.327190465251262	-0.264279649327584	-0.228039142402283	-0.191983343092389	-0.10181359504365	-0.0484469240947241	0.00101068618090627	0.0070605773688286	-0.0775073343531372	-0.15427849821261	-0.240255239280743	-0.197051923363579	-0.121042373530405	-0.170866020126681	-0.0233739876973481	-0.0737546050721284	-0.137291887703631	-0.0854949399269645	-0.0908868695147238	-0.162489337475782	-0.212009266613019	-0.103373771916128	0.0178004902520296	-0.0742771091143311	-0.087843692480277	0.126209341335495	0.236629535244695	0.101584556824573	0.215697306799864
-0.0149404690436459	-0.0108649406938307	0.135841286540729	0.140017570539407	0.180729384119062	0.067419764977545	0.0626905987542735	0.0488295024958028	-0.0788281927901625	-0.146012216397558	-0.158338886935357	-0.188871522295015	-0.251288007374353	-0.286322523139779	-0.244999594345061	-0.254542750941224	-0.35805486261576	-0.404147212935781	-0.348800251233133	-0.334077559747929	-0.370993324086224	-0.354082543191912	-0.315228217166807	-0.28565115430279	-0.249531505485592	-0.174270619481383	-0.146115388513562	-0.0924105443167257	-0.0627681829856037	-0.11499693553768	-0.172059378539532	-0.227262201132306	-0.181276141087289	-0.0835239649156929	-0.108996654437799	0.0194013508693488	-0.00535547795505392	-0.0667697219033307	2.23810823822102E-4	0.0444172752556339	0.0159135380591469	-0.0427443938482262	0.0958050872499688	0.220825297930749	0.0967752980330332	0.0986863325656363	0.337011025351475	0.389956700385761	0.213069417589075	0.374905373497681
-0.00842305293791512	0.00233856283251981	0.146370121022538	0.147132780864973	0.186373203266407	0.0751324424289781	0.0674766737159891	0.0611318741691415	-0.0682788057328007	-0.145383673093545	-0.156062302671049	-0.186420589899051	-0.261766844916799	-0.299577357162497	-0.253854476064661	-0.267369384648388	-0.369295486125041	-0.416175778910253	-0.348594736971029	-0.334724279331967	-0.386058224887832	-0.365170287282317	-0.317191842801936	-0.290910216446992	-0.269281684864295	-0.200334130717575	-0.149126469442466	-0.0869773412392279	-0.0753920652747473	-0.143015854830799	-0.213235459304559	-0.260863160135698	-0.2364460564235	-0.164991831953507	-0.16213189531866	-0.00339909965176692	-9.35985550907028E-4	-0.0554409666145903	-0.0162497877138717	0.0203543005464896	0.00330812500747606	-0.0196798482304446	0.111475804103031	0.219818561573307	0.130567752093975	0.162664379940411	0.373581191922601	0.429366048868681	0.329941979368138	0.480075261009948
-0.021061090771413	-0.0123123096659282	0.146865210380583	0.143253439486278	0.161338137941953	0.0239837104100681	0.0178533460747384	0.0227025608012663	-0.116093251556079	-0.205566114115935	-0.20601719418108	-0.219818131840152	-0.302789105346971	-0.349874353288113	-0.285113668629034	-0.280634875647326	-0.371338543375773	-0.404437496086918	-0.32237024259951	-0.306846724951603	-0.363724833834443	-0.32299392693559	-0.250916123488219	-0.231751265775332	-0.201120973443232	-0.105842224792539	-0.0590815698186003	3.76998114747459E-4	0.0140023820055313	-0.0671197813667378	-0.178558811880134	-0.221447729974229	-0.201254756002979	-0.155471463475265	-0.169394879009146	0.00581578345900012	-0.010196162611995	-0.0658036494594418	-0.0344225349733161	-0.0189192361781479	-0.0855063361576708	-0.129952743939232	-0.0127211556458518	0.121294511946368	0.0358846313865683	0.0216312985283773	0.24349080141804	0.357895582396847	0.213316461510985	0.324096518279047
-0.0355217305294913	-0.0447551713355828	0.0996187975250037	0.106665493570287	0.1498857628036	0.0381098690735166	0.0370596719146604	0.0184815157349808	-0.116808370631746	-0.177050133843317	-0.190369032569916	-0.225027566025896	-0.285158792135293	-0.314277784057304	-0.274410422282757	-0.270604030253531	-0.359301804646427	-0.389968231867705	-0.321536993826056	-0.312423126045755	-0.364792230637248	-0.321668821110482	-0.267971666843351	-0.256953626134795	-0.209506673071421	-0.127384414904496	-0.114083201823645	-0.0582934178468534	-0.0241290053404197	-0.0681682093410643	-0.151941673057074	-0.136361406762554	-0.103394425045047	-0.0601470912123785	-0.0848957019190706	0.0550461560785249	0.0394375693281588	-0.00153480142104357	0.052973405170945	0.119879289628246	0.0750917885053381	1.6487591696925E-5	0.137795304899581	0.28353185637613	0.155009682819965	0.11870358074408	0.370579329993035	0.444173172910524	0.203681336654322	0.348037248311239
-0.0315461063794614	-0.0513437598570219	0.0678925729069447	0.0818787008810941	0.152836514997893	0.0679780419750041	0.0740733985734018	0.0401825960346184	-0.084229235608634	-0.120370983782531	-0.144058124188405	-0.207206291717801	-0.253129706511951	-0.262313534495423	-0.2525045897266	-0.262754314522735	-0.335166379324754	-0.368506544363537	-0.30233340908627	-0.295765952278978	-0.345402000206915	-0.328748042502105	-0.293631188435286	-0.278635217393604	-0.235289309916407	-0.198553204874664	-0.197161871331673	-0.133765717491156	-0.104665044749087	-0.0976400614944994	-0.132731682016079	-0.104049362726559	-0.0685944160992241	-0.0259701680549435	-0.04137259338712	0.0600132618189825	0.0706774223251614	0.044057679223516	0.0913257043312048	0.209087720903385	0.242072171962022	0.188481089496046	0.344214981955017	0.46591947078592	0.33472713742895	0.338262479641918	0.572103442584936	0.582992440613131	0.377771110600587	0.546105811181136
-0.0531670929530738	-0.0725264138190477	0.0603108283419599	0.0653283145448702	0.114786914491051	0.0121482416417294	0.01495057910268	-0.0094049538603726	-0.139701454582614	-0.186128373443091	-0.202891332314729	-0.247789009814372	-0.30111470110123	-0.309336364079261	-0.273572603421628	-0.280084447856523	-0.338043225186241	-0.354198399076098	-0.269729481462816	-0.255203409800815	-0.313653758111822	-0.282398740611588	-0.223220032738865	-0.217730660095659	-0.178841960121869	-0.128083770597766	-0.126521458030326	-0.061228560814594	-0.0295975566824176	-0.0095378434973917	-0.100454797184989	-0.0916452780891393	-0.0709778177620544	-0.0292427318777808	-0.0322147858445489	0.0824239566347499	0.0711928228365835	0.0684306583976223	0.117456776998905	0.229831197628128	0.229668633082255	0.179325805272997	0.31067443755177	0.440097490741349	0.346239823530377	0.318831978704478	0.525540740015449	0.594554504105113	0.404829545278655	0.508902148250793
-0.0638145123477312	-0.0828541877777071	0.0537180225947371	0.0606015871816649	0.0911300156315716	-0.0213326287117483	-0.0268772716176983	-0.0418486858675176	-0.164354495055615	-0.217720505326273	-0.230133253733686	-0.244590789603498	-0.299163923858173	-0.322856996543135	-0.267163704867276	-0.252422066879616	-0.314073580251256	-0.326644567104728	-0.256620743916329	-0.233821176553841	-0.282088402700454	-0.227691949165455	-0.168967444068446	-0.16795121586938	-0.110623355424109	-0.0196469609029399	-0.0393369008688073	0.00758932474140885	0.0761972475063604	0.0854504715984389	-0.0354037974065129	-0.0382858680855065	-0.0192854835435498	0.0454632170215791	0.0357713257549397	0.104913688833466	0.0479343843510788	0.0397954259683361	0.121479433928277	0.222585296031557	0.157895849575878	0.0575372702675574	0.172785219493372	0.332887315135893	0.217313280346981	0.123405744933554	0.350172179796898	0.451556183946848	0.180164008887955	0.259562307751951
-0.0805425591342437	-0.113876472509345	0.00307903757775103	0.0236329718296324	0.0968112845426013	0.0187108159316424	0.0290588159580323	-0.0190687171240692	-0.133488898929611	-0.153051480032174	-0.173655859318724	-0.222918830501641	-0.254704978684033	-0.255428186796278	-0.232780456277123	-0.22270895127271	-0.284455999411386	-0.312733287630781	-0.255073778306058	-0.232274717705933	-0.279269561056885	-0.255246698782652	-0.219616541964596	-0.218004432850312	-0.166560693521773	-0.11243875808836	-0.154201419946363	-0.112406536909705	-0.0321681788578913	0.029707506866226	-0.032571092127514	-0.013807461166546	0.0282929423082829	0.116092917988654	0.0954225011495146	0.130374103361225	0.0947567933433567	0.107637205432527	0.200498710804947	0.341475954463879	0.329670269247195	0.215700171570208	0.34735824443804	0.498875173995966	0.345989252346288	0.26399435122574	0.497406466817794	0.531647301655945	0.219470303474995	0.340775511837635
-0.111657761899472	-0.150685020227434	-0.0463583120628746	-0.0358099592119102	0.0449568371902387	-3.07843979129324E-4	0.0175417357432605	-0.0480863459868789	-0.15894747433943	-0.149323266180384	-0.173988857940202	-0.240064869760057	-0.257092236035487	-0.226145712646638	-0.212781776658865	-0.210104259646522	-0.243424979866129	-0.266397623832289	-0.200693092704761	-0.164214983249925	-0.225336177838871	-0.218756967180125	-0.177002984552225	-0.179438251981525	-0.155027544090777	-0.132841727272833	-0.180466141750068	-0.136984988801737	-0.0639134890848354	0.0556870723414666	0.0181049073819313	0.022756730555747	0.0606848654947125	0.125892308642699	0.110716033041217	0.119188570235683	0.111412079757186	0.178316043763781	0.245066407510457	0.427651389366689	0.471274825288917	0.387459231163033	0.500057546423051	0.619406775725485	0.500239627477602	0.433581223172684	0.6006382130255	0.607420398936605	0.367479034955023	0.445416044590764
-0.110550851446032	-0.138946984462499	-0.0185124711513656	-0.0134224500308445	0.0347131068377561	-0.0502558104239587	-0.0404662689023796	-0.0778293180103486	-0.194771902417273	-0.209186391623198	-0.228763359448849	-0.268015798840013	-0.309874100514294	-0.292736859277278	-0.251147764478216	-0.246782106792886	-0.261648473262303	-0.246213808409324	-0.172978262083981	-0.135035216783954	-0.171888538759565	-0.127581939279324	-0.0826035958044657	-0.081345136883752	-0.0187000008882606	0.0467251843608196	-0.016474284858714	0.032238233248615	0.124971312839319	0.245409166896874	0.121430554901917	0.0904971310482168	0.0982590670012499	0.206025249611678	0.231515552016306	0.188739668103222	0.0937150266593651	0.142997757270153	0.249344899923303	0.41223097890889	0.394181876673953	0.296018455924225	0.380939379051969	0.517957286026876	0.430454766845163	0.312565517546913	0.458545011856657	0.528647561803229	0.310286406356021	0.325230775316755
-0.0895219561425551	-0.10454224381454	0.0100412601762205	0.0311021691795652	0.0811896669668056	-0.0154443065405516	-0.00782958509388667	-0.0346404060769111	-0.141135798141173	-0.168940048336501	-0.181246287536712	-0.216793127940289	-0.259491484683368	-0.258765065082937	-0.222808761398773	-0.224085916159476	-0.246052864200548	-0.22643812880679	-0.159684295184182	-0.131513119183448	-0.118516284071354	-0.0595922735007899	-0.0458014864261162	-0.0186473195415079	0.100713091241823	0.190169455575999	0.1062611021453	0.15085696534562	0.279382554764969	0.396582687753947	0.243513784416402	0.153681680433049	0.167260083854857	0.320247947515096	0.326803808196657	0.234697059792872	0.0387320626292266	0.0238723963989839	0.18756536972691	0.286493969858456	0.22365332885213	0.0896016409845926	0.169414372180299	0.312487223634308	0.201521542600743	0.06358939924199	0.226311472119357	0.293172201995463	0.0615882084989423	0.0951227152353294
-0.0495921135250602	-0.0443963645173762	0.0796272215818743	0.0906559290968645	0.0887787411837264	-0.042149928594647	-0.0525130822139974	-0.0326596438344421	-0.138506692923745	-0.213675783612727	-0.212274995701777	-0.193839274165504	-0.258804811609558	-0.300955076821522	-0.234978632993074	-0.205110527835372	-0.233835109637697	-0.192491611213581	-0.138127268094617	-0.105315320934192	-0.0623184371602821	-0.00991280894357866	0.0129193497509828	0.0781502747604126	0.194278845376398	0.304915493233549	0.269330031766727	0.326525803308878	0.426094762719396	0.467761421788957	0.307006205811437	0.136171874885159	0.142850536916327	0.237079466923523	0.196281558390841	0.0826672975940038	-0.109869080298527	-0.163008359497767	-0.0467672399338071	0.0671860709812281	-0.00860523190123515	-0.119554627806234	-0.066516246500744	0.0830145269944018	0.0078615233541598	-0.132989972148976	0.0210678939899903	0.150473225695937	-0.0446289651296194	-0.0511728975002754
-0.057180572588892	-0.0465095871658566	0.0686049214043877	0.0687752678440271	0.0298090131677585	-0.105686287785283	-0.129536655035707	-0.0901812266313764	-0.176609911187494	-0.254653382502078	-0.245735322425434	-0.185940413463838	-0.245765551323104	-0.303009166207295	-0.222045143192106	-0.175718111491203	-0.195645359213801	-0.144430015104449	-0.086117714449355	-0.0461869895980686	8.68857198247989E-4	0.0705794233880738	0.109323813404899	0.164449509956256	0.265724997595414	0.384184927393914	0.368925031454794	0.424169805678407	0.508012766414424	0.510601158509096	0.35772410174419	0.178894685322247	0.182576233409087	0.23789237914221	0.169552047529225	0.0364366797036608	-0.134120502497148	-0.188574652346442	-0.102394373800396	0.0089139557291387	-0.0885166540871505	-0.19214707910701	-0.170440513865812	-0.0245302614377671	-0.0689138007234737	-0.221400734033212	-0.0967959642152891	0.0496899790428675	-0.131895115157609	-0.176361772382622
-0.0479937062673205	-0.035492744455461	0.0919041710781568	0.0947803925933867	0.0687443768786305	-0.071859570237375	-0.0940569471764771	-0.0633975055257778	-0.164096510594049	-0.247092465647548	-0.240504185264021	-0.203308824081806	-0.264598353968153	-0.321459996056894	-0.244160528372154	-0.203984705841704	-0.252138793673553	-0.22047819645355	-0.173151409590465	-0.143737243161298	-0.113160079288539	-0.0537000507961454	-0.0120273038242751	0.0433268688350128	0.132820455010486	0.257906840832093	0.256164896576354	0.304805149279093	0.368225863482323	0.334655292323081	0.203585840078224	0.0583773221560888	0.0674401589035218	0.116954120667356	0.0556942697717261	0.00760469784631302	-0.142752302527796	-0.195329106587995	-0.0974316413924744	-0.0118278947082106	-0.117077356120174	-0.219091494293434	-0.17908113834713	-0.0313595388595694	-0.0942630018416474	-0.231155336152838	-0.0789818123560508	0.0684792405249696	-0.13480001415505	-0.144073448010024
-0.0121554905518234	-0.0176446576812	0.0601194597480475	0.0670803679546138	0.0350737434122082	-0.0635810504066986	-0.0987623438122602	-0.067218987352021	-0.138672195119959	-0.198256241260284	-0.198409533005189	-0.171837039292846	-0.213469578589653	-0.263284250531821	-0.224324529769868	-0.165559042418874	-0.219307411514206	-0.171530278823178	-0.147419308554098	-0.162534037624021	-0.101014268018044	-0.0450730580029876	-0.0399577527970702	0.011897869686854	0.10100250950785	0.181021784747114	0.204909606825402	0.244790244068407	0.260283518899724	0.20364459663265	0.128430708192669	0.101772202982541	0.0779171680951461	-0.00813942715434367	-0.0894274771198006	-0.0620404335570085	-0.117965829803974	-0.196376911398727	-0.135715389065938	0.0084327041619123	-0.0230213498567279	-0.0962263106847148	-0.0625363021956118	0.0472457871560035	-0.0128457909359058	-0.118719662620408	0.0158504381519257	0.0956671457299411	-0.120328015931094	-0.0764391474899701
-0.00874522158756936	-0.0149575053429688	0.0459754561772313	0.0581885683811797	0.0368968826925314	-0.0358080370851266	-0.0650954583582359	-0.0426143376428577	-0.0956758219802493	-0.146869314494082	-0.149423717120999	-0.135563017289019	-0.173985028431437	-0.2142861504567	-0.185280033758928	-0.123301843850123	-0.183852810897006	-0.161383344608739	-0.117352750774908	-0.152793204550534	-0.145516473295403	-0.0850315334667559	-0.0708371528049401	-0.0615673172226334	-0.00895304875847446	0.0685060397613888	0.0995077643829493	0.125299638515665	0.112015953577304	0.0389404561225282	-0.0338638394851722	0.0143755689635946	-0.0152041283945122	-0.129804254135156	-0.204109272993322	-0.0542224554554456	-0.0348656162356219	-0.101572210918007	-0.11779462077863	-0.0245360832902258	-0.0692911286013734	-0.131708832028481	-0.0890687128253901	0.0143381487004093	-0.0559566026189328	-0.142482725177528	0.00557443907534868	0.0786669722499724	-0.148796756626475	-0.0803589088686325
-0.0162575042991985	-0.0170133573281937	0.0663412772239666	0.0786472776889155	0.065908824535387	-0.0229135660362864	-0.0485507956662494	-0.028161411043455	-0.0997181198838005	-0.162005896700401	-0.168641271525797	-0.149395013306259	-0.200888258785298	-0.250723893687846	-0.19477968181417	-0.148402683566202	-0.208463474457931	-0.202537267685037	-0.133653775772199	-0.150723489554934	-0.190980966277861	-0.130748601039426	-0.0875826918883669	-0.101907071308401	-0.0682831745694651	0.0224330298396987	0.0380964341725593	0.0635446007854456	0.0664160940135611	0.0153838670604774	-0.086628659993401	-0.0607959144164854	-0.0741454655193894	-0.124640941209162	-0.189409160281585	-0.026944407561165	-0.00788914012672232	-0.0536557343247472	-0.079751863669147	-0.0315256746826882	-0.121210282138001	-0.19385596755436	-0.144188011962432	-0.0283677180028228	-0.108893770987177	-0.205776967646293	-0.0376483202681682	0.0710830497530898	-0.164497495437897	-0.114462607134585
-0.0167057930913776	-0.0179947912028056	0.0913488581769696	0.102288219783737	0.104799666386463	-0.00436883579732384	-0.0218065054787204	-0.00658835135268537	-0.100697539271012	-0.17459904389265	-0.171632124154521	-0.159868186332315	-0.220093047928839	-0.269875570361183	-0.196756267407158	-0.174664654035368	-0.256607090744666	-0.27154157919086	-0.207319053729101	-0.206505202640116	-0.24321331438855	-0.188593418645588	-0.138504199509189	-0.134246004035964	-0.0785958247196743	0.0293147047500379	0.029810472590044	0.0632398023049787	0.098290293022733	0.0535800955482447	-0.0571640278889804	-0.0690228167165563	-0.0676056009816591	-0.071191681659778	-0.11289084309919	0.0227567399005866	-0.00397209774308796	-0.0728152457667144	-0.0755590442061974	-0.0329021419044891	-0.136441872973239	-0.218116658325196	-0.149183494776469	-0.0212302377252957	-0.114768746196538	-0.20490075761919	-0.0102477099406819	0.106081522134947	-0.124226788163647	-0.0556177244414886
-0.010161330823189	-0.00810948759267354	0.119115673955279	0.117042469461511	0.113683413109824	-0.0169728845748998	-0.0355684506735006	-0.0141920663535677	-0.122172302307662	-0.211209840027236	-0.209206308661685	-0.184179874873906	-0.25253585553344	-0.308761525879555	-0.22089042534618	-0.197146928811093	-0.252011932663366	-0.250465146267624	-0.182166405294258	-0.172852564904508	-0.20334575217455	-0.147500132389417	-0.0885340700393574	-0.0715434610964605	-0.0105265213450878	0.105969169228406	0.104429008500553	0.14608776004448	0.196096646586192	0.16196721534345	0.0257834237008922	-0.0582751852734669	-0.0502538311691359	-0.0175200554155226	-0.05491177953757	0.0280162551851561	-0.0506319580529611	-0.112769605507135	-0.0890433543194602	-0.0556633443061302	-0.17112317728545	-0.256554410901613	-0.191510544264249	-0.0508288784095186	-0.135172964845948	-0.234089029237753	-0.0428086571379105	0.104763904194644	-0.103730408602106	-0.0669565611145313
9.7864266853053E-4	0.0236735799834469	0.152526345156189	0.147003448542293	0.123340372702498	-0.0137918976917613	-0.032561095476873	-7.46799614466028E-4	-0.098379894593869	-0.195599985999407	-0.187048383434368	-0.162120040923168	-0.235496193751357	-0.292576324082535	-0.206885990170051	-0.191646172226711	-0.233795071989	-0.233306638692507	-0.16351930577382	-0.149774177003134	-0.186185601850668	-0.131508168147532	-0.0648667029562964	-0.0466910418756132	-0.00139260326126623	0.116173341906985	0.138222440415916	0.179404879439162	0.211193627129907	0.135368390690799	-0.00956981144827018	-0.118602689222333	-0.103963206029686	-0.062821436811239	-0.0964492165294743	-0.0131510572383006	-0.083252323454923	-0.138893715778861	-0.129500100882904	-0.147582582445868	-0.277379122310085	-0.341955574378098	-0.291462972323582	-0.167900065118208	-0.224298123380436	-0.300685787212688	-0.139825252916874	0.0212239281914047	-0.110753431984011	-0.0992752097450418
0.00478998844684104	0.0362294667763664	0.178709972019376	0.1709366718846	0.13742700160601	-0.0122642848138538	-0.0349827156419449	0.0106301750639721	-0.0987875274306902	-0.210953994039903	-0.20216883013791	-0.1669588666077	-0.25076603164735	-0.317708850533906	-0.230844780073605	-0.215724016359651	-0.277049838789343	-0.29331208309921	-0.213381697946333	-0.189879979787258	-0.23724570956925	-0.194102295459913	-0.110781732771193	-0.0875912192757143	-0.0613232381637972	0.0515932999966409	0.108411593598613	0.152378639583758	0.157109901536281	0.0505557985986315	-0.0837123795950541	-0.185319590769121	-0.169609110320696	-0.128523241515028	-0.162598870403273	-0.028797573637052	-0.0743917543506274	-0.134288808663911	-0.137403356383048	-0.181428412216291	-0.302757734024247	-0.345744460560671	-0.279448206697903	-0.162143967416998	-0.210073370631475	-0.250869327240484	-0.0791636231731101	0.0787932197397491	-0.0232236177466425	0.00500590511278526
0.0118067120231595	0.0630274927734545	0.206991697354313	0.194144778638532	0.143870161810135	-0.00509288811205635	-0.0330535781209304	0.0199758155339434	-0.0843039928844033	-0.214683678479237	-0.212638297272273	-0.168165967220844	-0.257898902233766	-0.338959469550632	-0.250952955394907	-0.230117545763195	-0.287077258550505	-0.299136697941044	-0.212295401186524	-0.199083320995514	-0.261300902877542	-0.213648282293455	-0.123895857756803	-0.109009391985451	-0.103763038499321	-0.00209493051929261	0.0852411848970692	0.134915282741856	0.107790991910303	-0.0131262735765969	-0.145537338478792	-0.235823563739588	-0.235660883559657	-0.220306872688247	-0.228095723554599	-0.0660053389598308	-0.067218431711148	-0.123031792126181	-0.159121086837939	-0.240357037084216	-0.343727814025229	-0.333946158102945	-0.281378134275638	-0.197502819377412	-0.197135682025838	-0.195624116193439	-0.0736846455374103	0.0830284119237626	0.091298420321735	0.0982971241980163
0.0345710061760361	0.0934985764940379	0.219094046745819	0.206670942082449	0.146744716002013	0.0146960918336355	-0.0150258469316807	0.0444110501824381	-0.0375764764034701	-0.167056155218733	-0.168426349241833	-0.126325577877086	-0.207751255855107	-0.286922987087471	-0.208967001426164	-0.19201917108653	-0.252614479566025	-0.28101487856179	-0.20586888353517	-0.186497117194709	-0.243049549587939	-0.210951215116154	-0.118299848463363	-0.0900409638252743	-0.101247885924631	-0.0084238767127996	0.0875664558779207	0.128470530833331	0.0894122522438916	-0.0447205634978638	-0.165721385813465	-0.278750481993265	-0.274715053322578	-0.251619229684818	-0.260178129027082	-0.104187583275263	-0.0966269047797686	-0.155122209805016	-0.197872904053582	-0.310982831600822	-0.417467583867208	-0.385312573987639	-0.353790228183454	-0.296980363245131	-0.270308551921827	-0.246939709498012	-0.166504485639027	-0.0140519641208584	0.0625015257281373	0.0584515806052888
0.0592595923838574	0.106611694973966	0.183220887422278	0.164124517638587	0.0687927663648778	-0.0651497136376647	-0.109027681621894	-0.0229977352710821	-0.0632450307504114	-0.193513701781248	-0.182703271047627	-0.0876537088434946	-0.160974482502475	-0.240748231244981	-0.144765739764742	-0.125063427896045	-0.153881389099196	-0.168277233451156	-0.103440488459352	-0.0523019556108972	-0.105622072659	-0.109735925770114	-0.00932304013896108	0.0256026924975969	-0.0201120655113908	0.0616391328339261	0.156921830274632	0.186669260420389	0.131954170996487	0.0221913442548085	-0.10636635597016	-0.261170324585941	-0.271420266963367	-0.22529915752476	-0.20419401928934	-0.0681382831924352	-0.0973024237625706	-0.14860261623722	-0.198608754436083	-0.320137384534814	-0.437134931214074	-0.402918654519002	-0.384288313453973	-0.338769970271726	-0.286763208874932	-0.267792699543941	-0.21731788037749	-0.0605781074931292	0.0460780778288873	-0.0198122959022871
0.0510021173994717	0.093262857706036	0.143573458157178	0.12139261059106	0.0128545344891368	-0.0969499856427905	-0.135429233575555	-0.0484666500853727	-0.067186228043885	-0.17889618504445	-0.16312796845842	-0.0567449204009858	-0.121287925921966	-0.188265472099016	-0.0942187385601029	-0.0805630808137759	-0.0882216997941666	-0.0944617893053122	-0.0394551284903158	0.0128344227475496	-0.03422953696594	-0.0489329265008472	0.0398493709758435	0.0699822236288291	0.00825358604610866	0.0801598792256557	0.178208199578208	0.200601869821359	0.130538260020969	0.0162405606085835	-0.125125426625397	-0.255591148968117	-0.286458634407591	-0.247303841305858	-0.194928420244265	-0.0504644425666763	-0.0746749637088258	-0.122319744052993	-0.178692585259302	-0.308094063095878	-0.411900415502017	-0.347220226086582	-0.357268061924254	-0.346862315686584	-0.249740646474832	-0.21419716215336	-0.217226963834617	-0.0738606500722677	0.0897970150396184	-0.00884192932750103
0.0428407516774162	0.0876022044031933	0.14325899479221	0.116256010861247	0.00598135958186487	-0.103197042422748	-0.14368565264074	-0.0499908015026197	-0.0693041149300001	-0.180996715969788	-0.16543375390998	-0.0559758925424974	-0.126859681596198	-0.197526012941749	-0.10647654129004	-0.0859729079896932	-0.0810415095994743	-0.0628794892019858	0.00686334354574956	0.0465173747925455	-0.00586099921120598	-9.17181706433712E-4	0.0853902177131934	0.0977870526690128	0.0399721412776683	0.101914344584234	0.196237966933245	0.22530418382714	0.144679914945286	0.0454281757613043	-0.102513750770466	-0.19272346429706	-0.238463138399165	-0.254924853993759	-0.185051611932602	-0.036802391856267	-0.0465818736110145	-0.0863741655934586	-0.179784889474892	-0.305019063179758	-0.403845440420775	-0.327639796588079	-0.351941505821339	-0.343964382531795	-0.230832106608289	-0.206614644176985	-0.226769589810186	-0.0785501140116871	0.0828654252850523	-0.0376370411296734
0.0294175126709659	0.0731744696336827	0.16312530327361	0.133660022419409	0.0413265277104516	-0.0792050928299592	-0.121717308556154	-0.0343578856068827	-0.0850282261013137	-0.208985758143502	-0.201122821850358	-0.103731263068757	-0.194445252039187	-0.276155606171332	-0.173940092855805	-0.144489261300459	-0.164627719197636	-0.15158091813659	-0.0658076678716449	-0.0330664826879683	-0.0995791515608724	-0.0717661313606911	0.0266651269763929	0.031161555623967	-0.00981894699511897	0.0706210139721511	0.168579686925256	0.208771779403885	0.142224207374768	0.0262971992646365	-0.13707910625383	-0.209707591551573	-0.259321679809836	-0.285687724831144	-0.222788357460339	-0.0416717217938939	-0.0363195079454377	-0.0748713422391361	-0.160773177922203	-0.276947461734183	-0.381915366532551	-0.314942184940301	-0.32184743252224	-0.294592240220683	-0.199229340737238	-0.186518703650376	-0.171094408138092	-0.0119994519985442	0.104022944346584	0.00721624460923372
0.00736784768587765	0.0482704400282903	0.150163678210876	0.120828853885691	0.0369800760217945	-0.0842806811589818	-0.120023826938339	-0.0393334658481632	-0.0999464958617515	-0.218848500524317	-0.205725388223991	-0.11986952056999	-0.213124796307059	-0.287597553319368	-0.18079587480854	-0.163136597869277	-0.197267679056404	-0.198265908335209	-0.115372472300451	-0.081127778116599	-0.154284623809935	-0.120026326761417	-0.0131430959093855	-0.0174157679231771	-0.0582380526528345	0.0417894670346475	0.142932269465357	0.179770736426443	0.111076837656292	-0.0366305829430116	-0.226428799688311	-0.279123254353255	-0.337406536653196	-0.330125776199631	-0.249279067333694	-0.0378828692870351	-0.0365554858353221	-0.0607913506566	-0.107850587539788	-0.230546799455114	-0.329598340799315	-0.241025405988411	-0.24036392178692	-0.228163345562005	-0.116305692890645	-0.0712036645437796	-0.0613879894112055	0.0886791560131924	0.240233823858251	0.154805868907576
0.00106980592880266	0.0373754887265018	0.0971112493007582	0.0616528805943787	-0.0384913066714372	-0.119070344792278	-0.155435782803266	-0.0775751096155133	-0.0988333889513236	-0.190336636798795	-0.164867858329316	-0.0691075573866083	-0.147536324684955	-0.202699480013794	-0.105781007369083	-0.0964972678903994	-0.0938266794146614	-0.0640291768493444	0.0055216983670016	0.025595080631815	-0.0308704236523308	0.0152331959698431	0.10391592109146	0.0782423456920596	0.0285081790843236	0.112048775572264	0.212090568963939	0.237270371882111	0.145073425454648	-1.29523333200776E-4	-0.195764344705811	-0.210801338914964	-0.302195691508793	-0.343011529431176	-0.229685274149359	-0.0321579594113671	-0.0320676733129737	-0.0375773383064511	-0.0951729301922005	-0.22934425836961	-0.319137606153037	-0.191041249800273	-0.248023627793041	-0.285968224547797	-0.10564179776626	-0.0544576400259557	-0.139618885230969	-0.00787619807080404	0.225898581104302	0.0773321446464756
-0.0268242326130249	0.00102537819962732	0.0624983652663308	0.0170821425199484	-0.0872712505043413	-0.165773163874491	-0.203761875664908	-0.122420420083527	-0.139019806044309	-0.226428629906497	-0.195971010440138	-0.0825440003186647	-0.161424468736494	-0.20771742376718	-0.102605181301332	-0.079760849607269	-0.0653296050463687	-0.0159268848349365	0.0487335575048858	0.0726187679331703	0.0270005893104717	0.0887855749834283	0.175544950726762	0.142486755178961	0.10870109333064	0.198839327145436	0.290212509564561	0.322454220125421	0.241787487953406	0.104708607112882	-0.11270039007998	-0.10499629965799	-0.206589724908846	-0.269776064989119	-0.169981009727708	-7.63853421770229E-4	-0.0110941753137049	-0.0135736405124568	-0.0682256567872287	-0.176250801881332	-0.287150789890357	-0.191447042614886	-0.263073329460049	-0.279770114585657	-0.100563454049441	-0.102540116006702	-0.180812297711905	-0.0254206271640824	0.144779767576076	-0.0382949401654926
-0.0701200923556962	-0.0550768035246522	0.0387411258431419	-0.00152665801479376	-0.0652879641369067	-0.150003106301581	-0.174244132090769	-0.127522810227519	-0.180216242682919	-0.258803853441558	-0.240082104835956	-0.167160219077051	-0.248470464353366	-0.278747821637482	-0.175762017539241	-0.166996439838873	-0.161109728111406	-0.13167885945814	-0.0374235810774132	1.46108428103416E-4	-0.0727125748385886	-0.0178815890353862	0.0937711594487204	0.0656372422139964	0.0279496739130934	0.113790450112311	0.195784939642533	0.241744801158972	0.168579860250243	0.0612104591959035	-0.158233733214015	-0.139803077671109	-0.219645759066393	-0.249009843092182	-0.15488997310378	0.0245123271456351	0.028500427522949	0.0606449753431454	0.0202996775618087	-0.0564044165636884	-0.140445917518456	-0.0558624924005916	-0.080667376452383	-0.0685952684446565	0.0716088026118162	0.0717208945291237	0.0463215358423997	0.191714640341785	0.308312405332825	0.174272074368224
-0.0834197141469791	-0.0717265654202477	-0.00582788973181446	-0.0494803094978266	-0.110253392204559	-0.158472312234803	-0.181068857225035	-0.142283714403834	-0.1636502158235	-0.207336720820705	-0.191076614768559	-0.133642906256194	-0.196554360929321	-0.207612703483816	-0.111967787698591	-0.128697454056339	-0.122542326751252	-0.0924687900102531	-0.00234688607544112	0.0133711199478242	-0.0740532004867211	-0.0064278720542016	0.0929861647538356	0.0186577858801387	-0.0308385921304486	0.0424689902336926	0.104824716264912	0.135783146508022	0.051631177121656	-0.0561845954383279	-0.274139446769158	-0.168974174700643	-0.283181355908643	-0.311821024106851	-0.144487384909259	0.0524128375126542	0.0822518703032704	0.149570144471247	0.115273910875103	0.0330552553583382	-0.0223356180838148	0.118916905510615	0.0694131395807641	0.0193420477423824	0.209222025361538	0.25488719958332	0.144908133961242	0.22160385934059	0.428662861860268	0.286161318173619
-0.0774642539451786	-0.0751694038065133	-0.0361269757327594	-0.0901403094226802	-0.175125631773447	-0.211029720534443	-0.232536424836537	-0.17837779461744	-0.168356304859096	-0.195625589258806	-0.160993580179583	-0.0815459730336306	-0.13334865731886	-0.136793374115208	-0.0536244284153626	-0.0483859378467156	-0.0160943255671823	0.0544501062442339	0.101248263820696	0.105614226694251	0.0962209402610511	0.187477735136988	0.250006984204424	0.191149342215231	0.181606674958098	0.254456240084825	0.320203355825986	0.340712768938231	0.251179617982221	0.101718358387985	-0.122406024697384	0.00528702389513549	-0.140085359104656	-0.246085136161833	-0.100083423005494	0.0391774894786283	0.0486003383086611	0.0648595976420129	0.0321401886565604	-0.0249198745535296	-0.0982257985361551	0.0288981937236279	-0.0757905595151363	-0.133789830149183	0.0912596790821415	0.0874180756225976	-0.0659006506380837	0.029831566199493	0.220008558763724	0.0202255625059498
-0.12055028241435	-0.127144244470079	-0.0862998199107781	-0.136450486826805	-0.205128128275255	-0.237881366272384	-0.248342460495972	-0.213318923574466	-0.20887091775713	-0.220207382890177	-0.183710711501883	-0.112890631608812	-0.143481353734385	-0.134413729063084	-0.0611323327225015	-0.0469786061726811	0.0194074708454307	0.111079039620747	0.152580206850237	0.187574670960443	0.220452414083502	0.27927473388062	0.337111501783073	0.335661392196352	0.333709528213205	0.374233660704214	0.432817107118348	0.46887264893155	0.397758807574749	0.342066932671849	0.134419084497373	0.166451217333356	0.0512470039170019	-0.0385341167341446	0.0525179178795031	0.0624802432379178	0.0205723313710271	0.0402283728703727	0.0232467916772598	0.0509814989712031	0.0082400313260949	0.0792373734530897	-0.0129366401935261	-0.0293103760001439	0.158567247759059	0.10083134157524	-0.0192270504858885	0.0969255855910659	0.203289836148742	-0.00425591277312401
-0.132415346083982	-0.153935362809162	-0.128988084494552	-0.166069519850914	-0.191569229513188	-0.189766946771322	-0.188060159765426	-0.186985853274824	-0.186602367306948	-0.159707101884712	-0.140805419991893	-0.126407562224977	-0.144597490193585	-0.0975307086402179	-0.0500446219995286	-0.0613888902384475	0.00707103761013679	0.0799076736968692	0.138424885198779	0.159338372340518	0.130860580545516	0.170148797133668	0.2171726879979	0.17322331385805	0.152684933481821	0.141647704475451	0.152817051017113	0.199825307359495	0.13529082024322	0.183503966163694	0.0280146407409703	0.121626826968484	0.0337209614192439	-0.0399814068911808	0.0755885300940813	0.122216193425703	0.143680438064825	0.235076922115037	0.189386449413431	0.244368333238504	0.257519959424114	0.338276947062038	0.274445841334321	0.252245952676106	0.42497990357837	0.380547170713046	0.257891508642482	0.344528633551685	0.443364370097613	0.249510004196771
-0.102730733696194	-0.122544404254626	-0.127984433895018	-0.173502070296114	-0.210055562587744	-0.17712359739364	-0.183032421077134	-0.179059126088617	-0.146233619920645	-0.112946881680996	-0.101247400157882	-0.0730669741188499	-0.0681010732351086	-0.0230599798775603	0.0149534314055759	0.00160399300053352	0.0636739938438962	0.162741999814383	0.189393809023737	0.167193097758938	0.173918286177595	0.258243893411012	0.274476592267736	0.206670974640869	0.208797997834551	0.177670184397741	0.189904889889184	0.226564036522757	0.145868713108521	0.116324876162523	-0.0437254306386249	0.131894297016144	0.00876472922750935	-0.128625379872931	0.00561255018931508	0.0624286397764099	0.124439138932232	0.201247082651705	0.120406497087272	0.111108504447429	0.103439903369241	0.212845092125989	0.11478864579347	0.0429532455248151	0.234673575606063	0.221772062710468	0.0519542657906966	0.106103310743206	0.245584116824922	0.0558099164172583
-0.136806431207228	-0.15345007629961	-0.181203979590836	-0.231991065683736	-0.292668728700841	-0.243009595851951	-0.247558312788285	-0.233172988415584	-0.160446878719939	-0.111678282488375	-0.0810363382199294	-0.0169305712454565	0.0129449691053063	0.0611650838163709	0.0971035189491333	0.0960570547722233	0.190530865399393	0.295179799828173	0.267333121736363	0.282369228950095	0.371527915413041	0.400938812859549	0.40704832429118	0.413915017818968	0.398453523336128	0.378979810835472	0.388514418929003	0.369947993892048	0.31287723768393	0.274603093224383	0.154252595542358	0.197378825846467	0.0954815413168203	0.0335730344149724	0.123028692041954	0.0372095107254672	0.00872609726580951	0.0343451261111378	0.0253905278493425	0.052783904510502	0.0391204776701617	0.102298395879504	-1.91984070927227E-4	-0.0655870156251154	0.101941043481404	0.0704712696264436	-0.0910469531314598	-0.0625621913011434	0.050478467578555	-0.133600291477491
-0.150947839402532	-0.169292875432677	-0.218295764328959	-0.24596221919251	-0.280785480911249	-0.217968293516704	-0.208203234503585	-0.219836830730362	-0.152218705686495	-0.0771376020377813	-0.0524399624200328	-0.0269125334427236	0.0286508282854525	0.101096298142475	0.112031584540702	0.108825307575268	0.236695105572152	0.343861495784539	0.31771248651235	0.337719871980406	0.429536509211536	0.431027589036755	0.399571188117033	0.411946776717942	0.414532970749474	0.327852577686037	0.283464022332149	0.286909348095229	0.266237864070088	0.371820844752116	0.319826121906854	0.272191725913423	0.220235836785893	0.180963969765361	0.232975733558	0.0781647933431128	0.0334183327323972	0.0888168610948583	0.0659174479383504	0.14761539035838	0.184469239208965	0.203887959968151	0.125953732887732	0.0836179536074212	0.183131151034444	0.130515020324167	-0.0029578246677443	0.0125941735153618	0.0762126863963713	-0.0916090778315341
-0.0944728914031727	-0.105861969241293	-0.174913015607742	-0.180378813973283	-0.195273486474566	-0.125912142528822	-0.107018328345335	-0.118435381651261	-0.0507873470365916	0.0200256298308707	0.0404220733219183	0.0457588373096494	0.0944926011917477	0.170103854245347	0.159845573309806	0.148586258567228	0.240399518642477	0.348657764549679	0.285744581629129	0.263774688457888	0.336812215136987	0.345364631210442	0.266734825604887	0.249163301703146	0.272876292610669	0.158697955704299	0.100011621616511	0.128760212456548	0.0919830797445375	0.19300222190643	0.193903599426403	0.181356832024126	0.143323854761518	0.0643206022104483	0.104828811291873	0.0262516875374904	0.0433286349193195	0.110872209352649	0.0283008454240169	0.0447091905348785	0.0810976571246651	0.115480572054167	0.0517231356560468	-6.58657834575986E-4	0.067160654655595	0.0574528502056706	-0.0582437208246637	-0.0559043721664811	0.0126075467370436	-0.111488777435747
-0.0690712117183269	-0.0713984017173361	-0.171195415149014	-0.18937299783274	-0.257295847001477	-0.170719850410826	-0.15694250983451	-0.121983599457839	-0.00898098528634038	0.0587514767742622	0.102295009919642	0.15716145069234	0.212491419503626	0.279312119254857	0.265956956654137	0.246879385699365	0.363661165595695	0.43890903612922	0.33523236368562	0.334834645976879	0.436991972048904	0.393495682328661	0.324583479712202	0.333255701421156	0.303708605042692	0.228459794281492	0.182295499977582	0.159234555074441	0.109094806050299	0.137857592261508	0.145205699568088	0.0930056009090384	0.0588196221614251	0.045931789249648	0.0818340038113227	-0.0433958951689789	-0.0296326029675597	-0.0140823526705287	-0.0583283136122041	-0.0725345041481465	-0.0461680207339287	-0.0035959868690883	-0.0683998536908968	-0.141181414639108	-0.0524987657449656	-0.0384031018791607	-0.163401014524226	-0.185642524698528	-0.0881116726428356	-0.209892881023041
-0.0474739777988423	-0.0473739207074728	-0.153587671215502	-0.169778274811203	-0.250049892356229	-0.183274452689129	-0.170733726584631	-0.120781388944983	-0.00267006263722992	0.0593187356244612	0.105104763721478	0.185435681560592	0.250639398258297	0.295682854018022	0.274957344322805	0.28756694836786	0.417384881453593	0.480373793604903	0.366410364045363	0.389119464794493	0.508766760202705	0.422813527613897	0.360289417846051	0.403226085491963	0.352494839309126	0.290009083257969	0.253184008799699	0.206622203046449	0.184134736424754	0.226874957778506	0.266944478015046	0.109605825966579	0.10786295750564	0.156736851062226	0.14184249617888	-0.0866569520791446	-0.133989762549504	-0.127404741417437	-0.133682696802302	-0.108152203184722	-0.0796107374788845	-0.0685278464940823	-0.120393331541874	-0.172840927054981	-0.111631439057705	-0.105608670064404	-0.207571002882131	-0.228165076680854	-0.149020247992425	-0.253913307102682
-0.0350852469719301	-0.016674261330308	-0.114673484799697	-0.139768357247363	-0.252325324570576	-0.211851597193457	-0.221780176886926	-0.14041627458865	-0.0247581072648098	0.0029325145381267	0.0454305278939093	0.185770332280399	0.223355744161138	0.228609731342466	0.251043740830432	0.294556654109007	0.368699415855875	0.408638564814473	0.298359046824383	0.327893203263169	0.412054589883687	0.321796552112528	0.281949075976073	0.324998661627059	0.257703972787672	0.1972294432609	0.175537531581474	0.140559187917877	0.122395882153624	0.195076666162464	0.229858943611686	0.0492708011209245	0.0551472590087902	0.121303768871192	0.117675946922922	-0.0593122127290393	-0.0895684239282628	-0.0895208213892996	-0.142703210990238	-0.130349642187792	-0.122236862034415	-0.112128836805061	-0.154106524181997	-0.192194661935654	-0.14173241682691	-0.136313045105727	-0.224722588404544	-0.227433652043276	-0.144238764312035	-0.254396113877137
-0.0131801670704699	0.0133452950125425	-0.0823353985262288	-0.10382951801893	-0.23665651576206	-0.212099102603866	-0.235215970833126	-0.133971440677244	-0.0115144118222535	-0.0178360281963291	0.0225500330330343	0.189188799206489	0.212723065228879	0.185558369469328	0.225777546092093	0.307919728224152	0.362872696282794	0.385183480587218	0.252094230330563	0.283031394945329	0.376342558888273	0.272882424273315	0.227963207392502	0.284239329156039	0.22466245483197	0.168336925509573	0.159119574458452	0.133209472284874	0.115128069765247	0.171652573929698	0.204874025305455	0.0243348421714667	0.0319549171431725	0.0849718140278729	0.0681940194887511	-0.0821854865484369	-0.0813293120602078	-0.121347272955366	-0.167876019553768	-0.159775347172985	-0.164648278160463	-0.160275262870511	-0.203578532342947	-0.230739994052168	-0.192015259908514	-0.192187158670981	-0.264004313243529	-0.266766285302921	-0.193447002669453	-0.291762591282017
0.00806451956970711	0.0313887726935429	-0.0820557210834005	-0.0869827956044544	-0.199441299989612	-0.155867891206491	-0.15468241466466	-0.0758887875751995	0.0465296218313485	0.0675740614753436	0.112897291792355	0.233997480465219	0.272871432560056	0.274194913960013	0.264509211097912	0.33421484455217	0.458364238699113	0.477420150764119	0.337389039601773	0.361252457052888	0.44912296275322	0.342783659551311	0.281875983599632	0.323231737436299	0.257646521935085	0.201614233798173	0.192392786176353	0.154803875117608	0.13471309655902	0.17982888350058	0.235584484305547	0.0420307604634948	0.0617248486518543	0.114601371323034	0.0807524813839093	-0.102616682078036	-0.139935934794731	-0.171140648671131	-0.19289092278457	-0.17763017342824	-0.164653003870212	-0.169775663192493	-0.219710084036358	-0.252615997252698	-0.214075779973715	-0.213264999672211	-0.293725012606752	-0.302967560512325	-0.224720139537289	-0.317374655834437
0.0230764418355449	0.0498479485408429	-0.0672722580618531	-0.0833052072930218	-0.215552955449412	-0.175318537398407	-0.19132801471982	-0.0915555516881914	0.047877854170275	0.0595516629525549	0.099066176676999	0.248765999364547	0.284904564808181	0.271871650090447	0.273149925687187	0.334119423026042	0.428381800323471	0.460609666963449	0.336909747259585	0.330046791960221	0.409020244190666	0.327553774445705	0.26587238192882	0.297234387883404	0.231839307042162	0.184989448390306	0.177222675049298	0.138714917525669	0.119077892286971	0.157784348935857	0.206899544704716	0.0150051424903438	0.022369431583509	0.0728725233952549	0.0575599339208238	-0.108181459877992	-0.126988757826376	-0.166453684543814	-0.21005295715747	-0.205529614512801	-0.20111665863802	-0.192910541216405	-0.244316849196665	-0.283216244060861	-0.234131013097651	-0.223323350206203	-0.307667121045839	-0.313866191227277	-0.223441595672634	-0.324341456908781
0.050825519277316	0.0932283502115135	-6.85923828397044E-4	-0.0231111282146907	-0.174608340188385	-0.166551375190341	-0.215184330184845	-0.0967645587889473	0.0360315702064122	-0.00710967694973695	0.00682233615648435	0.19809406119105	0.21263807004929	0.129896713885938	0.160040121244898	0.259162076803428	0.312026986898266	0.340065102718509	0.2050691809091	0.203690574675353	0.288739889694179	0.212737195425232	0.165712722691801	0.216323548418526	0.17286707552324	0.136453305244338	0.143096142787081	0.121928820054413	0.109472221015724	0.134649105248565	0.163328490142186	-0.0337238151894081	-0.0322978693374311	0.0200529585171811	0.0138865083499402	-0.108687354682446	-0.115497914557995	-0.189345682585663	-0.225218687950834	-0.231282517694568	-0.243180056847273	-0.233851503540567	-0.273444308353435	-0.298231685157222	-0.259183493790962	-0.250072369445121	-0.308125478947435	-0.301771768220972	-0.22593730442415	-0.317695243203281
0.0691229113143991	0.126042822356372	0.0306448219352713	0.0211037764670237	-0.120001249917476	-0.111840174683687	-0.158046758796566	-0.043435739970723	0.0872683604105703	0.0426044417336285	0.0507761116824005	0.231200851139791	0.240148736968415	0.142800722394046	0.149537910932939	0.276364280953297	0.359310093071767	0.333781840401602	0.188584913546785	0.208059787769838	0.275164517875168	0.173663033265827	0.125903846062022	0.187666284609796	0.139806364210157	0.101311539450326	0.119307856021915	0.103347175884325	0.0948565365321087	0.123624912428494	0.169279473618385	-0.0551706840932869	-0.0245262945361205	0.0475500109807249	0.0110694130391253	-0.121581810852612	-0.151717451421762	-0.2260905582382	-0.242197860121754	-0.240501695941164	-0.243605876829986	-0.250240582452067	-0.28635321521735	-0.301134408067839	-0.277048243082624	-0.272623483159178	-0.319325852213717	-0.311625526245452	-0.243368899776632	-0.315132423570004
0.13907210846315	0.177526391437469	0.0316187480940929	0.0299126917326884	-0.0998193287162197	-0.0540336170501046	-0.0977903257866975	0.0148355452703618	0.170735756885506	0.148616448440707	0.160547001974869	0.330551766985504	0.351435078826702	0.282805874728248	0.26021836570414	0.357568758413454	0.43667324022038	0.393408472084716	0.269028375183435	0.262700853158211	0.284047717343483	0.185700000181896	0.134571866463538	0.162325727940499	0.0996788398425754	0.0493656707585406	0.0669752098732817	0.0428507296620166	0.012676466165969	0.0490880716299243	0.123991637642391	-0.0877028859846724	-0.0593270553493822	-0.0147532427983296	-0.0855645104887307	-0.174223246328448	-0.156570851982439	-0.205073875976456	-0.257736825097467	-0.251893918441889	-0.228196994301966	-0.21712388979642	-0.269453288622481	-0.302336469240773	-0.26279536589247	-0.24300450329989	-0.314975741591095	-0.320472916587185	-0.219738224963476	-0.288552377951597
0.147352745520125	0.171475904635263	0.0472306859548851	0.0220587812141402	-0.115162193706932	-0.0861189848027414	-0.159654918012601	-0.0421165704223495	0.115226414120645	0.053484027464296	0.0493817346010316	0.255185907148946	0.263046518230165	0.150212309590058	0.166872729522207	0.251662838805915	0.293256276747791	0.285506265956475	0.176754468299042	0.150251741608274	0.187440811408083	0.136181646004817	0.0967881745508158	0.114900441954946	0.086988769028134	0.0584296442220673	0.068610332526164	0.0516662250954553	0.0275943672994383	0.0168312723006743	0.0502390479235044	-0.105200304998646	-0.105593793378275	-0.0918431793124461	-0.13456727079821	-0.162012790383233	-0.131699174445425	-0.19231294204446	-0.220175858470678	-0.244147398140774	-0.242475602560105	-0.221736487282044	-0.274886887505804	-0.313833190665839	-0.258405434273102	-0.237873136271641	-0.309050639231958	-0.302852609603463	-0.196042150898576	-0.260096827259115
0.185438844575301	0.245914679928026	0.0835397362748245	0.0714086354967192	-0.08279804664718	-0.0483740664197503	-0.14323112050453	-0.0106109366803827	0.174728397131481	0.0886893754641115	0.0748195337201482	0.301793232403111	0.317139490690252	0.181711778692811	0.212922333184147	0.306696621764951	0.305154880777009	0.231628860941862	0.136696913524719	0.15410783434484	0.150564961758651	0.0750113199634518	0.057608729394791	0.075666017247542	0.011332979782868	-0.0187480533320801	0.0110177243479868	-0.0124341459871977	-0.0240970893517922	-0.00741787618075277	0.0598640161676003	-0.103153664428475	-0.0849838879544957	-0.0349426882960342	-0.0672604245222905	-0.16413713677648	-0.122419429770985	-0.179793614082141	-0.234677389743522	-0.270575760729001	-0.263713565117236	-0.251074747798451	-0.277142684201695	-0.318113469860816	-0.28212379439003	-0.243453445189142	-0.301457629427805	-0.313363383406277	-0.197319875878026	-0.251877747992002
0.17606386446359	0.24082940595083	0.0933008558443563	0.0672105897316596	-0.0842687691455852	-0.063354430377899	-0.166040062066498	-0.0462295407912823	0.122319030085247	0.0221582612651453	0.00521611601939902	0.216370689695661	0.223654109002899	0.0844367340060585	0.122728980380633	0.185884572973489	0.17519434639558	0.123426022043487	0.0573155778390697	0.0723213856378656	0.0737268332972172	0.0229053982840688	0.0193466694238193	0.0456856785197904	-0.00157774198758496	-0.0185493748317751	0.0213716423892519	0.00630623051890989	-0.00821417538641036	-0.0127486642756676	0.0395510489426013	-0.0941643396188215	-0.0703078533522054	-0.0299935993205303	-0.0764107192851309	-0.16238255067551	-0.128138853611184	-0.169266202960368	-0.220289810798995	-0.287490747421581	-0.29629032457417	-0.289726565313992	-0.307420108887266	-0.335574571566334	-0.305995923592835	-0.26759142751852	-0.304988446547447	-0.306119264141915	-0.195983559575003	-0.232379882656718
0.166689375365828	0.205502999332946	0.056996248361101	0.0338469938987224	-0.0769224983010695	-0.0361962922373664	-0.127115445980982	-0.0439711328089917	0.112594391886534	0.0459396586851819	0.00877747722449974	0.179466456939307	0.199477964043561	0.0758031023343195	0.102199776546503	0.145430907169859	0.119427302424753	0.0916494321873545	0.0332335799704687	0.0407925047571055	0.0532866427685954	0.0241142144342505	0.0169085183673176	0.0543553653054503	0.017050584300382	-0.0142219592827556	0.0224197294785962	0.00970737346670159	-0.00720750683356832	-0.0088934995078933	0.060243341633354	-0.0402792473424496	-0.0259424993172023	-0.013272831298673	-0.0409867824132827	-0.155487607841607	-0.132499882687367	-0.167820980761431	-0.218702113379078	-0.256124994591496	-0.24678722654453	-0.236943538925751	-0.246199338640181	-0.272931095599006	-0.250981298150018	-0.213905537254149	-0.243950056643744	-0.249078551559132	-0.156135354500999	-0.182424332533783
0.162552703596632	0.213942976379458	0.0831211587482122	0.0382261943067465	-0.0859689775538826	-0.0632284186890172	-0.160700527806198	-0.0737867948844192	0.0742929029222027	-0.00648634809530099	-0.0389640902900783	0.135705802148775	0.143211203951267	0.0181490134119773	0.0555293397864668	0.0806131136429924	0.058967961344848	0.0390391759512493	-0.00175042443767483	0.00259355544639601	0.0142601262301006	-0.00967062344082947	-0.0136465046774828	0.027206601229995	-0.00268245769366794	-0.0192898789283121	0.0220957383408714	0.0158535411911566	-0.00312918370299154	-0.0077421025777672	0.0455931817678833	-0.0779049623513731	-0.057678977060337	-0.0156970919079059	-0.044206466471373	-0.153658516687622	-0.126635097848178	-0.174467253233762	-0.227120271412013	-0.290364198889697	-0.288888020539011	-0.270869685552877	-0.271254764220479	-0.297739962597977	-0.274147782910125	-0.226620961022561	-0.248739695056556	-0.254110015762632	-0.152452415239053	-0.17336344505451
0.219908656016559	0.292981258344652	0.172970095512972	0.108366729871159	-0.0308353648805708	-0.0249476759971636	-0.13664554093038	-0.0451678988227756	0.106150963695356	-0.00232113748777524	-0.0487250540050224	0.125626072434341	0.129721620880544	-0.0155708707200503	0.0130454396479174	0.0392076297770672	0.0245581563952989	0.00986879875118915	-0.0341317127449205	-0.03734197457947	-0.0162055520185131	-0.0437306015796523	-0.0489440472392229	-0.00923814949718974	-0.0203648646019653	-0.0288389059162943	0.0137881959709393	0.0126998412202772	-0.0148659631661733	-0.0412762471966678	0.00719795681045456	-0.1183175287027	-0.0908102939590253	-0.0436624048592496	-0.100464418986188	-0.193975707602328	-0.146858691404494	-0.203115009925321	-0.243902510407818	-0.318077248487079	-0.32571558037112	-0.303453526285331	-0.308011343383537	-0.332916674786163	-0.305911501525064	-0.257246474670834	-0.275214895518909	-0.277137517939312	-0.160600636878552	-0.171641905177717
0.252529292821593	0.312700140376412	0.206662380134967	0.128507728452227	0.0113779249923999	0.0183246236292857	-0.0864107493634643	-0.0181932078991738	0.120417005740828	0.0233118250456838	-0.0349390595707893	0.10479663136253	0.118260998747846	-0.0198399065322242	-0.00487868645162075	0.0158786607842296	-0.00953490083760061	-0.00391988147374063	-0.0439525799252335	-0.0592471187375226	-0.0223007093496542	-0.0336678496060089	-0.0465134495458383	-0.00322849075997579	0.00244996977330544	-0.0166954317926509	0.025953419972341	0.0299612819252852	0.002784649920088	-0.0398310378448987	0.0121105878139249	-0.0769223999386249	-0.0686385165329216	-0.0692196434568292	-0.112529761089579	-0.209761404201929	-0.148683457218949	-0.214518177425006	-0.264167202180347	-0.311645180848768	-0.306798543542597	-0.272532032772601	-0.281153409623123	-0.309056722952888	-0.278182062759366	-0.226432065216456	-0.247018829631951	-0.253139175170376	-0.132188943045113	-0.136398217362058
0.35360716811072	0.458863736460456	0.334200446999026	0.253571560199936	0.108170972338696	0.113859787840369	-0.0243196836796025	0.0673831768582717	0.228319383990475	0.0899797480361925	0.0117276991733814	0.168774021564665	0.168172960651017	-0.00767434822813005	0.00209695369644253	0.0419628808632169	-1.59733369069721E-4	-0.0186582196610734	-0.0800642967095711	-0.0811850123988367	-0.0515226300545303	-0.0799812319228857	-0.0886899557010284	-0.0432007167818911	-0.0430727331476964	-0.0511568438380907	0.0033621976706824	0.00862100920880942	-0.0171015221356091	-0.0775543117051766	-0.0365748639390425	-0.173644960145661	-0.161653926577337	-0.135423358453935	-0.17849147736008	-0.228795120077493	-0.19522178891246	-0.266073678867165	-0.293030456716354	-0.335837775402187	-0.329751987698575	-0.290761209841321	-0.301865056092156	-0.334928197626259	-0.295057225476955	-0.23926363609094	-0.260055181545396	-0.264237350218649	-0.129421260646837	-0.131079529330889
0.462767975104374	0.577935508424521	0.398175135829678	0.332264574141854	0.172241549006581	0.196218694762879	0.0459645036273175	0.151707699712092	0.348404217615314	0.212495959463682	0.111785831109592	0.278638478322719	0.297376667768861	0.114649849122019	0.0947028425881143	0.137304425808759	0.089738315992299	0.0485600857773745	-0.0141295870993294	-0.0136011894402465	0.00518556757972957	-0.0496861743617279	-0.0673268689989888	-0.0155497997693163	-0.0432628421421763	-0.0768210638713979	-0.018904575829019	-0.0148605567640933	-0.0474885600890863	-0.088384142308347	-0.0151475385048837	-0.164053350141854	-0.154089689417846	-0.146981835258928	-0.185713371859565	-0.239527629603714	-0.203909547295376	-0.268444818866156	-0.315931439091163	-0.327786799365733	-0.301227458881117	-0.254919754152026	-0.28201682821602	-0.327566917187352	-0.283682626437903	-0.21802245667722	-0.263196175704734	-0.280594568803754	-0.139368811399605	-0.142680836718574
0.411226388728332	0.51420635855026	0.303891522772234	0.27953009434332	0.128092630210865	0.178319279174989	0.0498085251709017	0.168768848485604	0.384467240725702	0.278766546522268	0.198795076209992	0.38132659476882	0.411209186731687	0.236268845825854	0.20375411449784	0.267402947977703	0.228569246814235	0.156585932041584	0.0712243700421768	0.0781509346059853	0.0827415233469559	-0.00125742372536191	-0.0284944985602002	0.0208693909946635	-0.0368069330219333	-0.0838942858349577	-0.0274124357408345	-0.0363676615106487	-0.0679660944067624	-0.0819337022515277	0.0121349834249143	-0.165665974114566	-0.152400955039785	-0.136915889734952	-0.177199912994505	-0.231044147544048	-0.195418793694375	-0.255083402336898	-0.321314836242337	-0.33325871763138	-0.298468700485274	-0.249865355045623	-0.284403494995236	-0.337953293028089	-0.293585569379194	-0.218103379449157	-0.282198520694499	-0.310603157484279	-0.164621191774249	-0.180438777353273
0.432256688380918	0.582576488625872	0.384772072840849	0.379146456337852	0.253633842649664	0.308738383913563	0.19080959086631	0.298230131472982	0.491699104544516	0.39249006870692	0.306243388488613	0.430575012799176	0.456421089197119	0.289807988630431	0.221475376219259	0.277091579023191	0.235223444164364	0.153167015684171	0.0565207065601667	0.0683819756326055	0.0698363054763605	-0.0213759997858883	-0.0548924330473521	-0.00501277421114711	-0.0644378456600551	-0.114108426169149	-0.0590279490660811	-0.0688632302671118	-0.0999995435590578	-0.113140142035223	-0.00573032007272482	-0.197028696090158	-0.167659170827546	-0.121872251595137	-0.174010193643788	-0.224739157200369	-0.200691243714855	-0.251960862109536	-0.301625178970518	-0.306250257396019	-0.266762288546049	-0.231145754916458	-0.250452606567035	-0.295405042501249	-0.271243294872701	-0.195070271917213	-0.237827984158404	-0.279612761171702	-0.158184179292977	-0.149551939885253
0.414663334291864	0.617658475377067	0.52425680758392	0.470696942984756	0.293106572269234	0.276370599693985	0.126226794688558	0.262989335032063	0.423991595375621	0.254325021848374	0.176729853821998	0.323452094473469	0.305265573628038	0.115731391772738	0.0933826469969389	0.146866746465489	0.0921265883862176	0.0294373759571754	-0.0447546944298979	-0.0225576270015401	-0.0168699285664107	-0.0814518296133974	-0.0899094464347136	-0.0362496931072542	-0.0826147552107727	-0.0992614183085982	-0.0236154831383374	-0.0269461638442225	-0.0585100664344951	-0.1159666414041	-0.0457015528916947	-0.244852494415126	-0.219816536870587	-0.157491130014871	-0.209576800765108	-0.24773566488061	-0.232698909111805	-0.299310112336422	-0.323796074971798	-0.350256145396021	-0.337066260837081	-0.306585328171677	-0.312560393618982	-0.342564515212754	-0.317687920444039	-0.246149614880026	-0.25935563125822	-0.271178779212864	-0.152333171216502	-0.136252962603902
0.313209671923673	0.486177043375331	0.364795606044663	0.327590729337185	0.122054165824899	0.113775902610903	-0.0276160326576815	0.149536591681393	0.340820951493629	0.176446904332187	0.142644402322408	0.364693972730053	0.34390033442573	0.151403785970333	0.172941166299464	0.248960546362556	0.188703837595137	0.102430981879755	0.0187534097101349	0.0475584280522912	0.0464914272656729	-0.0296155760127672	-0.0293341093004657	0.0158353409876465	-0.0543821427693226	-0.0655139241056939	0.0102780583815468	-0.00830634433619865	-0.0414303849408403	-0.0903382493570218	-0.0309788604496538	-0.240916063903214	-0.221810372226139	-0.163542361339968	-0.205516973325287	-0.238796539630522	-0.220470737931871	-0.281824130207095	-0.32180064220058	-0.368398768815562	-0.370830601526367	-0.336844896784394	-0.360930654164132	-0.401441610358393	-0.355317686326894	-0.287797358690317	-0.328094740370243	-0.328991119367715	-0.19064456208886	-0.209861167872212
0.243272375088188	0.400718037986578	0.265354978110373	0.268436147275665	0.0842380873710925	0.101493738123149	0.00406416704715334	0.176085903284038	0.361269722392798	0.258133516841698	0.257231816628117	0.460170200278175	0.449788227493171	0.300401156078316	0.302505404761054	0.372015644812269	0.328869081135462	0.222281203112152	0.114591945446553	0.143539295742278	0.136493120482431	0.03820902738984	0.0244770096545697	0.0606603608938866	-0.0225944288373769	-0.0458498172364265	0.0100083164730896	-0.0175533510921974	-0.047147037264702	-0.0548067163532043	0.0210714542500417	-0.224151346967452	-0.196252292728093	-0.112958766361806	-0.159104962191106	-0.20971342443151	-0.190562305392875	-0.258637502460241	-0.309804642964381	-0.337440530778022	-0.330677010509177	-0.301131262498489	-0.326444545258106	-0.371869425856479	-0.331846388840996	-0.2671923633517	-0.323015772162212	-0.337602340040465	-0.207431966362548	-0.241872241419554
0.239267164069108	0.424711217845479	0.353318882498841	0.359998491445359	0.179378251195981	0.161363454817798	0.0509741819001433	0.22484521605372	0.371115511758427	0.243430933165837	0.239230772265802	0.418591319540395	0.381406233421419	0.231390539331698	0.233642558083793	0.294509200822897	0.252057347808583	0.154373197028407	0.0640434917958833	0.104531002024376	0.0924162501275858	0.00584965978371717	0.0104977193753855	0.0412483916467112	-0.0341370757216177	-0.0440191347315995	0.0183047174274766	-0.00538662527491424	-0.0225156117540997	-0.043226327565791	0.0157038024475799	-0.192015032090204	-0.169222294638789	-0.0876733354181024	-0.125486155590149	-0.190242754673183	-0.180289374785365	-0.24312317483824	-0.292682404860837	-0.323677249910123	-0.32935543800841	-0.314875302878106	-0.327754054926976	-0.360744047487719	-0.334681789877683	-0.278325447318215	-0.310885703583071	-0.315351210252746	-0.213107536860491	-0.241216906725498
0.185379803439556	0.357416462303181	0.318088104498657	0.288257336299086	0.0833006481735124	0.0363877018893953	-0.0817822737027011	0.10172422589313	0.23937106744342	0.0752186044122872	0.0891530229604238	0.310855257625022	0.255468525156965	0.0929051747795694	0.159193470982511	0.230316332443762	0.172999364231604	0.0890609256066628	0.0203705879554805	0.0620571963970926	0.0624779890883342	0.00697572683523533	0.0331956181089871	0.0631667237935709	-0.00632428598382388	0.00944121771588102	0.0707863500373861	0.0421407565174929	0.030959026268435	-0.036716279733689	-0.0266637216410155	-0.185394961698471	-0.188392728880276	-0.127135093726337	-0.126732435364033	-0.147324198600504	-0.167790322006403	-0.210861115373522	-0.238633620433657	-0.302268668965847	-0.346618646968853	-0.32546788821146	-0.350645580572342	-0.383121949585306	-0.334783619725261	-0.291709198339409	-0.332353464515466	-0.313324000597102	-0.206249689434376	-0.252686852909035
0.118455109836557	0.257257136732947	0.193094309491966	0.16983749281359	-0.0439432601472746	-0.0769361239186823	-0.165122681070947	0.0311533650809271	0.180085864231147	0.0491019277716171	0.0990297834945212	0.347665571882191	0.302676314948429	0.1716230950744	0.253420398983007	0.340572448188873	0.304641620332178	0.204773440487639	0.112459294021316	0.155670502397026	0.166136358191277	0.0897501986752452	0.102540950867191	0.131476893048061	0.0479165883280917	0.0527897843874268	0.100046853362535	0.0644700214663426	0.0526701739377183	0.0193513658478088	0.0339253635852618	-0.158448073835062	-0.150532293696443	-0.0744283188389574	-0.0752663411654212	-0.1272372994281	-0.145650977796655	-0.191276889427179	-0.223912902537208	-0.286052795082124	-0.328123047217247	-0.313139898969311	-0.349684749050206	-0.38355838699067	-0.329883318375275	-0.297901008287878	-0.360556844851336	-0.34481384338254	-0.230611398880926	-0.305412107920505
0.0715077384417041	0.18513822931153	0.146706202401335	0.142116498978255	-0.0317263481634311	-0.059806729690229	-0.111492906413843	0.0553985275709729	0.160556779234929	0.0778956123136215	0.140599093564946	0.346482149871218	0.299752483730702	0.210568090586342	0.268478220850688	0.310255668613165	0.278353407122401	0.202616811109581	0.10736095955214	0.141531804251528	0.160353634287651	0.108118314339632	0.113525136409498	0.133084365898889	0.0658141176474828	0.075812670342768	0.120318228523039	0.0889287202820994	0.0811783083983754	0.046161964799908	0.0592997575042355	-0.104076008127596	-0.0991403991922079	-0.0316171981259184	-0.0420879546949746	-0.113712504411293	-0.13407564294807	-0.186245407029514	-0.223038759407938	-0.274410872655312	-0.315835524981738	-0.30054568245889	-0.338512439836531	-0.369069465446091	-0.313492170036939	-0.286204168716504	-0.350052364202696	-0.327364162083216	-0.220648579515988	-0.296026422939539
0.00738937980265491	0.0940827390196591	0.135988514347897	0.103406093708503	-0.0520651745435591	-0.136533917557262	-0.181108429832149	-0.0239756298045722	-0.00703110696276266	-0.129777213795093	-0.054030159524444	0.128621131101283	0.0261375716285807	-0.0545556784619553	0.0742653693977933	0.1093758814728	0.0337969615995651	-0.0185967159959951	-0.00842743901476072	-0.00593376842562233	-0.0628143237275088	0.00361126960126247	0.0693465362424214	-0.00225055838819771	-0.0452884788364565	0.0568638190325728	0.0991611426180005	0.0758801602128763	0.0748429894165885	-0.0626290761999665	-0.189260075598324	-0.201493585470105	-0.264987665012473	-0.20447634938834	-0.0913914512028882	0.0799685051170344	0.0203564142196988	-0.0285101370803185	-0.0475141820999623	-0.180945859705272	-0.304316268946049	-0.257533014416104	-0.289595353544704	-0.320880607899595	-0.230745248076996	-0.189502020391272	-0.236514129974242	-0.179495518011652	-0.0655370711790931	-0.145330280612304
0.0235071446380715	0.119109678715532	0.177680236512396	0.194862752523326	0.0744571228861749	-0.022972892942544	-0.0490799906903411	0.100690069727986	0.0885672538239606	-0.0193540736330888	0.0576584429930531	0.170319383351929	0.0711964404316739	0.0079285628473922	0.094236353047043	0.0997644359710363	0.0108188341195635	-0.0195981784753827	-0.0240994689120733	-0.0352766461870722	-0.0488465434118078	-0.022096044292936	-0.00222140203961626	-0.0220669944551359	-0.035932548296791	0.0220205499929556	0.0619479893554546	0.0576384778680987	0.0386788138256353	-0.0399519669352798	-0.0931028052580874	-0.0994596510066057	-0.123107734590289	-0.128430339464437	-0.130352418264824	-0.0986440995434243	-0.0413132714665996	-0.11161137322892	-0.158033959757382	-0.25153616047097	-0.324047925544467	-0.292263670744887	-0.316557561018972	-0.321632363008659	-0.266736919936657	-0.236505117760299	-0.24838194449167	-0.206133154006476	-0.120669378086878	-0.152309247625267
0.0416859079961827	0.114024646098206	0.220028753317005	0.252107553917023	0.199200113028144	0.0866128503922739	0.0723984742054078	0.166478777937133	0.0973536981034423	0.00233691855637318	0.0551972685869933	0.0744064586019395	-0.0316038508654598	-0.0781731883613896	-0.0192267118368977	-0.0245424466312592	-0.138253343381685	-0.162647421727114	-0.142266112795755	-0.131715619382134	-0.151185984800754	-0.117671054271457	-0.0814398708328098	-0.0879033938678548	-0.0754442124380219	-0.0171630726350278	0.0320697012533319	0.0400825023296065	0.0183460622150525	-0.0898488454967941	-0.147929393591082	-0.154530243642524	-0.157890468189574	-0.159195529242982	-0.184927867653935	-0.122337503832822	-0.0961471473581635	-0.137961915661904	-0.144195702840172	-0.217498406501567	-0.278285387508454	-0.249147826153334	-0.248154946381474	-0.233885799562617	-0.205479030650775	-0.181115428748144	-0.147188320885293	-0.101090163796378	-0.0632438452415156	-0.045496624443216
0.0546351043233044	0.104793413948552	0.180115329626682	0.250050517738355	0.272345179399469	0.2024626338136	0.210866743795538	0.249503121509381	0.171427217901919	0.108986903966864	0.126041035512938	0.0754079273770609	0.0138817350753673	-0.0163611675079133	-0.0300642452018812	-0.0335364958295621	-0.127507984917755	-0.127293698753501	-0.111594544730996	-0.103520176810828	-0.106607772939703	-0.101552503096142	-0.0825108981315511	-0.0639040764438732	-0.0610765303337893	-0.0406014822154736	0.019549911202093	0.0280772203692644	-0.0102567745701855	-0.0772922629624686	-0.0615176878244743	-0.0767373766500926	-0.0698271213131101	-0.134019962802781	-0.20462313741703	-0.210516597393355	-0.181014472161697	-0.189195351489646	-0.225680542628565	-0.218190564776919	-0.193436080798073	-0.162796684144536	-0.167458465383268	-0.160010870865544	-0.147891829013133	-0.120088123987904	-0.100648724376815	-0.0623706800003367	-0.034527363715111	-0.003921711723666
5.31183941621085E-6	0.0164104190733544	0.126256933223989	0.216088292412704	0.330304056827876	0.237681451702029	0.272809446568095	0.241919219809442	0.0962133337865903	0.0505361766513502	0.0291384404490422	-0.0792721503355372	-0.128459815992604	-0.130120319519369	-0.148234387944865	-0.169823152709146	-0.245792684229689	-0.243444762831186	-0.210471374175667	-0.159899002331527	-0.157359733628903	-0.15993188157097	-0.125257252683944	-0.0746934985880309	-0.0429348220446762	-0.0405734459675454	-0.0221986743451234	-8.92934681489472E-4	-0.0359855566711281	-0.0789700871333463	-0.0739742954319438	-0.0911611206858678	-0.052411375143096	-0.0610896275485123	-0.120544556601412	-0.139726368527045	-0.203781656588792	-0.131623036553605	-0.0910776536959666	-0.0564277899211308	-0.0286379310982864	-0.0304330961805716	-0.0123125326553215	0.0222070635211287	-0.0081568370379366	-0.00682030049713307	0.0449649789857628	0.0915452774986972	0.0719827451273475	0.123964328545126
0.0377759889128953	0.0404074801439746	0.142263447428432	0.251558812148789	0.398888957343366	0.311597442853896	0.363050056764214	0.331759159457838	0.155678439362716	0.120693367616677	0.117443889112537	-0.0290987125304491	-0.099456598175732	-0.0737243473097477	-0.107855276548453	-0.15591503350922	-0.230092741741325	-0.25903748789551	-0.249374092947486	-0.218329371239467	-0.247582785034699	-0.252710505242131	-0.243566049449506	-0.218707059275186	-0.181597492887896	-0.14835910701335	-0.134096696947606	-0.10435034430408	-0.120019121485446	-0.143227735131834	-0.117323839762283	-0.129026262253259	-0.063307078021706	-0.0598873331774509	-0.1457469899179	-0.10906142891839	-0.117854751037408	-0.0855887425898171	-0.0491540202387062	-0.0315776858900169	-0.010150957364859	-0.0215443287095114	0.0305728615221999	0.0828045174642059	0.0194405492886993	0.0316398714453476	0.123739143941507	0.147680410168521	0.122886189879185	0.20851202423449
-0.0198862036302694	-0.0269000965398485	0.0798786942842227	0.185921597580556	0.325532324054708	0.249701850868496	0.307643807166308	0.264028203611095	0.100058735718817	0.0788898905129629	0.0808590044097428	-0.0666791777300294	-0.126385166775034	-0.0990941520013629	-0.135948568239174	-0.169215980817817	-0.220877272801048	-0.268177360420859	-0.248227005385102	-0.207931237291144	-0.239786566166874	-0.267783616454183	-0.262688286392366	-0.22996633143484	-0.210455231251	-0.198264967381351	-0.179885987754731	-0.150852443495551	-0.136122198217085	-0.110241447191996	-0.056965276202626	-0.131032093843152	-0.0506217398999559	0.00676194777856521	-0.0784683462871196	-0.0949391716396978	-0.10554179316332	-0.0882444821396301	-0.0361773300577637	-0.0118393516105805	0.024774820373602	-0.00838501501928783	0.0591715032929134	0.118241963071586	0.0392038254854834	0.052578078777711	0.152369967238525	0.159491002740894	0.125733924502478	0.222789635016151
-0.0374364808819905	-0.0417079440778894	0.0441950686209769	0.120349925200937	0.216805327553136	0.160812493524366	0.216819503438924	0.182946447400008	0.052385908802725	0.0427865697272866	0.0615989156171496	-0.0440453073825072	-0.0976938677397483	-0.0592252322129939	-0.084207477527766	-0.110947885914542	-0.171876787401646	-0.254907060426385	-0.235007355360178	-0.18944278357423	-0.245976199398046	-0.294111822648548	-0.274192131073043	-0.259691482371991	-0.256450433333996	-0.244382538179184	-0.240185656987494	-0.200701353774843	-0.168279137473127	-0.11605896653199	-0.0720568767160529	-0.15781028161543	-0.0766195205137111	0.0335798568577571	-0.034170627935079	-0.020236128458638	-0.0271521081438287	-0.0276584466623248	0.0315061170211219	0.0525902631057169	0.0748327520279457	0.035554780142095	0.110735920217236	0.165077575278432	0.0826639110450217	0.104152368167967	0.207584132697848	0.193500109858519	0.144599172998706	0.24648104138917
-0.0417365382079526	-0.0209353710592879	0.043409935772039	0.135694664429561	0.206065449694361	0.151290997171669	0.173551540282988	0.159389447020863	0.0581110747393251	0.0403290473855086	0.0283018284464492	-0.0480420161906173	-0.0826387013962249	-0.0634700235954317	-0.0777936285375649	-0.109206706777356	-0.160413884478201	-0.204742341198726	-0.207921097422045	-0.190835739037218	-0.233955302357897	-0.266819949138125	-0.269576516166353	-0.267013463253701	-0.23258479966508	-0.251311071150049	-0.287412133618721	-0.248141781913114	-0.205257890553283	-0.128113358464686	-0.0843257175300193	-0.108752205021629	-0.0364325489801561	0.0718856921420865	0.0187187358972897	0.0274031608891686	-0.00512119994589434	0.0538265498763145	0.144356504702947	0.179825908650169	0.193680234079995	0.149958656903685	0.208180456599694	0.252398818151806	0.17726534225129	0.185088567609121	0.267863049287429	0.2433497986353	0.180169717853509	0.262487269835656
-0.0910135182380033	-0.0842724716397554	-0.0241539100403174	0.0487885509997479	0.0874642067386937	0.0503484199996083	0.0765580680701265	0.0755994352147115	-0.00471023616500293	-0.0152149559944474	-0.00773607096377429	-0.05183654668394	-0.0813960314947684	-0.0660976525175999	-0.0549085755811353	-0.0841446226515851	-0.14027613720541	-0.185787767706317	-0.175876952286189	-0.158458202370446	-0.201301999511144	-0.228175518670105	-0.227921844601221	-0.223567297173463	-0.187947497727927	-0.181376154992604	-0.220709149666666	-0.186139950570218	-0.127602372368596	-0.0352297577784492	-0.0181272565041439	-0.0909836336801846	-0.0195040566891422	0.0987425039578892	0.0249725945042586	0.0252574229280141	0.00816168257031226	0.027653441518519	0.122851256732456	0.186668394500156	0.201772676912818	0.141270970047686	0.205264702820752	0.269449247693273	0.183520271944161	0.16706240373781	0.266860686659222	0.255200386308384	0.171454815364632	0.253410148419687
-0.10782444637804	-0.10663973370044	-0.037312067739761	0.0360403560777277	0.0797205292053399	0.0310529542898942	0.0651631274045511	0.0536092285601334	-0.0434907703797612	-0.0532551170278317	-0.0367171506618446	-0.085192740764965	-0.110154143985712	-0.0906634821722882	-0.0865921202485415	-0.104965434664559	-0.166211971724282	-0.224586570471706	-0.182654973736527	-0.14736109934811	-0.191637811603297	-0.228606628228337	-0.214811052285782	-0.181527702858539	-0.159850825338797	-0.147382156793129	-0.164348815236374	-0.133903718015856	-0.0794031445776455	0.0193435428617326	0.0450368477033785	-0.0589372518586599	0.0149446018410609	0.109033295174363	0.0336994245379605	-0.0101582997019313	-0.0313386511786887	-0.0193375729113382	0.0580092099379957	0.149742280147347	0.180028688327945	0.120523447935514	0.191270849900804	0.268216276849671	0.178959459845919	0.156419491273973	0.271820395876925	0.265827546989977	0.172877268038755	0.26178040205236
-0.100225622710022	-0.110428038033724	-0.0538390618126506	0.00537497275352809	0.0549842758194874	0.0177162774917422	0.0478282830955395	0.0247889797122257	-0.0598388542791785	-0.0610380575531068	-0.0494122225903679	-0.100734170270661	-0.107158885875427	-0.092675584247527	-0.0922428711726205	-0.10628742937905	-0.163002493631205	-0.211787983606157	-0.16604434787795	-0.137545335776886	-0.17412217634578	-0.206062944420224	-0.198969992871116	-0.156515183342962	-0.132292440602857	-0.123704435757471	-0.137593365771191	-0.111659097956187	-0.059776505605153	0.0493979349514063	0.0811063997281646	-0.00599816465717254	0.0580177882527352	0.117545039171253	0.0435611255176768	-0.0259379270861741	-0.0325433782013818	-0.0206464711710549	0.0398022967078517	0.148772798442536	0.190507591446356	0.131783908847782	0.198221907545862	0.276458323885992	0.18431730618577	0.152772656949978	0.265905056249162	0.260804750931597	0.161128508405925	0.245141216518093
-0.105990673425327	-0.120251210548835	-0.0666896734084681	-0.00719254241491017	0.0374808373437666	-0.00555483251219261	0.0256226797583403	0.00956512936506662	-0.0727288105479149	-0.0713551185268395	-0.051908514682903	-0.0928570077679536	-0.0991534292393642	-0.0776038893143749	-0.0731857116795995	-0.0900073086375272	-0.162061768303136	-0.216116259719655	-0.171029268427381	-0.127160100299538	-0.156124685687712	-0.203379368177147	-0.181237345079009	-0.121046642932049	-0.112949297162879	-0.107766620966961	-0.111814045286392	-0.089092799775122	-0.0527549031778518	0.0531718255522427	0.0889577721279358	0.00543166884397486	0.0728333355351157	0.115095225410969	0.0359596110318561	-0.0711677000744799	-0.0853919227544696	-0.0393666650784483	0.0149629865888304	0.119164268061844	0.176685731983833	0.119244897372057	0.193802818256116	0.271153026859058	0.177486054296063	0.149474349567404	0.264385257562629	0.251167228921355	0.141786211167707	0.231906617644115
-0.127888165668476	-0.139657007352201	-0.0897371208007906	-0.0227309862612084	0.0557254390361578	0.0347420494550786	0.0931783442733871	0.0662987784725185	-0.0265311541393939	0.00114850431927575	0.0330941540458896	-0.0478489925026798	-0.0585745565086521	-0.00350552749686727	-0.0154206505885775	-0.0585492723822009	-0.135394187087816	-0.20417339824023	-0.198926000054696	-0.18655345444287	-0.222905046535787	-0.279835096875155	-0.289018079170931	-0.257360002520117	-0.237828098750233	-0.237985708768097	-0.265555291974628	-0.235881954441105	-0.190791088744813	-0.0898542302813492	-0.0217411090343153	-0.0872087386253049	-0.00155686567796407	0.0991679174758933	0.0121415829498521	-0.0148524713752359	-0.00913093692572004	0.010201400738329	0.0807266831697573	0.153317061680108	0.206534755589869	0.1441061867759	0.23390385013236	0.301568906054243	0.188776014673825	0.184164337873333	0.308644935316281	0.271683314124374	0.15792762999259	0.273700378297358
-0.105094200299966	-0.127462371521255	-0.0787646759999889	-0.0291878744177392	0.0583309485609361	0.0458598347124371	0.106107012744546	0.0640257565471825	-0.0207493392268626	0.00922308497845827	0.0317333309433556	-0.0592529826007993	-0.057481439386855	-0.00689099748676945	-0.0254135184970913	-0.0671077724636008	-0.125365509956462	-0.167222259212455	-0.161294628128383	-0.18612609574512	-0.215501486999402	-0.236923339829828	-0.279719506864101	-0.274224655352942	-0.224480494664523	-0.229285594023874	-0.269510408870641	-0.233167774552672	-0.17479274138835	-0.061610700887371	0.00422002000894735	-0.0300985079932971	0.0392309986912444	0.111814321849167	0.0470059486331501	0.0347209378836958	0.0513554435419598	0.0397405557895751	0.095189005408794	0.17180912459169	0.227292443576458	0.166171707062395	0.242692396686277	0.302062136593734	0.192351977948073	0.181110029559656	0.291908081638368	0.256017688005161	0.15480826112495	0.258782566730778
-0.111435592493924	-0.143907798558005	-0.101982761684793	-0.0663341375469983	0.0127194481762481	0.00425263236638776	0.0553120143765381	0.00980311191187422	-0.0663959412296913	-0.029510064727496	-0.00656488781239032	-0.0836734793223026	-0.0669123491375922	-0.0175118168122778	-0.0337283266763291	-0.0736382114963818	-0.128021771309076	-0.164208987517321	-0.134843450644008	-0.143042132622183	-0.173242455605618	-0.199453420778296	-0.220407248517923	-0.197653983407965	-0.16173618611385	-0.168759973419399	-0.208979285168742	-0.18556867133635	-0.135885441253662	-0.00721889508475114	0.0564448616925785	0.0480599430183191	0.115614630868949	0.141511488441054	0.0632263470040969	-0.00451241306496815	0.0424679545374561	0.0578055064041774	0.0954242630776818	0.199262736188269	0.262877403808851	0.19694664777203	0.274800669449658	0.341657900084268	0.222890428850362	0.193215350360188	0.308574717407908	0.270153144895312	0.136669346008879	0.244107152163599
-0.129475689382064	-0.168971776318486	-0.139439826751914	-0.0947702540021681	-0.00608027720110534	8.86811185042022E-4	0.0661765044322547	0.015077558260456	-0.0648781848606879	-0.00352812631995927	0.0314345132770612	-0.0679939421186885	-0.0530048099406459	0.0199275180550886	-0.00822976172391221	-0.0521609527040614	-0.103828325102113	-0.137518843707341	-0.114911855789233	-0.138755976138692	-0.170041221297737	-0.193889692755872	-0.215488907784674	-0.204120150240359	-0.183248726543045	-0.199029574906515	-0.234575248629342	-0.217782098773276	-0.18750825278515	-0.085039969302602	-0.00353891178237413	0.0256570835613321	0.0933396254461539	0.10781014873531	0.0276243145281108	-0.0251127873053373	0.0296476822580738	0.0653115647661502	0.0992311937254784	0.177016244112163	0.24991800079609	0.197374330798543	0.272438881342872	0.316529300551079	0.203462549447755	0.194376740064585	0.287708476870861	0.23131841630245	0.113164142739014	0.222073143871823
-0.128178704073295	-0.164838349316287	-0.133969637262004	-0.0965589332311454	-0.012499551673221	-0.0131229894048476	0.0497868059221124	0.0122812917413222	-0.0655021115184991	-0.00403458991106138	0.0258617699328957	-0.0649656331164434	-0.0619362098930783	0.0153646568395832	6.02366228969828E-4	-0.0571473563135717	-0.10664183578306	-0.129649058389681	-0.121205632977535	-0.160386992785568	-0.188835948183912	-0.194665401105463	-0.231711977053461	-0.249212848092404	-0.203045639056998	-0.22597637645237	-0.286548813972086	-0.264661484707872	-0.228904382919306	-0.128203803903339	-0.0679168049225175	-0.00410579679389405	0.0554193841860625	0.0999378969568732	0.038104122299871	0.0153640361410296	0.0489127328008181	0.1045465015894	0.178438248625813	0.226598302984999	0.283838018096334	0.235955947240427	0.306351134694745	0.334093106798439	0.237223781325935	0.236317952627914	0.309929558194287	0.252086555111166	0.159162346779291	0.255277154026462
-0.0848596590702931	-0.133846198832537	-0.134563825331175	-0.111459263178714	-0.0329877352885774	-0.0150082100030262	0.0338751903393681	-0.0137579405802298	-0.0634528044137466	-0.00106692253580093	0.0151035900495108	-0.0594334885104099	-0.0338976313328865	0.0275415037106589	-0.00311778879277749	-0.047239082055665	-0.0924301004393608	-0.100660970155821	-0.101456864403807	-0.147514899937899	-0.158321887030922	-0.162015584581592	-0.218228894107455	-0.223712145999473	-0.167589559016218	-0.206297293925839	-0.27190669503771	-0.249695727274276	-0.207540686919164	-0.0810946043282271	-6.52311243558056E-4	0.0607138697066643	0.116347628240307	0.122645433557601	0.0539333422399565	0.00943482195652817	0.0434865321700854	0.0884758619769599	0.150659974494974	0.238457436544349	0.324760737479083	0.266243856969204	0.338380177547052	0.373997224165122	0.260774591814531	0.242379672913207	0.321450372327471	0.24890767545708	0.128018329254635	0.231097076774022
-0.107451809066412	-0.166196660011853	-0.178167351230366	-0.151579152771142	-0.0511096023524576	-0.0064204583444211	0.056347468743321	-0.0167349417143219	-0.060840225868126	0.0296286349573967	0.0427173594111945	-0.0676607183661094	-0.0179651501176712	0.0642328758561625	0.0139058100900259	-0.0415939316499222	-0.0764734711541424	-0.0760583172560751	-0.0811410759019724	-0.131427565957744	-0.118888442626846	-0.12111723410147	-0.179230983977199	-0.174823337470408	-0.12528641935148	-0.174179363420221	-0.235084613501356	-0.227211787253308	-0.190939567723018	-0.0894292889299937	0.0108584677047807	0.0998239355196715	0.15010083322483	0.116589186764403	0.0405924372709559	-0.0165624673765075	0.0344356328777834	0.0852032766672721	0.12586223681874	0.213195103758881	0.307131616978934	0.255921752381507	0.308691336787516	0.331335311998978	0.223253987012588	0.198811351046642	0.256216673023714	0.176324360405879	0.0574324598775834	0.162716699756675
-0.111225582236158	-0.170746140297703	-0.161174844533935	-0.137394056095224	-0.03621496618821	0.0072839330791428	0.0776077279015074	0.0036083460423112	-0.0597449972395589	0.0351891815267827	0.0467828677964513	-0.0746516458407518	-0.0425627232654731	0.044594504489067	-0.00799026798544949	-0.0532085526624487	-0.080918398718931	-0.0780239202250676	-0.0996692137670594	-0.150671268454895	-0.143014880601709	-0.145143328805832	-0.203942369060202	-0.215189836569337	-0.170608851622032	-0.222296336464787	-0.281089523513463	-0.273750141485655	-0.264014118477713	-0.187240392052133	-0.0854231077687919	0.0356633487107476	0.0849199163029053	0.052559442750947	-0.0206026609694095	-0.0413739064772749	0.026740527928761	0.0973341013134405	0.132014427635629	0.198071685736914	0.295153897996864	0.278784081775025	0.31779640303299	0.307188503091122	0.226767370731758	0.233639959421643	0.258656703857539	0.170654416975733	0.0950243852778632	0.198950925860834
-0.109223461197279	-0.155020517544605	-0.140825364197104	-0.12773582670007	-0.0406296478687744	-0.00155007445257912	0.0547305645044662	-0.00924071053694542	-0.0607945815013003	0.0154076812265543	0.0154455447327723	-0.0718326922946466	-0.0471594054175196	0.018849012971014	-0.0140415462090387	-0.0471813673579732	-0.0848586963827804	-0.0762165219844967	-0.0999628835525731	-0.160821704325292	-0.176137202497566	-0.161873354261011	-0.207561689807765	-0.240878077161762	-0.200365337497634	-0.241559842724536	-0.305509879481229	-0.289171333249872	-0.264877968157549	-0.18468450731866	-0.0992683020239568	0.013310565191107	0.0515806015593018	0.0382383972261341	-0.00714826046338094	-0.0120424714142604	0.0422138918702787	0.119295853276252	0.15507156885236	0.237884618873541	0.325923111652362	0.315224419331303	0.363145324840975	0.339911819644989	0.262657476756484	0.28230386233447	0.309555235810939	0.217267285629336	0.148218552684753	0.234243965225944
-0.0787805493819245	-0.14245367755596	-0.137327900488371	-0.129457814333764	-0.0239600844715384	0.0179112675842672	0.0635399391951966	-0.0183164133660398	-0.0663685033142246	0.00296180134089838	-0.0101463688120512	-0.107867340827863	-0.0733427159755306	-0.0102986438585292	-0.0541283255414203	-0.0900001607422715	-0.123506563950643	-0.124026537674499	-0.140404390349688	-0.185087837627627	-0.176165480137162	-0.182820951921806	-0.232152887142497	-0.218197813688539	-0.158650100137614	-0.209566347606898	-0.278248486025222	-0.261608645964962	-0.231337419095547	-0.132840717159538	-0.038657914385144	0.0199666007350419	0.0836546330823094	0.091785153295392	0.0125893040657474	-0.0172759152660217	0.0113644834863984	0.0808847220233826	0.153304280415751	0.257110287888894	0.358634928176165	0.308047019299701	0.376572434565011	0.392992449626885	0.275014916270975	0.269741518797355	0.340477702005881	0.2564310894076	0.132795417870048	0.250674607412777
-0.0847444086705377	-0.160476224304841	-0.15460051427334	-0.150731923579014	-0.0246493488723972	0.0382372149251779	0.0889501452651962	-0.0171490142288512	-0.0621132146071172	0.0306170144260044	0.0125828275527159	-0.120586655769363	-0.0703973655029958	0.00121016687715208	-0.0678243593934141	-0.101161859273024	-0.118730636011583	-0.0924110810632203	-0.111126785685364	-0.164260694876669	-0.125240728026596	-0.110649312925826	-0.169951009728404	-0.149311511979155	-0.0793760644378999	-0.146870641470468	-0.198507244231006	-0.182454511312986	-0.184198277051941	-0.150001616026352	-0.049456444394128	0.0613628125609162	0.0942449407966568	0.0248043557334138	-0.0431949169726125	-0.0727875551631807	-0.0280251998519865	0.0353721940853314	0.0768519371480283	0.169644001237114	0.275391368452425	0.255108858495216	0.279860841670404	0.267330913841492	0.192842418206871	0.191429791362176	0.210088432268808	0.133673333708434	0.053771168963047	0.162604983673673
-0.0892269732378524	-0.149166765431742	-0.131671048807239	-0.135180661375838	-0.0343895786227989	0.017324830232553	0.0627228636921398	-0.0202981563191022	-0.0705162759126092	0.0136763299660591	-0.00303530567940285	-0.116787071431353	-0.0942796443224876	-0.0313063824100528	-0.0743602113977928	-0.110040511218492	-0.109252977642135	-0.073549753607996	-0.0781214656099808	-0.141103879766063	-0.146425390250354	-0.122415695260562	-0.166158359254204	-0.196619212893775	-0.149485849222052	-0.19299657064329	-0.23832157099711	-0.232934301707936	-0.256568008987382	-0.227339321820868	-0.160528054940228	-0.00767477334382462	0.00523583441756748	-0.0675958807683841	-0.096287861431475	-0.0379573980508981	0.0461180163826019	0.133890207216789	0.139139526956084	0.184697539299205	0.264595588252034	0.286563659027543	0.298046278109467	0.247376512600989	0.212872973625351	0.246697073290288	0.219485479133309	0.123141918663891	0.116417388145736	0.201201022314006
-0.0689616603106925	-0.129292711475938	-0.103174352103108	-0.125015201584372	-0.0297416692302431	0.0153922556633384	0.0463042078166906	-0.0361370667379343	-0.0732961067392261	-0.00350262230245153	-0.0413133543797772	-0.120508412834123	-0.106010602848225	-0.0745713300670654	-0.103172600113108	-0.120117306339204	-0.118410052342043	-0.0808261148145743	-0.0946999120383237	-0.151941273387797	-0.147238335534404	-0.118622535355448	-0.153582363306949	-0.167967828391484	-0.124192607097979	-0.181294775495656	-0.202961497350362	-0.19661298116356	-0.193949310126891	-0.158102848361092	-0.0752129418269275	0.0854328269457731	0.112423071167151	0.0678655568956317	0.0229082238231916	-0.0247257235113708	0.0517348149623133	0.113946191168933	0.110974778693464	0.117373455581408	0.167995111772313	0.182062443011214	0.201108360555499	0.160605341241159	0.129848067037472	0.165944358401356	0.153659893394131	0.0758956835546195	0.0790576266807292	0.145779081113311
-0.0967969086915196	-0.141311771989916	-0.126417005727333	-0.148251439714706	-0.064998779766193	-0.00812510898886953	0.014023153003339	-0.0688953974927083	-0.0805763862557326	-0.0266891443458847	-0.0554309083873766	-0.113705878511396	-0.0863187508387828	-0.0572586075789124	-0.0828042058774901	-0.095151644165472	-0.0924199229869314	-0.0862280353137747	-0.104613268506752	-0.123995104750646	-0.120615294578717	-0.126241642522762	-0.14588368957583	-0.148494542560449	-0.126862008428114	-0.153738672058792	-0.168114827423114	-0.189241316034083	-0.169024305380735	-0.114088667577478	-0.0348397204172515	0.00274830944807233	0.0480353570201791	0.110734980362495	0.0292335368037885	-0.0305980207213776	0.00839481641649954	0.0684356303056247	0.0761552504531385	0.0771935498975501	0.115582681321596	0.105358173732396	0.115314356782847	0.0886788688487289	0.0585104926169972	0.0681724392264042	0.0682807868847585	0.0157974329138367	0.0010961896304788	0.0378711062519966
-0.038826352629008	-0.0685164252134446	-0.0432521331996556	-0.0696504632428994	-0.0160644702767441	-0.00259894221517446	-0.00669208437562525	-0.042348954312911	-0.0664602473779758	-0.0471647476049814	-0.083364719776294	-0.112823127546778	-0.113185341169002	-0.0972113663636503	-0.0991616975126823	-0.112161120290207	-0.112886443943303	-0.075384238446239	-0.0561624313383041	-0.099035617300064	-0.124521814385386	-0.0905334400164404	-0.0967804544937755	-0.134869763995896	-0.114266759759567	-0.162827681655524	-0.183355975313618	-0.185981567097759	-0.1759701550742	-0.134349433360757	-0.0924003076911193	0.0959950047250915	0.113382128554425	0.0701710833931759	0.0408934746040168	0.0249539342379671	0.107501194355538	0.190035736011006	0.163647857890639	0.113719551091674	0.123689734028223	0.133480090825704	0.144623617728064	0.11666998084691	0.107048224533128	0.138771543878458	0.12860150869988	0.0762930298811848	0.087936478450391	0.120544651103012
0.027365165162045	-0.0288291694560994	-0.0604789288685703	-0.0602174818896	-0.0149946772082369	0.00149877040319792	-0.00942756046526022	-0.040687215359279	-0.0284272457599886	-0.0209488074367308	-0.0651831710764263	-0.0954911548121028	-0.0688057809266559	-0.0654169695181147	-0.08160231800894	-0.0911140657752417	-0.0641539999567813	-0.00901385308502013	0.0291432620700688	-0.0244299372694478	-0.052251484686658	-0.0370208041024533	-0.0844042433731253	-0.118370143934168	-0.111859177465282	-0.208931159927017	-0.247317664005455	-0.228491893689259	-0.259716316934143	-0.182291013713763	-0.122911642923968	0.043228609923333	0.00865818357406314	-0.142564413083152	-0.0583928054757342	0.0497289179816579	0.136586269087276	0.208669958818592	0.140554331072566	0.118164129609696	0.210796140709415	0.258386903052671	0.263354218234153	0.216131952827901	0.198638203313722	0.252093935302293	0.207982126153885	0.120711456508239	0.143180485157466	0.183290710985881
-0.00531549227837043	-0.0349738032288465	-0.107511575762594	-0.0954174193730351	-0.101323237668417	-0.025073755863249	-0.0658780332357175	-0.0877109756555905	-0.00667304078326033	-1.58037871274028E-4	-0.0584415189177513	-0.0213268673553744	0.0139508267200379	-0.00650541865505318	-0.0086695198059843	-0.00368072887651639	0.00360091122263919	0.00476837493820675	-0.0171136359653538	-0.0399594785627854	-0.0767521580272273	-0.0656550029755002	-0.0912660821573989	-0.160522875712805	-0.152710320419176	-0.172445901485044	-0.243170249730811	-0.263441887525042	-0.234178404209575	-0.19648146532722	-0.213315116860632	-0.184249270452305	-0.214004960450224	-0.11425601074635	-0.0332688021132716	0.103360723976088	0.112651541859092	0.172996573880984	0.25581810354222	0.223803049746259	0.260765336615418	0.273414465817691	0.280187963484722	0.219147697402784	0.200378025552738	0.226680671179795	0.176469031515519	0.0783406624940099	0.06116532758693	0.0657930152775004
-0.00760440214836701	-0.0521955071053378	-0.0892257233667811	-0.0919889554285023	-0.047693114684137	0.0134816301649933	0.00714032804687393	-0.0435629285665235	-0.0163040494365438	0.0108968581931643	-0.0452476985226196	-0.0881537062391635	-0.0610054475828299	-0.0540755225802252	-0.0930903711743514	-0.0956507762980844	-0.0648997061563592	-0.0270506983248023	-0.0225041150941133	-0.0807893627231472	-0.111856617832105	-0.0827147479019122	-0.123841708345111	-0.201924585538405	-0.179503292775163	-0.243035073360263	-0.295834004891667	-0.29507979411143	-0.309516890139406	-0.28062314168232	-0.241227531665158	-0.0552136897730488	-0.0835580584498	-0.142758046184809	-0.0716533970754605	0.0612687915867101	0.157603796891305	0.236108995999154	0.221105804900859	0.179918863905885	0.253313237550047	0.303749261424277	0.288243883394034	0.214644815449142	0.212918510490503	0.262286246796225	0.184301682116062	0.0718194535754324	0.104995683968981	0.135751528143118
-0.0419021569129313	-0.111588573844185	-0.148781976092432	-0.137887757495988	-0.0455815892848766	0.028121617578515	0.04887669728866	-0.0399187365378824	-0.0318661975939013	0.031672582643139	-0.0218697055609893	-0.114236418519657	-0.0655303284957775	-0.0294189593358051	-0.0899338280273813	-0.113927106013433	-0.100073088662106	-0.0737327481196111	-0.0782226632887425	-0.140142281796949	-0.144607472835517	-0.123961406584982	-0.181302532277689	-0.229262895072722	-0.188580733182322	-0.256425796779822	-0.314712952064849	-0.314487259783108	-0.315255000040603	-0.297067547216324	-0.229593230386245	-0.0458258952742394	-0.0565182919221181	-0.105385415255959	-0.0614431771446248	0.0478673287381758	0.129541837047461	0.193449150347981	0.208444628580361	0.177118798934443	0.253858301014328	0.281620081074622	0.27914660940265	0.225703422086672	0.196446272224526	0.23264629040724	0.184368393935912	0.0717238975544282	0.0755775074749182	0.137492894580357
-0.0569860889954358	-0.139337396040543	-0.144929720848891	-0.131245916840422	-0.015914475621837	0.034764890176982	0.0704408248345517	-0.028437106415851	-0.0600166018711798	0.00900384613253996	-0.0321897650370503	-0.14711373790462	-0.111949197532261	-0.0621443691492726	-0.115514836396848	-0.16169646038646	-0.19160043880455	-0.17533072849929	-0.170363965330038	-0.240782015103682	-0.247863611015152	-0.201043252672809	-0.245283882052843	-0.287528101841068	-0.231717722947398	-0.254986004408665	-0.305079502642259	-0.306837387771727	-0.299421576473282	-0.319271178031671	-0.276591887558713	-0.0685021499343381	-0.0717957714407221	-0.105437084960119	-0.0867146117876956	0.0357677421443101	0.11227390728384	0.160950804503064	0.206624971024409	0.169483981255001	0.221277309634074	0.237272425416137	0.252199944676377	0.222264077166878	0.182845455510153	0.207385474265712	0.205171186270879	0.116011255184975	0.086929926746106	0.17227150752164
-0.0690140449368619	-0.146746052044136	-0.122128903339386	-0.107447554359181	0.0317877278333614	0.0737786298742912	0.117050359628302	0.015576738373736	-0.0416713908241982	0.0311748481033376	-0.00744575198367253	-0.144297823684458	-0.112162230962428	-0.0673395003881977	-0.121555766020084	-0.160004868262495	-0.199239156237355	-0.19971830504618	-0.186950463340352	-0.238762869364724	-0.247135794386373	-0.222649087339441	-0.260023221633876	-0.277240565186982	-0.23289110158432	-0.261745774505304	-0.303174630436974	-0.299194616882814	-0.296634282339593	-0.30264780489943	-0.244868405562469	-0.0910220788775654	-0.0724649819036418	-0.104130521493595	-0.0996839616459733	0.00644302212693334	0.0720883583668484	0.123864340206792	0.159857579786236	0.139740676882128	0.203200157349277	0.216568122908268	0.242129499999683	0.222949370161415	0.166218196672154	0.194778261324057	0.210065460738869	0.123525824026474	0.0812201544237713	0.19047131568143
-0.0825902060262297	-0.155603042464798	-0.123116284873931	-0.0962061908644982	0.043423271346203	0.0808984065110383	0.148679676625146	0.0526634287985128	-0.0261749194172659	0.0594702330225894	0.0448208088587155	-0.0950063209566381	-0.0733371008200916	-0.00340849400538884	-0.0552562131990188	-0.100131221894251	-0.144917277302302	-0.152457818056486	-0.14651815450526	-0.180567369684221	-0.185592045459245	-0.172939351675219	-0.22478013318333	-0.248519440362192	-0.192612422098507	-0.209937563623569	-0.260291820151576	-0.257297417352328	-0.24884858887164	-0.244773210562361	-0.194332114444682	-0.0794540715696513	-0.0557597918362802	-0.0545289074635289	-0.0547513219234383	0.0169694119351966	0.0834414934380011	0.106123094697332	0.142789826977411	0.121753898091403	0.183972199092049	0.19157284722915	0.224891047305168	0.21268376545225	0.149764341709702	0.18207443946686	0.199721115176633	0.122089520552384	0.0927991811257665	0.176777130516173
-0.104387456275065	-0.18071915595067	-0.122959189284735	-0.0764619164602666	0.0883133717612814	0.112687471744771	0.208937263535143	0.102024420834041	-0.0157136154815365	0.0853599031279618	0.096417830297078	-0.080293237270739	-0.0691450050481945	0.0309545654268663	-0.034399547963755	-0.0939624772768162	-0.146878701376719	-0.178797962793564	-0.171614675822667	-0.194141095192373	-0.212455444255366	-0.213742265722649	-0.254138759404004	-0.269086892201711	-0.233377377799171	-0.251521320554146	-0.283114268142314	-0.282015578530324	-0.280941501130377	-0.252093236406393	-0.171062205804132	-0.0990624060396204	-0.0464963636316187	-0.0295308219942304	-0.0682612421489123	-0.0208768091458927	0.0486156755552309	0.081350025238573	0.107263736000244	0.0931683164279378	0.167476632376395	0.172214952248656	0.219712693852469	0.220253782927212	0.151011948294408	0.184492077979283	0.216895634728019	0.152062617300276	0.123764178698431	0.220363049019262
-0.126832752350892	-0.194005075370777	-0.137705197305137	-0.0829950651090961	0.0854387117624055	0.120897132899923	0.228998216365209	0.120827884335858	0.00109584593762474	0.10671385012089	0.131807787755686	-0.0586702107844689	-0.0541446318391314	0.0594681142811119	-0.00545636434675624	-0.0814749260198976	-0.136819551314042	-0.174006042433293	-0.165694743496784	-0.186493894947216	-0.223291985214714	-0.220297114466673	-0.258169338684015	-0.286821773044065	-0.263673809196853	-0.262033534523789	-0.292089688354033	-0.292742274220254	-0.292087214022833	-0.273438905877986	-0.203449772177126	-0.170022712470213	-0.119102806778195	-0.0652993500682587	-0.0848473235411287	-0.0058502442970179	0.0453810922238294	0.0692882894816725	0.0981501623077892	0.0671551304161606	0.13145677464845	0.136584966598222	0.190205279352264	0.191575441265294	0.124270639712332	0.163950999097516	0.203204224045124	0.150215627531704	0.130586944953091	0.226539660289924
-0.109633999433291	-0.163600120552594	-0.0837323932020369	-0.0149208316205335	0.146973881246568	0.145584173030291	0.263241794169201	0.185191713825238	0.0301928795438661	0.107170973621443	0.175728702263773	-0.0198976511680498	-0.0481757321912747	0.073491618500774	0.0192267029710283	-0.0612640565714807	-0.121629952273896	-0.180057712440895	-0.173381161872554	-0.18745366448196	-0.23170219721454	-0.251333234174287	-0.283191520286118	-0.297390316179227	-0.290788032648035	-0.274303921199767	-0.278864019891976	-0.266024312630251	-0.273150354957696	-0.252295156627483	-0.173600372380548	-0.191562792340681	-0.124274514961927	-0.072525407501174	-0.118550722909507	-0.0552313155457286	-0.0107001918670722	7.19047298256468E-4	0.0201460815710493	0.00983654736134437	0.074244686136098	0.0817226056955186	0.14580917159134	0.157472833603052	0.087934533771147	0.13705491509361	0.200490751770985	0.166519164557165	0.15041243565845	0.254948429870635
-0.085534760528673	-0.132272018175187	-0.0366569296250195	0.0549617051105454	0.230928982868747	0.202113963184317	0.322922166702273	0.242410000428765	0.0616243580535195	0.119233022421049	0.189826561741603	-0.0166239203912241	-0.0575050753596276	0.0578140640672478	-5.92019106656608E-4	-0.0720265183419466	-0.148676451539002	-0.21427890109958	-0.207033728439134	-0.206550837863772	-0.238008719878946	-0.258949161832751	-0.278267570508716	-0.266397063193479	-0.25026037360572	-0.240965229543404	-0.227372539307168	-0.209108833437515	-0.216069136815754	-0.1895273198588	-0.0991837231178717	-0.128404219857689	-0.0518327978373259	-0.0276453386205676	-0.110654425569805	-0.102276196060456	-0.0742788510167381	-0.0534992993002542	-0.0326735138224952	-0.0103977684247349	0.0559016147170226	0.0536392273585481	0.112958849771095	0.141015593011426	0.0658943077625838	0.102593488637724	0.177939778940235	0.159178436997071	0.136571060451174	0.245252327119812
-0.064378099570009	-0.0772255765827169	0.0446817979970755	0.156678838146336	0.318829299376835	0.258393726568402	0.378402507053886	0.311228583858669	0.102521350951249	0.129382031762915	0.18117059600625	-0.0223392522307404	-0.0765345555240694	0.00306917028285965	-0.0430427279415384	-0.099368777612572	-0.193317725432722	-0.241988374908021	-0.232677912915393	-0.214291019212885	-0.233153245164849	-0.25297848556539	-0.246738943525093	-0.211741416083216	-0.189216013624896	-0.165711962786504	-0.130259088856806	-0.114851825657752	-0.136177155480247	-0.156483129620183	-0.0840402109126647	-0.122766260918369	-0.054301566973189	-0.0568108538361965	-0.148465487113841	-0.15132958841226	-0.157900262410571	-0.141603308836247	-0.11683685569979	-0.0864234185700115	-0.0395593581392091	-0.0359114339692634	0.0075477184566453	0.0415514445927022	-0.0144190001648909	0.0140580917451973	0.0845109507753843	0.104761634964887	0.0969939718929672	0.186933125424432
-0.0866749024191508	-0.0768558516172063	0.0567974952345436	0.150735855315296	0.282923954934516	0.195404114065431	0.276410671426108	0.211834785818578	0.0280661499851105	0.028560949997696	0.0519244836775095	-0.120499424546565	-0.169203808037806	-0.113478053877202	-0.134594112922054	-0.177826043707947	-0.257582883993844	-0.289254224675034	-0.245502685536301	-0.206443277317485	-0.224682609577517	-0.22345668067307	-0.183399644545624	-0.15120710716661	-0.135342849947076	-0.0879670501272782	-0.0471398737852469	-0.0413503902569767	-0.0524479853283924	-0.10567473219394	-0.0905149094330005	-0.115636720697626	-0.0614772312348511	-0.039200553168283	-0.106079212695876	-0.119925569998706	-0.153489765352353	-0.112822125051748	-0.0803976115143017	-0.0720737478230307	-0.0668774791632889	-0.0741692336244609	-0.0367465445155135	0.00183301253132684	-0.0414964103199069	-0.0328631458768991	0.0366711254313284	0.0820425037708267	0.0641728261502872	0.128033156922243
-0.0374486103024418	-0.00980803589146429	0.0753978612768782	0.144093896504184	0.1891820773691	0.117854031434196	0.156622422763829	0.154234453495789	0.039585329899902	0.0233721507692228	0.066616285036241	-0.00517176148957454	-0.0537171740301434	-0.0242220038649983	-9.00793320903967E-4	-0.0161013404657656	-0.0999730891446278	-0.164036610875014	-0.0952073799628907	-0.0216667776489455	-0.0893928804565244	-0.130176336478256	-0.0434066639182905	-0.0235417127957016	-0.097022086621677	-0.0719030497129174	-0.00825858110375873	-0.0116477529144328	-0.0381456742517452	-0.0621197662464538	-0.0506050855093964	-0.108925555347414	-0.060649835836144	-0.0567822868205272	-0.123864397400938	-0.100412297335409	-0.0955639819602769	-0.0312380609283851	-0.0886123760632634	-0.0925954973621956	-0.103765996843215	-0.0949735559177997	-0.0827709010522076	-0.0587750277933431	-0.0768736663072786	-0.0664325651883061	-0.034665321998802	0.0135208382890212	0.0159924461271223	0.0330129551551182
-0.0438692574800452	0.00586663232984426	0.133871404649652	0.171278285198529	0.158872744821346	0.0373822499950793	0.0558598992920294	0.0972857423615562	-0.0127483773939313	-0.0653443859776454	-0.0155398160742724	-0.0488771581421425	-0.124284814326938	-0.117825664816255	-0.0499156992057251	-0.0901386820261497	-0.196536599782488	-0.247374640624153	-0.212341338940627	-0.180060830668768	-0.203170161928489	-0.162822617381794	-0.109815780900009	-0.123643813509008	-0.0885252588305182	0.00607219119742738	0.0154127012696578	0.0133644564617029	0.0311258692748775	-0.0894573177885451	-0.195548774538295	-0.194924339039477	-0.171589625773788	-0.0530358228164108	-0.0451429030501929	0.0280980612068544	-0.0239022236324703	-0.0278669252880407	0.0674670707730524	-0.0564642091832385	-0.173671374406129	-0.197331938530775	-0.171570184605858	-0.131406018465421	-0.156282304637972	-0.161023018340782	-0.090253974480772	-0.0483293105550091	-0.0729599181291164	-0.0429424969171535
-0.0119802866941518	0.029594740030473	0.0958056414048629	0.114705853906561	0.0377109215504866	-0.0582677335249928	-0.0571714021267682	0.00601604281939006	-0.0510489232936721	-0.102401339101569	-0.0596173567426406	-0.0190321938160987	-0.0736885501983933	-0.0856712640629905	-0.0162029033051002	-0.0360830251248545	-0.114340834220761	-0.121964663391527	-0.112995975885784	-0.100463819440484	-0.0721955072552976	-0.0432146824634888	0.00316870845681668	0.0261578970112794	0.0448693377879995	0.103469715766746	0.156479260858068	0.150441258582844	0.109511617744882	-0.0371023151966371	-0.114453739302006	-0.0732385875476867	-0.0967644196514743	-0.168389694159271	-0.213837531748397	-0.104931253936585	-0.0764160007098047	-0.115581732052461	-0.129799005999542	-0.197219811089731	-0.265299858273149	-0.255101137991871	-0.264340456884665	-0.253392571567127	-0.243425681590722	-0.238255552369923	-0.207897743226925	-0.15575980282688	-0.139634929317128	-0.112472742623694
-0.0132493373724989	0.0325727023157762	0.102363100981191	0.117495550425734	0.0453582596185216	-0.0476850932139254	-0.0513276520726313	-0.00246361951748972	-0.0662658581580547	-0.117665462320185	-0.0949390989745986	-0.0598767995460406	-0.106731132949315	-0.145521398163073	-0.104658977600453	-0.0956423358943169	-0.138979509015654	-0.121703853187534	-0.13629237939417	-0.105302309664933	-0.0193401404303022	-0.0228247443643429	0.00832536320299422	0.0985140137220634	0.1281556697716	0.176223067458021	0.261637529732621	0.2530685057409	0.206803523068268	0.0639461609884542	0.0203151731868285	-0.0112698726584091	-0.0258558693516432	-0.0963839083378178	-0.176248777499312	-0.173736643648298	-0.218420870645262	-0.268430302343814	-0.241827487963638	-0.239964425211167	-0.274363126437306	-0.276404698260351	-0.298177821310806	-0.278131745476341	-0.255850924606074	-0.279535506734034	-0.259813004426903	-0.18400914862939	-0.171500264838143	-0.163500628218299
-0.0375321496949937	-0.0234463875688906	0.00685479363834631	0.00683951554429636	-0.0492857848915331	-0.0932701523330953	-0.0889384786739219	-0.0713338107251639	-0.102414026509689	-0.111426846671437	-0.0819686809715659	-0.0671450841970671	-0.0917099621354388	-0.0906261741153968	-0.0671359885928186	-0.070612185723707	-0.0769368838834035	-0.0556678416408929	-0.049595835900991	-0.0483543345553846	5.35087317173492E-4	0.0247654596304098	0.0707575169681464	0.110430979239613	0.110370182075394	0.17679147054093	0.257789431426646	0.238705445734559	0.192978087974682	0.0376121869742255	-0.0191125395830003	-0.0277249398200794	-0.0561200595835454	-0.12628490567797	-0.171098808087024	-0.10781440298367	-0.136470763091735	-0.192035597291761	-0.196422729192338	-0.224499864553669	-0.277053954821983	-0.277037297366976	-0.309206105786243	-0.294564870420008	-0.265554701701646	-0.286115305992185	-0.277473760517238	-0.198992274309693	-0.17945368620501	-0.186261219809033
-0.0332056393434951	-0.0173473078925484	0.0018051529416584	-0.0103159559693729	-0.0790803305433597	-0.112710338669409	-0.113980464080817	-0.0836012514998304	-0.0984013841847905	-0.105728508586143	-0.0657769778478035	-0.0446267066794366	-0.0683013869916657	-0.0500639955509523	-0.027157318705856	-0.041044420537999	-0.0372137451473191	-0.00316793725725031	0.00674711958136002	-0.0138334096137105	0.0188433577975422	0.0844324705185123	0.120908120617005	0.110928201793788	0.120086658351581	0.200592789310154	0.264298926348117	0.241170702123561	0.193794108419576	0.0221641905614135	-0.0704016083593563	-0.00851196971317326	-0.0609896421330345	-0.145262002954877	-0.174286909997065	-0.0620453916252894	-0.0670731933765166	-0.112235290418525	-0.116187861661301	-0.192919091618643	-0.2799204652819	-0.271713952026478	-0.30374800579534	-0.304016641887679	-0.26199481797577	-0.269660327801073	-0.274840814039234	-0.21085930221087	-0.176519600575902	-0.196931565971902
-0.038804395770487	-0.0340695779505399	-0.0434235574828232	-0.0446887257123701	-0.104838809363446	-0.135357189376872	-0.136764105700537	-0.119644444331839	-0.121660854411786	-0.125559601292262	-0.0949365197561705	-0.0839553499301748	-0.0973042155248214	-0.0623605732331261	-0.0482557944030653	-0.0611060199951079	-0.046070717020576	-0.00699410568666037	-0.0036528210252899	-0.0146783615523181	0.0300267134886663	0.0922123360298184	0.107613750336439	0.107348911148669	0.137788595595254	0.224307111910245	0.253498488298033	0.236174153951418	0.21336905932233	0.073369851153178	-0.0177846091812643	-0.0154203403449703	-0.0547919076105433	-0.0828020311114733	-0.107120538411847	-0.00991412574228686	-0.0671734076176667	-0.115359767833578	-0.0775545242308402	-0.142129542309087	-0.227979956714019	-0.246190035873544	-0.263563049558221	-0.247097822096727	-0.230016620520403	-0.257647003379258	-0.237194959315485	-0.181898342768094	-0.20323082513546	-0.216576030359962
-0.066133889654944	-0.0791246163525152	-0.0809583228676333	-0.0863248773353297	-0.113874235647514	-0.129301003811516	-0.113081620456473	-0.118950042193944	-0.118431706413093	-0.108365693118447	-0.0758103095372712	-0.0854919594346368	-0.0818136141943416	-0.0407797488712805	-0.0402687717513011	-0.0553512255805033	-0.0546944411374216	-0.0216892964034375	-0.0206542388374941	-0.0464594589605337	0.0215833813968126	0.0743203125835307	0.0792670789500476	0.0958841424862291	0.128634545623934	0.21807592283977	0.259879813757399	0.244796689900012	0.223646868579458	0.0722161914341296	0.00754915540968215	-0.0200772043923991	-0.0618121019342646	-0.109787774652151	-0.116922963957128	-0.0638318877345189	-0.113947236454927	-0.186548970076142	-0.151960307389274	-0.198144175078289	-0.263117316088655	-0.280986768866206	-0.309671024761239	-0.290970530975535	-0.28017166866481	-0.315896516882239	-0.298305929219357	-0.233580647593127	-0.263104773571001	-0.269546165362403
-0.0811656696981309	-0.0901471124549164	-0.0705919700879053	-0.0825759151229268	-0.0995826735019462	-0.115245923565554	-0.0944625925123613	-0.108215523706445	-0.113789270230831	-0.0975633648220577	-0.0541647676626945	-0.0697768129958873	-0.0663213565021669	-0.0310801516804734	-0.0290794453324493	-0.0425766769070777	-0.0451185539576419	-0.0304257984839725	-0.017112769183576	-0.0498571844078602	0.0156022176957415	0.0714058032627934	0.0798899225398333	0.0951165673366829	0.111521386037321	0.208725793763712	0.2739416210829	0.251796042054771	0.220420180479249	0.0598286708096121	-0.00544350258349277	-0.00362601660761805	-0.0445530609559911	-0.110912561537484	-0.117719779739335	-0.0842189251915119	-0.134272118925684	-0.188925088967254	-0.162974214340623	-0.241592232423483	-0.31709629188945	-0.321596922625802	-0.357979396178872	-0.349520199860075	-0.318241551453933	-0.346032719417695	-0.34480994709541	-0.271056023737796	-0.272781357150349	-0.29309512084302
-0.111829508132831	-0.132527100826137	-0.109477110732701	-0.129267932768596	-0.141037985576063	-0.149730345583781	-0.111193030835566	-0.139933918441734	-0.154138375255413	-0.120805822038708	-0.0675014030328072	-0.0943110657733877	-0.0831471817947179	-0.0261052667296821	-0.0318714928788292	-0.0474334642521305	-0.0477340971422108	-0.0294612763881861	-0.0197752082095341	-0.0535174941246705	-0.00136988175274526	0.0642150903513941	0.087158777593495	0.0880561493995722	0.0957679594700139	0.207726268182674	0.253773068740146	0.223186563730375	0.208911025649808	0.0515053191470898	-0.0241110929331385	-0.00900082294901073	-0.048066430582646	-0.088200886470503	-0.0817769082177165	-0.0273627528226172	-0.0836798280643038	-0.13166598989818	-0.101828820904302	-0.19166529466815	-0.287181309257413	-0.30077421125957	-0.328473658156652	-0.31456828580543	-0.30019884167862	-0.327534280385698	-0.31102359217026	-0.243731959542091	-0.274676270091457	-0.290362437919542
-0.0943384864406064	-0.117565729788652	-0.10517378325698	-0.14142233621605	-0.170644901707597	-0.175993924337401	-0.149870926995342	-0.172071267588655	-0.174354922923586	-0.150653770708535	-0.105768554845045	-0.105319561481355	-0.103954667224244	-0.0590719258992257	-0.0367677155759312	-0.0481709419577456	-0.0478088457479492	-0.043742176949934	-0.0251482130147104	-0.0515193280170033	-0.0305884278047895	0.0420991844018979	0.0825238240448684	0.0615349960415658	0.0661510228783373	0.207135611943337	0.238438145714228	0.205347690622976	0.218358849123365	0.0604522299616186	-0.0605382201383236	-0.0681981515438066	-0.113245193008771	-0.0779489965924999	-0.0292965334368837	0.0639491088417836	-0.0271567350230122	-0.0815350697047308	-0.0333575029840942	-0.149492470921537	-0.279595228433923	-0.303315048271231	-0.32237488698727	-0.306699241395308	-0.291440989827689	-0.322854125551993	-0.297967548994799	-0.231658151611832	-0.272027889998328	-0.309444325791027
-0.0878354928382381	-0.114293083575293	-0.110303247719421	-0.145778851337394	-0.168179935865103	-0.161427165566316	-0.146533554949454	-0.175557450574067	-0.172323273258341	-0.145870962255553	-0.109141123472791	-0.106422424461832	-0.0962120202597846	-0.0575733439891548	-0.0307934438916057	-0.0455888106718623	-0.0686271700755866	-0.0607147697897192	-0.0613038323911231	-0.0810606548760824	-0.0515052691544033	0.0260813737508696	0.0539570140750546	0.0346102852925641	0.0659517926806343	0.213221976395641	0.225824688536152	0.190820096887009	0.214774060680932	0.0512211227711731	-0.075491880567572	-0.0489434634003018	-0.104471666841102	-0.0821974929953206	-0.0302924110244143	0.0781593334142842	-0.0292676106160134	-0.069271155304011	0.0135442402196213	-0.07062763228106	-0.191672057403683	-0.224081710561009	-0.244862108823034	-0.230348338445072	-0.21136224161795	-0.257563173932091	-0.236680051104855	-0.177335589221877	-0.236507795797946	-0.263059124644275
-0.0782553750524212	-0.0978469294102158	-0.0975165802719217	-0.1361774138336	-0.174738009058617	-0.173306023061197	-0.179310333572133	-0.192642506549962	-0.169354602279645	-0.166302277160637	-0.143980697848998	-0.106144546242145	-0.104017793206034	-0.0872749280730443	-0.040106112910273	-0.0442529610684554	-0.0571614674603506	-0.0516616546378913	-0.0489753473030238	-0.0610366508893134	-0.0531661547787592	0.0299118899589979	0.0707306036750243	0.0265482068658825	0.0481270335468045	0.201725186514962	0.208122163510265	0.172359752710013	0.217407050438473	0.0613766580281863	-0.0963619970578976	-0.105236543011351	-0.165054085957303	-0.08116869857475	0.0010529381339174	0.128891003616335	0.00130251189096532	-0.0453659100712334	0.0448575264459906	-0.0542717172890982	-0.194593565469448	-0.226508029494254	-0.243161267366257	-0.232982190471728	-0.20562024957178	-0.245533376572041	-0.230279534893704	-0.168826849986731	-0.21303285539555	-0.258570213373911
-0.077099895127909	-0.0835099928119074	-0.108413464695019	-0.132735082953699	-0.178038335049616	-0.160036461907557	-0.164885211270945	-0.167059693061759	-0.120198282555895	-0.109626412557646	-0.0740084807713101	-0.0310817891989606	-0.0123542251384839	0.0136473907364329	0.045463495319681	0.044900992965775	0.0419823985387578	0.0296492789024743	-0.00204903396516223	0.0130000630173448	0.0546354019501274	0.0906990348975697	0.11727686593431	0.111002546952064	0.119309628043253	0.250033854277222	0.253082316721217	0.207841662704224	0.273414992332369	0.159234131664643	0.0534619016439342	-0.0404767573483768	-0.0698871285845716	0.0502312506968652	0.0857144484618252	0.0942069108282647	-0.0632020510853866	-0.11713440905969	-0.00760834807540116	-0.0865788810720757	-0.216464860467485	-0.279798518840553	-0.300264917470857	-0.280543599539582	-0.269317510189629	-0.325281245622502	-0.304935375819919	-0.245359984978617	-0.305889780734321	-0.361961538905556
-0.0636620229431466	-0.0740208116546992	-0.118073031253608	-0.126973651526953	-0.154994388925906	-0.125243178391868	-0.131465215636738	-0.13397136117767	-0.0837815130376513	-0.0676279249277975	-0.0357040013395524	0.0106659257300173	0.040566131752297	0.0621020959740963	0.0887518075895634	0.0925353484823085	0.0905631936850762	0.0797280604501352	0.0472539596121306	0.0718237557749767	0.114835495480532	0.116473743517584	0.127681853014001	0.137603318455394	0.147697381237021	0.238595540614246	0.229599420190072	0.199772165301849	0.266091345026828	0.220492246324167	0.16761193863261	0.0400108205956065	0.0326592987088192	0.140814740203452	0.137679708391865	0.0934395071368429	-0.0754563729423071	-0.113173291317557	-0.027082084405607	-0.0623344077327463	-0.164037152157972	-0.252192976674135	-0.260037215508104	-0.22687028132261	-0.246131014290987	-0.309349616772837	-0.27485745365945	-0.222976309146801	-0.308214057597125	-0.356463982126277
-0.0183956921756309	-0.0244568067254214	-0.120751775328809	-0.0985149617252736	-0.116876462919517	-0.0891479496457122	-0.0923766996421689	-0.0889505769256189	-0.0385400341101814	-0.0143612336764921	0.00868653109835612	0.068350880774803	0.106127851582309	0.124854689808573	0.141493916056789	0.15128865712329	0.17007831863788	0.144715301533981	0.126554642863708	0.188976129578384	0.202665529114031	0.134791252075785	0.147037664608856	0.184639186009088	0.162463226796552	0.172691380209118	0.156294356555497	0.148327761376864	0.189000684934209	0.274423071710631	0.308894103944773	0.147080976563183	0.179918828873139	0.251364141059034	0.181509506369984	0.0641960978576984	-0.0709173918864967	-0.0566733075314592	-0.0567052432666253	-0.0267323947654651	-0.0697369428539029	-0.163742886054763	-0.155041619806651	-0.10132883447369	-0.151898151804466	-0.218058047380361	-0.172795298342815	-0.136830724943336	-0.247419492814312	-0.283742698926054
-0.0344912482986831	-0.0665434277721249	-0.0973605644880416	-0.0874872309832311	-0.0587639954368894	-0.0568404402320338	-0.019857852554534	-0.0543913628920009	-0.0923915873857192	-0.0548201669659601	-0.00789033968009546	-0.0439223457503551	-0.0264213441601773	0.0308504566126334	0.0264930803973969	0.019424618181467	0.0138190754190505	0.00931438884057217	0.0649845790777953	0.0645407455978654	0.0560583882420004	0.0509731137194586	0.0793904759336487	0.104853964115762	0.10140009073469	0.117700126213539	0.140966857461446	0.153752654610146	0.141989621150709	0.170640736001939	0.187422433498498	0.169969568397969	0.185496561111818	0.0944986925111713	0.0156978280008588	0.0115130816986854	-0.053342730322426	-0.0235370298567695	-0.0909185211090269	-0.0687526665445264	-0.109664372065015	-0.160510519734986	-0.162330403988256	-0.101577622746379	-0.13589877952201	-0.195031939602758	-0.141135164966451	-0.0751565617185999	-0.162184368314633	-0.152064080699291
-0.0584270303379025	-0.0955083971954166	-0.0948942959532908	-0.0844000068257313	-0.0550197629715828	-0.0385840722192142	-0.00325494881332506	-0.0429610674452831	-0.0775523210483104	-0.0296044706295684	0.00821941437211297	-0.0530451873006932	-0.0300817502124423	0.0341708417866498	0.023083528847464	-0.00167154875781093	-0.0432509651187658	-0.049538069227566	-0.00962856124182646	-0.0247241587843078	-0.0292382228099592	-0.0157622043402773	-0.00945258765722475	0.00679042076761262	0.0236201566643747	0.0383308574545856	0.0319701039812258	0.0345312211779992	0.0503645795661685	0.075968723942949	0.11658739329632	0.132404706268862	0.154954789245706	0.0846671580990046	0.011938551989228	-0.026436625285906	-0.028680400130531	-0.0285956092475872	-0.0572643316763525	-0.0305091139726361	-0.0545229028057574	-0.102110976978341	-0.0904732707550045	-0.0457901962545435	-0.0988062678807484	-0.140860983135004	-0.0852577415907059	-0.055365894075192	-0.162172633487505	-0.131786348100204
-0.122201740978886	-0.147562603727244	-0.128475219423517	-0.089700788365118	-0.0250747134345214	-0.0130132503873975	0.0539570472175033	8.75899060380291E-4	-0.0711400437617697	0.00315622596828199	0.0510589225537194	-0.0631408862086332	-0.0398769703884856	0.0497467441794531	0.0140794161802918	-0.0219624927155357	-0.0699705584252529	-0.0863456896382003	-0.039393778037473	-0.0592348768293137	-0.0734854765199322	-0.0604064752970899	-0.066739068294732	-0.0610505616297011	-0.0571213717428595	-0.0506867694951314	-0.0484971234010633	-0.0502037084089781	-0.0552198426890506	-0.0313464194932667	0.0317689481714907	0.0991517687442772	0.134105639957975	0.0234612049309246	-0.0590440655289298	-0.0699767999242608	-0.0144386395219532	0.0098203390595742	-0.0418507724298395	-0.0114456468195641	-0.00212172024813095	-0.0387140077208731	-0.0147987423398756	0.0343967826507434	-0.0360830238508196	-0.0776030711932448	-0.0103169631177326	0.00492617307785683	-0.121995529869046	-0.0607320715753772
-0.11603248619409	-0.150004156622118	-0.156201565748287	-0.118650814641098	-0.0430214693271508	0.0113406020364383	0.0784432547762361	0.0100879421212705	-0.0273861918859896	0.0661204336350869	0.103344952531589	-0.0210557098447582	0.0300184590931317	0.128898710407248	0.0708502732168604	0.0506288629005504	0.0233014408641895	0.00760397288200874	0.014130429561041	-0.0179175465475385	-0.0104952210059857	-0.00874142186403721	-0.0247891249777708	-0.0255177624564035	-0.0368039251943707	-0.0483050920424359	-0.0472685984331811	-0.0766999783964772	-0.0917040230455517	-0.0905395218922518	0.00998222681240662	0.11265995406737	0.135591103125646	0.0287722568412961	-0.0486015035378543	-0.0949548011720188	-0.0277288579566646	0.011898817410469	-0.0398862501831551	-0.00858402731366849	0.0265600392088471	0.0131532915368232	0.00597174719490253	0.0113449002266797	-0.0275143552237646	-0.0484626606409969	-0.03672540462447	-0.0548029951329019	-0.13466759611939	-0.101329723526041
-0.0957046951371062	-0.1233946765098	-0.164177393779532	-0.11229390284066	-0.0335330333670254	0.0503141616644958	0.117709298455125	0.0450198179990767	0.0334820949786739	0.147145414460989	0.181955662653693	0.0333229486489637	0.09511725301533	0.203458248055747	0.118559746102343	0.086637426414679	0.104954676915253	0.0976705617638812	0.069361833361802	0.031863884160333	0.0472526395615891	0.0231750975366943	-0.0173798211065178	-0.0224548048403461	-0.0418818537555519	-0.0948377148609679	-0.104822673358704	-0.136057940414272	-0.163136191010195	-0.145615501114763	-0.0115041216423155	0.0885695515345759	0.110042770836014	0.0166194621608291	-0.0604860514138774	-0.114039255947552	-0.0218494719008787	0.020770999654499	-0.0321429347127233	-0.0243896532936715	0.0443873888269529	0.0571962737405705	0.0386287402597619	0.00109784810134548	-0.0235121725076077	-0.0089098371336649	-0.0416083724910686	-0.106074993855426	-0.127720401751397	-0.091766719551217
-0.0540879952454258	-0.0737497126677639	-0.138549560341447	-0.0993101570541342	-0.0443484830162891	0.0411278040571167	0.0931639823708953	0.0454159626296364	0.059749641369226	0.151144200175475	0.186878145974916	0.073667152390871	0.124947854285358	0.206150972336456	0.132604841832213	0.117658440775972	0.148189084092584	0.142316416471228	0.112631594029943	0.0821548895932651	0.103639271477483	0.0861687809241699	0.0457139974790622	0.0279492606073352	-0.00199350796459994	-0.0522388820440186	-0.0478555589919376	-0.0851861651546186	-0.126945910103272	-0.137479187880513	-0.0309642187786702	0.0642266323494662	0.0542982221875044	-0.0745010704301394	-0.121050285117336	-0.124820215766066	-0.041644374681807	0.00222189745356806	-0.0688259986223519	-0.113668529388957	-0.055611805423984	-0.0098247606305773	-0.0604433378834462	-0.133987551291846	-0.107008296084072	-0.0720404928285342	-0.16239901903999	-0.223611514629534	-0.17174982487953	-0.171208307892961
-0.0546514275242609	-0.0881509903494083	-0.144574342703482	-0.124389223310222	-0.0770310245396168	0.00701444186568085	0.0538122597980627	0.00943913945463884	0.0245998818072166	0.0996945016088206	0.118266188223553	0.0337434808057527	0.0791533239903462	0.136565220216788	0.0778016189088585	0.0749068701570468	0.12700316265368	0.134116976953318	0.121867066020325	0.0779531675934683	0.0902183664502686	0.0913041433840923	0.0468836637520978	0.0105115471516234	-0.0261488175947452	-0.0897356653017027	-0.0851476969619873	-0.11588732519198	-0.177449417048013	-0.194127958283673	-0.123649250790909	0.0127672388055678	-0.0199563162601916	-0.161657591418864	-0.163362918719835	-0.111984775056531	-0.00623247960488974	0.0571165762213226	-0.017947811921663	-0.0809637857731434	-0.00820834313159902	0.0715511005683315	0.0149916190563886	-0.0894541634388807	-0.0359726876620369	0.0246748918264795	-0.0944438280828624	-0.171014596348098	-0.0692628652795708	-0.0814346410718227
-0.0392203142905779	-0.0626215385102618	-0.110270773545884	-0.100728749959916	-0.0748474087226879	-0.00411487335440291	0.030377749854454	-7.7076949051247E-5	0.00478525271704155	0.0562250451071254	0.0677500292845108	0.00847809692908847	0.0335963028776386	0.0602163864483552	0.0262144502511241	0.0477279665291674	0.0915224861308464	0.0901464891449605	0.0998145027721994	0.0566630047044124	0.0512833705501949	0.0681329258085984	0.0458503710778468	0.00617448321246332	-0.0243847342608027	-0.0699883045645036	-0.0365718207303161	-0.0610278522112803	-0.144375989854885	-0.207557807967779	-0.184099646953477	0.010990659787801	-0.0493753720837079	-0.224194739498048	-0.20908580480409	-0.100404857977512	0.0323250801162511	0.0797593503399665	0.00907124963938268	-0.0850065558328355	-0.0494569932575768	0.0499652411148685	-0.0287376357554738	-0.13992567885407	-0.0420613236344288	0.0206514297362251	-0.121378018071627	-0.177107862734766	-0.0263441601968665	-0.0629840872996633
-0.0428523781056128	-0.0606156595081737	-0.0585578157237219	-0.0623928642678556	-0.0446027627692439	0.00175299128366841	-3.30722716144021E-4	-0.0255696106128718	-0.0345693649311499	-0.0227788398490007	-0.0394241927217343	-0.0715642422314983	-0.0850461784047818	-0.100485395587633	-0.0974911128428584	-0.0693256928911994	-0.0480362148884206	-0.0479902587317971	-0.0145730195903192	-0.0352501236932168	-0.0723143795477244	-0.0118011755881286	-0.00174006763012205	-0.0745975134890414	-0.0713130516456595	-0.0801583243779503	-0.0710797157408834	-0.0798117895289816	-0.131789237067873	-0.229902227630135	-0.325117482289558	-0.0663688263683992	-0.153942557567623	-0.245361699103809	-0.145173312641561	0.0339647424791729	0.155049895357925	0.195107984869229	0.194116126225342	0.0453528591560754	0.0218130649066395	0.120255189472196	0.0573920506704538	-0.0388222658174969	0.0649356230670918	0.116844147690735	-0.0026529845792351	-0.0484931253107202	0.102838000380822	0.0674207533395292
-0.0794964025800242	-0.0778941977393082	-0.0050314187172572	-0.0296879329920632	-0.0481844687576013	-0.0714759781772716	-0.088637132107078	-0.076044570817448	-0.121075297370819	-0.159521462546529	-0.162939000038682	-0.146209084568504	-0.221439259163035	-0.221348792687043	-0.133491477046848	-0.137934706340866	-0.139466937794895	-0.156299075035432	-0.0394698054458056	-0.0347413968344538	-0.186393260646235	-0.0956535991294505	-0.0115812761087553	-0.164896539865974	-0.21368205333266	-0.169468971809811	-0.174719383116623	-0.174577999566049	-0.228583729620743	-0.32332739114172	-0.53349479287122	-0.183594892813547	-0.284464556604506	-0.326375703875067	-0.145329266562808	0.207552104220851	0.36132730197826	0.463785414883458	0.420257682492762	0.183856511654853	0.0640796130708487	0.159844229003197	0.118851501015959	0.0560691652377625	0.151449114874374	0.188843797159164	0.109914904680058	0.114640874575773	0.22839049881757	0.170520037372873
-0.106637158576902	-0.101235076289196	-0.0125521415168223	-0.0488799536228346	-0.0701516423820641	-0.0841284593694161	-0.101496836412393	-0.0856994783312719	-0.114499471855637	-0.149878011203802	-0.144252619521939	-0.115468481111107	-0.186219957751248	-0.196075638302283	-0.101037335931582	-0.112875652567115	-0.142127376672089	-0.157349180963809	-0.0866439907464771	-0.0994533074526486	-0.199487709550126	-0.0631486944907362	5.69080875049965E-4	-0.15295374790181	-0.156710512646536	-0.0334621851374556	-0.0527738887641028	-0.0857466088602463	-0.0784920479526343	-0.271501335340177	-0.543833488436199	-0.217237238481515	-0.336913118411307	-0.243646444147108	-0.0132041870486441	0.270416906865247	0.289034422131044	0.345597501826389	0.460035203657064	0.210838947782299	0.0276370788103449	0.0987138871880733	0.0499879820517497	-0.0175423268102978	0.10065868435883	0.122005597811179	0.0344691464354679	0.0522488908643262	0.1576807841015	0.0804518562194515
-0.0889347739246269	-0.103264766332411	-0.0262086598497461	-0.0280543521074982	0.0287959985199478	0.0400931088017237	0.0684955991011809	0.0231467907201415	-0.0436156505627035	-0.0323855456237837	-0.0215527943050836	-0.114477510906152	-0.150013338767755	-0.12192325315985	-0.106212034557272	-0.10810019139107	-0.121984759990548	-0.101716847914609	-0.0342329730036632	-0.0920018366259296	-0.170681237688817	-0.0457792735893966	-0.030647909909344	-0.169843580114324	-0.161623128691422	-0.100246338427385	-0.0770828067876523	-0.0847241232781844	-0.133832728613759	-0.282357157259667	-0.424210082918035	-0.0816136132245711	-0.186069583311175	-0.314523584101894	-0.19335228460312	0.0629776434794357	0.178395095793775	0.235702878289185	0.233587114448019	0.0686130644907726	-0.0205286111276079	0.0797185946734772	-0.00518660787776927	-0.0821688583271216	0.0493063108027538	0.0659204948438508	-0.0498650178372058	-0.0183129554267058	0.114427135916144	0.0644100687479544
-0.139418909144066	-0.140851372009844	-0.153357270636911	-0.123782853093952	-0.0733281754417794	-0.016414608285615	0.0482786294906385	0.00973963113448708	0.0129531306631471	0.0896888309314446	0.148624108780698	0.0575801813675496	0.0710776426350568	0.170889740664607	0.171994038947191	0.0927591700114628	0.145036149344462	0.11395623820311	0.0818366646664277	0.0947667632083662	0.0566535000320846	0.0660774302045976	0.0571753028844085	-0.0194404114954749	-0.0398773033231649	-0.0029551788154625	-0.0805201319158945	-0.111088287969419	-0.083755735447366	-0.104548147729591	-0.17084970841416	-0.142162618724068	-0.144028517452159	0.00364150381721658	0.103440603171321	0.108773060835038	0.0962581439871029	0.15503447489142	0.248884433800393	0.108976909760544	0.0390399071878031	0.0419830123462466	0.00202857303990619	-0.0397944903122645	0.00380576049467545	-0.00248156813631138	-0.0771606872757041	-0.0793028005966882	-0.0129045683707909	-0.0743907189457623
-0.0882297925226731	-0.0762552886061009	-0.118403501995752	-0.107557467327899	-0.0950896031570397	-0.0331912259342172	0.0277557726151366	0.0240009290773735	0.0558658971134325	0.137486579217143	0.201173222235867	0.14040778480575	0.159425974809572	0.245714600453649	0.221145399626072	0.159336629720402	0.221948898914069	0.239435376033899	0.140475265606448	0.143510139750165	0.207396501817987	0.185051319869359	0.127270246251672	0.116685788417291	0.125143528620158	0.125108339245017	0.0847230066527305	0.0590985821687811	0.0501204590569369	0.0211560690911434	0.0137842090579838	-0.0187115299905826	-0.0117012582970819	0.0524191875488114	0.065657273341947	-0.0256037234736294	-0.0158135487139706	-0.0463982194686498	-0.00174830439580192	-0.0897349504184517	-0.115131669998387	-0.102568143370103	-0.155779897028283	-0.198940563974538	-0.144069346644387	-0.140055842420188	-0.219954998069653	-0.222256292362526	-0.120578067843513	-0.175353264536279
-0.0783044167694145	-0.0504197389142894	-0.107212674524907	-0.134350390411817	-0.210825494284159	-0.162838651571325	-0.141483786216698	-0.0872936231404139	-0.0183706777140899	0.0218102350907317	0.0818669654612748	0.143562224109502	0.1400708976535	0.181595038301736	0.205669742213631	0.168353609889802	0.169218577473896	0.162948388017799	0.0798429373263546	0.112034394442535	0.162167624763616	0.1190763263265	0.101052956663593	0.115419720008039	0.1002994598746	0.116103843634482	0.0789830347047736	0.0493352893887925	0.027982756331283	0.0010290077284249	-0.0339483341525294	-0.0976612485638785	-0.0932806940529724	0.0165919557071607	0.0219103049667885	-0.0294914949822822	8.79232471679729E-4	-0.0407462843599678	-0.00706018493439793	-0.113955244431706	-0.159247625763272	-0.146675837870066	-0.181018380071346	-0.222494968251768	-0.165442661216227	-0.15584926550895	-0.220945725382978	-0.221015124680346	-0.132771228260344	-0.199098101453645
-0.0681419552311163	-0.0346950549545901	-0.0660772510164001	-0.0737771564620691	-0.128124102277123	-0.115264382185414	-0.0998501125525715	-0.0492139208486259	-0.0115341373641592	0.00202952149234976	0.0522401407238346	0.117368547581205	0.10858282426065	0.116809918951438	0.148083860985612	0.143562758640086	0.126522309178481	0.0956782394279553	0.0138324200595599	0.0862252500804133	0.12688599799158	0.079317403388759	0.0780007686770043	0.096522628068731	0.0811640110278101	0.108329183909385	0.0967928682068042	0.0657919709524061	0.0637124303838318	0.0279112647439498	-0.00670457249360374	-0.115235393164222	-0.104101865357311	0.027804378542544	0.0468912286523646	0.0243559172714674	-0.0282623041689721	-0.0735836215911563	-0.0212267335738174	-0.123220618206548	-0.180202538810262	-0.182671778465126	-0.219532866808975	-0.248802895533522	-0.19230074034484	-0.195838944874452	-0.258712271068086	-0.23927227162161	-0.163406486023644	-0.235777754163864
-0.0704561499639594	-0.0216389395441125	0.00166285371442682	0.026724244115645	0.0244676574378225	0.00561384942480474	0.0251041699771318	0.0427715709699054	0.0215532307326669	0.00897514554029538	0.0272963986960357	0.0346098947709626	0.0274937225668587	0.0104814566979086	0.0194269453890511	0.0636892630321561	0.0246036591145392	-0.061258748511231	-0.154912225664691	-0.0499920105257035	0.00217342903543158	-0.0810836594430531	-0.0634675875466002	0.0318319241494561	0.0310188072307525	0.0716171266824435	0.0875811582095484	0.0702919088726196	0.103188857027531	0.0796310035970903	0.0835579042497289	-0.11879478330943	-0.0464880538413441	0.14838865824918	0.115462236572374	0.00314111119612791	-0.157561065348728	-0.172946981045913	-0.0270682589553056	-0.0723658267170689	-0.117516532987019	-0.154404753070229	-0.174065586457717	-0.16136786168752	-0.146462155280747	-0.176370155630398	-0.190622412724577	-0.154398128498312	-0.117850812895939	-0.15262590372911
-0.0205458058022518	0.0352009331405907	0.0526684418065277	0.0568088884134554	-0.015859948376844	-0.0544859610538118	-0.0601848384611283	0.00572555463475061	0.00928342708351765	-0.0225897802577653	-0.00919905161170148	0.0800790229187922	0.0702776226451642	0.00226844337179616	0.0164295721054979	0.106414423301427	0.0637368190412944	0.0285250674122255	-0.0855323562426958	0.004140993446046	0.112575604427767	-0.00169248771124138	0.00239050139879026	0.160471465142047	0.137431185484173	0.125508651201854	0.208783242346308	0.20646358039091	0.187861496587681	0.178494582594331	0.239825308408067	-0.0125522004894648	0.0473031032721062	0.108141662286415	-0.00983437958615374	-0.175313964610235	-0.268865038284535	-0.335277196964835	-0.304559069183476	-0.262719328184547	-0.248375704656705	-0.254300973159525	-0.287979960007174	-0.274468397804367	-0.237055864179707	-0.260093837131163	-0.282465788084413	-0.232501802300941	-0.165265712099818	-0.212168605699848
-0.00628251180310205	0.0346642521334391	0.0464590039461579	0.0252214238608322	-0.0834972465554678	-0.121250176825169	-0.141696694827818	-0.063040454450178	-0.0486941869544687	-0.089689501956402	-0.0829022946315941	0.0570294477986031	0.0353578928540777	-0.0390258746759568	0.00490288473614902	0.0907186943456873	0.0498587816565269	0.0201449316219779	-0.0535929084058109	0.0406606316493804	0.102118585771269	0.0135477447872496	0.0386716171617021	0.144661573105945	0.103640339271323	0.102213026556883	0.19112469821494	0.186947963762772	0.15918863478436	0.136758062963707	0.156119190244347	-0.0288346664642633	-0.00331500559889959	0.0257506409470126	-0.0538341315289288	-0.0892373567301247	-0.131709637911156	-0.209419970161186	-0.248436709339949	-0.253944869033196	-0.264293587663937	-0.251747226669568	-0.28359610347544	-0.28130463290081	-0.237668599464548	-0.244311853510338	-0.272893291021724	-0.235988482543351	-0.160453545220543	-0.210552825237868
-0.042986529308829	-0.00747868406875419	0.0144184353661078	0.00213134809986515	-0.0654983292946338	-0.102360625822246	-0.119301207757027	-0.0702415890908967	-0.0804371244421991	-0.109421045520888	-0.0979917637377354	-0.0278247505316722	-0.0394240688197235	-0.0891103772070249	-0.0655822941337105	0.00618375293868715	-0.0198041226301534	-0.0485509452388451	-0.109676708707601	-0.023363434920131	0.0334355374043025	-0.0291427840559586	-9.9679934164171E-4	0.0837598949337067	0.0584357956661241	0.0898398091453224	0.172360890473284	0.161423720425771	0.136711462450728	0.085874964674299	0.0807485932205683	-0.0623650881802387	-0.0448328934783679	-0.0041489798670567	-0.0443039845125844	-0.0572668283958366	-0.105604384825059	-0.18251069125901	-0.179658686742677	-0.222530106596452	-0.251551750722453	-0.228337639486016	-0.25290498342325	-0.260197891688669	-0.213777466048187	-0.212552245760452	-0.244090224445841	-0.220878027432325	-0.140503363608666	-0.179272961595077
-0.0446499533359446	-0.0355647312189874	-0.0567607296126435	-0.0643090104549319	-0.130805787888929	-0.134401565190088	-0.140312937638068	-0.1019304770335	-0.0790491815396337	-0.065172916381431	-0.0203520101693405	0.00898441859478135	0.0200074118083735	0.0279333738758507	0.0337530195523812	0.0547322341936918	0.0539679110970445	0.0567326726932424	-0.00393303864028605	0.0270808719394688	0.0992539430589093	0.0728745403706019	0.0669694746853575	0.116309318341218	0.105235237406367	0.129188941170513	0.179690405169242	0.146659756584455	0.107107833203591	0.033110991481979	0.025363635651371	-0.0364715572893433	-0.0525120243630064	-0.0619393103828948	-0.0832224947396906	-0.129285586657299	-0.103023222759624	-0.167702219197343	-0.172342544142112	-0.196721402173331	-0.21908405276352	-0.182005839212777	-0.225654523337969	-0.263696715305991	-0.204578440257973	-0.193920272191103	-0.259960146666535	-0.266354158452616	-0.196633774901649	-0.246092307790157
-0.0106338046588387	-0.00921167077899286	-0.0829838883937285	-0.104829687574738	-0.211598396585124	-0.191359052356877	-0.214118541240609	-0.148784704118587	-0.0643031188316066	-0.0525746288392136	-0.0050614444695101	0.0877205232303395	0.103596605237501	0.125859155836196	0.154341279670564	0.150205893327027	0.176802879095291	0.172254490169891	0.124995520795692	0.187821383347921	0.229634661699911	0.183528408990634	0.207693323356442	0.228194034708068	0.181000831623901	0.181292852603927	0.198942842804997	0.158914262081657	0.117656377121849	0.0812498282403531	0.0485281945405913	-0.0384569720688535	-0.0614884666064963	-0.0294459733278708	-0.025842167311116	-0.0737203084053835	-0.0912499841797032	-0.0830647293271524	-0.0868052004657379	-0.0979974272504861	-0.121553092243976	-0.0967618833457033	-0.145374379733047	-0.190760449978477	-0.127055297737743	-0.122189625276478	-0.215022028952879	-0.231340437661493	-0.17311045797327	-0.267746234677031
-0.0379521750906001	-0.0400984257939488	-0.109442620062315	-0.0993947923468747	-0.163872078842096	-0.129872847448678	-0.121794050332672	-0.0889888356959424	-0.0174291183634444	0.0218585849558011	0.0688708322922659	0.0892425485266488	0.124593732401838	0.170768905623945	0.162332279094931	0.159408443007842	0.196881619108251	0.176576517626999	0.141862875329396	0.184495822051767	0.217813741491414	0.178812015012356	0.200100421273278	0.216608123419427	0.148557766481309	0.143201485087246	0.184610070463082	0.140168534065609	0.0892366414566455	0.0330422803153758	0.030016157976157	-0.0298659458553354	-0.0562143840460895	-0.0693551634431414	-0.0558299201922629	-0.124344072087868	-0.115294608486544	-0.0972241206643795	-0.133807426060418	-0.183167868330277	-0.189533058706857	-0.138835051919946	-0.218589520231848	-0.279926681121159	-0.189796234734412	-0.177866547469792	-0.299552156797074	-0.301205892392881	-0.199045859927217	-0.301523503317818
-0.0411341940479026	-0.0398532493988979	-0.0860100522674167	-0.0892561930158344	-0.137518207592405	-0.113572489159437	-0.106150974572301	-0.0810647850046774	-0.0231485797225215	0.00656122411259708	0.0571306798396164	0.0812140775339532	0.099437310379416	0.13152192951027	0.137401153740973	0.137048447130792	0.128133782400673	0.0984840708312127	0.0913711402171056	0.123363931894077	0.154546051645547	0.146737465806144	0.182578490993445	0.196618176768671	0.146184244382115	0.148500881091214	0.19197623765865	0.16003875614994	0.135096056183352	0.0657536224110563	0.0415836324494184	0.00851360646186446	-0.0220928221431186	-0.026365756216831	-0.0110145048995016	-0.0847069302558262	-0.0672476288050857	-0.0618043560694984	-0.0926659554226845	-0.13695483664622	-0.162023384901358	-0.114227133558172	-0.185118311165432	-0.238231235109447	-0.143635558529597	-0.130992363724781	-0.247306728478381	-0.230720341727983	-0.113388393739645	-0.224191517980426
-0.031608610601338	-0.0437975163505562	-0.070098223124536	-0.0857684619500886	-0.0837130904575194	-0.0805717782249253	-0.0728835750433678	-0.100594507589032	-0.0719541467071185	-0.0207164735498848	-0.00925738198370492	-0.0256759390228896	0.0127109944007174	0.0505388243614612	0.0458632791154493	0.0201341849470603	0.0531080813321546	0.0401933589353133	0.0585957968955973	0.096087878944076	0.0881730756378966	0.0247832789443851	0.056822196282046	0.0932248417448781	0.0154170294937309	-0.0200537354676689	0.0408064242442888	0.030304121376174	-0.00987132457406173	0.0608883797153566	0.11294982363912	0.0533921221268147	0.0374251335398485	-0.025497910394608	0.0260043832126008	-0.0239709532258657	-0.0177847534231184	0.00924801159301186	-0.0456986309215888	0.00326972151815708	0.0587622681194985	0.10984936921977	0.0610256699426298	0.0347351041023317	0.111526820377353	0.115383436209852	0.0238862562732	0.0465657869720758	0.143218866668195	0.0489249042248836
0.00194085198328234	-0.00651004526045683	-0.0266986189332336	-0.0345566774121497	-0.0226742372766035	-0.0191552529384937	-0.00998123859392513	-0.0325366482958829	-0.0316990023514336	8.76689019127345E-4	-0.00130038372883149	-0.030671600022695	-0.0107313622467739	0.0209711605370243	0.00866423147153874	-0.0160430758355933	0.0239379997414986	0.00818081624495869	0.0456815446912763	0.0682381256960592	0.0123317090061153	-0.0673482934119633	-0.0330819008776286	-0.0139300149163101	-0.118555711844245	-0.170410244620379	-0.103143660582439	-0.112907844618839	-0.206124560376301	-0.15105107013382	-0.093429384396867	-0.0292931299993997	-0.0599549688145599	-0.194439888541713	-0.116308633567014	-0.0599285327305491	0.0125139075370642	0.0875899256243846	-0.0148319131753062	0.016306915538528	0.111009040205942	0.211880780017179	0.186292366429727	0.137956590736767	0.218626571876906	0.283583355441381	0.197007138406711	0.194431556327903	0.347917438395557	0.292035911204594
-0.0240660435677909	-0.0230787709972012	-0.0020389766021128	-0.00867292584741488	0.0159145706374323	-0.00950706742854725	0.00884930449133979	-0.0170865465791803	-0.0370497718741699	-0.0162238077477458	-0.0215481629998838	-0.0784650225465051	-0.0717300224725716	-0.0421124479214936	-0.0628206657481606	-0.089578058876535	-0.0580457975174323	-0.0681590021319413	0.00515964575302925	0.0354327985192256	-0.0138097629614651	-0.0829303784935912	-0.0384518642984731	-0.0103203558926757	-0.100212959919534	-0.160647113800234	-0.0813212675654435	-0.0630907169291251	-0.145304663578303	-0.0948258210159234	-0.0580800836244739	-0.0655277671177118	-0.0939422471782773	-0.171345451812275	-0.0857994873392159	-0.0318919697432996	8.36031307494994E-5	0.0511357933871543	-0.00902641771223244	0.0596629000583283	0.158664488759279	0.254681182056542	0.255948297391308	0.228925760470279	0.303976902265074	0.371205578990459	0.31266828246066	0.341464186232455	0.509955235647481	0.452603913881477
0.0113290377677071	0.0298794960702395	0.0474126865984569	0.0281387701160408	0.00776451760755743	-0.0351582870397473	-0.0306335135971518	-0.0149415245011341	-0.0287516366928139	-0.0494669516440564	-0.0456437380008437	-0.0480164278302465	-0.0676146919952367	-0.0691341206059151	-0.0611283774859984	-0.074215491194431	-0.0439103376815564	-0.0326694275001171	0.0317054145057267	0.0551356317102874	0.0167921415799444	-0.0234561816277012	0.0280692287043387	0.05902064622561	-0.0251426113431091	-0.0693308051294615	0.031642864866618	0.0668090093026651	-0.0296460647062047	-0.0262409501709937	-0.0300676045155447	-0.0690440729038973	-0.112877858007125	-0.202270861427174	-0.126095678366568	-0.0534266988342901	-0.0220261307032995	-0.0124929080594841	-0.124974320601414	-0.0943753304645874	-0.0195231302215494	0.095689288880921	0.0936898613500007	0.0568936517411531	0.154278841625488	0.250604862064462	0.186854011360756	0.23547931505333	0.456402114570569	0.375707179225725
0.0302593635264284	0.0486806620491491	0.0813793869449689	0.0763387734976831	0.0798747169621562	0.0386335039601133	0.0348403142408213	0.0342109013327021	-0.00461085001098421	-0.0427618703179039	-0.0512446340290055	-0.075689623792279	-0.117339747891656	-0.126784730716272	-0.115339194385515	-0.121067858806174	-0.117560563968148	-0.117492319027665	-0.0359899048558697	-0.0293910984137105	-0.0822205292836592	-0.0928801432220099	-0.0240356840438386	-0.0167463410927592	-0.0974311365522097	-0.120678642720374	-0.00506600105095936	0.0248806825057696	-0.0915717027942664	-0.18667243223851	-0.22694810507585	-0.171242395074162	-0.234350215828797	-0.360304002885356	-0.267909342974981	-0.0555630590777363	-2.1633445159616E-4	0.0122176972393765	-0.118379612797619	-0.152449701302231	-0.103242744095301	0.052002131931111	0.0565845552963867	-0.00158691396644962	0.11040302947949	0.248545688747716	0.184571555811655	0.227453114875516	0.497000611623471	0.474296090710083
0.0805179817548735	0.0857994794461487	0.0945529259552273	0.0828081499701923	0.0992854893931044	0.0852287856240067	0.0800520153467649	0.0733004789648449	0.0644230037664042	0.0353591172948713	0.019100687278748	-0.00933985391484735	-0.0403621143160585	-0.0616018813300389	-0.074451390642027	-0.0780867087120911	-0.0771658455247707	-0.0724089342898551	-0.00568337809485442	-0.0131091743254688	-0.0423870891860806	-0.0734825406642156	-0.0320389537137242	-0.0119074184312771	-0.0754653280185635	-0.140403905311206	-0.0368454784708622	-0.00741799948324637	-0.131067931981419	-0.195826059670486	-0.193268252564646	-0.117635246639363	-0.161992644321029	-0.315245610363629	-0.272548630085196	-0.0995773249868255	0.00301635019105237	0.00612206293264711	-0.141970782990141	-0.205290587568009	-0.136913122612721	0.0227928084914289	0.0102184348688402	-0.0676252927134081	0.0417160183236105	0.191133282376604	0.105868676805588	0.117417335895369	0.418345819075909	0.413497656962963
0.0536598075644542	0.0935146867864434	0.132087688162877	0.0950830227623486	0.0334373700266737	-0.0197336549953311	-0.0502117630178886	0.00575704379142185	-7.28810648009141E-4	-0.0745578785165878	-0.0637953561531182	-0.0062533088430081	-0.0768479438695422	-0.126381288368553	-0.0799172585159598	-0.0637281087690826	-0.0795513448209014	-0.0791885944831419	-0.0308201055818866	-0.0456663969467549	-0.0780306109803943	-0.0672891748301029	-0.0193738459992995	-0.0239461534566061	-0.073255431583514	-0.0505111738331389	0.057828186544141	0.0796039416464289	-0.0165439006515805	-0.159641491930194	-0.256403673979532	-0.217010947465139	-0.277367044407268	-0.342396313542951	-0.278797885073917	-0.0610167662141555	0.00856004988947081	-0.0399451962837596	-0.12723366671418	-0.267763500029372	-0.30298127486422	-0.161821072232912	-0.184107412655624	-0.249826873251359	-0.105469693333699	0.0212652729472078	-0.0538639925587341	0.0037294183503528	0.291980672147987	0.232505479505991
0.0390746070498399	0.0819791067583556	0.0808706075573547	0.0346545151884869	-0.0716566025033089	-0.10035342588919	-0.137329029888467	-0.0467136270237931	-0.00927802316950383	-0.0747622953372808	-0.0331886669747848	0.0808284031219293	0.0175482717269839	-0.0229367664443191	0.0393866570943202	0.0670972090107245	0.070169835691986	0.0489849589299809	0.0442264272987952	0.0399208747251198	0.0248537903147131	0.0325205799283326	0.0584899375920018	0.0409078060596757	-0.0051864493240197	0.0339060613258826	0.103633790977591	0.101339579265053	0.0560664990660539	-0.0565496477958135	-0.147640595951806	-0.141521237810053	-0.203291727020725	-0.198886441956766	-0.124894242106014	-0.00880207190758986	0.0307743066467337	-0.0378164150020427	-0.09401929836972	-0.227226224712838	-0.280074498318087	-0.181553405578606	-0.222334491840322	-0.281865006409281	-0.151382908535074	-0.0658882518725419	-0.151676907852374	-0.126104666472657	0.0962511188122775	0.0078047965184228
0.0431285767287869	0.058850330189984	0.00921535923032707	-0.0296085505722472	-0.104598519374112	-0.0721829444765253	-0.084046095293245	-0.036230561907957	0.0459625746652614	0.0385030228714364	0.0745936867149681	0.13661639823407	0.133098515172661	0.134704449555605	0.13960897761577	0.155751343785468	0.191938487070545	0.183044300401352	0.13693270641629	0.131754658545374	0.171579808439923	0.142370573848872	0.136752855594189	0.153970083205416	0.101395918633183	0.0846918511258302	0.140820413447276	0.107226457059159	0.056649408334714	-0.0172502160051557	-0.00707957451339258	-0.0151870515950958	-0.0533721690638264	-0.10183024615076	-0.0774830426795299	-0.0803286998484349	-0.0244513498787011	-0.109212483370651	-0.179118539955295	-0.272428983481523	-0.271600788794161	-0.190309835351372	-0.269120835331104	-0.34558601235847	-0.22260282103533	-0.165936673516283	-0.294349324796224	-0.297019966869634	-0.093007294041534	-0.185860534134596
0.0496040344697078	0.056679439157441	-0.00260790473056335	-0.0268315838453422	-0.0650028135293598	-0.00608515286443507	-0.00617125951217985	0.0188881728168213	0.0999565262954459	0.125015328746002	0.150406907111492	0.164871742432433	0.181929209436544	0.208457181338319	0.183490749068782	0.179458403083986	0.220776446986533	0.22282107058229	0.161103836211261	0.139995744821315	0.188770429157424	0.152552922802499	0.124192080641767	0.151047909829105	0.113392238811897	0.0673790481556336	0.0753687389227227	0.0395496100722688	0.00647945865161823	-0.0122429687946255	0.0546038705054071	0.0623753223613321	0.0389142233576836	-0.0265773246513476	-0.0359578067563236	-0.138092446931079	-0.0690297722081339	-0.107639251919018	-0.156507627777494	-0.168250549883477	-0.128504603984186	-0.0839977573302269	-0.164458192757831	-0.226386465855035	-0.150105216713174	-0.134680502376926	-0.253270646178947	-0.287014155083152	-0.182981878101675	-0.250316847720496
0.0472886729744806	0.067960866342482	0.00270958097585926	-0.0183629010168421	-0.0736809117431441	-0.018566926686996	-0.0288862935896689	-7.11360920802469E-4	0.0858384684214014	0.111544727508204	0.130250535939981	0.154023860455636	0.179730873186473	0.197951713901908	0.167756036806127	0.169668730047914	0.221397137055548	0.220335221493955	0.156510722501952	0.124885699570783	0.176407747433974	0.150731485390541	0.120455789037483	0.127131110259585	0.0894790691951979	0.0508277300779391	0.0704746768491496	0.0357196335035111	-0.00320082587545141	-0.0395091538574397	0.0298211164999181	0.0745713076829249	0.0495314713172677	-0.0195387869771879	-0.0344843139070181	-0.143127852060128	-0.0247136844942062	-0.0955235981184448	-0.162560313641326	-0.207051287703142	-0.18619558582045	-0.144238078041378	-0.221545051206796	-0.285364120826622	-0.213948020607072	-0.199671019343358	-0.310427639067837	-0.346680717245203	-0.254161677698118	-0.314326831782661
0.0138855176575375	0.0320446517631821	-0.0156461650955746	-0.0311948422408174	-0.095402089832593	-0.049593710560472	-0.0595081379396814	-0.0245808729819167	0.0511782130717543	0.0783008831195567	0.107383394013456	0.128406905449305	0.148100164111191	0.169206187992746	0.146998469637194	0.144364650112829	0.194653375953606	0.186496650291993	0.147539145257866	0.127188861245143	0.166931508835309	0.14359792375425	0.143283795113995	0.15022278294012	0.102406729196479	0.0817222250044988	0.115320623720459	0.0757818658914188	0.0317711215958318	-0.0436561053215723	-0.0227485743991781	0.0186248710425417	-0.0115213239922356	-0.0606238054942997	-0.0580493898831837	-0.124658614532715	-0.0130060530951199	-0.0898805099637185	-0.154041880703418	-0.233363048474703	-0.238542864237295	-0.185825337527915	-0.260230238246728	-0.327557168591025	-0.247870145648863	-0.226816970083083	-0.336107122041565	-0.344717833679444	-0.233545293714672	-0.307052681152971
-0.00133691238954474	-0.00101213975654641	-0.0376122609284679	-0.0440235558437057	-0.0845426024093574	-0.0444103279701449	-0.0332532175858355	-0.0272902748737463	0.0277547024572025	0.0534625079503569	0.0843234535508441	0.0812395813738879	0.0989827401613995	0.127189404738652	0.105115390572705	0.0965110823250338	0.132414788147998	0.126146672603607	0.0968215650717256	0.0906310332277454	0.138077781630246	0.124021261280729	0.125174208106973	0.137090990203494	0.0961419426374171	0.0907897498161574	0.130110689546162	0.0951694786865177	0.0322224354416067	-0.0870411714340087	-0.0873142677091708	-0.00481323766734574	-0.0462787208152024	-0.136713598108157	-0.130411080337632	-0.160189621998362	-0.032781526291109	-0.108921937453122	-0.183061361246025	-0.284051557014101	-0.291540350422394	-0.220833440016593	-0.284584004340699	-0.353241950245452	-0.27519696639799	-0.233397446097008	-0.333357040589624	-0.331629532569621	-0.202052270007093	-0.256695463647889
-0.0204533300226642	-0.0150539166504304	-0.0656840914936636	-0.0727553810603362	-0.120152345761677	-0.0790820488191694	-0.071637403230083	-0.0703499779650969	4.95049040577825E-4	0.0383701244127479	0.0657326195144389	0.0759839758847135	0.106225930809995	0.140296315295919	0.12649668576566	0.118705478839713	0.153000034040398	0.16052919518572	0.131608460752629	0.125831452241295	0.175650724302106	0.177614098353811	0.17800622419276	0.182029909069074	0.154032533987364	0.147961141666112	0.17938333407715	0.137314796917484	0.0876652262702048	-0.00988642541769594	-0.00767935635854947	0.0488024362446962	0.0132144585295351	-0.0598009912423343	-0.0566142817826506	-0.136277580696662	-0.0564489810657628	-0.0934305665533872	-0.162749739617467	-0.258706724406561	-0.284686640217265	-0.22546782756858	-0.307122266460846	-0.376285957037072	-0.290767298328999	-0.266984602059562	-0.380532850069597	-0.380327696689738	-0.267536388169944	-0.344078055092921
-0.0230452422698869	-0.030625011027171	-0.068585440005079	-0.0905300078686869	-0.124200998413461	-0.0897532520970941	-0.0683114216176159	-0.0649394987851478	-0.0164398937305795	0.0209830989614701	0.0629109996897727	0.0618819142946156	0.0827963199951097	0.123878894920762	0.10711741478405	0.0916510347314563	0.121526875320349	0.148264898533684	0.116439692095056	0.090185299160452	0.14276450510331	0.157042363703765	0.132374346976819	0.131167029743138	0.114679968310353	0.111199569618296	0.135382658075985	0.0922012632337506	0.0392832831281455	-0.056302622400402	-0.0396577966779956	0.0500922145490368	0.0100851231868826	-0.0892732730397457	-0.0865433553994805	-0.154401427457262	-0.0541919004577137	-0.103548871179024	-0.17858940539156	-0.264620583928025	-0.277688827003577	-0.215298789872718	-0.289173618463568	-0.368061598802423	-0.286673559625935	-0.253209447203821	-0.358188246334978	-0.374623742218961	-0.267374908039912	-0.326491722728853
-0.0102496517261684	-0.0190748711517633	-0.0735794710343547	-0.091113989418149	-0.111960717244326	-0.064024455385903	-0.0373193385457588	-0.0390997071306783	0.0164286384349622	0.0584954163875363	0.0959597299487039	0.0968128608832464	0.128666446860221	0.169453237252856	0.142064425721647	0.130117175499155	0.150606388208693	0.173464031586934	0.126354061040999	0.0869177269919991	0.143347713830312	0.155349201304533	0.116137635990776	0.11713915323126	0.102792210395552	0.0794412294984167	0.0956312505522999	0.0516435310184169	-0.00274016735189604	-0.0585459465262717	-0.0086435648469319	0.0868312017901664	0.0513940316665038	-0.0705916432681868	-0.0949394841435691	-0.17769844450197	-0.0802940953371519	-0.0911227634052828	-0.166657367390829	-0.222421626391252	-0.203581457341312	-0.142420805653739	-0.216318143785141	-0.29597302375537	-0.219160295430446	-0.184510578563799	-0.300443406920834	-0.344195611794016	-0.244057866844139	-0.299198431914531
-0.0493886152322377	-0.0635200625955981	-0.111393513713778	-0.115584990035846	-0.110325512578449	-0.0483707228508424	-0.016771775867277	-0.0381565868570022	0.0075294991973884	0.0624434626808388	0.0951985232791309	0.0627724791300624	0.102539631185573	0.160024284636258	0.112970407613212	0.0989737099286027	0.119119404672949	0.150179020798775	0.109591015636601	0.0635752186854818	0.114753514815205	0.125390011438197	0.0813618262807511	0.0789224460906964	0.0777927934876828	0.0478311715361948	0.0386724851166289	-0.00161345740599037	-0.036975490573417	-0.0598175478892658	0.00973522089004765	0.0963459419015258	0.0837257736736639	-0.0266502776030566	-0.0703279354517526	-0.159746333752408	-0.0976653724518834	-0.0593006546903288	-0.104076466040198	-0.138574107291559	-0.115221586572565	-0.0771197128891619	-0.140238499839111	-0.211407449782467	-0.157661985626578	-0.140961318458037	-0.235054275092022	-0.285925189585591	-0.238048300384714	-0.2715051010664
-0.0613858178694013	-0.0863834207567697	-0.137765372313161	-0.119610908809608	-0.0668639833131102	0.0079065713725522	0.0514939983591985	-0.00177328314725863	0.0246064995882327	0.107338600707991	0.126875420196487	0.054947925440957	0.111097806315435	0.185702443265479	0.118626956988724	0.0929095270038522	0.106594349857582	0.134676938398848	0.0840556046348855	0.0385227314630702	0.0869897405353794	0.0757958807577533	0.0107216620574571	0.0161288377106591	0.0263855413408416	-0.0407776053955665	-0.0733131479452477	-0.100261270391484	-0.120094429265071	-0.0805292325074077	0.0451106755617819	0.145593076565821	0.154064980426041	0.0480735608875055	-0.0283954685184	-0.162575652601505	-0.0873340218595718	-0.0327121749157699	-0.0712317760905049	-0.0396991771127131	0.0329037884469558	0.0477786144598957	0.0088105019485409	-0.0497822725252438	-0.0445176324806581	-0.0349499478410755	-0.106153979838611	-0.1828740080341	-0.184172321869433	-0.177750980097655
-0.0634060814601757	-0.102545983455165	-0.133672107635606	-0.128309497927363	-0.0627882576349598	0.00546029511584913	0.0468687334305857	-0.027918605046676	-0.0118484864654534	0.0780701188324849	0.0827171550283942	-0.00182629439882513	0.0631665243095415	0.136576703008058	0.0770268864382036	0.0501995535885362	0.0384490429563546	0.0844947349103232	0.0445965107202901	-0.0182484509127847	0.0278115193886589	0.0400042504429358	-0.0232877338037019	-0.0199026799560536	0.00701069616213529	-0.0556836162172439	-0.101473895781505	-0.116789392695031	-0.115999531595027	-0.0613833336137517	0.0596759275157636	0.142699032994316	0.161559589106089	0.0622494838713522	-0.0194033732947982	-0.126691525447783	-0.0474362928688689	-5.30727177581656E-4	-0.0220022478167859	0.0641543478821136	0.151776105985783	0.13686282054764	0.130849799291872	0.113802656324459	0.0741636337414046	0.0624501857561848	0.0383354944193799	-0.0244817186420058	-0.0962447945347778	-0.0501801441798088
-0.0604476899023692	-0.108102709998967	-0.138795069059671	-0.137842506742852	-0.0666149188594106	0.00479649874196137	0.0343338185041016	-0.0419030407227188	-0.0342617713120647	0.0478732688862441	0.0353539132263648	-0.0304723929176311	0.0255175578525874	0.0873260401641145	0.0366894113286711	0.0165387876666626	0.0123576969216699	0.0477511742462865	0.0147235264633279	-0.0327300679765377	-0.01866217259128	-0.0270968038156659	-0.0904048819005729	-0.0966250963539737	-0.0696316432152248	-0.145575410261957	-0.201068906835768	-0.208030241387144	-0.210604434196132	-0.124740728817034	0.0120772476777381	0.116952805913183	0.14753754538177	0.0681842155015207	-0.0379896313221824	-0.11745885496233	-0.0309904388867485	0.0686433085873628	0.0407636862478584	0.0910327559936046	0.180677193779748	0.178962449693377	0.1789052563596	0.144873256026251	0.103986951480165	0.110181063373864	0.0760485624972087	0.00364405762761662	-0.0444863234353541	-0.00684216435485656
-0.082509423397007	-0.133663728047111	-0.160349949521693	-0.144703365876285	-0.0610114668990752	0.0120381768952784	0.0622129931520331	-0.0284745987589389	-0.0420816837458895	0.0574761662185534	0.0457490317315616	-0.0684591531855557	-0.00415533092527244	0.0751924960850208	-0.00538357885443482	-0.02381501148025	0.00315079061231093	0.0246898755784785	-0.00477629012983182	-0.0486914942933219	-0.0316082806819652	-0.0521156276187944	-0.115671414590919	-0.113391816516502	-0.0917070637527468	-0.184413336081847	-0.224316020695775	-0.230164855121717	-0.242149077443977	-0.164691540716705	-0.0204370136606154	0.0903120067516426	0.138837661660151	0.0620612966871499	-0.0472367343232121	-0.150322994189861	-0.0602392442412427	0.056130649883477	0.0448097122176955	0.0983916003280485	0.204519881847801	0.207407373944028	0.201864127430503	0.165976891881719	0.122496675840077	0.13521962409595	0.100861640283977	0.0179489033427498	-0.0127654781329735	0.0469092479676497
-0.0479013533102827	-0.0763516660474532	-0.0945024298387151	-0.0769022413359356	-0.0187652152788857	0.0349212161525421	0.0634663445414509	0.00278250739742454	-1.05126928206383E-4	0.0810127172683053	0.0596942708019109	-0.0401824054045719	0.00371427189072529	0.0692553456490947	-0.00443181236973251	-0.0391297792148639	0.0320721437317563	0.0763540900990682	0.054524826516551	0.0201502423029229	0.0241722347205359	-0.00196893025478806	-0.057029284138491	-0.0732657243114954	-0.0651849132532156	-0.177977613815077	-0.229159858623751	-0.221393436478892	-0.242765719162456	-0.145604542239205	-0.0119766387784455	0.118549892883596	0.157113566372796	0.0985934750686997	0.0428421237027895	-0.0789286955549084	0.0405431444948174	0.128400849641782	0.0795494462973348	0.123140813566908	0.221064442871692	0.232931133055836	0.23294860550987	0.199444856446959	0.155940637659146	0.1814161916415	0.143968439801762	0.0480601956668241	0.036057538849618	0.0817218668962352
-0.0447607011292746	-0.067747343874856	-0.102298602803369	-0.0967146820718345	-0.050859476478535	0.0226094581429682	0.0447673682979326	-0.001762843676187	0.0256051075907546	0.11076310586151	0.11323149759324	0.0277262715502527	0.0835586277973583	0.158857639905447	0.0855191097894802	0.0513279459716698	0.0980842721238964	0.133019955107733	0.0789701028464856	0.03419155917192	0.0906483621395228	0.0808551913497167	0.00202898182157635	0.00613927011658907	0.0329195438712217	-0.0660970584826594	-0.113636105127305	-0.125455714136514	-0.146736230976828	-0.0949828096680121	0.0265409979123353	0.173098927772241	0.18083522126288	0.0806861104829341	0.0325319519235247	-0.133957024726151	-0.0876683812357508	0.0148057681122192	0.0333696394061052	0.0755727590534664	0.166047806456375	0.186449812915266	0.156360095556216	0.0887129850327172	0.0952674783889359	0.116908199084709	0.0322457066143907	-0.0739769078818888	-0.0561852916888424	-0.0398959613910988
-0.0564928021808215	-0.0953734282703911	-0.129686436403128	-0.111955702707712	-0.056843903881948	0.0214786590002037	0.0501403242610651	-0.0115146652496652	0.00320431727811677	0.0827543014754361	0.0777627814304652	-0.0172468471101781	0.0358804840992921	0.0959111155330983	0.0360026426064232	0.025967432329998	0.048273092987309	0.0732853930975404	0.0316608478812636	-0.0368777576778483	0.00624551178181099	0.0333628739493981	-0.0433206053026041	-0.0593992662112615	-0.0244696207748701	-0.096474524909894	-0.12102025580247	-0.135101686085313	-0.163168820204045	-0.16383264032541	-0.0855320153648393	0.0749670053520192	0.0506815133085632	-0.075577881548501	-0.084711150621335	-0.120309223019011	-0.0947645756100188	0.0184434046233424	0.0507564823216246	0.0358675760721576	0.104882263327629	0.156920132088507	0.112331832009145	0.0249808260299772	0.0642324028804075	0.0983028724147584	-0.00776241281270081	-0.105384256169366	-0.0590656695264353	-0.043403532789204
-0.0381343303226741	-0.0893597477645113	-0.115764538977866	-0.0995150114643835	-0.0388109967957428	0.0267632826069422	0.0506726346196079	-0.0107643375693326	-0.0123363182255846	0.0488489244881057	0.0219089852522215	-0.075475817097477	-0.0380070857517668	8.94109801453152E-4	-0.0509161254618643	-0.059069336540761	-0.0154435943487402	0.0215469658620308	0.0195024164442842	-0.0458246913258449	-0.0487244350707013	-0.0171299742247437	-0.0719008108414451	-0.12628419943139	-0.106786027461265	-0.17810931787485	-0.206226993999978	-0.210548601309382	-0.238418136884078	-0.225324738668108	-0.172626419791914	0.0112255780792253	-0.00573178277335719	-0.0938610591873407	-0.0757046368108769	-0.0327117791809585	0.0726886330565653	0.149752280534196	0.126148060428821	0.0874157098246567	0.148533896481279	0.193245601883261	0.157585828911537	0.0922897663954787	0.111636392147222	0.142763261591359	0.0613075613293132	-0.0219000214969872	0.00636709527007504	0.0324078992042702
-0.0311491211627677	-0.0830162650488159	-0.128688052890715	-0.113933932352951	-0.0666589496964789	0.00614072724097425	0.0320980330830603	-0.0157918399299869	0.00387874735581138	0.0739123724244793	0.0622376238231538	-0.0213708287353736	0.0279768916516322	0.0746898831386651	0.020406805664764	0.00536948403279999	0.0630515280290758	0.106782063635228	0.073552101820682	0.00575574299116901	0.0343673198393907	0.0596042055023908	-0.00714997498236526	-0.0442802246834597	-0.024263482749072	-0.0898423673393947	-0.122945984608867	-0.147227938255434	-0.17750123905808	-0.179104623313907	-0.113282814420778	0.0960838070232375	0.0691596175275953	-0.0455373832072978	-0.0247837809673101	-0.0565082822479371	0.026905771433135	0.0967200325509591	0.103070523357	0.07023927821929	0.128180115921812	0.169557658958433	0.114261309865951	0.0377515861414985	0.0731607203428167	0.089966859684429	-0.00887036733702266	-0.0909466083263922	-0.0523456078189632	-0.0589454130916144
-0.0195656629484823	-0.0625581668846301	-0.128771943488672	-0.125617214435202	-0.108359439222129	-0.0356569589922445	-0.018081709405413	-0.049265334508958	-0.0148101323609994	0.0284746736416136	0.0249440756819896	-0.00330192084167353	0.034768217576332	0.059243012028504	0.0350128561549616	0.0248196941788257	0.0872285149372887	0.117049443718176	0.110671203169469	0.0742857585813923	0.0682356212107786	0.0883840400779159	0.0518851861754566	0.00793171614060112	-0.00666179356295979	-0.0621674842165882	-0.0824845296336576	-0.117918906152411	-0.165897426420068	-0.185457281153147	-0.168793635301527	0.0220054863098979	-0.0321402056351069	-0.143421002372386	-0.0764333725080881	-0.0461428776050156	0.0462200101973167	0.125852659529751	0.10349178354561	-0.00763394400241566	0.011941191620317	0.0822303751352368	0.0109179391197278	-0.0921420077900493	-0.0285494855655087	0.00450356502951684	-0.126355778943785	-0.192283516159076	-0.0915704820348373	-0.143481461267225
-0.0522197313929093	-0.092753932718658	-0.128657388098339	-0.149987990934292	-0.135357484813307	-0.0802215423719173	-0.0819623529050437	-0.116020988556269	-0.0862646887508522	-0.0660523106408762	-0.0870950181602528	-0.0904187742773071	-0.0656518450222164	-0.0600840527271093	-0.0421919312232268	-0.0488015525517835	-0.00798717321740478	0.00169795945148435	0.0347287694977519	0.0172469175558047	-0.0321234762835243	-0.00671070602337787	-0.0137535854044243	-0.0648694682511201	-0.0896866164551537	-0.129740446853595	-0.157539145620578	-0.176855859573723	-0.208462172802959	-0.215400120906446	-0.255503628931095	-0.101190400677576	-0.147250323675601	-0.164047133555091	-0.0369307013119311	0.0450017326576081	0.142954791502534	0.218078694456436	0.176237976140896	0.0207936221397036	0.0192934627812154	0.0937877757391213	0.0576545778129923	-0.0333072747569622	0.0114312426995478	0.0689368124567673	-0.0317453291981253	-0.100783390929982	0.00263255756064341	-0.0369053785195252
-0.0520099976043079	-0.084910702037841	-0.127949543664558	-0.14954699188991	-0.141955689291522	-0.0856961749931767	-0.0870610309896303	-0.111324067426664	-0.071358174469518	-0.0492177824084322	-0.0633703033574145	-0.0618828848766847	-0.0328623963459109	-0.0252777216351336	-0.0142577017259102	-0.0235684649062266	0.0382061928207301	0.0637668922397598	0.0887215918476676	0.0687654977945502	0.0368191515445812	0.0671535046266684	0.0509877393903017	-0.00179750959834714	-0.0207972162338067	-0.0648302044866651	-0.100282351324892	-0.123562285971005	-0.156039907093281	-0.160870365442539	-0.195982935762482	-0.0241977252834142	-0.0801065915801975	-0.122497078864439	0.0132680198977348	0.062020749416796	0.138254460437178	0.214186253137922	0.187457687132751	0.0598452068236446	0.0737871466174131	0.149974626170951	0.105286658321	0.00763519184008272	0.0617830363145342	0.116172809857868	-0.00185638287392522	-0.086412477503332	0.0327710475305791	-0.0123182287825789
-0.0583665770142329	-0.0907862294395167	-0.125419492785963	-0.134862888546011	-0.0931433970362001	-0.0328542644660246	-0.0201738186502526	-0.0756471954701432	-0.0542280370226444	-0.0161081411268149	-0.0379286315408411	-0.0761209823601379	-0.0483630887296473	-0.0361376230026639	-0.0444212667541839	-0.0565700813466091	-0.0138533959114822	0.0110634699128358	0.019450751833585	-0.00412224579921045	-0.0164501938726669	0.0076412293531404	-0.0245042520807732	-0.0585664482165186	-0.0533062956938617	-0.0993331281925927	-0.131455550957447	-0.144280903245633	-0.164660921845914	-0.175183646992083	-0.174909612273041	-0.0351233479719102	-0.0681275191172391	-0.0830269986363656	0.0400564103794243	0.0837539325080755	0.138502244803707	0.180022318912643	0.178959853079615	0.0891732868594191	0.115417252899078	0.180210657192955	0.145934410635389	0.0524972599217322	0.093090995236952	0.150919126558471	0.0416309732870162	-0.0511342784030494	0.0540550486585271	0.0463959462388137
-0.0365897589104416	-0.0539709352926165	-0.0686790198514832	-0.0621684381824571	8.18293728904399E-4	0.0327390603147852	0.0444849196628734	-0.0160927838442223	-0.0240580293752473	0.00865671921420369	-0.0360006525451735	-0.10561950064953	-0.0743266344289242	-0.0736845750207623	-0.123410389094119	-0.131617132171431	-0.0861734459894561	-0.0618571209222644	-0.0775441219407159	-0.0997203151178033	-0.0837592878430155	-0.0759563099423966	-0.120384011815284	-0.114336423838483	-0.0766975229484905	-0.144665974334677	-0.165181530665349	-0.157141427378594	-0.166674299832734	-0.151985648406366	-0.108951790548357	-0.0477601238375675	-0.0445116370833831	-0.0152330019310491	0.0575759238068504	0.0483605443851392	0.0742837336274632	0.0853552659026838	0.101610716998956	0.0590081081947371	0.117732567129836	0.166315903072285	0.157903280986024	0.0802767751440493	0.09479278938898	0.162781704789704	0.0776687423207841	-0.0240201951479602	0.0738201287993324	0.113688225474194
-0.0323178284348428	-0.073627254678327	-0.092817291732237	-0.0837807866378542	0.008402193187147	0.0700415683980992	0.100324658125781	0.00799564592870635	-0.00514268572265115	0.0485332412597434	-0.00175063964591637	-0.0980396278134348	-0.0426840905011689	-0.027716543682969	-0.105614841919748	-0.10118033615763	-0.0695044209643291	-0.0465079756026632	-0.0784022448642157	-0.116660841550942	-0.0928109388635214	-0.102267042359508	-0.154027749374669	-0.14729105570588	-0.127468548199806	-0.217035550279366	-0.223108387444325	-0.218439661529027	-0.235265984598299	-0.20281951726651	-0.104412849035761	-0.0389742441941721	-0.0317925440068272	-0.0676740732969837	-0.0625438002176935	-0.035506160624498	0.0251430338203508	0.0497995543189219	0.0460080264496157	0.0105855195824225	0.1163627450758	0.170846699154172	0.155077787802529	0.0746253791634646	0.0776107943784126	0.149138850334204	0.0692904600548153	-0.0460838248418876	0.0490678983147679	0.0970782785115697
-0.0362803053535753	-0.090068984108532	-0.138261154251567	-0.113571371125515	-0.0176975811710241	0.0477977086625537	0.0936217018310719	-0.00136954113658333	-0.00546376132949608	0.0725159538150446	0.0470477458501452	-0.073872125630729	-0.00573053583753552	0.05322446925127	-0.0322960975743035	-0.0659164937706105	-0.00433378863601928	0.0298735870884113	-0.00201083949453979	-0.0555223134649231	-0.0427077037703665	-0.0376897249858266	-0.100686433568793	-0.136185739204347	-0.11886954304677	-0.181486038296774	-0.197090085448517	-0.202543069948037	-0.232882603322254	-0.206923666580716	-0.129001845602834	-0.0339385599309078	-0.0362827553266433	-0.0584026482087868	-0.0417751505727023	-0.0047785917163025	0.0344897856967689	0.0723111504567142	0.0775891915872	0.0393154110873604	0.106385732887538	0.131612901356049	0.123191831181774	0.065357773949174	0.0574343930168946	0.112358140288697	0.0487381529123086	-0.0588797214495763	-0.00455150591817745	0.0399047339542262
-0.0408779681151828	-0.0839568251253437	-0.118643264446415	-0.0915542264206333	-0.0110016899651671	0.0267748953283498	0.0594493528504105	-0.0169470102316845	-0.0190095977480364	0.0426526839890936	0.0198156360452383	-0.0901120117414683	-0.0457480079333369	0.00488393600509885	-0.0480388193025607	-0.0990569760246091	-0.0447611674562779	-0.0064885326439035	-0.0245213048722678	-0.068986860301555	-0.0676469062139019	-0.0455497503639061	-0.106459122247033	-0.152188850121517	-0.11397179763033	-0.140416194077161	-0.172729823220367	-0.175673389624163	-0.198797417312132	-0.2047735929479	-0.177872110534192	-0.0578255829901714	-0.0765052066935204	-0.0798671769073902	-0.0051918106836273	0.0558315326537145	0.0757901043152141	0.098661403433104	0.115643490833695	0.0605143369795807	0.0791119907477302	0.0983189843523113	0.0992652442935924	0.0570269197145907	0.0522807099332234	0.0895859714395964	0.0472596233652645	-0.0285574261180974	-0.00578530453600395	0.0362652847678107
-0.0689271831619709	-0.115354969528793	-0.129802947311571	-0.102519955591902	0.00306951574856413	0.0566460464405539	0.0997706487769524	0.00530887490996261	-0.0183028201908318	0.0592399972009718	0.026479820869721	-0.10328475748731	-0.0552253192222414	-0.00397135794579964	-0.06778335794477	-0.111335611965207	-0.084632124933699	-0.0779880689054662	-0.10153721754039	-0.132846400017699	-0.136973081808926	-0.132750136330377	-0.186322957827902	-0.215924618745287	-0.181295359301016	-0.222470597901895	-0.263309791143431	-0.267824317519152	-0.274942149344851	-0.273487608616743	-0.219622827953957	-0.100466768660005	-0.09836851351229	-0.0972047767566163	-0.0571203892654371	0.0232402837173361	0.0787264142937936	0.116791365903187	0.138814506564587	0.0516475633356778	0.0899679653951705	0.120008788945504	0.122761612078372	0.0738460502626382	0.0622744851326069	0.109968277024731	0.0698198810324206	-0.0177553223205432	0.0168548549469631	0.0696397826679332
-0.0749343972066676	-0.117327430609264	-0.131028432062856	-0.0869322330160084	0.0383210829928751	0.0977113475410819	0.16471067429018	0.0654284025307234	0.0179593404215803	0.107497147564745	0.0926370609023758	-0.0700510269015281	-0.033654345094328	0.034032679025006	-0.0398889926613313	-0.0953761131995816	-0.0700202173907022	-0.061396219846639	-0.0812342228419122	-0.113682294719182	-0.10435458562963	-0.103316235249791	-0.163995038978616	-0.176034801648473	-0.138334614385933	-0.188205095782156	-0.223435857638271	-0.222577875076042	-0.23582446249783	-0.230090644079894	-0.152919440688738	-0.0868814291587823	-0.0667382809517663	-0.0590867007721287	-0.0379398735649606	0.0111784006321891	0.0297584408203516	0.0744979360758677	0.0940443673724956	0.0325127159240734	0.0854351564163004	0.105615975154605	0.11516908207789	0.0719610319320351	0.0500947131989477	0.101333708486512	0.0653048987457985	-0.0168409762005744	0.0244159535123091	0.0764381805036426
-0.0427552965270155	-0.0803317941494623	-0.0926561667052254	-0.0473879669208378	0.050065743389846	0.101484877669408	0.165555342405106	0.10579446819766	0.0527784315609617	0.129471262068409	0.140123740810743	-0.00727147011352397	0.0202157296141333	0.0951074765515053	0.041299778845546	-0.0116893134198326	-0.0392717452044099	-0.048193026424338	-0.032006383331326	-0.0709858708309828	-0.106009862343009	-0.10836387127232	-0.144957067171712	-0.188935854637614	-0.189851273722187	-0.270115455795249	-0.273093480285177	-0.256870511845717	-0.304036400062744	-0.271101467355518	-0.174879174234867	-0.0656703925363098	-0.0529660427410515	-0.143210584880818	-0.148740947146376	-0.0300499999109841	0.0718833202431347	0.134068947501359	0.0451528199144756	-0.00847406923164773	0.0628111250407302	0.104599025532131	0.100625666651337	0.0626249343930591	0.0457783573110965	0.0963520876512084	0.0562353654630268	-0.00604684944221615	0.0291658745703527	0.0736905711969229
-0.0717500814850598	-0.0971872198531392	-0.0862433701205948	-0.0286408262312805	0.0694715185223094	0.112214671455034	0.197949397361927	0.145962231897334	0.0737992456176434	0.166408291037726	0.213726240224353	0.0488571700019114	0.0671836044117306	0.172577672288388	0.115075083778263	0.0485193358002247	-0.0136693565075534	-0.0482465015646643	-0.0721278723279727	-0.104578776827839	-0.113033657553158	-0.123074717353863	-0.158053757759488	-0.18664595031912	-0.180699222668937	-0.221991105544989	-0.223051414623168	-0.218943707540126	-0.250382945207025	-0.252020111948085	-0.160805928226116	-0.0685310996281643	-0.0495352730966231	-0.110739583335895	-0.13075574321477	-0.061745462175585	0.0149098129221667	0.0661317591019495	0.0205040357321079	-0.0143901728513075	0.0445575114145872	0.0837749129320268	0.0908181569270753	0.0513611339383292	0.0337824105239017	0.0919551418233759	0.0577222159967175	7.73201557229518E-5	0.0374377067920036	0.0856905706371266
-0.0694982624282043	-0.101157866208179	-0.108996258598703	-0.0634069573084446	0.0217020296959593	0.0694489678043704	0.157470848609793	0.122270897214159	0.0673738568493371	0.163365165947076	0.220402095579744	0.0706844716451921	0.0977740089619398	0.212296878174709	0.149145369042685	0.0948753487592716	0.0386267286303073	-0.00409458801785029	-0.0253136182710444	-0.0545330436805502	-0.0490132951206325	-0.0682403215818175	-0.102442231369957	-0.123220259653919	-0.127085991688202	-0.165196023566271	-0.175366990638291	-0.185849503552162	-0.210379645097747	-0.194424884685581	-0.0951609394898866	-0.0348293502775672	-0.00530146160953956	-0.0561212882064528	-0.0990928259918588	-0.0878216121934618	-0.0133311904204256	0.0382502484322124	-0.00476727376571713	-0.0170761430004424	0.0577111776240008	0.093465158420762	0.0989426395165627	0.0512248550676958	0.0309418677051166	0.0804831887503186	0.0416027807034399	-0.0276643807604551	0.00601377779802531	0.0441519662369097
-0.102589504246078	-0.128622032357766	-0.142736275907605	-0.101047309072956	-0.0123388698975898	0.0443719037740395	0.119083076760439	0.0614858703960115	0.0205079906153436	0.110306027862299	0.154122131170165	0.0200569591039396	0.0622267261171668	0.15708365043176	0.0916524497459966	0.0642697283826088	0.043176535873536	0.0123048497506354	0.00752067057490324	-0.00414713088356429	0.00173718324620343	-0.0221276491287039	-0.0380146356693587	-0.0397116375966732	-0.0700285929243422	-0.0898821419469072	-0.0760454228408436	-0.105097315919709	-0.1417445199476	-0.157474625712645	-0.0743791522988397	-0.0276671638208022	-0.00687503160532519	-0.0756171141328135	-0.135129583544172	-0.142876991794741	-0.0861584092646774	-0.0375881225597145	-0.0761797094971142	-0.0801705540977126	-0.0224622779524193	0.00226895574118296	-0.0057768354636101	-0.0427678167291397	-0.0512889163274677	-0.0155952974653088	-0.0518417311465829	-0.0925578872087532	-0.0640385079979019	-0.0367191106367868
-0.137224640902904	-0.166836360027674	-0.155362950620527	-0.104535291879035	-0.0156525132577006	0.0162724405891344	0.103205897799677	0.0366250777277235	-0.0444234341734319	0.0501794895499978	0.111223053877534	-0.0419269516129207	-0.00644286324690113	0.106133847903243	0.0419155757028413	0.0139604963042467	-0.0030458848155362	-0.0257409770704919	-0.00665030736569042	-0.0287732248610651	-0.033196127910778	-0.0281970333167681	-0.0326528710042853	-0.0386708824434537	-0.0521172336215306	-0.0487259324603429	-0.0442843727633981	-0.0679165583461992	-0.097265955563675	-0.109663799870391	-0.0428389623731387	0.0290013855333926	0.0561227025125819	-0.0329746813805918	-0.114955483449765	-0.127582581631864	-0.0618849133066887	-0.0136265796363571	-0.0549260437257208	-0.059820003663731	-0.0196335347817364	-0.0193126196384253	-0.0098287715958611	-0.010259626690781	-0.0414090065330947	-0.0316823055871686	-0.0236921971565594	-0.036532609511092	-0.0681894851078299	-0.0244152860697806
-0.120412397289645	-0.128183538825255	-0.104700438780744	-0.0607610679850585	-0.0217391351888781	-0.0184958590700058	0.0415502556948702	0.00571812193618017	-0.0632553890833924	1.61593238957833E-4	0.0614455974073046	-0.0437659867909313	-0.0236777492006815	0.0634236766418984	0.031626959527215	0.0155994432093191	0.00115621200651073	-0.0163009848395059	0.0235128235895907	0.0175342786125297	0.00728207015813808	0.0179169200917279	0.0429761919730518	0.0379224134569354	4.90690468221598E-4	0.0227425927184862	0.0531779719352714	0.0225699058191629	-0.012693782285318	-0.0587327032154503	-0.0308040894476956	0.0384274159244566	0.0496485582258963	-0.0587064513813709	-0.1238833852375	-0.139932767224031	-0.0830322286804446	-0.0422530480495274	-0.100621528012573	-0.128078531175493	-0.131046085123485	-0.123494176917787	-0.128988902976727	-0.122888043944902	-0.134583370606375	-0.136824469221012	-0.126063639301617	-0.0964873696464057	-0.130873504667115	-0.118700223258675
-0.132541913213882	-0.12785090990665	-0.0729752107405678	-0.0423447427342948	-0.0191726129851034	-0.0563888214044633	-0.0150736449126313	-0.0438283481386432	-0.12545818368674	-0.0973536998412672	-0.0468832839126414	-0.119715466899864	-0.120817344220006	-0.0575309324244072	-0.0614947305064042	-0.0675375408256344	-0.108165592923828	-0.135817202218048	-0.07612282446824	-0.0656909741640758	-0.0784675727226888	-0.0545502733359839	-0.0164008495196564	-0.00468655561229091	-0.02962770007634	0.0273597276649494	0.0639967569774666	0.0459919565312662	0.0349261354050903	-0.0319048133710218	-0.0535816790889343	-0.00419590986949132	0.0039986408741503	-0.0245670287824103	-0.0529019395242996	-0.045160881221045	-0.0375706340300406	-0.0299274890784434	-0.0347128488477276	-0.0631458815019732	-0.119930953065084	-0.135265278913214	-0.118980126105918	-0.0854396570641206	-0.117845437069856	-0.135506143567192	-0.0792455503777702	-0.0216726704218192	-0.100498574218302	-0.0844887781434622
-0.0946040396480958	-0.107154279079275	-0.111999077103326	-0.123758551394787	-0.13625417878685	-0.132207357049915	-0.106226700923769	-0.122857084330213	-0.13355312437361	-0.0919266434672896	-0.0210807173702953	-0.0412935960649019	-0.0368913614428188	0.0399181666568456	0.0464455410428875	0.0324607890787375	0.0152061866084267	-0.00626974252205437	0.0263383648605191	0.0194066601328207	0.0257499772832059	0.0439573610642766	0.0741614082371296	0.0798512800616218	0.0489621894810579	0.104907192376724	0.118133165965787	0.0835309000051853	0.0942331389106328	0.0514766923847749	0.0326027346221004	0.0334621417375435	0.0395827093821393	0.035271029325617	0.00529067975024884	-0.0286647297261001	-0.0368681964064441	-0.0409001691260453	-0.051815843387853	-0.0915115465827989	-0.161968336891108	-0.192238093000686	-0.203965037813391	-0.178709999530632	-0.194022507676053	-0.231792618171767	-0.205283580768459	-0.161160082052034	-0.247190905923567	-0.267289763556629
-0.0482984706274811	-0.0734422634562219	-0.0892226457345045	-0.0995068156561928	-0.114248111635988	-0.111291150427629	-0.102559526059373	-0.125042400834094	-0.125013622826076	-0.0980335487478165	-0.0554690311942205	-0.0638794838381193	-0.0561787547018986	-0.0101563887516988	-0.0033134710026875	8.84585059996625E-4	0.0292524693402128	0.0342551700102456	0.0761792609652471	0.0616167725884865	0.0589641652631893	0.088980032672163	0.118324821008012	0.117098355171468	0.0929586171285496	0.14737811006834	0.174974420061893	0.158191707094303	0.151117881526391	0.109524471492778	0.0653325850187021	0.0434964192528885	0.0397977323772661	0.0156770431895092	-0.0117175389748945	0.0100872642110147	-0.0277241686845331	-0.0500361270460669	-0.0842161656497634	-0.13198132002675	-0.217810169972087	-0.241962888397273	-0.257347760238741	-0.227430521414631	-0.231130737689066	-0.272498842889714	-0.242248574908969	-0.180411810066912	-0.242953421877867	-0.268570577385254
0.00268189565690183	-0.00473508861027234	-0.048294172379464	-0.0505229256349634	-0.0616580116875651	-0.0478693550335382	-0.0520343613481756	-0.056470149951399	-0.0298226010762536	-0.0107891559763906	0.010874540885052	0.0206228647939162	0.0452937313738418	0.0660455186916485	0.056268008160375	0.0678314471415511	0.111875715076699	0.115728631956823	0.108544217142366	0.109351686026072	0.142762801869706	0.129850502293616	0.123268183645744	0.156666806980577	0.141874989813078	0.161690606836946	0.183710533671932	0.166699668326571	0.172252704680135	0.161448371304898	0.187581734420201	0.130615686449035	0.143811605507662	0.145603515533139	0.0841646080357651	9.43431231806027E-4	-0.0562950293248917	-0.117300759650007	-0.145783988276363	-0.159041924959894	-0.213106858066034	-0.261117261126404	-0.277472232832292	-0.244109024268274	-0.259200529224577	-0.306843795059326	-0.286372269631156	-0.245460427791676	-0.318901221491537	-0.352740418185156
-0.0170002748354302	-0.0186277859247403	-0.0550935714481999	-0.0577682951206071	-0.0683265455954679	-0.058419104686338	-0.0676484438412772	-0.0801562966708355	-0.0454406482133256	-0.0291846832157944	-0.0230054344019011	-0.00395553939668795	0.0370456930538972	0.0456598870590527	0.0337306851580371	0.0546329680182503	0.110913478119551	0.136983018848514	0.127194790504065	0.133192913409139	0.18083171402806	0.164449079811647	0.162221982148889	0.204109143451158	0.186033376305925	0.207502337105231	0.24297220293764	0.230416400315536	0.236254496572533	0.230993895479431	0.253827895264106	0.179853505316753	0.181757682635665	0.142551703691903	0.0790519648009901	0.0209528709857117	-0.0425197630151366	-0.119840239759069	-0.177286145306242	-0.17632256789836	-0.223979498299541	-0.285910161221266	-0.302395479341246	-0.264152159257155	-0.281996584039633	-0.338851634135298	-0.309803704901943	-0.257145868551014	-0.331604933693909	-0.36103064291149
-0.00609202789694899	-0.00133781066664837	-0.0533252325628178	-0.0549738744901012	-0.0699680624140447	-0.0490068516304598	-0.0455408016552196	-0.0594054087056156	-0.0168505570508285	0.00261148213367398	-0.004933973706512	0.0204158551342192	0.0691022419190639	0.0552092894382556	0.028322617257753	0.0696610144164023	0.138801668738727	0.173337193367321	0.137746731051357	0.144701439472825	0.206537903787699	0.181585699273678	0.160179441985815	0.215423523637464	0.204027054579447	0.197596473954614	0.2268956779539	0.217294051967789	0.229159195549288	0.238682922847631	0.291167062032099	0.241201970509912	0.24624938666838	0.197170139676524	0.136117847357492	0.0513898405744959	-0.00989690332782548	-0.105641268239182	-0.1618508150487	-0.151691264839286	-0.178682311726392	-0.241472874250716	-0.264286427571597	-0.234858703422972	-0.247309896823369	-0.310201901670309	-0.294981565686318	-0.254641147404592	-0.329259614639303	-0.35744988732373
-0.00819283073680177	-0.0019498202484183	-0.0403340576915813	-0.0473784375430455	-0.0630424730905145	-0.0458829168372199	-0.0442942298277762	-0.0529231311219302	-0.00625661087276563	0.00504851078757927	0.00451738822769485	0.03093478160279	0.0740917539067857	0.071131476780002	0.0431473879895821	0.0688104693854005	0.146992173807181	0.202679579179874	0.166194315864258	0.155301750048159	0.222056944610861	0.208445424372766	0.180501347438239	0.219866973599507	0.214879749673818	0.205767459156239	0.228853368498652	0.217080609091999	0.222611887359051	0.208188596357374	0.259679980722566	0.218037063257704	0.209171307288147	0.144644267991909	0.111223316682831	0.0407041321817407	-0.0294317649865806	-0.129154019708547	-0.178999161480914	-0.174893823425217	-0.188333840856564	-0.227109732569003	-0.267010337451865	-0.263768316927254	-0.244723168128554	-0.287271240938315	-0.304817005043677	-0.28515804257872	-0.314312049148703	-0.346935107369273
0.0492244834397343	0.0598780795883315	0.00584303626530429	-0.00761283695181761	-0.0354214649474378	-0.0105921213717994	-0.0259883851205179	-0.016799796351153	0.0465472402994145	0.0498003426981369	0.0418498266624816	0.0701585536945616	0.119127080069415	0.0925654100288335	0.049505517259647	0.0844745376430079	0.154310307111253	0.206425943115462	0.135015653261099	0.102637190423439	0.206307463189702	0.186779177995125	0.137239415397853	0.193334652134599	0.206901743556197	0.189606834713793	0.225203886565222	0.212227025935189	0.214735280234668	0.173845684315543	0.24294944526202	0.173365791402651	0.168280103702962	0.116430700026787	0.0716319928714605	-0.0198321272788878	-0.0867164986157343	-0.221872029064989	-0.239761966768538	-0.231725721362686	-0.235018173165605	-0.263786736277145	-0.301883441559865	-0.311339438897166	-0.288360781522989	-0.310133189617834	-0.337142958302605	-0.336273837138544	-0.33928846490018	-0.366009337821647
0.0399203884391082	0.0341879687327729	-0.0466450692665371	-0.0623261120047097	-0.0894766433276325	-0.0334300052300013	-0.0486449237782943	-0.0512836875782972	0.0301543925881962	0.0540147529170912	0.0499084958773733	0.086917725267245	0.133911719424781	0.12709038933658	0.105470792013498	0.132973326608245	0.189642336366839	0.219172335721377	0.159710402654718	0.116472748884795	0.169640435720809	0.166869238962562	0.130796842337695	0.125387689864198	0.129385414806729	0.0999749289836099	0.0849148664369102	0.0625216647159373	0.0809597622664652	0.0808660530276542	0.139905182384914	0.135037083286402	0.132975522682039	0.11254793411508	0.0954493273240038	0.0338218191750068	-0.0197021861056883	-0.0520358147578196	-0.0461479021080469	-0.0793875117064405	-0.106189132144238	-0.137801823852377	-0.183709377132925	-0.199814237358955	-0.176285287098302	-0.211328308124196	-0.258255553191348	-0.270111648487081	-0.277837538889924	-0.318982293760978
0.0612061478159155	0.0616594346014512	-0.0489887024744779	-0.0695804097826814	-0.101735835081432	-0.0198700438484384	-0.0335162253604614	-0.0302439127773673	0.071756972206736	0.108680115079996	0.101934887077592	0.135271655384293	0.182562268286354	0.18264899379706	0.147435668651584	0.175364209518301	0.248054609042016	0.260755659834371	0.190556855810919	0.142848872903528	0.189998966134827	0.182149912030689	0.13468922798417	0.115960609692065	0.110631519853396	0.0655013932269961	0.0444566702765599	0.00802571274093847	0.0180767606082388	0.0308489120718819	0.119180947022956	0.129250428339663	0.125882624117024	0.111914111226693	0.101014565421016	0.018107067156013	0.0199316474610853	-0.0406188555211693	-0.0556499370679799	-0.0878994385501418	-0.0938447095698124	-0.108531959885538	-0.163744796116115	-0.200983905318741	-0.166284381840825	-0.19232737490882	-0.263712918680388	-0.301422298178464	-0.286378350458311	-0.327260840203092
0.0509321215649295	0.0580313345919737	-0.0439242005915095	-0.048781574037206	-0.0758090649288974	-0.00195876799546465	-0.0188685729702848	-0.00349171532819323	0.0882779534931522	0.118794672934842	0.110606396742916	0.151934486561534	0.190772992172227	0.189729220820487	0.155197163605931	0.18167494668983	0.23674192165849	0.246181713649868	0.166713437532612	0.121166043958531	0.160915515625467	0.156636440049294	0.105249603265352	0.0756728613737542	0.0710797847061016	0.0197648937659859	-0.0114511380614299	-0.0457990478420546	-0.0363076338423756	0.010783040622703	0.103308884659861	0.124406243572335	0.120304623795263	0.103079670061212	0.0999976368932635	-0.0100552341249034	-0.0363930641727593	-0.00729236135799559	0.00223086552526229	-0.00419789388761195	0.0220371072251383	0.0212226285822583	-0.0310778519738296	-0.0846018356285576	-0.0448921963731095	-0.0618040991631204	-0.158146335920298	-0.218011490952602	-0.193225179040679	-0.237882984559764
0.0928839529786236	0.106869352311078	0.0140364698896048	-0.00191370812190728	-0.055046671990634	0.00733433053232665	-0.0173994131396634	0.0215883050331777	0.11895151340385	0.130747473613269	0.133993549145177	0.184718959785299	0.209877106710197	0.192820064920301	0.172424543530208	0.20258548811026	0.241799605870552	0.231582130236529	0.150230469822342	0.124214925920509	0.16040485743156	0.137810080289594	0.0826024174118991	0.0630868983844301	0.0504409319551616	-0.00772493391880672	-0.0301640755217905	-0.0556514526250958	-0.0604980142246855	-0.0277879445012723	0.0722949214368592	0.0715799890330251	0.055922342770132	0.00291859512178464	-0.0117784484637676	-0.0981680492626779	-0.0370830076778676	-0.041631343380031	-0.0739551673605717	-0.0713578829160204	-0.0229823692970523	0.0219923971647784	-0.0492654867864797	-0.122213828754836	-0.0542401428102153	-0.0473323410109739	-0.168682675965525	-0.227101848618547	-0.158610861220555	-0.206933227142054
0.0902097683766606	0.0963877600204119	0.0108362100697509	-0.0145709932496424	-0.0587752582511521	-0.0112798851724308	-0.0233364629337819	0.00514187594231933	0.0904389375238252	0.113298225606782	0.125582463454814	0.159339353440925	0.186097032485009	0.190623381799863	0.167126570296821	0.167377263176052	0.210476240122839	0.208119737141193	0.138165177572691	0.123609387525856	0.167092193562875	0.124645619294649	0.087931110547158	0.0898395158148768	0.059707231945127	0.00233604365554779	-0.0038436931401195	-0.0314539721124847	-0.0469835187276743	-0.0238214230756405	0.0778399165406873	0.0600292681808978	0.0546056847999538	0.0126370783816316	-0.0134254303802297	-0.112523842963917	-0.046649744889011	-0.0607472638540269	-0.100690382677033	-0.0997536809028162	-0.0561832799102688	-0.0131961421853542	-0.0807997504947481	-0.14766490392151	-0.0875690007666347	-0.0770053139359191	-0.19240506823479	-0.241275327519059	-0.16431827940178	-0.212865822710742
0.0837075193961234	0.099121193655915	0.0120439477485318	-0.0161281992389352	-0.0666740727859381	-0.0139338069324027	-0.0407693364747467	-7.69348106104031E-5	0.0960404101196714	0.114196487285268	0.119245129516789	0.161935424300274	0.187228345683443	0.182403560938174	0.158753332113406	0.156593668277883	0.20702987536809	0.195585487513518	0.144983870866568	0.143048498879854	0.147360401378565	0.109452447787295	0.100764149375901	0.0840882735804726	0.0288862796087771	-0.00431213465503361	-0.0181319776139744	-0.0590802880648663	-0.0701624922983005	-0.0604299358398824	-0.00430027185356126	-0.0292506949562076	-0.031419758027536	0.0156644572015402	0.0398266358136285	-0.0396778860453835	0.0251422614597988	-0.0121588344431394	-0.0523817141120213	-0.105512380855321	-0.0964337188176106	-0.0582161676454125	-0.111852727859278	-0.177808129392266	-0.129274546110789	-0.101885988771009	-0.202373988313542	-0.256559798023961	-0.176696617741532	-0.238953403612585
0.0609767421414073	0.0696292053763341	0.00421589440443722	-0.0203146840316206	-0.0596267232368638	-0.0125594969226995	-0.0209442874069688	0.008285402181303	0.0786693243995971	0.109394559729548	0.122748953098873	0.115029558385105	0.144957970603486	0.160778007424695	0.118810838768523	0.113010427657066	0.158884643083113	0.16558151221909	0.125692874759371	0.101180751489693	0.133702501421122	0.111161672727881	0.0978157733725172	0.100475898415775	0.0479040399310371	0.0214017750633429	0.0462473793438419	0.0137138570896995	-0.0268352779932337	-0.0582904129499551	7.93929888276226E-4	0.0071778807526688	-0.00362371075286523	-0.0233266745428932	-0.0332867642531902	-0.121743415624697	-0.017159529758683	-0.0774756408462243	-0.149803403210939	-0.184119376980332	-0.167380743604047	-0.122455907870911	-0.176406286411927	-0.235560609605331	-0.184212734610991	-0.15312288247893	-0.241309414708351	-0.275595437655273	-0.186645506780841	-0.229926764873667
0.0763936950444725	0.087538542916348	0.0196177050357275	-0.00477224124137084	-0.0446722522869382	-0.006477783355134	-0.0167191628254216	0.0192026925646586	0.0899934562324765	0.109667733144738	0.125699499983891	0.131131879318963	0.166201465134718	0.168511804593892	0.134564100141725	0.126176253861919	0.147773120855878	0.145171118324449	0.101313758546209	0.086578969819077	0.128847655474181	0.108614773025089	0.0991645142233714	0.109535789474605	0.073723404654641	0.0778121497776332	0.0975040718714056	0.0547141063188407	0.0359562642406523	-0.0221886057114966	0.0168020279717094	-0.00967580643869862	-0.00874086284380754	0.0175470276643177	0.010659716602755	-0.0696930609157389	-0.0184418034913865	-0.116657367661592	-0.147379392265794	-0.198159441078435	-0.213100716533703	-0.193709417622754	-0.246483598046208	-0.285792419890895	-0.242521897674878	-0.227067084541848	-0.297491407698281	-0.314882472584816	-0.254332180980699	-0.297348702226492
0.0746306834533275	0.0853247604997767	0.0207282702118198	-0.009157125699199	-0.0720933061982344	-0.0425991819400633	-0.0618315651288209	-0.0212806221037585	0.070665337237279	0.0879186572998785	0.0962940575647953	0.131094635323929	0.172561912151636	0.165362802780962	0.143362192152223	0.152578385556683	0.200489387083293	0.197560424335913	0.138078533491873	0.135263667610502	0.188375138969251	0.153070112444809	0.132285274071205	0.150589007615378	0.114340854475713	0.104967250415071	0.118060844739695	0.0765947971292976	0.0729202944817026	0.0366501579412052	0.0829385623213899	0.0216446023693438	0.0307346753046089	0.0595601490135724	0.0317892591483267	-0.0666218278292589	-0.00800055734803096	-0.126554487514967	-0.154246812202292	-0.212209775774692	-0.234751314884864	-0.232853448960351	-0.294921921066366	-0.327783139840154	-0.289251203605516	-0.291203434213365	-0.356242529850599	-0.369596551350337	-0.322751388066683	-0.374769007341705
0.0579483604929495	0.0668038116802521	0.0200264464814642	-0.00627762079505268	-0.057072564931044	-0.0359538848357493	-0.0567485792950215	-0.0270465883140912	0.0429722598376959	0.0515859969116174	0.0540605123497295	0.0946659864553344	0.127052115024843	0.106514050918004	0.0815267233562785	0.0952036663291402	0.128593889082176	0.139080375507299	0.0943554180077304	0.0868972406044418	0.146588869043623	0.131034799260956	0.115384450707145	0.150023271592473	0.128971426085869	0.136126788534848	0.164720409812162	0.130011384879117	0.12149662861856	0.0414510069422382	0.0546441568769294	0.0202208614872352	0.0183893564692695	0.0325066208372042	0.00437906296083307	-0.0674662998296106	-0.0219746735123363	-0.158215384824486	-0.169074140222742	-0.222726510152972	-0.256011687356947	-0.255445242804364	-0.311741051483711	-0.338291114999147	-0.300316410371812	-0.304105379110483	-0.348997265829989	-0.344748512040873	-0.309118661098958	-0.353033830127916
0.0637212806273403	0.0762621624890933	0.0285544886572255	-0.00407136452773958	-0.0543108144349526	-0.0376002812155961	-0.0561532484070351	-0.0291048379043824	0.040180737589782	0.0467868281216598	0.0496036641245708	0.0935785355462815	0.117941254505432	0.0962472217594602	0.0841115905977212	0.0955292533281192	0.135461185341775	0.146530066900599	0.114683918230701	0.116537779226819	0.157686124663764	0.149846420920704	0.144148457316339	0.158082214689348	0.126916438900311	0.145594228951867	0.171199108343859	0.133842300048923	0.134513810336549	0.0604919007579748	0.0604688286432177	0.0104115563083995	0.00374111173751809	0.0408612023150149	0.0187051201502902	-0.025943855432016	0.0156813174798902	-0.12376400605726	-0.142508364908625	-0.216853350844403	-0.271159652003232	-0.27580614062185	-0.323390970806547	-0.337047293684729	-0.306756202280155	-0.318427962255261	-0.350576607044909	-0.328868482283892	-0.29927609875175	-0.356705961998264
0.0272079761803857	0.0442030747864025	5.13047226516769E-4	-0.0398312393861467	-0.105177795127099	-0.0887969267162756	-0.104931586042451	-0.0728343825301612	0.00297811327898394	0.00790650039163056	0.0138843868811404	0.0763975144977916	0.0941786803397225	0.0770877515174744	0.0915015938786647	0.0962209875756687	0.145225898953865	0.109724373367858	0.076368081571969	0.116350873787458	0.124540739467184	0.107234573287995	0.129014660117477	0.117661978732011	0.0731987376981555	0.128750365025924	0.109570655021289	0.0543765640033417	0.104138588868019	0.0475594027031793	-9.16929025121589E-4	-0.0854889135958683	-0.0765231119007946	0.121237330453079	0.151919456949197	0.127665845474448	0.0778312525611156	-0.0147230943912507	0.0582469498673993	-0.0766352106437765	-0.192578260950093	-0.235740495218088	-0.262679775445827	-0.262562792143233	-0.248415907066538	-0.271768413404881	-0.287722180428949	-0.272928200036176	-0.268550381954665	-0.336587069550525
0.0161234350601235	0.0346408115083637	-0.00735484460831641	-0.0187754515636215	-0.0645687756375087	-0.0478204749675624	-0.0581131046617484	-0.0313572740483081	0.0381652495835551	0.0396877479604692	0.0437191915058432	0.0885810060009031	0.117057948318968	0.0935536004843221	0.0755691339680162	0.0840550189876095	0.140716574716792	0.109333775836715	0.0256253366723997	0.0807004553649628	0.150615169282459	0.102928828284698	0.0990575406001437	0.148692719862803	0.136568052896618	0.188319974501066	0.173189851146413	0.120445522253844	0.187929288137003	0.127755713841507	0.112378626511829	-0.060547842250013	-0.0288353455112761	0.220207058385522	0.216671566929488	0.0735389512766024	-0.0794917967652096	-0.182463347169384	-0.0203514589952934	-0.0937964014970514	-0.176754290264751	-0.245213770429641	-0.256806736886224	-0.251917336385369	-0.254874408961679	-0.284023842928312	-0.287053651337287	-0.279943543317697	-0.299315492184001	-0.348839353678072
-0.00939897984973291	0.0152715873451977	-0.0176835464310036	-0.0417721778456073	-0.0879291782451075	-0.0715333926850675	-0.0852169896554693	-0.0613308602527047	-0.00601511748271369	-0.00612945181523319	-0.00742852915278352	0.0436055765707766	0.0609177964622231	0.0376632910108656	0.0401879958189089	0.0464339320540537	0.118239029290845	0.0978673057413769	0.0731310394888681	0.110154338799471	0.102205813457303	0.0811711291493396	0.104861704989928	0.0956697687737354	0.0577468804720217	0.132012765388755	0.113958868411732	0.0679513454504986	0.122390437356078	0.0662041248461394	0.00353514628523828	-0.0794192123814323	-0.0656427633641374	0.131951897554248	0.174154234591173	0.178593746666423	0.104843787809076	0.00623350276499679	0.0758317802242272	-0.0589240010363246	-0.185536676990819	-0.243509394643391	-0.252138757039789	-0.238159998806094	-0.244282208220755	-0.273601040167756	-0.263036494600652	-0.234801363492213	-0.267215454699693	-0.317705296282315
-0.0233250245718366	-0.0145865391742323	-0.0293204112952165	-0.0641708285373302	-0.108242976667555	-0.104670483946555	-0.120349981478288	-0.106480368270923	-0.0759402870568303	-0.0776049543271699	-0.0840941112377301	-0.0218346943218725	-0.0232038686809512	-0.0344260954943322	0.00690744787748848	0.0115759383161951	0.0776051428870906	0.0604345747774735	0.124975566419144	0.14853852971759	0.0293469764958235	0.0288009499555372	0.0976322690258953	0.0271961983735994	-0.0725197882983332	-0.0236583074973722	-0.0250900587539776	-0.0444908340167271	-0.0328961769011115	-0.0274892049474161	-0.109227636720869	-0.0608698354940364	-0.0680198580615241	-0.0232738752704016	0.0464386417982774	0.240954593576255	0.324308469414169	0.277790783766867	0.145678869233441	-0.0203908736541774	-0.15625909148463	-0.17668996311814	-0.189283964163258	-0.170691348700337	-0.183971318382053	-0.197255859019836	-0.183073915466989	-0.136070606410742	-0.169766107298316	-0.22268343198187
0.0127861192470691	0.0129911872692356	-0.0353375481791924	-0.0588742265637226	-0.0911177036397127	-0.0697602646894333	-0.0805017581018118	-0.0784009069586231	-0.0207369793797164	-0.0115000745944245	-0.0168760757873662	0.0249831882461544	0.0615677639929769	0.0392524813818328	0.0226264100278346	0.0471029580998191	0.120292308184165	0.139651355953415	0.107259812482196	0.121565960701619	0.156675575849832	0.143616313242008	0.146901714273134	0.171222702916569	0.141966066862506	0.179361338444076	0.195783809385644	0.162563570317093	0.18785284880552	0.135689614990356	0.127463005650071	0.0786114350797382	0.0797661506981337	0.127895352725576	0.122438494804515	0.0993634729149842	0.049866672591672	-0.072934360612548	-0.0814329982210995	-0.15473490217501	-0.242373825854729	-0.293814021544464	-0.311153890264034	-0.293313515075985	-0.3045223625945	-0.340871069432736	-0.323916049015873	-0.292092476024443	-0.338054705186067	-0.378033288916072
0.0131302609257729	0.0110282225117434	-0.0326484077810166	-0.0557520852907486	-0.0848766360261794	-0.0650131240140783	-0.0751697761493867	-0.0727219645673348	-0.0196868210569201	-0.00762052672467942	-3.66393375376798E-4	0.0208121029716303	0.062886535447498	0.0542515317361808	0.0224943493694642	0.04746286086614	0.116012035812904	0.158680197776107	0.125237124543876	0.105608946211795	0.178673694207563	0.175958869385794	0.157698035501867	0.193943021580703	0.187933141444911	0.214415944442718	0.258209822611325	0.237156637828034	0.237231733498569	0.16396418461145	0.174572767251745	0.133821773598848	0.120638796948533	0.0928718319706537	0.065007847098584	-0.0113065008931498	-0.0368703764195914	-0.173564492015944	-0.200795849013246	-0.241087304312441	-0.306960504657557	-0.34499819101998	-0.381946781360885	-0.369226550484785	-0.357328975511451	-0.399936346230879	-0.403348337157551	-0.361310219349356	-0.39088517982388	-0.439846460722433
0.0162210931263332	0.0196783173279829	-0.0310314623400453	-0.0529108981041237	-0.0804017359556073	-0.045734129301862	-0.0551917305452622	-0.0504532761969682	0.0121607001191408	0.0409513572958778	0.0428976514255604	0.0620830844095318	0.109291096058373	0.109000056527681	0.073471467979051	0.0936427486497768	0.161648866674708	0.213018621716444	0.163939886889017	0.134318577495528	0.213075507657429	0.211733066290423	0.180446518753832	0.203971333932564	0.199147461013092	0.199279753576767	0.230617086933699	0.207804995754456	0.199083392971425	0.138179207750977	0.17202740586725	0.16335918509744	0.142884090023792	0.097993266670037	0.0720025151328783	-0.0206604587965161	-0.0325212192907465	-0.153643897352834	-0.192664647140449	-0.229195894793235	-0.277994020614208	-0.305934934639965	-0.356775889490541	-0.36549150186597	-0.338970139717835	-0.37554560802816	-0.409009154404957	-0.391591657744139	-0.398562545970758	-0.45130282235464
0.0432952260399354	0.0529536159610563	-0.0187970216256303	-0.0499296753606224	-0.0946453662723628	-0.0494967159966038	-0.066559642246154	-0.0527474210034004	0.0321506330731855	0.0674947005187961	0.074932894653736	0.102618510426602	0.152167517394364	0.15143355174622	0.122552714947689	0.139763517054876	0.212579905840731	0.26020678493683	0.196402612433907	0.142855128232036	0.224632537615231	0.227189265130308	0.17987054851189	0.192596671527992	0.192230446548078	0.171503171231297	0.191531373108197	0.164080898691141	0.151130534630753	0.107212222761743	0.168929856189701	0.171955163962052	0.148436875232206	0.0853352219879193	0.0600198900415741	-0.0641583207734341	-0.0571522654293848	-0.155543177285323	-0.1960117253407	-0.228089165326211	-0.253952455535144	-0.267915435738748	-0.331550795079197	-0.36080489377714	-0.31885221662422	-0.34334636310841	-0.407945449688455	-0.414145748092999	-0.395208890312525	-0.455534687897745
0.0262816080678635	0.015349107863464	-0.072145465997953	-0.0857943341479523	-0.10140396460755	-0.0258007281995763	-0.0212527256959903	-0.0433448125657797	0.0335168555021104	0.0896761825087726	0.101653702246605	0.0965653472239608	0.158392589604354	0.180454277079256	0.118937486668082	0.138976492380637	0.204453336417708	0.252977759752328	0.174738326316552	0.11404887662624	0.203315317577598	0.206278212039058	0.146462799578436	0.14306561229818	0.159201609539171	0.124788241845761	0.122039014300345	0.0854016055836714	0.0840816575623298	0.0686066177864606	0.163217648147495	0.198773335511501	0.190005386066525	0.102075512938835	0.0385995025940298	-0.0972928454413898	-0.0961583619543937	-0.11171901948742	-0.113550992098017	-0.116903462924907	-0.112946103364741	-0.129142371585105	-0.195895271544401	-0.235607111675356	-0.202264436664552	-0.233282052287378	-0.305974452779205	-0.349131371524417	-0.350142875020282	-0.379004932767142
0.0214914444635584	0.00871638773998036	-0.0907402849354251	-0.107404566256557	-0.11377950647526	-0.0235163786055527	-0.0174835403970198	-0.0362857735465455	0.0461530492779917	0.103769476836305	0.112855851659732	0.115406913331905	0.168685823733658	0.1918785194206	0.151444422066071	0.169061317005707	0.212457794018738	0.244967907974877	0.171281661252469	0.109777681119397	0.173784763838957	0.17801122250095	0.119993995639878	0.0919387237459933	0.0946556610719657	0.0331492994899192	0.00995316708023004	-0.030610573388659	-0.0391607127406976	-0.0135406929436248	0.0984803436123636	0.172821032117346	0.162381186080178	0.0835153467242179	0.0496810471930819	-0.0603718157519263	-0.0295521749690578	-0.0138137824726359	-0.0368384264831361	-0.043078713749083	-0.0213918847479373	-0.013330163836253	-0.0783624663811509	-0.141539455462282	-0.101057453621249	-0.112569034764571	-0.210836390601693	-0.280978923250848	-0.266986394025162	-0.301832131623809
-0.0102672190034358	-0.0382007971190831	-0.123844778269734	-0.140714338020624	-0.128730246688782	-0.0472960268097966	-0.0316535768495742	-0.0724397538345319	-7.72890723564993E-4	0.0597430058526524	0.057766884912371	0.0650209949609079	0.119931364975195	0.145554123256598	0.119604195552166	0.13643599812013	0.175817801669624	0.194872627132514	0.142204247450012	0.0961421540377308	0.13159616849683	0.134138997197199	0.0803461947800167	0.0379239612941922	0.0470015316794256	-0.00753107953546781	-0.0487800010350577	-0.0803747159612119	-0.0614862241421009	2.93150110847966E-4	0.0997520608633061	0.142790236486707	0.146910500065	0.102809390381636	0.0882251838012544	0.0219237727035442	-0.0134095766054936	0.0527797159255456	0.0725762029867014	0.0725167367204857	0.093935658609994	0.0804098463654207	0.0313277657639265	-0.0169303433288577	-0.00199239751398166	-0.0295348886182703	-0.11207659342914	-0.180965889883103	-0.191073238648401	-0.215837222933411
-0.0163015421592079	-0.0430651958971869	-0.1219999792586	-0.13300327978474	-0.126950022315933	-0.0430867873301981	-0.0379981232828615	-0.0681523474173897	0.00472925241037289	0.0593174013764781	0.0504485273030691	0.0692766769016278	0.118925220228904	0.140889405002028	0.124163226575151	0.132446200272558	0.142890080561941	0.166474875877197	0.0998273166547428	0.0559790384941311	0.0822331124506011	0.0826058294244018	0.0124452981865267	-0.0359490989246141	-0.0219089358248945	-0.0811075242408233	-0.129336847878578	-0.16258300866677	-0.141323907132878	-0.056639801594257	0.0355770613872032	0.0942285095437806	0.090513084340089	0.0456718985049999	0.0367575144754267	-0.0488492265424342	-0.0462476431719877	0.0609141019689881	0.0999059499569957	0.110452872427717	0.156968330851438	0.167272851263779	0.128796290911754	0.0648238670870197	0.0721427881924428	0.0576920103989623	-0.0268222112122823	-0.103811994139842	-0.11982152530856	-0.151424952802433
-0.0265345352549183	-0.0611475514483396	-0.137018102632876	-0.140310721120562	-0.113407081814837	-0.0336631137819111	-0.0320452564052996	-0.071357742130455	-0.0132148538587948	0.0394415167083852	0.0230090813645324	0.0221484823385253	0.0654237341936761	0.094617870349293	0.0726025925841237	0.0719987659985527	0.0864748310204312	0.129677081269665	0.0768164064832718	0.0348378427087263	0.062691808606732	0.0624837414499838	-0.019386873700982	-0.0580860218805638	-0.0400909659281892	-0.0985120098751061	-0.133444513482555	-0.159507732294435	-0.136656540245304	-0.0193334840680965	0.0692285005742737	0.110371242902842	0.118608103763032	0.0818292285408714	0.0589878951954924	-0.0654377342692708	-0.0903608083125902	0.0569094591766113	0.105750120358208	0.149223216983694	0.213426945079312	0.206445322045189	0.183397532184725	0.132659598951287	0.129118794943375	0.109634665247533	0.0412544927135707	-0.0383912273743098	-0.0645069112982554	-0.09698247740082
-0.0312305789958602	-0.0615559562782366	-0.132877662374405	-0.14444659092763	-0.132572232578142	-0.0631130276041546	-0.0639628772142332	-0.0993253760306855	-0.0466039967748278	8.18636582804187E-4	-0.00810832876912833	-0.00509794062703194	0.0302272880749718	0.0608866690082995	0.0529812746336298	0.0452376744529864	0.0642030912917097	0.122504980395454	0.0873736565782101	0.03287853025051	0.0426480853050633	0.0568939579820904	-0.0213147775411499	-0.0717379278065905	-0.0572989084810007	-0.125234186674133	-0.167896024924855	-0.185597326100686	-0.165026318378753	-0.0311675267660659	0.0464371870878007	0.0983155128770341	0.104774035908844	0.055603340502138	0.0394339789133437	-0.0373039675544551	-0.0422729210989617	0.114187004928727	0.129310745818536	0.161871084867365	0.220183459549417	0.213038137838211	0.192331416558554	0.140605849653152	0.129860554006869	0.112259728940328	0.0490756297723723	-0.0199817816917463	-0.0481891672923122	-0.0838093207684975
-0.0251612259544396	-0.062452074879814	-0.133455862016981	-0.14358753797447	-0.134447158735152	-0.0674668413080662	-0.0700404107471182	-0.108311024030136	-0.0585794051854512	-0.00798460446055122	-0.011550475413338	-0.00789246852645827	0.0253348424096392	0.0641780297475395	0.0562001724812004	0.0352211716545045	0.0711989952647976	0.130760845378294	0.115630971377234	0.0674916594577313	0.0576657011144273	0.0733202880958237	0.0157752006279058	-0.0326669244625073	-0.0363344960524717	-0.103557755833503	-0.148319433367185	-0.164591011709622	-0.135185567608638	0.0102686116187142	0.0783920700097255	0.10817633146883	0.116178360701162	0.0636706574498858	0.0570852427065337	-0.0203759151202962	-0.0180705287071226	0.11963103446244	0.120066790057831	0.169660342472655	0.231087460146126	0.208498455261587	0.191886090410828	0.165829132216867	0.145692807957854	0.114068703060768	0.0684832201902472	0.0158727373837281	-0.0369528042397423	-0.0696232932835935
-0.0592790869055793	-0.106045282472929	-0.134321218903956	-0.16662512323611	-0.135096698564524	-0.0822625621188288	-0.0669454030950997	-0.123306357273635	-0.0970045782067431	-0.0418660576094371	-0.0446395211267946	-0.0596207360314314	-0.026624899279363	0.0282200551654406	0.0304235097001948	0.00610783313165445	0.00703575272214128	0.0457787799271237	0.039550596976144	0.00864218640711022	-7.55722776201011E-4	0.00638568272121746	-0.02760006386197	-0.0429404580793172	-0.0488286748562581	-0.106426686467461	-0.163696686174006	-0.167285201741423	-0.11192180350395	0.0351485815865737	0.101527823675865	0.0851434615400904	0.114707253361276	0.121543740767258	0.107372077910192	0.0202332971185461	0.0225577927458534	0.132363095010025	0.134187651408594	0.221801230390002	0.288558590649461	0.240728621432417	0.252627044495227	0.258516266700792	0.205525382762959	0.167126138382393	0.165465636940968	0.123432915773128	0.0310748933438365	0.038506414909405
-0.0327913575939525	-0.0607587160801684	-0.0693177351867323	-0.0966509973103429	-0.0745885640985308	-0.0536619807320088	-0.0481453840464805	-0.0866727916107482	-0.0628622689566543	-0.0370761648921431	-0.0477571001043317	-0.0435529915128985	-0.0218923154418692	0.00588242964688814	0.019582466018743	-0.00778009162749071	-0.0187819881987223	-0.0172515302204307	-0.0140706797380558	-0.0121075132399515	-0.0175308034432515	-0.0485536334838772	-0.0503233873836907	-0.0104651485886298	-0.0142030015780649	-0.0291326292679573	-0.0903149170641294	-0.0965475944339045	-0.0365295524248923	0.0877654787170358	0.139909441260464	0.0211203741088509	0.0718584416016945	0.135984072885445	0.0937110815003189	6.45766745045039E-4	-0.0242671699974267	0.0382937806989093	0.0657276597825583	0.169810864676439	0.226166391780083	0.176032424600476	0.205277383786192	0.238003959814841	0.177319562766474	0.138673071103672	0.168921009070084	0.15328472453223	0.070705222278262	0.0994358259129808
-0.0576071315560908	-0.0517615757521452	-0.0322799473419257	-0.0724056477591093	-0.112470261540598	-0.10243982230083	-0.125502340443342	-0.115894408748659	-0.0903911868807433	-0.0957449226091747	-0.0895402021048502	-0.024618152615173	-0.0349414875940235	-0.0325257486611027	0.0196242967252941	0.0170703083474615	-0.015287408870294	-0.0461105774010229	-0.0559030177030406	-0.0299569677383131	-0.0460359855488124	-0.0404111292245958	-0.00785279929010044	0.00244847120883221	-0.00739552549582335	0.0603995228679364	0.0350584551794895	0.00394617165513173	0.0757116925955048	0.0742894636391507	0.0301518483620687	-0.0568746408045799	-0.0414683426163418	0.112063743334114	0.141626328598769	0.0554986248614395	-0.0284407900829809	-0.00738864968021485	0.103139203937824	0.142433149473667	0.124554498109268	0.0853518851477922	0.114436189428056	0.131286580780783	0.103876194453968	0.073058828949122	0.110810362360312	0.11344258458558	0.0360384431036036	0.0216825331951696
-0.0457459317616248	-0.0521828478970855	0.0199069568703171	-0.0263530752317616	-0.0112637545775216	-0.0307159336927001	-0.04122966904618	-0.0720729772119013	-0.0965363636042689	-0.106811155929204	-0.109906831901879	-0.104087782063066	-0.111974600194138	-0.113504694213905	-0.0799636853887694	-0.0813353444467797	-0.121276531551182	-0.131930818088092	-0.108955016451022	-0.115612676998643	-0.130594622676594	-0.076419170987012	-0.0425354146590914	-0.0381443889015294	-0.0148642157996171	0.0535229414198925	0.0293283870620294	0.0193960766257764	0.0831958546360077	0.0543049554573032	2.58892121040372E-4	-0.0340427201164728	-0.0250100071802472	0.0603465259137479	0.0866485915385809	0.0538374115850476	-0.00106952435660825	0.00884977038788375	0.0912408776126842	0.155889954007177	0.138264455988907	0.113817430554655	0.13196731637648	0.14852549849748	0.134958210913754	0.108051690067224	0.143474172283939	0.163086897117184	0.0961953929971631	0.104609395919404
-0.0338329768188566	-0.0727371902818727	0.00916963859982092	-0.0181460344371795	0.0516602817302399	0.0505601918608295	0.06616515537141	-0.00684571998582919	-0.0690169427506329	-0.0543497124087782	-0.0717416860893078	-0.165068846009713	-0.154558812035221	-0.139765823674754	-0.160694076035519	-0.150490372197427	-0.206536064674185	-0.158107191535427	-0.14270191315123	-0.214184450890312	-0.157174631927207	-0.0711725121115409	-0.0841367079752031	-0.0624614883073801	0.0178018563283523	0.0557183144415555	0.0734087790602624	0.0824759937596944	0.078740845545744	-0.0425891666196724	-0.0564494140186359	0.0379330915767904	0.00668992693410628	-0.122273303366834	-0.152379856199564	-0.105194305142682	-0.0789687629126928	-0.107648312519419	-0.0774412849348318	0.0289226447789585	0.0608609367513589	0.0766622964282808	0.053686178796066	0.0519506655631591	0.069456067892863	0.0445726937414097	0.0514296486508313	0.0914553775083632	0.0545837453347522	0.102028202408239
-0.0169610296262933	-0.0718173956301262	-0.0409756251116393	-0.0438987928519944	0.0447080218291146	0.0510508021195802	0.0802715736252299	0.00640185740312547	-0.0450513106125427	0.00146153692319494	-0.00425368777720024	-0.106647892180288	-0.0730600693027703	-0.0382861666008255	-0.082527064336576	-0.0866978557320844	-0.110131860895128	-0.0750510733068411	-0.0524763240097792	-0.0850835038811039	-0.0340363665433354	-0.0273450028616917	-0.0488431253419567	0.0130683425630165	0.0636452329327096	0.0293589554128091	0.0375696586125803	0.0691461733152245	0.0566603815939836	0.0778464985882352	0.158312973535688	0.165287793507993	0.194816456522766	0.0452531421711259	-0.0852676670603556	-0.166565909615364	-0.105948287740485	-0.116890381064462	-0.159542213805516	0.021043530495198	0.104539975535858	0.0865809039800592	0.0801120134466731	0.112196460108024	0.0793252471382522	0.0344049433671698	0.0676041845506868	0.0995086812348164	0.0138520631662386	0.0780181128126724
-0.0608762556139373	-0.103254222519307	-0.102899682655388	-0.0978348387492286	-0.0469289679407198	-0.0498643504407157	-0.0285387665568028	-0.0665787669056839	-0.10064038543911	-0.0505589014117946	-0.0333556246688374	-0.0706239679030839	-0.0502364561382331	-0.0073316633787419	-0.0109345001965643	-0.0276633648873569	-0.0430972207586993	-0.0460286055428408	0.0164853289701188	0.0239817114245097	-0.0133881742091661	-0.038382203485731	-0.0138114849208594	0.00977538085365222	-0.0152388516006399	-0.0513089480888764	-0.0563677335936101	-0.0237483847337931	-0.0323644088911597	0.0920728412399191	0.154680047916459	0.143410544153547	0.188153856192774	0.107473133273981	0.00529243335443568	-0.0452385018364453	0.0563250058019464	0.0716839774605672	-0.0596331015979809	0.0907089640096708	0.15527452052522	0.116321151991693	0.157658304558907	0.223405125069735	0.145394080919918	0.105518242077809	0.188438852054104	0.190874009025208	0.0464817806741822	0.105976510592388
-0.0578137866217989	-0.0907831423969666	-0.10177771706605	-0.0923088652322925	-0.0613558093754268	-0.0717608186274101	-0.0386168014497459	-0.0514878022506421	-0.0794601819606218	-0.0401446928793795	-7.30381235515519E-5	-0.0169540601588447	-0.0122274180654191	0.0325569561908014	0.0487871107514219	0.0234793165413854	-0.00445297611665122	-0.0200694486410082	0.0476902853193582	0.0419990544114277	-0.0240187186491641	-0.0402738461295574	-0.021808121974115	-0.0309327204211129	-0.0543168001981794	-0.0563211138662197	-0.06611152740201	-0.0364000148447208	-0.0288094456803694	0.073810097092149	0.107457704934347	0.0977487676165952	0.12955578670771	0.0663385074865471	-0.00333592523822645	0.0227494099854361	0.125828559699251	0.114076595500428	-0.0281935021295002	0.0433543515626964	0.0555709370210053	0.00403507864612371	0.0551325516906668	0.135110106502659	0.0493996669603112	0.0126655726026369	0.113887501802387	0.133571861990218	-0.00412580215447166	0.0519153371852072
-0.110704561483778	-0.127026342706052	-0.120394597211114	-0.111539074794178	-0.0804942883072483	-0.0948182711187718	-0.0560600429569709	-0.0734684828161073	-0.117008064020794	-0.085176319132073	-0.0472940864578119	-0.0702280520524041	-0.0713692059564338	-0.0252325692844536	0.00582682586056304	-0.0176134284763048	-0.051311822325778	-0.0768573039230042	0.00818681685166498	0.011384013457825	-0.0781695945440134	-0.075256278634046	-0.0349195129507753	-0.0588138925635769	-0.0821948724644981	-0.0633398786034666	-0.069659974986026	-0.035153838623235	-0.0270841775469317	0.0510114998266872	0.050867576711898	0.0541566025361806	0.0732018838108229	0.00992425363285511	-0.022739179722155	0.101883760461021	0.1890451356651	0.179936202000622	0.0502564188634642	0.0769252614711789	0.0706055918464454	0.0256400738509104	0.0893099938718342	0.174028740955609	0.087991164672146	0.0555162980096418	0.164506625529866	0.191063418312903	0.0610565427427899	0.1291116586257
-0.113501496545532	-0.125144073835308	-0.117559559722235	-0.10791584530864	-0.0613351544714981	-0.067050705404977	-0.0133221675301683	-0.0443478619273642	-0.0954925548308722	-0.0531190785459077	-0.0091559011275732	-0.0598338191565019	-0.051640123791734	0.00679983516037475	0.0263258912924932	-0.00304785369956449	-0.033719693589035	-0.0669803700007489	0.0140728173372238	0.00480392972164398	-0.0751589367158888	-0.0510855547249418	-0.0130465344402726	-0.0443751922226618	-0.0491953377800321	-0.0227063567801994	-0.0218673795525167	4.87152144095592E-4	0.0057732115808572	0.0340993582480994	0.0233151041021409	0.0316438582126696	0.0337301387123334	-0.0291196618145391	-0.0412185066968458	0.112193310332066	0.107746735586925	0.144840226278343	0.0663364410275974	0.0405646312195354	0.0100511064828215	-0.0282457033164903	0.0202670729096393	0.0944065875786621	0.024764216274877	-1.13273739176863E-4	0.0921823464533356	0.131638531675027	0.0213437332648282	0.0843508921824825
-0.0935203335604038	-0.124337988092475	-0.131692505200549	-0.122078569052083	-0.0735691896880147	-0.0620531436213076	-0.0118450535668983	-0.050472643795428	-0.0851983673521027	-0.0391743928486844	-0.00380910428992014	-0.0504425246499272	-0.0306735052906055	0.0220019522148216	0.0387630581704041	0.00795267830355307	-0.0312156896887617	-0.0559306728428589	0.014972153531405	0.0177881765724228	-0.0468131186543534	-0.0135765951076873	0.0236145996127221	-0.0107735885426165	-0.00850669186904515	0.016098162355933	0.00416125096888941	0.0180447921283109	0.0321398471322197	0.0680157463929069	0.0509610960346789	0.0589005182394943	0.0574218847364214	0.00440872093611448	-0.00921306124344932	0.0600169034331798	0.0189468666973427	0.0996932184620088	0.0571454420360828	0.0543667191978361	0.0176162862537385	-0.0270180428831	-0.00175373611851191	0.0638034603203309	0.00759278129336024	-0.0391071273991758	0.0363538188710329	0.0851973063604872	-0.0122558129481147	0.0204932719415485
-0.0626386288211379	-0.083636276312946	-0.100487497556555	-0.0641677720061723	-0.0111050413928709	-0.0180577554421137	0.0283819506914529	1.93784427934175E-4	-0.050568853974688	-0.0213015758382072	0.0140316521181201	-0.0327602073451949	-0.031835652170508	0.0173956297550079	0.028820672544337	-0.00147875004944971	-0.0293918031941842	-0.0384520475090595	0.0464611850747995	0.0524188525721423	-0.0261310230885422	-0.0100140199815641	0.0125313899051326	-0.0186665891292739	-0.0193514836991596	-0.0121007259348629	-0.0287793540890605	-0.00725346055096191	-0.00243627884963157	0.0788853917924528	0.0809877111551079	0.0833036524443121	0.0978329100491696	0.0383386759158872	0.020247747243095	0.0860981664165489	0.0558898065256561	0.123012188601283	0.0524592345126558	0.0483516672541116	0.027865772604152	-0.0181161134062434	0.0148791989377343	0.086867028288651	0.0186936558128846	-0.0277887874402768	0.0506038990702982	0.0970726078946734	-0.00661140092511553	0.0252785837883309
-0.0488500949762414	-0.0951782709692343	-0.0809816222409743	-0.0566993036641029	0.013505112580937	0.00236240364600812	0.0475143363838888	0.00374606504242605	-0.0634805129642443	-0.0267063652855719	0.00425708285139741	-0.071837926276083	-0.0678710595960859	-0.0135235930353097	-0.0188396531632598	-0.0369310660314002	-0.0804478237253754	-0.0699214377796191	0.00702779069846289	-0.0185504572483321	-0.0640988119369571	-0.034364830443562	-0.0285003279851935	-0.0375399945945302	-0.00548245049077224	-0.00980722573595412	-0.0255961769755587	0.0127159021058874	0.0103054896667091	0.0832300239300183	0.11285732694177	0.149937683428233	0.16656362881757	0.047397346976529	-0.0211538980005897	-0.00310324996160332	0.0172327218516256	0.0573708345188744	-0.0268110912927474	0.0538270568572325	0.0625024418610402	0.0163912238612185	0.0386585819615065	0.114536570393503	0.04705568820172	-0.0156580083730051	0.0637166400514148	0.114781713730775	-0.0113004984190073	0.0404562736051986
-0.100013504186759	-0.153196738102672	-0.147863789114638	-0.128636061799427	-0.0279404468968945	-0.00203833706833142	0.0504284263467922	-0.0317039110949779	-0.0788402199508281	-0.00812472042458529	0.0164931371347664	-0.0873170496532927	-0.0471619218967374	0.0289996442758152	-0.00720633302233728	-0.027784027768651	-0.0736404630432761	-0.0623136620256921	-0.0264705107059893	-0.0593580247528323	-0.0491918508256964	-0.0326605438331069	-0.042104861735935	-0.0184219279222723	0.0177743958320128	0.00818290594290558	-0.012574738865607	4.77820379333403E-4	0.0229170707418807	0.0805040266368029	0.145671297992096	0.161056511018667	0.192994060257401	0.105933363323279	0.0105874630665448	-0.0623089696234073	-0.0352045326611874	-0.0167770702927005	-0.0495161308150411	0.0827658776039383	0.139199050563084	0.0813527248894215	0.103051162874891	0.152995313419221	0.0769875735367729	0.0188842608819433	0.080679355411486	0.0967212693734941	-0.0420128487167343	0.0230994782241475
-0.0418296176598065	-0.0967743253426512	-0.142516959069842	-0.119037546477026	-0.0263338710405462	0.0240230715127028	0.0727170384568529	-0.00553756239796628	-0.00158490787443473	0.0862805442568875	0.0985165572780647	-0.011962942409229	0.0600914535173318	0.136935614247037	0.065954159355853	0.0394370520195429	0.0196783549437588	0.0507940698924523	0.0139366753462047	-0.0364891640470674	0.0389628628915632	0.0151975777465176	-0.0546047174670059	0.0118230415103427	0.0541363252285785	0.00560874671867812	-0.00542264346278786	0.00514816403232256	0.0268799923971147	0.106550430715313	0.23767345696923	0.195169974995259	0.249506794458416	0.175039530587031	0.0377423266819286	-0.155586582144925	-0.152228638029653	-0.139371203244241	-0.140127213134556	0.0344291183519936	0.136781020569752	0.0639410801414953	0.0844344468674692	0.131342499260109	0.0427055406160977	-0.0191992390687226	0.0424373099706218	0.0233745170767847	-0.122594951162928	-0.0596855092368705
-0.087046700454037	-0.135237299259742	-0.161717879810286	-0.173931477656163	-0.113145570366899	-0.0508838257298062	-0.0150256645531071	-0.0941442889364533	-0.0853061841956314	-0.00747147319928107	-1.78850941060012E-4	-0.0707845566789997	-0.00457927762454763	0.070853980698991	0.0326165353320767	0.00835615204177399	-2.832974171682E-5	0.0216859120863137	-0.0166294274244948	-0.0474642913981384	0.0200882500064979	0.0529763946260226	0.0127651571446709	0.0391717672056729	0.0662472847845627	0.0418715142557113	0.00595521070091978	-0.00707881383669882	0.0493029409200595	0.0474505709829459	0.0929513900653196	0.10446848970291	0.11635151629213	0.104672739123084	0.0956260115116179	-0.00154718793289241	-0.051318892715251	-0.0153378975731181	0.0366353507044608	0.137269608703567	0.174130539192325	0.115883220514533	0.109606873199929	0.114059645616999	0.0745904166725553	0.0186222133446133	0.0312608033178892	0.0153059453578131	-0.0972964938986035	-0.0823828317005013
-0.0741494552564416	-0.135144477256692	-0.188126692131574	-0.202861034933645	-0.14696264731285	-0.078956354548943	-0.0601223002807339	-0.128618051429479	-0.0931526340054867	-0.0171582517881707	-0.0282542041442776	-0.063257319307873	-0.00156074070380995	0.0591460865350169	0.0326230868052857	0.0131754653037472	0.0184950963794837	0.0280502479903253	-0.0168913355325585	-0.0322535860132342	0.0154996390776854	0.0134040299037729	-0.031491889753661	7.60444298882378E-4	0.0139274059652642	-0.0464708616613133	-0.0975212363857871	-0.108450410353853	-0.0532062138186788	0.0383026363443033	0.127576912240333	0.133201903036071	0.160049817809771	0.172488505355376	0.158563656640324	0.0301024365310408	-0.0103713594883145	0.0449608853708607	0.0844673453174044	0.204524079664732	0.277673821827521	0.218696550990771	0.243470370507902	0.247462294606388	0.171096905429945	0.133274210638102	0.1674935122062	0.105477573949371	-0.0236131757812633	0.0144937200010281
-0.0799570762096507	-0.131260813547873	-0.175653617281301	-0.186189985516652	-0.144074621710344	-0.0788024654435678	-0.0635172821706055	-0.121064107232006	-0.0874631026238202	-0.0263719966468862	-0.0483343050140649	-0.0636863922725096	-0.0221619964227059	0.0221595690141539	0.00722583837577998	-0.00965819923030569	6.56087650012509E-4	0.0177398555016678	-0.0195716627811233	-0.0360362688428125	-0.00358971416769989	-0.0107130998108131	-0.0686339697986278	-0.0629387438791643	-0.0400458939105507	-0.0977573077397355	-0.154782327059881	-0.157851758333682	-0.107724633214917	0.00478867932997235	0.0836869582734297	0.0954199081004402	0.112894341091844	0.136295853575969	0.14828264698605	0.0569631856480193	0.0137834490485466	0.0779740979283784	0.118843557573677	0.200671931782201	0.271120802551383	0.2313017783512	0.267963162200947	0.25389445340216	0.188658283285986	0.17788151395022	0.19752341534859	0.116429854894279	0.0333723483260976	0.062600948558072
-0.06350985367439	-0.101245349111744	-0.14828617596368	-0.170421815166674	-0.160475649825405	-0.112403554832754	-0.10920737985641	-0.146315558455794	-0.104997913943941	-0.0579011144363549	-0.0747130247498071	-0.0678551462508178	-0.0330685380470099	0.0106916382991696	0.0147063615684473	-0.00361485376952916	0.0211944469266647	0.0471738807710209	0.0303341238666579	0.0281381482303953	0.0173722174092965	-0.00865650117463871	-0.0517940615883887	-0.0654385885762211	-0.0707398457032097	-0.138387147404906	-0.201370507944421	-0.207581491099343	-0.176642185404967	-0.0096272597522527	0.0667899091751313	0.0473178689748541	0.0707691521793683	0.0851586024069059	0.0851363777553604	0.0520316463282377	0.0343773571421995	0.163925899059165	0.174052075892056	0.225642778926521	0.293579685146406	0.262402471742551	0.281708392004953	0.260520503666593	0.21288540819785	0.200145875988669	0.185013822029576	0.109997317263158	0.0532918675578849	0.0584681974632194
-0.025846862525988	-0.0556872983082273	-0.105492470246872	-0.124872086357455	-0.130258758685306	-0.0901850448817402	-0.0911036704729681	-0.108675175933419	-0.0678391583085319	-0.033552054229631	-0.0379392956274275	-0.0161543259135499	0.00404965301811632	0.0310952021359724	0.034201055913467	0.0273959555927966	0.0507309375071209	0.0915743848810242	0.0694506114201136	0.0210670810623755	0.0163966754228937	0.0204670076531968	-0.0384128127632259	-0.0791165228311204	-0.0764880722543584	-0.135593828522603	-0.174631638464357	-0.180286818038399	-0.142937537623846	0.0123740478696767	0.0811982554574544	0.080271784159587	0.0928674541031089	0.0749039995339129	0.0824228582883544	0.0126368839222842	0.0127471125955256	0.1226669837671	0.120589294857921	0.18078129360643	0.247641427165799	0.227033441197621	0.235220538731352	0.212098913416003	0.172430828825117	0.158862340030396	0.135645795327826	0.0707942234995588	0.0217357948395398	0.0173252657969024
-0.0193796459903473	-0.0519929308567235	-0.0962121609114948	-0.113386178167823	-0.110223763985151	-0.0638495767084691	-0.0663998577646351	-0.0832732186989908	-0.0443541278077812	-0.0118165263880656	-0.0159051681045688	-0.00323146365606251	0.0171191817464975	0.0441359742555836	0.0413277340202547	0.0359802039298264	0.0653361211326268	0.112042917232206	0.0773145123367389	0.0192463778250707	0.0301054635335194	0.0401441293881439	-0.0352474199282635	-0.0825459657790397	-0.0680509159175493	-0.119107710174964	-0.154764103085683	-0.164655034442016	-0.130867299277571	0.00858770641358295	0.0876002736251133	0.0901037995555951	0.10065082227958	0.071885002548574	0.0684703161909213	-0.0139085946200114	-0.0261450697541695	0.0823348469824298	0.0996216718217524	0.16009466518273	0.231758235220218	0.213063273707445	0.209750051189016	0.183077924218197	0.152296861861843	0.13291269594978	0.104640025569247	0.0423992271576184	-0.00875105701294032	-0.0177735502326975
0.00912089327465282	-0.0299424519362801	-0.0889365190841089	-0.0868803043428538	-0.0738117963591549	-0.0204987577517174	-0.0227880268795763	-0.0439553712654474	0.00123931663041042	0.0394932828385278	0.0342029344221946	0.0474967393384881	0.0708078192374934	0.0927031477906899	0.0761839467186971	0.0762948498585256	0.10785834193879	0.162186909996674	0.135243283952481	0.0776263980452727	0.0907612135706817	0.117977703045851	0.0466566148392669	-0.0114412553838362	0.0096955796430459	-0.0367735278620323	-0.07505268954304	-0.0871164003464808	-0.0431985341912577	0.0871816324326064	0.15720848836783	0.136380569541507	0.148871549412078	0.106885606480074	0.0758532713575357	-0.0442538081976382	-0.0597776021499263	0.0427087596501363	0.0649469805637513	0.137716877319766	0.196477361374843	0.166397575055513	0.152781292946573	0.151835674359311	0.12531471287073	0.0734439833846796	0.0496694644408305	0.014671291216639	-0.0563919767542906	-0.0750129935220594
0.0371146534520304	0.00693948142546561	-0.0390370502473084	-0.0511240321441666	-0.0457637592338821	-0.00630844655410139	-0.0108110970846685	-0.0152841042246347	0.0231582322229247	0.0413041292375163	0.0180796673005633	0.0410957137627662	0.0576282156092841	0.062218232636158	0.0520758622281834	0.0580088401700793	0.079267851952359	0.130202590417028	0.0841215698441115	0.0180938239510943	0.0447261315099357	0.0718619959437169	-0.00876200502192514	-0.0673376321727639	-0.0367250312715732	-0.0792686281518986	-0.117343662389248	-0.124169651098066	-0.0926984682588795	0.013756957552563	0.0904322070401827	0.102008616257923	0.110557041747026	0.0686135144524024	0.0497857595333424	-0.0107140253077292	-0.0191341630038688	0.0401617623715001	0.0530347903339167	0.105695526640723	0.15661045583171	0.136242707582198	0.125047906509476	0.113598523293787	0.089484352663955	0.0620104419593926	0.0472338731001175	0.00768781865222161	-0.0460182256681677	-0.0553768765781277
0.0404575031851493	0.0177040475614805	-0.0326172190142333	-0.0361866000814797	-0.0371669784353645	0.00266537549353784	-0.0031540263489721	-0.00697324078091146	0.0383205320985162	0.0485843629775167	0.0138651428425954	0.0309159516233943	0.0545087821336379	0.0575710243337366	0.0277833656194371	0.0457846103980906	0.0900196260518064	0.150909208532809	0.0939750309775685	0.0329015680757452	0.0628735830020191	0.0604101105077376	-0.0289556067507302	-0.0680088064759088	-0.0592219446473404	-0.123273289907411	-0.154940409098157	-0.16260891356874	-0.145966684957843	-0.0255649983823864	0.0830656673324867	0.0932780741189745	0.103295203861378	0.0432551927663224	0.0266939131326892	-0.0564492114590038	-0.0234283528441693	0.013076607978272	0.00121695637436892	0.0488276429408807	0.122995869537827	0.111997481060484	0.094197695468764	0.0748528649122054	0.0535471431606706	0.0304994138112558	0.00154886953703179	-0.0420521946087412	-0.0776184393463285	-0.0943142179317538
0.0531597772246492	0.0396484941206192	-0.0302374331517516	-0.0188666064386707	-0.00823643017623297	0.057696160237609	0.0465365664567772	0.0423503379962563	0.105346770189188	0.126587559060099	0.0889173357120454	0.105026124283501	0.136001802543793	0.127793411131389	0.0831556960052579	0.107327527908135	0.127430080772066	0.152761181495326	0.0903489453228347	0.0326307984536947	0.0727402229045146	0.0576148849106557	-0.0418740461792838	-0.0724915435084904	-0.0477752190052774	-0.10259242181056	-0.138541778113844	-0.159425883343695	-0.142525734433539	-0.0368031933270855	0.0767286253413869	0.0577391978157072	0.0810716546171027	0.091446824428656	0.0507980877050257	-0.113092638154639	-0.113054234793455	-0.0574099688630404	-0.0357075834730854	0.0270774556247996	0.109448836765753	0.104564511257273	0.0778840948240761	0.0327203817145987	0.0311787786783016	0.0212090946567293	-0.0271052849990587	-0.0992281232000642	-0.107105416177	-0.116936620339706
0.0735057641033916	0.0720458065123224	-0.0131836362918272	-0.0047308681400093	0.0122365749932514	0.0776824463224512	0.0650029619186767	0.0615435480704064	0.130283326106224	0.15228929003439	0.117398336268994	0.128451002156253	0.159407497256389	0.142340946862117	0.0866534978926049	0.115366673591939	0.139034009589705	0.148921156018532	0.0896620784017318	0.0493187352571019	0.0852807059619339	0.0541314498083033	-0.0300909256732588	-0.0477276952388086	-0.0363070596371991	-0.0894155581804678	-0.125727020860219	-0.156241595425122	-0.144428247975501	-0.0566158744386085	0.0538875809858666	0.0215858545323611	0.0486204681767108	0.0881464900217036	0.0615728561425445	-0.0860836049631183	-0.12411832239906	-0.0714108485503104	-0.0393141927803944	0.00929812087957756	0.0740752788223444	0.0731657618959791	0.0324738296877614	-0.0218465963921776	-0.00288108655513299	-0.0115469274150706	-0.0864104426912268	-0.154622812807397	-0.129930950322978	-0.156077683305631
0.0877670097958579	0.0830077855611056	0.0255448551204794	0.0330765756804294	0.0514403779538296	0.101182665442315	0.084475296109217	0.0861690482690402	0.138050251769179	0.14902729352274	0.116231777500301	0.115690796150439	0.139564904217158	0.124891242916682	0.0667804619384216	0.0823782550214337	0.100250691415741	0.124324494597148	0.0777273316170692	0.0411293605707055	0.0789281592751307	0.0597781749594167	-0.0140921361243982	-0.0347436950340284	-0.0198216625258381	-0.0712819121109159	-0.0955219856992077	-0.116092403512468	-0.115234490784125	-0.0536740578743582	0.0440647837886543	0.024231637136393	0.0412590561817109	0.0514631820714377	0.0236511298485397	-0.104540708287976	-0.126606714627192	-0.0882892999827256	-0.0619594121027904	-0.00543921150788935	0.055540178424762	0.0661021448087031	0.018715240859384	-0.0327746560083682	-0.00418105376836964	-0.0132897733836153	-0.0929828236906138	-0.140428629113518	-0.101821930792799	-0.131522096284851
0.101109321423027	0.123030222813443	0.047390654820504	0.054998872818195	0.0603346711594487	0.110451366347632	0.0822393785562838	0.081267257831224	0.145397618345694	0.149038660392493	0.110233452470822	0.106683796856219	0.133577328474066	0.0998404598989097	0.0416175806288938	0.0790026136934088	0.102668045370913	0.10385773366414	0.0512319432708574	0.0424294230957638	0.0747809519169494	0.0387307675964681	-0.0111940599681657	-0.00680206115909335	-0.010233635974391	-0.0489886352537405	-0.0700862081581237	-0.104881976125249	-0.10720250398065	-0.0705630347713759	0.0175366278180183	-0.0126496653595434	0.0071781518319501	0.043262960526514	0.0344604602762083	-0.104003365530035	-0.150198741625219	-0.116024711943483	-0.0739668736909234	-0.0195433355529741	0.0284831918189965	0.0375953140757303	-0.0119712715062891	-0.0713706452533473	-0.0321761074715501	-0.0356645864731204	-0.119824626106439	-0.168925761388896	-0.124833737381474	-0.157623156897853
0.0914396413660017	0.111645407876151	0.0282091829571804	0.040062969395078	0.0391340613884496	0.0947613223513996	0.0692565325124598	0.0747793887674082	0.146995587945089	0.142710925055655	0.103047179328642	0.11047327446952	0.126482101693711	0.0723597574122741	0.0195150474623241	0.070227974717029	0.0769653256527471	0.0744820919570908	-0.00779339195208923	-0.016745582884435	0.0384823259423502	-0.0162748492393232	-0.0816615356736708	-0.042236709203753	-0.0334097303965754	-0.0657880205660899	-0.0920424416744057	-0.12503019192954	-0.12253833878701	-0.0753102019164422	0.0160334574911688	-0.074537842451846	-0.038084463116352	0.0474808096149213	0.0090205658608408	-0.165340075910871	-0.225931435133765	-0.185335046796987	-0.107755266102622	-0.0372440362950054	0.0252998451314603	0.0275162215118761	-0.0084081766162629	-0.0605610058758354	-0.0420383041049005	-0.0496799647174571	-0.110406172966246	-0.167484785344905	-0.149252368930043	-0.17596693203411
0.0181496136737358	0.0284963697395407	-0.0641640705521338	-0.0539080367578887	-0.0521353050984343	0.0205994532904206	0.00840382832439349	0.00324945074255691	0.0820831467850938	0.104896877370995	0.0723538150022375	0.0836072242789616	0.117841123452352	0.102104346853411	0.0607448596634781	0.0950014622406535	0.122770214017877	0.132609553821152	0.0502518620524536	0.0261414322525993	0.075544626655078	0.03579219360711	-0.043679843129604	-0.0298213405384624	-0.0153566830144985	-0.0440655307827266	-0.091719646993486	-0.135242917125331	-0.122988068173983	-0.0626804924046747	0.015285769019359	-0.0109419350309385	0.01980170384087	0.0831090589833858	0.0617980514710369	-0.0943505815195909	-0.14090688106125	-0.0997520307914338	-0.0275812162604921	0.00383365365811664	0.0640107925333959	0.0604220637957794	0.0266999875857273	-0.0356664231263268	-0.0193579029545432	-0.0214876811485164	-0.0931516771843463	-0.171275883579548	-0.156771018846503	-0.187414673665087
0.0248760097796157	0.0213629019981083	-0.0793525229882936	-0.0820328001761337	-0.0843351654346782	0.00426487523120017	-0.00461690156327035	-0.0104008328488765	0.0803976511644072	0.115890591072464	0.0909391666916043	0.112853450953452	0.153830568926061	0.146762137117679	0.108268032225998	0.141964536811781	0.167337357729112	0.17236553313366	0.0700241599016969	0.0391210643426329	0.0916947854121775	0.0546290660332454	-0.0282236824444776	-0.0402306217037265	-0.0238252126718362	-0.0567192026071822	-0.111329882427133	-0.158511232372157	-0.142596381175997	-0.0687111653980042	0.0240769225264761	0.0169745242026917	0.039167087752689	0.0757745289911395	0.0482809970312689	-0.104840891640991	-0.145189512805155	-0.06760671288029	0.00808278501191564	0.0554923833176759	0.123982084287647	0.124221363597986	0.0744635266705293	-0.00194611274290107	0.0303353122042237	0.0150942532873157	-0.0814194210926731	-0.168716740320334	-0.151628061253582	-0.1860206414444
-0.0319385359084915	-0.0325286738358251	-0.109179463636397	-0.117126448557237	-0.125521412900065	-0.0427823597387266	-0.0480199671853468	-0.0635322967156706	0.0173838899074091	0.0566579565092552	0.0455647662760214	0.0573256306240211	0.100215421782449	0.113459919072517	0.0901419216210797	0.114923153548618	0.134423517290778	0.121321447649056	0.0451637147719598	0.0270315380252881	0.0556293172145671	0.020410716605589	-0.0288069477589749	-0.0437880492897216	-0.0386892733691006	-0.065610592984439	-0.121264530914027	-0.168383279980568	-0.160794518780113	-0.10329621318811	-0.0382082857888982	0.0016786617628377	0.023445837298945	0.0671034831944628	0.0526803646287053	-0.0578599323318815	-0.103409877597207	0.0124102967461959	0.0984992261859767	0.11147834141267	0.154401713175204	0.152224174349373	0.106334364391712	0.0297306188988579	0.0565566896344454	0.0418386933769849	-0.0497169364128364	-0.14355329143025	-0.141417325837438	-0.169580776835601
-0.0197247538431447	-0.0370890854800034	-0.111715690612891	-0.112078767819904	-0.100252675724262	-0.0194110909353481	-0.0314324451133867	-0.0538225516955906	0.0162874855409058	0.0606254878748933	0.0513297538179255	0.0621424100449244	0.0952427009420504	0.110394606232925	0.100190284352113	0.109091869258613	0.10401528300778	0.120089726962961	0.0529555411356152	0.0112991358232475	0.040665519045183	0.0364424297634873	-0.0384549597171692	-0.0740333919125717	-0.0556989304079847	-0.0954004769781834	-0.139365921952657	-0.174754923823106	-0.171545199383723	-0.0869627076614685	-0.0155793523490862	0.0557412059596743	0.0615803045596034	0.0370880326126055	0.0138469368935931	-0.0965256028010137	-0.114711571549581	0.0306851895416218	0.0919784836551752	0.121956044102358	0.180493080845474	0.189344153745214	0.149986161090437	0.0702997161534958	0.0909108364778711	0.0827115508445208	-0.00889633685733239	-0.101132116851958	-0.108675265654664	-0.14794186034095
-0.0423127179161984	-0.0589581064180187	-0.128095646096098	-0.133967842675164	-0.130710741066051	-0.053090393897681	-0.060170085666269	-0.0918416005551674	-0.01957922746824	0.0318042215855738	0.033493723424827	0.0429716988235038	0.0874079788348026	0.118716462741664	0.118077905815161	0.110279348016834	0.106544286497188	0.129273456572509	0.0866919531419862	0.0413766933181143	0.0602777744827876	0.0724743996752856	0.0178649057421811	-0.0345864793798974	-0.0209808230743207	-0.0782396892554248	-0.130919295537432	-0.168641265243815	-0.159957859860596	-0.0763869700742706	-0.00700409890178494	0.114331780675411	0.107728941911907	0.0600074104139642	0.0450330144592138	-0.0621231974513763	-0.0627583706791626	0.105963928011004	0.14561500357095	0.146508725871085	0.179637234898328	0.181417424980134	0.137968876235529	0.066933191365495	0.0807895846939438	0.0624348871480378	-0.0296397450128958	-0.113586729074258	-0.137492195985086	-0.188889645880231
-0.0364476710536052	-0.0623601775653264	-0.141505787727668	-0.15081714238126	-0.14016626564243	-0.0515196725481768	-0.0401292407327118	-0.0869275553288908	-0.00670849816630181	0.0677270296617653	0.0742035045080025	0.0686069629197984	0.124708898954711	0.171089922008569	0.143319844351051	0.133804380479423	0.165312269114034	0.19611832418911	0.136902321957508	0.070662647020342	0.109633932951409	0.121086275207064	0.0525342203570866	0.010413339191676	0.0372846503170384	-0.0162361138349564	-0.0707817274306088	-0.103555970084514	-0.0896877736398359	-0.0211431040811613	0.0691752517767468	0.169456442111959	0.172008213759846	0.114674707163997	0.0810343554577474	-0.0511791663740622	-0.0563607833328933	0.053722082215148	0.0836892211317843	0.0759440893507883	0.107707519353218	0.100222572906862	0.0561058846731255	-0.00216453162476377	0.00567606452038238	-0.0157567567813815	-0.0954004984170597	-0.1797920686874	-0.197861099369514	-0.231013543338922
-0.0225650938904384	-0.0340005113660354	-0.102226186906781	-0.111428944542189	-0.112092593069468	-0.0341349663675794	-0.0259384638070072	-0.0580638840554962	0.0238401020282924	0.0818085579882753	0.102227527488874	0.10446180522241	0.148539787807879	0.184403753853516	0.149210733085864	0.151531339177003	0.160747722749488	0.192271280205394	0.118487728962296	0.0685028014648835	0.121661285875939	0.12741991877718	0.0800099188364542	0.0758380446226714	0.0747376600884856	0.0366411258411681	0.00810644382215426	-0.0368630759541662	-0.0471330637893039	-0.0380055806548468	0.055852381875237	0.16354333972821	0.156036885828912	0.06084414003131	0.0160618820389635	-0.12974309300709	-0.102205022750397	-0.0375657311350578	-0.0417677816965066	-0.0291113616821236	-6.00045954515682E-4	0.00702996879212202	-0.0641960182512507	-0.12649708562625	-0.0861312507536496	-0.102020850476526	-0.199245454021644	-0.253952124061966	-0.246620024100591	-0.292371254871788
-7.32825570634165E-4	-0.00910726766722578	-0.0804525514082724	-0.102332572274228	-0.112995095691708	-0.0396927614620116	-0.0197118898110381	-0.0415751711296266	0.0337578794039185	0.0893462309934433	0.110512343332499	0.109154731099199	0.157538897645729	0.196215573028978	0.150858649181181	0.146151091672204	0.188287658085806	0.236591065356741	0.170870648762838	0.116262256861712	0.189562227436614	0.200005663329056	0.150400905087963	0.153140145075737	0.155741812792119	0.127738324371833	0.115776987738156	0.0706275555912071	0.0547184944782841	0.042754674493831	0.122894346159641	0.17862115195737	0.163658298970964	0.0589639110757602	0.020966023774002	-0.12249813301287	-0.0945573806564343	-0.0965825635250569	-0.131696355496848	-0.156127744281095	-0.150378754283569	-0.134754175154151	-0.202682218690929	-0.259432211421967	-0.207176050833155	-0.221329375844154	-0.314344807173872	-0.348949001333303	-0.322793500376954	-0.374402534688155
0.00358145627343637	-0.00851206768810818	-0.064683796994666	-0.092484142968909	-0.113424670857033	-0.060631511517616	-0.0454920905047067	-0.058368398766412	0.0134042763141988	0.0637571816859211	0.0877343119780494	0.0925555692974453	0.13347292563112	0.163674506050937	0.127488307220963	0.131175184057993	0.185816287297863	0.221431801726707	0.152437174775057	0.117382188121136	0.196761578299342	0.197742125690312	0.158429193177162	0.171116876241934	0.168259996114203	0.160009203725114	0.154775041415615	0.104150139708716	0.0789327992305257	0.0226828197846882	0.0808452626192988	0.135094740587277	0.108270362761674	0.0154690629961844	-0.00441769752030541	-0.123509055130794	-0.0610132756202195	-0.12374019791336	-0.178057746302264	-0.229806578563882	-0.240394583592954	-0.21528801695917	-0.283562343564723	-0.339799049835103	-0.282209233074097	-0.283920373001033	-0.372639901363169	-0.394448956534466	-0.344650207296843	-0.394674702707218
-0.0306446591654534	-0.0460131335298421	-0.070505525548432	-0.103017179136315	-0.123948252754476	-0.0890031236408761	-0.0712757259006971	-0.0950761427799367	-0.0578224191231141	-0.0151313085148794	0.0147846064309645	0.00890838364331118	0.0324058822917651	0.0786317977730319	0.056842421551573	0.0421342902285306	0.103508938124327	0.142539682496002	0.12523301648572	0.110423084449211	0.16813815485666	0.184702305829153	0.180848150170181	0.183404046361528	0.168509363370134	0.188727129674723	0.208854575592461	0.16987758396335	0.138313038911845	0.0403920967343226	0.0395730968302121	0.101650937048579	0.0775475137995876	0.0118308406441118	0.00800661388175384	-0.070782774568422	-0.00557434029658847	-0.0984118466650041	-0.162442466819829	-0.238377607357943	-0.288097184224001	-0.27024259309777	-0.332620711781133	-0.370128606633808	-0.320304777755052	-0.328053927114373	-0.388021873642736	-0.3685991270093	-0.329911405506964	-0.379125476177071
-0.0245683444141524	-0.0240505213842961	-0.0522762846949896	-0.084443829081889	-0.126558418067729	-0.10746602938635	-0.101377577968276	-0.0860105349392446	-0.0395063773811703	-0.0130880875342914	0.0290944645338111	0.034541068258188	0.0467757456692606	0.0830687121902852	0.0746669923515899	0.0613455221673127	0.113840913870204	0.143424507883528	0.135136536243261	0.114288003154785	0.159650405515717	0.185304902422075	0.193019478701775	0.191606011842931	0.158848864099799	0.19184241720781	0.233390016129033	0.190643073486061	0.15406137572625	0.0386750107481586	0.0121507818168758	0.0484946326810478	0.0117768036204203	-0.0381636779916862	-0.0238259047029358	-0.0867082757318057	-0.0314284639425839	-0.120779551635142	-0.169261813314219	-0.273633498163256	-0.342647048008631	-0.31498787553209	-0.392440163395456	-0.431350657685028	-0.362779695085479	-0.367803980964268	-0.438064211579347	-0.410698884951877	-0.353571830173991	-0.424669242218586
-0.0594408666543891	-0.0705483240038531	-0.0609360113651393	-0.106517104286993	-0.133295033582173	-0.125147962213353	-0.111740020005067	-0.121345744656525	-0.103569064065072	-0.0792337667451915	-0.0439560531549748	-0.0335752205764621	-0.0283808775493006	0.0128481352079961	0.0144805768173579	-0.00137171009056752	0.0566305281607128	0.062307199581876	0.0899717069154251	0.0948155664639673	0.100572893360741	0.118735090179314	0.177480005565482	0.167760273650222	0.103495436193009	0.149513876235629	0.194618681364034	0.153767894722406	0.121209345052243	0.0457528102191356	-0.00136981073540485	1.06914090130656E-4	-0.0185856527586701	-0.0365563751922313	-0.0375363143044879	-0.0598664067867063	-0.0255402240737409	-0.0363614669269363	-0.101102906654138	-0.220892025115769	-0.288159088802297	-0.269655412914443	-0.330155022592725	-0.356595848355198	-0.313589232588059	-0.322585755734916	-0.368380300447596	-0.327103042321177	-0.293219573777463	-0.355533016720465
-0.0915423093541587	-0.0784824432801139	-0.0342078105544608	-0.053334441502076	-0.0795276888113846	-0.0870348292333042	-0.0669431347327708	-0.0671516752838289	-0.0801422545397896	-0.0656888487093814	-0.0240552453542526	-0.0392773815526286	-0.0465867212857529	-0.00714099119082781	-0.0160185047837771	-0.0212499067300423	0.0259532886562282	0.0385554989754877	0.0626285238845178	0.0535074076409806	0.0679975575201189	0.094232578958473	0.137141133771942	0.135808082474041	0.0834745607932443	0.123379448147446	0.195583872621975	0.169388484567265	0.121686889815515	0.0177594114158341	-0.0203342051513405	-0.0106201619824267	-0.0328512884334562	-0.0774574789613742	-0.0873447410864291	-0.0988716877681293	-0.0532127932321684	-0.0739560724171887	-0.142765218276543	-0.256306946986806	-0.321284015251302	-0.294379044493903	-0.342375979691094	-0.364811625526301	-0.315934395192081	-0.310135582819131	-0.343492482151497	-0.296843729048299	-0.244271577182362	-0.286049423657912
-0.104589668964843	-0.0971519721664727	-0.0684430660735044	-0.0836009156876837	-0.109862779602582	-0.117450130258473	-0.0883214275198379	-0.0944465953705738	-0.104132268544825	-0.0883992486188705	-0.0281451620919714	-0.0503002954828822	-0.058826087547493	-0.0144171887372165	-0.0156689513808585	-0.0195686728595264	-0.0104060735378454	-0.00926092346714357	0.0251611113911427	0.0103966121844067	0.0302037026009504	0.0592311017239654	0.112359190190312	0.117097637076499	0.073587299997737	0.164919789722348	0.22908246713132	0.188756784626599	0.167258172425178	0.0437669259763823	-0.0208901297473224	-0.0482200785030003	-0.0683415743405433	-0.0692095672158089	-0.0573563396214399	-0.0556425424733035	-0.0699908059791481	-0.119747418697944	-0.139274298002528	-0.255000697040823	-0.348943244083132	-0.347631756683754	-0.380306505900186	-0.376645172981146	-0.355372073769314	-0.371294176770582	-0.369177135160823	-0.306724470531542	-0.31181324595602	-0.346542880722286
-0.101461330142882	-0.112256355242709	-0.102575560027249	-0.118189498021781	-0.1543620007296	-0.155272117162266	-0.131697512041179	-0.136169395601307	-0.135718536194698	-0.116035335341743	-0.0512628952766908	-0.0495607834997745	-0.0575402748541802	-0.00117744705032217	0.0101724338557496	0.00341163742921647	0.0237519245574945	0.0187886213212824	0.0493767226892922	0.0457976654020369	0.0618187598373513	0.087391309433029	0.139571554632056	0.13939274031027	0.0907474976838281	0.179798018640705	0.223508278914402	0.178478053245474	0.176471129436953	0.0806931367482347	0.0194513923173094	-0.0294726973926303	-0.0412856095874414	-0.0124399128669803	-6.94596352569704E-4	-0.0236501399105013	-0.0528705320285465	-0.093385624891409	-0.111011211395994	-0.219358837751532	-0.326419630197082	-0.336188096451295	-0.363724251217845	-0.356882305945337	-0.341494069234219	-0.363274918677263	-0.35746708480473	-0.297613512300781	-0.315974519178004	-0.367162084911149
-0.109072757850964	-0.104522785104386	-0.0803251706024331	-0.0796264715987515	-0.104932831838735	-0.113429632011811	-0.0848144890563589	-0.091499877355794	-0.117293448678812	-0.0988209632723705	-0.0296688549054085	-0.0559415217728092	-0.0663167851500948	-2.73970018987574E-4	0.00400425125342159	-0.00955947566007367	-0.00133603642126101	-0.00505518608877624	0.0294666364861413	0.0328544100024249	0.0319561767651604	0.0602317560750756	0.107511480050913	0.10263690560561	0.0572698691448547	0.130320448961618	0.167019186327539	0.12495972924327	0.107261813870933	0.0050485015473902	-0.0438604106806121	-0.0294245515679723	-0.0333570884209212	-0.0455978029047822	-0.0617179891709256	-0.0616481123056804	-0.0500478097403791	-0.0528308495911909	-0.0880075703474192	-0.203293147080097	-0.298686363956923	-0.297074829590453	-0.327033762958639	-0.326663335506241	-0.30704890042027	-0.319661246387921	-0.319591248886177	-0.25652683640888	-0.268536786004988	-0.30722172625887
-0.103277058881437	-0.0987426736227778	-0.0530003330080341	-0.0416485708554883	-0.0442121341292037	-0.0639706194314304	-0.0238981104407292	-0.0383080142704684	-0.0993988425896414	-0.0688646593395848	0.00550466925344956	-0.0558961845128149	-0.0740533266661333	0.0030399609703692	0.0197494755194993	-0.00287788665529114	-0.0177224531211119	-0.0547393317333321	0.0159291538115421	0.036532401055479	-0.0325809599509886	-0.00236466909497292	0.0718025364772248	0.030736732483922	-0.0297389966790043	0.0498134673629722	0.0740000017241865	0.0400188925174218	0.0190993186566132	-0.0839989538706912	-0.146142592504402	-0.0700878877432974	-0.0741816998883011	-0.0936956839363193	-0.0854222144431967	0.0242491649287772	0.0649802157786045	0.0890356940599811	0.0403157838522553	-0.0895107919090781	-0.198068365188936	-0.200099539575269	-0.208241255948862	-0.201708711931962	-0.203248959056707	-0.205108711094217	-0.187820569145088	-0.124719035102676	-0.148142637191618	-0.163354115610945
-0.065258183580486	-0.0447259027459652	0.0131498656814415	0.0408283912099878	0.0265020976334573	-0.030039304294728	0.00819681879377267	0.00886582689160899	-0.0774839943606702	-0.0702143514410589	-0.00741059344932596	-0.0634258114320776	-0.0885605029313674	-0.0322771895010519	-0.0345468621729715	-0.0310725973145943	-0.06141664350912	-0.0957032710257009	-0.0609238501976178	-0.0185947704043005	-0.0213702780283653	-0.0395475917189366	0.0131712902737357	0.0602404982143122	0.020345265423121	0.0488938701694642	0.118810769922808	0.108027943304849	0.0556564514176716	-0.02886730074719	-0.00246306114259977	-0.0379604949592477	-0.0217894467846935	-0.0863932614922368	-0.157701685079529	-0.162825087309074	-0.15963731453042	-0.15874873572292	-0.200477572408829	-0.215100097128294	-0.226770345695808	-0.211026089104794	-0.214349615038282	-0.204649288440315	-0.19759862623462	-0.185753635534573	-0.168932632896096	-0.120676508639793	-0.111202488310253	-0.0995016164173974
-0.0920775660187436	-0.0747804529592273	0.00811666062219273	0.0546193630591039	0.0896581374806192	0.0209881976381218	0.0796207210693882	0.0579797645629952	-0.0701577331419595	-0.0593665663455034	0.00430066356146824	-0.0899593611816323	-0.111202943269389	-0.0493314603614707	-0.0687229696779851	-0.0650147250041776	-0.110336692387408	-0.147835012515067	-0.0880281078716713	-0.0371113227605384	-0.0605346555921604	-0.0735966836029561	-0.0108199723195942	0.0315262977719747	-0.00620063397379542	0.0394752791339755	0.111012900013966	0.107755734224305	0.0779539293635594	0.0129529748450398	0.0379268061754609	-0.0258737405965886	0.0114631384512616	-0.0303426838693593	-0.136775562096903	-0.1422278662158	-0.141047377594113	-0.143217300293643	-0.180354487158873	-0.153882099587285	-0.149741423124494	-0.146318313440578	-0.128924009329569	-0.0974163049725265	-0.109084585066383	-0.102591952063818	-0.0579246617139098	-9.97361321803744E-4	-0.0105731747872722	0.0124417902767917
-0.112376004097261	-0.119441213415116	-0.0396690621399551	0.0415787411841739	0.143584987486991	0.108947257519391	0.208101829646189	0.159679279848882	0.00989628263527428	0.0623139001200843	0.135761188564244	-0.0350355549819813	-0.051809955622519	0.0481927753012539	0.00529400432472076	-0.0351905097959603	-0.0914354057069765	-0.146997662430981	-0.119210891694076	-0.106377151831862	-0.13463009627144	-0.147463517455011	-0.129865928726946	-0.110562331687565	-0.117648058046832	-0.0757956855703958	-0.0377735026726143	-0.0441244774404544	-0.0618376756772215	-0.0879056399436629	-0.0350757711637648	-0.0737200812652156	-0.0207333582650438	-0.0339284237158989	-0.126373177742179	-0.113877857155207	-0.111748919888068	-0.1010484153116	-0.0980077269490482	-0.0766747731491245	-0.0536119737843115	-0.0609667293282236	-0.0320226314696032	-0.00371066060947324	-0.0406955328293467	-0.0254766370118243	0.0257957205048613	0.0452855913339686	0.0277098012857441	0.0824350245858561
-0.0634852337720048	-0.0813781913275988	-0.0148543703137892	0.0669266617052107	0.179930459960481	0.154963279326407	0.262302127822135	0.230771171896968	0.0762680856096157	0.135870623001722	0.213788419050219	0.0378368504985463	0.0138878313534621	0.124770662621343	0.0828440201103754	0.0229690536623473	-0.0702394450764419	-0.127081377248933	-0.109093217269268	-0.121200470983165	-0.152526083056602	-0.157385626432781	-0.153045084874018	-0.165888138256779	-0.168764344082605	-0.155585820165917	-0.117745289895285	-0.119007551670142	-0.161836537453605	-0.183397044993306	-0.102499020880606	-0.0676348590817074	-0.0273178740019162	-0.107238753446098	-0.176821391572158	-0.126321380814424	-0.0691759862956757	-0.0357505938520756	-0.0856596374059371	-0.0898660419889877	-0.0460370345282477	-0.0182043046891739	-4.6123462609187E-4	0.00160669603704937	-0.0245200733918519	0.0117379726757708	0.0274889690686854	0.0204547378467817	0.0370925131524234	0.0945660742379932
-0.0934154531441671	-0.14362159899349	-0.086685262365737	-0.0128076019539414	0.137185784095719	0.141720909083908	0.251899372365676	0.175942575981742	0.036476724340111	0.131220583974905	0.185888376841875	-0.016022572120218	-0.0129439102456381	0.12090486287545	0.058815203495457	-0.0181080423874255	-0.0872416776338803	-0.13023767274708	-0.101303673056429	-0.125111522174868	-0.161723265350515	-0.157109971227233	-0.177203492846793	-0.211643864260981	-0.205501315671074	-0.213113739513312	-0.213765746848967	-0.210163053117376	-0.240751843665488	-0.225259216244175	-0.139882468473671	-0.0787270730422748	-0.0342553224018385	-0.079839457576627	-0.129186335969546	-0.0654001496600681	0.00918198361174667	0.0571745597440176	0.0196026911731829	0.00544655062880266	0.0734425280797761	0.102080143830126	0.13740757489232	0.1245104973812	0.0780615029023759	0.129349308567411	0.143751193859229	0.0943955803592271	0.103191094882384	0.183123824153775
-0.081719042124806	-0.136445739973114	-0.0919860773521229	-0.0201847004037223	0.136347512507569	0.160644100812582	0.269426402750048	0.179024191701367	0.0557606762317981	0.154086432262822	0.18829792158716	-0.0323344685068343	-0.0274629123271717	0.0924453533811303	0.0110512783618895	-0.0677535545097513	-0.103091322630748	-0.134432615259729	-0.124714866465104	-0.154263673690081	-0.192099313730475	-0.18481781440434	-0.221738865761853	-0.255303894234521	-0.242225609022476	-0.261234280343185	-0.267504583127831	-0.262239021031916	-0.290807914138323	-0.286131920946682	-0.195752804728103	-0.137590332217045	-0.0989292742416494	-0.127162557944757	-0.15250700481854	-0.0589841279703935	0.0034761623870328	0.0486698761714643	0.0318980572085217	-0.00797793556965862	0.069070043688575	0.104086106184452	0.132943853697122	0.114364275486212	0.0771539580211741	0.134697240906419	0.138988392374226	0.0832436833994221	0.10574419715821	0.184290383237697
-0.0905500379058171	-0.158664493889793	-0.130915333236617	-0.0807687113501888	0.0692530931433273	0.112489512742812	0.206228230105333	0.102810993333067	0.00755003689759809	0.11394195554399	0.118364824924869	-0.068547255355722	-0.0452480673965619	0.0572337757465367	-0.0166047015966081	-0.091888001846707	-0.116209670148509	-0.125873154607457	-0.114781417058389	-0.154793304391572	-0.178216067082902	-0.158577159909764	-0.205577923890825	-0.252856293992201	-0.219571694866946	-0.253668383667784	-0.282403406404534	-0.278786538328714	-0.296400375057002	-0.286738631440402	-0.21654962887037	-0.0950759205731484	-0.0789941848072348	-0.109005904503009	-0.108244058211835	2.55810410437112E-4	0.0686489231715023	0.11993267429038	0.123277087925927	0.0644474210458561	0.13438674294866	0.170689334635767	0.184355714646684	0.152149858276586	0.1225153561942	0.174521010275253	0.156263890362916	0.0794201676945909	0.0960963746807609	0.170825000742434
-0.0958695525032567	-0.161993771864119	-0.148565943253947	-0.108658934622038	0.0260429813441946	0.0696777842701738	0.140019470915437	0.0354267233956973	-0.0247789739996136	0.0670946614719263	0.0446164881027878	-0.0988984022166147	-0.06430327940011	0.00357832829356123	-0.0543304879671713	-0.102249490545564	-0.121680636850874	-0.116243179111291	-0.124494644775831	-0.166079259247089	-0.168988730857168	-0.149091757540491	-0.208784624689021	-0.23823447604879	-0.20129866709312	-0.231513246556874	-0.27154353475779	-0.267867738705953	-0.273982522844128	-0.283382944589521	-0.231578931600292	-0.109245251719031	-0.104844251013272	-0.127254611414612	-0.0960657016829757	0.00488523400622768	0.070559526671105	0.108494857412057	0.127821949230694	0.0674787056882919	0.134069480194694	0.165061597179081	0.177281306886625	0.13776168204173	0.105868515783478	0.15275247354885	0.134541872029623	0.0547982800781799	0.0667813076634139	0.134605186133612
-0.0630083326665326	-0.126679147188238	-0.129406874418649	-0.0967744094152583	0.0258381574008107	0.0760771237818269	0.117608267249754	0.0175998647114237	-0.0215607009241172	0.0529004004012485	0.013457053715944	-0.111259931995947	-0.0741226372128371	-0.0315771694877266	-0.0880335959189864	-0.122432264798625	-0.135860528508626	-0.118516209075771	-0.130929506822633	-0.175212915356839	-0.175064610234375	-0.143745026641202	-0.196973868907806	-0.230483379109741	-0.189341498204594	-0.232683762894328	-0.272094337510646	-0.267872904288884	-0.280420355019586	-0.306100639684024	-0.261852906329831	-0.088689976369075	-0.104645480771936	-0.157603077287312	-0.112430804324285	0.00892238329080199	0.0871524420753751	0.126300715421941	0.139473214109633	0.0880003371687076	0.153653993324625	0.197424139937948	0.202450670123012	0.151434093659364	0.133958297436659	0.184023118228541	0.146767577882619	0.0510909266482612	0.0754031525152821	0.143675925180537
-0.0705849698878837	-0.147276331848517	-0.154989865356288	-0.129049621374346	0.00397132620559288	0.0665300521024383	0.11210534117346	-0.00310844235739072	-0.027392820003974	0.0490347485722618	0.0126848867410994	-0.128936049058443	-0.0759658129095618	-0.0197887618034974	-0.103515911765969	-0.137165387947791	-0.151756557263156	-0.129394757737924	-0.158479689411214	-0.219739261805069	-0.184730137152431	-0.174471086247905	-0.240130674917672	-0.242983331109197	-0.189224296924395	-0.233101776290827	-0.262902340485162	-0.257964056279333	-0.26148572463394	-0.262304657183087	-0.177648091679355	-0.0561878860930808	-0.0540209982439096	-0.100626278608247	-0.0971899044074955	-0.0335821697022482	0.0234129109120793	0.04555062717258	0.0831587032124761	0.0720600490470528	0.160981589210242	0.184272438429679	0.192247945770568	0.15751140206145	0.123345170659288	0.154699206001109	0.135480547146208	0.0383192168905511	0.0387937055876462	0.120974649440815
-0.0460096235803538	-0.105669534451083	-0.130117855312227	-0.120874524231077	-0.0202414158768856	0.0479942693246339	0.0763669257583542	-0.0219840249662131	-0.0145249834332098	0.0576668300213417	0.0113661949779842	-0.095644737293677	-0.0298824797645543	0.0135861254920811	-0.0630067299628756	-0.0833466513092706	-0.0700669872336224	-0.0430428742349726	-0.0639325406321989	-0.106672308671812	-0.0776322091811755	-0.084144204329066	-0.142206993456002	-0.15029281294605	-0.116256361644256	-0.209417619997797	-0.250392044341741	-0.24518242765937	-0.24988938408667	-0.218042806005246	-0.116170513654688	0.0130947039761831	0.00939047983653951	-0.0616920987566004	-0.0278369629949631	0.0111644673312245	0.0779492807991908	0.125261625500891	0.131523429936314	0.129611967635723	0.236203800038749	0.274600029217789	0.26542100817439	0.206029981055534	0.17887422004239	0.226856340129783	0.166117573376968	0.0437239282296521	0.0761627024753749	0.13230893568006
-0.0256954747686949	-0.0824724753974969	-0.109488665017469	-0.0968321991649203	-0.00271406700870271	0.0663503591168702	0.0921613802876537	-0.00348892639476681	0.0023786598178898	0.077726593522939	0.0340191709078732	-0.0728064825315353	-0.0107646856541162	0.049501692786409	-0.0205870426386147	-0.0447318880862126	-0.0366749601122168	-0.0321507942658097	-0.0453893022789943	-0.0686356938156682	-0.0562490246938777	-0.0768851665461517	-0.11367953459056	-0.125200156937137	-0.101019425721411	-0.190499272142387	-0.241145190453024	-0.246871245488795	-0.24404348333952	-0.214082475321146	-0.120662193402808	0.0299893893907262	0.0354453970449232	-0.0253831673875875	-0.0112578863275744	0.0679365047272116	0.12832934508723	0.190685793058229	0.207193490428725	0.218272102829945	0.30807093783055	0.324444081892964	0.314893016336881	0.269035334885673	0.225780265887178	0.255009616657748	0.214090360824048	0.0949272870831615	0.0842350020451254	0.154018267485253
-0.00891801963916284	-0.0432493108622326	-0.0831312829541782	-0.0664748386231586	-0.00796245819777361	0.0595194395410645	0.0878033389629677	0.0249691191963335	0.0658514353243503	0.136686410993494	0.111488748831584	0.0568623547024194	0.141132211384096	0.176996361212894	0.103635836245849	0.114707023756871	0.107949546383475	0.0754939254882107	-0.0233204198246741	0.0112371620276438	0.108995756488012	-0.00810284047427241	-0.0599682247388472	0.0545460611122227	0.0511651080511332	-0.0569664567293013	-0.0758846457398716	-0.0923808271088456	-0.0673025143454285	-0.00399181273069847	0.182015505057926	0.099879832717639	0.144232553301557	0.1430760982849	0.0947505293557196	-0.0829611094718182	-0.119553855026424	-0.12509666675157	-0.0619448164012087	0.073158887125645	0.226068759879855	0.215104231299545	0.206180048192038	0.171742780642147	0.114438602415415	0.133673389330472	0.100294063422497	-0.0108645477535323	-0.0375732540701807	0.0248588349506189
-8.63387699785046E-5	-0.0444485176143135	-0.0920819033352072	-0.0831323933368039	-0.038905763445937	0.0318137699848384	0.0381643039458093	-0.0269538292735308	0.014022599917102	0.0625436945595173	0.0264168553938669	-0.0137381089364739	0.0461075123171437	0.0905877604823836	0.0597479013274907	0.0625179027857365	0.0720068710802893	0.0237282303205059	0.0364904050073345	0.0722067965640076	0.0348367906311567	-0.0285500447602861	-0.0161012029568345	-0.0212234904539058	-0.0747282949866806	-0.161441931044438	-0.19046669745368	-0.211956367161911	-0.218960889434325	-0.165674582967662	-0.0756210869848248	-0.00781787677518096	-0.0216228358687808	-0.0693018734038185	-0.0231757964240043	0.0653608026558632	0.110324836673856	0.179355213145954	0.155632864809556	0.203808142109362	0.299200225579716	0.327417109394822	0.297626017684106	0.227556337997994	0.206424213983156	0.236656335482722	0.16799211276245	0.0624610508353769	0.0704035696194398	0.107167536823951
0.00216346752690433	-0.0202522341507938	-0.0674641775854724	-0.0496100522915606	-0.01584832523645	0.0448166527366891	0.0518630766801437	-0.00195391869151326	0.0492172719002015	0.0989595604600889	0.0718099019108134	0.0395608765136666	0.117974673484765	0.152375291977199	0.0994790317076022	0.116673270017482	0.150731855132778	0.086781429886909	0.0127921336536386	0.0891255728247132	0.12136250092589	-0.0197220961677061	-0.0340321993704353	0.0622646877892072	0.0106667599885423	-0.0816853816798223	-0.0883442432372124	-0.115214311242326	-0.093580642518491	0.0129515803429012	0.191952231231439	0.0853010947568336	0.132156483352387	0.157236504532575	0.116148179510331	-0.0621056078898099	-0.0979401912973883	-0.0740830267514066	-0.0438413925456761	0.0998800859123622	0.242232716515612	0.225423935074083	0.206393679172919	0.157211813893998	0.117572904332304	0.132016027709642	0.0929485464291357	-0.0125462862122429	-0.0363522563929787	0.00489102767845643
[truncated: 303 more columns]
