# Supplementary material for: Revealing the selective mechanisms of inhibitors to PARP-1 and PARP-2 via multiple computational methods
Source: PeerJ. 2020 May 25;8:e9241. doi: 10.7717/peerj.9241 (PMC7255342; doi:10.7717/peerj.9241)
Supplement: Data S1 [file peerj-08-9241-s001.zip › Raw_data/Figure 9/(C) PARP-1-Niraparib.csv]

1	0.845412960345884	0.64513081519371	0.251159018646897	0.217591953689159	0.0460846318358528	0.136480756949359	0.0328635308959335	0.0830258055869056	0.16903026434456	0.149764361000773	0.127414335512536	0.134053591946099	0.121373185008489	0.0926252768354547	0.0841169260276403	0.0840136175211035	0.0470336523849129	0.023252617846834	0.0150279035298846	0.0113820090069564	4.33792907389822E-4	0.0130108919540687	0.00208288463912122	-0.00317811445341631	0.00348782568499014	0.0102698690290252	0.00549733407641203	0.0121771321984714	0.0565920705549078	0.0644961848467757	0.0862538747710718	0.0746162518927272	0.0887272552463	0.0671690261466724	0.0759597055319259	0.0478676551367399	0.0555286026206961	0.0234380042322432	0.0451910872676368	0.00607070251605058	-0.0103915702779686	-0.0441368021490017	-0.0696364838234525	-0.0701161642124525	-0.0707800097402896	-0.0776628287122798	-0.0509615274625359	-0.0480568007164204	-0.0339318557360168
0.845412960345884	1	0.827193607501222	0.385095673817168	0.295108401223395	0.121755294042934	0.221791824130852	0.0742408034109838	0.121925696287418	0.228182647555865	0.15962548890986	0.129421032349373	0.141622424680604	0.0909023448591721	0.0290222919601178	0.036241639313638	0.0299525259973201	-0.0376281395680605	-0.0632993048209936	-0.0760328326860677	-0.0745639208594801	-0.06872441152078	-0.0637403800393366	-0.0687645424486582	-0.0362632781623659	-0.0334738701034594	-0.0407655526940117	-0.00914715593218287	0.0277042727530056	0.0236350198170935	0.00367422984988582	-0.0227101621380168	-0.0334178795327168	-0.0412758435144806	-0.0469994961240277	-0.0336430211483782	-0.101610790266404	-0.0789437588555726	-0.0843825436103508	-0.0609217547290305	-0.0700764617115969	-0.0651427092526377	-0.0669676648437652	-0.0606327243411118	-0.0610684988864923	-0.0483762199410301	-0.0199138181398351	0.00934554255711742	0.014574265022562	0.0611317826606339
0.64513081519371	0.827193607501222	1	0.746774365399066	0.658654996338666	0.41089750702971	0.389564821678636	0.162210000488171	0.254132971260469	0.378094765023547	0.250842059280411	0.171555166146448	0.193408963997543	0.145102644222456	0.0499052829614014	0.0163686573380607	0.0273844049079274	-0.0386583758373492	-0.0664233228749427	-0.0895695732460036	-0.0925282856388928	-0.0875680412413986	-0.0911378823981719	-0.0953921308561046	-0.0597962999256291	-0.056901872309372	-0.0550370730296195	-0.00956908699282469	0.0240046760348238	0.0160102221699637	-0.0250389220457679	-0.0591515772847423	-0.0922816424902161	-0.0958400379675479	-0.0734764613731535	-0.0634572305194689	-0.13345695345873	-0.137056342909542	-0.151881654577193	-0.137162579340198	-0.141909590884552	-0.122991698194426	-0.109519339877052	-0.0966524778314555	-0.118434473939396	-0.116411994144822	-0.0756282325724128	-0.0589885316818748	-0.0706575106327383	-0.0208189644908626
0.251159018646897	0.385095673817168	0.746774365399066	1	0.860405771839296	0.604456270273952	0.427971142495164	0.186519878819193	0.310698789525248	0.380204664461794	0.213193044422529	0.120550759806097	0.14552517156273	0.107110550522852	0.00266012622257942	-0.0500283588124349	-0.0356979400228238	-0.0683052566862589	-0.0863816254494004	-0.0983468504093819	-0.0950149295829156	-0.100530926534714	-0.0957606493919848	-0.0934070465177315	-0.0877001658778617	-0.0602492638829947	-0.0326043107594959	-0.00291884811355873	0.00917516137597571	0.00172737258115005	-0.0454474881477922	-0.0903249684273661	-0.129748078410027	-0.134136991780376	-0.0975806160762006	-0.0875024991426139	-0.135097004418083	-0.17129566942612	-0.181970793890952	-0.186489889690317	-0.189927787863943	-0.163006951357747	-0.140040564351385	-0.126517598545413	-0.152005427573441	-0.138184166428093	-0.0908987758301629	-0.1024138465282	-0.115174971394626	-0.06465815079658
0.217591953689159	0.295108401223395	0.658654996338666	0.860405771839296	1	0.785940360981249	0.580921929170842	0.369068632289255	0.502272318469826	0.497286897947265	0.338975715347099	0.25718776765931	0.247246510622876	0.184485646073149	0.0894879012585102	0.0406057660032325	0.0386694396132883	7.6946575342875E-4	-0.0194409330028754	-0.0404703574355593	-0.0458675967902551	-0.0497233694728169	-0.0549129029429576	-0.0702663610631331	-0.0688530306975856	-0.0414120915150511	-0.0231021157851466	-2.60840828705091E-4	0.00551113305840243	0.0109722629504564	-0.0305217130684056	-0.0524012891211132	-0.0913446808941766	-0.0877643925151495	-0.0538715367977331	-0.0457912207341442	-0.0805481183052758	-0.116786216881045	-0.132212577360158	-0.132951230439433	-0.150856404599437	-0.131409149226329	-0.103583154847272	-0.0987474390949989	-0.125924484444744	-0.119408816559292	-0.0857869412294809	-0.0912525205889114	-0.102370417578211	-0.0727977353308262
0.0460846318358528	0.121755294042934	0.41089750702971	0.604456270273952	0.785940360981249	1	0.801952143529651	0.623717163407659	0.636814342661832	0.584999213527352	0.455374017199718	0.344195227790195	0.240321207905063	0.203054623351246	0.111266319621825	0.0313729268620742	-0.00167667535523538	-0.0220743101818407	-0.0325117094643596	-0.0417505604626138	-0.0486093793893701	-0.0588629712995085	-0.0584718430757297	-0.0646349954617605	-0.0750391487410855	-0.0510753152533333	-0.0247219833710649	-0.00501055404088766	0.00141808641239624	0.00249843722415667	-0.0489521976916196	-0.0709857601462994	-0.101141440530235	-0.0993542260263926	-0.0721643114053223	-0.0662707483522956	-0.09763169521139	-0.126251746103731	-0.141600644227136	-0.143207827891633	-0.149886295927019	-0.120429324088255	-0.084544699998132	-0.0721205583863691	-0.110270374635347	-0.0779555685654431	-0.0451563563560408	-0.0547702076489186	-0.0523176331280818	-0.0200293188495669
0.136480756949359	0.221791824130852	0.389564821678636	0.427971142495164	0.580921929170842	0.801952143529651	1	0.802836485226108	0.698271562587314	0.708884763381216	0.642138405529423	0.493997064793609	0.337993579360861	0.30716152926894	0.214945426002799	0.108617475050384	0.0472451933106487	0.0187681692495928	0.0118616110515691	-1.60548267295809E-4	-0.0140969942003594	-0.0274836809519862	-0.0239847762528049	-0.0375561487361254	-0.0599007790727301	-0.0500093106784299	-0.0339585447207919	-0.015180098791251	-0.00623706726930934	-0.00801559852038553	-0.0580358982581954	-0.0795905675891667	-0.102818391342901	-0.101009730782685	-0.0793487457111856	-0.0675418471811872	-0.104331351515264	-0.117284235087632	-0.130158156553015	-0.111369833953729	-0.118477202514563	-0.102148786180737	-0.0646312650647354	-0.0646899526858595	-0.0923628669181663	-0.0640930876753952	-0.0278372327922165	-0.0269283422619785	-0.0247762294272767	0.00805634884501546
0.0328635308959335	0.0742408034109838	0.162210000488171	0.186519878819193	0.369068632289255	0.623717163407659	0.802836485226108	1	0.787450070560911	0.626727977962929	0.644016869915099	0.587467282887758	0.356590524922392	0.295257905742635	0.259149447864117	0.16350847045929	0.0815598136975793	0.0522104185199249	0.051263228402408	0.046050066594154	0.0239466232963087	0.00569377172903825	0.0118277905570622	-0.00558659081150134	-0.0286812212657976	-0.0123771372338012	-0.00728482327858104	-0.00573377094842662	0.00133405834617778	0.00817180517731191	-0.0346041774767538	-0.0636636670871974	-0.0744742904568736	-0.070766277818217	-0.0530797858467172	-0.0523306652170001	-0.0701059722767614	-0.0807350278700855	-0.100798411729571	-0.0835621743306459	-0.0904016384311616	-0.0879495186046484	-0.0629934883682166	-0.0614909698584618	-0.0783707463209784	-0.0564716862834077	-0.0399621138988566	-0.0357232155695348	-0.0262668089812511	-0.00502627686020193
0.0830258055869056	0.121925696287418	0.254132971260469	0.310698789525248	0.502272318469826	0.636814342661832	0.698271562587314	0.787450070560911	1	0.780116196794961	0.624435327083455	0.659594484859282	0.56239784755822	0.407286388606161	0.313066970923486	0.273207135398964	0.200165207584307	0.138603541944584	0.116199902304656	0.093041459730461	0.0759137850039856	0.0509799417360593	0.0496767791508539	0.0250196907483897	-0.0247473173134791	-0.00605333230804191	0.0206501798152905	0.0201564071384747	-0.0112398568541842	0.0151014748376732	-0.0402317410324653	-0.0609511643014762	-0.0848624950525592	-0.0728761812284523	-0.0680109860513645	-0.0657546319344939	-0.0712824876930125	-0.0940499156909602	-0.119681016430489	-0.112126335199795	-0.118898779595317	-0.12296994703151	-0.107964880492484	-0.10875429928253	-0.123848637504645	-0.111131295130147	-0.103807828078083	-0.099742588476651	-0.0829412215941362	-0.0623124087385348
0.16903026434456	0.228182647555865	0.378094765023547	0.380204664461794	0.497286897947265	0.584999213527352	0.708884763381216	0.626727977962929	0.780116196794961	1	0.794202947726458	0.649954170869413	0.652802249353358	0.602851833803552	0.417681287915768	0.326218032459977	0.281610149833755	0.215139652569154	0.15447458035689	0.11484962712508	0.11863434837408	0.0765503138618783	0.0618686112057429	0.0349334725388145	-0.0152490793674997	-0.0123467569356808	0.011808848302761	0.0189267224358688	-0.0167434664187789	-7.93934354525814E-4	-0.0578611654771451	-0.0703851130036915	-0.0931175522036588	-0.0940547623347423	-0.0896997638299608	-0.0828152679054319	-0.109005938530098	-0.115347972101541	-0.132614539226326	-0.129112357139037	-0.127333475794882	-0.129780923900637	-0.111370636743367	-0.109962233523736	-0.137582854870682	-0.13163159002072	-0.112235926703716	-0.11690105098545	-0.113621364410865	-0.088433463090452
0.149764361000773	0.15962548890986	0.250842059280411	0.213193044422529	0.338975715347099	0.455374017199718	0.642138405529423	0.644016869915099	0.624435327083455	0.794202947726458	1	0.787637852397894	0.591335098831807	0.643209488596924	0.561517001700481	0.396762387695021	0.321443413439589	0.289274046844519	0.227368224980718	0.189751864027951	0.181981485272883	0.133661840198876	0.114331643301307	0.0840204507768884	0.0482516420634665	0.0421973409669691	0.0550717942555963	0.0600741433304532	0.0212165267014589	0.0403419266358606	-0.0189370204504397	-0.0439046433414947	-0.0471759585839899	-0.0550950211711153	-0.0579443469644035	-0.0456563169502832	-0.0604078070661441	-0.0594481847482061	-0.0722930143037388	-0.0755177989579389	-0.0743388862816414	-0.0702745647488685	-0.070027867588021	-0.0804026695119059	-0.0992349531581345	-0.0981416007203399	-0.099402967002649	-0.0996821522913103	-0.107419309164861	-0.0913226908073624
0.127414335512536	0.129421032349373	0.171555166146448	0.120550759806097	0.25718776765931	0.344195227790195	0.493997064793609	0.587467282887758	0.659594484859282	0.649954170869413	0.787637852397894	1	0.74038314206365	0.599338890443746	0.61045454793759	0.533036579068472	0.393336195658068	0.336607931929222	0.27228786569861	0.231152404795795	0.213329991150024	0.164615307120576	0.139338028316645	0.112424565786967	0.061239913170176	0.0613956391430551	0.0654192211260111	0.0700959126753026	0.0196221551806633	0.0462096200589467	-0.00230934597236432	-0.0260816786488724	-0.0225590717059367	-0.031665445492264	-0.0448676713569835	-0.0219246582121864	-0.0246626716683714	-0.015814691829461	-0.0345246049948896	-0.0388642336820084	-0.0414846455934601	-0.0610558722474823	-0.0662265058110764	-0.0809091222010603	-0.0849087028644167	-0.0828337659574478	-0.0981031065269932	-0.0883625680091064	-0.0835963503066435	-0.0792009326268549
0.134053591946099	0.141622424680604	0.193408963997543	0.14552517156273	0.247246510622876	0.240321207905063	0.337993579360861	0.356590524922392	0.56239784755822	0.652802249353358	0.591335098831807	0.74038314206365	1	0.770374996789947	0.585328957074549	0.610387550487449	0.539609847024467	0.435983400359917	0.350848694121056	0.285744295523024	0.278792874873483	0.22439362431468	0.182375220363246	0.135738362309097	0.0600846655391076	0.0569699537985817	0.0587020811612905	0.0415037898414685	-0.0263688728113411	0.00362010347438851	-0.0220054937409396	-0.0307589024275477	-0.013218867603567	-0.0266191460679998	-0.0439132283782013	-0.0213950238404376	-0.00718015460200809	0.00118873327609673	-0.0124705530336574	-0.0246767160329365	-0.0217875622428794	-0.0546119280003413	-0.0636724534518022	-0.0894922723003132	-0.0901271126892002	-0.0916417042067282	-0.1154321583854	-0.114911628225869	-0.108140637934948	-0.109219268867858
0.121373185008489	0.0909023448591721	0.145102644222456	0.107110550522852	0.184485646073149	0.203054623351246	0.30716152926894	0.295257905742635	0.407286388606161	0.602851833803552	0.643209488596924	0.599338890443746	0.770374996789947	1	0.753827127739546	0.598481974898488	0.582621457879854	0.554130229021912	0.430301357978837	0.358046742888713	0.365106587848424	0.289176749474818	0.230495805134378	0.186996405391868	0.112662391951953	0.0913336215481013	0.100203054847711	0.0734305744628703	-0.00355243475915386	0.0303116854313261	-4.46970261682857E-4	-0.00968364010977063	0.0108602207265271	-0.0110103343793973	-0.0255340500124339	-0.0019199988292649	0.0234968839366711	0.0278241197896028	0.0131039201748768	-0.00745475435670212	-0.00357421862895965	-0.0256002972863192	-0.0418825917074898	-0.077330848424023	-0.0835431844449302	-0.0859530402997978	-0.117635322799711	-0.124623253077411	-0.12543704117733	-0.135747889630917
0.0926252768354547	0.0290222919601178	0.0499052829614014	0.00266012622257942	0.0894879012585102	0.111266319621825	0.214945426002799	0.259149447864117	0.313066970923486	0.417681287915768	0.561517001700481	0.61045454793759	0.585328957074549	0.753827127739546	1	0.763695970265048	0.613407738413215	0.646355311054561	0.513263812127898	0.448335305562834	0.433727805008418	0.336985787548388	0.276405147073657	0.228880789710451	0.161284616475628	0.127628481097228	0.130844368063867	0.103691383674683	0.015942360251661	0.05332706906073	0.0234948432677127	0.0173956084432762	0.0424847047362452	0.0200217668388625	-0.00380510127071971	0.0238055057226345	0.0731484207614975	0.0872043219183487	0.0738109127052533	0.0470814563568605	0.0329848084183626	0.00571066549921137	-0.0266164089422309	-0.0738098457329713	-0.072861375801311	-0.0960770111178163	-0.138528649833952	-0.137982158671851	-0.144013314788659	-0.169716764333462
0.0841169260276403	0.036241639313638	0.0163686573380607	-0.0500283588124349	0.0406057660032325	0.0313729268620742	0.108617475050384	0.16350847045929	0.273207135398964	0.326218032459977	0.396762387695021	0.533036579068472	0.610387550487449	0.598481974898488	0.763695970265048	1	0.760160322722501	0.674005928838488	0.539245736568424	0.456915366488948	0.436909180900137	0.364591518201554	0.290905858268525	0.245154530113911	0.154625460546869	0.106099625473919	0.101899377394955	0.0722162060476743	-0.0248330295727378	0.00548171189675068	-0.00433892899811311	-0.00126259673156621	0.0284846859006445	0.0202701939414989	-0.0103948116668876	0.0154692817428402	0.0856938199608975	0.122007078844435	0.108031343544941	0.0691991300311279	0.0691028304513049	0.0337215665429424	0.00928141537200717	-0.0403881818168749	-0.0365533260106267	-0.0526149212712958	-0.099327348422137	-0.0987247830802512	-0.0978103584268187	-0.122413703316979
0.0840136175211035	0.0299525259973201	0.0273844049079274	-0.0356979400228238	0.0386694396132883	-0.00167667535523538	0.0472451933106487	0.0815598136975793	0.200165207584307	0.281610149833755	0.321443413439589	0.393336195658068	0.539609847024467	0.582621457879854	0.613407738413215	0.760160322722501	1	0.800481529718535	0.635742478174866	0.524484528977466	0.499965604190859	0.42832180039421	0.343670740825254	0.286829292540457	0.194385044996576	0.140385650212373	0.126973588714749	0.0860405029321883	-0.0116424917408876	0.00603235293399125	0.0237461686882466	0.0394575156988578	0.072932220845509	0.0688410256128467	0.048269112450597	0.0728595261606531	0.141337059915997	0.184931519130348	0.164440999683192	0.134056833091295	0.112540654746896	0.0768611687763528	0.0347669738371666	-0.0262279292263066	-0.024924214273388	-0.0526010825696843	-0.105854633418182	-0.113027453514463	-0.128949828624439	-0.162824895446628
0.0470336523849129	-0.0376281395680605	-0.0386583758373492	-0.0683052566862589	7.6946575342875E-4	-0.0220743101818407	0.0187681692495928	0.0522104185199249	0.138603541944584	0.215139652569154	0.289274046844519	0.336607931929222	0.435983400359917	0.554130229021912	0.646355311054561	0.674005928838488	0.800481529718535	1	0.81101867521499	0.709011340494525	0.679620770676166	0.559420057564846	0.460640139145297	0.393399156630596	0.286769677535466	0.239916879020756	0.224910813844266	0.1607764246369	0.0482535307709464	0.0859623430956046	0.103995428874552	0.117178204506047	0.14843527601821	0.116460127594138	0.0927419148453253	0.126255132447034	0.203924127203014	0.255205671565198	0.213927174569216	0.173794179080558	0.149548728753948	0.0958879887360659	0.0481086626465044	-0.0232432311849001	-0.0231382898589011	-0.0556184120305947	-0.118339382376663	-0.131143035190246	-0.14736048396351	-0.192241294026875
0.023252617846834	-0.0632993048209936	-0.0664233228749427	-0.0863816254494004	-0.0194409330028754	-0.0325117094643596	0.0118616110515691	0.051263228402408	0.116199902304656	0.15447458035689	0.227368224980718	0.27228786569861	0.350848694121056	0.430301357978837	0.513263812127898	0.539245736568424	0.635742478174866	0.81101867521499	1	0.852141527806886	0.708275114259718	0.712295398063024	0.661781072377475	0.513292220432767	0.397562236516011	0.3612439982992	0.339116663998943	0.252752537667557	0.127855601210179	0.154928562097152	0.192559384577582	0.20154587398905	0.238157123628064	0.18662466487183	0.175045890028812	0.215649263398713	0.283086276311257	0.351472491270484	0.268430009467677	0.238475583339573	0.195775472588077	0.134275847553843	0.0748909099680253	-9.83240052852005E-4	0.0025248159997883	-0.025967300681883	-0.0964107706348302	-0.109521203544903	-0.127017185672387	-0.171867810658897
0.0150279035298846	-0.0760328326860677	-0.0895695732460036	-0.0983468504093819	-0.0404703574355593	-0.0417505604626138	-1.60548267295809E-4	0.046050066594154	0.093041459730461	0.11484962712508	0.189751864027951	0.231152404795795	0.285744295523024	0.358046742888713	0.448335305562834	0.456915366488948	0.524484528977466	0.709011340494525	0.852141527806886	1	0.832721335870134	0.72684804764488	0.752625264009327	0.672332184707022	0.497370032151846	0.435776155651205	0.434773536486606	0.348068262958544	0.197817565602351	0.225150302993901	0.243122964032041	0.238491132222446	0.271134172589322	0.207961500840395	0.182167603528321	0.220179306504151	0.287102550126461	0.341915054174638	0.253993345901333	0.221383161932307	0.186115469082263	0.0999440558943726	0.0339493462611441	-0.0362609781310619	-0.0321865298866777	-0.0560187727498949	-0.132185608895314	-0.145267457425727	-0.150512380374181	-0.196942237467215
0.0113820090069564	-0.0745639208594801	-0.0925282856388928	-0.0950149295829156	-0.0458675967902551	-0.0486093793893701	-0.0140969942003594	0.0239466232963087	0.0759137850039856	0.11863434837408	0.181981485272883	0.213329991150024	0.278792874873483	0.365106587848424	0.433727805008418	0.436909180900137	0.499965604190859	0.679620770676166	0.708275114259718	0.832721335870134	1	0.820139344876684	0.725672255768856	0.735784189305642	0.558805098834441	0.450813636136547	0.461927959418968	0.386475008750523	0.226970793135375	0.252882915060414	0.256665411831226	0.231435236090816	0.256747145620335	0.19086100636172	0.160411147592363	0.202586908450776	0.259673492519861	0.297822050647702	0.215786254661195	0.18131132851593	0.1713598326255	0.0851626410154308	0.0370363480640906	-0.031896131960505	-0.0219831584805414	-0.0432537299058754	-0.127835835890949	-0.128073675031348	-0.123668914424398	-0.17687177018284
4.33792907389822E-4	-0.06872441152078	-0.0875680412413986	-0.100530926534714	-0.0497233694728169	-0.0588629712995085	-0.0274836809519862	0.00569377172903825	0.0509799417360593	0.0765503138618783	0.133661840198876	0.164615307120576	0.22439362431468	0.289176749474818	0.336985787548388	0.364591518201554	0.42832180039421	0.559420057564846	0.712295398063024	0.72684804764488	0.820139344876684	1	0.845734377853438	0.7195314665095	0.614628495350452	0.534517932831284	0.504669504838908	0.408813751392583	0.264333964037848	0.282336563295144	0.300500337773108	0.258662643185338	0.283262887048391	0.198458903428601	0.18769415554904	0.233674766606266	0.279902130350346	0.327530475218239	0.232736180927472	0.208753365583146	0.182674358375505	0.111294989510025	0.0607604333622626	0.00235169718120288	0.00882129161206166	-0.0112180449733436	-0.092384754668358	-0.0884702190516856	-0.0854884735412126	-0.134455423969283
0.0130108919540687	-0.0637403800393366	-0.0911378823981719	-0.0957606493919848	-0.0549129029429576	-0.0584718430757297	-0.0239847762528049	0.0118277905570622	0.0496767791508539	0.0618686112057429	0.114331643301307	0.139338028316645	0.182375220363246	0.230495805134378	0.276405147073657	0.290905858268525	0.343670740825254	0.460640139145297	0.661781072377475	0.752625264009327	0.725672255768856	0.845734377853438	1	0.843598854268117	0.650376321960998	0.608350832134585	0.605930264430467	0.487411943639841	0.322555972490863	0.340933018359268	0.353433549502481	0.309675442777785	0.327579356209372	0.236299985952899	0.219967026843237	0.252813566339758	0.275535236034722	0.319376507237149	0.220479059858015	0.204136585518878	0.165661195301175	0.0807348633099619	0.0173835331963963	-0.0365222972735797	-0.0246646431287137	-0.0418533911536892	-0.12068792940559	-0.117702276406082	-0.107276471286924	-0.152308184202665
0.00208288463912122	-0.0687645424486582	-0.0953921308561046	-0.0934070465177315	-0.0702663610631331	-0.0646349954617605	-0.0375561487361254	-0.00558659081150134	0.0250196907483897	0.0349334725388145	0.0840204507768884	0.112424565786967	0.135738362309097	0.186996405391868	0.228880789710451	0.245154530113911	0.286829292540457	0.393399156630596	0.513292220432767	0.672332184707022	0.735784189305642	0.7195314665095	0.843598854268117	1	0.734182795726005	0.557795028796533	0.643385255775244	0.590084194581411	0.375612489389227	0.380255123994345	0.361535478558017	0.303742407438164	0.29524973763596	0.212119324342556	0.181593976668364	0.20358230087585	0.212751257955823	0.241024898491614	0.153268542939589	0.128488070094714	0.122815803214863	0.0273822459768527	-0.0241595583799981	-0.0742197315416947	-0.0545175884022699	-0.0661694826391481	-0.14451423355027	-0.139819430503022	-0.117105574642665	-0.151268032427783
-0.00317811445341631	-0.0362632781623659	-0.0597962999256291	-0.0877001658778617	-0.0688530306975856	-0.0750391487410855	-0.0599007790727301	-0.0286812212657976	-0.0247473173134791	-0.0152490793674997	0.0482516420634665	0.061239913170176	0.0600846655391076	0.112662391951953	0.161284616475628	0.154625460546869	0.194385044996576	0.286769677535466	0.397562236516011	0.497370032151846	0.558805098834441	0.614628495350452	0.650376321960998	0.734182795726005	1	0.755450868897187	0.618559120997598	0.679090459506498	0.603465194497944	0.51966196798418	0.478159029864059	0.362149743329607	0.326715382423093	0.204748904728604	0.161865850160006	0.176777305731453	0.164131442258805	0.17519723726243	0.04729814859675	0.0344771585618005	0.0459330434138135	-0.0115446539943794	-0.0536902000431028	-0.0874033450351334	-0.0726403331913362	-0.081909330932324	-0.152668463825404	-0.143976391026394	-0.131886273492107	-0.149158067613675
0.00348782568499014	-0.0334738701034594	-0.056901872309372	-0.0602492638829947	-0.0414120915150511	-0.0510753152533333	-0.0500093106784299	-0.0123771372338012	-0.00605333230804191	-0.0123467569356808	0.0421973409669691	0.0613956391430551	0.0569699537985817	0.0913336215481013	0.127628481097228	0.106099625473919	0.140385650212373	0.239916879020756	0.3612439982992	0.435776155651205	0.450813636136547	0.534517932831284	0.608350832134585	0.557795028796533	0.755450868897187	1	0.787841977716125	0.686963715558753	0.691726049112303	0.684205490329756	0.635632984526154	0.449036412228033	0.413968895048739	0.266350957405436	0.227640318613448	0.24539961057424	0.202505762458977	0.188054585898416	0.0363137039206602	0.0452056358019866	0.0158591523851164	-0.060015685838785	-0.113859089254542	-0.133400013607063	-0.110957452557999	-0.120826007081248	-0.19040771736484	-0.182547102108727	-0.150622865901508	-0.173216063323135
0.0102698690290252	-0.0407655526940117	-0.0550370730296195	-0.0326043107594959	-0.0231021157851466	-0.0247219833710649	-0.0339585447207919	-0.00728482327858104	0.0206501798152905	0.011808848302761	0.0550717942555963	0.0654192211260111	0.0587020811612905	0.100203054847711	0.130844368063867	0.101899377394955	0.126973588714749	0.224910813844266	0.339116663998943	0.434773536486606	0.461927959418968	0.504669504838908	0.605930264430467	0.643385255775244	0.618559120997598	0.787841977716125	1	0.841828885250689	0.691908131254862	0.728498975445605	0.602818835362595	0.43503035609901	0.378126087056135	0.244096132990089	0.194973675397877	0.207105431583403	0.170501322841514	0.155244721354775	0.0154753010265489	0.0104315209607211	-0.0113411323923767	-0.110829027408896	-0.172438939433168	-0.202234401179409	-0.157660138878196	-0.155798225197506	-0.240716236377181	-0.230396589328718	-0.167096651100403	-0.195109554052977
0.00549733407641203	-0.00914715593218287	-0.00956908699282469	-0.00291884811355873	-2.60840828705091E-4	-0.00501055404088766	-0.015180098791251	-0.00573377094842662	0.0201564071384747	0.0189267224358688	0.0600741433304532	0.0700959126753026	0.0415037898414685	0.0734305744628703	0.103691383674683	0.0722162060476743	0.0860405029321883	0.1607764246369	0.252752537667557	0.348068262958544	0.386475008750523	0.408813751392583	0.487411943639841	0.590084194581411	0.679090459506498	0.686963715558753	0.841828885250689	1	0.822076084889407	0.76180278419834	0.569611041285136	0.38831318291277	0.296250096892835	0.166684182848735	0.11171105722387	0.109678998935136	0.058364156519069	0.0504215925376389	-0.0940887731429854	-0.10474693390235	-0.0957621540899781	-0.177827035931295	-0.217522285311293	-0.24499006514689	-0.202126153830786	-0.176701090963807	-0.245495346751939	-0.244308679992916	-0.170896528379911	-0.162475881725575
0.0121771321984714	0.0277042727530056	0.0240046760348238	0.00917516137597571	0.00551113305840243	0.00141808641239624	-0.00623706726930934	0.00133405834617778	-0.0112398568541842	-0.0167434664187789	0.0212165267014589	0.0196221551806633	-0.0263688728113411	-0.00355243475915386	0.015942360251661	-0.0248330295727378	-0.0116424917408876	0.0482535307709464	0.127855601210179	0.197817565602351	0.226970793135375	0.264333964037848	0.322555972490863	0.375612489389227	0.603465194497944	0.691726049112303	0.691908131254862	0.822076084889407	1	0.84466170756477	0.685083376511783	0.431098641501266	0.315391956072271	0.168107099729225	0.1379072647915	0.136264441525477	0.0357292152661273	0.0265908317684814	-0.115125966103364	-0.106141307394104	-0.0998406027185307	-0.146812420159327	-0.163453136664788	-0.166134724652829	-0.130069331610429	-0.10462485564584	-0.14589479303407	-0.134435556691556	-0.0731104314264624	-0.0537964168234269
0.0565920705549078	0.0236350198170935	0.0160102221699637	0.00172737258115005	0.0109722629504564	0.00249843722415667	-0.00801559852038553	0.00817180517731191	0.0151014748376732	-7.93934354525814E-4	0.0403419266358606	0.0462096200589467	0.00362010347438851	0.0303116854313261	0.05332706906073	0.00548171189675068	0.00603235293399125	0.0859623430956046	0.154928562097152	0.225150302993901	0.252882915060414	0.282336563295144	0.340933018359268	0.380255123994345	0.51966196798418	0.684205490329756	0.728498975445605	0.76180278419834	0.84466170756477	1	0.808671361159767	0.59255715804328	0.467589148223951	0.312950245310136	0.271324885426378	0.250714058202057	0.165969364605642	0.0972021145980329	-0.0448296925136198	-0.0177003810631421	-0.0337449355935355	-0.130605609368461	-0.204594896405222	-0.215329542698714	-0.151192775343714	-0.159494308478809	-0.246229132485593	-0.213411456734726	-0.143960187639878	-0.182753249578149
0.0644961848467757	0.00367422984988582	-0.0250389220457679	-0.0454474881477922	-0.0305217130684056	-0.0489521976916196	-0.0580358982581954	-0.0346041774767538	-0.0402317410324653	-0.0578611654771451	-0.0189370204504397	-0.00230934597236432	-0.0220054937409396	-4.46970261682857E-4	0.0234948432677127	-0.00433892899811311	0.0237461686882466	0.103995428874552	0.192559384577582	0.243122964032041	0.256665411831226	0.300500337773108	0.353433549502481	0.361535478558017	0.478159029864059	0.635632984526154	0.602818835362595	0.569611041285136	0.685083376511783	0.808671361159767	1	0.822262798903669	0.690396062599589	0.533341822329841	0.532256842793477	0.517152310175834	0.394615451887839	0.32224046634886	0.195338524027337	0.23519682392972	0.189035868724377	0.0959388308784064	0.00212510198675818	-0.0119201502837674	0.0591699810318068	0.00817350567612386	-0.0924753559024384	-0.0514560461129004	-0.0180796816787147	-0.103808762515746
0.0862538747710718	-0.0227101621380168	-0.0591515772847423	-0.0903249684273661	-0.0524012891211132	-0.0709857601462994	-0.0795905675891667	-0.0636636670871974	-0.0609511643014762	-0.0703851130036915	-0.0439046433414947	-0.0260816786488724	-0.0307589024275477	-0.00968364010977063	0.0173956084432762	-0.00126259673156621	0.0394575156988578	0.117178204506047	0.20154587398905	0.238491132222446	0.231435236090816	0.258662643185338	0.309675442777785	0.303742407438164	0.362149743329607	0.449036412228033	0.43503035609901	0.38831318291277	0.431098641501266	0.59255715804328	0.822262798903669	1	0.866945991495987	0.776580682756533	0.749999626357626	0.684907233332506	0.580507313749056	0.45325073876528	0.330315606992014	0.389526774028507	0.287899901096503	0.165947387908462	0.0333544194076414	0.00706817817260044	0.0945661143530278	0.00223919080925111	-0.130345151381411	-0.0768722682233589	-0.0615883652310017	-0.198250618387642
0.0746162518927272	-0.0334178795327168	-0.0922816424902161	-0.129748078410027	-0.0913446808941766	-0.101141440530235	-0.102818391342901	-0.0744742904568736	-0.0848624950525592	-0.0931175522036588	-0.0471759585839899	-0.0225590717059367	-0.013218867603567	0.0108602207265271	0.0424847047362452	0.0284846859006445	0.072932220845509	0.14843527601821	0.238157123628064	0.271134172589322	0.256747145620335	0.283262887048391	0.327579356209372	0.29524973763596	0.326715382423093	0.413968895048739	0.378126087056135	0.296250096892835	0.315391956072271	0.467589148223951	0.690396062599589	0.866945991495987	1	0.856619410169619	0.719080618556638	0.689001848587648	0.640688808670078	0.53059551298743	0.420805076265438	0.457989346371715	0.343928172326961	0.231241230143692	0.0977009807369884	0.0549409894497108	0.121535203002419	0.0301487534630518	-0.0986533872403414	-0.0718208383383487	-0.0728323478698988	-0.20362209319582
0.0887272552463	-0.0412758435144806	-0.0958400379675479	-0.134136991780376	-0.0877643925151495	-0.0993542260263926	-0.101009730782685	-0.070766277818217	-0.0728761812284523	-0.0940547623347423	-0.0550950211711153	-0.031665445492264	-0.0266191460679998	-0.0110103343793973	0.0200217668388625	0.0202701939414989	0.0688410256128467	0.116460127594138	0.18662466487183	0.207961500840395	0.19086100636172	0.198458903428601	0.236299985952899	0.212119324342556	0.204748904728604	0.266350957405436	0.244096132990089	0.166684182848735	0.168107099729225	0.312950245310136	0.533341822329841	0.776580682756533	0.856619410169619	1	0.850157653100148	0.734088011021707	0.674587326389745	0.526436820961639	0.428076322381125	0.483761911281327	0.350545857691898	0.248676579869029	0.113061060679308	0.0670611891610843	0.13783235015816	0.0320429529970419	-0.0987776536450533	-0.0625728001675242	-0.0742745812378501	-0.214846052547678
0.0671690261466724	-0.0469994961240277	-0.0734764613731535	-0.0975806160762006	-0.0538715367977331	-0.0721643114053223	-0.0793487457111856	-0.0530797858467172	-0.0680109860513645	-0.0896997638299608	-0.0579443469644035	-0.0448676713569835	-0.0439132283782013	-0.0255340500124339	-0.00380510127071971	-0.0103948116668876	0.048269112450597	0.0927419148453253	0.175045890028812	0.182167603528321	0.160411147592363	0.18769415554904	0.219967026843237	0.181593976668364	0.161865850160006	0.227640318613448	0.194973675397877	0.11171105722387	0.1379072647915	0.271324885426378	0.532256842793477	0.749999626357626	0.719080618556638	0.850157653100148	1	0.884710948695936	0.715445680123257	0.559765274860671	0.462195490192303	0.554168575302956	0.430253895544421	0.33693579297745	0.215339292184233	0.173347428612611	0.247665903921694	0.147193481793528	0.0228832092522262	0.0686584489420423	0.0499848062990411	-0.0972351256968638
0.0759597055319259	-0.0336430211483782	-0.0634572305194689	-0.0875024991426139	-0.0457912207341442	-0.0662707483522956	-0.0675418471811872	-0.0523306652170001	-0.0657546319344939	-0.0828152679054319	-0.0456563169502832	-0.0219246582121864	-0.0213950238404376	-0.0019199988292649	0.0238055057226345	0.0154692817428402	0.0728595261606531	0.126255132447034	0.215649263398713	0.220179306504151	0.202586908450776	0.233674766606266	0.252813566339758	0.20358230087585	0.176777305731453	0.24539961057424	0.207105431583403	0.109678998935136	0.136264441525477	0.250714058202057	0.517152310175834	0.684907233332506	0.689001848587648	0.734088011021707	0.884710948695936	1	0.808605775262751	0.658226689858749	0.535900479839162	0.633613550920171	0.519880904072845	0.417936903756947	0.303384108620667	0.254574033319747	0.313471487899965	0.228678395233294	0.116139950569112	0.152208744994079	0.126885381443888	-0.00529812080497858
0.0478676551367399	-0.101610790266404	-0.13345695345873	-0.135097004418083	-0.0805481183052758	-0.09763169521139	-0.104331351515264	-0.0701059722767614	-0.0712824876930125	-0.109005938530098	-0.0604078070661441	-0.0246626716683714	-0.00718015460200809	0.0234968839366711	0.0731484207614975	0.0856938199608975	0.141337059915997	0.203924127203014	0.283086276311257	0.287102550126461	0.259673492519861	0.279902130350346	0.275535236034722	0.212751257955823	0.164131442258805	0.202505762458977	0.170501322841514	0.058364156519069	0.0357292152661273	0.165969364605642	0.394615451887839	0.580507313749056	0.640688808670078	0.674587326389745	0.715445680123257	0.808605775262751	1	0.819642720156112	0.65834144350758	0.69275338225599	0.571643053290628	0.442842934396934	0.309456065483412	0.238496883903976	0.297596652030485	0.192067798702033	0.0537538685697109	0.0655152656903951	0.0294133900379082	-0.11556938863209
0.0555286026206961	-0.0789437588555726	-0.137056342909542	-0.17129566942612	-0.116786216881045	-0.126251746103731	-0.117284235087632	-0.0807350278700855	-0.0940499156909602	-0.115347972101541	-0.0594481847482061	-0.015814691829461	0.00118873327609673	0.0278241197896028	0.0872043219183487	0.122007078844435	0.184931519130348	0.255205671565198	0.351472491270484	0.341915054174638	0.297822050647702	0.327530475218239	0.319376507237149	0.241024898491614	0.17519723726243	0.188054585898416	0.155244721354775	0.0504215925376389	0.0265908317684814	0.0972021145980329	0.32224046634886	0.45325073876528	0.53059551298743	0.526436820961639	0.559765274860671	0.658226689858749	0.819642720156112	1	0.824833389280242	0.765674624513883	0.674784351495506	0.550253472062929	0.427883564702945	0.358378580739342	0.373176423295604	0.304189410464666	0.206084000683925	0.189575567425162	0.133714793217607	0.0302133978889841
0.0234380042322432	-0.0843825436103508	-0.151881654577193	-0.181970793890952	-0.132212577360158	-0.141600644227136	-0.130158156553015	-0.100798411729571	-0.119681016430489	-0.132614539226326	-0.0722930143037388	-0.0345246049948896	-0.0124705530336574	0.0131039201748768	0.0738109127052533	0.108031343544941	0.164440999683192	0.213927174569216	0.268430009467677	0.253993345901333	0.215786254661195	0.232736180927472	0.220479059858015	0.153268542939589	0.04729814859675	0.0363137039206602	0.0154753010265489	-0.0940887731429854	-0.115125966103364	-0.0448296925136198	0.195338524027337	0.330315606992014	0.420805076265438	0.428076322381125	0.462195490192303	0.535900479839162	0.65834144350758	0.824833389280242	1	0.869777366577998	0.747020210843217	0.645105363460374	0.552840648706253	0.492746241346688	0.490608876883608	0.408136598826185	0.329835381370802	0.310618629849599	0.226726607597293	0.120591528786826
0.0451910872676368	-0.0609217547290305	-0.137162579340198	-0.186489889690317	-0.132951230439433	-0.143207827891633	-0.111369833953729	-0.0835621743306459	-0.112126335199795	-0.129112357139037	-0.0755177989579389	-0.0388642336820084	-0.0246767160329365	-0.00745475435670212	0.0470814563568605	0.0691991300311279	0.134056833091295	0.173794179080558	0.238475583339573	0.221383161932307	0.18131132851593	0.208753365583146	0.204136585518878	0.128488070094714	0.0344771585618005	0.0452056358019866	0.0104315209607211	-0.10474693390235	-0.106141307394104	-0.0177003810631421	0.23519682392972	0.389526774028507	0.457989346371715	0.483761911281327	0.554168575302956	0.633613550920171	0.69275338225599	0.765674624513883	0.869777366577998	1	0.852994081886641	0.71510129599567	0.59906886321737	0.538375665509366	0.545704490443202	0.454234893042692	0.373962086404745	0.370760688840109	0.284452115139166	0.168371025704
0.00607070251605058	-0.0700764617115969	-0.141909590884552	-0.189927787863943	-0.150856404599437	-0.149886295927019	-0.118477202514563	-0.0904016384311616	-0.118898779595317	-0.127333475794882	-0.0743388862816414	-0.0414846455934601	-0.0217875622428794	-0.00357421862895965	0.0329848084183626	0.0691028304513049	0.112540654746896	0.149548728753948	0.195775472588077	0.186115469082263	0.1713598326255	0.182674358375505	0.165661195301175	0.122815803214863	0.0459330434138135	0.0158591523851164	-0.0113411323923767	-0.0957621540899781	-0.0998406027185307	-0.0337449355935355	0.189035868724377	0.287899901096503	0.343928172326961	0.350545857691898	0.430253895544421	0.519880904072845	0.571643053290628	0.674784351495506	0.747020210843217	0.852994081886641	1	0.847665468624288	0.711664318275254	0.644614315552225	0.658442909641164	0.554168269528714	0.453914599487762	0.458664396098211	0.380134120579396	0.245912561506076
-0.0103915702779686	-0.0651427092526377	-0.122991698194426	-0.163006951357747	-0.131409149226329	-0.120429324088255	-0.102148786180737	-0.0879495186046484	-0.12296994703151	-0.129780923900637	-0.0702745647488685	-0.0610558722474823	-0.0546119280003413	-0.0256002972863192	0.00571066549921137	0.0337215665429424	0.0768611687763528	0.0958879887360659	0.134275847553843	0.0999440558943726	0.0851626410154308	0.111294989510025	0.0807348633099619	0.0273822459768527	-0.0115446539943794	-0.060015685838785	-0.110829027408896	-0.177827035931295	-0.146812420159327	-0.130605609368461	0.0959388308784064	0.165947387908462	0.231241230143692	0.248676579869029	0.33693579297745	0.417936903756947	0.442842934396934	0.550253472062929	0.645105363460374	0.71510129599567	0.847665468624288	1	0.869851896479728	0.783852083972997	0.797501910213231	0.70709380003295	0.60725167116411	0.606872496100379	0.518138454899738	0.382713558547199
-0.0441368021490017	-0.0669676648437652	-0.109519339877052	-0.140040564351385	-0.103583154847272	-0.084544699998132	-0.0646312650647354	-0.0629934883682166	-0.107964880492484	-0.111370636743367	-0.070027867588021	-0.0662265058110764	-0.0636724534518022	-0.0418825917074898	-0.0266164089422309	0.00928141537200717	0.0347669738371666	0.0481086626465044	0.0748909099680253	0.0339493462611441	0.0370363480640906	0.0607604333622626	0.0173835331963963	-0.0241595583799981	-0.0536902000431028	-0.113859089254542	-0.172438939433168	-0.217522285311293	-0.163453136664788	-0.204594896405222	0.00212510198675818	0.0333544194076414	0.0977009807369884	0.113061060679308	0.215339292184233	0.303384108620667	0.309456065483412	0.427883564702945	0.552840648706253	0.59906886321737	0.711664318275254	0.869851896479728	1	0.885927155961267	0.817280700383862	0.789592766712834	0.758402066535844	0.713287053453753	0.612289184878608	0.51726681685386
-0.0696364838234525	-0.0606327243411118	-0.0966524778314555	-0.126517598545413	-0.0987474390949989	-0.0721205583863691	-0.0646899526858595	-0.0614909698584618	-0.10875429928253	-0.109962233523736	-0.0804026695119059	-0.0809091222010603	-0.0894922723003132	-0.077330848424023	-0.0738098457329713	-0.0403881818168749	-0.0262279292263066	-0.0232432311849001	-9.83240052852005E-4	-0.0362609781310619	-0.031896131960505	0.00235169718120288	-0.0365222972735797	-0.0742197315416947	-0.0874033450351334	-0.133400013607063	-0.202234401179409	-0.24499006514689	-0.166134724652829	-0.215329542698714	-0.0119201502837674	0.00706817817260044	0.0549409894497108	0.0670611891610843	0.173347428612611	0.254574033319747	0.238496883903976	0.358378580739342	0.492746241346688	0.538375665509366	0.644614315552225	0.783852083972997	0.885927155961267	1	0.883361217667624	0.770352006546543	0.792735825032146	0.788490389273252	0.654210756487034	0.558455644610197
-0.0701161642124525	-0.0610684988864923	-0.118434473939396	-0.152005427573441	-0.125924484444744	-0.110270374635347	-0.0923628669181663	-0.0783707463209784	-0.123848637504645	-0.137582854870682	-0.0992349531581345	-0.0849087028644167	-0.0901271126892002	-0.0835431844449302	-0.072861375801311	-0.0365533260106267	-0.024924214273388	-0.0231382898589011	0.0025248159997883	-0.0321865298866777	-0.0219831584805414	0.00882129161206166	-0.0246646431287137	-0.0545175884022699	-0.0726403331913362	-0.110957452557999	-0.157660138878196	-0.202126153830786	-0.130069331610429	-0.151192775343714	0.0591699810318068	0.0945661143530278	0.121535203002419	0.13783235015816	0.247665903921694	0.313471487899965	0.297596652030485	0.373176423295604	0.490608876883608	0.545704490443202	0.658442909641164	0.797501910213231	0.817280700383862	0.883361217667624	1	0.848735568520475	0.740713438173348	0.795573665286332	0.725709304451988	0.56932996307051
-0.0707800097402896	-0.0483762199410301	-0.116411994144822	-0.138184166428093	-0.119408816559292	-0.0779555685654431	-0.0640930876753952	-0.0564716862834077	-0.111131295130147	-0.13163159002072	-0.0981416007203399	-0.0828337659574478	-0.0916417042067282	-0.0859530402997978	-0.0960770111178163	-0.0526149212712958	-0.0526010825696843	-0.0556184120305947	-0.025967300681883	-0.0560187727498949	-0.0432537299058754	-0.0112180449733436	-0.0418533911536892	-0.0661694826391481	-0.081909330932324	-0.120826007081248	-0.155798225197506	-0.176701090963807	-0.10462485564584	-0.159494308478809	0.00817350567612386	0.00223919080925111	0.0301487534630518	0.0320429529970419	0.147193481793528	0.228678395233294	0.192067798702033	0.304189410464666	0.408136598826185	0.454234893042692	0.554168269528714	0.70709380003295	0.789592766712834	0.770352006546543	0.848735568520475	1	0.872718922538462	0.829492924441844	0.823855916076104	0.750802973910576
-0.0776628287122798	-0.0199138181398351	-0.0756282325724128	-0.0908987758301629	-0.0857869412294809	-0.0451563563560408	-0.0278372327922165	-0.0399621138988566	-0.103807828078083	-0.112235926703716	-0.099402967002649	-0.0981031065269932	-0.1154321583854	-0.117635322799711	-0.138528649833952	-0.099327348422137	-0.105854633418182	-0.118339382376663	-0.0964107706348302	-0.132185608895314	-0.127835835890949	-0.092384754668358	-0.12068792940559	-0.14451423355027	-0.152668463825404	-0.19040771736484	-0.240716236377181	-0.245495346751939	-0.14589479303407	-0.246229132485593	-0.0924753559024384	-0.130345151381411	-0.0986533872403414	-0.0987776536450533	0.0228832092522262	0.116139950569112	0.0537538685697109	0.206084000683925	0.329835381370802	0.373962086404745	0.453914599487762	0.60725167116411	0.758402066535844	0.792735825032146	0.740713438173348	0.872718922538462	1	0.908142781602169	0.814333493750763	0.827524542196118
-0.0509615274625359	0.00934554255711742	-0.0589885316818748	-0.1024138465282	-0.0912525205889114	-0.0547702076489186	-0.0269283422619785	-0.0357232155695348	-0.099742588476651	-0.11690105098545	-0.0996821522913103	-0.0883625680091064	-0.114911628225869	-0.124623253077411	-0.137982158671851	-0.0987247830802512	-0.113027453514463	-0.131143035190246	-0.109521203544903	-0.145267457425727	-0.128073675031348	-0.0884702190516856	-0.117702276406082	-0.139819430503022	-0.143976391026394	-0.182547102108727	-0.230396589328718	-0.244308679992916	-0.134435556691556	-0.213411456734726	-0.0514560461129004	-0.0768722682233589	-0.0718208383383487	-0.0625728001675242	0.0686584489420423	0.152208744994079	0.0655152656903951	0.189575567425162	0.310618629849599	0.370760688840109	0.458664396098211	0.606872496100379	0.713287053453753	0.788490389273252	0.795573665286332	0.829492924441844	0.908142781602169	1	0.893409896312018	0.825021132355603
-0.0480568007164204	0.014574265022562	-0.0706575106327383	-0.115174971394626	-0.102370417578211	-0.0523176331280818	-0.0247762294272767	-0.0262668089812511	-0.0829412215941362	-0.113621364410865	-0.107419309164861	-0.0835963503066435	-0.108140637934948	-0.12543704117733	-0.144013314788659	-0.0978103584268187	-0.128949828624439	-0.14736048396351	-0.127017185672387	-0.150512380374181	-0.123668914424398	-0.0854884735412126	-0.107276471286924	-0.117105574642665	-0.131886273492107	-0.150622865901508	-0.167096651100403	-0.170896528379911	-0.0731104314264624	-0.143960187639878	-0.0180796816787147	-0.0615883652310017	-0.0728323478698988	-0.0742745812378501	0.0499848062990411	0.126885381443888	0.0294133900379082	0.133714793217607	0.226726607597293	0.284452115139166	0.380134120579396	0.518138454899738	0.612289184878608	0.654210756487034	0.725709304451988	0.823855916076104	0.814333493750763	0.893409896312018	1	0.888090124447814
-0.0339318557360168	0.0611317826606339	-0.0208189644908626	-0.06465815079658	-0.0727977353308262	-0.0200293188495669	0.00805634884501546	-0.00502627686020193	-0.0623124087385348	-0.088433463090452	-0.0913226908073624	-0.0792009326268549	-0.109219268867858	-0.135747889630917	-0.169716764333462	-0.122413703316979	-0.162824895446628	-0.192241294026875	-0.171867810658897	-0.196942237467215	-0.17687177018284	-0.134455423969283	-0.152308184202665	-0.151268032427783	-0.149158067613675	-0.173216063323135	-0.195109554052977	-0.162475881725575	-0.0537964168234269	-0.182753249578149	-0.103808762515746	-0.198250618387642	-0.20362209319582	-0.214846052547678	-0.0972351256968638	-0.00529812080497858	-0.11556938863209	0.0302133978889841	0.120591528786826	0.168371025704	0.245912561506076	0.382713558547199	0.51726681685386	0.558455644610197	0.56932996307051	0.750802973910576	0.827524542196118	0.825021132355603	0.888090124447814	1
-0.0135890323179999	0.0900858579453147	0.0150141131871363	-0.0380355250240079	-0.0509692904015952	-0.0118375983462321	0.0175269628911325	-0.00592774669179079	-0.0639820705755054	-0.0772944631579091	-0.0804484284520577	-0.0781725727968481	-0.110439088254058	-0.136843045531672	-0.17037550788812	-0.132768885816247	-0.168584433355929	-0.2000259655406	-0.1845606940369	-0.2148705873835	-0.200264988743817	-0.161557330376892	-0.182850999858143	-0.194807387689846	-0.180224134141617	-0.202727801363089	-0.243381373952147	-0.216947883877497	-0.0912970902883297	-0.22006969942995	-0.12808741104171	-0.217398500511343	-0.22078926193536	-0.225312801104996	-0.107442412107776	-0.0155054444673904	-0.13062786241452	0.0179263227777174	0.109274551375603	0.164572205485375	0.230298545312991	0.365605353432023	0.496115990458223	0.56314174572647	0.551465576164763	0.673542834148095	0.804510089242495	0.83379763240845	0.822241870867587	0.919548988360046
0.00674452369884706	0.125672648000297	0.0311765887003523	-0.0432547965718862	-0.058060118995497	-0.0131584529904635	0.0218662142861718	0.00428574021184042	-0.0434829725485484	-0.0728725538340315	-0.093524501644841	-0.0738398346173733	-0.109251239666401	-0.162764343072082	-0.193595783124113	-0.145476300129158	-0.192673199551881	-0.235204891425815	-0.22591349440341	-0.247631659499697	-0.230473516201275	-0.199073750150059	-0.205883764847343	-0.210225375670462	-0.20194306391302	-0.208511724923813	-0.235543761991543	-0.212905606682899	-0.0892680951513696	-0.201208951443474	-0.127507558438115	-0.216368393121521	-0.226175378895532	-0.227757066791827	-0.113228418439132	-0.0318281985161917	-0.161950593147106	-0.0406730442046545	0.0362676929590427	0.0948289088700625	0.16621141331104	0.298439883826785	0.420948410600846	0.488789561148824	0.495400566071522	0.60294123201327	0.716887235745213	0.774577077988176	0.807188629885066	0.857953886198146
-0.00418913975151043	0.121597648459382	0.0277796516849977	-0.0489406605801396	-0.0643554256580681	-0.0221143112491455	0.01735078854401	-0.00430273366990332	-0.0362669848821951	-0.0555262688894588	-0.0883767347616142	-0.0693494661918935	-0.0781858705770821	-0.138963041664461	-0.187480125767771	-0.124252886322757	-0.160857425462834	-0.217060532633437	-0.213264389768605	-0.238591871451375	-0.227390189481412	-0.193688054714266	-0.208595007429497	-0.208101766422093	-0.195457050847562	-0.212937848905149	-0.233478239184509	-0.196447134819776	-0.084143335865973	-0.217152292437916	-0.165190567613063	-0.270318852374687	-0.266646130611173	-0.278425153384385	-0.178169357691181	-0.0933270428087751	-0.211766693217514	-0.0801904745021468	-0.00855670174334248	0.0391059881913517	0.105753434888998	0.224421508001909	0.348462633473249	0.396431918730575	0.397975764453807	0.538814730337802	0.646535719296662	0.672441612519899	0.738164434961945	0.837726833413331
0.0101790026999878	0.115767578029275	0.0507514873320216	-0.0137291951699299	-0.0258807503699717	0.0128621096166012	0.0488104426274092	0.0170091556395438	-0.0283805027376194	-0.033253127306671	-0.0512410654244946	-0.0553813120431972	-0.0743633134181365	-0.112523578557977	-0.158517052354303	-0.123929419285198	-0.163931020613136	-0.21068155016866	-0.206057871900414	-0.235776247080901	-0.226869989301748	-0.199341220327524	-0.216782397176448	-0.219278906713094	-0.195892683463941	-0.216699076971607	-0.252024362468804	-0.208037219702435	-0.0932076265764427	-0.231473172561981	-0.188622323572294	-0.291943017300211	-0.286127508562409	-0.295904911375569	-0.206730641829987	-0.119702821462957	-0.228257096832033	-0.0885386172922267	-0.0170222908131268	0.0278273654976165	0.0933583073478714	0.207906274062341	0.336553345274593	0.390114738949632	0.358536777867904	0.498139626283463	0.634739649726084	0.64859107880214	0.667163341908581	0.804813363128674
0.00742377478965996	0.107819807592615	0.0665892480258003	0.027319152156913	0.0140257923689114	0.0718587191843584	0.0901056328340496	0.0604502434302096	0.00685953475172963	-0.00639040476323064	-0.0335250418916661	-0.0475811713952256	-0.0859942902410929	-0.125087084680029	-0.17345527390574	-0.15593053480059	-0.206898731405557	-0.259375342409258	-0.274018083441319	-0.302924650024156	-0.282308805325571	-0.261224269440176	-0.277756701593165	-0.273742758815787	-0.2547194225262	-0.265953288974077	-0.294065236974912	-0.255711311056669	-0.137664636588519	-0.248749644154775	-0.223434766222461	-0.315379937716023	-0.30916418331513	-0.313649354617285	-0.228211382756922	-0.151371888574779	-0.255291748484626	-0.151677847888615	-0.0772739680739424	-0.0295233634455379	0.0364434940147428	0.154194650078769	0.283993670625604	0.353658484808118	0.314610047255879	0.427630587161747	0.569226177182107	0.596282081123443	0.602980158696865	0.71697375517188
0.00607362909674494	0.117844383710099	0.108913884991043	0.0844714844295726	0.064361053018036	0.0843599175896647	0.0808296279443982	0.0419288665781017	0.00752723233572715	-0.00449804702311663	-0.0531228079732686	-0.0694304788061129	-0.0855093664160132	-0.141726497545138	-0.203512902231072	-0.173119859516098	-0.210878726167551	-0.284679837061689	-0.308830517827087	-0.334682943600807	-0.322786807679174	-0.300232485664043	-0.311851801162251	-0.304396003156023	-0.271244678633376	-0.281523661206503	-0.304044932675583	-0.256684790477575	-0.142880358577012	-0.261950206706608	-0.248754135950482	-0.342202546000059	-0.330404510943903	-0.334997383016827	-0.267256719188227	-0.20143919856513	-0.294299691066164	-0.205266712819645	-0.137111823108591	-0.0986090159508777	-0.0389712498649364	0.0604211794417795	0.186597307157842	0.25072661972879	0.21133536869495	0.317842165153153	0.461312318089956	0.479534171018812	0.494927983393081	0.608596070626994
0.0208657047485249	0.130996254708141	0.128917356521711	0.102894158251574	0.0860063094860953	0.0795099988801744	0.0763679686401226	0.0309300183877749	0.00398941971373462	0.00741059528813286	-0.0300879322484486	-0.0437490333098978	-0.0501364367958642	-0.0961716907156643	-0.148986709544428	-0.11850741760824	-0.146997187376509	-0.214045026662565	-0.232646926650725	-0.262640165405864	-0.262649766333624	-0.236808051428145	-0.251716704698632	-0.244601760242997	-0.203656540232595	-0.229064918413038	-0.257320750424926	-0.196069416750508	-0.098722589417436	-0.224356826767961	-0.229840943287235	-0.33377520265537	-0.311187294925572	-0.327978466427965	-0.274120018274402	-0.200955452234522	-0.28975753284382	-0.192814908211357	-0.136638490140571	-0.102416666643495	-0.0486059299817685	0.0340645280617514	0.145337657618718	0.197506615339875	0.148589482057345	0.260252568623715	0.400819926420815	0.402848865721397	0.413213963019005	0.554444894589172
0.0269567957362062	0.123222133556233	0.118908487008121	0.102384340725227	0.0822305226976337	0.108553292489189	0.102545553940677	0.0564796392448128	0.0225811479666795	0.0281536714213375	-0.00217985366279119	-0.0285403367462048	-0.0496115299276605	-0.0817221286822802	-0.13103234991716	-0.12224197681005	-0.153019224163902	-0.214251908143527	-0.236529677663439	-0.264015420514272	-0.252590081777608	-0.242010701240003	-0.259267098486486	-0.249842288928335	-0.226268497921392	-0.252720848081352	-0.279064952122977	-0.224766782867677	-0.139221988627951	-0.244688742100052	-0.255963901359088	-0.341421335858865	-0.311035246246206	-0.317802503841273	-0.27572364642575	-0.207916055275896	-0.281794717252543	-0.195619969526619	-0.14046551041187	-0.108043749440371	-0.0478037532046852	0.0333376854400709	0.13804757807471	0.194370401659441	0.135266332654157	0.234536623670044	0.377917995407592	0.383198882424654	0.376839643380402	0.517445924038325
0.0245364286871958	0.106571353141758	0.12091812142534	0.122408138638728	0.100575703694499	0.128507210265998	0.102122868971901	0.0613867814529605	0.0317138803792291	0.0305766110246894	-0.0107697398429642	-0.039955502488452	-0.0570684084659882	-0.0911632479133141	-0.150418520671729	-0.148843708095266	-0.176653917870322	-0.244042578441827	-0.281701851966228	-0.307798389934078	-0.294977507383085	-0.288057428035942	-0.306373477845116	-0.291301820919799	-0.266656439019221	-0.28769154897668	-0.308938411078609	-0.258954054769006	-0.176995142330072	-0.267033473456017	-0.277328604641629	-0.350246784763022	-0.31420041764673	-0.314239090544247	-0.279965469026648	-0.223826674668654	-0.287216225042614	-0.227770415650914	-0.170723091627981	-0.150560181092598	-0.0923716263078709	-0.0157854082760934	0.0832493754029893	0.14230544870615	0.0812617778201999	0.161625015230224	0.302601182283853	0.308636351215046	0.298160764685355	0.420090891269668
0.0150241490552613	0.100262294894253	0.13378857714208	0.141061002485658	0.124039987938429	0.110847590882422	0.0846773507164834	0.0438471304340688	0.0235551191455001	0.0362616743232433	-0.0146876121622581	-0.0449876751054731	-0.0425397197037761	-0.0779288938973206	-0.136900426783941	-0.130561620842749	-0.141872778638694	-0.216179869564696	-0.256846319359297	-0.281391145301878	-0.277365221995773	-0.266109300506834	-0.284051672363432	-0.272431924992673	-0.225264644871381	-0.254375683777725	-0.283123624147273	-0.230114657870665	-0.152587717711854	-0.247077739400283	-0.26163963448179	-0.333485205759951	-0.296428975304882	-0.297996366109957	-0.271651707846703	-0.223143201728989	-0.274511455080256	-0.221624002605716	-0.175720042830115	-0.159630836704857	-0.1176327957896	-0.0568598059173389	0.0275978871761068	0.072690007399086	0.0119500984454514	0.0788731832193881	0.208214574531094	0.198923277326182	0.190065192111363	0.314155878226765
0.0113988839436387	0.0929379553790411	0.12628173448446	0.139515002288213	0.119902169473729	0.114259358199793	0.0866674440206382	0.042456773525282	0.0272591834590701	0.0507773833455344	0.00904134712201805	-0.0294435300772773	-0.0261652732682754	-0.0518881941671991	-0.103512246655361	-0.102204159473092	-0.114689096019129	-0.173047999609967	-0.208680565902591	-0.232715259358018	-0.229556178828501	-0.216173725745319	-0.234502698880465	-0.224821347009138	-0.189157941670319	-0.220973040807295	-0.247931543608091	-0.201903113437944	-0.138117942040805	-0.229780412470553	-0.251764474901815	-0.319167555098495	-0.282069334753907	-0.283828140635836	-0.26192881724061	-0.214457887630285	-0.264556564403414	-0.204889493419555	-0.163766200665231	-0.147326988250176	-0.108010103565891	-0.0528169613365145	0.0258296265101531	0.0664919494105022	-0.00214661499106175	0.0669299414003726	0.197366234859388	0.177137991031095	0.156226471308407	0.295714754357049
0.0136608548092849	0.0866927135134008	0.12472583080266	0.146097161743247	0.124688643066504	0.140816313931639	0.0979385715865475	0.0577594193803659	0.0408003992878147	0.0526768377423454	0.01362709219319	-0.0201777557771974	-0.0281849439982682	-0.0526412793576578	-0.100885021946577	-0.110868097772026	-0.135349859372992	-0.190810774919188	-0.226304463650643	-0.251052499608269	-0.238322326497811	-0.23621548642703	-0.255871269164571	-0.236414706853398	-0.21315918472615	-0.244290306900318	-0.265351527872132	-0.221172621926903	-0.166504902768743	-0.239317887092209	-0.262577121981594	-0.318610999966081	-0.278782462349193	-0.278691025974314	-0.262920710611724	-0.222803210879383	-0.260199089784098	-0.212729608956365	-0.163585877263025	-0.154521806873058	-0.111037438017198	-0.0562751306282405	0.021543222053737	0.0691015804480479	-0.00469919680655961	0.0557770853619857	0.189723456360773	0.171588735170732	0.138074963311064	0.268508993781996
0.0222687360690394	0.0892307270219086	0.130103028948725	0.144012787539988	0.122879144583669	0.124282039614779	0.0836063747016245	0.042891474253043	0.0332222300786787	0.0418978280223928	3.6476634031881E-4	-0.033359422852718	-0.03335952075726	-0.0631495512010267	-0.120061858288312	-0.119266551427852	-0.139967279987878	-0.205355984152725	-0.251156178681506	-0.27533982614447	-0.270132094508444	-0.267116462864667	-0.285496934817514	-0.267456750572114	-0.230669426942209	-0.258636805562064	-0.281382898954008	-0.235090025221965	-0.180773118821394	-0.243866618090103	-0.27022625915	-0.320188890888659	-0.282266920095377	-0.274663583847193	-0.262704239083321	-0.229302010987072	-0.254752974080174	-0.227954346951577	-0.185449300803332	-0.180936765789872	-0.14391030840707	-0.0938306454072229	-0.0214159887836492	0.0198981286227419	-0.0494703800066335	3.20710595311223E-4	0.128769677638371	0.109887414513412	0.0797878051697435	0.200386300852406
0.0506506094851632	0.113016958808261	0.140658705798245	0.140391668326774	0.114147289668554	0.12908125669251	0.0864662048602546	0.0450964577118834	0.0267546256602988	0.0331549831983015	-0.00469108135602682	-0.0356436199220316	-0.0481925092008156	-0.0741716515443749	-0.139007772442726	-0.146006344402055	-0.165937698483596	-0.23126066317102	-0.276769419146338	-0.303622706045616	-0.299259043144863	-0.293944839809107	-0.308647226087178	-0.293546835813241	-0.263893087843465	-0.278837310710676	-0.294900009353962	-0.245107255992501	-0.185267122052588	-0.248416555237357	-0.276443621354056	-0.323578497312411	-0.292287529810631	-0.283412197514176	-0.267144897588425	-0.235870847842588	-0.27050389715769	-0.246246137456423	-0.201711114016614	-0.191292522715313	-0.148725565477448	-0.0915539800508891	-0.0182833723346058	0.0416852370948073	-0.0214117144255727	0.0227006642359769	0.15530249274544	0.154073719293818	0.130107085402068	0.238679469405519
0.0623061302440142	0.11416859563304	0.132234955268353	0.12248101901896	0.100668566125048	0.113822675176317	0.0770617231467998	0.0444519131837921	0.0296185579320957	0.0230671933294521	-0.0090849749481902	-0.0372882046938064	-0.0490106230093813	-0.0807474629700595	-0.14567355835855	-0.148430313795962	-0.165913244105709	-0.227547838393683	-0.271737715565009	-0.290529706693722	-0.295085404723048	-0.295793656479799	-0.300401174282353	-0.28511037042266	-0.274159087060189	-0.267794496216676	-0.266309182384206	-0.225916602283311	-0.171014305265936	-0.22719208951445	-0.252675320799003	-0.292611022067432	-0.25908286376971	-0.251441752753393	-0.245803749707925	-0.222573809137866	-0.250717853282914	-0.237397214012026	-0.202060023336572	-0.195962583961816	-0.163529374709679	-0.117662561474061	-0.0547985365284062	0.00123619382029695	-0.0423614110595208	-0.00642209121608006	0.107266330436113	0.11799378815619	0.111760547366716	0.193183634953634
0.0554905903400156	0.10809058270491	0.1162152234521	0.102609143128967	0.0915482357275623	0.0889176687620821	0.0590825834389875	0.0310053899822528	0.0375329254309959	0.0140811293350631	-0.0269085510300124	-0.0307892425834357	-0.0308192341761438	-0.0850684619433464	-0.147549535463639	-0.135378746532779	-0.145746203993886	-0.218725236182269	-0.264366559897877	-0.279275973595223	-0.280815425196045	-0.288279958006621	-0.28728204633822	-0.267925919199535	-0.270906736507644	-0.263077577479725	-0.242450572126527	-0.205877801201037	-0.16113033965274	-0.20431452480383	-0.224550608697308	-0.254969377559374	-0.225331352245623	-0.21629694782351	-0.213082071074133	-0.192494022616828	-0.213775353914707	-0.216063956570942	-0.181917874204229	-0.179295669128097	-0.152209267342446	-0.123126458879573	-0.0710621260684865	-0.0222902610010095	-0.0561413527001711	-0.021542838961819	0.0742782830735645	0.0882294342302639	0.0964135923307151	0.160400207512081
0.0630563957728311	0.0973844047977421	0.0875393656046744	0.0670779176049588	0.0669031597161524	0.0886130793768978	0.0597858220031672	0.0532682837300454	0.0453625003323395	-0.00468306533337588	-0.0322334865338957	-0.0254463701076528	-0.0547704289205702	-0.106900332256111	-0.151109420022297	-0.148224939722256	-0.165830539906815	-0.223070943861018	-0.262489296175338	-0.268894531683557	-0.27205173917238	-0.278927443474602	-0.271386268805083	-0.256756756871806	-0.26372584173086	-0.242753992894317	-0.225580430501219	-0.205581684703079	-0.154058197678052	-0.183972000676394	-0.192887648306536	-0.217240647271872	-0.194476927878923	-0.189021163751371	-0.172118668108748	-0.155578253877233	-0.179666473573797	-0.186439913765285	-0.153184746389067	-0.136832610897648	-0.108918586858566	-0.0699235903485327	-0.0170582751006868	0.0309689987285024	0.00372933607555405	0.0305809767091676	0.118391082771325	0.149969061004181	0.16027015783805	0.192333336074922
0.0652081705241111	0.107731926250489	0.103298656396353	0.0780230982241587	0.0793232711392081	0.120013732407001	0.0976511823016944	0.0778269859292902	0.0509433538091754	0.0231573951220758	-0.00783853837908887	-0.0150862180115533	-0.0516506925660008	-0.095714965081433	-0.138727675453843	-0.148307646255176	-0.174097381088707	-0.224601760530427	-0.259554581991716	-0.272554849310122	-0.276674477276485	-0.283563407006602	-0.276491241621737	-0.270502358464985	-0.280901173676862	-0.254288969080446	-0.24875515342556	-0.23241438641587	-0.158911419614497	-0.194774354892147	-0.202243321897412	-0.233575329964617	-0.221800681934115	-0.219716696843999	-0.189789094777421	-0.15473455606624	-0.19679472184111	-0.190709977292156	-0.150148707940213	-0.124081028547545	-0.0801891420686046	-0.0114943486035717	0.053904042899507	0.106677967151365	0.0853459389395147	0.121278275013617	0.223847034154251	0.264633877148408	0.271296575071713	0.313748139166571
0.0431418077449513	0.121052322362559	0.1229176414394	0.0985235280803684	0.0939452660206612	0.0998891688578989	0.0857103431124791	0.0509989627736223	0.0445461812267379	0.0268985606084233	-0.0307060518380402	-0.0337208896606589	-0.0429275096072098	-0.108594531718601	-0.169744397982444	-0.163160176737531	-0.190434560976168	-0.26445821184382	-0.308669534254057	-0.323634658604627	-0.324402443753659	-0.327040549965235	-0.319716982912172	-0.308814883399035	-0.306311856714566	-0.286512225467264	-0.274123754047749	-0.234312774886628	-0.149928751857436	-0.210874730722136	-0.220984720237484	-0.268664316362835	-0.273191951813214	-0.263850123433025	-0.223539005011088	-0.18262975707185	-0.242551601547105	-0.225656534593581	-0.180672773605151	-0.156110426012699	-0.101102011609182	-0.0409292309865877	0.0344700250565411	0.0949331959764018	0.0750738199167597	0.132905909881012	0.238123464570542	0.273463068995532	0.300577181698873	0.36390073357312
0.0522620950183427	0.0931894379958904	0.0676488576496178	0.0320191085511782	0.0466959288128896	0.0560218104982347	0.0479898051678807	0.0424302531628523	0.0490923054346383	-0.00951106097418404	-0.0513970023466504	-0.0347209426868721	-0.0550753793735047	-0.118542603725529	-0.170919991306274	-0.161670737308172	-0.183323484528219	-0.245592843382477	-0.284272599128915	-0.287884756312193	-0.286183213853996	-0.285786146362263	-0.276468050573454	-0.2620453383801	-0.263928398215413	-0.237317648713415	-0.214893150121549	-0.191888730139271	-0.124173335959026	-0.159661665519365	-0.159196971758827	-0.198455903710812	-0.204594944209996	-0.194919201245267	-0.150390662106951	-0.1190729422174	-0.160027477275334	-0.172572324478597	-0.144292426069588	-0.113221329499297	-0.0665626108120812	-0.0247758048816753	0.0360000697889107	0.0842705406361468	0.0783789309377239	0.116087093196142	0.183660245920955	0.234575380167432	0.276840052592199	0.282041500733631
0.0540488935584104	0.0830146675777227	0.046514135952971	0.0117063426555595	0.0289144696132568	0.067752437298783	0.0667727377488462	0.0714721257959633	0.0485044187268206	-0.0196118126545495	-0.042212903328546	-0.0221556612618981	-0.0683432498291764	-0.124668147821132	-0.158150491587509	-0.153193200754293	-0.188822467060771	-0.231098857238298	-0.264325234064398	-0.263117704267403	-0.26429721154208	-0.261347040093986	-0.249073294198069	-0.247808673885264	-0.25800833809108	-0.220018823363197	-0.215670387574007	-0.216115588604603	-0.131520076709085	-0.151627372769565	-0.121782330013052	-0.155096229845155	-0.170303874102049	-0.161254590424157	-0.0986175029108959	-0.0579005554915774	-0.111561740629675	-0.115373638437865	-0.0778109689909023	-0.0306869995107077	0.0217737863769823	0.0878315420155256	0.149427962229267	0.202879925094195	0.203365043795932	0.229214042673262	0.302949115105171	0.377007964845702	0.398927415969046	0.382152062195388
0.0235563448046065	0.088043880717393	0.0540287343192873	0.0294508166295594	0.033986528267167	0.0788426478648427	0.0810428241596662	0.0720935940303071	0.0396681003211204	-0.012629611815295	-0.0525376380063261	-0.0286850766460364	-0.0702295744216709	-0.135669906436869	-0.176695212799837	-0.160572750950199	-0.200130587604872	-0.24756465940333	-0.27653088921743	-0.28492247075413	-0.282686277702871	-0.27288365170613	-0.269269750333984	-0.272917402532326	-0.27304797376577	-0.238379070129977	-0.244088634183344	-0.236892733490116	-0.134997993008355	-0.179704100905968	-0.135103954466014	-0.188458594807266	-0.214704732739996	-0.20495260437053	-0.119359484171049	-0.0634634655760553	-0.14391405017605	-0.118322665027165	-0.0665634681950993	-0.015055893240118	0.0482602192266231	0.135682243400782	0.21972485171364	0.27947878635494	0.278969477792021	0.334180736840447	0.427326300859393	0.493760565846875	0.521352009951684	0.5334851268245
0.026660176207303	0.0833382218970016	0.0534432886906852	0.0234749357562598	0.0359226121787258	0.0474635363839407	0.0462620276579929	0.0421219602630514	0.0373467091591162	-0.029526977734137	-0.0717586641855894	-0.0390821219305525	-0.0676504016152227	-0.14542707502257	-0.181000337569404	-0.156223374273039	-0.18781939087828	-0.242960330532912	-0.270963703472141	-0.273047861478942	-0.265645882799352	-0.252654157814777	-0.24566277810457	-0.242142939479367	-0.221491354239917	-0.176568115411884	-0.168252763432672	-0.151795675013527	-0.0581094191519461	-0.0992546889314018	-0.0739910388447338	-0.132792949858987	-0.179674334400446	-0.175092361237314	-0.0879410604632872	-0.0529327522052652	-0.121995139610957	-0.125357792302201	-0.0932702756608793	-0.0483204563296849	0.00162038149638425	0.0565515480351229	0.12632017748486	0.168656517701263	0.189801995077532	0.244457520333414	0.285904247877209	0.350804416229164	0.418232179596319	0.407383193177608
0.0247111724249966	0.0294606794356669	-0.0115478570679998	-0.0347906044519593	-0.00746848805398597	0.00663680090994925	0.00706409807148481	0.0228835482997923	0.0118169008070662	-0.0670412950145768	-0.0826068201614872	-0.0437103436022489	-0.0745069157287166	-0.128516909248567	-0.142217615707094	-0.12335810990036	-0.151336691590768	-0.180223402927776	-0.209540725997976	-0.202207994996215	-0.198764553059812	-0.192299350976322	-0.181802488116591	-0.186134936414347	-0.172204452817516	-0.126009513269385	-0.120202011966576	-0.130937035565433	-0.0483434792594237	-0.0481617030648577	0.0122532569336524	-0.0133204052734218	-0.0568404950088409	-0.0578311513308897	0.0303971991232412	0.0635081265704083	0.013799393065443	-0.0132062839352614	0.0118209119586352	0.0683152816604692	0.115495447230425	0.166592582063539	0.203804616627627	0.236193247077945	0.275275400326302	0.28392178347318	0.282651711542063	0.373033758203434	0.426963510211125	0.33675906735361
0.00613705886498756	0.0182834559593327	-0.0356947271669071	-0.055026548628345	-0.0217147323179513	0.0103338231538843	0.0174229363078523	0.0368966140340008	-0.0058318224893056	-0.0811122116602989	-0.0818933197067362	-0.0463972483152415	-0.0857821090202805	-0.130118368723653	-0.137961752024361	-0.122753844594282	-0.154680822091409	-0.17403914247148	-0.193893844563145	-0.182223414466645	-0.17384826703027	-0.163918811544929	-0.158093059663115	-0.174395110139087	-0.170773348162694	-0.122314290495577	-0.141732682452439	-0.167858100256366	-0.0636210664635783	-0.0679002775358194	0.0350417971308509	-4.79132864961726E-4	-0.0414707536640525	-0.0419184584389075	0.064167272857673	0.118844064136156	0.0513798310589508	0.056152709776933	0.100024927612279	0.168380544818343	0.222541624489983	0.301058159453115	0.341442188567649	0.379205760656387	0.420923919853836	0.4286709622507	0.45088042307511	0.545016110834126	0.570640123097817	0.491499913254869
-0.0261232722021298	0.0024523921251211	-0.039088025460497	-0.0408182240632796	-0.00922887689645223	0.0268641247898743	0.0165994902031389	0.035750710362809	-0.00604253289049925	-0.087086084923389	-0.0933853054869674	-0.0462874011519624	-0.0960247989764157	-0.143122199668532	-0.148988065912769	-0.127334780675531	-0.169283641385268	-0.183708654387891	-0.184653681937251	-0.173981007703053	-0.162687787341061	-0.139986055015178	-0.128696712629089	-0.141100118368227	-0.130883485462009	-0.0724601335904262	-0.0843603300947919	-0.0948761302511969	0.0179748589231167	-0.00578219754607789	0.0858806977573227	0.0159834670160382	-0.0484629637205264	-0.0552121949942596	0.0683506710196958	0.115530232387637	0.0320406195976404	0.0465523602445738	0.0710734269559762	0.134453693719225	0.196750665578809	0.272425327147921	0.320923517296512	0.368355673646233	0.414287615305616	0.450040689344118	0.459720081471329	0.544850997872465	0.60842834233077	0.536146311451378
-0.0182814793442797	-0.0368722248209845	-0.0558162944076191	-0.0451944107610206	2.29357682663563E-5	-0.00499308053946962	-0.0307555394198211	-0.00291583448673314	-0.00644927884653902	-0.095107192871133	-0.089841533799387	-0.0388319411059702	-0.0680915453547327	-0.0967732847164209	-0.103766366298961	-0.0832064397133294	-0.0921472410148439	-0.109439505439205	-0.113025072576185	-0.0994729529896638	-0.0872161503616498	-0.0719443851295791	-0.0604829131145208	-0.0655502577950679	-0.048360247603234	0.0100559489318602	0.0171639082718015	-0.00730625605036472	0.0789444325457385	0.0932679551238978	0.179505967800347	0.138178433275162	0.0632873282667673	0.0515795773871494	0.162490140745924	0.190014632735483	0.130897491644749	0.10584978861949	0.0979899161868507	0.156830028675361	0.195091744078878	0.218403807532542	0.226652876116585	0.250752862697662	0.307350740849451	0.308225185429461	0.262251734710378	0.347404036640684	0.410785528118436	0.298687109638077
-0.015672854220801	-0.0581682591057637	-0.0874420566442248	-0.0897514018931629	-0.0316770228298061	-0.0244569156252925	-0.0365942277517108	-6.16328853218484E-4	-0.0293923093763713	-0.111830022717892	-0.0837862167952753	-0.0388438967249225	-0.069038471991891	-0.0881248371566448	-0.0796537084302468	-0.0706007120590286	-0.0688705811279811	-0.0685918692828792	-0.0708621092185922	-0.0623977281055513	-0.0472240766388546	-0.0327656135331526	-0.0303446765932335	-0.045648035066175	-0.0469728810587299	0.00114669520775764	-0.00639667838950576	-0.0520770680547179	0.0302745552053481	0.0603308519995306	0.183192228849779	0.170331829943931	0.111137259350579	0.100057354976217	0.214298549119376	0.256297935457728	0.199772996511477	0.180450917746623	0.192772618264463	0.256743235887076	0.287350176993333	0.332107296675635	0.328889342139492	0.348065254867628	0.408231442145711	0.378977727889821	0.333971590340049	0.428622430217991	0.453971740297462	0.317543714486502
-0.0386281474696362	-0.0713614579154269	-0.105755223309578	-0.114032863480421	-0.0616402754701699	-0.052395162640392	-0.0596387840623812	-0.028918866636182	-0.086550983781111	-0.151135474425705	-0.118200435068126	-0.0790985665048541	-0.113361188349742	-0.121612208723976	-0.114431779021503	-0.106896273408484	-0.096726309409847	-0.0977851386923908	-0.0904197269124987	-0.0870477603467508	-0.0701202451937691	-0.0511941198535233	-0.0461624105113835	-0.0523320382067287	-0.0474222120344556	-0.0194918850966673	-0.0477125084036228	-0.0879187174472668	0.0102230960457071	0.0202428206658045	0.202305317467077	0.202067797378616	0.134858620164365	0.137139749974043	0.281843902097372	0.333554720554083	0.246114330666421	0.249841149099964	0.287224373475358	0.350295941030631	0.374046909416677	0.431447457046	0.43757926667039	0.468701306598972	0.516156385791602	0.478732960104466	0.459344842732258	0.533649440713576	0.524404964867328	0.415202524098034
-0.0465407281883864	-0.0792131025713875	-0.0719974463991315	-0.0555346177148628	-0.00983849254081518	0.0062051520603359	-0.0366133656071947	-0.00991638830358265	-0.0353890091608839	-0.0894907160683922	-0.0572263995802034	-0.0253324271512732	-0.0688377318429479	-0.0723601757075492	-0.057464327350981	-0.0604353444802744	-0.0622570015190413	-0.0519616053223673	-0.0166411598435942	0.0050165707087023	0.0181726571460183	0.045325297805168	0.0659654453221228	0.0650387840586878	0.0938487085906444	0.157323146175868	0.137857532152611	0.110275032663232	0.191130774584619	0.230432538380078	0.404353031365356	0.37172113956415	0.251427346223394	0.249538255666626	0.415361572724504	0.447617439260215	0.318364917719726	0.279336842746822	0.254685168399694	0.318012824780262	0.324019317494329	0.348403561877442	0.318972772264711	0.323534304856176	0.390294671812849	0.363596857194697	0.293272083727804	0.354224676302207	0.394226276169128	0.276290905562216
0.026061117407706	-0.0498273838442013	-0.0553748874758658	-0.0576626193527134	-0.0152125704439069	-0.0223909716117102	-0.0474002759070702	-0.0200642007996245	-0.0349342902714125	-0.0758537754997685	-0.0409166885497826	-0.0210794201273472	-0.0613031257738999	-0.0448019234146529	-0.0297958838012339	-0.0584586979323999	-0.0375572139726806	0.0116745009487414	0.069983138869526	0.0994312008202667	0.107814442109341	0.135188408063122	0.179605966182374	0.175452445859686	0.208071531346238	0.301892631768618	0.300666374232249	0.254346300813671	0.338617732505354	0.43459262274181	0.640056134590772	0.687976188245061	0.535858663541815	0.530168153946797	0.637082633311941	0.62126643484639	0.487379004709036	0.387067999806777	0.303962594795853	0.368185138331442	0.323593728438708	0.257933484040773	0.179355034051644	0.171790507678387	0.257343764228121	0.184888134719414	0.0899959796814504	0.151914612536139	0.178027479725345	0.0518260666645865
0.0491887695382015	-0.01610323471876	-0.0213942945754924	-0.0231680806244242	0.00370164900196871	-0.0205951341797014	-0.0377056761570393	-0.0111984507893972	-0.00927918094554005	-0.040887392654666	-0.0160603701713204	0.0021604797856904	-0.0321886033986095	-0.0186990753066205	-0.00395108292587308	-0.0447366163100323	-0.0483035785804883	0.0174857718432632	0.0705569884625765	0.120694096309489	0.135397331155324	0.156244486356289	0.219805903736888	0.243045957161462	0.307896386125533	0.430122718298346	0.482991324848	0.473235055608282	0.538168618203675	0.67173388637097	0.70436209617552	0.679296162976823	0.515879261970514	0.455197128486555	0.484100008365425	0.438759357015498	0.349503762174115	0.241286064176651	0.137306246832609	0.184061490405586	0.156029042805092	0.0470551206192647	-0.0382347258286966	-0.0373575579955174	0.0497684567634166	-0.00853557747378407	-0.109770062413869	-0.0523819597845749	-0.0132718858940229	-0.107886147483931
0.0179342138331099	-0.0487645985463578	-0.0546737220050454	-0.0569920655393565	-0.0401868147891658	-0.0351235131244605	-0.0559796313047002	-0.0183618268444378	-0.0453352443960113	-0.053885448368257	-0.0217345345806914	-0.0258435780749796	-0.0626104842522956	-0.0327442383478958	-0.0177317817979727	-0.0597100121443004	-0.0494780577063333	0.0213484848459505	0.0832833999202862	0.137835152172994	0.141267820952217	0.165656454572731	0.21970000772729	0.232580005734544	0.336467254380647	0.450981504333281	0.481860316020474	0.474911965142859	0.550905526343849	0.683619198591958	0.694736944238437	0.720514211912791	0.577263750914006	0.507141603260249	0.475453977637252	0.386911806020855	0.311693065007463	0.20855357906526	0.100138490886397	0.141078932450268	0.0798870143655642	-0.0259562787841056	-0.140165786432323	-0.143874408114738	-0.0678691572117629	-0.128663099262689	-0.240864268847463	-0.192136103778921	-0.164207873069226	-0.242212944520994
0.00663399704675803	0.00259298225420092	0.0452709282818744	0.113357369762296	0.0791752623894205	0.0208894169527707	-0.0328378316266186	-0.0511259699335281	-0.052981666031233	-0.0559624515504388	-0.0833317350140741	-0.0963232840640707	-0.0674879677602922	-0.0796719695855096	-0.111190578299456	-0.127571543146439	-0.0537350737754421	-0.0980563131762581	-0.0910181098899665	-0.0640143487513578	-0.0375897482550291	-0.0282271916394776	0.0147439885806194	0.0378030052694354	0.0934134648131015	0.173101488148237	0.196489898115986	0.212064511825999	0.270417605927539	0.325187381294213	0.320795137107218	0.26594779513297	0.192427291189978	0.164475520155894	0.139010931931314	0.0712316702550116	0.0410750034421285	-0.00193715075334863	-0.023487555656279	-0.00413450506865173	-0.0182164480900635	-0.0620395948923721	-0.126836162498279	-0.104503577548943	-0.0742516213668591	-0.0988775903697684	-0.114610838330559	-0.0991644925437872	-0.104583294060995	-0.107269262253259
-0.0768876742455227	-0.0208217024399107	-0.0471439514494276	0.010684735109159	-0.0637761095797701	-0.118830524077358	-0.123746833608019	-0.136367975547931	-0.125553518279264	-0.100500456273891	-0.146450021438561	-0.169479449232981	-0.0938919538772282	-0.112571879676528	-0.154162430011516	-0.151810759402764	-0.0962767620751937	-0.154643050253409	-0.183024942689382	-0.17727594338284	-0.161696573790382	-0.145105058527804	-0.120971945805353	-0.116760253343986	-0.0788578209054645	-0.0215282647619055	-0.0176370284933317	-0.00885195831709185	0.019222555135678	0.0353514815129268	-0.00682547317903438	-0.0332964213354531	-0.0697396447307193	-0.0646412789645914	-0.10016879631114	-0.158298103505005	-0.152657127221228	-0.177788380690692	-0.129595949474387	-0.142516840391072	-0.135183338972595	-0.162374996759032	-0.188027905087319	-0.169520542613853	-0.152399160205897	-0.141728496276952	-0.127237570905437	-0.153541557497599	-0.141811348342506	-0.103081886012449
-0.260212428630675	-0.199011071574582	-0.104795970777359	0.0657326782537404	0.0134739982129113	0.0279460852431245	-0.0362147768964747	-0.0412740970758531	-0.0610597724031969	-0.0729349763837393	-0.122282047832477	-0.151115793669714	-0.136447523775045	-0.147493580068948	-0.189269884106907	-0.199683097981121	-0.169883794016722	-0.206534133468216	-0.232561811376422	-0.233362647778415	-0.218426184236846	-0.22549120453635	-0.202451323545296	-0.183000867513572	-0.176881323252972	-0.138783064009035	-0.118770179619382	-0.110906724248452	-0.0878940942790401	-0.0974835486398951	-0.113337964782818	-0.115034808403187	-0.148936782094645	-0.111829319778333	-0.110632555761085	-0.169535485932225	-0.175212000561682	-0.219654099662574	-0.162103325995171	-0.183216483746819	-0.174311462127739	-0.159685077520694	-0.135836374080275	-0.105537623905094	-0.114164919400947	-0.110986597976281	-0.0696747177792516	-0.100162925177247	-0.0999616832825485	-0.066729859157465
-0.139919626489159	-0.125472507374892	0.0502939203551758	0.256752027196777	0.212338692752906	0.159031701239632	0.0543086285030992	-8.33650513363164E-4	0.0200996542575995	0.0218778111971746	-0.0593899422318206	-0.0852567288214223	-0.0667413229674576	-0.0864990887299017	-0.130073941892036	-0.148091380524562	-0.0989347523223258	-0.148587067961179	-0.168330347088568	-0.187161031143195	-0.186258609968168	-0.195300267655228	-0.174684106851224	-0.167050495170745	-0.179490574299843	-0.128703217455741	-0.0755596881783681	-0.0729670233342734	-0.0487212299930569	-0.0510849768890796	-0.0569480557737669	-0.0632115902910255	-0.0941790520155206	-0.0722257313494004	-0.0587388855098272	-0.0880202780890628	-0.114106614228311	-0.158690776610233	-0.134723133535566	-0.13600005588229	-0.142943665949145	-0.0933170422191134	-0.0757167947138759	-0.0704935593555077	-0.0685440477120042	-0.0708877735486105	-0.0479206533615354	-0.0556358178246817	-0.0572090479402072	-0.0455322062695508
-0.0227637853335099	0.018974861038269	0.10824099239978	0.204641438836592	0.161773868504638	0.0857907643195167	0.0278358140705966	-0.0189391973930045	0.00925560883963885	-0.00187569130151315	-0.0666128630139701	-0.0814432536401408	-0.0759723083853692	-0.114967017768464	-0.141463189284278	-0.136221510093163	-0.116854949366969	-0.158966530563137	-0.187310268761659	-0.188736092084845	-0.182314283512751	-0.199953661530315	-0.180968640588762	-0.156870307531914	-0.194185067700827	-0.1260035453874	-0.0625752742236407	-0.0496171103865524	-0.0324293521611371	-0.0215688910867975	-0.0428529135746416	-0.0890824937826309	-0.11728536043769	-0.100736126605878	-0.0792948279823762	-0.101045440459993	-0.139095800808999	-0.155722963862029	-0.129566189906067	-0.124451004600572	-0.118129303674601	-0.0846106125401645	-0.061805635044515	-0.0549995293964414	-0.0490042590400482	-0.0506011226778996	-0.0352458393057924	-0.0326700116154413	-0.00831450530430153	-0.00225200814180739
-0.12712964648859	-0.129129035928679	0.0150827801268598	0.174300110294888	0.19909815564653	0.15008825642547	0.0661801423765237	0.0292477249186387	0.0633873179423175	0.0344542897847891	-0.033066757244061	-0.0559745325837248	-0.0320937716868196	-0.0523250616188431	-0.0776831771634117	-0.0775131421458062	-0.050152780078044	-0.0825227409687965	-0.105691395163246	-0.106547648512799	-0.112733022241892	-0.136194199161192	-0.100143643284614	-0.0973560906060806	-0.139492007849412	-0.0814256102531109	-0.0181583790689354	-0.0317071318966575	0.00171388210123718	-0.0167763981164605	-0.0239359696303902	-0.0545256001384572	-0.0896710732247464	-0.0856952618698557	-0.0374079873886016	-0.0333988686557566	-0.0424098877616919	-0.0658763748486995	-0.074823977302229	-0.0620479463064814	-0.0569095439214328	-0.0233932755705163	0.0217861204016387	0.00615106509828207	0.00742172742070408	0.0322580219910273	0.0329315127464742	0.0294223598261454	0.0580675445350155	0.0486004998928278
-0.150029026909933	-0.120929129898435	-0.00906671326903824	0.115996927257603	0.134278099686026	0.142045805281116	0.0651289274394435	0.0536434838727111	0.0711323306365995	0.0168311940173466	-0.0503000476758958	-0.0517723791812161	-0.0528175529614036	-0.0836950645719101	-0.135486880305117	-0.115874938254652	-0.103889749927813	-0.139685115430203	-0.163632723750249	-0.156384287429527	-0.150052032971326	-0.181032269401657	-0.150485555145579	-0.127441625712714	-0.139536273160353	-0.107255958960898	-0.0582210969110868	-0.0462830416071941	-0.00312927941434909	-0.0532373442568798	-0.0578723388427191	-0.0787341860212893	-0.105025189504063	-0.0851972266556985	-0.0478423232313131	-0.0559260824955931	-0.0814436009496282	-0.121801312302546	-0.13425662472107	-0.124367454863388	-0.127260841174159	-0.118843581141202	-0.0498494712260119	-0.0489473400004495	-0.0565708088594981	-0.0144176891119165	0.00480388244611835	0.0012640665049166	0.0413079113521618	0.0541082075724966
0.00964303817050253	0.082947228776728	0.089794152551896	0.0888056580542995	0.0849858048817234	0.0910385871416202	0.0619052251117312	0.055412785176038	0.072942946625691	0.0103806210848412	-0.0584198902446045	-0.0390159229689454	-0.0533145572148724	-0.119931083396181	-0.17881186805094	-0.153988077291673	-0.171148279380179	-0.210822604032993	-0.242156002768242	-0.233596770290852	-0.223454531968749	-0.24303082150392	-0.226441131322637	-0.190809337285049	-0.191304460117456	-0.160062008558242	-0.109219825798843	-0.0801134807249874	-0.0407515429555998	-0.0859489536875442	-0.108308194590278	-0.151799377506886	-0.165156248530584	-0.141025546092261	-0.110194128293448	-0.11959343246202	-0.180543073063825	-0.184869436613629	-0.182698717947187	-0.165040454121642	-0.164266515686244	-0.170137939909137	-0.101030152734625	-0.0831127190612403	-0.100824956873055	-0.0320072609805909	0.021445726477539	0.0224543354227303	0.0893829597498609	0.141311922380148
0.0405189263429051	0.0974286050892952	0.111455243977887	0.116266786659394	0.114032124212845	0.127974506277108	0.102110210489792	0.0792525475003568	0.0930945964070549	0.0439252092161061	-0.0221408662846483	-0.0146404030749812	-0.0371994287920277	-0.106198881179508	-0.156621501237621	-0.14233777593238	-0.182597801249779	-0.223858044618174	-0.259049380886216	-0.260298863048248	-0.2573337834771	-0.269907650685733	-0.261865659036043	-0.223327939048851	-0.213285317878927	-0.195206582998242	-0.151584585644713	-0.108890551970926	-0.0505805814951273	-0.106622929023525	-0.144555286690632	-0.213265675962739	-0.231293415634742	-0.225151710842406	-0.180314875426012	-0.160605017079522	-0.214482513489979	-0.186707209131449	-0.185184806463378	-0.171659980165811	-0.142011096621535	-0.125380847418864	-0.0530871900812032	-0.0203261294638496	-0.0358736228499432	0.0474576637423791	0.10693740778976	0.116095678597586	0.189304402698415	0.263484095873847
0.0609121361784113	0.121111455698479	0.144842441712491	0.143398823425797	0.132734423318049	0.140908261049528	0.11603152996977	0.0870546809679455	0.0956250330351654	0.0670284003030474	0.00233360540144035	-0.0036726412397557	-0.0233234912066385	-0.07972074196701	-0.141413651444043	-0.131764298474983	-0.17838795083526	-0.210306859717892	-0.249299607448917	-0.255749726347406	-0.251398734415482	-0.266301245431373	-0.263880324044183	-0.218961086509406	-0.209261050371696	-0.203457691723967	-0.149209874834771	-0.0888360243588622	-0.0497141271373545	-0.103362616277467	-0.169864645269846	-0.243209165550806	-0.265655523520038	-0.264854652798273	-0.224464669234087	-0.200012396730621	-0.244287039441813	-0.198204454000122	-0.20113782801978	-0.203726435929815	-0.157440951585887	-0.143144249964248	-0.0813860358510879	-0.050942942351304	-0.0627624444653758	0.0100557018433938	0.0626078204504147	0.0670044627115376	0.145342887796809	0.227421324729703
0.0783839410723369	0.140118436726008	0.168350370293948	0.169102087976536	0.142940300745362	0.136527611128633	0.113665911031896	0.0834212031267634	0.104480306230339	0.0983027400144786	0.0338267226265565	0.0159850466172795	0.00297094868877012	-0.0362629821825781	-0.0968141482559029	-0.0936352156651736	-0.161031866458801	-0.180765502273405	-0.212919287596981	-0.21920102504112	-0.205758165055435	-0.219777918905806	-0.217413275384165	-0.18395950004871	-0.177034045858475	-0.141362318441617	-0.0934399095949677	-0.0348301161085175	-0.00547251327361474	-0.07050162802466	-0.171102245145381	-0.241134699438029	-0.274483011903606	-0.262488546094612	-0.228595212916486	-0.21944994298126	-0.268336580471847	-0.240628899774088	-0.260965321942855	-0.263324898095001	-0.240010943522204	-0.229912452528673	-0.163349351483294	-0.132680793115807	-0.147658194284284	-0.0438427321508783	0.00909932218861654	0.00448783704060742	0.100665793036763	0.202264527379267
0.0838991618615192	0.127134330232205	0.181898521109311	0.206070528171706	0.188871821889024	0.168819300304436	0.14238063217244	0.0964420304603943	0.118297958528706	0.131691863640747	0.0654831196312831	0.0294069985529424	0.0348279024524497	0.0118157342696272	-0.0514039395893759	-0.0652418939586136	-0.123205296479604	-0.156466983323753	-0.171359001788126	-0.184167211233091	-0.185683356960244	-0.185577911539806	-0.170026167255001	-0.154187790035282	-0.145710991642048	-0.116920365965716	-0.0735424976562532	-0.0283727395214551	8.12717000372353E-4	-0.0655630801640533	-0.170874123521736	-0.249904482430297	-0.274493180874865	-0.28707452032411	-0.259105981218786	-0.241186506746739	-0.273650911444959	-0.239239946612761	-0.250940393902831	-0.257713478484673	-0.22983740940773	-0.212836489325093	-0.128625039734495	-0.102093904995163	-0.128379144209339	-0.0112112563379589	0.0527473467285412	0.0338633939084853	0.10884472766825	0.223663373519679
0.0083761264761976	0.0538547123190991	0.083557901115476	0.11410084982731	0.104204836434118	0.0906064301525298	0.0703879811282605	0.0347725122074887	0.066339885895581	0.0799302810624601	0.0167172758675797	0.00836919646859213	0.0430238509271972	0.011705964931525	-0.0560278521894892	-0.0284918607214524	-0.0835414025779482	-0.114125474468792	-0.118730469966133	-0.13520720363076	-0.13511109558427	-0.118303405797528	-0.107485996020575	-0.0971535803994116	-0.0988715656517578	-0.0706204015498811	-0.0307570581646461	0.0160728476687105	0.0172095776640814	-0.0475382144651319	-0.156628959191004	-0.23101013937152	-0.239744541339646	-0.262269402718255	-0.249951102822832	-0.234260926033483	-0.256461426508721	-0.224928699726025	-0.220129015107687	-0.238520121078725	-0.208678087373459	-0.215433273026662	-0.140256015941125	-0.136066297440844	-0.150035156838802	-0.00554908756560655	0.0257084148547136	-0.00947239488103887	0.0934959730855897	0.200302441502758
-0.00880581107857369	0.0568776711160092	0.0535746990639012	0.0587731153258082	0.043235941985412	0.0475967319044095	0.031209198144386	0.0177277348435122	0.0362191382492558	0.0183777894247651	-0.0399646091073716	-0.0241099147705079	-0.0246741634259254	-0.0744947234323391	-0.125507792188675	-0.0912729509138785	-0.156398249621402	-0.1776518788701	-0.183231912654871	-0.192225727161667	-0.174077964390471	-0.161240261317473	-0.162695688585629	-0.126535426611767	-0.0969947285419345	-0.0682547360031864	-0.0274004329314101	0.0496335905521479	0.073001453100344	-0.00485132666103132	-0.120371650060215	-0.210648993892745	-0.236392425780788	-0.253092277044325	-0.228990813057523	-0.2199341485869	-0.269890133461566	-0.242075357997179	-0.245967933506036	-0.2508852188784	-0.211378189918387	-0.208298652291249	-0.137107380494407	-0.128231860588307	-0.130105119022104	0.0144940168713733	0.0355190406147595	0.0175736860018816	0.142002239335036	0.23898786926644
-0.00312431995751542	0.0581833984483034	0.0881387736291534	0.124002768431639	0.106977809063902	0.126294703285285	0.101095255211993	0.0765800996139301	0.0705583918831181	0.0616243815143808	0.00547829853799091	-0.00165508041027914	-0.0363598401943308	-0.0623750966800869	-0.110536522221215	-0.113875445831348	-0.183489654117712	-0.199885749275651	-0.210465361102326	-0.220604402678363	-0.209883936448384	-0.210240297144287	-0.199254083358146	-0.159365434043476	-0.141292979260052	-0.10268633246812	-0.0511262807107087	0.026750140347005	0.0780249388882526	-0.0140885701540655	-0.144801513520416	-0.260054731533591	-0.299158902499191	-0.325854823536581	-0.285468843634301	-0.249691197493813	-0.307884113210123	-0.270129291513508	-0.281276043645554	-0.273345534045697	-0.216745613755134	-0.183643944691585	-0.0791610882974261	-0.0527679077340637	-0.0625374886315581	0.106728739446175	0.160854612194982	0.141228329974713	0.26163342472475	0.384412627159913
-0.069447412371232	-0.00514900022320719	0.0406338794606912	0.108641866770612	0.09664184805038	0.106994297898806	0.0838980564389441	0.0574622481455297	0.0548775487052377	0.0528055299034285	0.00858341348457589	0.00334748875504082	0.0024194913415306	-0.0162403877186434	-0.0679930542884148	-0.0585851654887704	-0.122598633031879	-0.136636619570199	-0.131147749488265	-0.143182081057227	-0.144022645668209	-0.132954200879805	-0.120445595888795	-0.099391812086716	-0.0774528743530981	-0.0472543894932042	9.9535332340695E-4	0.0628851783168843	0.0954289949011154	0.0033128467721398	-0.133947171949761	-0.250806331529963	-0.279053955255294	-0.317031773060011	-0.292402109703227	-0.253428993821981	-0.287600939663756	-0.237114838765596	-0.245133215203717	-0.254261293660378	-0.196318905317212	-0.180750512875878	-0.075585148699682	-0.0646767151936644	-0.0731653490868366	0.102188122837119	0.146172319269146	0.0977503649939552	0.212290859138197	0.345749496639934
-0.0673514458435224	-0.00980501803306433	-0.0242117688271698	0.00271033982982139	-0.00530153968129978	0.00514377078495886	-0.00273437622964752	-0.0026659764095001	0.00871772661277122	-0.0105170694564036	-0.0380602418916417	-0.0120670682140875	-0.0093097680114533	-0.0329599644621341	-0.0730304157968207	-0.03997986313421	-0.106792811545568	-0.109720604309595	-0.0973819890641941	-0.0963505619095402	-0.0809043742198233	-0.06330580614146	-0.0673848747441051	-0.0365906637260615	0.00208527568104802	0.0331646513711497	0.0741495906513058	0.144511895077765	0.160779963765551	0.0820002908932377	-0.0576164213819934	-0.170493979623748	-0.206056198024978	-0.249315232936977	-0.230287342587996	-0.201387887905209	-0.232010600895327	-0.192274891018599	-0.210138739875958	-0.226414688036538	-0.163486994932236	-0.171383950501861	-0.0897223541118365	-0.101717002766831	-0.0954805275284278	0.0763940493037832	0.0729569436300264	0.0298566449720698	0.168360923963534	0.268699824002277
-0.0401371026779318	0.018489307341082	-0.00997089392674101	-0.00224728040817825	-0.00467222964372145	0.0216939032482311	0.0146751554940286	0.0211978371526512	0.0106794330920202	-0.031928466188486	-0.0432673484733077	-0.0128996989294648	-0.0623346957798777	-0.0834779362121185	-0.108281664796615	-0.0886623427364476	-0.159863734899915	-0.155367543745578	-0.141874114736806	-0.137234179333985	-0.112705233814747	-0.0888768781801723	-0.0937130716364811	-0.0512454820698504	0.00586493431617625	0.0552184292333891	0.0850824503354966	0.161573579849508	0.217055374595854	0.121232718362427	-6.73641068196151E-4	-0.1461079006511	-0.196092795299109	-0.250779611987246	-0.207790385885307	-0.166121416964786	-0.214580132823104	-0.163203282155474	-0.189357390394093	-0.179345138306031	-0.103766005012217	-0.0778280918518962	0.0137987420365174	0.0109016364855618	0.0297256196828623	0.208151453827535	0.210380392474865	0.190021015001872	0.340430458771148	0.419650172741007
-0.0818198350774552	-0.0194594425121025	-0.00288821390360913	0.0457355009236593	0.0322081124656261	0.0644705039417817	0.0453969775960262	0.0347927605075743	0.0110142593110495	-0.00934249558899918	-0.0189611464799272	-0.00915462717593168	-0.0472138003954677	-0.0571888093005611	-0.0842920422788376	-0.0816401356438693	-0.152600961391698	-0.139622019469434	-0.122444720639595	-0.127299156596578	-0.109384313110182	-0.09094244345687	-0.0987222439070765	-0.0691506757438187	-0.0146714499108776	0.0154868442915234	0.0305459833597004	0.105220593421676	0.171449828773615	0.064826251617336	-0.0446751055938268	-0.193085356478627	-0.230928230989839	-0.292945560040827	-0.245575496404129	-0.185423488623985	-0.233116177954814	-0.152009295027008	-0.165092431060998	-0.157066359294651	-0.0818987731813572	-0.0267160364203969	0.0840539972610222	0.0905256454800535	0.0901481990943108	0.282433999992323	0.318040158718471	0.278465666918439	0.398504228935752	0.512870893089329
-0.074353752188696	-0.0162227338213305	-0.00913651889046439	0.0306947033950066	0.0244887045776273	0.034526099386451	0.0242811482168053	0.0238286566644785	0.0168809707008534	-0.00719871207667859	-0.0165768201821756	0.00473322372026616	-0.0163196464545932	-0.0273139657863326	-0.0416971184580015	-0.0225898176520693	-0.0794353018837981	-0.0668379900587464	-0.0314023228662593	-0.0351223860445042	-0.0259930571456419	0.00117550540397952	-0.00475341245784949	0.0177961352799882	0.0756284694321043	0.0963782482388624	0.117348373778362	0.195820615561886	0.23310514073611	0.138249785415067	0.00767802102865604	-0.140003551299619	-0.188126786810858	-0.24837564293265	-0.216947253802247	-0.171750186893674	-0.195860836573407	-0.125519396727397	-0.160577069930804	-0.167949957186393	-0.0931907075244193	-0.0791867271314123	0.00864350001912639	-0.0186701957039947	-0.00494968219210251	0.173509246772996	0.172599000248626	0.117582263057663	0.251485865372605	0.353256389241391
-0.0289949653012235	0.0228511872865362	-0.0155120486475263	-0.0279995486769389	-0.0261065091154362	-0.0275609578659401	-0.0182016706336989	-0.00886250997724445	-0.00661870363316147	-0.0418548325818225	-0.0318756536362615	0.0122675746505295	-0.0207279434695987	-0.0346770578721742	-0.0273235549199056	-0.00286599729622923	-0.05751208983798	-0.0240857083678695	0.0192002671855909	0.0214745981647384	0.0503414491284578	0.0838335808488371	0.0635472511367163	0.0887503281263705	0.160873439535805	0.181565602979869	0.203074112473604	0.2729958574635	0.314655183941656	0.226955685412885	0.117177760931703	-0.0246630508235145	-0.0815743855548523	-0.156308312983979	-0.118436425968919	-0.0647086702205583	-0.0970238918398518	-0.0264789467591618	-0.0919606686508214	-0.0845536754536543	0.00250429805408913	7.30099052698873E-4	0.052578220709324	0.0163458693619299	0.061925486764646	0.215211657271918	0.159088042493911	0.136185764376119	0.274946057970103	0.330344410170357
-0.044445933879707	0.00816245857472594	-0.0313076345263152	-0.037921002168258	-0.0378435176346482	0.00626197975896543	0.00594626935984973	0.00471325747367278	-0.0188772816026834	-0.0581971158231419	-0.044821104485603	0.00296399031701452	-0.0580321723791585	-0.0674194349294502	-0.0551445291038689	-0.0217157293054631	-0.089633801730822	-0.0549736468168451	-0.00346639751134342	-0.00248429102468656	0.018689200805274	0.0568909148546664	0.0316780120468941	0.0483024711606224	0.0833863873267087	0.0934720768565134	0.101788178816752	0.149719274789856	0.207382503949942	0.109555781233382	0.0854699786591187	-0.0416943173435174	-0.0833916130618861	-0.140604446362961	-0.061306939272981	0.0232867661855983	-0.0292879423407072	0.0768811902592769	0.0483996678793073	0.0753032179974064	0.167114299200999	0.217362213342361	0.295291333644657	0.276369732770076	0.315827995330133	0.481745960926851	0.433931248446908	0.419244251710743	0.543469933957254	0.579873271895768
-0.0576222898812533	0.0263350691786562	0.00409870847507936	6.50710795722635E-4	-0.0132868770866063	0.0241531095741746	0.0267734431651152	0.0191837732052541	-0.00169366461119122	-0.0239809188970254	-0.0215767073064019	0.0156995658006505	-0.041231759812155	-0.0439744245553923	-0.0346991610086506	0.00476053605155149	-0.0638132047164418	-0.0479928249022553	-9.22955587717583E-4	0.00888986561675817	0.0285703814743691	0.0574249442234287	0.0418646997253279	0.0674475406036183	0.0985222301947421	0.100933951522048	0.113302514265505	0.17356455217359	0.225396771082559	0.109121818278055	0.0362179609019744	-0.122426545160095	-0.160893136568788	-0.218192076054489	-0.159339418484955	-0.0806991788198334	-0.129863742518518	-0.0185291544000653	-0.0659793083429971	-0.0637029586205031	0.0187500269710789	0.0718144048118047	0.170124430147217	0.149909282561993	0.171622111914714	0.328436042907188	0.313631024663028	0.28907699361649	0.410043396069389	0.480837430186331
-0.0346296890193892	0.0111271563191678	0.0142516174714242	0.0144048005636389	0.0109711329565925	0.0180381846913641	0.0078513256922944	0.0151086053668727	0.00832789191959937	-0.00887451565128405	0.00837999158101723	0.04113839616896	-0.019578011195762	-0.00707605751564184	0.0308312022531071	0.0478742470167517	-0.0142494730190167	0.0312917354625087	0.0862320979684191	0.102763807983372	0.126173598643917	0.168169864064362	0.146829727045845	0.176877199897026	0.241386582670816	0.245086008733271	0.261651973115099	0.321074549800719	0.357622246388255	0.262850162845989	0.149907033686372	-0.00182405696883393	-0.0627903862960276	-0.13195160617775	-0.0995973551159514	-0.0409429924924622	-0.063039126024424	0.0206305579008762	-0.092043064859882	-0.0936505586084804	-0.027329582507637	-0.0115273006188984	0.029621642771904	-0.00762815728355821	0.0342704432527191	0.142870597973183	0.0826020000639476	0.0649671894871087	0.177292294511699	0.217434521791628
-0.0139459315115845	-0.0224241426877528	-0.0309903526983199	-0.0399018433358832	-0.0253794925730479	-0.0200000172332137	-0.0250214950089774	-0.0154764836676269	-0.0290886378366663	-0.0509410507023468	-0.0137360444092179	0.0164083819059718	-0.0268005199211793	-0.00528675742330918	0.0460241690357623	0.0745293653976708	0.0355636720865248	0.104129694473439	0.180535915557421	0.174252576719971	0.189290043732383	0.246915873505508	0.203092048371744	0.186409319749802	0.243017760206118	0.227485342043771	0.209324610127995	0.216200807576083	0.236967297407828	0.182283425425181	0.203650394663128	0.130181177149938	0.101019173493895	0.0416045262527912	0.103589706268436	0.171202563536339	0.174622080106025	0.260228378346196	0.164312235809753	0.183931147973362	0.246672346505773	0.272578170294394	0.268854721744237	0.214835158532581	0.268423917858684	0.324386668760517	0.22005818655885	0.210703376701586	0.266285000446122	0.242613547788085
-0.0492104330969734	0.00118635587038296	-0.0182440126766487	-0.0310954241857127	-0.0372806774483619	-0.0184540816768727	-0.0236878749911215	-0.0294151119106201	-0.0458307074110867	-0.0617697757122401	-0.0416210269361986	-0.0104649266886393	-0.0408253989918122	-0.0311679108832606	-0.00879745424652187	0.0509199393382391	0.0211849732096299	0.0448332558990445	0.111471781087921	0.0888075879649126	0.103863605951481	0.162609948134367	0.112217493390829	0.0927057458610795	0.143724157514256	0.0867094608739488	0.0339704228544058	0.0393782207420593	0.101715386410316	-0.00382811976886764	0.076784154258211	0.0141049118334651	0.019544585349033	-0.0254971872905219	0.0626630701582507	0.15303992081153	0.105859574736013	0.244612135629043	0.205985324325712	0.218602919346188	0.281331751463837	0.35849813484448	0.40720174136604	0.37686120972858	0.395512138157429	0.471095787888518	0.416586534946772	0.403083338898182	0.429463345027619	0.430250138439658
-0.0537083405629958	0.0194819977470387	0.00766165804143173	-0.0223803370859565	-0.0326542533497642	-0.0293767466103391	-0.0320141663432056	-0.0418660034336196	-0.0420775720784268	-0.0348616656956968	-0.0113273172265927	0.0265006617101931	0.00401600484702144	0.0139535769013293	0.0578100339155902	0.117073876511646	0.0697829778685482	0.0996991825102607	0.182141587853013	0.159102878346868	0.184825898811126	0.259216299524539	0.202623710711531	0.187967767564011	0.249063064842271	0.164173290451779	0.116089570872344	0.142592430205969	0.17588782244223	0.0722737385690536	0.0728904792584209	-0.0102091123220034	-0.018471147533866	-0.0722248356092417	-0.0113337688180902	0.0560455653602821	0.0115642742259939	0.146999474941845	0.0739452627776381	0.0817386450100959	0.121787633278196	0.179317685912686	0.2233773750295	0.19532051016458	0.211671498542144	0.283129055974132	0.242653116646306	0.235561589994254	0.27103426429077	0.290611812452396
-0.0491051961125799	-0.104173814680898	-0.080801085458774	-0.0695434201115517	-0.0218942377534376	-0.0198605897301157	-0.0492504458797302	-0.0311130986199384	-0.0243832321261607	-0.0351429425193012	0.0201569584859883	0.0447076216617092	0.02699246446153	0.0782747224813126	0.15434296939923	0.185069134549665	0.160401491279712	0.257360159345085	0.346564708048754	0.334286494041176	0.326071565299338	0.380326240493628	0.320968903010583	0.28948387243722	0.311207065730728	0.238794354790116	0.215997167594309	0.207185841221349	0.177966226449984	0.160692371297885	0.186710237169077	0.171783232186784	0.154094903596616	0.126793878793318	0.175259928500068	0.21997990307341	0.283645954138705	0.343594945644847	0.231398211048713	0.242707330561552	0.275363899757602	0.268982825422821	0.248319230514773	0.165045055983708	0.196342998633789	0.214552629049949	0.109503885842382	0.0886877951461896	0.108473124721161	0.0565007332380317
-0.0237350485349194	-0.0836058625747185	-0.0904666852026822	-0.106898666554411	-0.0546650393242317	-0.0678578709186636	-0.0684086357949587	-0.0598618200782959	-0.064727696682067	-0.0660382410797718	-0.0128904197796519	0.0198045824220622	0.0356769470090804	0.0681889879575204	0.115209202713712	0.164721638084082	0.182505408893382	0.252051868010092	0.32902118887776	0.281459582172955	0.27359806683283	0.336965343544553	0.263656630615089	0.202484564647768	0.20686388350408	0.125118701181161	0.0537481328440723	0.0152114910664343	0.0138926229277977	-0.0098313417881934	0.127500047868708	0.161328876194959	0.194495050445716	0.18648101138898	0.269871328032621	0.340285776574102	0.375150722203089	0.466517693796726	0.441681932871775	0.468497255080383	0.501950173991678	0.533709902400213	0.515450387953466	0.423905510899728	0.434272438454653	0.446987272304995	0.34967952093443	0.329981190421643	0.296436858024755	0.223508345604239
-0.0323998467297893	-0.0551888449653629	-0.0448193148561685	-0.0643813601061595	-0.0332680725052039	-0.0630237705904351	-0.0575279115365323	-0.0730441041696482	-0.0672906378326206	-0.0355970147407957	-0.00541393779779236	0.0165784487531623	0.0713153565107799	0.0985679366294485	0.11764934457485	0.159549063158578	0.193258241650064	0.228674830485765	0.319905571928571	0.249859437717416	0.229592722473652	0.299766282565545	0.213603455663475	0.134428933631531	0.141298844426729	0.059897367971093	-0.018325169697189	-0.0460927809695313	-0.0382382069097224	-0.0831899798909558	0.023735488477525	0.0480534599850029	0.0900263366963173	0.0698879598894857	0.134388127026373	0.192459263961207	0.212926861821814	0.313391237600664	0.298016346286777	0.305898472395695	0.354838806567859	0.39876205987747	0.393024800470926	0.330783185247433	0.331728969476228	0.336040682535322	0.271216548005988	0.250748172488299	0.217262762849124	0.169131464256138
-0.0539964070914923	-0.0780347638479919	-0.0987492179873455	-0.120778854874772	-0.0952003795455171	-0.0880829847538136	-0.0733657140173887	-0.0755546566130791	-0.0730027637234014	-0.032475009967807	0.0107923958409546	0.0331378243160947	0.0841962937637516	0.135812028022639	0.178219001589095	0.224398756017142	0.233783008877532	0.312326666855924	0.399159849509154	0.350989897563925	0.304560316986671	0.34005275387088	0.274049252536708	0.194690156770996	0.179343811153815	0.106078693280016	0.0412116868351164	0.0110273377106693	-2.66494342777981E-4	-0.0433946504996622	0.0327000683066456	0.0571801704726102	0.104058988196005	0.0750807119533315	0.110239047697622	0.151282807323893	0.195915649260703	0.296037682803488	0.260271732058923	0.246070372417434	0.29091269989953	0.308943499526711	0.296374614143129	0.23579174808605	0.232039967358033	0.22885290942042	0.165461362708634	0.138277436787801	0.110238915356449	0.0701901997856461
-0.0321909442326052	-0.0940295870054083	-0.126115130110684	-0.152345576932501	-0.109153569102784	-0.11116072128217	-0.0955086467966556	-0.0809691661066738	-0.0749119758722448	-0.0509266164529543	-0.00576436847518444	0.0291056876036245	0.0651042392199582	0.116046895122144	0.17466541930379	0.21013090638609	0.241462429272693	0.336740822690736	0.435284700837053	0.385882985039836	0.325061111877812	0.369676833651657	0.314499688541141	0.217333890946754	0.167366520844454	0.134337431152661	0.0812383616338167	0.0188498235163392	-0.0132315057333303	-0.0156715602264135	0.0939292283490505	0.161599383596018	0.207578322793689	0.205823980348478	0.239046602693012	0.282077025972459	0.347964740074599	0.43942041815958	0.384723927275068	0.37153637310822	0.363859102000127	0.347164141516109	0.309778295858563	0.243632729690952	0.255252585875341	0.219009548321604	0.141460911487354	0.123582252707301	0.0852591349330618	0.0266471948872575
-0.0124348516752934	-0.0553190294549683	-0.0579372396552491	-0.0791311500907915	-0.0491426368624095	-0.0936108454004444	-0.0862082519728626	-0.0812105748932593	-0.0809832405374228	-0.0543050711616963	-0.0194127589415284	0.00138076463470462	0.0431948139766283	0.0785013125777466	0.107907489980155	0.133480222584504	0.213489877261386	0.234308104262832	0.328248146072293	0.244612989537716	0.208439792486112	0.274631372661329	0.204096060243563	0.102249523718136	0.0837022843822754	0.0419529212165816	-0.0319825141455646	-0.0745923310649202	-0.0785346890966581	-0.0948053936412742	0.0185740553798162	0.0656431384499436	0.123864948367437	0.1351209037239	0.169779480030358	0.211715545090007	0.254776908137726	0.344345902021177	0.317396040052841	0.307065572134305	0.295342717253642	0.310964082869737	0.29128980630803	0.238286253916132	0.240423359342948	0.216351026367518	0.167674860076274	0.150991323187864	0.103194948425653	0.0676610863660341
-0.038266120482841	-0.046439915556583	-0.0707608643021548	-0.108300117930266	-0.104593035192532	-0.110550581176434	-0.0890832090064731	-0.0873227720789826	-0.097597168968248	-0.0446216727739225	-0.0140344334669035	9.70534018036391E-4	0.0849400385158789	0.118178407837459	0.11359475422365	0.142597055703369	0.219471100745331	0.203972208692528	0.261704933681792	0.180892014704464	0.136982311851259	0.187201341619565	0.117642234576533	0.0346760484994319	0.0252432494518074	-0.0269178038970213	-0.107420226165391	-0.1355620047098	-0.125722817070918	-0.159653356272578	-0.0599996154504019	-0.037091514355803	0.032760575023493	0.0356542082618605	0.0525533391599839	0.0822887648215496	0.109809318945472	0.195072842092674	0.210319235422496	0.193061869084444	0.212099579353026	0.234608190012193	0.234021746604289	0.195804759915051	0.192547732451862	0.177687637263465	0.145983188085668	0.133007703536078	0.0932900033313801	0.0728314383246461
-0.0152814644103823	-0.0509022349711348	-0.124555114843593	-0.20013315122556	-0.178290131302631	-0.154139492356394	-0.114919078578163	-0.0987383933551836	-0.107628274802154	-0.0654279221459289	-0.037051666649052	-0.00902032573724261	0.0563967982561893	0.104189793550892	0.135069333736555	0.164917636484073	0.214939136270977	0.263850956842199	0.31690574840982	0.27106558992489	0.198382004837583	0.214984805089729	0.187955243415094	0.112658903794361	0.0570232210248576	0.0357359759106457	0.0144845535875857	-0.0357739524553611	-0.0695741955866134	-0.0602506269938778	0.026282322848479	0.083423009240193	0.138715177799631	0.135400518240449	0.133293998567649	0.149327792547056	0.199763154636588	0.260134344774215	0.255220359161557	0.245345367021055	0.245849462489461	0.208024032537924	0.175382307797817	0.133059501252074	0.14222251441632	0.108378899342971	0.0465821211297062	0.0397226111457918	0.0187138455394471	-0.0245071105550739
0.0314008578961032	-0.0395473275526076	-0.0992426389684916	-0.14022866254663	-0.108529657379625	-0.121970531627043	-0.102175472915922	-0.0893787195122055	-0.0805807150854097	-0.057215720785931	-0.0373054155423144	-0.0140901238603607	0.0487742402080836	0.0768133339320275	0.0942243777259375	0.121640566457965	0.199102140635019	0.230054157311149	0.306829110240823	0.250774690292	0.16302134837009	0.186347989777004	0.171367139547196	0.0734118937169692	-0.0111535359753163	0.00355044492441786	-0.00724469908525512	-0.082191583269754	-0.117308291157855	-0.080814738599453	0.00601170784957049	0.106496879895204	0.16990896611787	0.188177106821511	0.184513224555108	0.201638435159582	0.247343712435548	0.290146564430568	0.270055602942981	0.277064304117939	0.252122369292975	0.221494866431177	0.167698127399621	0.11905918457763	0.128257686158175	0.0894168010749791	0.0342135586063159	0.0308098643629563	0.00534801072364913	-0.0428865826254547
0.0163361623400451	-0.0321503834241	-0.173600356610236	-0.228071444785773	-0.228768966048675	-0.211477707356985	-0.1217225439567	-0.0819040996468493	-0.0987885265719604	-0.0934265161879887	-0.0736154970059718	-0.0618229212783852	-0.00615157137947246	-0.00410016825259229	0.00328335207278154	0.0232899706523015	0.0943819122509182	0.0513930285536437	0.0750743921080105	0.0660807773278187	0.024218193961886	0.0268969551011193	0.0459530774032933	0.0226339328096417	-0.0497121343905758	-0.0540262377761902	-0.0204067988868759	-0.0489292608482168	-0.090707140190776	-0.0868239233183608	-0.0797494705549394	-0.0643439253563125	-0.0152863673421125	-0.0154004797652414	-0.0518487588860061	-0.0439514610119132	0.00890963649430062	0.0286457128286978	0.0522737435671612	0.0459441152621571	0.0638690004417784	0.0205729065320443	-0.00230806590610038	-0.016896041353748	-0.00865456261130757	-0.0335794962693018	-0.0582887507372254	-0.0853650348030223	-0.106507515591579	-0.0921806036179224
-0.126801861623935	-0.0892671439372192	-0.15223483638813	-0.112982058061411	-0.168204081842125	-0.152550666216292	-0.126203424471936	-0.113404618046334	-0.143264255421838	-0.12979672835031	-0.141995680625591	-0.152262747130024	-0.0738554575297403	-0.092525772507326	-0.114652585415476	-0.0754631091383261	-0.0124455728858452	-0.0791969190225745	-0.0677161091440983	-0.0862120521416544	-0.109147570824047	-0.097424029193304	-0.103772515023932	-0.097688801469445	-0.132384901602024	-0.1530244165753	-0.144627701868345	-0.141306665406686	-0.153978887949092	-0.171075983160858	-0.164213706038434	-0.17943117278784	-0.10516953782344	-0.121768543690886	-0.148138041529186	-0.14040170554525	-0.10961221825157	-0.093826912610826	-0.0333918596626262	-0.0509863896168996	-0.0114147305659672	-0.00477975358056298	0.00662627442551877	1.94054512720721E-4	0.00141924001097256	0.0154386869738011	0.023908732038195	-0.0222618512330573	-0.0537753961345247	-0.00854263155690141
-0.129122699055932	-0.112838760555494	-0.188503841559997	-0.150710175483538	-0.222873023123399	-0.204977916776493	-0.15780770570429	-0.135990387721268	-0.154222002022295	-0.13245570823824	-0.121115902612149	-0.15049413825499	-0.107624391856391	-0.103811798074787	-0.107014371540867	-0.116231865800402	-0.077857260904928	-0.123604904021834	-0.133619379508938	-0.120089451728811	-0.124084775279366	-0.130024251467866	-0.106440602374754	-0.0602674511635404	-0.0817326002191733	-0.0936948825539916	-0.0508180321664362	-0.0182307597855579	-0.0626280887611318	-0.0713835036502699	-0.166261963827904	-0.215580177672106	-0.180021374740001	-0.200541539119595	-0.255831368883966	-0.273351598087214	-0.234116605189439	-0.250529965263563	-0.211265483405983	-0.244118974569542	-0.213377267373742	-0.225850042139151	-0.217525822721203	-0.230834481505116	-0.214784523062035	-0.182396490250828	-0.181094141245229	-0.229684927659222	-0.219278591339689	-0.154949335943529
-0.149804093344262	-0.089569055523476	-0.125429231106071	-0.0928095020029385	-0.185086146621796	-0.138954622110413	-0.108274086375061	-0.108931598355545	-0.143272007552711	-0.117720257563778	-0.113137217118878	-0.154875640729691	-0.183439098416136	-0.172927480216458	-0.161571046898025	-0.189923024011414	-0.207152975758705	-0.230151860714577	-0.252711816796611	-0.220978558338261	-0.208037581279515	-0.231904108393803	-0.187151505205486	-0.109232927293835	-0.103102818631582	-0.112359266928116	-0.0490115176685381	0.0191715230788283	-0.00675874832930954	-0.0469654645841906	-0.184394898949898	-0.241888747520289	-0.256366814547819	-0.259587102080101	-0.30349411781227	-0.337536257683393	-0.325593842390687	-0.347776651232694	-0.307440438800138	-0.352784743635106	-0.334032430309397	-0.339534513077553	-0.301138313046432	-0.2898798776871	-0.297030291487277	-0.262172687138425	-0.228681499812035	-0.275693357144612	-0.250543870967111	-0.165503620399655
-0.147543224165694	-0.0838723691855569	-0.147137058609051	-0.13230827605922	-0.223360107287913	-0.180892017926073	-0.126327069946709	-0.117092560975575	-0.156943279008701	-0.134117280222787	-0.125093184731105	-0.162651626449719	-0.183062672903038	-0.175605823256121	-0.162504034876849	-0.179526375704777	-0.197949582832498	-0.225491914038826	-0.250793102221444	-0.215068816634415	-0.195309958006212	-0.213658442098626	-0.17594104552272	-0.0976805557474962	-0.087074804971705	-0.0993544549369365	-0.0480398330452454	0.0237860019782872	-0.00507866694977714	-0.0384269623218714	-0.180564422560164	-0.244685428351391	-0.249175887649934	-0.257100661025682	-0.317476855955284	-0.351410118957195	-0.339546507398316	-0.368993765052123	-0.329793055567834	-0.369843313059441	-0.345040030341676	-0.357119144677334	-0.326745506968136	-0.321721605499224	-0.315778010482778	-0.271566053949284	-0.244105116478211	-0.28765457224911	-0.256961191900746	-0.175927010469888
-0.223071168727273	-0.111289343776302	-0.102536707704775	-0.0240624149528151	-0.136069821292738	-0.0929004019174676	-0.0966353427404613	-0.109451556570101	-0.148106256078939	-0.121456611975912	-0.13744441279048	-0.17730489393228	-0.18152057941169	-0.192952538771247	-0.189351089293927	-0.195431285796988	-0.210927795165205	-0.250174899597301	-0.28095677810791	-0.264208605612294	-0.240896407639656	-0.258072675470066	-0.237001306127498	-0.168199785882356	-0.145198575048156	-0.146707112788082	-0.105802755439387	-0.0284568545428978	-0.0409344459716349	-0.0839026051935111	-0.223676779299033	-0.299659000452035	-0.296719710567433	-0.302023538398685	-0.355606075295985	-0.385828094891284	-0.387099884873159	-0.414431929311876	-0.359663206665052	-0.40142738493303	-0.36529594880872	-0.356423068479155	-0.308077433719385	-0.288853167282913	-0.306764560198207	-0.246476865773474	-0.185621207865998	-0.241474837769199	-0.22078137156719	-0.12561201319857
-0.157720976706429	-0.0552543269848899	-0.0815031225378311	-0.0485984220865773	-0.144200234720952	-0.12346146343186	-0.0936876069271983	-0.103117190555821	-0.129356548293232	-0.10379649692807	-0.119534429786603	-0.145623654073712	-0.134384943303853	-0.147455719525667	-0.146120110167762	-0.144812248203243	-0.152053613630787	-0.19824200312972	-0.232002182346137	-0.214665493513955	-0.193997389573645	-0.206736578959929	-0.1920738958777	-0.13358785223089	-0.113561666965287	-0.120164611214162	-0.0846296673817444	-0.0138032983381667	-0.0322937370177908	-0.0650772360677236	-0.195935540998892	-0.267526352299415	-0.253891540697135	-0.269182047406409	-0.328824701149927	-0.345835771293007	-0.350597986437655	-0.371465624755409	-0.328659067610678	-0.365370831489975	-0.32890528885006	-0.32717060747539	-0.298363919515692	-0.287732309737104	-0.280950979874903	-0.219531281874106	-0.178278759233958	-0.220778015835771	-0.19563024805462	-0.110413154254977
0.00430892072313462	0.0900081102809158	0.0640451586969233	0.030687703548732	-0.0588908568788995	-0.0996056675704344	-0.0388026317860762	-0.075029909918351	-0.0650476779164079	0.00242003948892312	-0.0318864848614994	-0.07095272759811	-0.0343194139318642	-0.0486823263625299	-0.0782454825421092	-0.0821006508719258	-0.0688904027037566	-0.136681743476474	-0.175949280132454	-0.152226530295954	-0.137081992734202	-0.160284132881972	-0.127982741152392	-0.0691541056375494	-0.0654548959445618	-0.0773609824716816	-0.031128426746488	0.0297778058174429	-0.00570755807857541	-0.0277313645337354	-0.156820441173482	-0.202361180459318	-0.202098931909385	-0.206266462655173	-0.273129414354638	-0.292611073134434	-0.298260763286867	-0.318508944255253	-0.294273076775185	-0.327593822603378	-0.316378179371012	-0.336813470454842	-0.326344314619218	-0.330094249697176	-0.306666372086131	-0.264460291717027	-0.245688280140303	-0.267916967480186	-0.238165702831808	-0.167622404417341
0.0726602600473437	0.244517687433325	0.413337621519706	0.399579730176771	0.336284332612041	0.233977987989934	0.197701136959969	0.058482183121736	0.123334938492478	0.240282269973626	0.127313545967464	0.0685428512675041	0.146094970008477	0.0969244732653549	-0.0087083469801324	-0.00308693445769295	0.033115507725469	-0.0723788898612875	-0.10761052810782	-0.137825327556112	-0.125376251744055	-0.121049745319166	-0.130843883652215	-0.129485752585455	-0.114964069126559	-0.120177735667984	-0.113051911896226	-0.075184556266012	-0.0741457956099396	-0.117803045412057	-0.173614039996572	-0.195871121598639	-0.178962101118657	-0.170668174885095	-0.189889346609355	-0.178808315013915	-0.22813599895384	-0.212506280583392	-0.196237441792358	-0.20887737674451	-0.216109745012591	-0.18864022692481	-0.166613518969889	-0.138371949077585	-0.153071225760095	-0.125739075378439	-0.0682776733194137	-0.0700501577205823	-0.0708446126582183	-0.00883995294132128
0.20670362924852	0.308771701122449	0.4849687026053	0.37444587833286	0.383055695988827	0.270549953310267	0.255262597658523	0.105275493242638	0.180569430790165	0.328185769058289	0.225411425928419	0.145333178022937	0.247849303311184	0.211719032677338	0.0941642817154518	0.099447653220448	0.159025824111108	0.0448318835060824	-1.34742074127832E-5	-0.049374140727531	-0.0503314765960868	-0.0478074618063073	-0.0777421920230444	-0.0953181994347612	-0.10160385828485	-0.121869250752356	-0.121288551704886	-0.0964088133214429	-0.0995811946112478	-0.119903646298807	-0.118394765671223	-0.101924103786848	-0.0887310235215931	-0.066774870578841	-0.0704823309499538	-0.0593681185979966	-0.0869895112631752	-0.0637839520658504	-0.0519712731453994	-0.056589447573612	-0.0648284996016046	-0.0463511100199512	-0.0322404527727913	-0.0235240513294223	-0.0596297958208193	-0.0682650299381008	-0.0278185538575159	-0.0216043500346053	-0.0479547980027462	-0.0251479617937733
0.269594664053763	0.33424270497793	0.538028354771871	0.465632455168264	0.520427646316362	0.350057261624602	0.338981483767805	0.180132786941633	0.282431053605141	0.42725538012719	0.328515669432026	0.265791192499438	0.398505611758925	0.344114829720425	0.21135063533667	0.23409631016349	0.292545788717969	0.169992651496399	0.122896216689298	0.063885426017942	0.0584542456526901	0.0483196723817773	0.0194648123683312	-0.0254852979322425	-0.0814610911195847	-0.0861118125007349	-0.0831077485193167	-0.0899999807568157	-0.109589089955916	-0.0992892310318772	-0.0788867784176112	-0.0444606837514797	-0.0183129301602795	-0.00466249315284445	-0.0116971027106201	0.00979754813657543	-0.00812078119734806	0.0122617664170042	0.0355279994542611	0.0385122803697345	0.0184716041952635	0.0169713238932161	0.0104727896722861	0.00581237097557686	-0.0125398070961487	-0.0304024237515909	-0.00961552709501893	0.0066780887163087	-0.0197845820509929	-0.0171454852186961
0.284289360329685	0.321676145827276	0.49200815532547	0.408103210273419	0.463768174806367	0.318817780490943	0.32166198780941	0.183684416865941	0.285476156735829	0.407500433287324	0.309575608341281	0.266929416425155	0.376696507001455	0.333181517898196	0.215994888532105	0.220566170965944	0.272063562236294	0.186306844400162	0.153716544825798	0.104690215112171	0.0954917019730643	0.0790254240790276	0.0573638622557108	0.0081680370072037	-0.0316783517106161	-0.0234364879341451	-0.0321389017580253	-0.0419560999968703	-0.0712057699318694	-0.0450946035817902	-0.0323710460868624	0.0158635616748808	0.0365439006328328	0.0489480045709567	0.0368026538267818	0.0506248826144072	0.0339503407574388	0.028497788057605	0.0221169062364575	0.0292603291768807	0.0119714858466681	-0.0116285185134496	-0.0235536432821596	-0.0437706767721095	-0.0530462087220213	-0.0679265252142745	-0.0735010319987419	-0.0467117530893893	-0.0549428727575076	-0.0730830614463496
0.206025038817855	0.242938069364985	0.402974735080204	0.339446349351037	0.373045793993094	0.286263402197053	0.263297866331204	0.143084448868789	0.244776070835604	0.375637299584767	0.256571436984843	0.209849830369384	0.324601176181149	0.295575770383448	0.167666957408138	0.169720733582439	0.229086207742641	0.126152537829493	0.0812666960694585	0.0377758227493474	0.0314809599690557	0.0152392189631824	9.1108301259236E-4	-0.022654954331109	-0.0423819249217281	-0.0516915329175378	-0.0352972220984763	-0.0191258861219627	-0.0542089385360952	-0.0426813205169432	-0.0540710441526049	-0.0270673364928546	-0.0209369659592187	-0.0106566881124857	-0.0109808377649961	0.00441008651199736	-0.00830278290003224	-0.00865044938049346	-0.0286663569879418	-0.0275849166768875	-0.032604092561383	-0.054930252912969	-0.0581842335976055	-0.0714013695415428	-0.0912680719881828	-0.101851873676618	-0.0937499725312506	-0.079152831227876	-0.0876450830205108	-0.0859075419488578
0.198202192405623	0.210306631615473	0.354318689467621	0.304531910849036	0.368304900565913	0.269914194684951	0.249197680817365	0.151395896425508	0.257532793562527	0.37835408186871	0.282800443280369	0.263622713453243	0.415829182076675	0.373248922448387	0.250064397094192	0.288943919512935	0.358270887994536	0.218265318111755	0.159414216882872	0.102463170668077	0.0894531971569909	0.0785230608639143	0.0469730341348997	0.0130835242888331	-0.0504247855199442	-0.0784144561235649	-0.057385640849464	-0.0690422913509464	-0.11825966259169	-0.0959337761432438	-0.0803213402591975	-0.0577506788563074	-0.0393378789288223	-0.035738161573256	-0.0280224644674016	-0.00814659064980668	-0.00134451342289577	0.0125256373369125	0.0180286092465314	0.014317111154967	0.0160717206248526	-4.39398544363496E-4	-0.00906689789764251	-0.0242762073419663	-0.0467946483278577	-0.0549360836944601	-0.0493119312107446	-0.03477127732335	-0.0489377909995445	-0.0516155594620913
0.123575827364531	0.130832648345686	0.315882746701258	0.338597539119024	0.426465983012923	0.333896141207094	0.300465886056571	0.204630275940093	0.315043597232446	0.407743309832717	0.307114921881412	0.292779922274813	0.430973271425789	0.390065862543823	0.26373852010536	0.297984605230884	0.340835173704822	0.23148623599793	0.192514494876438	0.139471733580836	0.118134888043585	0.10804556752891	0.0874603249123592	0.0339647771861659	-0.0539664878381981	-0.0424367080131989	-0.0206123430974613	-0.0583156153844487	-0.115153306780019	-0.0661243690759606	-0.0457207769280096	-0.0100576939869116	0.0077493784660627	0.00979835850079059	0.0164796568068695	0.0266986494815835	0.0395628069826887	0.0288959985064728	0.039961815899897	0.0405859618642781	0.0393386783251299	0.0129500076559335	0.00687531589142109	-0.018085785299032	-0.0351692615597844	-0.0416257628432721	-0.0504611029659666	-0.0384085030644499	-0.0469567804433411	-0.0682849269090601
0.0837121336052326	0.0653781184708982	0.243047995447554	0.30450369214793	0.37247647810777	0.311176031665123	0.250727809311175	0.169748676302453	0.266172697066182	0.338448139789854	0.227154280735805	0.218013148108554	0.330444531167574	0.299622022271184	0.188712946845466	0.226824405646194	0.269431632939209	0.187899802518313	0.167544421597623	0.121986333323474	0.0979245313849335	0.0871737486494986	0.0727691151732996	0.0301473044252529	-0.0364980247284424	-0.0307861099382162	-0.00308255981056638	-0.0297366955151145	-0.0767150735559618	-0.041428970622967	-0.0306998490869916	0.0134107690618869	0.0241102913915823	0.0301025576083457	0.0355021698882576	0.0428371416076068	0.0533770636563148	0.0329206985435052	0.00967248627276428	0.0133178699324845	0.0146411708997184	-0.010746094719876	-0.0169157094821119	-0.045829984031467	-0.063478599309531	-0.0705616440050291	-0.0873566315509103	-0.0757735233360265	-0.0820836587893518	-0.10355472563305
0.100026751991198	0.0708124877746989	0.16877045259758	0.190210412312349	0.252027151467566	0.203421713777448	0.159756818223953	0.0958639898247506	0.203324783306694	0.278109897374167	0.183522418929216	0.199351359639492	0.334031444718114	0.288633929907619	0.210610722389708	0.285573385113623	0.316948977636113	0.204075736712776	0.167846002989921	0.124780830530776	0.109418526941552	0.110959036055497	0.0917689748930158	0.0544310681579645	-0.0128135497006051	-0.0302712451274389	-0.00449237768352516	-0.0222141097159369	-0.0749875876216696	-0.0524676424996385	-0.041353423730082	-0.0142812458246556	-1.0046493472141E-4	-6.74509112131771E-4	-2.57102357242723E-4	0.0106694927278347	0.0437569733157937	0.0489858472456368	0.0266712061029382	0.0231551087564324	0.0332364537112634	-4.81983399224413E-4	-0.00894739489935825	-0.0358309047201324	-0.0403993697434274	-0.0543165302110495	-0.0722274111515444	-0.0527031171449246	-0.056834106077092	-0.0774138291977817
0.0247586968155056	0.0239027755216314	0.119084445565899	0.165911980948037	0.21952050692457	0.207933020270417	0.174346541195687	0.141204282497765	0.227116006660082	0.249090393956047	0.193595863232035	0.231694590167827	0.309529655333615	0.248532000736316	0.202910808525784	0.28727966141247	0.268177681054802	0.153309483179531	0.132199510171436	0.102379637316748	0.102201617601588	0.103974394075862	0.0876880673370714	0.0858246765479232	0.0197804760948172	-0.00385775341277984	0.0443860530465445	0.0478899175289626	-0.0218277024589663	-0.00850103392712867	-0.0249510237437614	-0.0288770926534968	-0.0418170042609834	-0.0411989564117387	-0.0179480535545716	-0.019148274902164	0.0103058016905679	0.0143978950936702	-0.0056030739329232	-0.0171550798114485	0.005813819612811	-0.0327728174346523	-0.0443663503081716	-0.0547299988884755	-0.0484172827247362	-0.0548255578342188	-0.0863790141045673	-0.0795527318055422	-0.0586193115313108	-0.0648261825545772
-0.0649729854190579	-0.0425058156899432	0.0524293479585281	0.129964529069904	0.179161424564139	0.172076292239697	0.118669420785112	0.0949312059080724	0.188450885988595	0.17029692398138	0.0999609904701962	0.162739907886908	0.224170026238338	0.144841537606775	0.10816382946102	0.206241993937555	0.179720849465293	0.0911207384113746	0.0807007449082019	0.0504309681069522	0.0574589513104167	0.0740746697217113	0.0399249830713945	0.036521813070923	-0.00771372152844643	-0.0293103577113772	-0.0119192261894236	0.00475131344441958	-0.0431851893049599	-0.0375432702557636	-0.0529298202841874	-0.0518141636192998	-0.0517542303277643	-0.050056349829335	-0.0299274689512263	-0.0252782972166856	-0.0124370183764259	-0.0156697027710326	-0.0264313174605155	-0.032705921555187	-0.0102239728660842	-0.0285027408781806	-0.0415203753630569	-0.0372927690121365	-0.0339749707541805	-0.0446111765676835	-0.064994789308443	-0.0552284027251887	-0.0325523820467389	-0.0434480544799384
-0.090734769920542	-0.0701442370785544	0.0284651422166284	0.113760878421463	0.177255841762051	0.208559537266756	0.160929665433406	0.161812367953645	0.231069653346718	0.179619968854592	0.142350711440853	0.208170512367042	0.222362931057554	0.144517585398857	0.123746581485662	0.191227407551528	0.142123349425692	0.0649809111398031	0.0520843617498359	0.0266517418476235	0.052469385292373	0.0677308776533895	0.036066836740626	0.0393934732563053	-0.00557518807133764	-0.0179286489147671	0.00943345022433803	0.0334429650936122	-0.0148142460665221	-0.0101765542555205	-0.0390587824449785	-0.0665379960650491	-0.080170607527068	-0.0761334395411121	-0.0507417778298037	-0.0429635358368792	-0.0380704547910511	-0.0486775675611038	-0.0487859102749778	-0.0451923658498312	-0.0150979954976838	-0.0310852423264491	-0.0262475905842712	-0.0315817077003964	-0.0273588726716643	-0.00778528325216189	-0.0295842050628499	-0.0261142658503812	0.0181933433739409	0.01094554484102
-0.0674827283148062	-0.0579349860252517	0.0220560503314456	0.0989131923842593	0.186588452230507	0.247146117204672	0.214812214617647	0.235464245915624	0.269411054685803	0.163996391586207	0.152323539923228	0.227781260219932	0.160610068069989	0.0815735818491904	0.0628450647765335	0.0966367564293679	0.0552816951616578	-0.00206607149591571	-0.0101915726565416	-0.0254390116387435	-0.00347693646360962	0.00920945708520406	-4.23703129987314E-4	-0.00117004379308597	-0.043456985541804	-0.02250347609166	0.00792411799707465	0.0208990358208769	-0.00259324574880497	0.015168092783277	-0.00549873549585819	-0.0268258766344538	-0.049927289343143	-0.0523501791572961	-0.025164598014842	-0.0148580513047062	-0.0256819403768471	-0.0333529041499697	-0.0345740061184774	-0.01323488754053	0.00964589454469806	-0.0107387220075794	-0.0043431695221358	-0.00301974002050547	-0.00214160301591267	0.0260134684770288	0.0121515137378597	0.0202359330110562	0.0690149586518838	0.0603204531263609
-0.0164634463641623	-0.010140573410624	0.0477633529070326	0.125376814450575	0.212481781245784	0.269597109450569	0.253962962534811	0.314313297270277	0.354577167617333	0.235829680900269	0.207537149455297	0.312185822652135	0.218851236506992	0.132392890993987	0.0937012236885583	0.13407550498239	0.0819207707114458	0.0267036906445061	0.0174304441733128	-0.0103408580734817	0.00725531193821598	0.0143342240890743	0.00541561541339482	-6.44193279200774E-4	-0.052888787873414	-0.0304064648223833	-1.84974882009228E-4	-0.00541957619114402	-0.0152252715534123	0.00427412815802075	-0.0101898441628285	-0.0291079451556875	-0.0589073699233664	-0.0565282595178591	-0.0377255553078469	-0.0382069037539269	-0.0441449678395298	-0.0539429074551921	-0.0567198719535147	-0.0340720699584163	-0.0254564951527631	-0.0402184358125239	-0.0314395609158316	-0.0252995698548379	-0.0236251491286519	0.00278764847571368	0.00663081017678076	0.016584646554307	0.0435758957128508	0.043109212839528
2.52257418385496E-4	0.0140559708235652	0.0799407826618136	0.132097947103584	0.212537340450543	0.286342196404545	0.249441922192001	0.281291325874693	0.282366126653392	0.180312270495513	0.164927158227512	0.216790642817503	0.0893408699147359	0.0348378717748876	0.0040594416182556	-0.00260212966400577	-0.0558413890918101	-0.0969533767909661	-0.110119533816731	-0.116504474870156	-0.0926259696946232	-0.0799618086528706	-0.0734280063630007	-0.0713393564679129	-0.0625306585846391	-0.0307572442940952	-0.0146156460857799	0.00621487288270083	0.0272869076623674	0.0216204749029391	-0.0152483629946004	-0.0519072327852491	-0.0851966266949548	-0.0839279936637662	-0.0596694544311088	-0.05391175964548	-0.0680552858993577	-0.0556007067572006	-0.0802923799178976	-0.0599365162685315	-0.0531392173413828	-0.0317358324060987	-0.010082762885406	0.00881334468661932	2.08493591032987E-4	0.0327500247226973	0.0636040298391701	0.079585999968252	0.0934007356399054	0.108688260088325
0.0121053430559368	0.0225149226757218	0.0677702724598426	0.119419133756708	0.185254895736995	0.209789987681628	0.212062407937191	0.24269214699963	0.259899302969794	0.167619644117071	0.148646755491285	0.183769237710661	0.0694298304401915	0.0324602067291717	0.0141703414672957	-0.0463410690220409	-0.0965276467273527	-0.118814083729095	-0.127833794890595	-0.127900648644247	-0.0922153805000945	-0.0849625982574251	-0.102115188790492	-0.0920897699612972	-0.0324646416037909	-0.0158803171491416	-0.0372698887001201	-0.00205180658004901	0.0492118792586295	0.0333270995192724	-0.00716759357901152	-0.0729031602994619	-0.108906742670284	-0.11782858276496	-0.0908303243252142	-0.0894669398756889	-0.0924485282230604	-0.0814848899356	-0.12082077914582	-0.11518014426318	-0.103566291117084	-0.0600156401488522	-0.0396501609808019	-0.0020309208362205	-0.0138876130661016	0.00116460209201144	0.0363027020087651	0.0581432109418653	0.0534302964256861	0.0709097559705099
-0.0302964424586829	-0.0177599314245057	0.0257210075227604	0.06994156402088	0.1294088090294	0.183169493669181	0.163040121736387	0.205754654034273	0.206140398408967	0.122612126524724	0.0786920014842658	0.110529693431881	0.0238036920201354	-0.0239637667941596	-0.0379658400154107	-0.0723065947936805	-0.142199500060652	-0.167153714878534	-0.16976988301077	-0.155561316318901	-0.153085781856752	-0.14920066493159	-0.14677709046666	-0.140153768617623	-0.0945108475693583	-0.0497221190753925	-0.0494230155467496	-0.027281964868694	0.0302811593068005	0.0209639032287315	-0.0269405004612612	-0.0580898655382175	-0.121108514385935	-0.109308046272553	-0.0792296591523719	-0.0858737624301662	-0.101911671384173	-0.111939282253295	-0.163594568304262	-0.143779106527342	-0.128915873293382	-0.105412919733133	-0.0811336970302013	-0.0283235358131217	-0.0420528842018414	-0.0172026762786113	0.0278530289932608	0.0529111768802179	0.0671975244570222	0.0908267859513743
-0.0498069656117936	-0.0457991601146972	-0.0252897447499901	2.61404768348428E-4	0.0343695305620293	0.0811536706573157	0.0642165555305993	0.104057300002328	0.113372362119875	0.0598474634952278	0.00922833859463121	0.0203657098398	-0.00543318267658193	-0.0357705557466985	-0.061619175920018	-0.0823664794383702	-0.12391512286175	-0.146321761430977	-0.140248381818833	-0.143117576570599	-0.136308395852946	-0.127673954697533	-0.123183201665964	-0.13098034728341	-0.0669013519631005	-0.0249255868537315	-0.0203476630510572	0.00429052674548601	0.0692853839650879	0.0329758034670697	-0.0209047363389035	-0.0606439835002028	-0.139749655454567	-0.127785748504116	-0.0864513628898138	-0.0923181378494184	-0.1231847716522	-0.133090819239329	-0.189412072817217	-0.169092098811758	-0.165666851282846	-0.139458806080494	-0.110538031115175	-0.0577340390788173	-0.0683480184564922	-0.0387652582262822	0.00633467018408589	0.0297952426140476	0.0565116503748232	0.09270399749141
-0.0254618866333814	-0.0359155484641181	-0.0337716373683802	-0.0145448062772816	-0.00274349826349822	0.00256602532979998	0.00499378834753382	0.0559779403463005	0.0552616784164482	0.00740162156190972	-0.0134249694426412	-0.0134383992821349	-0.0325771165599361	-0.041984823808902	-0.0583592860698926	-0.0866610092444707	-0.103718131744848	-0.112638984933018	-0.113398518855752	-0.134714840067505	-0.137212650402057	-0.122685104948637	-0.127735804686559	-0.144286755846875	-0.0411771703787238	0.00100781564272368	-0.0290992904437718	-0.0143102255952584	0.059725821856646	0.0222032969244477	-0.0157699859451499	-0.0642506736793474	-0.110172479738252	-0.112930012666833	-0.094152318133693	-0.0970974484940889	-0.11243950295211	-0.126427396441914	-0.161086476020163	-0.156416048142926	-0.1660310560388	-0.131979175863816	-0.107255211875243	-0.0558043900097015	-0.077468839467801	-0.0746746442290719	-0.0230203920938813	-0.00719765825074017	-0.0107044855891821	0.0214189755460499
-0.0134473391808758	0.00943199282169037	-0.0043852028405026	-0.0287234931985088	-0.0178744487418997	-0.0148123892691799	-0.0103493900622804	0.0244630796761461	0.0220750356497545	-0.0109990552169509	-0.0439852973042591	-0.0500267880391018	-0.0511103757061105	-0.0688543645663537	-0.0971920789105781	-0.105386293048955	-0.12001127349317	-0.155875265018102	-0.13091350225591	-0.150510675998334	-0.17109199268776	-0.13638692020779	-0.122287582064481	-0.144841607723083	-0.0488211604300849	-0.00881880413588668	-0.0380639103862899	-0.0244784540802606	0.0609692906990459	0.0104539935028258	-0.0153393646016832	-0.0568722932610306	-0.107700538527951	-0.115854889343911	-0.0857526975904738	-0.0800078711273361	-0.113158543722788	-0.114351149441599	-0.146344494264213	-0.129931314246125	-0.138649446041467	-0.0990767654701529	-0.065311901110692	-0.0112895757793851	-0.0232295511313461	-0.0108577574489264	0.0394758031738032	0.0580698144588991	0.0653587577110291	0.0969657318679994
-0.0646970386056167	-0.0449986689719799	-0.0312470844639163	-0.0177383191580374	0.00467847254790736	0.0244856472185238	0.0109625635836258	0.0415132080559815	0.0448805213219878	0.0123556878085939	-0.0302187069727706	-0.0312435528093867	-0.0359422459276105	-0.0550997266738312	-0.0837804805589544	-0.104121415286495	-0.143304406508977	-0.168234899034915	-0.145301426832987	-0.151955554115783	-0.164756552433572	-0.144299263109389	-0.13324575692119	-0.151090850116601	-0.0738900660369776	-0.0153004333828816	-0.0300307250019717	-0.0158444829227795	0.0662328743798766	0.0393185368676291	-0.00448530518360613	-0.0403392524762268	-0.105021025800154	-0.106352207352066	-0.0713241463071622	-0.0650297506500384	-0.0957026596229312	-0.113282672400913	-0.158529108523313	-0.13963063049241	-0.141588426297758	-0.111657250575187	-0.0919331489111923	-0.0345648452139259	-0.0336593676000601	-0.0155857758387602	0.0294147112549136	0.044398601236689	0.0706495840922648	0.0968640538029309
-0.113446491922149	-0.110242924087579	-0.104896302597774	-0.0749836035589927	-0.0491897203831048	-0.0129165365553815	-0.0311697202584561	0.0164184118811916	0.0161258618567907	-0.0202335833608706	-0.060229112115414	-0.04622121256252	-0.0514337062155579	-0.0702073397050624	-0.092152741853413	-0.0970052616599561	-0.142938719384214	-0.164616271205263	-0.150569452591369	-0.158537144546417	-0.165928782690629	-0.15476053710512	-0.147696243077917	-0.154311028047116	-0.109276295081094	-0.0499941030752473	-0.0486613709849352	-0.0521975433224654	0.00531928927803384	0.00776681764429489	-0.0191576008595083	-0.022542303090983	-0.071743909035131	-0.0477764015496712	-0.0239826055654413	-0.0269150233251057	-0.0440156732777055	-0.0764203115273409	-0.106110167534434	-0.0849786188699497	-0.0938445969114748	-0.0820109146516811	-0.0775922241398022	-0.0198997333434187	-0.0132011460770573	-0.00728247107928562	0.0231779332914951	0.0373912819952594	0.0564429901253214	0.0675979049631067
-0.101392137048661	-0.0868498948465578	-0.0823753185629519	-0.0622980451860592	-0.0366801191571033	-8.0870857761774E-4	-0.0183892753355531	0.0203719677415772	0.0210054827784408	-0.0113680296380396	-0.0565829633635792	-0.0301699687956966	-0.0225700490431515	-0.0544373732361421	-0.0687167138204401	-0.0736875298384746	-0.116431346497481	-0.138899202486189	-0.14318177743647	-0.151235874866233	-0.152787164523446	-0.144804052591499	-0.13704576481758	-0.142013017496027	-0.120436320118219	-0.0616478615995742	-0.0605709081420345	-0.0652937584014638	-0.0257750385458297	-0.00209229281290765	-0.0265482958629364	-0.0117176829914974	-0.0485094957326463	-0.0338522241546516	-0.0192735632409396	-0.0250490324852991	-0.0422793213538449	-0.0956929833752079	-0.101883373648345	-0.0905035891271868	-0.0814101888247617	-0.0688070795053015	-0.0737764278020706	-0.0307073196795148	-0.010308949991191	6.96635186131417E-4	0.0103499252231251	0.0191404356490313	0.0509200692051187	0.0506229786893188
-0.11767092663404	-0.114476419301133	-0.11976616410595	-0.0939275057778835	-0.0787921165650524	-0.0324054107334574	-0.0525321856398442	-0.00405084935341902	-0.0204097791781688	-0.0557088119881307	-0.0924483412144498	-0.0880624544659294	-0.0833918489713513	-0.103962270527817	-0.129262706444274	-0.129643499458812	-0.150648850542286	-0.176170771563865	-0.186438022030699	-0.193126734553896	-0.191076853284794	-0.185272696296037	-0.183032227435387	-0.186868884653645	-0.127756307129337	-0.0908572926718637	-0.107585236063172	-0.109552414335116	-0.0418323171040571	-0.0452892078085997	-0.0571152298308751	-0.0527241740123146	-0.094825603346498	-0.074474682997035	-0.0405599041840252	-0.0493006385377713	-0.0788519442733732	-0.11815410224945	-0.112104292507752	-0.0900939902807257	-0.0831017016846535	-0.0452693263238554	-0.032286133893316	0.0181127731960796	0.017154861062025	0.0242028829307448	0.0590120813212513	0.0682232480870283	0.0740831210675634	0.0819697528513077
-0.157265640666915	-0.16312301188523	-0.18080510127546	-0.147364929742253	-0.123610930990957	-0.0689735397886652	-0.0865274614874663	-0.0365467715214616	-0.0545448976982918	-0.0903086150473224	-0.114740926547767	-0.101437077299248	-0.100609385139278	-0.114677419257752	-0.136480025670315	-0.123144821440455	-0.153839947096129	-0.171434920065658	-0.183652459919642	-0.183553362439585	-0.181478390190401	-0.175399713852968	-0.172224393791568	-0.176173019277256	-0.123312167454268	-0.0881109268910244	-0.114277178494957	-0.122813901857927	-0.0556363593857633	-0.0629508886219274	-0.0503953960800585	-0.0430942079551416	-0.0697453554152057	-0.0410202634480239	-0.0113750548462275	-0.0162992944823346	-0.0368533968385425	-0.0619377020779956	-0.0591005415679454	-0.0366352013449609	-0.0359621379148332	0.00816458503295472	0.0246924897083007	0.0790075009352561	0.0689136370956057	0.0642058688109037	0.10448110471159	0.119941315906023	0.101428138489346	0.102368684262363
-0.147137108828226	-0.155558432736049	-0.176655283048161	-0.155372202356184	-0.137478541833015	-0.0862611925130074	-0.0853064060943213	-0.0424569117976632	-0.073052725204645	-0.103258526357316	-0.117769913850809	-0.101108286573498	-0.102094776405105	-0.110113814382751	-0.11969434452527	-0.111926528352476	-0.143492098121323	-0.157310530945003	-0.15981152624243	-0.159790882489139	-0.167812423430915	-0.16058161511577	-0.151150721306028	-0.154886654748437	-0.123593728105771	-0.0843474081138155	-0.105074861148631	-0.121375182569784	-0.0677210050844262	-0.0593019617712051	-0.0348320553645597	-0.00514017504716847	-0.0213034561238449	0.00912966733165889	0.029291147464599	0.0158341856677154	-0.00127052499574491	-0.036781273154772	-0.0252578680230812	-0.0074391991119168	-0.0152721860350537	0.0173670019335434	0.0176233755593178	0.0637918418254921	0.0664772911582537	0.054294057563875	0.0744714057867129	0.0925382771843492	0.0803185974823694	0.0608265203327635
-0.074784446377595	-0.110894688726819	-0.142279708287212	-0.138935448140628	-0.126062980200975	-0.0966813597750295	-0.0895871385837721	-0.0396564563134669	-0.0736568558770306	-0.0942331225383431	-0.105122469473068	-0.0900408819148583	-0.102026753856497	-0.105250308014429	-0.100155991131963	-0.083155750030383	-0.104436591560682	-0.111113422663831	-0.125220087681785	-0.126550989840595	-0.125685679005589	-0.132608179913925	-0.132529712389542	-0.135469900096104	-0.11890369034114	-0.0968306408660989	-0.112994777154012	-0.120318772894562	-0.0753458926110828	-0.0788478586573103	-0.0522290023557102	-0.0193792427677685	-0.0292195323159522	0.0053458501062599	0.0201859593062019	0.00484316850794453	-0.0140795893763229	-0.0482789670744025	-0.0314963569446044	-0.0188559941575463	-0.0153849519758899	0.0255460340048552	0.0384685160487453	0.0678474623446162	0.0701588140011269	0.0474031459295841	0.0672494704299158	0.0805120445469469	0.0642110960149832	0.0470300725462265
-0.10176419629003	-0.149011750977041	-0.198444961752468	-0.20990507660162	-0.194055596589733	-0.149263592616786	-0.138751224321767	-0.0774187132360048	-0.124704874102461	-0.137230452678043	-0.125589137244226	-0.129041722570219	-0.144685690153904	-0.129614427356427	-0.0995037407741754	-0.0886879195347023	-0.123102225668816	-0.095030660288421	-0.114961848941383	-0.112827512050091	-0.112440254830582	-0.126789160808122	-0.116642306866732	-0.107273622715977	-0.0947738325967692	-0.0782966822077604	-0.0992847636684326	-0.104636238932196	-0.0575758569330908	-0.0652816921601758	-0.0551184807179435	-0.0232809371599493	-0.0275221878992654	0.00578113025638532	0.00499441069658251	-0.016406898626718	-0.0149357560340038	-0.0352690205939802	-0.0202243015745288	-0.00340588957514856	0.00663949548889833	0.0351644901819451	0.0625576211043917	0.0946633746870991	0.0810835646912915	0.0515019967778012	0.0781910182619709	0.0943335214052916	0.0584885176986754	0.0498299824963735
-0.168599631078838	-0.186537987395224	-0.225669500182726	-0.208090815701127	-0.219276798787195	-0.175304006869177	-0.171528494203105	-0.112743770448111	-0.168718234837707	-0.195945867623886	-0.162499580487197	-0.161269144221535	-0.187395282390292	-0.171234500998315	-0.121986380827701	-0.12582890549365	-0.144765198949912	-0.129889702779391	-0.154876954798927	-0.145991459468381	-0.143643448373607	-0.152516088592607	-0.138680129505933	-0.123008411425505	-0.0882647961985594	-0.0781947379525015	-0.112603787091185	-0.116092516068739	-0.0628750469532225	-0.0676079859780937	-0.0514205652414006	-0.0211204555511566	-0.0117647585679173	0.0170665919326339	0.00670418139956735	-0.01338317741041	-0.00425627657534258	-0.0317218324788162	-0.00761717993051508	0.00483579938426928	0.0244378560338463	0.0549220044900083	0.0660353968017055	0.105131807626693	0.099765329903514	0.0647322174178604	0.0846682651914935	0.103462280780353	0.0587729291257518	0.0365703500171772
-0.152232569806688	-0.186360260267815	-0.21898933429196	-0.193797079724113	-0.199695132978483	-0.162628766113357	-0.154072505435773	-0.0995604509678891	-0.152250692558254	-0.176623994107429	-0.149124287276569	-0.144568039163161	-0.171794024678242	-0.149883545930514	-0.101502360838908	-0.105826076966423	-0.12956690953412	-0.104838226061163	-0.11784597970299	-0.112328795182397	-0.11159388524502	-0.119437288521229	-0.106422538465858	-0.102813349761057	-0.0711397236845548	-0.0626283873705334	-0.104068296666921	-0.112816152505447	-0.0831635954306052	-0.0672010648075135	-0.0380131704792655	0.0165395632866075	0.0263588708742085	0.0605783436568087	0.0385679516503561	0.0115054900322493	0.0360624029742583	-0.0108885065886505	0.00849233397119196	0.0157081111846925	0.0202357120728775	0.0527618423436252	0.0438619119411885	0.0651194654358188	0.0680978558767918	0.0231596307483249	0.0302653386349372	0.0434492179862291	0.00221881223059605	-0.037652492776514
-0.0916992301624093	-0.164703281838834	-0.198429143766421	-0.184407085017884	-0.183360821561908	-0.156638008859839	-0.153826125720164	-0.106159091421595	-0.138990514902831	-0.136493496426756	-0.106744278444694	-0.113354793214131	-0.124035901290943	-0.0809971789122193	-0.0268223589280738	-0.0410115601773519	-0.0520819631270739	-0.0168011671215956	-0.0405343161642744	-0.0457315693728979	-0.0443083863794507	-0.0689754192273772	-0.0709844265469029	-0.0658463441870296	-0.0625122852068074	-0.0581558461676209	-0.0936076495834362	-0.10582006823143	-0.10049445074583	-0.0597319520321607	-0.0455158714126263	0.0294957255754485	0.0385502691649392	0.0696401483608798	0.0361784759853041	0.010231278846597	0.0555651440976609	0.00596773866312852	0.0167947547249273	0.0247981211076767	0.0198939542088467	0.0383298141054062	0.0302093432566567	0.0296519187999321	0.0216693020133874	-0.0191401962968472	-0.0163583660812225	-0.0182184736645929	-0.0640049974233725	-0.098415001777279
-0.134064613880581	-0.176296668035928	-0.194903965356389	-0.171685475719461	-0.173500740426457	-0.139096270914808	-0.13447291849637	-0.0946858595394865	-0.147320781673363	-0.151033942874098	-0.110754554824809	-0.125751670068163	-0.154523980625527	-0.115731600192095	-0.0426007983323991	-0.0691131173187842	-0.09102768214213	-0.0445653720793403	-0.0617001774542724	-0.0565993402489077	-0.0581034057960805	-0.0676463750102736	-0.0682144978472793	-0.0659781687853112	-0.0183444915242215	-0.0113287399445923	-0.0629042428787692	-0.0624085099267783	-0.0279003139237668	-0.0169250536405025	-0.0151395715350273	0.0290037256240474	0.0304856769827572	0.0462471420874883	0.0269862489639429	0.00993139565576586	0.0450364344921545	0.0103903419392434	0.014455299040333	0.0241338541024581	0.0441163555037252	0.0479069848930562	0.061871868247178	0.0700916021524379	0.050764387472178	0.00731139103480572	0.0237846213863662	0.0201988994699297	-0.026779624257931	-0.0599047062020654
-0.12737873292225	-0.148642103428071	-0.206599410786728	-0.209537974633879	-0.228292987264745	-0.197688451941522	-0.181143518854464	-0.134304258466875	-0.195806878962249	-0.22240279383251	-0.165462048818875	-0.16389786950515	-0.216935766441414	-0.177500617804808	-0.0895856801362636	-0.127499335764387	-0.138196336080085	-0.0761189525894097	-0.0857223200264496	-0.073405236047994	-0.0723125345905153	-0.0719477396201563	-0.0730098862080257	-0.0693971103161347	-0.00554443489600187	0.00633541443285106	-0.0513311097958618	-0.0468918941935532	-0.00554940381860691	0.0037806505908846	0.0112063835879512	0.0524054538004332	0.060976483265093	0.0703754407976961	0.0477504106256869	0.0359470797294912	0.0711450274373883	0.038905548253762	0.0354473400838993	0.0429338429859032	0.0600456168521176	0.0583571069282527	0.0479697089458632	0.0654939691819763	0.0658788501621813	0.00907014003996992	0.018013057152176	0.0324164875036726	-0.00567062512835784	-0.0397780423260595
-0.097010990978389	-0.117501525563595	-0.208718300896357	-0.245518305203567	-0.264935849938339	-0.24624283132345	-0.210653370067573	-0.158940526303153	-0.209318649821169	-0.220132393911239	-0.149397078274535	-0.128613759441015	-0.1669401024186	-0.122369926937582	-0.0281889507570112	-0.0458957210680954	-0.0634293536618308	-1.62938859772793E-4	-0.0110585649558134	-4.70818025341827E-4	-0.0100924616010206	-0.0124657755464492	-0.0166094353831003	-0.026950682666887	0.0188373270109865	0.0203666335413494	-0.0385145782484694	-0.0486978163529741	-0.0384364328623624	-0.0124414667879598	-0.00859915900372015	0.0519437757916227	0.0676699009880178	0.0742833054699838	0.0313300986388562	0.0122678362435719	0.0715311286548862	0.0429104715662524	0.0573925653534869	0.0497888141038026	0.04964423988798	0.0202826344931613	-0.00845853634053214	0.00237039566365335	0.00461434006012252	-0.0566298542477324	-0.0631876975075891	-0.0567002986323892	-0.0909869619897425	-0.129564842721435
-0.0323671265518589	-0.0920007419072951	-0.190152921011491	-0.238385726584793	-0.241979525659533	-0.226671940272063	-0.187381348969668	-0.14165845513781	-0.166162244065368	-0.169401465498497	-0.11109434912679	-0.0852082174971246	-0.114453848135628	-0.0644661587408058	0.0304224979785815	0.0115662577945075	-0.00123022586248727	0.0681251475067851	0.0614124726657623	0.0775920817697969	0.0706884827178544	0.0522466810541484	0.047067401406008	0.0445936067644932	0.0526229311601789	0.0601075894161017	0.0222570164517124	8.91577921528426E-4	-0.0183578920223496	0.0120451726637342	0.00216380017216016	0.0577636292530236	0.0688822625854501	0.0738118165801477	0.0243430606243574	0.013051759501488	0.0832811786615708	0.0684220252760232	0.0598623388221223	0.0552799713361502	0.0530499001708832	0.00785598337520373	-0.0225739249363004	-0.0254134221616482	-0.037365047856781	-0.0789131767520245	-0.0843128817787705	-0.0913072555047552	-0.121224098003906	-0.146562705595123
-0.0926859991142746	-0.146468260030933	-0.295721764578642	-0.333367389013931	-0.323482602558039	-0.209756989765062	-0.14058712821476	-0.0433987668317315	-0.078450744855939	-0.129415422353116	-0.0914452983435254	-0.0395361343550238	-0.084202378345475	-0.0495608187806302	0.00896246251791494	0.038439829623746	-0.051336314492095	0.0413350807389312	0.0431633255170075	0.0702179524683254	0.0653635859364815	0.0375467505361307	0.0468563216490929	0.0484737523797952	-0.0343140149640876	0.0245117076246568	0.0391009144889418	-0.00154770456655465	-0.0383634223574374	0.0140987889629985	-0.00376278959113186	0.0152416045994712	0.0262979896117098	0.0310873709873094	0.00766554719781893	0.00154993719436656	0.0442111752941111	0.0247049262133174	0.0265893433948849	0.0205097618997355	0.0302859972705833	-0.0241213874290328	-0.0321829319205943	-0.0369097255545851	-0.0325940565550877	-0.0229039454068916	-0.0468353419910258	-0.0470504960864862	-0.0128140618222185	-0.0263728878765606
-0.0129674641515346	-0.00516846783635152	-0.124818031787357	-0.204267486379226	-0.231858740883288	-0.305877205217966	-0.218804587184433	-0.210025073970079	-0.181274668130781	-0.134593807400328	-0.144567027772398	-0.136587456466355	-0.0239742552464874	-0.0189570575927158	-0.00813855924702864	0.0277641575562831	0.0844931432686609	0.0548418856327991	0.0217705010220755	8.90121300156106E-4	-0.0150038807173628	-0.0168757242526256	-0.0330701040673652	-0.0667674326560607	-0.0584066899356147	-0.100404305264171	-0.144449026346579	-0.16832536035401	-0.172071789549608	-0.168885446169483	-0.139474552212537	-0.0616474272762116	-0.0313512925455828	-0.0156719872690894	-0.0336565245063146	-0.0376570516649098	0.00321144096146278	0.0204878575870707	0.103684642821849	0.105708697576334	0.107980905392681	0.0905719333657769	0.0865551815516879	0.0686841366615314	0.0720070783259264	0.0420924687024307	0.0506002526422185	0.0402438707253505	-0.00683004952863085	-0.0240049486871622
-0.210396547561966	-0.256538463686398	-0.240135621515384	-0.140970787144324	-0.164164123461058	-0.133879044202003	-0.137664733897645	-0.127276801428864	-0.130965114167698	-0.0688137534208558	-0.0872917111439316	-0.134216007976252	-0.0325630293377657	0.0112680046520231	-0.00702527121079396	-0.0085133659771285	0.0448996885116252	0.0369399031282131	3.36452327588804E-4	-0.00551250867418263	-0.0247787448288624	-0.0545788124120749	-0.0628163303676265	-0.0762818248130682	-0.126166317496889	-0.155416290496141	-0.164037672625392	-0.199648339660884	-0.236773484847298	-0.200491536029086	-0.180686034860357	-0.0821267002289368	-0.0602046698773873	-0.0206935780446729	-0.0419608052032571	-0.0824107830788663	-0.0240551637960598	-0.0622867252863858	0.0362001044596845	0.0176418130708514	0.017867918200055	0.0100146507741427	0.0147043877437462	-0.0128307895753679	-0.02755330316744	-0.0461896549435806	-0.0442084826016314	-0.0892780238015886	-0.146081712539688	-0.16655443081169
-0.202244709955503	-0.252039871663412	-0.27362352401159	-0.194529865177439	-0.218076260250852	-0.156102198464709	-0.145187873413346	-0.118797437750506	-0.141206117518645	-0.0921974873421826	-0.0892595571535638	-0.126829694561489	-0.0599824573972214	-0.0096418489882096	-0.00144369777530979	-0.00896050560558714	0.0188831856604606	0.038075461135213	0.0117276510709908	0.0181013837136536	-0.00576403192342862	-0.0411809140931597	-0.045559900176126	-0.051717038077101	-0.101165080320798	-0.125196285332811	-0.137491084409601	-0.173618557942042	-0.212610756556834	-0.170984940170117	-0.158100037387128	-0.0713432351224687	-0.0357914450782372	-0.00379654005051984	-0.0358379645143261	-0.0701044259199898	-7.15213722576468E-4	-0.0336762365873327	0.0437250468095971	0.0182533264693016	0.0207589146029196	0.00186049903168222	-0.00246305198120019	-0.0346813462437008	-0.0500686695446991	-0.0614031838014737	-0.062009195981802	-0.103824510229296	-0.157564554986043	-0.177826033524935
-0.123801953888728	-0.159629531052174	-0.290404004810396	-0.303381222885031	-0.320613172695569	-0.212922607635631	-0.14301503007222	-0.07577938316837	-0.106404937495917	-0.0999835946398019	-0.0793565803800473	-0.0659507427663925	-0.0490306370156655	-0.0200919027573447	-0.00782916478804014	0.0288152919315369	0.00526752337413652	0.0350038564648783	0.0251972282058639	0.0492367410761218	0.0238813315426168	-0.0135655256476921	-0.00197868500661266	-8.06172601150249E-4	-0.099317028161276	-0.101531990982965	-0.0890014869736454	-0.134212376111796	-0.188863389558102	-0.139917895760665	-0.132568223046512	-0.069841509243737	-0.0297707256226747	0.00907602765153178	-0.0217579560323709	-0.0456127237328528	0.0203850002942831	0.00538066198649964	0.0514120312395455	0.0276608213437588	0.0270618004584035	-0.0186839009561542	-0.0314229060540027	-0.051836447125499	-0.0532978712118427	-0.0453864212703078	-0.0640231562821751	-0.0880767648750066	-0.0951563823750662	-0.108708579223332
0.00234893444031915	-0.0257863025554849	-0.155853669213704	-0.217551518472304	-0.238902426835632	-0.244551003734895	-0.161981076694709	-0.131961337903721	-0.137767422983814	-0.102785631275047	-0.0756993602192302	-0.0687646901502121	-0.0320600448577406	-0.00477022620373406	0.0271452063539334	0.0437289893564249	0.0651147976797332	0.0717544782119766	0.0607459810442192	0.0714713532383576	0.0519839284837974	0.0259309733358631	0.016747308812724	0.0146197338584643	-0.0137044403792269	-0.0568855895058428	-0.0712648953302814	-0.0916629369049028	-0.128106204888649	-0.111703959324216	-0.098052396231612	-0.0610966345523052	-0.00887076759424578	0.00159303608984665	-0.0351357260224057	-0.0360132374654305	0.0296985632573804	0.0510398010718139	0.0974951478728711	0.0815587349286327	0.0621148104862693	0.031166839846852	0.0227415664893731	-0.00921586104669305	-0.0114723612318253	-0.0204716788298536	-0.0216510729904639	-0.0452643384283755	-0.090375374261509	-0.0939887953096619
0.0106058100169945	-0.0452457535794759	-0.101842754781254	-0.117455700019518	-0.126817049562706	-0.157043176112413	-0.130813305819731	-0.105466670468047	-0.11396338195827	-0.0900999371761628	-0.0499507494257573	-0.0542942799357578	-0.052318069597682	0.00534131197065626	0.0705088825027028	0.0408018037570099	0.0525149351718976	0.0883204388073912	0.0817168980059209	0.092129576632615	0.0643116616094976	0.0438332105331924	0.0290568709728656	0.0205985249355349	0.0452999863224052	0.00889906960471575	-0.0146557635431277	-0.0308186219316985	-0.0633441363655697	-0.0482350109789839	-0.0618719144510696	-0.034684077789747	-0.00906268136329228	-1.66233548534553E-4	-0.0467545166657012	-0.0544658213421933	0.0127519554904952	0.0121997874940102	0.0220198112437559	0.00685690271562224	-0.0250730480393393	-0.0464473298229237	-0.0531431729093456	-0.0704063367756564	-0.0981115947583009	-0.117349227149093	-0.0997620650765734	-0.124621989094769	-0.189504297283886	-0.182002499880226
-0.00841772023016344	-0.0684936686665912	-0.0608226728566669	-0.0430446950665138	-0.0389620844001118	-0.0640734328967036	-0.0774291644590867	-0.0400562398760659	-0.0392828616683988	-0.0557702107165231	-0.0162193296989201	0.00307001748160175	-0.0485379466923828	0.00286040148089726	0.0883038845852137	0.03522732286142	0.00826055829876309	0.0715636185471561	0.0699305820669772	0.0822690028426655	0.0602967139487356	0.047428533656054	0.0375815814478694	0.0100442026179846	0.0529695777729861	0.0574659969375501	0.0223517851193249	3.99799797777246E-4	-0.0126709676227242	-0.00102833034552493	-0.0322460193386406	-0.00472068808897465	-0.00511624352936562	0.0104423647903745	-0.0333798100146634	-0.0412969162258273	0.00622206041963775	-0.0179381489035408	-0.050916124908002	-0.0580055230693237	-0.0940719561363929	-0.110601024703065	-0.115058196881487	-0.118809266133585	-0.155433504530092	-0.167559463237616	-0.140620610612427	-0.15713770799441	-0.203998602577957	-0.186103775067343
-0.0111604508059467	-0.0763855349003019	-0.0468676150718321	-0.0285219312179	-0.0430157756271194	-0.0844645632588422	-0.0892817953060112	-0.0573458888206056	-0.0491896448178075	-0.057398262862448	-0.0118165908288389	0.0126763253478528	-0.0398553665729624	0.0135427170478601	0.0976152162591458	0.0456021798861782	0.0349868064830283	0.086909364656227	0.0631610313347102	0.0760019339127024	0.0730011292047145	0.0455745585152782	0.0360565968665457	0.0357841680581147	0.0784520445033458	0.0599917924194743	0.0159960718147086	0.0156150119360368	0.00314092714687027	0.00450530750404173	-0.0110104490371296	8.35786456343632E-5	-0.00527999408977111	0.001410531975655	-0.0423597065431674	-0.0359500266256236	0.0166878560399879	7.33680222458125E-5	-0.0249712267070715	-0.0354802618868487	-0.0623360643565234	-0.0762685268409987	-0.0849600380200777	-0.0866249997068638	-0.116654935189152	-0.146340203149953	-0.117209632394344	-0.127947578100026	-0.181185813184291	-0.169643709138922
-0.0128740089088049	-0.0486759028641629	-0.0276204020910512	0.0104900252592561	-0.00716805716872156	-0.0262881418452026	-0.0451632092859963	-0.0112297251609856	0.00246868458272996	-0.0206731071322388	0.00144321275270771	0.0358214944224268	-0.0139801164284889	0.0105466721367093	0.0780300824701069	0.035683581632321	-6.9036335107648E-4	0.0277804972355152	-0.0049125273981859	0.00502335872378231	0.0182788356570422	-0.00611241188206378	-0.0144800768453351	0.00739748061049271	0.0522224450370479	0.0104727956235987	-0.0118512626739791	0.00872135840330857	-0.00313917563683489	-0.0232368044351442	-0.0210701590650298	-0.0473413460633489	-0.0586690403892279	-0.0547646425686544	-0.0757955199078339	-0.0708331982028258	-0.0327383373719412	-0.0306288785542359	-0.0198527357157395	-0.0354900073016644	-0.042165827410688	-0.0276841031506792	-0.0257142692319007	-0.025524824483223	-0.0467862815910179	-0.0681118304019025	-0.0369100422686894	-0.0479651744850734	-0.0895052218586667	-0.075734948511332
-0.0198479636786724	-0.0572149567055139	-0.0400691567787306	-0.00169357639211734	-4.54122924862111E-5	-0.00774926056686462	-0.017737199606013	0.0277820445196482	0.0423466677185629	0.00308712580949785	0.00421074631274024	0.0461754118430129	0.0117828220851327	0.00332763148229336	0.0530814425807895	0.037574142415355	0.0114561106435894	0.00789102382985555	-0.0264865758943157	-0.0403500225298724	-0.0321880386575543	-0.0451527346332088	-0.0579600773305829	-0.0442843796002482	-0.00584106119322588	-0.0473603631683844	-0.0748015915397968	-0.0562084359375484	-0.04773390707703	-0.060882234684091	-0.054302470117588	-0.0698703660189328	-0.0857408640548721	-0.0806856190417198	-0.0890880789708432	-0.0760163785409114	-0.0438369588924235	-0.0348310388251934	-0.0144622652301151	-0.016476261433193	-0.0254365690966988	0.00851571902705624	0.0174685822038905	0.0204981353492615	0.00998478296058164	-0.00611360519766092	0.0279902161051347	0.0255334586230758	-0.0139733548673301	-0.00381696842330064
0.0277703557413949	0.0067212178809209	-0.0566125630933285	-0.0769700803641669	-0.0717347505933395	-0.0602001542727193	-0.0130558692947349	0.0735488081779564	0.0845293245343078	0.021895272710604	0.0335659749808448	0.105498183251808	0.0621543293496621	0.0445163116275559	0.0784692995943635	0.0800311849727509	0.0579999982014614	0.0334610633563877	-0.00565893347559197	-0.00647934931150751	0.0254809930224579	4.48694396067633E-4	0.00560132149242591	0.0263256926403492	0.0116142005684021	9.43164202816204E-4	0.00130587569740154	-0.00466007193035869	-0.0054212272094433	-0.00926678129483377	0.00432339584069694	-0.0235470095788947	-0.0335904191948571	-0.0270125228718393	-0.0410095748004957	-0.0178938041568063	-0.0272470990916658	-0.00300363301243482	0.00467687247656943	0.00843745657505313	0.0164795468443486	0.0359380949645792	0.0488013477593049	0.0505594642209096	0.0379636679302395	0.0420108791469159	0.0692763539760425	0.071410232722974	0.0627742088444822	0.0740178748406817
0.0288875812956339	0.0173426007073353	-0.0214005505013793	-0.0371552988805343	-0.00587819858592411	0.0114034185580745	0.0612836999246383	0.141462369758734	0.166830713479074	0.0728806670742707	0.0596234531212438	0.16956915625086	0.141090109532602	0.0635448530127317	0.074097582589456	0.104811110617539	0.0848651982987967	0.0276147624333062	-0.00325869890949817	-0.0274287170660081	-0.0160286470620555	-0.0232887986244836	-0.0427984333725854	-0.0537188000379597	-0.0556363534898287	-0.0715837761216442	-0.0922378073289529	-0.0911719907060279	-0.0604427683658948	-0.0792714907092379	-0.0581536170926871	-0.0776898685475169	-0.0731944104516902	-0.0573834744833564	-0.0387694216759589	-0.00666951822349458	-0.0561829318072309	-0.0156188356219794	0.00118953132016742	0.0113518163961847	0.0205268707731193	0.0734475098207743	0.0862395930825864	0.086032517892346	0.0919523042054855	0.118063782604903	0.139273976078789	0.148864112817929	0.150988620635518	0.159282167538249
-0.0153441754906773	-0.0176516775697293	-0.0191849029130494	0.00887814506891739	0.0537008433146462	0.0791537365324941	0.110101066096325	0.190576628645684	0.192348605011608	0.0933927213117467	0.0881383881446565	0.170958900393516	0.106862147853747	0.0413106817786143	0.0453873265562384	0.046606447369428	0.0193158830971665	-0.0113762215486828	-0.0321596286957975	-0.0517586126867384	-0.0395881391583787	-0.0375096885309761	-0.075715610537922	-0.0900973343772082	-0.0450287941357874	-0.0673433017882807	-0.109558221996099	-0.102893146154172	-0.057858875251693	-0.078631536872007	-0.0576138918687277	-0.062174662994199	-0.0614295676284375	-0.0515654522873473	-0.030602146288518	-0.0208222630397253	-0.0384318616215437	-0.0214816834385765	-0.0265774246966273	-0.0181450341243257	-0.00558275304108321	0.0385016548786066	0.0617129771861534	0.0711757647711641	0.0644588821586389	0.0704585758677855	0.09826496129328	0.111887901825688	0.0935113884031731	0.0836154805453276
-0.0221112168593821	-0.0142499910498912	0.0129301497939599	0.0517259182851779	0.125939805193315	0.205386170580454	0.239996973052575	0.334298420943585	0.321105374037171	0.198950459222918	0.200669573821133	0.279974142199097	0.151251788535801	0.0628227548474574	0.0556636006251778	0.0416003493056586	-0.0118506239171817	-0.0439611891124778	-0.0647017172111133	-0.0694473958192409	-0.0552406467351403	-0.0632843460254688	-0.0772972570561999	-0.0688912019465973	-0.0228124696953685	-8.65704602804996E-4	-0.0271840742613609	-0.0108707458179717	0.0254911081772083	0.0207406170967341	-0.0170139118652705	-0.0381935706801166	-0.0626847800547851	-0.0604491822149403	-0.0563261328707257	-0.0555907118629526	-0.062668700077632	-0.0622597104932645	-0.111560185395599	-0.0923832580537914	-0.0789937619904011	-0.0524671811049174	-0.0320560255072212	-0.0045080195966464	-0.0219060649169277	-0.0172057838102386	0.0138855073039295	0.0316717510110313	0.0313097847346103	0.0329246568323909
-0.0342615679381628	-0.0372364038856175	-0.00225218622527791	0.0489004071451916	0.118915165535296	0.210269053942758	0.207635009906062	0.269873938475959	0.2475261341366	0.13291767178578	0.127438921974012	0.192231055713025	0.0780869763100832	0.0123038933740519	0.0123091615651349	0.0144966517801896	-0.0456527259838912	-0.0769079758529343	-0.0912667111739458	-0.104030375870227	-0.0906264998954218	-0.0914559875456117	-0.0974614912246178	-0.0884452050038097	-0.0727244306484709	-0.0213952517101463	-0.0236443411092423	-0.013385132788806	0.0145956742474077	0.025464225659447	-0.0147366335960481	-0.0319401628743401	-0.0722451944851054	-0.0659420260297981	-0.055361141335242	-0.06067013498192	-0.0667091339606158	-0.0650574953307535	-0.10313100655873	-0.076123189684529	-0.072833202421186	-0.0551237260450248	-0.0444639535857225	-0.0195417060819364	-0.0292735119883649	-0.00627436029542952	0.0204807537049987	0.0370605403474913	0.0582701099466164	0.0616665280487003
-0.0566701401102165	-0.0651830285553972	-0.0294251374736861	0.0413608099865234	0.111983662317557	0.184211140655853	0.15787298279079	0.210963008298694	0.233439182761038	0.119859846018077	0.10677764735731	0.196118651689749	0.116718988048572	0.0410406352976836	0.0462550423534316	0.0759518895064412	0.015287403705554	-0.0259773666015697	-0.0335227105258182	-0.0453800003339777	-0.0355038093794939	-0.027769882002365	-0.0306471523410976	-0.0198119088736176	-0.044297061400421	-0.0226001276717956	0.00271495039355487	0.0105604489207457	-0.00285086273011211	0.024680850124671	-0.00622118140533819	-0.0289977687555649	-0.0679228975730539	-0.062475395419258	-0.0469706785480434	-0.0495858156606034	-0.0428277758104613	-0.0566278987895249	-0.0724229045510677	-0.0484496364423734	-0.0278562228167308	-0.0351303423122234	-0.0386109901489232	-0.0251961442762498	-0.0310970698771985	-0.00597168717976237	-0.00740580983080539	0.0087742707846349	0.0446711685444535	0.0382940421028606
-0.0790592413693775	-0.0831905744390853	-0.0570333649192149	0.0072138833087356	0.0765945092117241	0.139002711321704	0.0881457330487964	0.141282074751054	0.179469630648844	0.0516303486327921	0.0454603856845965	0.137177343514857	0.0853670591687693	-0.00432928507644657	0.0154311373199453	0.0701689073251107	0.00158733876135949	-0.0379729289506946	-0.0448988427950355	-0.0499334485314867	-0.0332153471737436	-0.0283729019831626	-0.0307041885615284	-0.0196035656071659	-0.0588166003808752	-0.0338487669525323	0.00946455509951068	0.0170524077211711	0.00326499326050441	0.0106623773477906	-0.0103899615591789	-0.0386944639914532	-0.0613864028606081	-0.0673610809402926	-0.0411227937022535	-0.035367915479833	-0.0402575209835005	-0.0408593854205107	-0.0438689012094531	-0.0239885819000988	-0.00591273139274825	-0.0252122518250676	-0.022276324052943	-0.0137094665486608	-0.0108720923527088	0.0281608163467047	0.00534846582347972	0.0226947673783084	0.0798386979025631	0.0690648944846487
-0.0574064891048303	-0.063038423043491	-0.0448316198583053	-0.004527312680921	0.0468255438059789	0.0674035830561553	0.0235940695980471	0.0528661052862826	0.13484834046308	0.0601445682787071	0.0397556192146781	0.134431557595873	0.159300471401938	0.0599948050031305	0.0664112321509395	0.166306643396435	0.114244993131665	0.0504936506481528	0.0485155069616651	0.0345997199139299	0.0394985628880841	0.0462132222910457	0.0495305885231476	0.0475421912909225	-0.0332152106484124	-0.0292950466620258	0.0253949997904004	0.0274072384280327	-0.0333071357773018	-0.0120422657592028	-0.0306306291468682	-0.030753830311832	-0.0421993608454303	-0.0437862163116954	-0.0155243752020661	-0.0218314017966128	-0.0178799918309663	-0.0259541080014727	-0.0252933738059753	-0.0134228155595167	-0.00942976573057571	-0.0465847896383226	-0.0515337462198466	-0.0568348096699483	-0.0424492405972471	-0.0205995576755806	-0.0554014137463644	-0.0432432646513286	0.0181228948477978	9.42605936061682E-4
-0.0394957814450184	-0.0441810878668961	-0.0398890863901037	-0.00756962872228725	0.016458704960656	0.0178344723995267	8.9289930228871E-4	0.0183442564026837	0.0888775120496736	0.0391252005154862	0.00929164456465895	0.0942720980955095	0.137214295613548	0.0374988803170751	0.0370128233974146	0.143500920073521	0.0989943203212502	0.0367581886991994	0.0277459530196384	0.0346886986180623	0.0374735377304137	0.0359303676995569	0.0393513093831418	0.0302343239691039	-0.0354343035169212	-0.0415586399872074	0.00986639922942608	0.021074352475743	-0.0424684867058146	-0.0268294817173911	-0.0485819439934435	-0.0394355802354204	-0.0397050143772018	-0.0323084613663161	-0.0241889782321391	-0.0373045604051125	-0.0255363478571081	-0.0408235516230122	-0.0413365995620833	-0.0387251870742873	-0.0349059816764937	-0.0707201934026972	-0.0803879010567067	-0.0853154773533522	-0.0679585480816997	-0.0476924701711439	-0.0745341098336078	-0.0653293124019224	0.00272445732327307	-0.00912635172539808
-0.0364357485819037	-0.0499868202569974	-0.0564610164948039	-0.0340806097981604	-0.0129214889476265	-0.0114834442891185	-0.0170902436912153	0.0154656981002941	0.0560074258094524	0.0184408915620834	-0.00376895360477308	0.049593665228906	0.0888110914451845	0.0132886803221399	0.0175131509881276	0.0971053605354189	0.0558694416492758	0.0222227019339693	0.0217292882195405	0.0393743096872698	0.0448281107440893	0.0427882451084746	0.0506921741972532	0.042620938714413	-0.0402586896606967	-0.0353302561903004	0.0241985980354492	0.0275423495507748	-0.024277832877693	-0.0112500097842699	-0.028134480759408	-0.0329092306285919	-0.0305393397644674	-0.0230145778377241	-0.00998661820621107	-0.0174064153810988	-0.00478405583429213	-0.0279250107974112	-0.0282401940265106	-0.031970887296799	-0.0213251345554399	-0.0625024763443583	-0.0750364526106552	-0.084589329167763	-0.0604337707278064	-0.0439146693763003	-0.0655544041951649	-0.0535446262746039	0.00530450336925649	-0.00200701096014356
-0.0497330489231694	-0.0548342017097209	-0.0768508032136257	-0.0653066652089952	-0.0374833467985652	-0.0192509883885433	-0.0376665860564667	-0.00190384442853263	0.0513700318252243	-0.00132097163840139	-0.0167916073545896	0.0433895619386601	0.0910613190910243	0.0112047751829359	0.00534180134970249	0.100826950972733	0.05578795211226	0.0207501616315797	0.0193782726551098	0.0261763699290625	0.0356200421055267	0.0353434125612329	0.0402510392305808	0.0413477394201968	-0.0532969593766446	-0.0328372404258428	0.0293544769004846	0.0129672646479603	-0.0390346697860871	-0.0140317638362896	-0.0235543705951619	-0.0251378648058941	-0.0283458557914934	-0.0197631256934076	-0.00398762825199097	-0.0102938894439331	0.00605643391214565	-0.0204145915080051	-0.0173274919358933	-0.0122330627747741	-0.0119245882404617	-0.0596445308531311	-0.0817572966576344	-0.0874746290016919	-0.0524748136490146	-0.0264857041498817	-0.0725000169287808	-0.0520868905298267	0.0160016971599955	-0.00376479675230727
-0.0621993773018231	-0.0698838475391068	-0.0904583888622481	-0.0699484837485435	-0.061548633979835	-0.0582929463063168	-0.0716563359796823	-0.0402996044317151	-0.00432560968942878	-0.0483143619155745	-0.0625925424173444	-0.0188503958753341	0.0245125328933155	-0.0329427855977834	-0.0387702318850908	0.0290137711738822	0.012174746449523	-0.0171036760326154	-0.0235213313944441	-0.0087538255686423	-0.0108049781282533	-0.0185007006639967	0.00128732869392962	0.00971072732072728	-0.0634662601870022	-0.0483558029121832	0.0096054786915914	-0.00311540257855282	-0.0348586427091288	-0.0230313716363782	-0.0311237676218161	-0.0246865672863639	-0.0346024125157793	-0.00346881398808296	0.00801811373890619	-0.00937340485094569	-0.0169288994236063	-0.031258408223861	-0.0257127293122696	-0.0123025079810808	-0.0220306040745524	-0.0523122348932588	-0.0658780803003676	-0.0585168847921968	-0.0476265297611586	-0.0175226950754531	-0.0239647481286856	-0.0133728428031939	0.033479324435293	0.0345207897626195
-0.0534742903826648	-0.0710347863136504	-0.0729320443003497	-0.0475208876508498	-0.0241429109904007	-0.0367491681001123	-0.0567293250938574	-0.0339422322996349	-0.0102240056822555	-0.04431093709887	-0.0482240020136192	0.00325329413542718	0.0225724325064544	-0.026000146178402	-0.0212039553538464	0.033994051246261	0.00990924060520842	-0.0176534163071884	-0.0290933246306227	-0.00489335277387722	-0.0076670398388688	-0.026365987209814	-0.0102652954493997	-0.00656872965563325	-0.0735240059772923	-0.0608357058418769	-0.00801185312631487	-0.00611463467961247	-0.0321695791632083	-0.022721493577344	-0.0167146087559817	0.00858001506952668	0.01498218010285	0.0347865820470341	0.0243384534977656	0.00723770616270468	0.0083054735861653	0.00864599915520037	0.0180575362475152	0.0132606042604642	0.0168420809406787	-0.0283120617496009	-0.0452633322640451	-0.0384159240550964	-0.0286863109415968	-0.0238412052075906	-0.0173369212884931	-0.0103639657738362	0.0243021747629994	0.0224504580741047
-5.31320189696363E-4	-0.0143202498423539	-0.0372763181841225	-0.0438568181844398	-0.0167994041758391	-0.0173593642339743	-0.0234536118749292	-0.00834850728405125	0.0204522120772845	-0.0165140502791005	-0.0258784819524616	0.0336813872695066	0.0626031432645061	0.00255388434983836	-2.39069481054999E-4	0.0570941834951142	0.0238366042958963	-0.00393645614359965	-0.00379610601146041	0.00538976494126004	0.0139763602849422	0.010783387787064	0.0304759051126267	0.0252083951271234	-0.0525155109184905	-0.0339115598872706	0.0220403716816325	0.0154371799708968	-0.0359705385565021	-0.0150624244806774	-0.0140599169727066	0.0209527445854733	0.0359411912742911	0.0456532480173969	0.0254610025486836	0.0156837239404789	0.0229873236981871	-7.33721737005415E-4	-0.00577870954061185	-0.00641234795633311	-0.00634612697379548	-0.0480190072421587	-0.0790095132591017	-0.0851791393685556	-0.0467132948945267	-0.0409607726913359	-0.0784094058176964	-0.060771865585892	-0.00343185228553491	-0.0281423747641328
-0.0449997393820342	-0.0408067183575348	-0.071725808185377	-0.0765737505542335	-0.0645959520841487	-0.0556936783254119	-0.0592840857870811	-0.032694961768752	-0.0113519040612	-0.0550688572248898	-0.0629684554960541	-0.0080057971175351	0.0228463199321579	-0.0308140291256097	-0.0347930721938701	0.0169979960360099	-0.011217446952416	-0.0377579760540874	-0.0401570034776092	-0.0339850619432031	-0.0148522613835226	-0.020059364765418	-0.00387577428668915	0.0150473649325476	-0.0647094308413199	-0.0545393070417196	0.0197137585864972	0.00449547545572964	-0.0471646562186449	-0.0259521012011549	-0.0340595251295134	-0.00738393724369311	0.00167653611834982	0.0212462470972698	0.0028552929667634	-0.0185324806573072	-0.012918817654705	-0.0315935491194776	-0.0382210099865216	-0.0381569167513591	-0.0515005287406269	-0.0872027995869157	-0.121162082872996	-0.118899669771227	-0.0793022802256504	-0.0664510157373765	-0.103046389203478	-0.0879964622212923	-0.0140170443469997	-0.0328080756662125
-0.0577186937664083	-0.0688691091043663	-0.0862693685041771	-0.0586361096816966	-0.0588322588070863	-0.062219627521115	-0.0764192261987662	-0.0537745368934347	-0.0374618722202276	-0.0873691193676251	-0.0871592644232813	-0.0353428876885165	-0.0199781977909137	-0.0593779693465313	-0.0569090017827737	-0.0220559030069331	-0.0392703489803539	-0.0629910611870135	-0.0716116802052277	-0.060092261424535	-0.0419008668313257	-0.0547006711242537	-0.0511744163290296	-0.0242532415501313	-0.0919132884559556	-0.0853375422659653	-0.0169929802795865	-0.0210322067253316	-0.054083892148874	-0.0471118741760202	-0.049487402789113	-0.0275001351896437	-0.0223842155732314	0.0114717030087853	0.00205584691112356	-0.0230666722210834	-0.0217425322029745	-0.0263373564447912	-0.0305360808209236	-0.0277351518637583	-0.0369134647678657	-0.0613194378780946	-0.088857928820983	-0.074528411314735	-0.0417101853719445	-0.0314081686208312	-0.0491144508727442	-0.0328198233277325	0.0214590503952357	0.0195300497392223
-0.0328042122815768	-0.0363111576771772	-0.0595244852265022	-0.0494957382894747	-0.0575093268817166	-0.0667371835898957	-0.0757197021328982	-0.0576055670941079	-0.0583936394066267	-0.0912389142029761	-0.0924691212447299	-0.0543214684875072	-0.0397087948271894	-0.0655572690891617	-0.0656201827766549	-0.0316908874423263	-0.0343590538485741	-0.0509404746766331	-0.0607495805266787	-0.0568867447559135	-0.0241212785719539	-0.028978752630926	-0.018779386876293	-0.00483990517486626	-0.0688328193662643	-0.0576405562104337	0.00550196600145501	-0.0210690137926155	-0.0628656019224072	-0.0552352747606659	-0.0473988271855824	-0.0138250097300447	0.00861884967501617	0.0339665266229118	0.019271386568912	-0.00495572198189449	-0.0131233730601249	-0.0294425979615138	-0.0309831689071543	-0.0391783383464171	-0.0568492425687374	-0.0748275787748073	-0.10217411017559	-0.0927531095747052	-0.0630533920439846	-0.0607996038237749	-0.089528769282434	-0.0746307992312408	-0.0305641286206779	-0.0445743692788478
-0.0280719570257935	-0.026478364503204	-0.0503072714542301	-0.0652481084041797	-0.0772862940034135	-0.0797155501706352	-0.0894232429778662	-0.0698783415559327	-0.0718088095722327	-0.0929572991894697	-0.10239623843734	-0.0829134928306515	-0.060101486239026	-0.073728994476325	-0.0772890204355665	-0.0627859638170357	-0.050342704456683	-0.0516637625574337	-0.0609715362325844	-0.042171976612105	-0.0116860180039446	-0.0305135719245006	-0.0152454408196694	0.00953795980040643	-0.0366545923568143	-0.0310555334752319	0.0333097132305636	-0.00191687134334051	-0.0403237870340212	-0.0277074071234402	-0.0280270196623181	0.00599943321683955	0.0201215690436397	0.0392136782914601	0.0189197776666235	-0.0106873142101179	-0.0116073283875634	-0.0260012376816344	-0.041468887365076	-0.0425314042371158	-0.0722830129596428	-0.0804158814686852	-0.107861357981355	-0.103014007130756	-0.0727728594130442	-0.0827887295075185	-0.111055686980073	-0.0990006182583005	-0.0625247549406012	-0.0838225419994915
-0.0674483761569854	-0.0548801896939361	-0.0821021990774265	-0.0821973745214815	-0.113631656794	-0.113586754102877	-0.118215092252461	-0.0928230922019224	-0.112473994922971	-0.142512449797792	-0.136874078717278	-0.120484940752785	-0.105935415368611	-0.117225856824759	-0.117352223843865	-0.110015311629171	-0.0946589156257413	-0.107311178909962	-0.116786576811736	-0.106069639158158	-0.0737702518743456	-0.0810383240909754	-0.0694345561530304	-0.0369213004284728	-0.0545399188223745	-0.0494637677444502	0.0110722123391901	-0.0176454156538438	-0.0297931461528783	-0.0325000900464557	-0.025444353430078	-0.0126491488262203	-0.0172768040990903	0.00819689072058282	0.00668443175971865	-0.0209454890410221	-0.0361821545337225	-0.034148655145997	-0.0395127804128396	-0.0347802285801009	-0.0500026465223406	-0.048143560633352	-0.067505258616135	-0.0526955507287495	-0.0205983313984675	-0.0255382676780159	-0.0360952740811143	-0.0192545808719432	0.0172473262265658	-4.17477606335106E-4
-0.0513411390253248	-0.0265348910459107	-0.055864383309631	-0.0620496575205805	-0.099093171124737	-0.108079629153906	-0.101742618496351	-0.0850307486042804	-0.111572270193471	-0.12654576601096	-0.123526189470455	-0.112369322041916	-0.103477518291422	-0.12113934412805	-0.119112185751147	-0.120480121295558	-0.0957457525330345	-0.101610131219761	-0.112964931458072	-0.0968679959409857	-0.0741891883123513	-0.0805295401832088	-0.0648323599365914	-0.0402565717705958	-0.0484454186918169	-0.0491196441503559	0.00439820279276023	-0.0206856976125079	-0.0246538635427249	-0.0262787084366638	-0.00858168758857606	0.00560096320706035	0.00679212793246513	0.0276443273891838	0.0231649762714206	-0.00110274586569948	-0.0191312609020396	-0.0282866409767708	-0.0292164090443519	-0.0234989533463401	-0.0439156971177874	-0.0458765754202433	-0.0635309977925218	-0.0537184739037905	-0.0283699771060304	-0.0311338858775301	-0.0431067346005214	-0.0283938751796738	0.00318309301303527	-0.0247981933591861
-0.0171172750522964	-0.0188724763525417	-0.071980374662942	-0.11520851120842	-0.128276938950633	-0.128732993044125	-0.0964897736002971	-0.0670436805323628	-0.0851036322319705	-0.107485535329589	-0.0932997347622277	-0.0821043213515428	-0.0714735223396149	-0.0843388144220716	-0.078566724715313	-0.0833150831269542	-0.0688533421931173	-0.0547838951673631	-0.0633058321795138	-0.0462892594181101	-0.0393125169642826	-0.0499768269230813	-0.0403370809292292	-0.0251709486171546	-0.0323815508983329	-0.0372048988839911	0.00146655405897449	-0.0145793952755632	-0.0202576467370334	-0.00802565298348363	0.00763422864000118	0.0195284883737618	0.0189609617773202	0.0377980405963	0.0331222444735603	0.0159568170196524	0.0082649639398131	0.00829751977536621	-0.0120513030419727	-0.00226217462041584	-0.030894918951848	-0.043656183539727	-0.0674709053729963	-0.0621322769402203	-0.0366879758268272	-0.0427872745735887	-0.0606829614388949	-0.0386202257082571	4.81701648311948E-4	-0.0318514098768665
-0.0342544740986977	-0.0360601906195533	-0.0982261829615459	-0.14511689160071	-0.150017258129892	-0.127966486033103	-0.0879222549045224	-0.0526128795491117	-0.0765878848726517	-0.106486464888421	-0.0852847025235092	-0.0806241144729942	-0.0881793023292382	-0.101472029481954	-0.0959203156583329	-0.104384882477867	-0.0905614802226215	-0.0692870934004612	-0.0633333941296698	-0.0467417209913283	-0.0455053679358784	-0.0348301550710198	-0.0250379583740721	-0.0171506964664189	-0.0129963788947347	-0.0107449516679764	0.00276245769642973	-0.00221719953700069	0.00423846855343286	0.0112499397620179	0.0334723499757951	0.0221735477703231	0.0240109321397158	0.0259524619776669	0.0309839172236605	0.0270312049469083	0.0133797397665525	0.0115202652642086	-0.0100132438789841	0.00379361757420154	-0.0244192244844103	-0.0246891542790914	-0.0538064859113732	-0.0355540298300603	-0.0115597340565397	-0.0285452048184439	-0.0378573971270969	-0.0110658300621247	0.026218228266703	-0.00951063810154041
-0.0498182722856427	-0.0540840512568817	-0.118831579111811	-0.162954762790772	-0.16760193534999	-0.138811655991235	-0.104562780993408	-0.0688470388206978	-0.0973489283504024	-0.126877402785086	-0.0999747780623467	-0.0934466355378956	-0.107110305332082	-0.109256742130663	-0.105524116068222	-0.12514446515488	-0.100246312602641	-0.0798099192133847	-0.057069653962369	-0.0365611108669051	-0.0392894078513795	-0.0155821593064893	-0.00257077147142784	0.00122937858456558	0.0139357527009232	0.00704404560604476	0.024748930977569	0.0270452620982347	0.0348038413129461	0.0274554809525936	0.0655881108371787	0.0512242115662771	0.0519180357754378	0.0423848570790887	0.0399652141315187	0.0355070082541227	0.0187418973582082	0.0170620286691816	-0.0115389327386498	0.00197740908024306	-0.0270879450689707	-0.0168576268212215	-0.0446037960567562	-0.0212926270898715	-0.00227450603848252	-0.0312932462470915	-0.035218494846545	-0.00659144446685404	0.0105192084858678	-0.020574032643864
-0.0872830606763697	-0.0852063147422175	-0.13617299175195	-0.151613272447107	-0.167018594500294	-0.149370154601757	-0.12776222764108	-0.0953533789777451	-0.124489633120732	-0.16211262038795	-0.14235221717893	-0.125377238888236	-0.142978384044998	-0.154382264571768	-0.15051795650046	-0.14162815385931	-0.144040194494272	-0.133948422697847	-0.108098773158136	-0.0857252566666284	-0.0840820922772876	-0.0424124313083798	-0.0224573387541712	-0.0208841851635062	0.0301338999293411	0.0232465722480692	0.0226807889350263	0.035206776722284	0.0490715307778475	0.0191573362281596	0.0459868698916175	0.017685945416608	0.0148320027362366	0.0066408420886601	0.00232434074378373	-0.0166508654559664	-0.0315843129726532	-0.0331117465299685	-0.0630289420200378	-0.0521720762214284	-0.0616522889459451	-0.0571381225250689	-0.0759398482287398	-0.0479943327224708	-0.0285079856860557	-0.0583474043242152	-0.0628522113863761	-0.0369637641758874	-0.0187478935083617	-0.0455959299467306
-0.142018518834021	-0.136920059862273	-0.169402214102077	-0.178374820295414	-0.179575704592165	-0.123030633468529	-0.107888719528557	-0.0581147354215332	-0.102887881419898	-0.152711818789789	-0.119544177822215	-0.101634690104529	-0.144730905051833	-0.150364802216254	-0.133208711723032	-0.136532428960675	-0.166338857017717	-0.131121535605225	-0.0990499669812522	-0.0664447416374815	-0.0766804700332122	-0.0373991186775423	-0.0156538627393816	-0.0153048005374002	0.0537845624575104	0.0600473551819418	0.0472082441971579	0.0555482468361193	0.0833967708736671	0.0745535265832494	0.0870869666849081	0.0798633003877271	0.0581859604929296	0.0597147131536527	0.0540640966630491	0.0315234991958096	0.0198223438195856	-0.00548317426708228	-0.0491988551561724	-0.0362080848954261	-0.0368983248398304	-0.0333019431230793	-0.0642225103235915	-0.0308464932995803	-0.0131603503016941	-0.0592405193703318	-0.0663962666452184	-0.0337177238636374	-0.0261795259930663	-0.0651159058641192
-0.13731597535155	-0.135574824479129	-0.177397745811189	-0.183322731598336	-0.180056183998313	-0.111152151823411	-0.109651597663988	-0.0411601494765613	-0.0812368908403124	-0.133067668774431	-0.113503375991058	-0.0876439759187308	-0.131326521783519	-0.148691927176952	-0.131457406734606	-0.106863270333143	-0.152476602163015	-0.131877189852923	-0.112619840025033	-0.0899401770232185	-0.0750311569450468	-0.0426303511432644	-0.0330424681701074	-0.017829952621811	0.0424944719930556	0.0452409531199953	0.0403753655655366	0.046589161576498	0.0726387819048013	0.0666031536240763	0.0766299401673451	0.0868001353601132	0.0582094832469235	0.0634038237041122	0.0617025070469837	0.0403767862804795	0.0346781000912946	-0.00666468135274275	-0.0424035396780531	-0.0189836358064491	-0.0186405001493516	-0.012023547280158	-0.0473039140280584	-0.0197004387276653	0.0062752897405231	-0.0347159188617619	-0.056173163431638	-0.0195465891110745	0.00362276486929766	-0.0485632372382095
-0.122650025078693	-0.17054921338616	-0.176058547134407	-0.150168582402262	-0.144093748465513	-0.0821856423381062	-0.0956925391011016	-0.0290003809530365	-0.0724287504541097	-0.107918434141568	-0.0536312089422969	-0.0595319443287658	-0.114801160308659	-0.0783715442931585	-0.0356814781834018	-0.0426953219869037	-0.0697529500815999	-0.00526247559137266	0.0157132145827383	0.0351820615810814	0.0457989465767985	0.0487553310774138	0.0515116997938792	0.0651919852961589	0.120342512017774	0.0930973341246817	0.0727613579050402	0.0695167059557971	0.0525258389893484	0.0951261570946752	0.101276867927697	0.145354704103558	0.137856353222062	0.135906142092392	0.108682135330003	0.0654142139411795	0.0996639530257336	0.0510020546360331	1.35914137291463E-4	0.00130035346831077	-0.0132983830432702	-0.0356841960945643	-0.100439228616714	-0.0823907525828009	-0.0785025255771382	-0.139014988487454	-0.188389028791497	-0.165932128193167	-0.17592887719881	-0.235974966769136
-0.104282811976247	-0.173292354038756	-0.153967022074501	-0.109399623734295	-0.093474818077203	-0.038611001453285	-0.0698130713165433	-0.0189208005025478	-0.0304531811644099	-0.0555659864619235	-0.00622428682958886	-0.0183188046231729	-0.062085246487094	-0.0133066757553931	0.0393570688090788	0.00965175980289807	-0.014182331492424	0.0553594953559079	0.0631987822920329	0.075256546376904	0.0851667538132375	0.0774500324074752	0.0645703662114026	0.0797328185729333	0.127482967095427	0.104914914261627	0.0736738257157009	0.0722804307475682	0.0422443551764744	0.0983579678029795	0.0933190637525817	0.160942080397878	0.160722764238946	0.155440051597992	0.112916658148959	0.0702721597571656	0.111297440684233	0.0563359049102517	0.00220770810167579	-0.00957570192472533	-0.0212583808628877	-0.0451196387842614	-0.106153499102124	-0.106549594070858	-0.122523270461037	-0.184964771336044	-0.23051622734779	-0.225597719168941	-0.257515492691446	-0.315416978278237
-0.102061593886904	-0.115768514562225	-0.0913212402119854	-0.0547075232893347	-0.0453563547124086	8.97837403171997E-4	-0.0233646252263261	0.0301858884596426	0.0219918042778389	-0.00741628146061778	0.0339858121867547	0.0463711478465247	-0.0103778759616633	0.0123970509372436	0.0689267053424113	0.0446531489348444	0.0254237801123341	0.0572802627086641	0.0552647482395386	0.0756449137713898	0.114325392488065	0.106905996310139	0.0893658859398447	0.12285050268313	0.198971514002904	0.16652908656159	0.129612244806697	0.163308358605778	0.129234256707641	0.146131877114493	0.0903405618713942	0.104575710683424	0.0823892661564434	0.0564309845686349	0.0164011755783663	-0.0290683279626351	-9.55874643372802E-4	-0.0354285120345219	-0.0945252297653919	-0.110988153037032	-0.11127760610927	-0.135688465154916	-0.178417272924394	-0.17821772855415	-0.185727579169622	-0.22746755551338	-0.264445394381152	-0.264027904949469	-0.276252554139954	-0.304029942771358
-0.17029661517081	-0.154106916308117	-0.106625687076077	-0.0142847508071906	-0.0170756350094451	0.00265680657155486	-0.0384724865245222	0.00585510082868562	0.0117830832783449	4.16819064509213E-4	0.0270258834760388	0.0490711648859961	0.0116581186216774	0.0157615232772083	0.0619629177361845	0.0516578847442284	0.041949572895884	0.0747079024776246	0.0820788851055285	0.110785968929244	0.167964720688882	0.148313202553201	0.12249789411901	0.159849143237041	0.199057442497723	0.152044848914633	0.133174393153148	0.156005653220714	0.108160676152349	0.08604831638121	0.0263661100976491	0.00107847701405117	-0.00803262611263785	-0.0355404846167557	-0.0631652816545209	-0.0725234045809729	-0.0646148126204791	-0.0624284529881395	-0.10051953271636	-0.124406869985761	-0.126888803876233	-0.122574781814276	-0.121492012601171	-0.117796037360111	-0.123777144854524	-0.131031516924356	-0.133209258231719	-0.156327027815637	-0.173079614305859	-0.14988738633062
-0.109571408586978	-0.0395940903863676	-0.0164771465654308	-0.00210739136792882	-0.0250519000923206	-0.0350253961569914	-0.0458547736255785	-0.0249521667719745	-0.0204368874854468	6.78773108935705E-4	0.0367437515203611	0.0609659543966407	0.0225681960093158	0.0335923861445911	0.0909655333235628	0.0977673551576481	0.0831667479722747	0.0970183964273689	0.122555998788256	0.13903653117613	0.214224403526457	0.240429514663545	0.186208566847359	0.225105638262369	0.325908099268842	0.2243425704022	0.160206064369365	0.224401897235167	0.199750808242632	0.100327366464225	0.0365197148905235	-0.0530842753844744	-0.0578863522330928	-0.114085658697668	-0.123321001844144	-0.102834131033155	-0.1271577700081	-0.063363374129532	-0.115473028980437	-0.148500230101997	-0.130406250748193	-0.10262090085191	-0.0605608750948038	-0.064338731856655	-0.0751386846517251	-0.063127421994034	-0.0506917197391186	-0.068318288341549	-0.0875971117786673	-0.0364008396029508
-0.128029667517368	-0.0842549687205859	-0.0529925316812806	-0.0316537362260148	-0.0399094692009936	-0.0436156352102998	-0.0444315581478968	-0.00809282552358214	0.00320558666861738	0.0335265338194827	0.0824448016236305	0.115378907276184	0.0855310849813647	0.110992617943387	0.174741012185992	0.188010048976758	0.168100778906606	0.203005968334037	0.239262748169261	0.265907835508579	0.350161863771368	0.373332870358516	0.304932491222556	0.339394278556682	0.449204207144691	0.311414859272917	0.242129370440814	0.318351253861234	0.265273936218054	0.173210064298146	0.105670143354749	0.0146020547337672	7.80420092431587E-4	-0.0649028054438468	-0.0747157135456201	-0.0562308290971356	-0.0566345292402793	-0.0077154001337926	-0.0814702752450344	-0.117926396250511	-0.0978328506796894	-0.0861118057180248	-0.06239986544247	-0.0834239065481018	-0.0819325328992896	-0.0768740526006935	-0.0913645523649223	-0.106224785460725	-0.118138499708282	-0.0950326960056799
-0.092895931713262	-0.0843187493263696	-0.0561730411004661	-0.0490136613916944	-0.017046580191961	-0.00542477470010693	7.06639946762389E-4	0.0312573189386469	0.0576925135627238	0.0938878274780585	0.141594698171262	0.177077732919563	0.175888648150947	0.209434589889834	0.275716373550505	0.303738506835913	0.279416306527231	0.319823013070913	0.341955652678698	0.349810555273158	0.418556593191421	0.431004346015836	0.346686068018728	0.33642812169393	0.394741633839224	0.274899496086715	0.220516692257707	0.261689804432346	0.198548825526419	0.121253941830023	0.0761790596960619	0.00362576862004731	0.0148929587975751	-0.0450623171397961	-0.0434242951054712	-0.00258598048048652	0.0191248672900396	0.0791872761821271	0.0179438053991411	-0.0157983175153839	0.00906388416854452	0.023738711780996	0.0399544984860572	0.00261055349240318	0.0103470481130012	0.0109898738129031	-0.021005952133512	-0.0298546873438109	-0.0349422587541631	-0.0266962281505121
-0.0953443924992951	-0.121275679996415	-0.113072397221371	-0.105913102839889	-0.0581831412534458	-0.0425976053256518	-0.0200286957049066	0.0127492763820826	0.056761788770424	0.0935406522482095	0.146331978272772	0.187273203194854	0.229241364871285	0.244962436136037	0.307011969004251	0.374382268306085	0.347162720483063	0.371701718338418	0.395180614294398	0.387439621752869	0.431316704703704	0.459326396648569	0.373765751871943	0.334036672980716	0.306912684713172	0.192606826816166	0.153873832451342	0.15858958478241	0.0679335703147925	0.0556335830941399	0.0721994291812843	0.0531570933907072	0.0831025598107801	0.0490778196628071	0.0528373209151743	0.0832590516574724	0.110316932423303	0.144110585471615	0.139641366243996	0.119863918794716	0.138421831427126	0.143834397084859	0.13876412043071	0.0811467813504268	0.0956996857152001	0.0969462364460135	0.0377306381346608	0.0345423029750976	0.0323131556584203	1.05362089681916E-4
-0.0931667483837702	-0.0325165544967415	-0.0857274716246005	-0.117602990331217	-0.115766981141123	-0.0898219434453412	-0.0444550957278835	-0.0261252248389821	0.00990582706126215	0.0474288055848023	0.0813183728742078	0.145626764588922	0.191314921870575	0.176463042065369	0.20658588235741	0.330850180321655	0.290815862557957	0.275274388728958	0.29464428771687	0.282116470589663	0.344993147949465	0.367179177360149	0.285167929436562	0.264755952873041	0.214367463583767	0.111035401773713	0.0812520283593405	0.0832073700202749	0.0273786942059885	-0.0252578408075068	-0.0026383939089873	-0.0418221606087452	0.00627181431985765	-0.0406772709194654	-0.0275110557404038	0.0276656895390414	0.0062659026099149	0.0909040095195648	0.109742830854921	0.093156962706994	0.135482861422594	0.160230631330266	0.182846494270212	0.136039370541596	0.165059111547872	0.206193107695516	0.172148049028896	0.170088434044022	0.19160915901202	0.191185241424796
-0.0786770769146589	-0.0540165086549013	-0.0731838137647589	-0.0884151546892719	-0.0756150791886124	-0.0379285570715049	-0.0188099145465334	-0.00156284301102122	0.0412977211228509	0.0810639004240964	0.117652515739793	0.181242925949086	0.217987598906983	0.223282119070859	0.278202237485296	0.39697681696798	0.329927008378493	0.293309092589643	0.27936756348573	0.235355126185837	0.2834373097933	0.300414792427409	0.225729684373008	0.20008735436049	0.135951363626023	0.0647147765153109	0.0597936503732442	0.0483253139206679	-0.0165356030048555	-0.0587513006136618	-0.0496080593112359	-0.0696891038574957	-0.0378947330652495	-0.0663092166606069	-0.0503573719749794	-0.00656933262618144	-0.00868205761056864	0.0587478964577612	0.0753938332872894	0.0440944335915122	0.067487805451599	0.0863209513725581	0.112568716894825	0.0728077276624532	0.0816724375788964	0.116251966822234	0.0891829387081482	0.0865803717612773	0.10798069635386	0.102702115445173
-0.0877501594712523	-0.04287147409718	-0.0521137582006694	-0.0668540833136391	-0.0483038208534309	-0.0150364597590052	0.00134287514290939	0.0111213303892497	0.0663828110327077	0.094434504466036	0.123011246153312	0.192369824035051	0.235219577555185	0.204919082905122	0.268794917018132	0.411148977240681	0.301796057570937	0.25317457599276	0.252103416263791	0.215227986087782	0.236414481013113	0.261394099871683	0.202829195983061	0.186398165729072	0.156158171143988	0.0900140673687096	0.0800252177276222	0.0890425673585713	0.0350297671412071	-0.0128148355052723	-0.0465270636262916	-0.0782901383212326	-0.0564267756020397	-0.093746690884629	-0.0890157490559407	-0.054012077470329	-0.0593728858625667	0.0205710563682653	0.00546569262006829	-0.0301776492581954	0.00236452120762229	0.00918318720034982	0.0344325129580003	-2.74987226568905E-4	0.00438398517269257	0.0513808274850302	0.0296784975512948	0.0157192091873945	0.0456533463941982	0.0589154564694206
-0.0757279213991709	-0.0977570016327008	-0.0723372671953761	-0.0224619676714654	0.0128795658586016	0.0256695083953647	-0.00102193858025337	0.0321793462861148	0.108960375198227	0.102115289204679	0.120191489429637	0.195743254475751	0.247892688397452	0.212509056756163	0.276626205866585	0.376533645431301	0.298996705587171	0.268903359800197	0.267657817459363	0.240586560330873	0.263271053234926	0.269841322184866	0.22634933682131	0.219659488654609	0.134582227826868	0.0909816140012524	0.116447189708473	0.107337273087466	0.00160722314556057	0.0183324333885437	-0.00996904883763439	7.15693507535281E-4	0.0235188260860915	0.00296430071952006	-0.00914980917631867	0.00559807656634718	0.035984573007138	0.0659804340341541	0.0446056315729358	0.00664547944961086	0.0138729905338643	-0.0208007000171892	-0.0301459106966204	-0.0739057462839083	-0.0703003442340361	-0.0492439782411438	-0.0982640308620828	-0.113485790477765	-0.0865526865833144	-0.0995939716040031
-0.0783617240793759	-0.107095022825003	-0.0647511310214869	-0.0108147218999204	0.0258911007606232	0.0241357983879725	-0.00325596936192435	0.0158828894945681	0.0894123665025619	0.08612920008301	0.107638957709056	0.160987990687452	0.224628253835242	0.189259335754037	0.237658716900148	0.333945212255671	0.275495506777896	0.239308883158828	0.232320658738952	0.20769178504332	0.223743725150005	0.224752764765066	0.184632794538239	0.170802545411395	0.0934323719488695	0.0483716053981058	0.0625448582834664	0.0474851252651318	-0.0569663398915053	-0.031643265211867	-0.0354919027780357	-0.0138426597466587	0.0123271382470535	0.00264982963594768	-0.0114263579568244	0.00218859462169441	0.0436709755742585	0.0584745505112043	0.07209085513842	0.038973096488729	0.0307355342264228	0.00741528061934951	0.00266052999329816	-0.0411471180855677	-0.0510488173968208	-0.032752732746123	-0.0741078084909103	-0.101039521001063	-0.0931467733015335	-0.109305474317151
-0.0574824445069553	-0.0504932377712832	-0.0324863863696596	-0.00934507055479402	0.0296152377636121	0.0388609715800134	0.0383451005012179	0.0610503702869229	0.134564230597079	0.126482053137066	0.120497222495263	0.183212334207973	0.245247291292382	0.183983969060864	0.207573381024214	0.336780524383091	0.265107456034245	0.182913666612988	0.168899932123889	0.141803675726308	0.16358226679282	0.176607704607124	0.144055707517642	0.133655478978441	0.0669922412580103	0.0220274247974367	0.0277022737516528	0.0372384621935898	-0.0509277492108963	-0.0397516679539997	-0.0690084802016079	-0.0712446701664993	-0.058468344289297	-0.0726875104457748	-0.0695352687815702	-0.0610273583019679	-0.0398718851551527	-0.0148668175325872	-0.00519687391612896	-0.0264870745651742	-0.0189092429719381	-0.0514020154177587	-0.0440272851657287	-0.0683397865144332	-0.0674028932240699	-0.0418042393194639	-0.0652807682203263	-0.0791571408531436	-0.0538876115386136	-0.0572884577498054
-0.0655744586366325	-0.0557096398961352	-0.027683285826755	0.00388112565893186	0.0382109043980385	0.00849022232856083	-0.00753444647866086	0.0233624858454719	0.109321807432153	0.106410935012014	0.0831369399558045	0.153172396696071	0.2337381611943	0.178601080202411	0.192313062965188	0.319466479867282	0.273017169011957	0.178711756870061	0.166252326521789	0.12412639509771	0.140752888895939	0.164421642212143	0.128960544743574	0.113464003619437	0.0668287757023485	0.0268851957357997	0.030245107307167	0.0367750984644653	-0.0431478438204946	-0.0457616808041855	-0.0744489436737672	-0.075476175618073	-0.055963245764647	-0.0699071086736449	-0.0816743424222711	-0.0812902136518707	-0.0480377018841218	-0.0273579125728716	-0.0264345779474904	-0.0631881371862012	-0.0478771543195496	-0.0873161884404259	-0.0827622358497426	-0.0963180717738259	-0.0983544670406001	-0.0866490972197566	-0.0944306628104649	-0.106302080026979	-0.0937722505106765	-0.0877375107322769
-0.0524086823745295	-0.0746216713687166	-0.0383245955931224	0.00257793675533306	0.0477253335515801	0.0181398262375708	-0.0129070050391562	0.00370335413445037	0.0896949992288919	0.0823659758442417	0.0733198884770856	0.136695773093008	0.207989374186772	0.164014699308358	0.16909810478495	0.266137988455864	0.230852654291768	0.165082123815342	0.157771069808273	0.135709455891274	0.150778679474172	0.152538802993551	0.131708025526647	0.134049288865533	0.0565865313917605	0.0179830007639682	0.0481523240898489	0.0474659475095096	-0.0411982365313571	-0.023518572959936	-0.0288557633868056	-0.0205351788780833	-0.00421702664895355	-0.00598095636895425	-0.0175536027580553	-0.0158692175623122	0.00855863665169612	0.0199330236267939	0.0250238272326207	-4.73728497976178E-4	0.00159497545575326	-0.0266447948828377	-0.0308946201636012	-0.0567311281927089	-0.0613080774143364	-0.0416476318439156	-0.0602726155005455	-0.0680475673270312	-0.0641826305787759	-0.0697122853524765
-0.0758562911955168	-0.102420620731962	-0.0900457570403021	-0.0673596002660469	-0.0310339960487075	-0.0390927700325999	-0.0620796997007869	-0.0248316531927773	0.0336788893644939	0.0320683021453856	0.0397276790646125	0.0898535709579339	0.147170980553319	0.133654536335392	0.169421389387071	0.251951874516315	0.191754668103451	0.157687530763153	0.149221377302608	0.131937190965288	0.14964885629557	0.146517109028322	0.123827022888052	0.13352557051555	0.0671972438470359	0.0256283771798783	0.0641292759418612	0.0560733658620434	-0.0178348523837949	-0.00254776490843951	-0.0071864626082922	0.00266094025551332	0.0185144653272266	0.00837574621812879	-0.00292955185395147	-0.00743845607167764	0.0299852782869776	0.0431996958191691	0.0386005333911546	0.00698264076082791	0.024553202896648	-0.00645149235801621	-0.0143090193219383	-0.0462108825901072	-0.0470514634158502	-0.0279867848452184	-0.0657635033433538	-0.0698525269057728	-0.0530031284967931	-0.056454611343776
-0.102111533837481	-0.128920404352882	-0.115742878154194	-0.0771835349191644	-0.0556427505586922	-0.0584637619719199	-0.0938334016420185	-0.0556970561833176	-0.00348334811051118	-0.0133990189367207	0.00158785142295439	0.0401344870755506	0.101583446746094	0.0838009604507588	0.113469567520243	0.190201067138154	0.165638123352051	0.145166411275733	0.140996134691359	0.144023466616022	0.157987643808218	0.150699278313516	0.134354550498745	0.14396692439702	0.0928159233394792	0.0390313122157118	0.0519665050696624	0.0596675972121959	-0.0178960037661025	-0.0183359079910131	-0.0130012294260507	-0.00390459211476854	0.0266116936671036	0.0145383085784239	-2.34016421159232E-4	-0.014235628474422	0.0296700380397715	0.0486079288967489	0.0532675076729042	0.0127367237992426	0.0283090318598826	0.00464668031776996	0.00575426165332281	-0.0414051181742769	-0.0515848138048247	-0.0291133113294661	-0.0641896270257371	-0.0978775207158512	-0.0995810556224414	-0.0850636961858286
-0.117575438781068	-0.091103743970755	-0.0488707346301121	0.0106053169238308	-0.00300520755224282	-0.00191421660994659	-0.043002936140486	-0.0178342052455296	0.0055561288905457	-0.0101163402875361	0.00347724528308947	0.013517162186803	0.00870432887926754	-4.93027004638945E-4	0.0344083127804925	0.0598478453504779	0.0308302828166866	0.027116123750627	0.0300437512755464	0.0452200366354814	0.0644485554550163	0.0619187208548649	0.0659541562058081	0.120034986921359	0.129598105191306	0.0935190752552222	0.123045041586171	0.169994639823318	0.122213938741691	0.0883728856416408	0.0253735567314483	-0.0365661218421871	-0.0405817807225197	-0.0762979474092327	-0.100271492215018	-0.115239224564784	-0.0979825016342895	-0.0794026856746482	-0.117600566198969	-0.160695356100693	-0.140709040924456	-0.157891897198774	-0.130969265217208	-0.157545633955907	-0.172310373849911	-0.130338382604903	-0.136464264385982	-0.190042220621969	-0.170066299705472	-0.110599483979707
0.0716748249264019	0.0522183236729543	0.122617841456105	0.132302989214747	0.145578941386144	0.103183165313617	0.0702403660408024	0.0512574143118764	0.0881359537132698	0.104022248891071	0.108053371964378	0.0825155770276705	0.0831673507440867	0.0856237984503335	0.0985162880321098	0.0758267559708553	0.0925001179233858	0.0974880627722973	0.110255196335725	0.110888773753619	0.116278798246259	0.103300939989387	0.10396209390236	0.124170643432323	0.115024141402763	0.0898663514304803	0.107884182886919	0.124739332264692	0.0734099161518956	0.0784067908675589	0.0752022890484621	0.0824623337234806	0.0797991475414005	0.0710215710214195	0.0625250092932409	0.0435427195715155	0.045182918933898	0.0564088165762389	5.42419833541685E-4	-0.0279078517158938	-0.0501236162829124	-0.0733958942729002	-0.0902693404095412	-0.113236669210814	-0.117778235373336	-0.131698721059233	-0.151688128886548	-0.176737132595451	-0.187681472078016	-0.16182905192279
0.0393336192444875	-0.00112120485752678	0.0891958519332882	0.137035954518149	0.160560197938091	0.125341873459622	0.0624577703533097	0.0512625363631101	0.0783778105538774	0.0811568259835766	0.0780416965237576	0.0500436557594383	0.0571811383822143	0.0513554868282508	0.0387412811691112	0.022016371477134	0.0308670970043727	0.0501008613621382	0.0611127122169624	0.0632111551059895	0.0598700348603406	0.058113451897871	0.0468442347533532	0.053006218670829	0.0669954152969172	0.048587404003799	0.0509115150214746	0.0568807479568203	0.0361086278464258	0.0389156500799393	0.0669025593565887	0.0918050620448532	0.078673232058628	0.084687603441763	0.103064563862969	0.0795803334883435	0.0617373273324819	0.0594946741248541	0.0329960443274197	0.0210308402871897	-0.00256172754218431	-0.00786342537751617	0.00676419931707293	-0.0227079999672321	-0.032152844421591	-0.0241700898800258	-0.0438607651293669	-0.0712810300362023	-0.0769657766135864	-0.0611761360136008
0.0217070793771804	-0.057228659346084	-0.0194125971901986	0.0381282687888903	0.0756388648492925	0.0835769003829641	0.0410759920324595	0.0608632322949483	0.0594091435550001	0.0426906751571481	0.0720756164036677	0.0542900299988335	0.0386640047247226	0.0380932681854202	0.0260040957469408	-0.00373571894736911	3.82405754249945E-4	0.0235370693107594	0.0313996751887838	0.0588221283851442	0.0679624750481667	0.0609610531865732	0.0697958885085005	0.0824981593506067	0.0772110680441366	0.0791719576371708	0.0940961958500288	0.0940628870812051	0.0708945924137687	0.085420477118197	0.0870572224958488	0.106589398083286	0.0878893640581171	0.0843124806734601	0.091282566158288	0.0712159534640006	0.0540566091384952	0.0359000223755518	0.0345533123082244	0.0422448010363233	0.0328538098804267	0.028495870403335	0.0432644761271448	9.79763133397518E-4	0.0104422934844905	0.0513864014510357	0.0154622062516559	-0.0121040236848981	-0.00364031697289576	0.0142681024100357
0.0626933762273893	-0.018922335668462	-0.0159652043671835	-0.00271807296500069	0.0353808518586738	0.0478528735196904	0.0568808254599201	0.0776691103448692	0.0608214632281632	0.0556929669119668	0.0960169604557155	0.0712456786685077	0.0634372588244018	0.064182202262845	0.0556407665765635	0.0294358964146086	0.0388640540632766	0.0563861652380209	0.0681300423642968	0.0979852096556076	0.0985426559625691	0.0816373326034814	0.0994289981034838	0.112127733060536	0.0853936694145383	0.0898935394659032	0.0913598337272435	0.0733113945250209	0.0421050642985965	0.0745462662677617	0.0927121317599631	0.125383972411155	0.108446081429545	0.114970045618603	0.119480437853281	0.105962705984821	0.0808317436352423	0.0693533641707915	0.0793513574347639	0.10085826939483	0.0862845208970846	0.0656253404285703	0.0645368463929148	0.0327460330742269	0.0429800050107957	0.0582475030585043	0.0185801094653543	0.00930666627807522	0.0114003458624218	0.0121031405250514
0.0476018490323849	-0.0654748455887962	-0.0403631058771908	0.00948856291569199	0.0463708770726344	0.0537948139342574	0.050648317305322	0.0740628831368216	0.0619073164443372	0.0542994267184611	0.0975683453269803	0.0652964580267755	0.0573018020345333	0.0710000252966983	0.0648892074576099	0.00991806945626733	0.0312083258830347	0.0706625672222421	0.0794245117388885	0.0820590893225011	0.0900925379677794	0.0849746726112583	0.086007459239128	0.0959196321629457	0.0817304157604881	0.0883777018649098	0.0983736705193013	0.0772860564990631	0.044184254114566	0.0919569940679199	0.11616600144829	0.148660347729506	0.118488271686005	0.135492826467251	0.14124622382266	0.115273884002746	0.109323071597189	0.093643821118755	0.103106350924359	0.119209947735305	0.105309532230701	0.0936665930692458	0.0875369181112206	0.0547034610090371	0.0710274024937169	0.0855243561904154	0.0455442752161155	0.0310602431645401	0.0317997272104695	0.017589045252292
0.043088963397526	-0.0588647497396841	0.00468880003185395	0.0597760048742392	0.0999641044799352	0.106171636187551	0.0766165933794486	0.0889764213339577	0.0895082370163004	0.0737578801307428	0.115101474752522	0.0731285105211761	0.0582937759714667	0.0725420812741567	0.0533683801306252	2.61558040568093E-4	0.00827545971582219	0.0590565142082341	0.0806888726600887	0.0690017261721548	0.065047664779071	0.0792302054918626	0.0601792488516758	0.0603948431433314	0.0802987817783268	0.0780314685851889	0.0791139112952654	0.0589981598944275	0.0386736474128756	0.0842463020489403	0.116259161065528	0.161006828226072	0.12540759640785	0.147399165266087	0.155123209961599	0.117203748740319	0.114345452885012	0.0896171045432337	0.0742348363841424	0.0873370937205441	0.0678167989306467	0.0590130384707483	0.0468096420410367	0.0298852196257591	0.0352086173607626	0.0117819834013189	-0.015789583473855	-0.0151838900546958	-0.0370856661840936	-0.0524291407627806
0.0599473813619885	-0.0199314160382996	0.03702592791773	0.0579107353781909	0.10948817999079	0.114872576065615	0.0980774701936921	0.100211075924471	0.11044706191512	0.0959614451186644	0.117571436817604	0.0877453361244621	0.0721559006252326	0.0806096085452427	0.0713381691705482	0.0283089035563741	0.0298280045616573	0.0809994641535914	0.110265962837336	0.103379667378854	0.0959330119248417	0.107728211510593	0.0885506854081373	0.0748144414063372	0.0863369385809734	0.0819812447470278	0.0667310018338267	0.0491957951969003	0.0350517461227808	0.070465007184265	0.110237371186123	0.151462941529723	0.132545895658624	0.156904980762755	0.157214961184748	0.129215752427797	0.128153272559528	0.120792452393153	0.0829405808305215	0.0969473737162106	0.0643188973026856	0.0562747410336536	0.0463973428238599	0.032961652354713	0.0316388021819876	-0.0237341274316747	-0.0443705391270432	-0.0314035203002458	-0.062730970904577	-0.0728566660828272
0.00725868000438683	-0.037096177319558	-9.68040165595694E-4	0.0476878805633652	0.0990722409995388	0.0963262399748619	0.0828652114250576	0.0847091717065153	0.102020241053631	0.0581942225052004	0.0697403952507362	0.0774922285537397	0.0549164649917241	0.0540872937492755	0.0660532092988422	0.0459668529592632	0.0491729892091355	0.0721032834042306	0.0910850240943957	0.0937249073290693	0.0883662449910672	0.094302355933266	0.0948502326269626	0.0895402826654669	0.0622256291265523	0.0805644806942855	0.0872469973074831	0.0683071810615439	0.0552261932832974	0.0766284125481869	0.0795720560670228	0.105592047491578	0.0983390028658322	0.124367139095156	0.115697934870395	0.10380968772025	0.113864607071227	0.101814114410534	0.0707990845542234	0.0787994368488384	0.0478004044279873	0.029839662915438	0.0219572586923346	0.0170084035028835	0.0201238919930129	-0.0192738585291242	-0.0345597782376137	-0.0292759986838939	-0.0525076545199352	-0.0530072748614465
0.0496046587926769	-0.03083110779135	-0.047332820741235	-0.008404145516292	0.0442828572594412	0.0661170454502675	0.078368604612543	0.104846357794485	0.0838008952330156	0.0337080649747166	0.0793997947688167	0.0825419635293893	0.0404453288826593	0.0462903724779469	0.0707554702439052	0.0379429144284485	0.00134210421379176	0.055721545369345	0.082334496951655	0.0933792088452879	0.0933198764920213	0.0966745176597149	0.102211347538177	0.0801385209015546	0.0801632745891147	0.13374375262392	0.120829859685501	0.0903268583796201	0.0865579129441331	0.120689001563832	0.134408138313235	0.132085349056366	0.123309583240528	0.116318892680451	0.101555647584201	0.0980061784059868	0.0985649166006633	0.100620359269512	0.0599448623853683	0.0643249766639822	0.0331003951934432	0.0318777838460008	0.0121322597793143	0.0268199881929206	0.0361067545135076	-0.0135409593319192	-0.0418698928217981	-0.0171779565646843	-0.0208178952234232	-0.0342237477133826
-0.0269301018598647	-0.0837610356439261	-0.0903905046410704	-0.0263783937263176	0.00903717042121895	0.0373493527695316	0.0116497143150328	0.0290745878659467	0.0398019450333806	-0.0165093744145146	4.28267534497489E-4	0.0394178115632937	0.00962121810539601	0.00998714375446884	0.0405272726801544	0.0500781964648189	0.00790332261272361	0.0542778113725074	0.0720886563194913	0.0856436244595751	0.0774031738246151	0.0788684955239847	0.0805903393201291	0.0728556365379115	0.0255193520841894	0.0457622388656483	0.0615818775908984	0.0302793067576742	0.00604604787043339	0.0196446228520335	0.0231535738435111	0.0331390738485518	0.0300855023955881	0.0462727335577132	0.0435598809052899	0.0454500233723552	0.0697903338875744	0.081930514671609	0.0575969869589056	0.045644818153856	0.00765351820170654	0.03284090621659	-0.00396944915684316	-0.0116719522177001	0.0175350296679373	-3.59530769507694E-4	-0.0614708162290871	-0.0458483492401531	-0.0322829528986537	-0.0418756167170115
0.0703300484367925	0.0157208084301808	0.0174627872846955	-0.00937678792316563	0.0202432900187756	0.0344636960616116	0.0408885409206301	0.0454076884861113	0.0627538942702522	0.0673793559085759	0.0838148921263986	0.0881713192870172	0.0797248730869652	0.0925552478297677	0.10760486961247	0.0866666280639847	0.0678244788461957	0.123592143301385	0.133937521069272	0.148777449982446	0.125376069699448	0.10942664236804	0.112012523076885	0.100028562848732	0.0521353924662383	0.0444686530906137	0.0472647546125438	0.0161593936341461	-0.0382418706792587	-0.00307405487259317	-0.0195618104516826	0.0495401665961509	0.0549120568937421	0.100653304479447	0.0530421802482195	0.014476048787458	0.0672209981575528	0.05554123651017	0.0377409733536741	9.88412247296749E-4	-0.078637817649712	-0.0869938341437582	-0.105025758406853	-0.14238364198744	-0.154758500259268	-0.170194870418991	-0.210607853389424	-0.238818039278032	-0.251746422033971	-0.253675771631269
0.0760244512788829	0.0405570950798062	0.0731774726370939	0.0417834074701233	0.0651050721364263	0.0406974822816684	0.0406966209276736	0.029188041336758	0.0511415708228236	0.0767849423609975	0.0857136464317831	0.0824021820633614	0.0989219349170098	0.102747588592918	0.121032517476123	0.106196317512696	0.106720606004046	0.144595847930218	0.159147940522728	0.163426561952165	0.139394933226567	0.128775490963185	0.128847736469197	0.100076579542376	0.0670200779430415	0.0513306737954598	0.0417524350157965	0.00904914997828421	-0.0371884677857963	-5.37811887693253E-4	-0.0119682801411744	0.0501348036506035	0.0618441068722314	0.0952907289335744	0.0519248452597107	0.0150204249747032	0.0690120398480543	0.0606312074929541	0.0572233481892096	0.0202243138994983	-0.0471411601955748	-0.0696294249277416	-0.0854477786404314	-0.125260677218896	-0.145287631840401	-0.178301374088906	-0.209040996754358	-0.245236485885957	-0.277951298201963	-0.285137810054826
0.0702372396408594	0.00488147002286068	0.0397476671372088	0.0120041246503787	0.0356425810758973	0.0122669763784964	0.0246322128679507	0.0258349665296776	0.0538792127946439	0.0650906068564537	0.0896192942543521	0.0846365556334082	0.092875455163577	0.128020029919718	0.140734678478415	0.121101103396602	0.129973829764072	0.183478791398247	0.20598219868924	0.207667336583998	0.183179432180232	0.174006982152767	0.160973105249909	0.139954737324097	0.114554810960199	0.0842472432092659	0.0936339613901795	0.0573889772176199	-0.00600428839127726	0.0578598145894023	0.0420486761808274	0.12747651317567	0.142062486087311	0.16068922814308	0.113473625221283	0.0744197614677379	0.120798227987643	0.0930725714670747	0.0722223283303198	0.0337777621164682	-0.051926205720175	-0.0972285529768611	-0.157590562164958	-0.191281609843281	-0.191054257998841	-0.249328044833374	-0.300117447308896	-0.31927419749128	-0.337163466409531	-0.368652326203008
0.0597034579054697	-0.00138008968652247	0.022115811336828	0.00430469624411312	0.0255761163679592	0.01970239900571	0.033871346385427	0.0361556640074709	0.069370919678652	0.0795923264070692	0.09724586920705	0.100801746915147	0.0926954273002807	0.117054931281112	0.13732982287093	0.124823364171741	0.113622738136026	0.163659438188515	0.173158677689462	0.187796492860055	0.173181672622675	0.158861698889029	0.154289677107389	0.144871595810356	0.123920244546727	0.099177089232437	0.0981822935622285	0.0764961893632674	0.00410194859217383	0.0573549749273188	0.013907783855043	0.0803540889210809	0.088734778800258	0.107250189648713	0.0567342532984742	0.0120164621241628	0.0631226192155154	0.0354267339195765	0.00818393294073661	-0.0379843199267528	-0.109270445034851	-0.158226425478078	-0.204773366977672	-0.244236352749123	-0.240441306207468	-0.271333115873481	-0.316037968170864	-0.339864854074974	-0.342664361724358	-0.356986569173584
0.0785756644940018	0.0131104419486385	0.049869094081055	0.0368191018923941	0.0689114678690485	0.0477368514335497	0.0643428544430521	0.0616805033010659	0.0945996902638783	0.104778328535035	0.122160950471834	0.117191765720163	0.121833785067913	0.135704189558284	0.151862740656701	0.129653195070718	0.112316589136851	0.152603263178896	0.153623819296146	0.169259704627918	0.162306147128946	0.141270834569127	0.137338952286116	0.137879425619929	0.103980607472479	0.0770763178445662	0.0873712816828466	0.0734768813518539	-0.0170960768988148	0.0419748300273648	0.0146206320326276	0.0965454437732242	0.0964690692073628	0.112263365151223	0.056720367152664	0.00796082289567485	0.0557296273727206	0.0264613210964286	-0.00882397505139447	-0.0473709034063259	-0.116130627192058	-0.171155120951289	-0.214051477986752	-0.243964638294418	-0.244735950734185	-0.264109416024363	-0.300487391535181	-0.315996086585399	-0.324399863207638	-0.33207314770118
0.0103483076314299	-0.0513297903305181	0.0171391085512316	0.0494699392281263	0.0689314291831385	0.0399553286681255	0.0160973904077688	0.0117702297062143	0.0553587878325383	0.0697346761042066	0.0763505574883817	0.0673374819321667	0.0879376603387961	0.106441464736745	0.110365848149945	0.0896262145245909	0.085563015674717	0.133285345931543	0.155401764628822	0.161379087560305	0.143702677010404	0.124314972620762	0.121246341111842	0.122369560169391	0.0857486063376267	0.044905340621365	0.0453171882111594	0.033704238814237	-0.0420126499734858	-2.47789085670658E-5	0.0151398000752946	0.0792209954950869	0.0982969395197155	0.11242386132051	0.0713081732622855	0.0331189889613866	0.0732101483039383	0.0538572345896222	0.0205555675114309	-0.00482694470376582	-0.0689060805460905	-0.0978870132015338	-0.124912854205742	-0.156152287132574	-0.176301211636231	-0.196568784953604	-0.220083330552186	-0.245921315745499	-0.265443168597144	-0.275810847364229
-0.0610162379456149	-0.122608920856489	-0.0857747730976565	-0.0558059783001268	-0.0139097741216086	-0.0117329457045042	-0.0248120981713656	-0.00668120232644818	0.0273826110370355	0.0342492471880605	0.047247382949505	0.0417832760429912	0.0765747532137494	0.110454392051688	0.109843608695055	0.112641848031701	0.111928050900112	0.164516189349122	0.197446289822547	0.200059372634576	0.18279639991991	0.185263886805792	0.176195720351092	0.158572041864521	0.138616679363877	0.0878112214756442	0.0780452168652082	0.0553984254015191	-0.0363047547460535	0.0128689475296381	0.0160246146572886	0.0892175527907239	0.116422116366977	0.121467850224849	0.0703692188688509	0.0277126011285393	0.0883012963824528	0.0674813303212457	0.0310375153840977	0.00507640683316182	-0.0445867674359113	-0.0924428330108501	-0.1344034185682	-0.185365771412994	-0.196175845684019	-0.214005465919056	-0.256472111247449	-0.279122167955567	-0.288861082324626	-0.315128645468632
-0.098015984166895	-0.16459370782545	-0.116028115245774	-0.0696668355537324	-0.0380910328167909	-0.0142750584076681	-0.038101483907886	-0.00715791983102592	0.00799142350303989	0.00609374445569486	0.0335362762384634	0.0207061126619805	0.00401375726300035	0.0643603738471008	0.0830547844811304	0.0705020763088128	0.062933353571	0.138614288008889	0.174123818185522	0.186450125392281	0.164448624577505	0.154347840639353	0.1485569304296	0.129036040588415	0.137310863175951	0.0747745309277014	0.071108651177973	0.0451138777132561	-0.03317732294203	0.0164639632466461	0.0223756838306859	0.10693185141738	0.117451376061397	0.131372732735046	0.0942306986536527	0.0570058858257526	0.109746040695982	0.083328564328109	0.0402613831693331	0.0123096469323779	-0.0396643666233362	-0.0746942367021151	-0.123989815532444	-0.149785518211843	-0.170431977091837	-0.212201488445777	-0.257798395354106	-0.274885128508444	-0.297460262129584	-0.333979589618328
-0.0868563983147806	-0.137862564099951	-0.115954055130136	-0.0988991210604086	-0.0827000530477231	-0.0644429295153639	-0.0727157669459213	-0.0332230212603524	-0.0271229643597316	-0.0293681485240785	0.00615060712207679	-0.00418746305884192	-0.0284581885688787	0.0228221271360102	0.0603378757280344	0.0554419460088284	0.0505295840610672	0.115822570577382	0.143907466096024	0.161090521837275	0.146105565285964	0.148618746074329	0.138560329994726	0.119882234120855	0.165981032952288	0.129857688643915	0.0991091338491581	0.0814777902384894	0.0271717320602942	0.0799513622416462	0.0641871578955085	0.125713150546741	0.135042662212085	0.135805062762756	0.0790492430544288	0.044453519255467	0.0987621103750689	0.0549043897769366	6.29121314010735E-4	-0.0237717618508054	-0.0646701193469084	-0.104082580955228	-0.16685637917876	-0.184990575711311	-0.199678881539846	-0.246120579636935	-0.295638799730718	-0.306814915134375	-0.321902904810997	-0.365685427689236
-0.0985228252263063	-0.148487942868317	-0.138415791843501	-0.117697484172304	-0.11233505950629	-0.093274001754978	-0.097081651492978	-0.0535656412112288	-0.059647917912542	-0.0584170234398736	-0.0236872852958741	-0.0333704708794438	-0.0536239300690441	-0.00267043202832189	0.0527115738140674	0.0364581577385749	0.0271855568461303	0.0990186609867876	0.115040395986206	0.13809461967105	0.131199969413355	0.11719158965175	0.109638798318015	0.108330145249844	0.150794227114842	0.110748355655858	0.0780622525078376	0.0647729894632968	0.0285027996065888	0.0773230219343271	0.0616225113136221	0.128384449995035	0.147446600641899	0.14647453658076	0.0839967699950587	0.0438736623801453	0.0999122469751237	0.0597255893159536	0.0107990308964502	-0.0130561241737089	-0.0512391081545131	-0.0828459148298748	-0.135992517291695	-0.151251205317718	-0.172782046397179	-0.223758825025734	-0.267019509909968	-0.276220280659457	-0.305889314103244	-0.355299478652701
-0.0751201551388548	-0.124155796746379	-0.133348267819741	-0.13390450854984	-0.146632648870065	-0.120356985558974	-0.118917509056412	-0.0782640976196492	-0.116951082529932	-0.123739001704678	-0.0685884780652346	-0.0793903504765127	-0.133822795901984	-0.0817957828077362	-0.0127080368402586	-0.0470767431396983	-0.0656057989198308	0.0164127344473117	0.0218896821734137	0.0507950831783505	0.0481329161178749	0.0379453436676871	0.0364361921334535	0.0342405522009167	0.0896196252727947	0.0916118669598069	0.0487507884004998	0.0322811349415471	0.0369873507076251	0.0807471265673887	0.0763599909520736	0.14112307026083	0.146678913562105	0.161129983852367	0.11833026173178	0.0707981848803551	0.109120480627143	0.0545791765022252	0.0244446809590818	0.016810598689459	7.62475507379451E-5	-0.0181908984346551	-0.0777305594426992	-0.0614723191806393	-0.0686094080742181	-0.149958263772928	-0.188556530436249	-0.178132041531095	-0.213546099215961	-0.277847164592847
-0.0469454636971412	-0.0829655242180658	-0.11168417303346	-0.130842789389208	-0.155607162161988	-0.160212198684501	-0.1436961602322	-0.105607056514234	-0.133597439750392	-0.124465456756936	-0.0750510490448926	-0.0721637753273644	-0.0959854341681869	-0.0667192178399389	0.00719066789768082	-0.0120574652297773	-0.0183475070570717	0.0497591481047658	0.0495841029344175	0.0578543718547924	0.0621938280185991	0.0575849147855743	0.051750477707161	0.0565321304059188	0.096209974169716	0.0908409262325874	0.0346788160316849	0.0250776207349769	0.0319954012687106	0.0588119893920717	0.0658418046282269	0.120527799207825	0.11973724169007	0.122710530073281	0.0859954456074605	0.0662224359515132	0.0976328049920194	0.0693288999354737	0.0463810321090143	0.0343612798569977	0.0319319355138525	0.0120815425547395	-0.0383487939026627	-0.0340429141756237	-0.0444546144266424	-0.119128025183403	-0.132990882787505	-0.131144842845182	-0.179674725973466	-0.224946733332428
-0.113656588369166	-0.144096235999569	-0.174565821328873	-0.162379856339673	-0.19609771025904	-0.154071813775266	-0.152898688196038	-0.110185721771109	-0.137414034707329	-0.119019584882497	-0.0807984332190206	-0.0672240920096447	-0.0937984903726967	-0.0611871157717951	0.00767043163663727	-0.00169466476657715	-0.0304112773870897	0.050413085562468	0.0509100095738558	0.0554802465862033	0.0615772452328767	0.0513831917975694	0.0392883432989652	0.0453433978378692	0.0653703183208711	0.0553736471220291	0.0140831261011787	-0.00152661543383379	-0.0117579050950228	0.0173997940551095	0.0181731667475496	0.0799457588217702	0.0902518189618628	0.083386613854071	0.0468727669468202	0.0285924148656767	0.0705791276285899	0.0460285170479019	0.0293850053918396	0.025008272613597	0.0400515938898964	0.0149910621228609	-0.0170479275563891	-0.0199643420663283	-0.0388621258334146	-0.087318142326556	-0.0916720058044453	-0.100858985374902	-0.14566724485227	-0.179242355921669
-0.157100080884595	-0.176484660227554	-0.0939743733685438	0.00735124375529819	-0.00646820746482032	0.0366695051270407	-0.0582562376429584	-0.0514602332832329	-0.0662813264795654	-0.0484800053908701	-0.0365913176179744	-0.0439458026143894	-0.0664726184665648	-0.0335287489255452	0.0162548248113972	0.0107231782793436	-0.0166764415481111	0.0707325700189625	0.0924365337211155	0.0859626384409891	0.0874243738947909	0.090308585861827	0.0609584591776069	0.04746551772576	0.089120648241872	0.0814449831106754	0.0256247766729538	0.0140272028960597	6.63821841709972E-4	0.00638416150014393	0.00403953126665657	0.0622660945036374	0.0685206477750412	0.0689781658378367	0.053062868602375	0.0330051965737401	0.0674707740006907	0.0483351090511017	0.0216117371886708	0.0109423441280711	0.00937634431982864	0.0315787062193885	0.0174071029053439	0.0012714427327185	-0.0166209943287852	-0.0410636874089022	-0.0561446212465659	-0.0805809907279161	-0.123204483133995	-0.141817713152603
-0.144712842917534	-0.165056430956487	-0.101963738487142	-0.0180105748946225	-0.0226996313395574	5.02869148713257E-4	-0.0639825349816182	-0.0517672039395618	-0.0538119275737365	-0.0306139358399277	-0.0124124109307836	-0.0189790370323528	-0.0435503409192887	-0.00933013957942918	0.0511359584962108	0.0435000541777216	0.0210258437547673	0.107748310461397	0.135061175503666	0.145804375827813	0.141808229956275	0.12134976511698	0.107364267382952	0.112694679169778	0.138750879742323	0.108170451662275	0.0588030156475489	0.0483435109746628	0.0108864631977728	0.0187899415634532	0.00650727705399184	0.0604936993732874	0.0767812381200681	0.0807717360630288	0.0450703747388094	0.0233429591020423	0.0710722167746538	0.0527891036547764	0.0216973017190367	-5.9862335820244E-4	-0.0187674788047758	-0.0073648529899288	-0.0289039360272903	-0.0515960036045365	-0.0717536145000862	-0.0993229036953326	-0.127208761079942	-0.155508705625703	-0.194010881477439	-0.215256678876022
-0.214244258397794	-0.226725053709881	-0.164726605844504	-0.0499589920963577	-0.0563933748882484	-0.00953701157791865	-0.0736502084463798	-0.039264250887995	-0.056520583982791	-0.0534551745491851	-0.0303182790129266	-0.0253781670793467	-0.0763417332754797	-0.0489496045604819	0.021492777427699	0.004190707296622	-0.0267405435264653	0.0521305377205599	0.084123319765489	0.10598402120925	0.109623888738099	0.0910713201055885	0.0932426191906052	0.10821323927257	0.142568815641791	0.110693143753312	0.070927286145712	0.0793703770292437	0.0480642908213804	0.0411306596465057	4.96593501970131E-4	0.0334583080691355	0.0303835711126647	0.0234516543027406	-0.011065138117311	-0.0428857110313418	-0.00110749444017654	-0.0215466925463426	-0.0510762339995326	-0.0754864508797447	-0.0900152833295078	-0.0900721321253618	-0.0966458655974679	-0.10334576137411	-0.123144608501256	-0.154638891985881	-0.172563034669735	-0.197932545838133	-0.229568330466894	-0.245835158730765
-0.249010449473078	-0.241947985327818	-0.202614386261251	-0.10782690820715	-0.114898930783875	-0.0159299608042084	-0.0600885236464558	-0.0146617743403948	-0.0415901929148614	-0.0444292495534009	-0.0210687736068047	-9.30997551636924E-4	-0.0554478008868214	-0.0321733975608258	0.0276034682509465	0.0126963433233288	-0.0288157548504815	0.0531661771235394	0.0772398781792276	0.0877013936177977	0.108508395141396	0.101978502566801	0.0813819688781674	0.0855950608236462	0.107688387534472	0.094076104943915	0.0454929018739678	0.0563280560961683	0.0381332803549283	0.0206852112579826	-0.0117615554870016	0.0047945249292891	0.00611080041966474	-0.00791852526879458	-0.00983492061813037	-0.0296237005914116	-0.0114755896148509	-0.0251199949631294	-0.0361261339331945	-0.0579237069607084	-0.048219514632018	-0.0471937206572304	-0.0285806954474722	-0.0384762133321417	-0.0616466783818117	-0.071894983610415	-0.0843397014349747	-0.110581044090458	-0.121243324485105	-0.133456162937992
-0.112036654831553	-0.073137271753376	-0.0898760064753058	-0.103228556554196	-0.104290554892925	-0.0429199640424298	-0.0381111607562405	-0.00308620410378534	-0.00837394752856742	0.00390528288494602	0.0302627320744772	0.0576327296816096	0.00265414363416937	0.0147607117250622	0.0775077514078106	0.0829301397384206	0.0407814201313225	0.108013189880343	0.14317437190445	0.154636272969565	0.175147086245914	0.163051483700774	0.139315860108286	0.140707677187835	0.1538623983073	0.124717924921046	0.0629423469426204	0.0735765818074467	0.0521981094504146	0.0247294632916591	-0.00908553453535673	-2.69195141183044E-4	0.0185720824391763	0.00864577926859616	-0.00693439161899439	-0.0125551224082493	0.00230859107546129	0.028020172975151	-0.00500261304747775	-0.0359518382787418	-0.0384416220366536	-0.0443376884594627	-0.0259857760502691	-0.0542285818485355	-0.0789502118450462	-0.0816720211858656	-0.0793239481209158	-0.101036334553179	-0.109091331597342	-0.103987187031715
-0.0872251933911797	-0.0404007604234334	-0.0222296136768377	-0.0364045051233476	-0.0491130649157765	-0.0424207840120621	-0.0369838132831963	-0.013466693133051	-0.0161755142900375	0.00591433964657555	0.0354398573082967	0.0537636168249583	0.0102027847111571	0.0261807312337112	0.101437041006399	0.0983608104571008	0.0616959127090608	0.128209229495765	0.14270513389536	0.16223954408214	0.191434387559181	0.187818073600136	0.157520704782524	0.178192149778974	0.238836330209346	0.168169587876756	0.0985752716543759	0.137022678439225	0.10880911252018	0.0524633997561233	0.0064843160874252	-0.00822145651092777	0.00125528335792663	-0.0371141698198584	-0.0636245989156775	-0.0624852206274276	-0.0440482781388118	-0.00696373491907698	-0.0511331035579792	-0.0940566396476725	-0.0931028807227518	-0.101916716310456	-0.0804656083814713	-0.0919070260357346	-0.119720350956397	-0.142857423639102	-0.134954445396237	-0.15913525475893	-0.18417587264879	-0.168572323537992
-0.132852691298879	-0.0950205186115062	-0.0319067687497398	-0.00281779683115243	-0.0129352005520841	-0.00535746418406375	-0.0299179256978693	-0.0023613762531998	-2.82441709324887E-4	0.0166393618554733	0.0382579972474564	0.0484164224125568	-0.00148010727477907	0.0235164299850374	0.0971876415372236	0.0733380725492959	0.0355711982565134	0.100814304660723	0.108595027258929	0.127314511111047	0.17301247933766	0.177951553551125	0.13815037504524	0.163892770513225	0.26644051497822	0.201212339756006	0.139667195030886	0.193635188687692	0.169165579823216	0.101480947170673	0.0274825277728232	-0.0139223689281595	-0.0189806714164912	-0.068437803278236	-0.0899930162063663	-0.0907014893287965	-0.0755197773404127	-0.0538949808786136	-0.116407529733176	-0.149971903887934	-0.136359452398857	-0.143951167730711	-0.105115367596955	-0.1021578705734	-0.130014655079492	-0.14831324832802	-0.139124275433266	-0.164811034601947	-0.17350785643213	-0.155215090639226
-0.042063850169491	-0.0322478905653314	0.0209726528113765	0.0650719913707927	0.0293427972797815	-0.00677688602742757	-0.0235111107256287	-0.00517769860438896	0.0269011408351995	0.0550055551583971	0.0853571909438422	0.0999539256333413	0.0695215019046504	0.109015361614458	0.179846169594013	0.160938963803292	0.149961478184471	0.191158761493374	0.182557614039958	0.211414867951034	0.281954283987989	0.257510550981556	0.225727715254138	0.268788465260644	0.356923888095801	0.268916216818644	0.236375941444667	0.298642940242179	0.248307043760966	0.18252230935571	0.0989912483370336	0.0244208397879033	0.00887648160984972	-0.035709510693709	-0.0793907535197776	-0.0774435655452276	-0.0466239223211329	-0.0352424092274306	-0.122486920432014	-0.159323807232063	-0.159809147946911	-0.171240878659212	-0.152456429880408	-0.157113359420083	-0.175888078208573	-0.184656248029922	-0.191617859973882	-0.21869752082264	-0.232203806015006	-0.198294068635485
-0.0305374580567089	-0.0455246244513029	-0.00967401721580313	0.0361212672810441	0.0274431176452103	0.00567846947657964	-0.00290323307812414	0.0334131717853142	0.0523006904800462	0.0635324029189214	0.131112297469204	0.163895967806406	0.121833406350704	0.176802844206986	0.263648204804668	0.234224910292008	0.235758800351304	0.294300864387233	0.267541882018568	0.302036006064435	0.360790568425983	0.293505145203445	0.271741724776773	0.305529390685105	0.343659155009749	0.248645322217973	0.223071650841321	0.260543333186445	0.197597984705239	0.148142000777101	0.0688932701481376	0.0120660988292585	0.0104509460045246	-0.0222299494463033	-0.0757448131092349	-0.0654066744170158	-0.0177339091129218	-0.00779351639374208	-0.0713804961285346	-0.11440635105265	-0.124565971284924	-0.13499525037078	-0.125732010165278	-0.147555322609218	-0.157228336122337	-0.161500082673257	-0.174633336711906	-0.194597658127767	-0.216333993292118	-0.194589538439896
0.00876769123512764	-0.0324085275783995	-0.00751722267719196	-0.00117192661614	0.027402455336809	0.0133348811565061	0.0224256887743201	0.0450593323239796	0.0827703564270997	0.111292419658326	0.165664222365279	0.191321173348847	0.186682107808619	0.240608670899305	0.308941536079845	0.288373328074548	0.319568368660832	0.395054925694636	0.368946177014098	0.422779160499556	0.490754668537529	0.379924388195847	0.342115204481359	0.365575404969787	0.347923081586699	0.272657112292077	0.24620641373908	0.241250390025829	0.168703436400748	0.146990105548488	0.0842465672457652	0.0498745063909005	0.0609515073079938	0.037636153068889	-0.00507746548534197	0.00886624492460381	0.0624308418307276	0.0742335465557215	0.00993237589019014	-0.0291566765966339	-0.0265546265616217	-0.0727585627256576	-0.0851018713369084	-0.113480552443591	-0.124051761687838	-0.137026183184042	-0.166223854245137	-0.182114199889048	-0.194780969898224	-0.190459067408778
3.50815694370333E-4	-0.0868409452299237	-0.0717142297263976	-0.0416654122752492	-0.00655427261978607	5.37253838541668E-4	0.0150631930003917	0.0449024107238344	0.0718394228327742	0.102528159145601	0.168097209464933	0.187246151819898	0.187760383009161	0.274167372745535	0.320209263624383	0.284283257195959	0.320665726772353	0.447928437627667	0.430847796274358	0.507103651897013	0.566307611854854	0.425012225853522	0.411331524787151	0.460701308968538	0.387833306191503	0.335191327648847	0.335946283330095	0.295863906664716	0.210792045633293	0.228460944459075	0.166903122047204	0.149356049773014	0.15345758625383	0.128760880962894	0.0795203513226688	0.0767244102166518	0.134724775588713	0.132599880969919	0.0436233346730908	-4.37424750181644E-4	2.21212310772509E-4	-0.0692327158720528	-0.112260325843618	-0.147767093837118	-0.14158956392783	-0.169456119627613	-0.229888785890704	-0.240251735335886	-0.227652666726939	-0.261210558394053
0.0170327132406056	-0.0488562055652042	-0.0579008913999917	-0.0497616485828969	-0.0305555765713257	-0.0148939233499844	0.013290419906062	0.0411488272805984	0.026585165415908	0.049774116560583	0.0983341407849961	0.102608082765041	0.0853689331734425	0.157798914459012	0.180809704219112	0.140738536875886	0.158077370073384	0.257784408219426	0.21125606179122	0.270746844856306	0.315407136086148	0.196821324374041	0.201008936689267	0.254781469052166	0.198571999078951	0.155682418485406	0.176794267688866	0.152202823917515	0.0971834826355937	0.112966052391128	0.0671279922251367	0.0769296734334218	0.0774173839556688	0.0706121853399798	0.0271368825575392	0.0193111618078194	0.0724533888743655	0.0698395416720452	0.0239813493204899	-0.00210150620784815	0.00207871856686287	-0.0363505860000369	-0.0723755785833757	-0.0908206435894709	-0.080438966128827	-0.108330516832602	-0.153010417113829	-0.160997655508854	-0.143367391808055	-0.168766285019254
0.0593031893435511	-0.00512901933384034	-0.0200640642114043	-0.0323530610563288	-0.0224712277950022	-0.0359024588116304	4.31821560145776E-4	0.0402061088959963	0.0467988705898327	0.0654827057655636	0.122598822512311	0.139257909569725	0.0987560357470738	0.164998679967446	0.201846401197776	0.153346908535843	0.170981777859454	0.249815534474107	0.22383652607884	0.278272680156987	0.30277879930189	0.226682848430037	0.233222281863956	0.270567249239216	0.241448036508673	0.219115785789183	0.234301464034395	0.218364968377799	0.173721126409687	0.175674209450068	0.134198576666024	0.1039992242954	0.0824266942619165	0.0602149363871789	0.0358795227772332	0.0355552726262988	0.0442423551478434	0.0477350147735317	-0.00825332106224742	-0.0226133246238069	-0.03777447197074	-0.0643507715943834	-0.0953953774363781	-0.107187207105838	-0.110079897223504	-0.1301907547906	-0.144815077432642	-0.146120450594016	-0.14208836640707	-0.150933151917152
0.0269617032677313	-0.026766060431229	-0.0103472266563296	0.0319040000359672	0.0274815824403507	-0.00172534419621134	-0.00335685833062763	0.0335246372040625	0.0468824227723249	0.0534628906310484	0.105055998327619	0.120743124135951	0.0876312774333974	0.166423849635935	0.226975250096537	0.160920709679748	0.164791717505905	0.2020389765864	0.148463127317109	0.178705653661067	0.214787607551073	0.13929077535225	0.126605986635889	0.156097643064187	0.161046368461142	0.105018856014271	0.108538417865719	0.109469381120932	0.0558215694739099	0.0670694236081768	0.00163775653606962	-0.0232523650117513	-0.0199829166998366	-0.0313958889011492	-0.0807289058217999	-0.0740575537308542	-0.00304945009469518	-0.0118518081306733	-0.0406455579250949	-0.0643054383147239	-0.0732247493815067	-0.10264302456587	-0.109989256275528	-0.123066174779386	-0.140220123217431	-0.155716859008701	-0.156171205212097	-0.175350736211989	-0.198569886444601	-0.18647906557049
0.0384233088452552	-0.0310010033947384	-0.00971456920913836	0.0140990200429713	0.0209148210619405	0.00819162681052574	0.0122722609005209	0.0599579915215547	0.0896953507426429	0.0938890211306015	0.153263392431249	0.177145417978065	0.129492439850483	0.22536064690747	0.29642530244366	0.225215029733086	0.223944059984932	0.262015822916251	0.186926425385919	0.206087027567782	0.247556334924501	0.163068899186499	0.136141270406385	0.164751058231569	0.16963707944354	0.11847417256441	0.120716722436821	0.131485344027602	0.0757298545847152	0.0774036649654679	0.0139670076611011	-0.00445761960858404	-0.0107296385498032	-0.0186208483762699	-0.0830692955879828	-0.0730047691376347	4.78008024389468E-4	-0.0125489369074671	-0.0557633952333669	-0.0808481475969222	-0.0841264162224587	-0.10943780480288	-0.109086106165229	-0.12556493069107	-0.142052942429973	-0.159680985524889	-0.166695590749976	-0.182351861314045	-0.200378820246261	-0.191132408196684
0.022179196301815	-0.0272854875291579	-0.0271838221654763	0.00367101610774448	0.00268846929823778	0.0164128354458801	0.0127172667980339	0.0536422104127857	0.0629753571926596	0.0522930820381976	0.0954389387546096	0.11857006541039	0.0766856734916493	0.106163078890906	0.146448463131571	0.161681871774799	0.158500678993346	0.153459130688573	0.144204040284227	0.176170645933316	0.205968111984682	0.170514261224996	0.158136532102112	0.189624700686031	0.177513526196964	0.134298107519488	0.132821010359454	0.139541905536439	0.0896127458427598	0.0824541899228232	0.0466218305761292	0.0229783805154168	0.0195650672594435	0.00658429575362611	-0.0373207463467134	-0.0318859068417112	5.94197517197059E-4	0.00122272841233487	-0.0387588425699164	-0.0659024870043708	-0.0732605798595983	-0.0717293446081698	-0.0804999568753127	-0.0965056257518727	-0.103145726147457	-0.107396293694692	-0.121661885944392	-0.134199243809694	-0.146115531268264	-0.13599420298989
-0.0265603221346602	-0.0208892009141767	-0.0241768093714705	-0.00885978032308956	0.00989169805944981	0.0413002952046148	0.0517328710789277	0.109530576058685	0.128153892827786	0.103090068944383	0.133754188538465	0.191774664200319	0.13316227604067	0.139632158041064	0.178181975293283	0.186072598060138	0.176088802941265	0.156405066331809	0.133260826370016	0.124013698797511	0.162891974666835	0.15159098986505	0.0982053380671963	0.118742014667007	0.150673875591524	0.0966801293115473	0.063003430202122	0.0837503435507072	0.051961277313808	0.0282654959970075	0.00109857921309859	-0.0306766629332591	-0.0200486518716907	-0.050725019242389	-0.0771445841201469	-0.062708780500986	-0.0467117832016279	-0.0207414796429707	-0.0525801089973036	-0.0663175491339354	-0.0506090929125207	-0.0272832261815931	-0.0205282922599426	-0.0395065584871338	-0.0372242462440444	-0.0356583853191466	-0.0451326297594699	-0.0508941697048762	-0.0587809262309149	-0.0512002306373334
-0.0529862168338478	-0.0644563801139555	-0.0616407117231774	-0.0389392680834079	-0.0210591928771026	0.0128715111709961	-0.00541476617946366	0.0649931998399308	0.0781133057944593	0.0334507627990254	0.0716415778248223	0.126987723907372	0.0608436912509382	0.0620645572235249	0.104051784191958	0.113311989169333	0.0934662686188737	0.0838501444212944	0.0546425482630243	0.0509690254861313	0.0878150976507954	0.0720402789292829	0.0275578844093333	0.0557679855994054	0.0992652652994875	0.0487392309223934	0.0133454653941174	0.0376389182392641	0.0188871032897227	0.0102861671726128	-0.0123304892181858	-0.0216215253930983	-0.0091171720126308	-0.0217917279203954	-0.0593198697890074	-0.0632946135848678	-0.0424087511609462	-0.0468841154647776	-0.0722088347269573	-0.0796053999817535	-0.0490656515763429	-0.0197275181396998	-0.0310092056824967	-0.0402298344074432	-0.0368193974613708	-0.0465229139152873	-0.0668123383657242	-0.0712474608051421	-0.0791118595915297	-0.0884195987834148
-0.0899782511212337	-0.149537028459867	-0.0859903927106031	-0.0289180693240836	0.00147117349425006	0.0526681170400285	0.0146862023215216	0.0744692069201655	0.0575064592261801	0.0196975972236394	0.0661227648336136	0.0926415382510203	0.0313366795564073	0.0367348274334319	0.0827595640764386	0.063184554377677	0.0378656952055318	0.0515477985194979	0.0318556724311923	0.0308111712071763	0.0483798979074874	0.0397790834299382	0.0147962605669792	0.0440069470178582	0.090045349639416	0.0555240746418362	0.0209784715132775	0.053259484462554	0.0403377903819845	0.0610676181819408	0.0309388135936194	0.0535045770808795	0.04149242945623	0.0319912861645358	-0.00953531581857888	-0.0326995143431879	0.0172996392025462	-0.0200672546194975	-0.0649969701454579	-0.079752943368832	-0.0683907470921439	-0.0763806916944892	-0.104829509214482	-0.0954553087434631	-0.111356668128751	-0.128748782692631	-0.144328953192104	-0.150649640184808	-0.168725922932082	-0.18507986394575
-0.0883542655657367	-0.136247526106409	-0.111210347599065	-0.0611027355291985	-0.0247138065484067	0.0186281360923052	-0.00285347152704421	0.0551254690257367	0.0197334419681715	-0.0691206623014681	-0.0143798555927074	0.0243516543252012	-0.0476862664115198	-0.0559639996611715	0.016606124922819	0.00702444575116638	-0.0522409490760734	-0.0011904075130958	0.0107060937328805	0.018800794154912	0.0353759803466437	0.0272831185541811	0.0246260697307818	0.0531844927400715	0.0944948611524599	0.0936429514107451	0.0839852274111279	0.0903009250294334	0.0873698582976151	0.114937968559812	0.10035500966845	0.106355282871858	0.0898157364269063	0.0689168460170339	0.0441499549019011	0.0213115191035713	0.0561327903584534	0.0217446416069954	-0.0295633047683485	-0.0244549699556056	-0.0228007894377074	-0.025376007570497	-0.0613036867135731	-0.0424996126522437	-0.0437709423180219	-0.0844285719811282	-0.108649322966918	-0.0833457325634276	-0.0859972668776628	-0.128381527771443
-0.0417366984538132	-0.0687780695565598	-0.157439327708577	-0.15418874603828	-0.134589258210588	-0.0406266976800496	-0.0259582389917152	0.0440361950524336	0.0322719470094809	-0.0293442405759115	-1.70589692952125E-4	0.0398923351313952	0.00644790675372119	-0.0199509612039391	0.0146489561106551	0.0702096475819776	-0.0212749699130913	0.0224922821013635	0.0315374185595454	0.0546662105120903	0.0720924629310646	0.0486266456776448	0.0705014866857413	0.104073363461279	0.0263792048780527	0.0483790603357219	0.113121761856498	0.0892096363013963	0.0338808563140188	0.0903002462035712	0.0662619421942526	0.0828075227142197	0.0776057217899819	0.0640750155199972	0.0498975737827149	0.0436004765809888	0.0559752336471064	0.0371427524412828	0.0290140235367655	0.0311874288029169	0.049503630943173	0.0343496084667297	-0.0199565535920787	-0.0250081725681899	0.00880871041718103	0.0188293545264177	-0.0518985141440196	-0.0282270948643947	0.0378712362877302	-0.0144145794436776
-0.114088009614789	-0.132081016297891	-0.19005608347992	-0.177202744343034	-0.176016346355052	-0.109996857581313	-0.099015301403465	-0.0329329089880202	-0.0747224384994911	-0.131187665439007	-0.1059818541296	-0.0731161871412357	-0.0762445853658408	-0.106960641479327	-0.093290307701242	-0.0356071729091595	-0.0694612799001823	-0.0763332381533763	-0.0675210148665704	-0.045576423542813	-0.0266406585599552	-0.0273152856955556	-0.0126550163252436	0.0282364892525198	-0.0106968300875885	-0.0284240092100531	0.00859192266634761	0.00706482386930982	-0.0151117935981061	7.32160618517478E-5	0.0357109176807681	0.057715454463887	0.0596642103468621	0.0662089793998826	0.0626138321834627	0.0439002253816816	0.0454870939537599	0.0364831392518677	0.0329238677625891	0.0374509029100479	0.0460814360986734	0.0340769826070135	-0.0147553891883114	-0.0136372875029829	0.018787457441857	0.0145570087545147	-0.0288510099191664	-0.00413869174712179	0.0359675273562158	-0.0134049738990465
-0.0593007658767044	-0.0861246183700548	-0.121038173086578	-0.134636287103459	-0.120095170347106	-0.0856558766125231	-0.0713145455947297	-0.0195610919849552	-0.0294300248836231	-0.0547960559385273	-0.0454360197309331	-0.0306535274123202	-0.0513754106511027	-0.0535082083912844	-0.0501120983139419	-0.0411134570567539	-0.0591016584841027	-0.0447277147569626	-0.0187378880150467	-7.71811592214896E-4	-0.00519113264565152	0.0119357389411397	0.0295866217456669	0.0268129696372949	0.0368037216614063	0.033232237072819	0.0537127222504487	0.0576089839956019	0.0276004272359018	0.0339052976371403	0.0281820343407977	0.0504775417739848	0.0393930179709756	0.0417580785499314	0.0142137633784369	-0.0145662554994555	-0.00425282748056032	-0.0152168731922388	-0.0536860981178834	-0.0603340143040147	-0.0898292364052662	-0.116251392112138	-0.156377449724396	-0.145651502025861	-0.13128504200932	-0.155235742918828	-0.187773254479957	-0.157433269659903	-0.133992124393809	-0.166912592224222
-0.0595876163400846	-0.0639213969223354	-0.0841767843836069	-0.102488358703642	-0.0991297973521536	-0.0864815733578873	-0.0813394825866716	-0.0435833563621945	-0.0525351629304551	-0.0830124354765458	-0.0793478446845052	-0.0581742972362392	-0.0646116433297438	-0.0689221208699953	-0.0657903464081874	-0.0666705113564358	-0.0642119901552526	-0.0519086810419327	-0.0312028724328208	-0.0196737083679349	-0.0135979112875359	0.00974945107096161	0.0156682936445499	0.00894672527609928	0.0328450866147066	0.034435716634961	0.0501528523530804	0.0532688116477172	0.03847653725512	0.0444708737780738	0.0483800600357103	0.0505991023035563	0.0433416082397667	0.0469861981688301	0.023676558660507	-0.0149543162170103	-3.7115219118998E-4	-0.0274339267023109	-0.0614326284362497	-0.0702704158322403	-0.0979280162846487	-0.114954765058359	-0.155343081571931	-0.144613853600542	-0.124205818289278	-0.156144934070147	-0.185422795770263	-0.160350331860625	-0.135772709428408	-0.177642974169488
-0.0418854940404005	-0.0561043450516391	-0.0975004404768601	-0.139287453760006	-0.133194348735002	-0.114944407482551	-0.0911250215749545	-0.0470869446902431	-0.0607752977438048	-0.0953460736060653	-0.0722984810214695	-0.0547695931753703	-0.0585138939756711	-0.0486174491272331	-0.0289013699436126	-0.0516306246151308	-0.0412958011280509	-0.00343018440862265	0.0199529595678486	0.0302428856822327	0.0187369163070503	0.0373136125267023	0.045352772940978	0.0272661885926661	0.0324732538597292	0.0293218568425899	0.0409593966477593	0.0241617740173186	7.90402684031242E-4	0.0238988512639185	0.0456436076656117	0.0709446674943767	0.0803475733143914	0.0918252197686076	0.0630927936685324	0.0229562483700622	0.0460926302375722	0.0141193588625218	-0.0157204151579637	-0.0291489237791831	-0.0689878549632701	-0.0824417842126735	-0.134345106859112	-0.125190654255808	-0.108772832766728	-0.1560669194784	-0.193491521330315	-0.17104174204023	-0.157691830556427	-0.205567138548682
-0.0132878670943511	-0.0255414705501091	-0.0740855006400572	-0.132934111056801	-0.125797555442275	-0.103374995104803	-0.0763611664481453	-0.0364156192715047	-0.0506425895183478	-0.0743958121096671	-0.0490799423920441	-0.0476962214012838	-0.04393784444062	-0.038560006908121	-0.0237398717700578	-0.0405907312910716	-0.0175744746313816	0.0126625677483671	0.0253457932596175	0.0418895868999485	0.0286954312116185	0.0368221008794636	0.0518903277629648	0.0405240305334674	0.0170194150022716	0.0319814538606159	0.05828167204658	0.0334569688130921	0.00647226811168533	0.0425091613015391	0.0568372961422434	0.0758039040705086	0.0824943341638953	0.0941187903111791	0.073339273222056	0.045844454437422	0.0632300991980349	0.0301684101769038	-3.57918372283263E-5	3.06984941050508E-4	-0.0474348625570683	-0.0721812557247136	-0.126880841920676	-0.121761955827052	-0.102550906057374	-0.133488701458212	-0.17672468022691	-0.155246621312347	-0.125522841920597	-0.171854995877222
-7.59994320263139E-4	-0.0251264635858663	-0.0555102666956802	-0.104496131637396	-0.0848283738383859	-0.061242264218787	-0.0417157045031885	-0.013240595111308	-0.032046731264198	-0.0344777839586094	0.00145862102439174	-0.0165382335157207	-0.0105768412307553	0.0128373524022954	0.0257756830804869	0.00853797163814466	0.0439950269219633	0.0698337312781072	0.09137715165819	0.0976432837405219	0.0677082655173236	0.0680549949873393	0.0759846083350465	0.0536965798840657	0.0254329467201823	0.0366735893359761	0.0503959509072461	0.0293939615085588	0.00811497036609224	0.055313418270757	0.0938969544171619	0.126285514666144	0.133782337034105	0.143977506153136	0.118769687252603	0.0974251274770469	0.1219112914455	0.0896361114419279	0.064996267996715	0.0648132826422424	0.00467203873490475	-0.0221637914881633	-0.0902929241239653	-0.100545720536222	-0.0856293972667178	-0.130677505710869	-0.172581885062164	-0.152835719347737	-0.139954857978918	-0.201111114724129
-9.50989627755181E-4	-0.0423090317038562	-0.0378787445950083	-0.0506906270290665	-0.0403963557835595	-0.0286384125648465	-0.0309019945729744	-0.0185945347901392	-0.0348293422164797	-0.030680043969381	0.00823300378715507	-0.0154307418864538	-0.0191870815324317	0.0231119822938525	0.032261310092662	-0.0128274966132329	0.0433652365526735	0.073873414781201	0.0979250587167729	0.0930725915068633	0.0713539366646096	0.0722157296049755	0.0741413029654542	0.0499397499151913	0.0386571888710037	0.0341256764826848	0.0393357945211216	0.0178961898120076	-0.0179102498970501	0.0251923550802434	0.0623499355164853	0.106905017936393	0.128214834104629	0.152500214333034	0.11562946751218	0.0885863852039637	0.123557942414676	0.0817141645959331	0.0483972241406539	0.0429269887135198	-0.0280044856376655	-0.0443039542340139	-0.102132297474907	-0.115956216667336	-0.116538429387632	-0.16824270691197	-0.203070578065978	-0.193877517394614	-0.211194668024515	-0.256210779744893
0.0106108860183488	-0.021899532518125	-0.00402054260317835	-0.0311138193519918	-0.0331417322430007	-0.0237760679858528	-0.0163411070131285	-0.0145354160512627	-0.0260931787589109	-0.00638103435880494	0.013546036666809	-0.00924902820934342	-0.00562165010490874	0.0277560932656108	0.0301172480575076	-0.0162371515956726	0.0453988618640858	0.0879665791653484	0.104946451647147	0.110240586963456	0.0927095890904035	0.0888321091287792	0.0985504836592159	0.0703173562387875	0.0645804533248626	0.0629134166194785	0.0643908200224418	0.0377083493667743	0.00739810648871449	0.0375466699277212	0.0620300549044356	0.107323905423396	0.136241567736788	0.159937583820447	0.115640899660168	0.0740018512396629	0.106584419201308	0.0620527393758564	0.0366181189000792	0.0104272697723276	-0.0646221946501248	-0.0790421392556691	-0.135478438417627	-0.147257134447021	-0.140778206033989	-0.185098971434359	-0.231543819288571	-0.236699883842327	-0.253097309518692	-0.294943729156253
0.0184211822847783	-0.0036254559668573	0.00340396374347116	-0.0208882700895055	-0.0225773307542429	-0.029051996361548	-0.0291991387162346	-0.0351567222155762	-0.0277795622260648	-6.26484018869741E-4	-4.45584881914013E-4	-0.0215162449792999	0.00843191414264393	0.0363850242615813	0.0267654655918023	0.0212540240952118	0.0588182680652791	0.112648180768113	0.123522790973774	0.146915175482788	0.131124371427656	0.121491814636681	0.13139948893936	0.102584106007672	0.0740393941805618	0.0767905726044352	0.0795458610150815	0.0429180040268439	-0.00453412772692131	0.0374520246281098	0.0684305033637208	0.139369384343891	0.158170975629609	0.179979177448905	0.144733102704374	0.108102873960254	0.14534904851882	0.103500110285971	0.0862331163110788	0.0674700179735632	0.00878142377261395	-0.0266540010580225	-0.0860153445908946	-0.108190411170243	-0.103383905395557	-0.155717108888192	-0.213381631635519	-0.216951405318542	-0.23378628984026	-0.290154650299029
0.0217369331216864	-0.0172638657399874	-0.00765227785757863	-0.0193620672757962	-0.0177398445193229	-0.0231927718183715	-0.0255752330200829	-0.0369862853707926	-0.0268813738375491	0.00790198206724312	0.0123165461215669	-0.00765883674919411	0.0202567529496972	0.0662280929271535	0.0673277274719169	0.0576583123642341	0.090041089981566	0.136149011705669	0.163165215487789	0.168484501754183	0.153461873878047	0.152658265150269	0.158489046683485	0.131651085279345	0.0862804630661377	0.0661698758856433	0.0738650979944065	0.0356290754224005	-0.015965205926078	0.0221635682696991	0.0352942093320364	0.108434689067812	0.128734525450024	0.150577193986308	0.110414868700677	0.0801377375210538	0.135777673644644	0.116033334327328	0.107224301442809	0.0750877655172019	0.0134047206728722	-0.0305007324201078	-0.0899348894449775	-0.104370582346701	-0.10884533095024	-0.1654328515015	-0.2122813857993	-0.221815056721721	-0.253987329534074	-0.297372062004531
0.019682697317037	-0.00987510993360199	0.0258510725671572	0.0272592460209545	0.0225654187256607	0.00927074408787208	-0.0108961178337737	-0.0358332664989294	-0.0243807185466434	0.00939837223967364	-4.85229832501548E-4	-0.0310853962687181	-0.00191597803160502	0.0333666564321725	0.0336433611274165	0.029541866492043	0.071027468750078	0.101438115161148	0.126250160498386	0.121496717140293	0.105012830172743	0.107392389794092	0.119990685625422	0.0934857010620847	0.0513698545812958	0.0378408920864544	0.0330061276257205	-0.0047591356575346	-0.0450706676232625	-0.0161311874952678	0.0116836524084473	0.0752527001798373	0.0919281126889301	0.116744942558053	0.0887193777803892	0.0649176794625429	0.117797600037963	0.0902040578765214	0.084338066355388	0.0579138790987756	0.00360705124536528	-0.00727598066779503	-0.0540134757460249	-0.07329328209177	-0.071353654209749	-0.127167856274482	-0.157565387240923	-0.171636497077112	-0.215688485396856	-0.252268049181223
0.0265256955134051	0.00130733263177573	0.031817853618048	0.00483381802156367	0.0125072042973848	-0.0013109276645996	-7.53707634415022E-4	-0.015422536925408	0.00553394576366698	0.035506304642676	0.0297281327411608	0.0111609649766486	0.0389571587863582	0.0605430637210217	0.0717366226307247	0.0639520425264531	0.0787849013781063	0.108767711339174	0.129280382982212	0.133284336785733	0.103747518687835	0.105217760989698	0.121242186567696	0.0907956093791828	0.0584384669213543	0.059910325899744	0.0637710522937558	0.0266835505616518	-0.0127814332057008	0.0248505063080087	0.0239109313149864	0.0658770308948325	0.0745789966499487	0.109418352029183	0.0793929695980058	0.0482988996683839	0.101162384526953	0.0740947542236782	0.0861058458881937	0.0470149024140972	-0.00603929504035568	-0.0220451866163237	-0.0627390191284997	-0.0814915766480664	-0.0782103949845941	-0.132719192596589	-0.158243595593596	-0.183642229152869	-0.219959538840268	-0.241731492863407
0.0379302394151457	0.00567414934663288	0.041771726761909	0.0214790151126907	0.0363605547925964	0.0181492989492109	0.0155602714412529	0.00838053236604608	0.0305740345261388	0.0538554098323135	0.0475456235322692	0.0331289753713844	0.0585950255911692	0.0762560195697384	0.0892397599333331	0.0768432800125224	0.0920845807146523	0.114751325887453	0.136452772344876	0.143154540821917	0.114644206997063	0.116692601027827	0.130558404011644	0.100578999448398	0.0680133036093355	0.0672837826339395	0.0713347648232503	0.0319245113467225	-0.010239615584959	0.024284342323036	0.0177055769389505	0.0531960264316197	0.0639234842929698	0.0933638247675102	0.0562797476959952	0.0275672705563729	0.085197692402867	0.0716474753429994	0.0784099123109894	0.0371185333340486	-0.0281865091765438	-0.0429868411406395	-0.0781764153208499	-0.10132667719091	-0.107545987533368	-0.145482964459408	-0.173525772682158	-0.203177610005255	-0.238996815894066	-0.245985287461074
0.038125716172086	-0.00660222486309082	0.0400520020843041	0.0335973043722989	0.0566077157842298	0.0276489516001947	0.00914443987384568	0.00562698535497497	0.0332442857844349	0.0544880792089505	0.0535046606829399	0.0365730851083166	0.055002615869447	0.0830743182543982	0.0958814532266262	0.0778837371174081	0.0894717522423149	0.128447999041254	0.149040046440565	0.148839144890096	0.118245894888998	0.132938211931231	0.137240486121091	0.101519273695064	0.0973296234789625	0.0799691674897346	0.0798346931530731	0.0502714038082795	0.0092500929713104	0.0311655705015219	0.019580497290104	0.0532187726707352	0.0625060163952185	0.0801804378526524	0.0471694718997681	0.0204356620764987	0.0841120631164497	0.0664207992848227	0.0539388069207087	0.0112805763639982	-0.0598288118070748	-0.0840218381804025	-0.118811104887425	-0.143286103024799	-0.146271678083918	-0.194546746710226	-0.223090869808356	-0.251604499677566	-0.278571348959908	-0.284861483394602
-0.00594486251981476	-0.0295633023452365	0.0212502034098913	0.0158330467676545	0.0463963342618863	0.0503603135680537	0.0405887336706555	0.0387303042296481	0.0549181774586693	0.0626850629352276	0.0642466304794757	0.068025853412451	0.0637661469211479	0.0805029024450284	0.109228625527968	0.0810018148881656	0.0848662898826217	0.134199438186493	0.15043005194938	0.150833294893892	0.137055427397641	0.139291644422869	0.139368680073028	0.123335066757628	0.098878465574936	0.0694258364136885	0.0803819364283995	0.0647258258424318	0.00260439320547969	0.022231357883709	-0.00591974878368088	0.037641898984915	0.0381383192956119	0.0582979238246377	0.0219928409282774	-0.00527580118039781	0.067692292072744	0.0509814443758917	0.0359192981135781	-0.0124362188543464	-0.0911567439610389	-0.121097700421981	-0.141099418319829	-0.173520635147867	-0.173572148584125	-0.214249118335591	-0.248190523445534	-0.274653563522644	-0.286480431585281	-0.288447648751428
0.0065487655921234	-0.0393894482282634	-0.00298793533228412	-0.00236727459700076	0.019771270029299	0.023778396268374	0.0267075979871257	0.0185131230710707	0.0288374164357345	0.0446719904025608	0.0650420454794525	0.0580366649940476	0.0448670913271038	0.0740476021804423	0.102299417931937	0.0629952307890734	0.0682075406715965	0.117983855735555	0.142288762831116	0.139964821188316	0.118666289234886	0.128146077967277	0.141145705716686	0.128348034490391	0.106967267150851	0.0742201205902646	0.0817158977774009	0.07565564406576	0.0174084219761162	0.0327837585127702	0.0104414147935476	0.0473333903269769	0.0573159084766315	0.0659723864236469	0.0198906535047058	-0.0152352438358932	0.0536565023425769	0.0364894649583901	0.0237332925011403	-0.0249410139391324	-0.0969580616426501	-0.141605337149807	-0.170447568343169	-0.194344278330795	-0.19031985344557	-0.225392214883682	-0.26334142620532	-0.28253999978123	-0.2863279825709	-0.294294180634975
0.0129435261807557	-0.00626712690415142	0.00326954737668352	-3.55041075087619E-4	0.0176539087349892	0.0207174565581829	0.0295504913904117	0.0301583182969586	0.0559884527480429	0.0644869940375002	0.0743229874171826	0.0641091786750326	0.066202424893308	0.0850550210693127	0.0960655484198024	0.103978670817331	0.0907471014448515	0.122726218402257	0.123909574459774	0.131682544826929	0.125089056735194	0.122493533908306	0.119558270487708	0.0999316499969481	0.118400758289985	0.0924097363442246	0.0924465176838113	0.0923698310564873	0.0360421422160919	0.0550688157891555	0.00983657764783111	0.0317178743706219	0.0129755751496584	0.0242374489779227	0.00910764512288213	-0.0199969705098076	0.0149092137087796	-0.017951843940538	-0.0339896841111329	-0.0684375359578809	-0.127916596220282	-0.162616038360561	-0.189692704957622	-0.208321783848551	-0.201640265203237	-0.225238136767689	-0.250587853221704	-0.260098577937523	-0.252850602332972	-0.257773073270119
1.07297752977407E-4	0.0075340297375046	0.0325454440355934	0.00171269887520638	0.028032486268927	0.0205658102417575	0.0325043566099508	0.0445970076602781	0.0585914959932727	0.0428853960660846	0.0525518194173491	0.0597260867190081	0.0534346141595247	0.0605785492178195	0.0761815280396589	0.064462186505325	0.0768587839425672	0.0900511163009403	0.0828197245196127	0.090738159359134	0.0852129549749202	0.0928338042200549	0.0653305381196862	0.0551562079147894	0.0602107261744984	0.0477306329422668	0.0470763903255515	0.045172609578391	-0.00728232946224504	0.0298963618311321	0.00420545556937908	0.042308862979914	0.0248239664722676	0.0437294704959706	0.0422096834612685	0.0135018032843531	0.0342389573495227	9.76577786140457E-4	-0.0203886977414784	-0.0449991179375418	-0.10101197509139	-0.127667210145413	-0.153271737475234	-0.172879494022716	-0.167174272810785	-0.196988298533806	-0.217890905008373	-0.217747094115508	-0.219244762385155	-0.223357533163174
-0.0603099862404869	-0.0259604699707813	0.0129031055063705	-1.16507862409369E-4	0.015700133838192	0.0369552871415644	0.0267335555904938	0.0424388832781506	0.0469216830929713	0.022932072725023	0.0258090345737985	0.0328209992592999	0.0161186421088727	0.0216264987319663	0.034256893249622	0.0183611916547545	0.0401953183184036	0.0596120286681114	0.0626588082691908	0.0760507639934491	0.0523518382157215	0.0647910359630709	0.060571300839949	0.0469220741079352	0.0516018116367756	0.075377555825525	0.0867396940585156	0.0706498315038041	0.0170075670978175	0.082547905714474	0.0450929586838807	0.0843810730777145	0.058795803318624	0.0740547034519307	0.0703743005363648	0.0225081752637011	0.040885230789273	-0.0107586772370208	-0.0304814604870981	-0.0478067722895862	-0.109510505789332	-0.149450451846668	-0.193668719166793	-0.204140671829492	-0.197190914932173	-0.224323978815407	-0.257823125750032	-0.252042567962812	-0.248992351466848	-0.263053328677875
5.10397506518823E-5	0.0124992353037643	0.0299044946167873	-3.46236962693072E-4	0.0156457157058413	0.0288140089812754	0.0320528934572388	0.0377684433068944	0.041169262440132	0.0371937257252823	0.0451769424142352	0.0277191087569904	0.0215342455727077	0.0449307614842661	0.0455391169535358	0.0365230738015393	0.0653650782813778	0.0931073771275755	0.0935569031422415	0.108272310392254	0.0829861682174263	0.0802442864543009	0.0821637930498384	0.0634793446825094	0.0722841338940915	0.0996044635490318	0.113199337785378	0.0919500935666581	0.0417537811979867	0.101309625936928	0.0677082300576548	0.0971172610804446	0.0634776754454841	0.080421199463421	0.0804898778117799	0.034775527541554	0.0478789035804747	0.0111861943756417	-0.0217647699584471	-0.0359726815719941	-0.0951766517930805	-0.138879694230488	-0.186649102367065	-0.194345810165389	-0.187342904613426	-0.205589050588144	-0.236947424107605	-0.240886562881721	-0.233424675157211	-0.252383898426165
0.0385714468871809	0.0308274301526941	0.0213916344262631	-0.0200974562013828	-0.010808780142245	-0.0101390482977934	0.0109727514187159	0.0110608606882022	0.0136556673938206	0.0231618485421495	0.0493854914110451	0.0208173897267483	0.0154071931101131	0.0496722802175477	0.0535033583578065	0.0480368118296249	0.0742575720242118	0.107756777428849	0.102113174751649	0.106199902305687	0.0812631911511257	0.0762748082756938	0.0846117543348799	0.0637259450562219	0.0923617014352927	0.10672418549866	0.112533707681007	0.107744037187742	0.0681811604019773	0.109737698148027	0.0736255933464673	0.0885415173305	0.0559411938310648	0.064090944027849	0.0593119220524971	0.0216049561738488	0.0486369070884408	0.0210773703148373	-0.0116549992616733	-0.0239642824930031	-0.073322517412194	-0.125238721190764	-0.171107653277377	-0.173877033234935	-0.174238907443812	-0.198336918844798	-0.22286492900546	-0.226042293616996	-0.20882271006392	-0.231732459383157
0.0494215102829617	0.022029636631081	0.00529793885357799	-0.0226432467590934	-0.00921931498424814	-0.0198808850829444	-0.00225039944029723	-0.00566304529480195	-0.00275842150406681	0.00541823164563797	0.0339923122735189	0.00140573931174261	0.00649392006394257	0.0347101472218332	0.0396579224052857	0.0396109091623085	0.060122829918772	0.0915524012598868	0.0906156946763814	0.101338428585571	0.0728764670897022	0.0693793824602991	0.0899611470724122	0.0727660332945705	0.0882269493014155	0.0841948374883403	0.0897548737069224	0.0883130847056844	0.054805071306256	0.0959754869540893	0.0749509118847592	0.097037925861701	0.0810712032557047	0.0818516157847391	0.0693606359855516	0.0407585031918976	0.0749930468135404	0.0406989295455331	0.0123054496629523	0.0155865386761128	-0.0355864328437227	-0.0856540099355176	-0.136536218996767	-0.147624733522313	-0.140013078617925	-0.176769165042079	-0.215120353906439	-0.207892113326954	-0.190717453391376	-0.23011763721508
0.0195918664627795	-0.00780518334130075	-0.0135402688249282	-0.0480587058762412	-0.0303323107728593	-0.0220656648882707	-0.00362789141467681	0.00648397844347581	-0.00727940539226737	-0.0048290938753478	0.0337472264873438	-1.36773591421645E-4	-0.00374805374781074	0.0312418255183817	0.0465166264640684	0.0296069175707046	0.0646196650956606	0.100085266429613	0.112056516165153	0.124001433440317	0.0895296946201479	0.092084336485409	0.102267098516232	0.0828479622783165	0.0672433446870505	0.0658031579658322	0.0869729356135079	0.0688313092708679	0.00947377918741624	0.0755414546719492	0.0724818426623208	0.120174076154255	0.115997790348373	0.128722246047762	0.105250122203603	0.0665170832235679	0.0998597492426927	0.0584243882828824	0.0335658226828991	0.0238038346442228	-0.0463751180251605	-0.0962114810351387	-0.16710197398375	-0.181432139550705	-0.174960866047211	-0.217315924414778	-0.266867244703658	-0.260670944302537	-0.245934568097157	-0.292870571365487
-0.0191962596859173	-0.0389927396865017	-0.0529333804558545	-0.0818822925745615	-0.0806351948023899	-0.0523386459939879	-0.0276056605782164	0.00293708016978416	-0.0150052321467244	-0.0309183598588155	0.011237303470647	-1.26863960465595E-4	0.00544084493117645	0.0277068100606908	0.0448740307278324	0.0277696124143464	0.0536969422896635	0.0808029957597388	0.0864483351280824	0.102918018555121	0.0781561106054879	0.0755939874120693	0.0881344953169656	0.0718970562116255	0.0210128783426114	0.0202855840985917	0.061094671167774	0.0366763681954957	-0.0332735304456044	0.0373108888100368	0.0344296998089684	0.0873477276592305	0.100147250445843	0.118015647706741	0.0805139053224453	0.0338704254602591	0.0746967763620463	0.0294317521725971	0.0211970685522412	0.00384281203686795	-0.0564237233504989	-0.107830733661076	-0.179311738038174	-0.188521014570474	-0.174918251564213	-0.210687263882392	-0.268033891481315	-0.262581934000232	-0.23707501542043	-0.279398315092581
-0.0503443646399811	-0.0782479238949234	-0.0654832100586074	-0.0562185360071878	-0.0617131560491544	-0.0448001607612714	-0.0487255956596989	-0.0214518699835633	-0.0324955715973905	-0.0463432775864473	-0.0160644965855957	-0.0263380961303068	-0.0101594876704209	0.0190467841000328	0.0311258985539945	0.00554404476376169	0.0379934130119183	0.0784905560555564	0.0909788298346113	0.112482494120145	0.0911094645589662	0.0867752187752545	0.100444924424396	0.0785598540229536	0.0422283802241044	0.0342302707597889	0.0458978636187374	0.0156297477875657	-0.0444808689096987	0.0182175749317756	0.0272470445138531	0.0848141052320191	0.112268409779325	0.133077718643253	0.0875694316071483	0.0346435971213977	0.0837762556318312	0.0320728788203588	0.0243461406503297	0.00104938423322031	-0.068441580569046	-0.110556645369377	-0.182954893813227	-0.189107836375227	-0.184227602234427	-0.237664271901372	-0.282085828873238	-0.286828995900962	-0.285845590109005	-0.331025845283126
-0.0337807232892284	-0.0481543801213398	-0.0499985336391775	-0.0679405062962097	-0.0732130352028354	-0.0407531542489767	-0.0238276324632074	-0.00492506386515243	-0.0202806927791162	-0.0100881583095367	0.00855812134219943	-0.00514777705815894	0.00211577746972123	0.036818680010288	0.0498466638087389	0.0293521614144497	0.0512957111291224	0.118006822196901	0.151676360402373	0.168575041337517	0.142619295804955	0.135885841703809	0.144049761324978	0.109580799966191	0.0760255001154529	0.0713655965499625	0.0797919530198837	0.0477540384669268	-0.00874282550988603	0.0504280916046777	0.05969039135234	0.1287610465168	0.146304709037336	0.165180927183792	0.124842461619956	0.0805561898221609	0.1273348123594	0.0849850651744438	0.0640944965334856	0.040965273959957	-0.0375376945805741	-0.0760814881852154	-0.14043236434465	-0.160904092180113	-0.156980193917355	-0.207770331413982	-0.259580324015279	-0.270702282315836	-0.279347255357839	-0.3327145169233
0.00653926485907789	-0.0122776233745694	-0.0193606901251012	-0.0383222022530955	-0.0443660305733155	-0.0543375678473563	-0.0557831414209033	-0.0518469439961142	-0.0439596403002633	-0.0204939350730884	-0.0112994634513226	-0.0286008276222269	-0.0124173581372268	0.0262346138343857	0.0355580259440736	0.0219924986312254	0.0456992874664933	0.107395621933021	0.125940567769113	0.155808942266954	0.130419502621708	0.119500882904824	0.127114758875296	0.111201456349173	0.0859279823325069	0.073816782847818	0.0697510109193028	0.0465855176195674	-0.00734451543406806	0.0435288320756238	0.0527515775133307	0.133727013597162	0.151392271904677	0.17398641190287	0.146555751532123	0.102742105098301	0.137256096757298	0.098291647286669	0.0776085125083243	0.0721881661276182	0.00357443565820991	-0.0384227623145087	-0.105320876218089	-0.12314853417848	-0.123393891471985	-0.176154514854561	-0.227936719876149	-0.234855542729182	-0.255046724706092	-0.310650565937215
0.00666219032861099	-0.0219961234608377	-0.0159261547702786	-0.022105080214285	-0.0273974595909941	-0.0447526901994615	-0.0387645559189337	-0.0479119568933804	-0.0393412617649744	-0.00505046913534921	-0.00123492610918326	-0.022672976345843	0.00100808420234974	0.0422882833948002	0.0509387359870752	0.0466814245250089	0.076720882411393	0.118919300678371	0.140850550496533	0.167619939203795	0.141765315352953	0.133534570651083	0.138871426578894	0.112813482005561	0.0858857329468726	0.0619528736082075	0.0507637553890931	0.0194313733141959	-0.0347982303528073	0.0144934233713692	0.0324483872705791	0.114848022886224	0.135707631144209	0.157293744430657	0.113945042751913	0.0770539927536823	0.123683076317069	0.0901789124104198	0.0817381054366451	0.0676168423974795	0.00295604625330892	-0.0400076123280427	-0.100732927982404	-0.116898414534471	-0.123960929370374	-0.182878340325611	-0.228717973892004	-0.241579553139584	-0.277724822709865	-0.329362415202362
0.0185896764575206	2.79074113090647E-4	0.00503380943989574	-0.00405693275819815	-0.0354213138846412	-0.0599249880063768	-0.0641025101737861	-0.0931888786228661	-0.0849855354677647	-0.0487247181107069	-0.0419158243885582	-0.0722230766230599	-0.0399490110168381	0.00270812552725331	0.0139755814050279	-0.00222888302125885	0.0478831429255321	0.0844478702205564	0.0929916718141721	0.108633398455483	0.0887319551598921	0.0766263850076149	0.0849226783123581	0.0711872884596702	0.0335655828313271	0.0207779982846059	0.0164085336531365	-0.020276367764725	-0.0687427617444523	-0.0110648974781402	0.021606660896668	0.123166225004558	0.14300122693725	0.175472304649637	0.140034751321933	0.0972482054955943	0.137707040849336	0.108085341416964	0.105149382113376	0.0982643512240417	0.0451592005063568	0.0156690659488224	-0.0376638286270219	-0.0499091308803553	-0.0541449433933232	-0.115601013220876	-0.159594617977463	-0.170401269877428	-0.217869362101239	-0.272709788429813
0.010386998259505	-0.024327522992346	-0.0203238355834724	-0.0189540127157854	-0.0431836070218086	-0.0626845425871298	-0.060900425785908	-0.080715078202514	-0.0835274373499147	-0.0574925992165537	-0.0472009548084733	-0.0673472406366591	-0.0499749114362632	-0.00356026370535902	0.0197748552863684	-0.0160691098174459	0.0265886996922589	0.0682387048628252	0.0716059505809834	0.087756483542469	0.0685163499062164	0.0453129152223612	0.0620236541446153	0.0543300782695031	0.0126289210232833	0.00366275921418852	-0.0178878112526667	-0.0570598288125178	-0.0889158301232282	-0.0382073750893327	-4.34496482487332E-4	0.0961931084946157	0.116298571192717	0.148257591098776	0.126644002714861	0.0907322248990675	0.13010726931577	0.0951639853375847	0.0962333981427015	0.089664204212434	0.0542338937933092	0.0367083045115749	-0.0112420985400679	-0.0244161550267486	-0.0301887300749551	-0.099791726414313	-0.130677802450957	-0.140275500391643	-0.197651172729424	-0.251687680819419
-0.0271258918090122	-0.0444679569318192	-0.0237185871343069	-0.0313784408643666	-0.0547606173835564	-0.0706599760389449	-0.0730288758712973	-0.0972883109606293	-0.116569499953244	-0.0802759331841036	-0.077638364147923	-0.111145006619331	-0.0897613816827807	-0.0389154177491463	-0.0157738733868536	-0.0558465775462362	0.00922155854442171	0.0467209710646078	0.0543949115565328	0.047135244841732	0.0179775540369282	0.0235651675829865	0.0220186675943465	-0.00323319741462517	0.00591433766981034	-0.0251358366015717	-0.081271991985033	-0.105592219388131	-0.114951750972587	-0.0871236769001064	-0.0123846847581804	0.0942609531949486	0.113791765364806	0.143332522294542	0.135515215000398	0.111277763401794	0.147287547228753	0.126415467258292	0.13551894984029	0.125762717066636	0.0861256912738868	0.0894689830160152	0.0485438237085659	0.0383781676359096	0.027281822422329	-0.0596925245052688	-0.0725326317367392	-0.0823598820312036	-0.168727129194425	-0.226908322748614
-0.0801763780791471	-0.0888146080327897	-0.118894715097924	-0.141429812809325	-0.171404359954816	-0.164546631234007	-0.152087268096372	-0.152136264895368	-0.179428285176027	-0.15107246505735	-0.128282332703475	-0.144990553212334	-0.129119939516786	-0.0931995636323066	-0.0498315053929551	-0.0660921619487955	-0.0281320864635287	0.00111558006966308	-0.00121167468453718	4.22614420901931E-4	-0.0178615643114121	-0.00277930691711139	-0.00503286969270651	-0.0177853191263054	0.0245103607456573	-0.0135639283904029	-0.0792515133089032	-0.0880679377439651	-0.0840226089453872	-0.0758863117067744	-0.0251331260918902	0.0539421755072194	0.071615043630626	0.100074363927881	0.083560562542089	0.0624674956282729	0.0962922839177837	0.0779660105271332	0.0908706324114414	0.0831875125749849	0.0737289727600337	0.0774675365040402	0.050345915039188	0.0453018863988827	0.0380897288385468	-0.0347810282346286	-0.0407662442327908	-0.0508598448101636	-0.119664041360836	-0.166705949079997
-0.0835933177169364	-0.0941907919061917	-0.115711428721933	-0.124949095144465	-0.156476855755296	-0.153422860184557	-0.150974735124505	-0.154720224537283	-0.18559786150661	-0.16283580707336	-0.139472376406061	-0.159072872821267	-0.157570880040845	-0.114363832258457	-0.0715611107584092	-0.0891619044330327	-0.0553052069220778	-0.0239044830562189	-0.0237008483394971	-0.0247168641732438	-0.0373325460967535	-0.0228227191895529	-0.0294307136462852	-0.0395789077066805	0.00838915866729629	-0.00706074882925421	-0.0596754414919987	-0.0662363607476217	-0.0521165554341464	-0.0333718685188284	0.00322326895778342	0.0756024744446446	0.0752176764167492	0.100637409042668	0.0872040461943354	0.0623153802110947	0.0919536497326058	0.0582335975875573	0.0712837446698872	0.0539046684657079	0.0576958292676906	0.0617243500902451	0.0299347360809638	0.0354044953079963	0.0311063438927076	-0.0423438867549046	-0.0560347658693128	-0.051119547565461	-0.102705651458961	-0.163412013988098
-0.0880008197407936	-0.0986882574701611	-0.1353500709796	-0.15355304633825	-0.189613417458182	-0.180750006621085	-0.180483580750657	-0.172584131740065	-0.211174577657541	-0.196491602788309	-0.162673053406487	-0.17814209077736	-0.194734810415222	-0.146068156223595	-0.0921829396213325	-0.122980587613031	-0.0976396394773761	-0.0634441560568521	-0.064192893041915	-0.0675776235446866	-0.0842226881410378	-0.0615615906974534	-0.0615712721560737	-0.0728489800025738	-0.00282961604615138	0.00712101001704419	-0.0478773982925507	-0.0490796847503961	-0.0166113474365439	-0.00470578138547106	0.0244155249830801	0.0820276855521039	0.0863869039543612	0.100120003180171	0.0734291316302093	0.0498038384375864	0.0736279694633584	0.0585850711926775	0.0600315924495847	0.0451230329159634	0.0632338503835937	0.0768719600232626	0.0379109263937861	0.0579390491459767	0.0654683230487931	-0.022536409284548	-0.0286691695346909	-0.00541785854053022	-0.0535912650463342	-0.115089512769487
-0.0704008785052929	-0.073158878429363	-0.111552538356608	-0.133094082062832	-0.176813908325532	-0.173764785615099	-0.164088744774374	-0.160509310933752	-0.208238752674149	-0.206249047224246	-0.172095168239701	-0.186889388271288	-0.207037952107534	-0.17048390858142	-0.122137559922455	-0.160754529087446	-0.131259874134217	-0.101510283097502	-0.109710787166714	-0.111405241060699	-0.121063235199603	-0.100871714028549	-0.101742899310742	-0.102018528601211	-0.0264710443752124	8.91275727912696E-4	-0.0526879247037463	-0.0506255823187924	9.1407234144916E-6	0.0174489966042539	0.0606490721592405	0.0975464109060302	0.103337445092088	0.102311313331721	0.093880862203292	0.0783132397071355	0.0935201985600164	0.0725319053874017	0.0739107128935381	0.0705446528238641	0.102682853021146	0.117413324018779	0.0761726346602434	0.0996743211277329	0.116429249009226	0.0329093123810718	0.0264630122539427	0.0516209227378173	0.0140494575286104	-0.0497779354012554
-0.066722212494092	-0.0570240414680121	-0.103447805169546	-0.129865173901145	-0.161996408286828	-0.148726620412066	-0.134521256826381	-0.12587716432602	-0.178865475958459	-0.19321871384553	-0.159873988158683	-0.164334758284158	-0.185488344209885	-0.171936010751964	-0.137933855780682	-0.146484428472574	-0.147049499561168	-0.113603587384066	-0.118457633215762	-0.109670886549151	-0.117144712279068	-0.0984671861691316	-0.103072410551381	-0.101171690748778	-0.0267412225939856	0.0109343093272726	-0.0172883132341783	-0.0165167389096406	0.0261646534290085	0.0486012931737252	0.0757679807781105	0.0895966175572826	0.0845719459493325	0.0703641908142589	0.0813710369354941	0.0690179535942806	0.0813824269278698	0.0434695523230237	0.0455119863386282	0.0500058908228563	0.0789076509659999	0.0985712651604437	0.0702527797392722	0.0887480350574549	0.113827913523807	0.0532636367058866	0.0476180160749062	0.0775878127310125	0.0572535198024741	-0.00255461227738724
-0.0639300761577626	-0.0483829698348153	-0.0917285890352162	-0.112523537429444	-0.143333202058093	-0.137933263798949	-0.123270639365896	-0.114060920740121	-0.167623583302889	-0.187555128342986	-0.157249569067378	-0.166447559078988	-0.200704943510101	-0.193020311672345	-0.159485837459866	-0.175491099452739	-0.174609587187612	-0.149909119669954	-0.160016117341222	-0.153011433678809	-0.145775997959014	-0.136386438365602	-0.147288698572914	-0.135637586498716	-0.0522475033939649	-0.0125888034300001	-0.0509394476071571	-0.0353241824248533	0.0286406204408225	0.040237967011381	0.0701654752054537	0.073217250155134	0.0686698416157567	0.0555896728068388	0.0711594832022115	0.0701981159479396	0.0702286856736639	0.0409101768005691	0.0414260216576091	0.0482727057695886	0.075375647402235	0.104108441116281	0.0868344351808188	0.109671660438432	0.130173251877455	0.0803338690737548	0.0803059704538364	0.11029704694109	0.0965653810377639	0.0509422902974154
-0.062307084070839	-0.0556198122686144	-0.112880465723738	-0.134705761108764	-0.171021510318915	-0.158368631844671	-0.143507384710919	-0.125682408537186	-0.182451764969995	-0.196795957870227	-0.154480259951525	-0.172980999362917	-0.20443023792667	-0.183375180453525	-0.15332008456173	-0.178810745690673	-0.162753763013706	-0.139338135907404	-0.150221322008427	-0.144123847370113	-0.148427333924924	-0.141342164229456	-0.150604594386243	-0.14205595044592	-0.049017624650649	-0.0152368327978954	-0.0578257204520813	-0.0470077127292224	0.0167183586089935	0.0209721024431569	0.0591261495438356	0.0706494322794275	0.0745440855837931	0.0636547549800348	0.0663947456629718	0.0718253355747235	0.0719031208944666	0.0497491388491264	0.0421782478314342	0.0473697071840712	0.0738814239493912	0.118651958916652	0.097710074627801	0.122041052208952	0.13913361963915	0.0900296921475785	0.0940467456358344	0.122211611380114	0.102323065036238	0.0614218931050093
-0.0761868257502648	-0.0638640319953922	-0.120836404334432	-0.13432660691108	-0.160613311888213	-0.126293376204834	-0.124748934154997	-0.098415570695558	-0.15554263191948	-0.175821347171465	-0.140704232765706	-0.151670675013975	-0.182867291642913	-0.169877382519075	-0.148508163332217	-0.159168570669554	-0.14738066735302	-0.135353329819672	-0.14887617541383	-0.145505273268293	-0.146854882029451	-0.122988777058364	-0.1361447582048	-0.135537878797507	-0.0467470346987405	-0.0063186494264924	-0.0441650657574471	-0.0451793392674944	0.0137185008518034	0.0141581171999931	0.0490693165711208	0.0516803698476539	0.0533829229502934	0.0472625284389338	0.0574238377853421	0.0577861790511856	0.0571615730454181	0.0300171234231361	0.0271321135239376	0.0354682193481925	0.0482441032295165	0.0844780409175002	0.0681334196860501	0.0854885281572583	0.107612838155528	0.0611724401282672	0.063067996381092	0.0967537710913331	0.0899485842296379	0.0389132674253888
-0.079405192254175	-0.0771098030005922	-0.135877693498859	-0.152554820935181	-0.171813739809119	-0.132615295855058	-0.138004710406061	-0.115897630572689	-0.174104303338712	-0.20402966242432	-0.164653517590699	-0.168622067188222	-0.195376951113385	-0.18692841374607	-0.180518924747681	-0.183022702387336	-0.162889224419384	-0.164901938415224	-0.17389524653914	-0.166934562961528	-0.167941137906366	-0.142716831776997	-0.14272688829458	-0.139406868623556	-0.0756895196185741	-0.038591818859005	-0.0703095722149615	-0.0786508923981716	-0.0168165941514719	-0.016689198730895	0.0195455243495968	0.0280123527117003	0.0381987111113293	0.0415692682195381	0.0589175683828964	0.0609626058038562	0.0498072873809831	0.0240837958981794	0.0290830475777736	0.0553259756779118	0.0659497868252184	0.106155060185106	0.10635619323076	0.118004598141335	0.130197923184364	0.101164730417769	0.111997967158532	0.145932789044956	0.148754122509758	0.103744240300952
-0.0495504666138016	-0.0802407151802602	-0.135381932982571	-0.141252911949559	-0.152946760139183	-0.121539621927006	-0.137102987697097	-0.128775395556364	-0.199792858457491	-0.220266948828077	-0.151238979351081	-0.163008190316914	-0.202150401435093	-0.166375438038513	-0.153281963987485	-0.163524583249005	-0.149636344326269	-0.123698398366683	-0.107984595320839	-0.109452730400673	-0.115451285671152	-0.104169030012939	-0.0817816791068588	-0.0679424292779518	-0.0392615304800604	-0.025465025077332	-0.0357431450789298	-0.0448341413777952	-0.00792465681630727	-0.00788350314847449	0.00756564234544751	2.88954673250306E-4	0.0264757530024627	0.0192852639728749	0.02736808879238	0.0375185786906381	0.0303177418741706	0.0274377690806033	0.0540589589086029	0.0678473354778911	0.0708431908308005	0.101001065534216	0.107654067713544	0.107928393711087	0.11353522600876	0.0994433675975172	0.105723925467131	0.127760964089879	0.139189433804482	0.113171865105022
-0.0615058008797171	-0.0956397518600133	-0.109930810444901	-0.106938084124756	-0.100342059112001	-0.0856686693797183	-0.110651239309455	-0.111507731633591	-0.194515356178185	-0.218532742175714	-0.138261941342279	-0.143422923625369	-0.189488843899643	-0.15817439503962	-0.126421116575546	-0.154368206471066	-0.140301842170601	-0.123341715319752	-0.103480733763208	-0.0995952521003159	-0.102772477322306	-0.089379790410463	-0.0720249224818544	-0.0510999859687691	-0.0525329453733589	-0.0401446174144876	-0.0544863731209309	-0.0608384516211228	-0.0270307091425977	-0.0260194725652449	-0.0185222730766373	-0.0113341274418804	0.0276597173822994	0.0124989157450336	0.00279023376016955	0.0151829161977248	0.0176610840497031	0.018250324005417	0.0505136783514516	0.0591212139713176	0.0628412434786921	0.0780815002629265	0.0875345143768168	0.0759375212360113	0.0797385623037353	0.0786218504649743	0.0842702527621948	0.0982060656719927	0.106585730816805	0.0910735989793115
-0.031045540030221	-0.0829516964718537	-0.108142668681425	-0.108875275709722	-0.0965523129050324	-0.092247137789586	-0.112386130767108	-0.112214529368672	-0.18241842280022	-0.20350807439787	-0.123278704882634	-0.138399609400833	-0.176936795558448	-0.142167571135	-0.122095727356772	-0.13503041360449	-0.128084951945428	-0.097933211939598	-0.0707517425527217	-0.0826703489833222	-0.0829622892273897	-0.0675702529529881	-0.0492702487320276	-0.034502365347831	-0.0404589132956885	-0.0372761625156977	-0.0349890611426028	-0.0407214417269958	-0.0195546947801329	-0.0210347212597994	-0.0273603836719331	-0.0366731408973438	-0.00708752854402867	-0.020418255609596	-0.0233540740037785	-0.0132231817089221	-0.0119900694331385	-5.70448786119942E-4	0.0412905403191316	0.0384737961843448	0.0417545893053254	0.059651387859561	0.0715162147639392	0.06224799491701	0.0619030343655714	0.065437806934414	0.0660810753882593	0.0803969532235525	0.0970075467943951	0.0819455477827284
-0.0296491515488203	-0.0630099435476063	-0.119391105346078	-0.126872188174055	-0.125386527073277	-0.102972564595324	-0.126437791215594	-0.118810496251542	-0.172435308106872	-0.191681429141542	-0.126452603125446	-0.138712802756909	-0.171076491979096	-0.130562022027457	-0.118481094483733	-0.119218714022949	-0.120574598166056	-0.0799805448605393	-0.0407403950647243	-0.0515496872254739	-0.0575828152335381	-0.030982080256538	-0.0107971983753157	-0.0126853798414167	0.00205109395405287	-0.00276953322751065	0.00286253593456674	-0.00988126848060546	0.00702465096575887	0.00267591522049884	-0.00783539030638738	-0.0446638438608892	-0.0177180122671572	-0.0372976148867456	-0.0326562061029261	-0.0264221641758511	-0.0221764918622598	-0.00126852872872592	0.0312834594964975	0.0314916045344204	0.0395858798003056	0.0665747924934481	0.0712460403005663	0.0764275621691219	0.0722595578654945	0.0689866768344805	0.0707350240251303	0.0816419028471441	0.0951506534467523	0.082481694327306
-0.0911124611073721	-0.105828819592284	-0.161634962956783	-0.174792877252484	-0.175715391604026	-0.138669748030068	-0.154739661623629	-0.130541857862883	-0.185392113268832	-0.214689514311865	-0.160413276490675	-0.153760833952633	-0.174414239514487	-0.157564258665278	-0.156810455280004	-0.145189744785365	-0.150351970151658	-0.113810000366077	-0.079878175858587	-0.0884956254119726	-0.0917460908010955	-0.0504837801233167	-0.038897565001459	-0.0401799011355312	-0.0159129845366131	-0.0179262002791752	-0.0129186701971516	-0.0154432872013489	0.0025319431471264	-0.00495834875230028	-0.00658985391437908	-0.0260890802179689	-0.00238179206723125	-0.021797111354348	-0.02062747613965	-0.018334363409112	-0.0179266539374562	-0.00234999579867967	0.0210189694799507	0.0318743623420708	0.0449310329566575	0.0705325410888266	0.0697030512331077	0.0850858843697534	0.0880486247464748	0.0725463949725004	0.0730999228381616	0.0945109821476443	0.111645943383179	0.0867052190147257
-0.129670347659261	-0.11502049331232	-0.163511749026912	-0.175768505405365	-0.197521192958354	-0.134563036631721	-0.143672206011762	-0.112487748118407	-0.158814612321176	-0.178432197287492	-0.14907202123673	-0.141650987017311	-0.158016568929523	-0.155719998731378	-0.159210179864493	-0.13951784339677	-0.156338007583063	-0.140845346306817	-0.107120140892238	-0.105207595567909	-0.123973803870196	-0.0645839006294165	-0.0396161619432081	-0.057414489678093	0.00813505908369517	0.0314400706758726	0.00982397457234955	0.00286069840339994	0.0398925438582395	0.0319376203642234	0.0332648967237917	0.0240392170157951	0.0342744240307966	0.0228487947065258	0.028358503878632	0.0265819258352508	0.0118563712539835	0.00338944523599464	-0.0171600056833035	0.00357392916939423	0.0122370099193685	0.040994101195255	0.0298364407190939	0.063781889572775	0.0670622510393431	0.0378263355706383	0.048844103104555	0.0814089796108467	0.0868906105778765	0.055056016281125
-0.109716143992421	-0.101787130934621	-0.156651547055509	-0.164574144593399	-0.18479899968564	-0.13156454741259	-0.13489692107043	-0.0936224297305501	-0.146060378176365	-0.183701470713593	-0.155898469918446	-0.14831490905899	-0.175290394616419	-0.176770414202053	-0.160464556606669	-0.164422849303982	-0.164115173031306	-0.163633726886972	-0.163013743870724	-0.158691164335079	-0.172214643549095	-0.128881661432103	-0.106584676041692	-0.112277749169308	-0.0525613412544707	0.00542767062415978	-0.036787628251671	-0.0534293422495455	6.6592805051601E-4	0.01336601045924	0.0207963668252304	0.0437011786315127	0.0417034686759366	0.0466495852682543	0.0487155233812701	0.0387510708725602	0.0281455882932784	-3.82705297310606E-5	-0.029604986369979	-0.010110694831921	-0.00248509209341515	0.0261111892060118	-4.45447823216577E-4	0.0312760869849738	0.0519198243184474	0.0121112399864185	0.0205756468019451	0.0594128283759915	0.0637246844749393	0.0211133316994492
-0.0963593533605386	-0.0859970141596857	-0.129684752666061	-0.13872700401745	-0.164401045901812	-0.128342035225951	-0.13124829476564	-0.101533661653258	-0.14674327755628	-0.176950080701036	-0.131018017883941	-0.137150647610136	-0.181405218802571	-0.160755185852685	-0.126501475324438	-0.146650531823502	-0.136620915984956	-0.111486053873402	-0.114944040673631	-0.117251573261381	-0.135512949391791	-0.104720987103749	-0.0927166207664499	-0.103836750474659	-0.0343029029814333	0.00482975166658516	-0.0406550058382912	-0.0429229891094005	-0.0125160232540731	0.00892983336547439	0.0197876250846953	0.0533534211718193	0.0605313467911969	0.0699954990086339	0.0577677303918818	0.0374841378624213	0.0360283018971298	0.014146976585553	-0.00358983276657037	-0.00207590623878971	-8.89686546645475E-4	0.0270628852039217	-0.0213395525271822	0.0103100240669633	0.0273979892796543	-0.0397827797056135	-0.0371705630722859	0.00291864403352069	-0.00646520363245628	-0.0547797003861657
-0.123430790696583	-0.123708189175047	-0.167426940942381	-0.165408774815723	-0.186402533300548	-0.168683095702702	-0.174185545975719	-0.143499908569493	-0.181466478908334	-0.214265146599206	-0.176846848579178	-0.175697786589266	-0.209148355472211	-0.188209419195194	-0.149228989440248	-0.172966456636134	-0.148809356515133	-0.131748455124003	-0.138972744797303	-0.142330398998374	-0.156913366372099	-0.145266313810264	-0.127123610573536	-0.130039370458732	-0.0657065517281536	-0.0319440988029775	-0.0859883824692735	-0.0878555548573357	-0.0368492159488145	-0.0243124020613457	0.0045351720610385	0.045169788876222	0.0597539047841322	0.0758830378412102	0.0580779005043646	0.0485092536284573	0.0504206818700357	0.0307282455919879	0.0169709315010545	0.029232941875879	0.0364023987314881	0.0689651685627039	0.036215801190582	0.0710691536390053	0.0885879221582973	0.0272288331359737	0.0338121957155121	0.0690127865955196	0.051845676852384	0.0104206743068508
-0.0937490625674924	-0.0877159743503731	-0.113135187423309	-0.104770678559976	-0.148431569764831	-0.149618877959396	-0.14761617840802	-0.140624844083426	-0.17869929112609	-0.183296466247781	-0.145746279911642	-0.173749604557915	-0.19082298917302	-0.157668314695303	-0.116287976268932	-0.157514174562607	-0.121822283730401	-0.105943720118702	-0.12164480743137	-0.118035309424482	-0.125037339063164	-0.118893197702547	-0.114173984954676	-0.106782241560907	-0.0276988260534717	-0.009133572627699	-0.0690655210133667	-0.0595475408018176	-0.00889499310777754	-0.00597214856430391	0.0291082743997476	0.0725051565742187	0.0744891872382722	0.0926672931737934	0.0709314907835294	0.0603338064649274	0.057560846296085	0.0359644398490362	0.0235721763807125	0.0266273149284375	0.0335783341697499	0.0619879703313349	0.0312938274371994	0.0575229564438278	0.0766436143209118	0.00739738080168951	0.0132038724499888	0.0437271229111699	0.00991914067478507	-0.0263129976776087
-0.0703180348908745	-0.0704855359564099	-0.0895348470153141	-0.105685394218584	-0.137298175591949	-0.143461767687919	-0.147563655739102	-0.150777616094953	-0.182203892713262	-0.163544285757868	-0.129801027160732	-0.16003676988572	-0.188470677128991	-0.132427136988149	-0.0742251299283542	-0.135169408752679	-0.094840379983513	-0.0615985951692372	-0.0880315479910987	-0.102221686566497	-0.102173446858847	-0.0916315620832565	-0.106702423622367	-0.0997728349667756	-0.00743108447298779	-0.00765996055676739	-0.0680107390576207	-0.0572975239695437	-0.013948622023235	-0.00729527010833513	0.0293096843256152	0.0856643487576224	0.0895059167928676	0.101711968175103	0.0780741362812156	0.0623017024018827	0.0798818994840969	0.0535731460253215	0.0375245030945279	0.0401800536005777	0.0521982027279025	0.0745387617208848	0.0459152540289266	0.0637715792098589	0.0636381477429937	-0.0200819285229806	-0.0041950036017927	0.0130838766423722	-0.0520755131665558	-0.0969061954754344
-0.0653959297488348	-0.0774135860805395	-0.116668760636289	-0.147445391457522	-0.177589569759527	-0.19520681851316	-0.191320943645656	-0.193487690344076	-0.217055428889007	-0.18915457392376	-0.166631494949394	-0.177053751153796	-0.168961562462693	-0.131433960403158	-0.082475556681075	-0.0964410576175767	-0.0430173524133224	-0.0220689901275886	-0.0286467780408624	-0.04237603980901	-0.0484387677451908	-0.0412380189535164	-0.0463176047258796	-0.0477894804461637	0.0155025796776022	0.00696206519984171	-0.0576829742858998	-0.06490567608559	-0.0334806658896172	-0.0199399700578118	0.0262118251962696	0.0916366512452601	0.0987191088185675	0.121966671436254	0.103190419105939	0.0855149970926411	0.0960736224931605	0.0845479483285044	0.0968674624246928	0.0849837422801969	0.091034430025363	0.0914165243147479	0.0646388909192288	0.0550813495352886	0.0522934679669493	-0.0222372664410799	-0.0175389938638439	-0.00797566082117774	-0.0685002447766506	-0.123506833336509
-0.0665581807239194	-0.0702786680413654	-0.098659194098526	-0.115208934919117	-0.152900578155862	-0.166393999814895	-0.16652177756717	-0.172029109935454	-0.207562885197866	-0.184137074607186	-0.165479946353251	-0.180625056063258	-0.167789804756031	-0.13363526833203	-0.0826985650317693	-0.0959426465985944	-0.0624739793351395	-0.0392636921037806	-0.0528614409108138	-0.0563521475048284	-0.0720723903721921	-0.0656822229930525	-0.062510612207084	-0.059551149515744	-0.0039891718702154	-0.00543230739555737	-0.0680240840197882	-0.0740209739202651	-0.0350118454694527	-0.0235240465353602	0.0157217922222223	0.0730747799570212	0.0764911947840556	0.0881447804651022	0.0803349323041536	0.063376217598052	0.0849879268126541	0.068996915888356	0.0933150193434301	0.07969247025254	0.0997249321420357	0.100579928210451	0.07533127161541	0.0683333083127597	0.0717236566876793	-0.0038657436354303	0.00337739765670246	0.0104923703871262	-0.0494413457692306	-0.0991293427998173
-0.0288121559531363	-0.0380617251913586	-0.0496741992675751	-0.0649894098552275	-0.1012093076668	-0.115703824167061	-0.114865807501627	-0.130232393668405	-0.152636795338072	-0.108069850926605	-0.11124380236576	-0.1457549121487	-0.110619583564039	-0.0659529780454085	-0.0429209216791676	-0.0628141015612209	-0.0196854690901977	-0.00296156817091575	-0.00892082386474692	-0.0192555711238114	-0.0407681681757896	-0.0345452367127493	-0.0291499688871555	-0.0410020017862781	-0.00252079409845158	-0.0111605782618778	-0.0647185576292578	-0.0785048858265846	-0.0546116733421554	-0.0428305278419328	-0.00612545183619	0.0573101772160821	0.0631865234076116	0.0796374313804522	0.0770455128112877	0.0560576057760932	0.0779796743481572	0.054495866544296	0.0772966911367573	0.0642102983929302	0.05989766848285	0.065649084961061	0.0455304754329202	0.031029825781295	0.0256647025109471	-0.0382739021705172	-0.0256885211379382	-0.0320743309032818	-0.0969411485646998	-0.134775155775661
-0.0159659467763532	-0.0462758730951553	-0.0447353165299332	-0.0389070470075952	-0.0738571072215183	-0.0775149412295403	-0.0796130531659574	-0.109696209571621	-0.128932006091283	-0.0821007839177536	-0.0895111641500436	-0.144767622905376	-0.11166522800596	-0.0481160091306818	-0.040221666410278	-0.0827666613725236	-0.0392381932077394	0.00255207149918064	-8.3801793069944E-4	-0.0101242762258619	-0.0240770949549419	-0.0196635147417723	-0.0141934806390378	-0.0239066872208583	-0.0131207064247268	-0.00829768407390646	-0.0331398445381523	-0.0539676277096029	-0.0603764599877952	-0.0350541128608837	-0.00245783262246561	0.0475339894594951	0.0627966282674677	0.0713058797689003	0.065055260452666	0.0410539529129598	0.0590253667687386	0.0256273630854839	0.0527034543580386	0.0439537903475685	0.0327362662283315	0.0451560291526323	0.031829617241067	0.0302929337101913	0.00957937678705986	-0.0451014527771207	-0.0430880153448918	-0.0515172091128257	-0.105467915763437	-0.142382106058049
0.0582717397640507	0.0860974928880589	0.10288227638483	0.076314887072527	0.0617898359769054	-0.00404344123076936	-0.00672052639083296	-0.0722530027893191	-0.0823329231647497	-0.08984435230996	-0.0775407454583767	-0.097120272705801	-0.0946494128723694	-0.0709003557356051	-0.0398743285601023	-0.0632440783654738	-0.00914082633301893	0.0139350166596062	0.0343412957340986	0.0212459411443057	0.00715970032949144	0.0105176396690235	0.0239234395037968	0.0211634552615864	0.0428435719226046	0.0754484371330739	0.039706415563733	0.0249704304058135	0.0492230968380965	0.065613354008291	0.111854760800507	0.133871595813064	0.142711357286325	0.134985105072044	0.139474247793144	0.132186078473917	0.113872159598794	0.113303116325067	0.104925168460091	0.113113786107656	0.134727534018707	0.130016508604888	0.0952480072135688	0.0870599722116691	0.0936725478679142	0.0204131594113283	0.015805350904094	0.0405654538439351	-0.00193721570988237	-0.049110758771037
0.0843552895406197	0.108087534282487	0.135942856303386	0.106095089966184	0.072801990945712	-0.0119312723253174	-0.0223085223399899	-0.100112746591939	-0.0837778559375534	-0.0554803087866814	-0.0508519521669957	-0.0852415512102349	-0.0802428433704777	-0.0509773274067204	-0.039515444860951	-0.0779343711507816	-0.0153253072982089	0.008893677408321	0.0168798462747978	0.00154112714245599	-0.011042914854779	0.00114527861098214	0.0108999078415348	0.0123408895826135	0.0131657123718653	0.0141659040265766	-0.0143560399990774	-0.0232730458014337	-0.0328644785120548	-0.00793409150437386	0.0302083571860013	0.0715041088620408	0.0865991169336479	0.0994158576409705	0.0872397337447146	0.0663041417340498	0.0752725398357751	0.0647334379366033	0.0748653261988991	0.0806583362344806	0.0964371374236368	0.0966106377083968	0.0526155197767918	0.0521105775070087	0.0494831864031648	-0.0290591258049672	-0.0390934261189635	-0.0283105370486315	-0.0861503780632711	-0.131748364358159
0.0188611151303265	0.0524458830337682	0.0722481139396324	0.10236362679696	0.0404416344636697	-0.01160861109756	-0.0283084332060542	-0.076807482319352	-0.086154158802859	-0.0656112592135194	-0.0666047679237482	-0.0953144470757126	-0.115878984602286	-0.106780201498102	-0.100255543584676	-0.132792153844942	-0.111417048678362	-0.108966141692769	-0.097159855893704	-0.06165686766587	-0.0694144961812421	-0.0661617111095598	-0.0452297746878268	-0.0423182600493281	-0.037294540862142	-0.0255092995275617	-0.0238751713159636	-0.0331915200291652	-0.0373813803986936	-0.0178163826617158	0.00715701399407291	0.0429058531487451	0.029550836218803	0.0619382518001794	0.0466476591787309	0.0119027315764492	0.0183660348731783	0.00628044822069918	0.0141850777687716	0.0199219738996348	0.0163966929397273	0.00392315726700611	-0.0303361973562077	-0.0118522197327986	-0.00447367090089972	-0.0660670567365465	-0.0640104428163707	-0.065003018309156	-0.110020799534078	-0.126037920755671
-0.0338578296732506	-0.0657050377691498	-0.0220746191741444	0.0378837830570175	0.0175476424106633	-0.0101300139053525	-0.0400289685833074	-0.0611682112640261	-0.0457069940415251	-0.023245676472128	-0.0167153705836621	-0.0469986683721308	-0.0285526549057234	0.00139846167930227	-0.00360673924461247	-0.0189761005947582	0.0225103522913505	0.0424900231582533	0.0479177224106977	0.0570565877263143	0.0433887273056205	0.0429637968206581	0.0495479485915968	0.0246097250623908	6.10352964587621E-4	-0.013294167047211	-0.0398235033892007	-0.0854486927735758	-0.110722475555313	-0.0822181365588579	-0.0386674218017504	0.0440471807884337	0.0653090574238864	0.110522809445647	0.0773241014608382	0.0405529066474398	0.0764859006325359	0.0446922644578833	0.0677595821163303	0.0603469519064476	0.0120680498732861	0.0109537283713922	-0.0126183468888491	-0.010250621691995	-0.017523805420196	-0.0794244582729059	-0.0872571674962197	-0.109302563758215	-0.175978339751701	-0.206032311687309
0.0230245625831529	-0.0223231782135944	0.0380360962909734	0.0716781223920839	0.0569938302397277	0.0155149994373196	-0.0125490907835481	-0.0536675127339839	-0.0378246118780562	-5.00581835111077E-4	0.00673237842482326	-0.021570228622572	0.002698450906748	0.0395110330511608	0.050078957841977	0.0270688337033642	0.0612204853986002	0.0980027832438911	0.110910486100487	0.105587600516632	0.079776616061614	0.0681367844433738	0.072554047239307	0.0556219720553536	0.0123006801020451	-0.0174655543022267	-0.0415677785236224	-0.0859903520252412	-0.134743261809101	-0.0932021250740413	-0.0349059152253874	0.071774079540397	0.108077713457873	0.142018552963185	0.107098815911945	0.0759853163245862	0.120679228457151	0.0940759579385557	0.103935676310444	0.0976050182200194	0.0660162229134317	0.0541132299539629	0.0129982650131155	-0.00134577741601319	-0.0160709055603315	-0.0899627248090519	-0.111569027586725	-0.130462476011612	-0.202782538554107	-0.245678085578042
0.0277383336004519	-0.0303251170756463	0.0212401062541018	0.0440533640342954	0.042200427677002	0.0180188806652004	0.00928958171240548	-0.013442680275231	-0.00529421809494541	0.0264221452239679	0.03150569682521	0.0148318143332091	0.0324668346512756	0.0701120013341626	0.0763406569447125	0.055919287752443	0.0701499224880545	0.120918508918609	0.13235454197243	0.118782637476862	0.096594584314598	0.0780229870689197	0.0639399615778541	0.0485363931150117	0.02725795788106	-0.0227448332054402	-0.0584689018026098	-0.0855572136718985	-0.128647137439384	-0.0942210200172068	-0.0362097596685292	0.0696352599288249	0.106742486256187	0.124501955998499	0.0969987519530612	0.0717623496105922	0.114848302543487	0.0968121742098759	0.0945749581880976	0.0885672491778542	0.0554343568669109	0.0380631340736013	0.00564202316781647	-0.0127423168548517	-0.0330321813144185	-0.0967623239863021	-0.118294239562403	-0.136165848169203	-0.199800432133468	-0.245276954514357
-0.00294651520227212	-0.0544422456199382	-0.0275372712174626	-0.0133341563179173	-0.0134557158055268	-0.025908591756094	-0.024484985789929	-0.0300646808024504	-0.0369165361536319	-0.00868363608950833	-1.60689876980067E-4	-0.0241023819639412	-0.0108857726315444	0.0409110591872443	0.0560469971177924	0.0277598228652681	0.046340133831152	0.1080928930409	0.127604815080736	0.121295673183236	0.099827290802093	0.0838052394748429	0.0730550546949849	0.0542791214959491	0.0421975173302729	-0.0156591282027057	-0.0574926519586911	-0.0760993864823757	-0.119487409682108	-0.0926604686112097	-0.0411596804747503	0.0725533026003959	0.0996852130446943	0.128857735997489	0.103026068763906	0.0654039049825535	0.111306990417278	0.0810800805689655	0.0820899539638846	0.0762397941103049	0.0389128070027	0.0164994808390665	-0.0209482192353747	-0.0359584797379852	-0.0636226955031295	-0.133312476179829	-0.158049854735601	-0.179689587848639	-0.244388832245259	-0.293089140374072
-0.0283865089480495	-0.0720692519231444	-0.0632855174490949	-0.0692633017221166	-0.0720934408667707	-0.0727594259322437	-0.068965809434837	-0.0649937515717353	-0.0864277608375117	-0.0703693480804675	-0.0634944059192379	-0.0695134628806138	-0.0603388597937153	-0.0191997149631622	0.013964229160078	-0.0125747011836049	0.00504758231930144	0.0661585761305668	0.0815756942615133	0.0788132330756589	0.0516186098695044	0.0474064266466047	0.0304578255271121	0.0113827540355462	0.0366666485808627	-0.0149460994499069	-0.0900682834605144	-0.101268523468711	-0.116716156803255	-0.098445121124798	-0.0412534621518123	0.0663835962765502	0.0903536278032432	0.116575078209092	0.0978624152547322	0.0732563676410532	0.120078090376132	0.0919083779022457	0.0923697991812122	0.0848373183905477	0.0597823419015585	0.0480301632329502	0.0140775291022483	3.82787418811923E-4	-0.0287923675372694	-0.1042622386308	-0.117095317026668	-0.137234142173894	-0.207861266454722	-0.25521638629637
-0.0411833499883413	-0.0745414123333869	-0.0624812026898908	-0.0628878995723298	-0.0729511029039102	-0.0719159302968758	-0.0739048116651284	-0.0676462445301389	-0.0860250077078158	-0.0635310571861304	-0.0563012061750018	-0.0626236638484817	-0.066716671618872	-0.0247613873459213	0.00887064026203285	-0.0171689174197663	-0.00754483468742094	0.058710805991894	0.0701097798361255	0.0814234680133702	0.0633330870520135	0.0524208851369201	0.0477150920743098	0.0341427392296264	0.0587941528897071	0.0223847224432372	-0.0471986813135904	-0.055021761923335	-0.0654859737077309	-0.0416345528706326	-0.00271657945421771	0.094286742790279	0.111402240785706	0.134619229196885	0.110979118571224	0.0855496366360972	0.118921224357731	0.0841614349930495	0.0659887107621763	0.0598148149530367	0.0390902836174179	0.0218307053207909	-0.0112252890197163	-0.022832176866278	-0.0536021209661663	-0.126164063517444	-0.137985180392599	-0.153015765480761	-0.209157444458039	-0.259320465606109
0.00146278162178257	-0.0431680002543789	-0.0593109583928875	-0.0815860418804862	-0.102983797970894	-0.10956676492027	-0.105465373887843	-0.111391662830651	-0.122644275077924	-0.0812034692276368	-0.0564889387355257	-0.0808903814275278	-0.0761053574093367	-0.0165642987442094	0.018490186765315	-0.00427393231831899	0.0204433488763846	0.0777900274864047	0.0804672649531103	0.0991074017986618	0.0799027685185595	0.0555351473235722	0.0671209114702597	0.0585833168871655	0.0623983922597533	0.0341910646032833	-0.00586632571598074	-0.0223728281865242	-0.0568566877095689	-0.00436974309767643	0.0144057563693883	0.109602618267226	0.129601055352234	0.151976731406948	0.119348312897372	0.0744126116403514	0.105985335999623	0.0664101230783607	0.0749929266264994	0.0704241130680346	0.0366760095438623	0.0135188176699261	-0.0501474994011695	-0.067304237021674	-0.0704813449069789	-0.142931911193388	-0.174481938281207	-0.185626987234907	-0.229618990301604	-0.290348069315792
0.011911518466672	-0.0345134335575246	-0.0160704834674644	-0.0265337733804941	-0.0174535193409836	-0.0521700804156463	-0.0591893038483705	-0.0665136854070709	-0.0637549202671526	-0.0185460836653675	2.17000493982238E-4	-0.0181331978374154	-0.0107096501713804	0.0397925709698572	0.0753914975414804	0.0511786544653856	0.0747088232779798	0.123341889954912	0.150418140599183	0.155822513885251	0.122277847095293	0.126567289367655	0.126397031372192	0.0978719780729965	0.11190584738101	0.0839330512274718	0.0541079439536402	0.0315860042851313	-0.0197779332895893	0.0323905719826567	0.0465481456849553	0.129501440276889	0.139015162858005	0.152027513380892	0.124953703026676	0.0919526582512683	0.120094486047377	0.0741331473911437	0.0645653413588422	0.0562999183990594	-0.00521772431857972	-0.0528042794885225	-0.121770345300562	-0.137266397874031	-0.147736798413748	-0.208222832916451	-0.248852168457453	-0.253212818786378	-0.296295402912276	-0.344161412068256
0.0178791872676218	-0.0332777686605387	-0.0169810232895443	-0.0327338073225533	-0.0301631037633148	-0.0564190794128726	-0.0548135239969301	-0.0498790937680237	-0.0433536154527824	-0.0252091323850623	-0.0023641103931262	-0.0156573367203242	-0.0149512085492783	0.0399479154112186	0.0550135881228751	0.0401571799733872	0.0614211446098309	0.121905360993786	0.147019421083609	0.160819467806336	0.129746933852687	0.12888801508426	0.134293573903232	0.107314216011978	0.114041036094488	0.0906800809674723	0.083997302379968	0.0559923297911452	-0.00443050275278483	0.052661516090407	0.0656332028405654	0.156892495393599	0.176445254196548	0.192609542828373	0.151467847286335	0.102302855308266	0.151382253257529	0.104152205504205	0.0692849733029091	0.0516573623962776	-0.0277052226963125	-0.0847390556324224	-0.16150125578251	-0.17171535507744	-0.174015081066434	-0.241568413939942	-0.302460975337794	-0.303575875898926	-0.332744036345466	-0.389461625508381
0.0379642059842546	-0.00249909472960042	0.0156346658463337	-0.00513626084937061	-0.00142759334839468	-0.0272732572388664	-0.0179207053916714	-0.0144537061138456	0.00399338411292228	0.0152605892602478	0.038768198214173	0.0344804165865275	0.0541167582486406	0.0970726273232815	0.102549163573174	0.0842222350094114	0.103662426207333	0.160281883630429	0.187394897965581	0.18688850269602	0.166063521890681	0.167966228672465	0.167702897149195	0.138278588540108	0.117886627434094	0.0984254483610994	0.10070484475732	0.0686483826385041	-0.0097057039140496	0.0556617373777619	0.0555096137197831	0.134512726708988	0.149998672459821	0.168762027776907	0.115619623388537	0.0741828514519517	0.122531123378598	0.0765293981496831	0.04838172529891	0.0298504926768111	-0.0520143740039639	-0.115153567558924	-0.192653754060305	-0.221253741782491	-0.215007415967729	-0.268566312119338	-0.332153133205348	-0.336684687308947	-0.35601513720007	-0.39954771741504
0.0298867249779676	-0.01437941725368	-0.00261988397008503	-0.0157077062575779	-0.00946867254286378	-0.0292979129003438	-0.0197458136353089	-0.0155386932635704	0.00298059831153748	0.0119127566041626	0.0258844005229343	0.0272986843528322	0.0563193095573988	0.0806490027524867	0.087551530425144	0.0790881247339553	0.0905690158570286	0.13311171941048	0.153143432670157	0.157489856076801	0.138111306699773	0.145154677806995	0.152434638953801	0.138989864514727	0.089841587853033	0.0720644193601979	0.102226653737515	0.0616508426302002	-0.0207755823404044	0.0398913751529819	0.058399408663827	0.126471123223557	0.142142679119909	0.163645567412396	0.111017663920708	0.0637180658623118	0.108601284385641	0.0684348980416141	0.0347390400859057	0.0252278004218057	-0.0426265643484877	-0.105025713784141	-0.178931795079705	-0.209722090111656	-0.201818663338926	-0.243051666660535	-0.299545188345104	-0.295898027790863	-0.298096673289589	-0.337923613810446
0.0384956057200974	-0.0184033777558769	-0.00131915561465925	-0.00396214333942541	0.00753227468728765	-0.0149624584586416	-0.00818621158459948	0.00511544308104547	0.0315005647427731	0.0407371813088501	0.0515824578422891	0.0501219323707752	0.0891764851695248	0.0988899214380425	0.0994531238036446	0.0983454542523406	0.111110602950843	0.155614364964792	0.160360762207681	0.185748317628102	0.174059923823973	0.152383714371266	0.159634487171015	0.166334795665599	0.0882722393374163	0.0801218596492379	0.123580366575618	0.0923948024338407	-0.00406278088441271	0.075411516279625	0.0691797678515478	0.122325211637298	0.131847685818537	0.151395125597739	0.0927354601408145	0.0457491834652564	0.0907579357657405	0.0454918541365706	0.00794984514721662	-0.0146386579363793	-0.079584145913318	-0.148250598234234	-0.219237325202514	-0.254268835809937	-0.243185682289116	-0.272205349989743	-0.334602156782107	-0.334938932398592	-0.31541211975661	-0.353495624162129
0.0381377518608462	-0.00946426926753434	-0.01751165810031	-0.0399429602147298	-0.0128127579172161	-0.0346866841612099	-0.0126349463759863	0.0175956144088199	0.0741070092140466	0.0862230616653471	0.0593881905020541	0.0943591194061672	0.154048874765214	0.140304128706886	0.126245214020625	0.152216809280552	0.147554470835284	0.155784449134757	0.1624367707686	0.174573286909978	0.171369138855077	0.168121426502055	0.159927403103844	0.148686621306751	0.0715145697918224	0.0620606949733288	0.109188952940918	0.085656992320127	-0.00307673107579524	0.0544878407964144	0.0256777489811875	0.0657097630586792	0.0855426206272783	0.084726038496196	0.0260094268287119	-0.00247776547824833	0.0350840520963932	0.00605289345712421	-0.0350967206527281	-0.0468980642338082	-0.0955778859593079	-0.163664105674093	-0.214976719735407	-0.251227970635974	-0.243753715701572	-0.25378492500091	-0.306747275068175	-0.302762275122115	-0.277961715860957	-0.302566915455887
-0.0202703543412765	-0.0609223310427729	-0.043118966470198	-0.0394643221691361	-0.00775414381114179	-0.0238415816005822	-0.025374734374627	0.0114477886453769	0.0572285030743587	0.0537973851050663	0.0394312917097898	0.0689431679291051	0.117141379920274	0.12100366951911	0.110313482343597	0.128704464665203	0.120530998981406	0.135309353936488	0.132928370503792	0.144625466892101	0.145207929941141	0.144469452338109	0.137643001525716	0.127639412794028	0.0613845881646314	0.0442714867457337	0.0971386606394263	0.0723687934778265	-0.00615194701484239	0.0393774163184719	0.00296355367970129	0.0262928792126583	0.0530613114160021	0.041402166314785	-0.00867582310974531	-0.0254247794371626	0.0379129391429063	0.0239102056425552	-0.018395255230961	-0.0433491384048193	-0.0714513084339109	-0.127058287500659	-0.164916734511246	-0.203068536935439	-0.195978360825688	-0.190774447341691	-0.240914172273803	-0.243403939870747	-0.215765976821023	-0.232807567654144
-0.0140734057593478	-0.0529158324095253	-0.0521421575897558	-0.0586490688440793	-0.0116306122237115	-0.00131657370589604	-0.00987789122352101	0.03717453310487	0.076363038361503	0.0468910152796745	0.0320779544814654	0.0714690821167091	0.112938231898551	0.083700581919571	0.0723165087922535	0.115218021303325	0.103943717600608	0.100430926991122	0.0960796307622554	0.104467268037089	0.115503148261839	0.115061674440268	0.118193551045762	0.107695858223393	0.0380864684768309	0.052585935652628	0.111662704379538	0.092443960503234	0.0116654169822122	0.0439892698167934	0.00192493901942957	0.017072234799709	0.0325996280380659	0.0228421883286932	-0.0255024643668119	-0.0438529723881633	-0.00162644120746553	-0.00717992452030868	-0.0404174904766545	-0.0566066672816669	-0.0872020403608242	-0.141014992270084	-0.181360097301464	-0.194379467312291	-0.180794165725642	-0.179818096417925	-0.224439006010307	-0.215809153453852	-0.171024414293606	-0.190719292165298
-0.0185443137348197	-0.0600497332782724	-0.0654222769354747	-0.0734388273589655	-0.034157207078908	-0.0223990335901472	-0.0246694184526865	0.0252887695117258	0.0549174254880039	0.0159024523404528	0.00651043714698842	0.0428264321813222	0.0614069556914031	0.0368619099943543	0.0391914871594783	0.0646693750175118	0.0591293130407858	0.0698296844932123	0.0724916641536592	0.0874998800733458	0.0931094285754451	0.0949435792507285	0.102090019247041	0.0890144441644069	0.0355145905086265	0.0431806547824872	0.0913522771885838	0.0732525070520404	-0.00269420704336188	0.0361229539744591	0.00952744576891487	0.0420411069509432	0.0560487397749044	0.0638194522690201	0.01577062817565	-0.0134283299984577	0.0204407992158145	-0.00304727482372729	-0.0346746706523115	-0.0471233305004231	-0.094573338119942	-0.145541139088386	-0.195641088138303	-0.200644026977631	-0.191232171522943	-0.20798209458348	-0.259653103734921	-0.240281279535073	-0.203876133773554	-0.230377611714914
-0.0451125124813161	-0.0710406344401697	-0.0887834400964494	-0.0968631817957495	-0.0508811669239614	-0.00626441139960964	-0.00168045689876878	0.0457562400102913	0.0593174176574957	0.0300059463376844	0.0240496789652407	0.0592375537435507	0.0950777896592105	0.0488200526786628	0.0457220494177337	0.120492501698518	0.0898693570999319	0.0761244500327146	0.076751251925121	0.0844455633042928	0.0828121807792288	0.0848833631267016	0.0911629140421464	0.0878396627309072	-0.0138472848349722	-0.0135169226359321	0.049405027757134	0.013647938071687	-0.0625659689553837	-0.0136363474031055	-0.0163455408469028	0.0339947379899282	0.0451172607125559	0.0490413702474926	0.025406916087834	0.00619446121739026	0.0224833139018409	0.0251811689570762	0.0316799187173283	0.0227460093742867	-0.00334266187876475	-0.032438028287736	-0.0669665343976175	-0.0723731251355213	-0.0536625192089937	-0.049821380115352	-0.105553344079163	-0.0885519949905574	-0.0415592043027613	-0.0829043320322969
-0.0370988619134529	-0.0453249093560047	-0.091999494685962	-0.110110504719693	-0.0913829855376769	-0.0535033685973867	-0.0461756243737956	0.00843914348428682	0.0172123308144541	-0.0367312994982003	-0.0277124650260202	0.0269997126533706	0.048559300940049	-0.0127989141681631	-0.0113544905795603	0.0804450295889769	0.0329512799499052	0.0152582083218069	0.0182411182519544	0.036093524716227	0.0528229735467323	0.0486316584432268	0.0599757907324486	0.077921402289933	-0.00294799539589439	0.00626935042722972	0.061191881426818	0.0341772192218601	-0.023659001427505	0.0281572968007058	0.0173640025608669	0.034167721358125	0.0295361186931879	0.0310810235378498	0.0205184134511644	-3.65463510220076E-4	0.0131932052428437	-0.00383786170557739	-0.00500583473524706	-2.47850067239834E-4	-0.00596613158602676	-0.0327587801735881	-0.0781647196240789	-0.0835498757033495	-0.0428457794531856	-0.0329751356184508	-0.0946817213465141	-0.0615987788562929	0.00925452712905636	-0.0339574298589944
-0.055936907671894	-0.0738932405295633	-0.107522484105284	-0.0979489973781546	-0.0669150812625683	-0.0147347540818674	-0.0308488719777596	0.0362791196363254	0.061020316886864	-0.0199650972360348	-0.00874478787912626	0.0553463794048615	0.061843090708812	-0.00650481576188888	0.0280393588423464	0.109182163543286	0.0403717946242787	0.0213892317968048	0.0247621394541338	0.0368836914532325	0.0483232102790027	0.0420944600600834	0.0533788818910869	0.0737693298860986	-0.00578042692027037	5.82331518310654E-5	0.0612926811530245	0.0378863212149973	-0.0143523394584666	0.0343325441554276	0.0271828842043738	0.0487172970102119	0.044260468376305	0.0336137286611073	0.0239582115240577	0.00856265070645029	0.0203711730546489	0.00412488096955173	0.00615306408619585	0.0127365863280368	0.00994847734796968	-0.0185864156483222	-0.0510008531543904	-0.0493613517161674	-0.0205380940089753	-0.0191798970205436	-0.0748311340985222	-0.0476470945181885	4.1026336417891E-4	-0.0307653694011579
-0.087686074001551	-0.110983806537807	-0.108865834242952	-0.0588458035967893	-0.0111276047026592	0.0761783966936792	0.0577963869188136	0.148984869650902	0.123751042591796	0.0139994177609102	0.0314031436280082	0.0827211119686246	-0.00237982959833598	-0.0644340819164389	-0.0246820024776401	0.0100399365386748	-0.0785129384613586	-0.0799170538761996	-0.0870805288037532	-0.0686307833950688	-0.0531348393800715	-0.0560972204027698	-0.0462368025609942	-0.0224309315246565	-0.0654137037501979	-0.0358378026203896	0.0109449246748622	0.00495137380367028	-0.00227956218966013	0.0300603279622527	-0.006295837804527	-0.00866821723145413	-0.033365393749487	-0.0430702537586986	-0.0403674709677617	-0.0493147747269161	-0.0576524238876601	-0.0573784198514035	-0.0739561037877416	-0.0641691472373877	-0.0610640560266844	-0.0534282649936657	-0.0585271051039444	-0.0224185363557823	-0.0279388785430019	-0.00273234070553692	-0.0103122152635298	0.00384602987723672	0.0422767371178556	0.0375918968993496
-0.0884440722189141	-0.110378646665854	-0.088820031386519	-0.0236547242700145	0.0242554173430053	0.112396213905022	0.100872268564684	0.202299141092085	0.171955865754419	0.0675551632927424	0.0761400689641601	0.139604935802569	0.0452383732633054	-0.0278591080183832	6.82834914430638E-4	-0.00134557777628089	-0.0637878136604576	-0.0674914133544278	-0.0779218018183129	-0.0670457232255189	-0.0456778608274671	-0.0530721007912832	-0.0536180839801219	-0.0319890518547671	-0.0239602564255071	-0.00305126898845243	0.00505003522395268	0.0066801654097216	0.0216496744096773	0.0455165565699523	0.00571269511978638	0.00353944118649986	-0.0241309378377919	-0.0250072766557286	-0.0298441836166534	-0.0423315210828624	-0.032415214865782	-0.0574343425235226	-0.103732630091471	-0.0931297155383069	-0.0886085167712252	-0.073389873420065	-0.0778984554041841	-0.0456063472789582	-0.0445236051789645	-0.0416370809554353	-0.0379723593890853	-0.0215371418750774	-0.00590106376918772	-0.0133322731968625
-0.0411062462047082	-0.0612869097213184	-0.0408586287253839	0.00815538986817766	0.0628739254207722	0.13830177371752	0.14633998838503	0.242875995464032	0.23108450441508	0.146580857997491	0.160218513827901	0.219214829994366	0.126347954736138	0.0779739717517899	0.0779818574104127	0.0716485412589337	0.0359854999190142	0.014519136124554	0.00243302959758013	0.00377149342814689	0.0158421950419924	0.0121388021490727	-0.00722099243309274	0.00816744478333702	0.0451085468671188	0.0301286149734588	-3.10334928898935E-4	0.0100186211470946	0.0190614888013066	0.0351109880721034	0.00922579793261735	0.0125771572802134	-0.00783424106419548	-0.00344475048604741	-0.0261425343312743	-0.0304919587757856	-0.0077362720321138	-0.0308282837144282	-0.0834619030043922	-0.0773317273511343	-0.0699009035891304	-0.0613788776820549	-0.0674341893024618	-0.0495231903856501	-0.0473864991810153	-0.0614683388274069	-0.0778800657342347	-0.0585465979711349	-0.0484564472741636	-0.0737735438742446
-0.0461925104116582	-0.045972097508606	-0.0526508604054362	-0.0278271284938242	0.0146517748064311	0.0631506649158343	0.0880724391226169	0.175651321567681	0.167363673163053	0.0940964981325943	0.1174943239992	0.18131709012861	0.099221211428772	0.0557241395649408	0.0953220911039792	0.0912570796696757	0.0550839335060653	0.0345091509636905	0.0306755413159109	0.025211136196443	0.0467124887637389	0.0540644553030887	0.0147242518132826	0.0173731006735082	0.0724007389671233	0.0493965132505844	0.0165133697618161	0.0287114628391809	0.0302667922067932	0.038588982699647	0.0186639520524665	0.00511150035687903	0.00516796484744073	-0.0058264905879468	-0.0258219604312887	-0.0222604315503913	-0.016922509918262	-0.0209772553418612	-0.0347426603054318	-0.0325342349910202	-0.0289748926176581	-0.0121561393783729	-0.0172349603158075	-0.00999872226694842	-0.00338368819610629	-0.0176586609386002	-0.0203399390757339	-0.00258148048207735	-0.0106655531867423	-0.0308256602168024
0.00949384545866614	-0.0528765281843669	-0.0613023435662508	-0.0362419125367349	3.66562480904832E-4	0.0399754225351275	0.0777687140425679	0.160746716931418	0.161844371502511	0.105181033141365	0.137728488269172	0.183469962318346	0.110418082001549	0.135220652517744	0.173146794275316	0.14824676166517	0.131363426250301	0.11476190096197	0.0828853972004794	0.0878885123429276	0.1149165573726	0.0849202026234416	0.0661450251776702	0.0777074492644751	0.0885854563335027	0.0589233590749334	0.0552208438736196	0.0537453994450082	0.0199736716915574	0.0428986310236412	0.00804361754512618	0.00538522742247006	0.00336207216853804	0.00524283787232386	-0.0370683535603428	-0.0198115265396761	0.0150264772697937	0.0115135902909004	-0.0123950893478284	-0.0165150160660909	-0.0116647617647663	-0.00691400935392387	-0.024861103296242	-0.0353080115067586	-0.0413766115109507	-0.0352031631899546	-0.0396879310194147	-0.0362776985623244	-0.0409533740716473	-0.0494028906954267
0.0365666518932547	0.00690738377517084	0.0145060907851159	0.0599874700315196	0.0301853736507355	0.0181606654240443	0.0137624673244801	0.0522143997110165	0.0716658310857143	0.039167256301242	0.0635729793055008	0.0915554425135623	0.0333441981331947	0.0857978590110833	0.129189294399354	0.0941222105371523	0.0650786834188212	0.0787565660096395	0.0382597454082785	0.0547409025729245	0.0879023373517764	0.0408851898145113	0.0392587518300584	0.0628946270407506	0.0649077214416459	0.0587246575443179	0.0745684810444887	0.0791026494945825	0.0469913376314371	0.0545890231307535	-0.0015943452719444	-0.0310424315855231	-0.0565335927332174	-0.0575511097819158	-0.105875811130303	-0.104012840798448	-0.0816429005987227	-0.0807251905155056	-0.100876341830656	-0.1155338190893	-0.107926150455016	-0.0983883927436653	-0.119864477884584	-0.107991512186438	-0.122134089460804	-0.140976509498682	-0.130854059757291	-0.133865990642446	-0.134809229418794	-0.113356355904511
0.0562135528059957	-0.00369691482891501	0.00416926756846555	0.060813499299575	0.0341493108651806	0.00311046050217926	-0.0142851660404684	0.0333106068510355	0.0446688891942237	0.0276061081566115	0.0743709803468614	0.10021435528709	0.0423073372069447	0.10345638472084	0.173879919695228	0.113978505236667	0.0911225540710264	0.109521532169295	0.058134259224361	0.0844364470627024	0.127440924388363	0.0669053192468004	0.0629927588398476	0.0980966920038674	0.106887171154809	0.0971485214471179	0.10647511347159	0.10379133810209	0.0708737759117171	0.0772519374471007	0.0133393237611405	-0.0309721684376973	-0.0534201017335465	-0.058313996629274	-0.105124358842768	-0.101381724311773	-0.0630213195170962	-0.0683417187934011	-0.094181117384086	-0.113739456226909	-0.120501566909415	-0.125358544995469	-0.137483152775304	-0.136634032146407	-0.155578493657874	-0.179456678032751	-0.166771068060759	-0.173142620838076	-0.189730133047098	-0.168783706989778
0.0474533414609576	-0.0353542708294674	-0.0381896326350198	-0.00700011867275019	-0.0127791983640205	-0.045746850254178	-0.0530275559228207	-0.0147317796357269	-0.016798924576987	-0.0093128406050981	0.0452461063729767	0.0632942927499776	0.0112165219917167	0.0796220588738983	0.160432894400493	0.0983163637223559	0.0950291194417173	0.136132527796581	0.0997817088478771	0.132586846040369	0.14913656095091	0.0855523456011086	0.0721199262934591	0.0922580553807087	0.105764889532418	0.0904068324846331	0.0815689850689885	0.0714672875255268	0.0331877066943808	0.0611080892801429	0.0070210992236439	0.0174530167832845	0.0113953496429809	0.00620212149971761	-0.047255639634478	-0.047271927362715	0.0101362747559289	-0.022084499048601	-0.0437007100173937	-0.0581973411469896	-0.0814974835112947	-0.100502724529691	-0.107884706787471	-0.120687544155684	-0.140373971973104	-0.162099702696101	-0.158180579340067	-0.175299109620403	-0.215456240579819	-0.210679275791178
0.0664248091681609	0.0208750521740309	0.0604921829812282	0.0844086269818482	0.0727352131440246	-0.0134358095328736	-0.0465759585183007	-0.0608551405986586	-0.046004171002369	-0.0248292293691182	0.00112897766702872	-0.00467645551110233	-0.0282668799407422	0.0266127638447557	0.0807914247110498	0.0334125131658905	0.0432258537380305	0.0695072503779761	0.0586718039809774	0.0547722188757336	0.0471203427820597	0.0472666265121731	0.0213403798472196	-0.00400841076773482	0.0778860799265955	0.0464081575612176	0.0121990343976299	0.0187723144677329	0.0205423448625767	0.0142815498331526	-0.0245596625256122	-0.024084190663104	-0.0267958174453672	-0.0294932776368703	-0.0595836112537769	-0.0629909555635321	-0.0232719590910969	-0.0343551334035041	-0.0423106293401224	-0.0408618045224803	-0.0704245936809943	-0.0539980808911346	-0.0510393050890911	-0.0496238648039796	-0.0707864738325985	-0.0995591970939692	-0.075695282270352	-0.0843707668127471	-0.153131841986532	-0.141863459207233
0.0286960529256872	-0.0188726928371543	-0.0241598342844963	-0.0150108988687752	-0.0212616027604235	-0.0782079270824275	-0.0859958893347288	-0.0842494882057426	-0.081398708558746	-0.0590131569667144	-0.0314219619504616	-0.0443048728972627	-0.0445106322721957	0.00785852465037106	0.0624109916354626	0.0217941301080465	0.0395195424754623	0.056024855548287	0.046995173154398	0.0421328326118834	0.0327978586606789	0.0236632730956708	9.46692217172272E-4	-0.00937397003558561	0.0492261109683099	0.00706343816710203	-0.0191955911310469	-0.00485569360092962	-0.016758372328451	-0.0118043385725118	-0.0507094196817223	-0.0326999971352242	-0.0289783586247707	-0.0276714725198954	-0.0543578299839421	-0.0673224415014958	-0.0173557454103859	-0.0200915724420841	-0.00506219880976802	-0.0139023241821326	-0.0408075903331106	-0.0449633279835535	-0.0451740485118436	-0.0439466202396156	-0.0610876236660513	-0.0893886539124416	-0.0762244853708874	-0.0878702713480371	-0.149777459022275	-0.146156182239666
0.0226951246466552	-0.0206948331464967	-0.00852642947329506	-0.00224009877884719	-8.13199008013063E-5	-0.0399426904912609	-0.0567677975397188	-0.0519305346086311	-0.0572565221331903	-0.0432024871075078	-0.0237304566178635	-0.0399173881535238	-0.0520954296390513	-0.00514295662354668	0.047495282686944	0.0130858741010149	0.0149320942326512	0.0349849336424972	0.0368970555477503	0.0291114807076037	0.00990252349822396	0.0134980645196142	-0.00747523612306347	-0.0232111987170222	0.0332985920725474	0.0144816832875297	-0.00589261310603249	-0.00129995868368691	-0.0112834151360015	-0.00255052247978311	-0.0407014476900145	-0.0282755322159765	-0.0356184137084471	-0.0222657441197397	-0.0427398308253905	-0.0622006697150216	-0.0207932905958505	-0.0289147505606186	-0.0233604831737734	-0.0304599855204825	-0.0571505692330591	-0.0699615334457187	-0.066030445173157	-0.0494369287919541	-0.0721871394698405	-0.100199799462509	-0.0821072119898578	-0.0881456531487344	-0.143250050099248	-0.134666971989237
[truncated: 300 more columns]
