# Supplementary material for: Revealing the selective mechanisms of inhibitors to PARP-1 and PARP-2 via multiple computational methods
Source: PeerJ. 2020 May 25;8:e9241. doi: 10.7717/peerj.9241 (PMC7255342; doi:10.7717/peerj.9241)
Supplement: Data S1 [file peerj-08-9241-s001.zip › Raw_data/Figure 9/(D) PARP-2-Niraparib.csv]

1	0.940534422946581	0.787327610637382	0.672858009148005	0.458510988255742	0.194988689936544	-0.0549411590883078	0.126396935843868	0.158483152945255	-0.074124522144119	-0.16880215921432	-0.101406785239886	-0.144877534797027	-0.255586659926453	-0.289418178151901	-0.21322344046574	-0.255103238421743	-0.204893775462394	-0.22022032777605	-0.276831417653546	-0.263485992623703	-0.210957237998599	-0.210230537419344	-0.212430167902271	-0.160156414438055	-0.132799798280604	-0.151950399684726	-0.14014293290813	-0.0718664912038658	-0.100278692314141	-0.166266261536925	-0.167787517655737	-0.149562895305493	-0.149320431534743	-0.128971413768192	-0.135611764173043	-0.125163204185695	-0.0813078529517629	-0.0605313153706001	-0.0453206149986367	-0.0216653079808577	0.00696808649220856	2.73925374028409E-4	-0.0428158398596577	-0.0481989108104713	-0.00954092602869028	-0.0429107205838824	-0.0394689742221781	0.00751040102282649	-0.00314534645397012
0.940534422946581	1	0.862737235495541	0.718114249322092	0.472160317009337	0.194468171420023	-0.0538682193320516	0.142638681872254	0.165346521918091	-0.0546483642717141	-0.161279105013782	-0.0892868485390105	-0.124911929443438	-0.250048720448242	-0.28686981038247	-0.199473181987032	-0.242523707160238	-0.202063221857909	-0.221110229859058	-0.26730357736544	-0.251372980742072	-0.212096017698684	-0.207731853855861	-0.197950941544496	-0.143094642027296	-0.132213482884418	-0.14439791796339	-0.121429470560509	-0.060859818287026	-0.0930654951676038	-0.158268503120594	-0.165086806601945	-0.144747552140544	-0.14677335475113	-0.124946070990268	-0.126938082323044	-0.119180674726685	-0.0629367677458608	-0.0441493023127008	-0.0290230439130789	-0.00570944979752419	0.0188169381207904	0.0122847493137807	-0.0334685704317517	-0.0349267674272977	-0.00416365976069416	-0.0311090844829271	-0.0263406474254929	0.00976937426046752	-0.00717927522342747
0.787327610637382	0.862737235495541	1	0.841108828209188	0.602135739469832	0.273644806329352	-0.012697213006396	0.218024328915857	0.243126283931107	-0.0221596552112185	-0.112515028775335	-0.017370815965863	-0.0732765807528478	-0.199651778901405	-0.211799450594655	-0.15647206255655	-0.193625145887203	-0.177350498580375	-0.18708374188203	-0.209198432407875	-0.205855663272065	-0.185867240529347	-0.173738804288557	-0.172204839573146	-0.136210018297175	-0.121879072505877	-0.137237899803036	-0.118463070822435	-0.061062893475063	-0.109213883877757	-0.163044181459891	-0.163752627968023	-0.141708712880816	-0.165066427455444	-0.165292548735199	-0.145195074120258	-0.118082205427692	-0.0511210238821317	-0.0470910638518354	-0.0485369101353076	-0.0353031521105075	-0.0219792048762827	-0.0383911322716741	-0.0872861071071277	-0.0858972385598688	-0.0497841245129592	-0.0729127016881299	-0.0710981717942081	-0.0429493644073655	-0.0448426621462727
0.672858009148005	0.718114249322092	0.841108828209188	1	0.823801301249521	0.48313208148769	0.168005200086353	0.420830645890584	0.450076786015688	0.158073285025352	0.048209911529681	0.132428454812734	0.0610486520469528	-0.0924580945577564	-0.148124371601036	-0.111258930857941	-0.157777106742841	-0.157757033379552	-0.137515630090054	-0.15919903535938	-0.210088540508673	-0.171191766063261	-0.126213010540151	-0.155054517639471	-0.16481916037673	-0.107004710282557	-0.107073303677907	-0.127436574483928	-0.08344991929294	-0.158156189652886	-0.227380998170035	-0.250651335522664	-0.216110946555096	-0.218804344119768	-0.213359447010234	-0.232236012840896	-0.239078029328486	-0.186262871612936	-0.159946346501717	-0.148854231355554	-0.134710350377325	-0.110322792399201	-0.100155473923542	-0.142031005943985	-0.146880834108061	-0.0973859133476466	-0.102709064769829	-0.110307194582074	-0.0613207931497129	-0.0372868585210414
0.458510988255742	0.472160317009337	0.602135739469832	0.823801301249521	1	0.773823300845141	0.523092641476682	0.588478697037476	0.603610965347621	0.366725161504554	0.205842124835051	0.229895106131055	0.167680821430008	0.018329280505423	-0.0594753556099055	-0.040403335732038	-0.0947447055197202	-0.0824260440481881	-0.0719530359885246	-0.123643352903651	-0.161637923870738	-0.106303831725985	-0.0841811517305192	-0.114835277886923	-0.118653296878773	-0.0625992164865864	-0.0658795489010951	-0.0719577892452096	-0.039205456903466	-0.106177865878483	-0.190355957753662	-0.230551268690189	-0.205232901003411	-0.2042358473532	-0.184118490035563	-0.219161401865631	-0.233742257610563	-0.207501808058533	-0.185968498481495	-0.15920663456288	-0.137186313221728	-0.103356491315929	-0.0933152959323182	-0.134008386341511	-0.137602076025619	-0.0750226706444868	-0.0833822978446658	-0.0990984344627989	-0.0279443890082377	0.00794169982152742
0.194988689936544	0.194468171420023	0.273644806329352	0.48313208148769	0.773823300845141	1	0.785461247119318	0.619305380946003	0.748229830226975	0.666337833756032	0.392836506318405	0.340026927770387	0.365984989872055	0.215778243442247	0.0498836005565207	0.0383672105129561	-0.0114255602064913	-0.0116556492821755	-0.026976905077407	-0.0760933746967572	-0.0919200453089751	-0.0513730568624644	-0.0555209960024108	-0.063269963355175	-0.0612413829585645	-0.0224446881852817	-0.0237427516784305	-0.0162905450872413	-0.00357626378751937	-0.038263977614875	-0.108086006032938	-0.148000737032369	-0.139637536252681	-0.130537359556619	-0.11154245217529	-0.155347167331962	-0.19142666343869	-0.185454230363148	-0.156813826837309	-0.124927646908909	-0.088643147374087	-0.0594524756778696	-0.0419957867345313	-0.0570240153732013	-0.0623000496177717	-0.028869293839683	-0.0221862489998118	-0.0368149598916741	0.0233797822730304	0.0558913869682904
-0.0549411590883078	-0.0538682193320516	-0.012697213006396	0.168005200086353	0.523092641476682	0.785461247119318	1	0.724186491071136	0.625458601109839	0.711128512975689	0.557730451970324	0.398025548645172	0.393928813940374	0.325794706072905	0.188839974666908	0.133014112082905	0.0802553272491299	0.0604393856501312	0.0321662339464955	0.0125851052731047	0.00360957072423508	-0.00131823399841969	-0.00393129934502425	0.0280948394174065	-0.0113013730477673	-0.00951335339195049	0.0381545594148939	0.0514234419825403	0.0208305876920395	-0.0165817278919431	-0.090777545360694	-0.126166450585307	-0.132715865648291	-0.124681718547038	-0.105614173407072	-0.144531537573861	-0.17239193880449	-0.178071912919578	-0.152311487833493	-0.125059806041429	-0.0704064994507168	-0.0283965800049829	-0.0143237929929907	-0.0222931786493451	-0.0123251916207534	0.0105565955183781	0.0152909583244142	0.0141147399320354	0.070049823434357	0.0952063463356458
0.126396935843868	0.142638681872254	0.218024328915857	0.420830645890584	0.588478697037476	0.619305380946003	0.724186491071136	1	0.808207443688024	0.659020018854039	0.650751975214011	0.609963364320986	0.476847496305245	0.340866810372203	0.256288182123531	0.20188634923	0.0893665560796998	0.0371906958468802	-0.0115970196901673	-0.0192333544385402	-0.0416978611671399	-0.0615411389497626	-0.0474585789642747	-0.01121007705114	-0.0537705593931815	-0.0516353264396975	0.0117760746185291	0.0233529421364408	-0.00246814637729425	-0.0811341007754113	-0.177063004214041	-0.210999589229065	-0.20909041320174	-0.20454136512968	-0.208110296680175	-0.23420038466946	-0.240862920639979	-0.249353912310081	-0.227882793631034	-0.186425458788387	-0.144360662218996	-0.0963926214046259	-0.0899678061972713	-0.112733199511123	-0.100487421244989	-0.0715125001210232	-0.0772117048523619	-0.0755521690761322	-0.0134605952487485	0.00303262612578115
0.158483152945255	0.165346521918091	0.243126283931107	0.450076786015688	0.603610965347621	0.748229830226975	0.625458601109839	0.808207443688024	1	0.786464932480659	0.608772156914108	0.653835016861798	0.611129852071687	0.388405821679696	0.241022861779846	0.207467541901657	0.0998301963794982	0.0442255399230041	-0.00590185627286645	-0.025527501707613	-0.0421249421811756	-0.0417675184440221	-0.0463194683420612	-0.0366500508885732	-0.052297439797497	-0.0357426751874103	-0.00365104745553525	0.00200261319196836	-0.0122705105882326	-0.0701161886775095	-0.156402108287562	-0.190365705776159	-0.187483214928586	-0.178890221031853	-0.18417380772178	-0.211471413776529	-0.22353042524972	-0.245416589954232	-0.227796405863357	-0.184554499747908	-0.146841941708748	-0.111777884270641	-0.0961668822585781	-0.125958689231823	-0.122073025142895	-0.0857462626845488	-0.0888710935310432	-0.0997082560059393	-0.0238588973035094	-0.00710313011018145
-0.074124522144119	-0.0546483642717141	-0.0221596552112185	0.158073285025352	0.366725161504554	0.666337833756032	0.711128512975689	0.659020018854039	0.786464932480659	1	0.78983509330064	0.629776049720387	0.698841870654414	0.586684255523037	0.359073239604697	0.271264222085311	0.199584407190413	0.126164713605162	0.0684723130853406	0.0739898097001479	0.0607795449277491	0.0277275231990266	0.0268372495899409	0.0588283375022344	0.00885914501895805	-0.00180720314849366	0.0498218491880698	0.058826406270427	0.00799224297201751	-0.0225600180754559	-0.0940573827822896	-0.123235873872649	-0.13352381363633	-0.122917709277876	-0.122568346623892	-0.140138234345003	-0.156286398936894	-0.172436293485757	-0.158870363521842	-0.112689280715198	-0.0671913350855355	-0.0303315930849599	-0.0100815962316467	-0.0334369482456973	-0.0202725464608186	0.00523046811174519	0.00456351256037226	-0.0132822784777274	0.0512275364975502	0.0645758624936779
-0.16880215921432	-0.161279105013782	-0.112515028775335	0.048209911529681	0.205842124835051	0.392836506318405	0.557730451970324	0.650751975214011	0.608772156914108	0.78983509330064	1	0.774644153718385	0.675672963218941	0.689319918985817	0.566080969649807	0.404747823015608	0.308020777466463	0.20010198149095	0.136236247708626	0.166059546749335	0.129973512770302	0.0605670513720909	0.0757579053410256	0.115902278497452	0.0200193391320627	0.00749991369244182	0.087601343191782	0.0770564199907471	0.00387683727567301	-0.0447771415201268	-0.116028673872231	-0.131087683483872	-0.148138865703323	-0.141167074649497	-0.142450823502672	-0.155776291201105	-0.14988206909328	-0.183017404183005	-0.180857623056701	-0.136862490528291	-0.101296229497136	-0.067414325570214	-0.0671088357690604	-0.0847583643118779	-0.0635573238698091	-0.0509634218317935	-0.0636340767255276	-0.0741711801421442	-0.0213560085517586	-0.0109295489035772
-0.101406785239886	-0.0892868485390105	-0.017370815965863	0.132428454812734	0.229895106131055	0.340026927770387	0.398025548645172	0.609963364320986	0.653835016861798	0.629776049720387	0.774644153718385	1	0.813779272292451	0.61843646554332	0.585088952458037	0.500515559560146	0.357310537565496	0.240866200481922	0.167245882205627	0.188994863666837	0.153576286756766	0.0929498390074122	0.0932104415667864	0.116944889919759	0.0495636578216617	0.0410537673768643	0.0998978917917496	0.087239809805617	0.0288616964482126	-0.0271529018889042	-0.106426279557962	-0.132710663311442	-0.142401902271671	-0.138630695981105	-0.145319621695	-0.157641834742723	-0.148505270189097	-0.186281764372362	-0.198092072752142	-0.158421432366016	-0.142766271017835	-0.119527878782035	-0.131319954780612	-0.151435883800653	-0.1285040187806	-0.117291021961776	-0.132819625873295	-0.140044723257659	-0.0906482095529958	-0.0847493263410051
-0.144877534797027	-0.124911929443438	-0.0732765807528478	0.0610486520469528	0.167680821430008	0.365984989872055	0.393928813940374	0.476847496305245	0.611129852071687	0.698841870654414	0.675672963218941	0.813779272292451	1	0.762979704993622	0.558859276766255	0.485371303144465	0.397907794044153	0.278226601220221	0.213050572706579	0.231995286098561	0.196328719180526	0.144765348445511	0.145906945238847	0.157799110890334	0.0896695769256781	0.0828110699706237	0.129607695512108	0.109251475337119	0.0458222439871813	0.00356156865276029	-0.0709635083695032	-0.0948711456439931	-0.104108013717391	-0.107139592553777	-0.104458243268377	-0.109140151453159	-0.109240704337165	-0.142996785671773	-0.164184459302749	-0.12717691389663	-0.107940469060202	-0.0872951601328066	-0.0944043359459297	-0.115580133024609	-0.0912526459753469	-0.0797168101390615	-0.0854560748215056	-0.103415560411954	-0.0544691034842762	-0.0546617360462775
-0.255586659926453	-0.250048720448242	-0.199651778901405	-0.0924580945577564	0.018329280505423	0.215778243442247	0.325794706072905	0.340866810372203	0.388405821679696	0.586684255523037	0.689319918985817	0.61843646554332	0.762979704993622	1	0.776110540539124	0.563123411740404	0.530006756554013	0.381776795326886	0.33563503481924	0.369402736293614	0.304470687541177	0.22809848405485	0.243039352653115	0.228251777759585	0.114598980355561	0.128772551955949	0.177271924729928	0.121114299722457	0.0439312453392337	0.005444698179502	-0.0530668650782271	-0.0519230885786574	-0.0712472491855125	-0.0783268825543794	-0.0741254721478611	-0.0667699165577628	-0.0495805703285145	-0.0815786600348777	-0.111640473210958	-0.0916994533296355	-0.0651923055109616	-0.0423707399501511	-0.0529730415921919	-0.0714186578461833	-0.0441052765277151	-0.0406042036924778	-0.0553007294301039	-0.0773513267037983	-0.0414461179376397	-0.0456701060737695
-0.289418178151901	-0.28686981038247	-0.211799450594655	-0.148124371601036	-0.0594753556099055	0.0498836005565207	0.188839974666908	0.256288182123531	0.241022861779846	0.359073239604697	0.566080969649807	0.585088952458037	0.558859276766255	0.776110540539124	1	0.774633874997478	0.644511713309255	0.490689078524277	0.420510203159703	0.459450440332764	0.403768174387382	0.302099439377959	0.309743881980398	0.29309756752392	0.174011269624269	0.17427735817393	0.215794933446034	0.153213440792523	0.068033745704107	0.0371764213017135	-0.0270256257347643	-0.0196048483917157	-0.0588463991456694	-0.0732966966427791	-0.0677463761251144	-0.0497651751251333	-0.00535143595526439	-0.0630765670187293	-0.117458950655852	-0.0860297678938358	-0.0679097247940768	-0.0535390137529086	-0.0824529546610107	-0.0994608463485435	-0.0638391999160484	-0.0674615019363333	-0.099602313673489	-0.113109860418346	-0.0942750122901557	-0.105691202825521
-0.21322344046574	-0.199473181987032	-0.15647206255655	-0.111258930857941	-0.040403335732038	0.0383672105129561	0.133014112082905	0.20188634923	0.207467541901657	0.271264222085311	0.404747823015608	0.500515559560146	0.485371303144465	0.563123411740404	0.774633874997478	1	0.80625529005848	0.671863505499368	0.532119433303522	0.51227933967179	0.5041449700337	0.410011064471159	0.361486859676788	0.338731158221865	0.281754326677386	0.256344527019958	0.247512984263969	0.20530706476472	0.143840887215847	0.123972930572894	0.0535860603318052	0.0609392664211783	0.0213317157219048	0.00420421013620678	0.00732979741624423	0.0451215518042144	0.090878803517508	0.0398184995781778	-0.0276449658682345	-0.00663754106548354	-0.00110670218063933	-0.00451939051168323	-0.0457739283183994	-0.0524169803528371	-0.0209837485497102	-0.0564099659501761	-0.105165078995625	-0.110360085928692	-0.116457974569005	-0.16016158178015
-0.255103238421743	-0.242523707160238	-0.193625145887203	-0.157777106742841	-0.0947447055197202	-0.0114255602064913	0.0802553272491299	0.0893665560796998	0.0998301963794982	0.199584407190413	0.308020777466463	0.357310537565496	0.397907794044153	0.530006756554013	0.644511713309255	0.80625529005848	1	0.850355288923277	0.769297385212865	0.727439240203083	0.668988241306611	0.601093277499792	0.569581214112041	0.478972101097855	0.383274312740748	0.395445949982501	0.368155296736178	0.273522583329485	0.196663313322943	0.176034855445388	0.0994965879901854	0.131463692262738	0.0779985806118282	0.032487826991924	0.0387037803266347	0.102314473170143	0.144934392732219	0.0823190434938365	-0.00675263641189345	-0.00510163315212721	-0.0154823853046923	-0.0350599014324993	-0.072064124892369	-0.062248239149314	-0.0455416076123555	-0.104264192831044	-0.134387383431504	-0.137845063445493	-0.16693917719715	-0.20729681139645
-0.204893775462394	-0.202063221857909	-0.177350498580375	-0.157757033379552	-0.0824260440481881	-0.0116556492821755	0.0604393856501312	0.0371906958468802	0.0442255399230041	0.126164713605162	0.20010198149095	0.240866200481922	0.278226601220221	0.381776795326886	0.490689078524277	0.671863505499368	0.850355288923277	1	0.831184569805944	0.661377875908632	0.719877746187539	0.710187503333833	0.590782021781623	0.464738011710061	0.450790719892627	0.458165666915476	0.378683583950733	0.285931907064212	0.240130611477355	0.234486745928218	0.151328665827826	0.185338813878604	0.138386832576293	0.0793131479119753	0.0871334868394525	0.160141894687147	0.215371915266638	0.14589507903303	0.0469486500752235	0.0527420724160856	0.0271803976691805	-0.00256655051737429	-0.054985252909127	-0.0432905944387864	-0.0269467744834175	-0.106167234698931	-0.139219740168751	-0.132481257237623	-0.171973497247045	-0.234519213883267
-0.22022032777605	-0.221110229859058	-0.18708374188203	-0.137515630090054	-0.0719530359885246	-0.026976905077407	0.0321662339464955	-0.0115970196901673	-0.00590185627286645	0.0684723130853406	0.136236247708626	0.167245882205627	0.213050572706579	0.33563503481924	0.420510203159703	0.532119433303522	0.769297385212865	0.831184569805944	1	0.846267912652935	0.725350801479269	0.799173707362559	0.774094872570427	0.56889853736474	0.47823360861599	0.557140375456793	0.478635390077949	0.320168330029481	0.26275221451527	0.250273500811661	0.18103409356346	0.205163411669557	0.166839143534299	0.0925230012186768	0.0777012231980768	0.149901447161501	0.18966999038574	0.124307730976295	0.0295921075564784	0.0221235049863345	-0.0145379300300313	-0.0544696795392544	-0.108941755635851	-0.0789249739976595	-0.0798926318573689	-0.160126304231762	-0.174709330650745	-0.153683179849214	-0.201731354552051	-0.25870746742565
-0.276831417653546	-0.26730357736544	-0.209198432407875	-0.15919903535938	-0.123643352903651	-0.0760933746967572	0.0125851052731047	-0.0192333544385402	-0.025527501707613	0.0739898097001479	0.166059546749335	0.188994863666837	0.231995286098561	0.369402736293614	0.459450440332764	0.51227933967179	0.727439240203083	0.661377875908632	0.846267912652935	1	0.831305840896791	0.741379018042163	0.836725605526599	0.74152814774811	0.543857842763893	0.584610859394575	0.594934993511972	0.437605518450381	0.331372338133548	0.295756498649717	0.207224201257426	0.217923939059778	0.149977622429701	0.0806998310282781	0.0647871985909699	0.136253096193737	0.172965229363152	0.107619666063644	0.0122345383202247	0.0055821505206095	-0.0417352964223026	-0.0891219363925377	-0.130623971867939	-0.0837967499720306	-0.0782044509712242	-0.162859655258649	-0.157973805431594	-0.121427205261554	-0.176059703412244	-0.232873591457792
-0.263485992623703	-0.251372980742072	-0.205855663272065	-0.210088540508673	-0.161637923870738	-0.0919200453089751	0.00360957072423508	-0.0416978611671399	-0.0421249421811756	0.0607795449277491	0.129973512770302	0.153576286756766	0.196328719180526	0.304470687541177	0.403768174387382	0.5041449700337	0.668988241306611	0.719877746187539	0.725350801479269	0.831305840896791	1	0.847734927978929	0.786069756612575	0.773384903652875	0.704697754536892	0.640721168592197	0.612199192970375	0.514978502858958	0.427298718756335	0.432527189405557	0.31864285468294	0.323246402726085	0.234585140167729	0.16319980301716	0.161646068455518	0.25533713523237	0.312424652091192	0.222267219341777	0.0953398454034197	0.102549201396639	0.0446079859567877	-0.0159062310389588	-0.0688506930878119	-0.0105611403954394	0.00347637707511706	-0.113795432122011	-0.122298328932971	-0.0647571763192262	-0.139327545503866	-0.216183944960976
-0.210957237998599	-0.212096017698684	-0.185867240529347	-0.171191766063261	-0.106303831725985	-0.0513730568624644	-0.00131823399841969	-0.0615411389497626	-0.0417675184440221	0.0277275231990266	0.0605670513720909	0.0929498390074122	0.144765348445511	0.22809848405485	0.302099439377959	0.410011064471159	0.601093277499792	0.710187503333833	0.799173707362559	0.741379018042163	0.847734927978929	1	0.863937893281285	0.706318742555389	0.731500258761588	0.755564052645296	0.62891003896238	0.49280868071227	0.468451447584381	0.489766478406029	0.385821844345161	0.371774435101394	0.308569135512965	0.230096928665449	0.21735635163955	0.294891655553811	0.331039500025523	0.23845167212398	0.118962350723117	0.118854923327991	0.0457062830367601	-0.0251730330134555	-0.0867190212357258	-0.0262565319819658	-0.0267943156968566	-0.151451246992541	-0.155305138919504	-0.101000776559133	-0.186734356444248	-0.266539652170961
-0.210230537419344	-0.207731853855861	-0.173738804288557	-0.126213010540151	-0.0841811517305192	-0.0555209960024108	-0.00393129934502425	-0.0474585789642747	-0.0463194683420612	0.0268372495899409	0.0757579053410256	0.0932104415667864	0.145906945238847	0.243039352653115	0.309743881980398	0.361486859676788	0.569581214112041	0.590782021781623	0.774094872570427	0.836725605526599	0.786069756612575	0.863937893281285	1	0.849675517466152	0.701240627279328	0.78671122950311	0.764944884872097	0.583874285286268	0.49964823219087	0.460435402126325	0.344160722815401	0.314334558332673	0.246891023232843	0.164438386169774	0.136944810363734	0.192531962404156	0.217728064252792	0.129872834014486	0.0272022323974126	0.0225116609536243	-0.0580517784569177	-0.123938198389048	-0.172772875276486	-0.102854425285513	-0.100027554444214	-0.212024039721473	-0.196360181807704	-0.132168096556788	-0.207087443957419	-0.283857027003769
-0.212430167902271	-0.197950941544496	-0.172204839573146	-0.155054517639471	-0.114835277886923	-0.063269963355175	0.0280948394174065	-0.01121007705114	-0.0366500508885732	0.0588283375022344	0.115902278497452	0.116944889919759	0.157799110890334	0.228251777759585	0.29309756752392	0.338731158221865	0.478972101097855	0.464738011710061	0.56889853736474	0.74152814774811	0.773384903652875	0.706318742555389	0.849675517466152	1	0.814995688227915	0.734210970557585	0.8376015920274	0.769343703193097	0.616973292161865	0.559959131718952	0.40729321421625	0.356074909136354	0.245930406051981	0.170942322932472	0.147190595182272	0.194023640223299	0.23346575217426	0.132174152758487	0.0255439335894624	0.0325874911967484	-0.0382822784480285	-0.0910510900738932	-0.131706304410111	-0.0517618932466753	-0.0261550667862069	-0.141949245993698	-0.12080574829399	-0.0293552678816901	-0.10192368282304	-0.190735875473127
-0.160156414438055	-0.143094642027296	-0.136210018297175	-0.16481916037673	-0.118653296878773	-0.0612413829585645	-0.0113013730477673	-0.0537705593931815	-0.052297439797497	0.00885914501895805	0.0200193391320627	0.0495636578216617	0.0896695769256781	0.114598980355561	0.174011269624269	0.281754326677386	0.383274312740748	0.450790719892627	0.47823360861599	0.543857842763893	0.704697754536892	0.731500258761588	0.701240627279328	0.814995688227915	1	0.84697415332459	0.761538149711074	0.778974329647008	0.753745426620093	0.757118523060182	0.586970624311153	0.5074168853481	0.391087981815707	0.316629838719586	0.29632021357628	0.351241136636586	0.385696954860912	0.277314589486838	0.165859423515603	0.171185669745729	0.0748030166637829	-0.00381997668958264	-0.0539709321546345	0.0411257834963325	0.0560426892917741	-0.102898443041459	-0.0848531795710153	0.0262833130643184	-0.0806823943987032	-0.190875220979438
-0.132799798280604	-0.132213482884418	-0.121879072505877	-0.107004710282557	-0.0625992164865864	-0.0224446881852817	-0.00951335339195049	-0.0516353264396975	-0.0357426751874103	-0.00180720314849366	0.00749991369244182	0.0410537673768643	0.0828110699706237	0.128772551955949	0.17427735817393	0.256344527019958	0.395445949982501	0.458165666915476	0.557140375456793	0.584610859394575	0.640721168592197	0.755564052645296	0.78671122950311	0.734210970557585	0.84697415332459	1	0.853735213818191	0.715571672067582	0.75043206392352	0.69187971052747	0.534809858162367	0.431078955242478	0.349327975817122	0.279044476985058	0.259613163664448	0.293535014700574	0.308753390289327	0.205186879070329	0.107286204397078	0.102123328364804	-0.00505824321452221	-0.0887580491624394	-0.137370557692386	-0.0432861954311636	-0.0453447470906199	-0.188533207563869	-0.162805208695113	-0.0637608664823724	-0.171306068471916	-0.26883486690598
-0.151950399684726	-0.14439791796339	-0.137237899803036	-0.107073303677907	-0.0658795489010951	-0.0237427516784305	0.0381545594148939	0.0117760746185291	-0.00365104745553525	0.0498218491880698	0.087601343191782	0.0998978917917496	0.129607695512108	0.177271924729928	0.215794933446034	0.247512984263969	0.368155296736178	0.378683583950733	0.478635390077949	0.594934993511972	0.612199192970375	0.62891003896238	0.764944884872097	0.8376015920274	0.761538149711074	0.853735213818191	1	0.856957836653766	0.760694704099954	0.63120143977704	0.457821501732654	0.358768166303344	0.256559859071481	0.185913542408221	0.164353462476095	0.178726004838217	0.213639390185272	0.0801044501596997	-0.00994878864392834	0.00846909292150297	-0.0900870636278876	-0.145900553664014	-0.187289705575131	-0.0989992269366791	-0.0767141120263685	-0.201269276360364	-0.16968387834631	-0.0602457271835051	-0.134447509050983	-0.232745046697702
-0.14014293290813	-0.121429470560509	-0.118463070822435	-0.127436574483928	-0.0719577892452096	-0.0162905450872413	0.0514234419825403	0.0233529421364408	0.00200261319196836	0.058826406270427	0.0770564199907471	0.087239809805617	0.109251475337119	0.121114299722457	0.153213440792523	0.20530706476472	0.273522583329485	0.285931907064212	0.320168330029481	0.437605518450381	0.514978502858958	0.49280868071227	0.583874285286268	0.769343703193097	0.778974329647008	0.715571672067582	0.856957836653766	1	0.854690327637323	0.736548898081993	0.546026357283311	0.417401046557799	0.290888068724749	0.237445024812434	0.207489983089373	0.20734522913701	0.234498148177535	0.0996206074719941	0.0309066618135485	0.0675746484824677	-0.0121910912408094	-0.0680338476401301	-0.0975408944872033	-0.00230957324925458	0.0289649535576026	-0.101707101830734	-0.0712835550484889	0.0471494321420336	-0.0336376858360423	-0.134119064061884
-0.0718664912038658	-0.060859818287026	-0.061062893475063	-0.08344991929294	-0.039205456903466	-0.00357626378751937	0.0208305876920395	-0.00246814637729425	-0.0122705105882326	0.00799224297201751	0.00387683727567301	0.0288616964482126	0.0458222439871813	0.0439312453392337	0.068033745704107	0.143840887215847	0.196663313322943	0.240130611477355	0.26275221451527	0.331372338133548	0.427298718756335	0.468451447584381	0.49964823219087	0.616973292161865	0.753745426620093	0.75043206392352	0.760694704099954	0.854690327637323	1	0.867335578252218	0.670665996630658	0.512537631204233	0.395879303509442	0.352809023850289	0.316192870099436	0.300468533699592	0.291678438339226	0.176650996828215	0.11794761987454	0.121723714805616	0.0178535970293017	-0.0641088885445725	-0.0847092805166333	0.0270486755829986	0.0236935111225722	-0.129416515797731	-0.0780973298160647	0.0399514350536202	-0.0817222873440255	-0.174009422133385
-0.100278692314141	-0.0930654951676038	-0.109213883877757	-0.158156189652886	-0.106177865878483	-0.038263977614875	-0.0165817278919431	-0.0811341007754113	-0.0701161886775095	-0.0225600180754559	-0.0447771415201268	-0.0271529018889042	0.00356156865276029	0.005444698179502	0.0371764213017135	0.123972930572894	0.176034855445388	0.234486745928218	0.250273500811661	0.295756498649717	0.432527189405557	0.489766478406029	0.460435402126325	0.559959131718952	0.757118523060182	0.69187971052747	0.63120143977704	0.736548898081993	0.867335578252218	1	0.835176491934228	0.668995659786007	0.536231045456722	0.522331411773019	0.491353702654373	0.477996996330661	0.450138744379989	0.328055745131031	0.270310724694449	0.269360400289027	0.157432564575095	0.0534560927734737	0.0333319595921991	0.160273119417996	0.14396213602449	-0.0368147857639563	0.0204198551650214	0.133761564961381	-0.0215167336670849	-0.117836057714627
-0.166266261536925	-0.158268503120594	-0.163044181459891	-0.227380998170035	-0.190355957753662	-0.108086006032938	-0.090777545360694	-0.177063004214041	-0.156402108287562	-0.0940573827822896	-0.116028673872231	-0.106426279557962	-0.0709635083695032	-0.0530668650782271	-0.0270256257347643	0.0535860603318052	0.0994965879901854	0.151328665827826	0.18103409356346	0.207224201257426	0.31864285468294	0.385821844345161	0.344160722815401	0.40729321421625	0.586970624311153	0.534809858162367	0.457821501732654	0.546026357283311	0.670665996630658	0.835176491934228	1	0.838744525896505	0.756296048643237	0.732885168389101	0.657193916302942	0.629491804171421	0.561683562691719	0.450438109729971	0.427892822301278	0.374298416375572	0.232004205625421	0.0766970034996467	0.0838782055051554	0.237872711515365	0.16824107449342	-0.0393656205464028	0.0532948690359136	0.139987943309041	-0.0601570499513185	-0.138678877503207
-0.167787517655737	-0.165086806601945	-0.163752627968023	-0.250651335522664	-0.230551268690189	-0.148000737032369	-0.126166450585307	-0.210999589229065	-0.190365705776159	-0.123235873872649	-0.131087683483872	-0.132710663311442	-0.0948711456439931	-0.0519230885786574	-0.0196048483917157	0.0609392664211783	0.131463692262738	0.185338813878604	0.205163411669557	0.217923939059778	0.323246402726085	0.371774435101394	0.314334558332673	0.356074909136354	0.5074168853481	0.431078955242478	0.358768166303344	0.417401046557799	0.512537631204233	0.668995659786007	0.838744525896505	1	0.885076620639147	0.772323010574425	0.731193349335638	0.760346252484181	0.692181044768707	0.557602465870095	0.536414020642823	0.451927192257707	0.306813855351198	0.147327524235713	0.13516640379076	0.261333508777907	0.190739837266483	-0.00825495289656787	0.0490397422418242	0.101193512810041	-0.0847122336902296	-0.1518704671857
-0.149562895305493	-0.144747552140544	-0.141708712880816	-0.216110946555096	-0.205232901003411	-0.139637536252681	-0.132715865648291	-0.20909041320174	-0.187483214928586	-0.13352381363633	-0.148138865703323	-0.142401902271671	-0.104108013717391	-0.0712472491855125	-0.0588463991456694	0.0213317157219048	0.0779985806118282	0.138386832576293	0.166839143534299	0.149977622429701	0.234585140167729	0.308569135512965	0.246891023232843	0.245930406051981	0.391087981815707	0.349327975817122	0.256559859071481	0.290888068724749	0.395879303509442	0.536231045456722	0.756296048643237	0.885076620639147	1	0.870547107477092	0.739689395883754	0.754774209165749	0.632491537286382	0.521379059505759	0.531506511133868	0.433431435274116	0.288193686358843	0.132070243933967	0.121819065734614	0.237164751182772	0.158804749963723	-0.0253666547740573	0.0357337516484688	0.0745709262426568	-0.114858667562465	-0.16962323074951
-0.149320431534743	-0.14677335475113	-0.165066427455444	-0.218804344119768	-0.2042358473532	-0.130537359556619	-0.124681718547038	-0.20454136512968	-0.178890221031853	-0.122917709277876	-0.141167074649497	-0.138630695981105	-0.107139592553777	-0.0783268825543794	-0.0732966966427791	0.00420421013620678	0.032487826991924	0.0793131479119753	0.0925230012186768	0.0806998310282781	0.16319980301716	0.230096928665449	0.164438386169774	0.170942322932472	0.316629838719586	0.279044476985058	0.185913542408221	0.237445024812434	0.352809023850289	0.522331411773019	0.732885168389101	0.772323010574425	0.870547107477092	1	0.871218282349485	0.778306355779988	0.605964949946209	0.488263208314219	0.517824039374469	0.440863914415184	0.317844666224453	0.172789879688879	0.178424230070735	0.278750868505146	0.199796325245002	0.0417148129475788	0.107235128945976	0.130118020709474	-0.0577170477846487	-0.083886948511147
-0.128971413768192	-0.124946070990268	-0.165292548735199	-0.213359447010234	-0.184118490035563	-0.11154245217529	-0.105614173407072	-0.208110296680175	-0.18417380772178	-0.122568346623892	-0.142450823502672	-0.145319621695	-0.104458243268377	-0.0741254721478611	-0.0677463761251144	0.00732979741624423	0.0387037803266347	0.0871334868394525	0.0777012231980768	0.0647871985909699	0.161646068455518	0.21735635163955	0.136944810363734	0.147190595182272	0.29632021357628	0.259613163664448	0.164353462476095	0.207489983089373	0.316192870099436	0.491353702654373	0.657193916302942	0.731193349335638	0.739689395883754	0.871218282349485	1	0.853228374372774	0.661258624183966	0.513053994675454	0.543461690659173	0.481632040660937	0.372313046935735	0.232579621071294	0.231526506477733	0.314287462521535	0.242353327714755	0.111260097127753	0.155068418756638	0.152307246739467	-0.0142695030884935	-0.0238542676007712
-0.135611764173043	-0.126938082323044	-0.145195074120258	-0.232236012840896	-0.219161401865631	-0.155347167331962	-0.144531537573861	-0.23420038466946	-0.211471413776529	-0.140138234345003	-0.155776291201105	-0.157641834742723	-0.109140151453159	-0.0667699165577628	-0.0497651751251333	0.0451215518042144	0.102314473170143	0.160141894687147	0.149901447161501	0.136253096193737	0.25533713523237	0.294891655553811	0.192531962404156	0.194023640223299	0.351241136636586	0.293535014700574	0.178726004838217	0.20734522913701	0.300468533699592	0.477996996330661	0.629491804171421	0.760346252484181	0.754774209165749	0.778306355779988	0.853228374372774	1	0.851055578561294	0.691970558829786	0.662359733642044	0.571983817955671	0.43096514288464	0.27026879984464	0.258761672892321	0.346633631662602	0.263574522835633	0.109021018809787	0.140827191709939	0.140848430366875	-0.0335974451855329	-0.0632284387183416
-0.125163204185695	-0.119180674726685	-0.118082205427692	-0.239078029328486	-0.233742257610563	-0.19142666343869	-0.17239193880449	-0.240862920639979	-0.22353042524972	-0.156286398936894	-0.14988206909328	-0.148505270189097	-0.109240704337165	-0.0495805703285145	-0.00535143595526439	0.090878803517508	0.144934392732219	0.215371915266638	0.18966999038574	0.172965229363152	0.312424652091192	0.331039500025523	0.217728064252792	0.23346575217426	0.385696954860912	0.308753390289327	0.213639390185272	0.234498148177535	0.291678438339226	0.450138744379989	0.561683562691719	0.692181044768707	0.632491537286382	0.605964949946209	0.661258624183966	0.851055578561294	1	0.803472478423659	0.669172946327988	0.631327648890975	0.489370517359286	0.337613707408194	0.309031029053696	0.378926920385808	0.320273472083451	0.166804398828833	0.169906213721573	0.171735347014684	0.0202290736408237	-0.0345440427588741
-0.0813078529517629	-0.0629367677458608	-0.0511210238821317	-0.186262871612936	-0.207501808058533	-0.185454230363148	-0.178071912919578	-0.249353912310081	-0.245416589954232	-0.172436293485757	-0.183017404183005	-0.186281764372362	-0.142996785671773	-0.0815786600348777	-0.0630765670187293	0.0398184995781778	0.0823190434938365	0.14589507903303	0.124307730976295	0.107619666063644	0.222267219341777	0.23845167212398	0.129872834014486	0.132174152758487	0.277314589486838	0.205186879070329	0.0801044501596997	0.0996206074719941	0.176650996828215	0.328055745131031	0.450438109729971	0.557602465870095	0.521379059505759	0.488263208314219	0.513053994675454	0.691970558829786	0.803472478423659	1	0.824858814276801	0.694282268585227	0.565585460605052	0.422401200258352	0.411966013364974	0.474531822753904	0.380315476194759	0.246876319113714	0.249183346672571	0.221880202209061	0.0576419878609918	0.0136732238534012
-0.0605313153706001	-0.0441493023127008	-0.0470910638518354	-0.159946346501717	-0.185968498481495	-0.156813826837309	-0.152311487833493	-0.227882793631034	-0.227796405863357	-0.158870363521842	-0.180857623056701	-0.198092072752142	-0.164184459302749	-0.111640473210958	-0.117458950655852	-0.0276449658682345	-0.00675263641189345	0.0469486500752235	0.0295921075564784	0.0122345383202247	0.0953398454034197	0.118962350723117	0.0272022323974126	0.0255439335894624	0.165859423515603	0.107286204397078	-0.00994878864392834	0.0309066618135485	0.11794761987454	0.270310724694449	0.427892822301278	0.536414020642823	0.531506511133868	0.517824039374469	0.543461690659173	0.662359733642044	0.669172946327988	0.824858814276801	1	0.830416895394046	0.692294132984425	0.509715326075823	0.484667502978284	0.547526360482034	0.453722682124973	0.330206321908258	0.319844767300758	0.289025849963069	0.131803982969047	0.0967952631011343
-0.0453206149986367	-0.0290230439130789	-0.0485369101353076	-0.148854231355554	-0.15920663456288	-0.124927646908909	-0.125059806041429	-0.186425458788387	-0.184554499747908	-0.112689280715198	-0.136862490528291	-0.158421432366016	-0.12717691389663	-0.0916994533296355	-0.0860297678938358	-0.00663754106548354	-0.00510163315212721	0.0527420724160856	0.0221235049863345	0.0055821505206095	0.102549201396639	0.118854923327991	0.0225116609536243	0.0325874911967484	0.171185669745729	0.102123328364804	0.00846909292150297	0.0675746484824677	0.121723714805616	0.269360400289027	0.374298416375572	0.451927192257707	0.433431435274116	0.440863914415184	0.481632040660937	0.571983817955671	0.631327648890975	0.694282268585227	0.830416895394046	1	0.851513739175655	0.639669805153513	0.588815376711673	0.65607095681828	0.579791435323488	0.436497047479075	0.414259435830507	0.388012425026391	0.225956205968188	0.171146678586462
-0.0216653079808577	-0.00570944979752419	-0.0353031521105075	-0.134710350377325	-0.137186313221728	-0.088643147374087	-0.0704064994507168	-0.144360662218996	-0.146841941708748	-0.0671913350855355	-0.101296229497136	-0.142766271017835	-0.107940469060202	-0.0651923055109616	-0.0679097247940768	-0.00110670218063933	-0.0154823853046923	0.0271803976691805	-0.0145379300300313	-0.0417352964223026	0.0446079859567877	0.0457062830367601	-0.0580517784569177	-0.0382822784480285	0.0748030166637829	-0.00505824321452221	-0.0900870636278876	-0.0121910912408094	0.0178535970293017	0.157432564575095	0.232004205625421	0.306813855351198	0.288193686358843	0.317844666224453	0.372313046935735	0.43096514288464	0.489370517359286	0.565585460605052	0.692294132984425	0.851513739175655	1	0.849289074612668	0.776507990972558	0.767556179601303	0.714523773261794	0.620527207117154	0.56343538547414	0.493175474813682	0.36304367883682	0.319665097631656
0.00696808649220856	0.0188169381207904	-0.0219792048762827	-0.110322792399201	-0.103356491315929	-0.0594524756778696	-0.0283965800049829	-0.0963926214046259	-0.111777884270641	-0.0303315930849599	-0.067414325570214	-0.119527878782035	-0.0872951601328066	-0.0423707399501511	-0.0535390137529086	-0.00451939051168323	-0.0350599014324993	-0.00256655051737429	-0.0544696795392544	-0.0891219363925377	-0.0159062310389588	-0.0251730330134555	-0.123938198389048	-0.0910510900738932	-0.00381997668958264	-0.0887580491624394	-0.145900553664014	-0.0680338476401301	-0.0641088885445725	0.0534560927734737	0.0766970034996467	0.147327524235713	0.132070243933967	0.172789879688879	0.232579621071294	0.27026879984464	0.337613707408194	0.422401200258352	0.509715326075823	0.639669805153513	0.849289074612668	1	0.855065448331646	0.728507746069902	0.779446485987263	0.761008570674275	0.627722677359716	0.544526751578798	0.502624928243281	0.451074359979038
2.73925374028409E-4	0.0122847493137807	-0.0383911322716741	-0.100155473923542	-0.0933152959323182	-0.0419957867345313	-0.0143237929929907	-0.0899678061972713	-0.0961668822585781	-0.0100815962316467	-0.0671088357690604	-0.131319954780612	-0.0944043359459297	-0.0529730415921919	-0.0824529546610107	-0.0457739283183994	-0.072064124892369	-0.054985252909127	-0.108941755635851	-0.130623971867939	-0.0688506930878119	-0.0867190212357258	-0.172772875276486	-0.131706304410111	-0.0539709321546345	-0.137370557692386	-0.187289705575131	-0.0975408944872033	-0.0847092805166333	0.0333319595921991	0.0838782055051554	0.13516640379076	0.121819065734614	0.178424230070735	0.231526506477733	0.258761672892321	0.309031029053696	0.411966013364974	0.484667502978284	0.588815376711673	0.776507990972558	0.855065448331646	1	0.856399162268609	0.749984961182428	0.787871430803821	0.752099349291343	0.605029247863315	0.525561470351626	0.525008802650476
-0.0428158398596577	-0.0334685704317517	-0.0872861071071277	-0.142031005943985	-0.134008386341511	-0.0570240153732013	-0.0222931786493451	-0.112733199511123	-0.125958689231823	-0.0334369482456973	-0.0847583643118779	-0.151435883800653	-0.115580133024609	-0.0714186578461833	-0.0994608463485435	-0.0524169803528371	-0.062248239149314	-0.0432905944387864	-0.0789249739976595	-0.0837967499720306	-0.0105611403954394	-0.0262565319819658	-0.102854425285513	-0.0517618932466753	0.0411257834963325	-0.0432861954311636	-0.0989992269366791	-0.00230957324925458	0.0270486755829986	0.160273119417996	0.237872711515365	0.261333508777907	0.237164751182772	0.278750868505146	0.314287462521535	0.346633631662602	0.378926920385808	0.474531822753904	0.547526360482034	0.65607095681828	0.767556179601303	0.728507746069902	0.856399162268609	1	0.825433165717996	0.691067593932579	0.74174841102362	0.675508509792733	0.50530492066086	0.479415598672194
-0.0481989108104713	-0.0349267674272977	-0.0858972385598688	-0.146880834108061	-0.137602076025619	-0.0623000496177717	-0.0123251916207534	-0.100487421244989	-0.122073025142895	-0.0202725464608186	-0.0635573238698091	-0.1285040187806	-0.0912526459753469	-0.0441052765277151	-0.0638391999160484	-0.0209837485497102	-0.0455416076123555	-0.0269467744834175	-0.0798926318573689	-0.0782044509712242	0.00347637707511706	-0.0267943156968566	-0.100027554444214	-0.0261550667862069	0.0560426892917741	-0.0453447470906199	-0.0767141120263685	0.0289649535576026	0.0236935111225722	0.14396213602449	0.16824107449342	0.190739837266483	0.158804749963723	0.199796325245002	0.242353327714755	0.263574522835633	0.320273472083451	0.380315476194759	0.453722682124973	0.579791435323488	0.714523773261794	0.779446485987263	0.749984961182428	0.825433165717996	1	0.818766366535628	0.736860081802965	0.743783077923286	0.662274241788737	0.564748561791334
-0.00954092602869028	-0.00416365976069416	-0.0497841245129592	-0.0973859133476466	-0.0750226706444868	-0.028869293839683	0.0105565955183781	-0.0715125001210232	-0.0857462626845488	0.00523046811174519	-0.0509634218317935	-0.117291021961776	-0.0797168101390615	-0.0406042036924778	-0.0674615019363333	-0.0564099659501761	-0.104264192831044	-0.106167234698931	-0.160126304231762	-0.162859655258649	-0.113795432122011	-0.151451246992541	-0.212024039721473	-0.141949245993698	-0.102898443041459	-0.188533207563869	-0.201269276360364	-0.101707101830734	-0.129416515797731	-0.0368147857639563	-0.0393656205464028	-0.00825495289656787	-0.0253666547740573	0.0417148129475788	0.111260097127753	0.109021018809787	0.166804398828833	0.246876319113714	0.330206321908258	0.436497047479075	0.620527207117154	0.761008570674275	0.787871430803821	0.691067593932579	0.818766366535628	1	0.856159946637875	0.726444774104229	0.746563456070699	0.729081826443517
-0.0429107205838824	-0.0311090844829271	-0.0729127016881299	-0.102709064769829	-0.0833822978446658	-0.0221862489998118	0.0152909583244142	-0.0772117048523619	-0.0888710935310432	0.00456351256037226	-0.0636340767255276	-0.132819625873295	-0.0854560748215056	-0.0553007294301039	-0.099602313673489	-0.105165078995625	-0.134387383431504	-0.139219740168751	-0.174709330650745	-0.157973805431594	-0.122298328932971	-0.155305138919504	-0.196360181807704	-0.12080574829399	-0.0848531795710153	-0.162805208695113	-0.16968387834631	-0.0712835550484889	-0.0780973298160647	0.0204198551650214	0.0532948690359136	0.0490397422418242	0.0357337516484688	0.107235128945976	0.155068418756638	0.140827191709939	0.169906213721573	0.249183346672571	0.319844767300758	0.414259435830507	0.56343538547414	0.627722677359716	0.752099349291343	0.74174841102362	0.736860081802965	0.856159946637875	1	0.822317128953006	0.702475117309512	0.738886681732962
-0.0394689742221781	-0.0263406474254929	-0.0710981717942081	-0.110307194582074	-0.0990984344627989	-0.0368149598916741	0.0141147399320354	-0.0755521690761322	-0.0997082560059393	-0.0132822784777274	-0.0741711801421442	-0.140044723257659	-0.103415560411954	-0.0773513267037983	-0.113109860418346	-0.110360085928692	-0.137845063445493	-0.132481257237623	-0.153683179849214	-0.121427205261554	-0.0647571763192262	-0.101000776559133	-0.132168096556788	-0.0293552678816901	0.0262833130643184	-0.0637608664823724	-0.0602457271835051	0.0471494321420336	0.0399514350536202	0.133761564961381	0.139987943309041	0.101193512810041	0.0745709262426568	0.130118020709474	0.152307246739467	0.140848430366875	0.171735347014684	0.221880202209061	0.289025849963069	0.388012425026391	0.493175474813682	0.544526751578798	0.605029247863315	0.675508509792733	0.743783077923286	0.726444774104229	0.822317128953006	1	0.790572052675215	0.696304445869198
0.00751040102282649	0.00976937426046752	-0.0429493644073655	-0.0613207931497129	-0.0279443890082377	0.0233797822730304	0.070049823434357	-0.0134605952487485	-0.0238588973035094	0.0512275364975502	-0.0213560085517586	-0.0906482095529958	-0.0544691034842762	-0.0414461179376397	-0.0942750122901557	-0.116457974569005	-0.16693917719715	-0.171973497247045	-0.201731354552051	-0.176059703412244	-0.139327545503866	-0.186734356444248	-0.207087443957419	-0.10192368282304	-0.0806823943987032	-0.171306068471916	-0.134447509050983	-0.0336376858360423	-0.0817222873440255	-0.0215167336670849	-0.0601570499513185	-0.0847122336902296	-0.114858667562465	-0.0577170477846487	-0.0142695030884935	-0.0335974451855329	0.0202290736408237	0.0576419878609918	0.131803982969047	0.225956205968188	0.36304367883682	0.502624928243281	0.525561470351626	0.50530492066086	0.662274241788737	0.746563456070699	0.702475117309512	0.790572052675215	1	0.853466841607253
-0.00314534645397012	-0.00717927522342747	-0.0448426621462727	-0.0372868585210414	0.00794169982152742	0.0558913869682904	0.0952063463356458	0.00303262612578115	-0.00710313011018145	0.0645758624936779	-0.0109295489035772	-0.0847493263410051	-0.0546617360462775	-0.0456701060737695	-0.105691202825521	-0.16016158178015	-0.20729681139645	-0.234519213883267	-0.25870746742565	-0.232873591457792	-0.216183944960976	-0.266539652170961	-0.283857027003769	-0.190735875473127	-0.190875220979438	-0.26883486690598	-0.232745046697702	-0.134119064061884	-0.174009422133385	-0.117836057714627	-0.138678877503207	-0.1518704671857	-0.16962323074951	-0.083886948511147	-0.0238542676007712	-0.0632284387183416	-0.0345440427588741	0.0136732238534012	0.0967952631011343	0.171146678586462	0.319665097631656	0.451074359979038	0.525008802650476	0.479415598672194	0.564748561791334	0.729081826443517	0.738886681732962	0.696304445869198	0.853466841607253	1
-0.0265524926962398	-0.0150463357678697	-0.0480741369590634	-0.0362322016487399	0.00728867622943802	0.053499132380273	0.109426203677239	0.0163980982499083	-0.0157122636753575	0.0590237786424057	-0.00855655528967058	-0.0848622260481306	-0.0494592431801675	-0.0592311165855271	-0.125836655201858	-0.178946379735473	-0.200281202941344	-0.231654240925076	-0.234509467210046	-0.187668898383311	-0.182881041808196	-0.22690550812566	-0.220849157582333	-0.120172753967323	-0.131291845287418	-0.205099067563091	-0.158358358297604	-0.0622998933687697	-0.0958622548173274	-0.0509546820786395	-0.0583736096571661	-0.0988299566779984	-0.116231088804905	-0.0447132344875209	0.00538429020977398	-0.0409972229211416	-0.0308641385820603	0.0108405239603988	0.0843325915463884	0.151275291719173	0.26683486676815	0.37081770631969	0.452546175926991	0.449823911924792	0.509264910458497	0.614926713036063	0.690197125745056	0.711158882183234	0.740238138514881	0.839844143376141
-2.96070642822838E-4	0.00926680008984957	-0.00898044018646291	-0.00135924396741415	0.0464499380849695	0.0723079953986089	0.107249221177489	0.0503351442345508	0.0228117574014778	0.0570238800862777	-0.011263337475588	-0.0648805638279525	-0.0490034705185365	-0.0897350373695747	-0.140565924578193	-0.186074417897086	-0.216534806468673	-0.248275584561084	-0.245446922001801	-0.193583653492437	-0.195489109951991	-0.234746901254794	-0.206080975185029	-0.0990324426520913	-0.108717732702513	-0.182767994419474	-0.120169791087639	-0.0275814304750388	-0.0717045050926651	-0.0506908887534931	-0.0927320366466353	-0.146502757016798	-0.173806354332421	-0.125773120429865	-0.0929233027429798	-0.131323484060456	-0.109145983049056	-0.0806149426137311	-0.0298347811844899	0.0319660817680063	0.109838056072123	0.225110983533958	0.264931116675538	0.260507827904016	0.368539127572985	0.45779417177488	0.478584042047701	0.581862392596922	0.707105892717007	0.701078684785107
0.018266990943727	0.0208765912065713	0.0113057294562544	0.0268650746398112	0.0762625246796334	0.107012596417629	0.128566378087359	0.0699438079200433	0.0650624631114712	0.0974431659126878	0.0235367259225985	-0.0254551432906944	-0.00418525192379827	-0.0447549108955599	-0.105469786701984	-0.180399251129275	-0.221135725285424	-0.268033218344617	-0.26558521448704	-0.233139082059722	-0.258070544156784	-0.294650605505883	-0.267485646206263	-0.181220478029615	-0.211019802478613	-0.267870688850982	-0.206726000913967	-0.137131442439923	-0.188651588854254	-0.183937307002422	-0.238094209961271	-0.268209414453548	-0.287770512572728	-0.232323811515583	-0.184305764375935	-0.2352847157197	-0.209514946225713	-0.168651163914442	-0.111973513785648	-0.0592902808567279	0.0559130585768168	0.203500649202553	0.23574691097147	0.180068587896445	0.297849505932123	0.4402322904146	0.419367882211197	0.448981238838435	0.679860586056304	0.729717133839461
0.0310817127837458	0.0400020845254047	0.0432667833516992	0.0683789352113424	0.117211448661157	0.132215613771084	0.148784811964303	0.0950218560627842	0.0798093709014624	0.10583482359425	0.0362457882229566	-0.00586898672207517	0.0112442245094474	-0.046643376779341	-0.116131981989889	-0.196890757454317	-0.22334270430898	-0.279207287767474	-0.273285537400108	-0.230153369848557	-0.263435745996535	-0.30134180027965	-0.262907922601919	-0.183088205785937	-0.225619834081333	-0.265745145883375	-0.201928192930238	-0.134984213583245	-0.184699187517555	-0.19410004024617	-0.231432224038089	-0.262456181629178	-0.274283236877618	-0.21127927385869	-0.164788409904066	-0.227793450855547	-0.22450854320851	-0.184029046318913	-0.121756763463336	-0.0819079002702379	0.0249143227352184	0.148061698716124	0.203798960482675	0.158687058732104	0.229981735616241	0.368028186879025	0.388994513782867	0.396041663918845	0.539282825939099	0.662455835236163
0.0331616911997982	0.0425036287664768	0.0430094492975181	0.0679418701467453	0.116198463310314	0.120514318677546	0.13064573561324	0.096949924972304	0.0719771943876197	0.0709682156427744	0.00116538994619789	-0.0237883165932129	-0.0160487693599038	-0.107472971429326	-0.164263364748185	-0.219271289556021	-0.244909273570746	-0.291034100262021	-0.279028807825041	-0.223727544050653	-0.248273784801163	-0.277923229701095	-0.226183261890602	-0.133882055400955	-0.171092522649232	-0.205557487527748	-0.128667270087648	-0.0624078555080623	-0.104452098640998	-0.131167745144456	-0.174783639708547	-0.232483054543884	-0.250906219328929	-0.214098424069693	-0.183318418774784	-0.253286080975076	-0.26228250921089	-0.227019528682767	-0.181846770654531	-0.157530391633599	-0.10624511086937	-0.00136041517392276	0.047294599587361	0.0394068989306484	0.105508942052277	0.207156628400705	0.240088780848557	0.293644154062497	0.425196567279539	0.494491464850659
0.0407788155493117	0.0468253406874729	0.0445682652704669	0.0743468094608991	0.130203232874998	0.129564408576471	0.137645862045708	0.112490919273091	0.0960528916640494	0.0840911165377543	0.013203557846877	-0.0103979570972059	-0.0130376299197889	-0.0886415153731856	-0.131612308252524	-0.18508385013409	-0.215228218793448	-0.268221576768281	-0.254564210848439	-0.213114593616124	-0.250537876704715	-0.275203358142282	-0.226012334420868	-0.154019660215152	-0.203299355350741	-0.226671738649002	-0.14691013013545	-0.100874282034972	-0.158749330941185	-0.195862441299937	-0.253901988011774	-0.296654568893532	-0.318611779100661	-0.28681041695303	-0.262590347417365	-0.32047520853057	-0.310218988849187	-0.284454425421638	-0.261411603937788	-0.225807443322652	-0.16901678180475	-0.0383357997143073	-0.0104538711375449	-0.0482586604179929	0.043088668618661	0.157914795349293	0.148500699604848	0.192314882336955	0.393129147394976	0.432975207082278
0.0611748971945893	0.0657720361255447	0.0682062057230698	0.11136237816137	0.159647878617288	0.154062954413388	0.155750916706396	0.129346001351608	0.117217061972532	0.109605999988963	0.0397414371758021	0.0152229363361822	0.0132136873891624	-0.0500664574816826	-0.119306555596029	-0.204512716657616	-0.222584019626569	-0.286086320634628	-0.267367697548046	-0.228390276418148	-0.285291871149434	-0.314024088488553	-0.253750811806329	-0.202935148136527	-0.274794402040993	-0.279255323128514	-0.200726181165983	-0.16770957024326	-0.230134790998139	-0.268389494795835	-0.312711670037591	-0.337837682866664	-0.346824041893142	-0.302577162081669	-0.270327030657901	-0.335695224912713	-0.325722043315706	-0.292817784970277	-0.250720653563703	-0.217588385373767	-0.130617414219475	0.0115213686175837	0.047281294884113	-0.0167706785916129	0.0595924482731968	0.19651772771996	0.188788038223981	0.188836676951231	0.373401100663289	0.469213857175634
0.064901972838457	0.0718866693196428	0.076767987533213	0.120432608649205	0.161224788432687	0.15103677276879	0.153452157909455	0.140604347909268	0.118962890709501	0.103328529482042	0.0370572780486024	0.0275762851350333	0.0285636889650606	-0.0644263945074097	-0.126560338408921	-0.197134157821277	-0.208025413060674	-0.270252621384221	-0.248248513637303	-0.201285610901831	-0.255754499118035	-0.286820433728227	-0.213731031100054	-0.153230686441548	-0.235118235861672	-0.240143179435579	-0.151358066691349	-0.122854699885869	-0.180287073592822	-0.225136881602243	-0.271883686554234	-0.301152173723123	-0.311997896313671	-0.28483363888924	-0.25790189347771	-0.32864707333702	-0.329756251359296	-0.310259322405724	-0.275399871757531	-0.258558282503355	-0.200449404886474	-0.0846977431238145	-0.0400239941965986	-0.0819980551499113	-0.031874822753881	0.0878372889723209	0.109939417374388	0.123955627323071	0.252637147172145	0.351826022492716
0.0541371521241264	0.0507289771547645	0.0473439287283076	0.0862647855962068	0.138217228968829	0.127941798590615	0.134752742275791	0.127902571568579	0.100103936745536	0.0745233186701465	0.0173185408418715	0.00247871328432971	-0.00107074508762085	-0.0858832083408086	-0.126500069756562	-0.170791129530566	-0.192928384701236	-0.234590936607003	-0.217163913962927	-0.186963148287569	-0.229085695555005	-0.241971079462476	-0.184927719262364	-0.135630643465341	-0.194522552175016	-0.196872812602673	-0.114010557533233	-0.0938364017977323	-0.139117043621978	-0.194680475077745	-0.244135579071917	-0.276112305522977	-0.290328149185959	-0.273924580484883	-0.260313070763957	-0.326117547492855	-0.327404297034217	-0.312714057074358	-0.299534694207885	-0.288186732624679	-0.264632302765628	-0.159901405576095	-0.1276967178019	-0.162417047515781	-0.109777724525831	-0.0147370121646001	-0.00229306918419911	0.0296882880765246	0.171282921001376	0.218482049991439
0.063250079436787	0.0563822604322841	0.0580227036106548	0.101200036384369	0.152560809864418	0.127769554421634	0.129733362993952	0.131536454868203	0.105062579569448	0.0728785922602443	0.0201961741440515	0.00758297663221953	-0.00617187232244602	-0.0703417933012207	-0.12202800720135	-0.17597664383117	-0.188858949219913	-0.2342382020444	-0.210726471621291	-0.192425431996953	-0.248862511887833	-0.257356766513741	-0.202229568077696	-0.174871530455169	-0.240883412742048	-0.234360384509161	-0.159401297483442	-0.14857433676281	-0.201761370557885	-0.252601281873958	-0.296277261408998	-0.314101703418633	-0.32564882399241	-0.303256831041019	-0.282047284763859	-0.337811987112358	-0.322207997629884	-0.300966991146581	-0.290397437827878	-0.274859149752232	-0.228197025992948	-0.11333730227889	-0.0892280856556983	-0.140552804481444	-0.0814292540642803	0.0249884478248453	0.0153930273281008	0.0303169040686594	0.191341939155721	0.251686300479996
0.0651890491465242	0.0619034082001506	0.0687087880570776	0.121303077462495	0.168075416876614	0.144508010717627	0.146918923323287	0.144500121190343	0.116065296876477	0.0953309244215546	0.0428240519076452	0.0241470222563799	0.0134525092903777	-0.0504487441401853	-0.116080444544641	-0.186387935669975	-0.183567428373194	-0.241924211708073	-0.21295065545871	-0.185618491970738	-0.258119039641215	-0.275949809130911	-0.201237371642763	-0.17326411972267	-0.262680368426046	-0.246718981315812	-0.165229104070553	-0.159340435860369	-0.215628025562248	-0.271339222428531	-0.313136908062071	-0.320841121854031	-0.32572438071922	-0.298853029537035	-0.274776381649728	-0.33643347787261	-0.329740254273138	-0.317329820751304	-0.290647058439732	-0.286546479454422	-0.233642680569645	-0.122068155167177	-0.0961986002277427	-0.14805165381074	-0.101092544710941	0.0106112817812229	0.0111201613147112	0.0101691448771156	0.1456350862357	0.233304812175542
0.0676726522707579	0.0628870052108194	0.0670744222244572	0.116992466412866	0.164985051913338	0.139085274028734	0.143044052406623	0.147601639139776	0.108749682500271	0.0767821161060756	0.0320565604229603	0.0303866361646408	0.0121028314921028	-0.070587715823004	-0.112358076563846	-0.16169974346803	-0.175936663227631	-0.224724609180537	-0.205751016504912	-0.178111051041594	-0.237524422946634	-0.257995158920039	-0.191164558428256	-0.153392141321887	-0.237352713099027	-0.228899268256123	-0.14028424251816	-0.130131020380116	-0.18536737888374	-0.24691838226609	-0.291206039374997	-0.300896823019755	-0.304489264099845	-0.294591154957541	-0.28154524921729	-0.335832072481906	-0.338220907320267	-0.332516837682225	-0.311848620234773	-0.306330602020723	-0.281113224713155	-0.1812080352244	-0.154051201345556	-0.192393794055014	-0.152137776542077	-0.0596316172381306	-0.0494852958783961	-0.0319414450337809	0.0824877693415338	0.148959305921279
0.045250242762133	0.0454061437716105	0.0539437098848259	0.101124536763225	0.151976659592981	0.126737557072158	0.14716409323281	0.152833120499885	0.0973401265472702	0.0754981225734415	0.0508556250534605	0.0357118664801772	0.0217910318060509	-0.0529325481728937	-0.0912060323612125	-0.164779945567325	-0.183020771456281	-0.243854654229174	-0.224403477043408	-0.175460161592251	-0.239157619488633	-0.27617286367329	-0.19429703682565	-0.142254332605523	-0.245355983868682	-0.245102768508816	-0.135305108941108	-0.113843521444294	-0.18058782798202	-0.240885460038159	-0.282238292125728	-0.279682576829898	-0.27734541140881	-0.275088525240736	-0.26447378869654	-0.316348054506541	-0.326663094477726	-0.347367053499555	-0.309115462551026	-0.298833415291743	-0.272064331911556	-0.172507986292526	-0.151092832180463	-0.187003870277972	-0.146248160400545	-0.0539292847789001	-0.0364839765941127	-0.0270949500966977	0.0813822959087643	0.151344524069911
0.0711082780552895	0.0312520488188798	0.0738288822587259	0.135050769702325	0.154486603902467	0.0759517041535726	0.0526323212355774	0.105915222618229	0.05596218878537	-0.0302992514261485	-0.0190085934778857	-0.0155860794861864	-0.0441206444762178	-0.0880337528282051	-0.102912888170683	-0.160356558809375	-0.164723919304444	-0.210013783910756	-0.15933373066713	-0.130600802039357	-0.193585740858433	-0.203410266437318	-0.14524084064784	-0.146512903985051	-0.22056191071859	-0.192315936164863	-0.132106245379908	-0.141671021419502	-0.162774204296824	-0.212627027379439	-0.219483401921475	-0.194497069217327	-0.18002321191725	-0.190339129970366	-0.190660924130253	-0.220897055031157	-0.236015207206397	-0.26277983405292	-0.241152875595037	-0.242331198970143	-0.268982020497504	-0.225174206203057	-0.210046312130335	-0.205479658473655	-0.206129938531497	-0.145131232962013	-0.12420550529841	-0.11756532329696	-0.042872037775334	0.0154227273701145
-0.112578379833816	-0.0639675616153116	-0.0353648721836452	-0.0220999416978872	0.0140376932522684	0.0355656095435099	0.0966232758464129	0.0852516688617654	0.0211236668878591	0.05632443344301	0.0674079855916848	0.0323533017464928	0.0298140313437564	-0.0335735387326808	-0.031310405746749	-0.138047268011991	-0.134502824922351	-0.197087193712567	-0.181496050013021	-0.0850458459399854	-0.121410288353049	-0.180262045957799	-0.0839187617315917	0.0061667549271906	-0.101671855369622	-0.112982298567433	0.0217196009201112	0.0498426321743212	-0.0299932983924427	-0.0936517953627988	-0.136447538415376	-0.150553644175897	-0.162279541413343	-0.175801312849294	-0.177060195651472	-0.223339339875731	-0.244722571875685	-0.295615726568138	-0.278844884992909	-0.266179878193623	-0.253756876486901	-0.187984439161355	-0.177063721917176	-0.19174547986359	-0.156376016246176	-0.10573984541266	-0.0630853436153421	-0.0306914599118217	0.0180748843428147	0.0530218498789273
-0.137814204749008	-0.099029480685725	-0.0533031272959483	-0.0248420221542097	-0.0203703604135236	-0.0197760170625384	0.055567187961785	0.0676751658253804	-0.0107716205595648	0.0248658461062024	0.0754960347837493	0.0344296860268832	0.0222123478232754	-0.0200577335846753	-0.0227217700622739	-0.148705209092913	-0.151279620160741	-0.226985496467918	-0.199679079698549	-0.0858621685502163	-0.139648460499564	-0.207356927517857	-0.102443541795881	-0.0285343645787658	-0.143066485686544	-0.145794026244585	-0.0180107886306573	3.70562723602435E-4	-0.0704630394044586	-0.123096802195396	-0.141188010099112	-0.146771855543354	-0.147354101316128	-0.156049677631219	-0.161150414131841	-0.204753058955448	-0.236575668811457	-0.270921257617128	-0.24350891343297	-0.230654499908732	-0.223595744542162	-0.169207464572976	-0.16300459844736	-0.169821244838532	-0.145641061150405	-0.0982157045966177	-0.047372946582459	-0.0320086542208725	-0.0110351494306729	0.0399137405078031
-0.0975531591243936	-0.0897329201647284	-0.0333427263156287	0.0193412216671292	0.0193189398145087	-0.00515097651095912	0.0521148850559941	0.0694072292437538	-0.00114922355149951	0.00448421003544815	0.0511026030279951	0.00919250418547077	-0.0166965039719005	-0.0454598210840974	-0.0807575583872897	-0.218563466743597	-0.217955756203767	-0.29966072740838	-0.24295127638931	-0.138593947918737	-0.224675440881592	-0.283007320280017	-0.164795735605509	-0.119989863303574	-0.250804649752628	-0.230750584774175	-0.117745031458777	-0.111941771866927	-0.166860958765572	-0.218793710722284	-0.212898454207381	-0.205900422033278	-0.193786607401612	-0.196980187447169	-0.193130268512239	-0.241486231338834	-0.272841897655604	-0.274523032542086	-0.211244766540101	-0.214322095515555	-0.206060055940209	-0.15158888892508	-0.141043838970372	-0.153421184346628	-0.134547758188182	-0.0643744211730553	-0.0187176137365854	-0.0135515443870889	0.0258573213823893	0.0999549423436705
-0.0426092724588272	-0.024179240285576	0.0216364565377845	0.0525316847002174	0.0632890867766846	0.0448744586674295	0.0729968301341638	0.0805527390662615	0.0171034197111822	0.00938022677812395	0.0115081289341388	-0.0274692007294035	-0.0468129121867105	-0.105328005570356	-0.139263296488768	-0.254929599726461	-0.259688742543764	-0.328203498972317	-0.276092215393295	-0.182973297625512	-0.2490815294301	-0.289393889717043	-0.180235993877347	-0.118912135293061	-0.221103499127134	-0.209970228689558	-0.101608601597753	-0.0718049541025489	-0.114550904323625	-0.171400662099769	-0.181640762710235	-0.203085369722624	-0.200382180246102	-0.204086083301652	-0.202305878879378	-0.258332330620672	-0.292588709746116	-0.288610573854056	-0.241526358026344	-0.238503856184599	-0.230996461757083	-0.170345425146513	-0.14038863505099	-0.14100357852238	-0.12289505050705	-0.0505963204639941	0.0107528779648676	0.0438964303943744	0.092963071689095	0.16727230079586
-0.0858617974489672	-0.0407404359057328	-0.0101017483005334	0.00568552532366215	0.0227021757297685	0.0355295915600279	0.0767315484508106	0.0591465188669054	-0.00780197022540705	0.0240016007675894	0.0168409034040333	-0.0218167466271921	-0.0231900040478873	-0.0870644058157491	-0.101378404816806	-0.190565148998346	-0.188674101825466	-0.236025666992555	-0.208164936768329	-0.113044834492867	-0.147254014025884	-0.192343556374276	-0.103290688366519	-0.0153649877292782	-0.0942398244595616	-0.113360198381808	-0.00277875474388652	0.0467432090100142	0.00207400456564818	-0.0378782997000951	-0.0528229100190606	-0.0951868257597532	-0.104231500481253	-0.108534916193444	-0.114338932549193	-0.16670614889374	-0.212028197873618	-0.228336560051432	-0.199918300909897	-0.181499941159065	-0.179548331829625	-0.129305655843687	-0.099208642930687	-0.0802409642215135	-0.0721026400230262	-0.0403996883576501	0.0502788175197398	0.0952583449021836	0.0771706402965708	0.133669714193117
-0.0498057394779484	-0.0173886323007946	0.013860781615694	0.0309789051624017	0.020016055495559	0.0140620852752555	0.0565350405534732	0.047243949264674	-0.0210665081302425	0.0029707946382361	0.00555878579216554	-0.0440747865889609	-0.0541928799068333	-0.0960122538726175	-0.135203366776254	-0.240425318598253	-0.242714723480911	-0.295222494659441	-0.261858587998905	-0.170468791021553	-0.224033439868989	-0.269377932387859	-0.180944684005043	-0.106735996547647	-0.183656180685775	-0.194719164082077	-0.104706231649501	-0.0558927783249071	-0.0779350888733646	-0.0958254878057105	-0.0798030077476081	-0.106378912888218	-0.103208648129392	-0.0930524838433235	-0.0847912824832496	-0.140194263150696	-0.189001907993897	-0.168934439460969	-0.104180353777356	-0.0925056618824661	-0.0729525407566715	-0.0279979877449977	0.00834662557014493	0.0263669070092117	0.0164396554255833	0.0683552339292128	0.170485763911843	0.172254219862544	0.132515220277013	0.220934022518482
-0.0232818331805113	-0.00751075446387721	0.0252835251890867	0.0402867096544448	0.0343566317385685	0.0322048251833116	0.0532119832229804	0.0389901823592975	-0.0180327806725426	0.00188204474639279	-0.0188119245955759	-0.0699313961205541	-0.0746338881822827	-0.117700194014389	-0.176629657818453	-0.283485942283893	-0.295092980335191	-0.351681696987579	-0.30625657544046	-0.224155759553208	-0.278289296437601	-0.308001844736714	-0.230099147772173	-0.160978415599683	-0.215130467091688	-0.222259389632731	-0.15431665224402	-0.101073328618729	-0.106595174857048	-0.113068187849355	-0.0867454364785687	-0.12029417105642	-0.112030001783042	-0.0836169462279694	-0.0737678775425588	-0.135961128332989	-0.179098773783588	-0.139883963017336	-0.0697409734117716	-0.0489864720861691	-0.0187555036208241	0.032059546152657	0.0705756768915944	0.0873659986809974	0.092875136823732	0.160143843731757	0.247434746587501	0.25356398073168	0.254438438870582	0.347706695298617
-0.0381459004617666	0.00170324041373681	0.018071991224907	0.0193568925294552	0.0320223864605721	0.0376730414191394	0.0602720901453201	0.0371133404896078	-0.024399178618572	0.00125707868566634	-0.036747485947509	-0.0680708995995545	-0.0647709903443055	-0.13510626189489	-0.167286171870288	-0.227542855747955	-0.248155643090972	-0.282596775275162	-0.261407217815844	-0.174886806494935	-0.180395391124562	-0.205171682140787	-0.143511834850617	-0.0381103044443448	-0.0528157583444042	-0.0911785714579171	-0.0172093466501288	0.0666756473635221	0.0653491484896189	0.0595142087406737	0.067524654647765	-0.00797008947694999	-0.0175476505770378	0.00338778692946334	-0.00559567241235504	-0.069408028687147	-0.117684980733149	-0.105884015042769	-0.0676343591655574	-0.0478221369728696	-0.0465068075755993	-0.00556368896929665	0.0424996642687654	0.0911701047399736	0.0866268597917827	0.103629982313975	0.212410169590429	0.283156757801303	0.244944629667312	0.287801375363317
-0.0475532074466446	-0.00103996238840116	0.0109675466101588	0.0112900190635418	3.44137724842567E-4	0.00429015180806851	0.0334837637994632	0.00722352064259402	-0.0549818807583756	-0.0138104261401033	-0.0374304873346324	-0.0786871110244639	-0.073527400752675	-0.117730741214935	-0.147726830158425	-0.216885351904897	-0.229572180031524	-0.255476445515391	-0.239924686038141	-0.145688478364116	-0.151464762735105	-0.177313868973528	-0.118324905204565	-0.014012786282534	-0.0309789300098501	-0.0687200979666686	-3.65500402268411E-4	0.0805060968093625	0.0886633231613508	0.103478012728401	0.132926490548813	0.0679068763787693	0.0597932171828432	0.082213567309264	0.0743800717701154	0.0180047965119021	-0.0338291445636303	-0.0234542305190387	0.0340640765185943	0.0447476582044837	0.0506918660440463	0.0679335463585012	0.112623998744136	0.172647599112724	0.143903324520401	0.141648175216191	0.268228151727854	0.311433916627332	0.196092920855889	0.249853169911686
-0.0618491806072869	-0.0387107889903071	-0.0308353092357503	-0.034041565673511	-0.0366156234416738	-0.0118513343205288	0.0175698517971103	-0.0315970452071161	-0.0721636954453781	-0.0228657572138926	-0.0560110820765237	-0.106327047004009	-0.0895324448492083	-0.106111585486535	-0.164487540547669	-0.248474249119417	-0.248853212383689	-0.273863683707096	-0.244897008643661	-0.17162785221893	-0.180713039304669	-0.200380572403099	-0.163029276926265	-0.089793517195347	-0.0990660082737912	-0.130720566177481	-0.094068590842683	-0.0219248325636281	-0.0119253413880236	0.049539171150023	0.112947464944405	0.0690455885608475	0.0639351913621868	0.111382013216293	0.121851088383977	0.0704608521967896	0.030380241814288	0.0530928435429964	0.123554219234817	0.13887464219925	0.173804646024571	0.192333958792239	0.243203863752387	0.295593787300754	0.266146031581195	0.292263270464733	0.41566666240883	0.403774741959798	0.317656769333738	0.394683278993057
-0.0840729299915205	-0.0588734414130419	-0.0654794758330085	-0.0853180814373257	-0.0684376803924215	-0.0332807205820638	0.0132282034935928	-0.0457254034727225	-0.0902437649519682	-0.0330509996255032	-0.0753152494877465	-0.130088769715311	-0.112153723187247	-0.130738983432507	-0.173613821848152	-0.205706920184853	-0.21784933108772	-0.223754276916044	-0.21091977906091	-0.157447169545947	-0.123891174207429	-0.135772576055915	-0.132420792354307	-0.0379730649730126	0.00353192933451401	-0.0616863967679906	-0.0350942382278778	0.0690801645382367	0.0779377195089932	0.163487386568028	0.217123186128121	0.150611076972393	0.127693708970877	0.170252931699656	0.175324603762494	0.127069896101742	0.101760814315406	0.113470262506016	0.18023523700609	0.215177519817278	0.238192346498889	0.257997193876002	0.306998746397783	0.389560745345429	0.385068257242322	0.373683034485867	0.481210110709683	0.536206799706735	0.448573084535256	0.466390643774664
-0.085562298710426	-0.0435879979462421	-0.0627559800610209	-0.083401573489733	-0.095290773688789	-0.073228801953524	-0.0188722746999003	-0.0588060388261155	-0.115603722805201	-0.0618881734028978	-0.0924661567948535	-0.138663941793586	-0.123950523003067	-0.138602762498864	-0.15283962483434	-0.145312293550894	-0.142160325633287	-0.124517312640882	-0.112789121835666	-0.0573080534287109	-0.00743003338667468	-0.00591607473717369	-0.00272827716653615	0.0957224715311091	0.158145145875384	0.0944354862504242	0.118790376934714	0.217306931101334	0.252997159304134	0.323095916916838	0.375804243558386	0.288370033551675	0.259364022353118	0.286614327046877	0.256591515328994	0.215034047242617	0.17770700320237	0.160723840757841	0.21454555931798	0.238308017672815	0.217712270692018	0.186008051532181	0.225479947824615	0.344775070290503	0.30800081660455	0.218632836991901	0.349088323503836	0.437624377218287	0.263832154619512	0.239890843647292
-0.0622465851597386	-0.0340498924083872	-0.0765181626995837	-0.0817378440132435	-0.112143095147853	-0.0974529228187797	-0.0445468905688006	-0.079074333902071	-0.128380000457286	-0.0745037205439531	-0.0962692706643143	-0.151763847026024	-0.133324197070094	-0.128546440830419	-0.157534876404527	-0.150564229434964	-0.150442997585059	-0.12778826307729	-0.12283995277592	-0.0856797250064064	-0.0425364457299971	-0.0356992788522548	-0.0514322267690015	0.0201678953072788	0.0805979500651062	0.0266561157650244	0.0271537998445851	0.112994008442678	0.154652571140132	0.258159694264403	0.329006362393041	0.266515785349763	0.246626920158807	0.289565664545618	0.273014452348886	0.23776658776493	0.218744979205499	0.216599199795265	0.296075876908351	0.325066376576446	0.326815791855302	0.294523106094147	0.341463889253678	0.443967542129722	0.385885996408694	0.32190187245352	0.451487494524985	0.477984368493657	0.287640789834725	0.293656823119397
0.00132811710208912	0.0117440378187039	-0.0477483146080128	-0.0790260680159129	-0.110312217428466	-0.0904211702824172	-0.0578715967750518	-0.104973524330868	-0.135692131485627	-0.0808564499009143	-0.112494888623305	-0.177473031261113	-0.156733363696447	-0.137198648458818	-0.174530686951555	-0.137423433159382	-0.170078750509382	-0.134255156092408	-0.153602013588808	-0.137583432178842	-0.0673922304749043	-0.0492268113767938	-0.0989136437867376	-0.0259107903703577	0.0794267416872232	0.0239668591883603	-0.014769636313983	0.0839000053849914	0.149558677347351	0.261833583562997	0.322370989225509	0.243473344295833	0.207955265099224	0.251858809102111	0.247740180147936	0.23362481326156	0.247703453874288	0.294780371525809	0.362899060334853	0.395084425740648	0.415895162253745	0.374672682942477	0.430661316517284	0.545513882497208	0.47774988367719	0.415845659402546	0.496815074687237	0.52252768798113	0.373201369042845	0.363322645822485
-0.0841888937124832	-0.0732755160058033	-0.146508282417841	-0.160560752558806	-0.153342646449168	-0.104523925773002	-0.059641372610636	-0.135281387854631	-0.160564256079018	-0.0899270935935166	-0.120851597573727	-0.152856148979713	-0.123626369707384	-0.107241636742871	-0.12144987411664	-0.0540678132638196	-0.0488571524760422	-0.00381824345701782	-0.0137636488689507	0.00606139964287318	0.108574554951059	0.133912822681179	0.0881106811725551	0.178537101958848	0.317548558850049	0.248549754409496	0.214801997835412	0.318525389101743	0.383476165252096	0.524342374186604	0.570970744338277	0.437240622272131	0.374379630482995	0.43976544053535	0.434223987644759	0.393645623156034	0.367067662345437	0.342799753065702	0.383517544043453	0.41375693028526	0.378579089727481	0.304246775613346	0.356263912992547	0.511405857934614	0.459484398546639	0.315890384590639	0.408048558241975	0.486118079870178	0.318186082631003	0.25021926151718
-0.103927140567911	-0.106720249350966	-0.177448725060804	-0.180331022185629	-0.141860332566765	-0.0645371636946788	-0.0445577266713043	-0.127427725387957	-0.11855197434341	-0.0569485737680526	-0.0883759169373366	-0.0925561963729506	-0.0649692139583786	-0.0658130302295316	-0.070306999179473	0.00497904334422869	0.00387001117805494	0.0478645809033011	0.0467903390101754	0.0612695948139376	0.170736441081804	0.230447506608728	0.181470701094921	0.261975116158413	0.432947393398031	0.388420881150006	0.33222659420759	0.427939182362368	0.540153745785548	0.687909657076969	0.760336760604281	0.586137666162488	0.527162543755359	0.606499330886746	0.589947525201221	0.517801201839563	0.418352263632908	0.333401684419546	0.341584058552925	0.340358634133977	0.251814292699617	0.149811159050915	0.196937737951508	0.331496660648013	0.262215330288993	0.115894253028381	0.221771496236679	0.287346914067666	0.113350654577038	0.0554824925538551
-0.139779363751929	-0.162349293601868	-0.257670816039469	-0.215964222422247	-0.148335601994792	-0.0606144236705163	-0.029095672545369	-0.0816415451443828	-0.0756304044310384	-0.0301441884837077	-0.0428708032223894	-0.0330305470074859	-0.024333684677198	-0.0363182375875117	-0.0408715383946028	0.0378670693041277	0.0315210537753461	0.0698787789599034	0.0705850228913647	0.0825235031874259	0.177533086195078	0.24520950156372	0.220946772367262	0.312892544301938	0.464080375577512	0.443290740354551	0.424935701382628	0.512989076888475	0.616383489830647	0.661710958028087	0.663357474426086	0.497055913178905	0.42816039512077	0.48440073072774	0.443759221728825	0.376988017675191	0.316350572154916	0.206997632453081	0.191718293332039	0.206718056743549	0.117651280084212	0.0392055665981981	0.0771159452557953	0.194761799403818	0.141912185933938	0.0149125472262955	0.0961348396873328	0.182959163676414	0.044661238776547	-0.0295764768568189
-0.22038002468537	-0.244495298212378	-0.271326978687079	-0.272755532882022	-0.179978310707334	-0.0422120944418397	-0.0386325187903767	-0.114236841458434	-0.0756288819392558	-0.0291366887028104	-0.0526620684813564	-0.0563869639854657	-0.0387693159103394	-0.024743782027363	-0.0382361626559746	-0.00399330288202674	0.0278373783880546	0.0718836199417412	0.0995257160577299	0.0993310185246014	0.18969121622292	0.249953496113999	0.213193384331663	0.268925132586993	0.423732748221488	0.400904063112849	0.357549930336376	0.444379347778559	0.551329725408031	0.590043794400897	0.651787095185534	0.535740576900346	0.474825372740433	0.491999406298637	0.416226978237193	0.371407416008226	0.331248907574873	0.237314301411237	0.218087782538407	0.213432810431578	0.0976881747993275	-0.00706845988313683	0.013626587359401	0.132036953083861	0.0731985595593945	-0.0582875659806317	0.0151768286989085	0.100998316689304	-0.046140495307551	-0.110200037680098
-0.103185134867031	-0.191187698975177	-0.221506290879648	-0.11814086596719	0.0208208403118095	0.128260095325473	0.0601862359380221	0.0141587988216161	0.0889101428491224	0.0378345845092689	0.00284761396887777	0.0201976435111975	0.00992140089628552	-0.0241564360560143	-0.00889023734977213	0.00801654760699057	0.00127583166915168	0.0454377007663254	0.0685604938726047	0.00841851911770871	0.0216997830003384	0.127428849618582	0.0973736700231075	0.0836413622884265	0.183534840501796	0.216896230594989	0.190408243459596	0.228265666245931	0.290915204951452	0.30772352293908	0.30121247151453	0.222512434224433	0.190431860318385	0.206997373867731	0.146634452175154	0.0799990359064994	0.0630815819560315	-0.0421546059865086	-0.0285212422117662	0.0195664554260853	-0.0422730940725659	-0.079933416003642	-0.0635786104566348	-0.0182581417789261	-0.0653227987036935	-0.109393335874594	-0.0801562691398183	-0.0410186003060177	-0.0833863867682921	-0.115832003196671
0.111277182905105	0.0381355392678012	0.0143388762568214	0.0432902743073055	0.134666352802082	0.18678303733696	0.0844840321677994	0.0147652660927638	0.0711282169481578	0.0192123980622495	-0.0406792180083024	-0.0490305649664147	-0.0494388420596412	-0.0864912159699912	-0.11462110146509	-0.13533627820751	-0.139244246297234	-0.104507416015848	-0.0611075136845003	-0.10699657449218	-0.116935067862403	-0.0248178980674591	-0.0150724946229515	-0.014430319956184	0.0467998486588147	0.0947619935131924	0.0880229154052717	0.119323512002994	0.190493430406533	0.18451918989786	0.188779742097258	0.114897929201239	0.101041131485849	0.0964445410030167	0.0619627321697823	0.00789584332024323	-0.0152571434772457	-0.0593218226838626	-0.0398784610109268	-0.0170381896719095	-0.0623915983548486	-0.105507888844912	-0.10106105036893	-0.0808001484505368	-0.112909452004076	-0.145097198020411	-0.119521238257679	-0.0993158381250095	-0.134556750046154	-0.151739888977706
0.0689719796115826	0.010057594143182	0.0232998784106686	0.0310502258289637	0.117488779232562	0.131455133959944	0.0553424974223868	0.00786043454847097	0.0367672187217958	-0.00953004295409347	-0.0370024020920489	-0.0463911468015016	-0.0727225955232994	-0.100848296867478	-0.101038559202372	-0.130617198263967	-0.15892124355729	-0.143435483691275	-0.11961007717261	-0.135862436012025	-0.139073278391265	-0.0728720163903694	-0.0606000118261817	-0.0385135975960944	0.00565265845450852	0.0301701325659195	0.0432519449760602	0.085334968994965	0.131789732387395	0.125581347763699	0.150578596995713	0.0969800969110304	0.079013851407085	0.0775160652411342	0.0466932052362312	-0.00886496415493633	-0.0292606127773334	-0.0566534800885398	-0.047689564978784	-0.0283065122625187	-0.0691570465708155	-0.102273085858647	-0.103602843970413	-0.0923451795991412	-0.115086312219322	-0.134301867305442	-0.101956536242171	-0.0826836564948734	-0.124720491167558	-0.12694306377338
-0.0284528438213251	-0.0751271160997157	-0.0592192443552324	-0.0316854837881592	0.0669849372916766	0.103532075710855	0.0456165841620595	-0.00500241463684918	0.0175515863609194	-0.010486773707725	-0.0282247749853463	-0.0292920662194988	-0.0548593280706054	-0.0941216606000685	-0.0851624366681349	-0.107386198186339	-0.148648907885943	-0.14206441791572	-0.123939939331254	-0.125988477475229	-0.123384079308592	-0.0668045317027567	-0.0650856862568407	-0.0302863492461587	0.0291609066835449	0.0299329312520812	0.0411722983528459	0.100691897761882	0.146914393424602	0.149874378369372	0.179502631314078	0.128605904136306	0.11391613290051	0.123937219566097	0.0792819481144158	0.0122898644075358	-0.0256367612676147	-0.0610811165521012	-0.0404678855750471	-0.0253512465729915	-0.0733660584459185	-0.103986923116137	-0.0953785787862863	-0.0767294819241594	-0.100500160703074	-0.12541854390986	-0.0800572376086872	-0.0434420438314466	-0.0989262519641144	-0.104097548965251
-0.089654676383973	-0.13191117768382	-0.0565055720323128	-0.0756953401320405	0.0380929395050078	0.0874996695431185	0.0350229152059263	-0.0181741029060094	0.0130506000332616	-0.0218956717291795	-0.0280332092415703	-0.0250864111070402	-0.0545989479004399	-0.0935161597824604	-0.0700943420765372	-0.125862162126469	-0.15299955877738	-0.152838225222284	-0.131049709135397	-0.122764248806326	-0.115737693965767	-0.0657007205315604	-0.0739296743605214	-0.0498796713057363	0.0113757422744812	0.00680696650208838	-0.00207285143041026	0.0559327006583491	0.100389548242825	0.129810945022297	0.168506929336418	0.138215778616869	0.127128759631775	0.119974583394751	0.0679610335697614	0.0225398158698224	0.00456351700844582	-0.0344085539117223	-0.0195379554447928	-0.0175653496753611	-0.0669584607688619	-0.10142927134865	-0.0962033754518749	-0.0776154021702865	-0.0945187265693386	-0.104628187133959	-0.0684001055593598	-0.0286872657609455	-0.0706370779296938	-0.0607313992114197
-0.231494907685593	-0.270154084167621	-0.210887618081164	-0.220371684244119	-0.0954033909752288	0.0182807497730573	0.0128026497657228	-0.0632631570082623	-0.0264968175205121	-0.039237945923315	-0.0588833505025527	-0.0578299980350212	-0.0648655781400601	-0.0754962697393765	-0.0472037144263572	-0.0776371156641661	-0.0514405178587393	-0.0311663282480053	0.00973044623043486	-0.0145398411583955	-0.00270267877834619	0.0501402653404997	0.00731647814277797	-0.013390446544701	0.0566674625259329	0.0463212720268189	8.04770586681181E-4	0.0387403480237284	0.084044021806667	0.145587321040801	0.215202902649484	0.217509429312056	0.197480290943859	0.183737695742818	0.127783126469012	0.10526445864978	0.0910063274704547	0.038818709694153	0.0496170911823111	0.0516462855088004	-0.00440778357731568	-0.0586939360945367	-0.0399355419549996	0.0135251408952992	-0.0159018928813237	-0.0491965759863915	-0.0103115885552333	0.0372296454310899	-0.00743752626041069	-0.0118940151933
-0.195977641005565	-0.184748432443145	-0.143748942092909	-0.130477171528326	-0.0422970078109815	0.0382479495811613	0.0415662646250953	-0.0068265552675585	-0.00108030797462761	-6.21341795616656E-4	-0.0262952572248618	-0.0130379885111977	-0.0161959787351531	-0.0603462466538432	-0.0327858507211168	-0.0380875161858226	-0.0163092398658174	-0.0191813720480605	0.0231765626911367	0.0293564351844472	0.0377169910174899	0.0638332337387701	0.0590356911101985	0.0813558950497459	0.116860356964963	0.0993957387895128	0.105691111044111	0.146097863877756	0.176531913058191	0.179172308094772	0.201717550590706	0.175733892855677	0.153753166689291	0.144480776332555	0.0981169143633312	0.0590133503300481	0.00379208980629247	-0.0559002738449311	-0.0514401882769853	-0.0488712585217072	-0.100825405978221	-0.129438005680605	-0.103138170303978	-0.0464983643676	-0.0564189339581951	-0.102197943156598	-0.0417791955344071	0.0499796228893222	0.0053111265893361	-0.0212379613547596
-0.14174426787843	-0.13361085502261	-0.129909157006597	-0.106626952986734	-0.0339106710731437	0.020739685004736	0.0514882826136098	0.0276263345789703	-0.00500073253425273	-3.3404678724139E-4	-0.0222761140988661	-0.021846423545602	-0.0357242090214126	-0.12349057064564	-0.104919627303472	-0.125089484798228	-0.145788638957451	-0.167175667377681	-0.143000666401482	-0.0882800303036684	-0.0855010204466487	-0.0916092405381028	-0.0567737383755769	0.0175291794203207	0.0302156264583717	0.00182995710533709	0.0584952551948608	0.119005062655733	0.127230254125067	0.117084446668568	0.125852794034806	0.0677911061191533	0.0537364869281049	0.0624007688732492	0.00993404026544938	-0.0418175795719419	-0.10182440558109	-0.1560542833817	-0.128603024437541	-0.125817142045198	-0.169300396495419	-0.154823537608267	-0.134790236067839	-0.0868494691008032	-0.0705786003272896	-0.0969220436115928	-0.0360895691149502	0.0893661769824647	0.0793596063178009	0.0582248797412137
-0.0611947691209603	-0.0430029735029138	-0.0348464963644319	-0.0149955113282097	0.0474071733504553	0.0599864695478031	0.0719283726268041	0.0710751289842786	0.0410753668055023	0.0278037013052059	-0.0155024203413907	-0.00996807264850688	-0.0135906847299205	-0.111650488699561	-0.101608376580479	-0.123301094777249	-0.147460954636752	-0.171634294555788	-0.168184527449598	-0.105891017208993	-0.100140232406572	-0.121266057227408	-0.0716783159931543	0.0178665869642658	0.020314653017531	-0.00610432616258721	0.0576814332608527	0.117090913033169	0.106203090109273	0.0656144648005282	0.040414292879308	-0.0318223621494662	-0.0581878867048667	-0.0578419975895794	-0.0944675330134952	-0.132513128435701	-0.158838315982678	-0.179325746130156	-0.163049751324031	-0.165897256794985	-0.20830467660222	-0.176196160335426	-0.154942178117365	-0.113151499839413	-0.0783910248039063	-0.0822240700521084	-0.0427989685973721	0.0859930087586704	0.13107172711722	0.119514460718496
-0.024950657659119	-0.00657807961923951	-0.0168146506175528	0.032544286174845	0.0826283278062067	0.088048217973254	0.0933012587813581	0.103876822223921	0.085272420651252	0.061342534317136	0.0209545109371752	0.0372860536847044	0.0324992617783998	-0.068945216534642	-0.0699602604274541	-0.0863862555803785	-0.117166296996193	-0.145312685188598	-0.15063047964496	-0.0998851330934706	-0.108273620333163	-0.135994555376164	-0.0822408911993819	-0.0114243007839756	-0.0315554750987145	-0.0456705482985975	0.0244555471821851	0.0609253696764222	0.0317151325278593	-0.0187294544316223	-0.0648308029833931	-0.123740450489037	-0.140716137212829	-0.135334517569685	-0.157451025818817	-0.197438295678285	-0.208531972037617	-0.239100808940898	-0.230709763144697	-0.224730234796936	-0.248674109709921	-0.202134240224833	-0.181119523644178	-0.160398332547584	-0.12003561784557	-0.0965809604768561	-0.0790776459009816	0.0188995884210781	0.102421809543298	0.110329933000158
0.00749281663145738	0.0302102046528204	0.0231222023827299	0.0457586660647211	0.0961087474544382	0.0850052146690608	0.072996430067616	0.085233349729872	0.0721282395636732	0.044904458666352	0.00992863292228913	0.0337183397872848	0.0197543080152808	-0.0624388559369295	-0.0561105775668505	-0.0763239817034668	-0.104913688336799	-0.114921982083309	-0.123482886851968	-0.0946444618551753	-0.0967876572661751	-0.103393803406733	-0.0586071012837816	0.00480951570075802	-0.00869876279188805	-0.0184548251185307	0.0475280168035903	0.0831688375966115	0.0548292447520602	-0.0097654480324212	-0.0708211462203825	-0.156316548549144	-0.176020959032407	-0.193397889536644	-0.212591797790403	-0.242759250892692	-0.250742763369341	-0.264326263543211	-0.278399123042	-0.270953041421753	-0.312534985619524	-0.254997250128414	-0.244925408047977	-0.219340322655799	-0.165077656754694	-0.149799622020199	-0.141443177278602	-0.0256483466877594	0.0918168683864297	0.0405702104078928
0.0315085018104318	0.0435210415547767	0.0353376383906602	0.0642844692648274	0.11327978757313	0.102498169100068	0.066884796993516	0.0686651276884875	0.0800467989946643	0.0456335233546223	0.00394766173530892	0.0282683000171348	0.0211319181413617	-0.0517206608620696	-0.050986415479966	-0.0608235337801437	-0.0812098948193307	-0.0795688504394345	-0.0736605372756782	-0.0699448166607813	-0.0780484570358884	-0.0647104986686222	-0.0296123185935036	0.0061560303810014	-0.00633347311960409	-0.00948061060842836	0.0377607402909181	0.0557505295043134	0.0339753126098139	-0.022183160286406	-0.0994953545973429	-0.167043904506603	-0.180116316618249	-0.199674926748788	-0.215800114170342	-0.233794496446928	-0.232808618782438	-0.240436651797162	-0.264538045201758	-0.254356712930321	-0.284160500545043	-0.210598987364559	-0.216009453356346	-0.21772670999159	-0.143009328560427	-0.113477738504066	-0.125710939904003	-0.0259687592773213	0.122189537369157	0.0615426682687112
0.0329097510290221	0.0486106604025785	0.0377130276646269	0.0525349823165137	0.0733182157882006	0.0554981768098358	0.0272194871016811	0.0507757884036646	0.0552154673585968	0.0259848857462849	-0.00541052747812857	0.0163774042374006	0.013871458030923	-0.054164941923898	-0.052669521766719	-0.0332411044898045	-0.0460266976233136	-0.046193276114215	-0.0515303518300549	-0.0457653558479682	-0.0272747322439763	-0.0182847021612423	0.00528126207551592	0.0586412674579531	0.0642528288707039	0.0446300351493581	0.0857274160211684	0.122585304624768	0.0950862026188791	0.0481882866115615	-0.0207055648645942	-0.0891252052362163	-0.109189401230414	-0.145421954218776	-0.164538498794082	-0.171656796142473	-0.158228948351023	-0.174290225500426	-0.214942712082351	-0.191200619439733	-0.242645252866607	-0.184502940845091	-0.217181799563094	-0.202663736732143	-0.103475245055147	-0.122275330435884	-0.153451231298514	-0.0271361542549239	0.0980189601982458	-0.00100819268540471
0.0282971440221161	0.0372870789420935	0.0200407898426133	0.0273322163717785	0.0497296849233758	0.0322180063614298	0.0208404387967043	0.0350379897102271	0.0212812217234449	-0.00412961821668668	-0.0395537928806958	-0.0196225091806394	-0.0270549673981387	-0.0962281926460401	-0.094307028347374	-0.0743733310840877	-0.0827304275177902	-0.0811116002016766	-0.086400361865706	-0.0542918538478751	-0.0353095928751138	-0.0354857127410954	9.34495335059922E-4	0.0717628160612354	0.0806615606122949	0.0587616061846113	0.111126968653688	0.162440522653066	0.137746639901862	0.094693235704946	0.045471370869145	-0.0290005952555088	-0.0675255688376825	-0.104345361374319	-0.132007391544304	-0.145564514849825	-0.133889845999001	-0.161320828009007	-0.180580338670202	-0.170148544376434	-0.230628811123516	-0.189151058977503	-0.211538909981525	-0.164214402983997	-0.0816740717722971	-0.125467154510388	-0.137876521706144	0.0168303817659786	0.108751899284885	0.0120123312378158
0.0492260795405482	0.0566606118070175	0.0223546538028813	0.0225930717483302	0.0630131261803926	0.0691844215109868	0.0488168795849961	0.0321867857652612	0.0400649853405121	0.0205046298069595	-0.0383937135330889	-0.0208052510194801	-0.0135278385573957	-0.0894770369100496	-0.10213549919505	-0.102854060168692	-0.115870247439751	-0.115754826009597	-0.107722845474348	-0.0785400027195479	-0.0787240495989098	-0.0830958479336327	-0.0384753121230085	0.0347052058581779	0.0334830357869047	0.00970093771094813	0.0650527393229053	0.119364688126747	0.0839015154962578	0.0425610309048434	-0.0307800478029113	-0.0972417090450175	-0.137532561519452	-0.159471492062192	-0.17850767565407	-0.192735510860525	-0.17275454469539	-0.199293766025444	-0.206395080585557	-0.181320267445564	-0.204825499360774	-0.128128420314626	-0.138569694222317	-0.126541727442471	-0.028081301922364	-0.0124684365340002	-0.0313547039456197	0.0953452224466285	0.23604430700471	0.158393090942729
0.0121688807258536	0.0213493018934355	-0.0155041410153784	-0.0130211958984805	0.0236620317702846	0.0415468031024642	0.0355874978805401	0.0261089227179884	0.0338709027154296	0.0282202360254546	-0.0157578760709896	-2.69325184900198E-4	0.0104207402831189	-0.0417391615506842	-0.0471437553178094	-0.0253698558634924	-0.0312579489229329	-0.0271885566672737	-0.0262803810411838	-0.0194260024767925	-8.69379949134109E-4	-0.00266524229685391	0.0236895491793352	0.0863417361818655	0.0918714188684361	0.0568671938011766	0.104017615729914	0.153918966584752	0.104843079138219	0.0715247020499692	-0.0272215125756308	-0.0820206085703901	-0.119322762113144	-0.151986276096319	-0.167319705537397	-0.166139343213425	-0.129205387402027	-0.164012989994332	-0.195830322039548	-0.156416137066124	-0.188107549610651	-0.100190762895895	-0.145500524300594	-0.149126885180859	-0.00640882040587688	-0.0092996592642224	-0.0764886368294663	0.0583479788659267	0.228387969404028	0.107739697597301
-0.00493721901276443	0.00473039987185169	-0.0326848677217884	-0.0423694512711191	-0.0343316455428473	-0.0361145427018322	-0.0235084942936329	-0.00698781090278842	-0.0222872449033034	-0.0224749332211681	-0.0334413087375692	-0.0269521833023326	-0.0325522047646683	-0.0590739056664224	-0.0495600351091432	-0.0137426486787033	-0.0263075656776882	-0.0196829606399287	-0.0332079821041874	0.00229949398042725	0.0581383882885848	0.0395371228628602	0.0650910096830034	0.161552976463497	0.193125554695173	0.137107541275331	0.188627187423626	0.26107786840546	0.22563715432688	0.205002549299484	0.119774880868838	0.0425960471627929	-0.00545279741984392	-0.0416144131980295	-0.0689718587154199	-0.0668914572770918	-0.0236560503344058	-0.0776977000611778	-0.114621178440807	-0.0745227274299559	-0.138246285884989	-0.0880801632957636	-0.14742582909797	-0.110666624539317	0.0300746919804367	-0.0334879244153197	-0.0891402389447098	0.0850605416151383	0.190617213252011	0.0296843691475524
-0.031874059861743	-0.0201228087837943	-0.0654986850972328	-0.077987084540105	-0.0557568079131191	-0.0219239446916001	0.0115915951656456	-0.020978145710641	-0.0385145385864978	-0.00804654055060376	-0.0414726881755882	-0.0531356041687397	-0.0419777846352047	-0.0686183558851691	-0.0707774677884351	-0.0390743916501535	-0.0473263319775346	-0.0361017340198643	-0.0452999027009067	0.00667582010072122	0.0641410118446641	0.0343555645051058	0.0634363226089712	0.185817553025602	0.219763727948376	0.146045262330821	0.206754172826775	0.30973024661119	0.262759440138766	0.257817707809963	0.185491232392167	0.0992174260931983	0.0398594588566359	0.0190395251788728	-0.00633264430881282	-0.00719934116870681	0.0406343079381805	-0.0183239095330256	-0.0254810499993506	0.0139349783194583	-0.0268482093182653	0.0278518283599042	-0.0145382267864047	0.0352852058703723	0.172100215835586	0.109940782405187	0.0744148556056046	0.248373569798863	0.332565230839451	0.186530949677523
-0.0272898210881724	-0.0306872066092643	-0.0993784081255271	-0.109382090551649	-0.0654182435256353	-9.09041377446982E-4	0.034191538952746	-0.0265195750170557	-0.0230929747966006	0.0210672350886724	-0.0240188853251488	-0.0403184162096721	-0.0178158408931987	-0.0193322412802639	-0.0359693635497051	-0.0325083980852929	-0.0510539133383412	-0.0423095468844115	-0.0572839440350976	-0.032319167522597	0.0122046547942301	-0.0146385829922814	1.32006223153616E-4	0.109426579973125	0.132264618521286	0.0537661721500162	0.10436108686019	0.207606563017098	0.139933651588261	0.14767848971581	0.0479885583631191	-0.0068099777770326	-0.0679718685396389	-0.0722933167664522	-0.0584998759659194	-0.0578445803797635	0.00951831679339917	-0.037747242463795	-0.0402599794045274	0.0237986666803597	0.0402780062514812	0.140493782692824	0.0830358499068691	0.0808104470015291	0.25582540592195	0.247690863414318	0.159509537825604	0.290021346799273	0.451343643267365	0.321330862905907
-0.0597784950554392	-0.0655576323766673	-0.129853860993719	-0.1525792960396	-0.128864177865578	-0.0839570452698557	-0.0390008497886883	-0.063867915296616	-0.0716034283068038	-0.0363067338373928	-0.0416400524279464	-0.0354159079118567	-0.0329951532187028	-0.0209828479694572	0.00654688742745438	0.036571840059896	0.0185214992748163	0.0443410393650387	0.0242904809501138	0.0459043711016742	0.120108028936519	0.103298095094161	0.10509172020624	0.207522675085046	0.253423730267586	0.173758633939988	0.216890219509607	0.312786376194058	0.251695065542964	0.260909243546	0.158196265001826	0.104845081512187	0.0362933849938312	0.00890765875489148	0.0126458232359314	0.0393848440746234	0.109207378878948	0.0321709966580826	0.0152642803231179	0.0822366463387539	0.0565097112909712	0.109999930484949	0.0265428098488852	0.0471699585835545	0.219192188643173	0.149851802145324	0.048201225863137	0.206234546199576	0.324864082869345	0.140025129734692
-0.0868423208524034	-0.0857378962092352	-0.141483326959446	-0.180695206590475	-0.157497948408119	-0.100811238510802	-0.0482548854912702	-0.0892471945898459	-0.100696910580997	-0.0479993035106116	-0.0532110693874438	-0.0582540937543381	-0.0465293892286777	-0.0300341120743681	-5.21015234998434E-5	0.0628147941766566	0.0448036615202308	0.0841970402472679	0.0569793963030358	0.0970516382660756	0.207489059001015	0.191847473944205	0.175946110507748	0.294614299873834	0.380095409658677	0.286935213812243	0.313358922773257	0.432040081805522	0.385930038548037	0.427690003643337	0.350524263566075	0.280952939136291	0.197102426581444	0.16758658630989	0.160524220805354	0.196546247904005	0.269534349229553	0.184365100582355	0.168797985952359	0.22685793031055	0.177907210797566	0.184285008947789	0.102674172601758	0.174085761546655	0.317763357798946	0.181491570575597	0.117227965792974	0.287576486003535	0.319580485333511	0.123743016101795
-0.0807233877279614	-0.0850154202863073	-0.146799458840022	-0.190216803163217	-0.160692450481556	-0.0857794648123148	-0.0288951980281944	-0.0996429949580505	-0.108295687728118	-0.0318553407552657	-0.0536351181527744	-0.0899120551598026	-0.0599258888177968	-0.0214662804901163	-0.0279341588598859	0.0221755001396338	-0.00134771456896283	0.0201981809241548	-0.0108844499319222	0.0183234405063064	0.122714206700277	0.0974899170530132	0.0609458914271519	0.178482747162468	0.262892059631124	0.153987357219508	0.166631688877254	0.286941334004819	0.240755599516427	0.31156741108583	0.240115730242641	0.202579239052994	0.134321121535039	0.136766320412534	0.150245029905221	0.186712557408905	0.26715572629609	0.224112453702437	0.24253594594677	0.32993853214187	0.349303392473325	0.393318690133445	0.331708536999287	0.36815700100283	0.512882520411327	0.416234236743383	0.339316088808754	0.462652467966681	0.513068290784446	0.342056015745672
-0.0960484030021081	-0.093659259598571	-0.149370998875474	-0.195212546615405	-0.162818471189292	-0.0886529154764392	-0.0222851058975378	-0.0866408279853283	-0.0942594810166002	-0.00710876298077492	-0.00497848203345646	-0.0395188478363148	-0.0080025302484663	0.0488773059425043	0.0560153031152498	0.0920936495790261	0.0795018920072087	0.0954845271034084	0.0654352009206308	0.0933630008996394	0.177165041234782	0.134714548803427	0.109041796616331	0.208996638125979	0.261733855302178	0.164629453547484	0.173327953991133	0.264398094836055	0.199658033510455	0.240483126793147	0.138680923645512	0.130219116434112	0.0648738217837354	0.048266778999283	0.0854243617274644	0.129742884713967	0.211736283398967	0.156313310063093	0.159309054156385	0.242876383539766	0.270125025856855	0.333843981428369	0.245521226962658	0.242025824151361	0.403900896472785	0.338383471407478	0.22527741668607	0.31888771618721	0.39881059731938	0.239996103161345
-0.141893634442573	-0.144975091169354	-0.177687030940959	-0.234307809821295	-0.206719409885896	-0.135979142997839	-0.0565976080526564	-0.109497497516055	-0.130772619182569	-0.0525483649307678	-0.0151785829253474	-0.0431971933106072	-0.0333760091306259	0.0438400466323683	0.0890887376827345	0.123540912295477	0.111635758730387	0.138725622088001	0.11920937373482	0.155221690365338	0.241827913273254	0.213714990663479	0.181203324386487	0.265557406719607	0.342581937266675	0.255152320281098	0.249190992439842	0.328335039005946	0.279426711910835	0.326386327501994	0.264149021439405	0.251882909006538	0.186746368681162	0.161573164424972	0.177559814624973	0.22965211827882	0.310622072100166	0.240596842068545	0.236476524280252	0.303271331566294	0.28554825838527	0.302758839506945	0.195173401907278	0.223693787762417	0.362285183178059	0.232116778441939	0.134110953935236	0.242656543091859	0.258901339430683	0.0865264594191682
-0.112913005401067	-0.112109028429325	-0.144032282137728	-0.217918741198607	-0.185017711968783	-0.106078410347111	-0.04128413622468	-0.109010438864736	-0.124370657139783	-0.0454149530233782	-0.0369619711488086	-0.0726650464144003	-0.05522635633461	0.00736142601813217	0.0436741822937454	0.106957442630073	0.0914514418401049	0.129110512175886	0.0960856868083612	0.11818261894963	0.233149442614624	0.214766325774387	0.151924202996661	0.237016269862175	0.341946588928573	0.239757939726117	0.213744685789017	0.30764633919537	0.284748072470787	0.378436804658757	0.351688786470471	0.347149854764683	0.282902029941785	0.264786273316998	0.28309942435411	0.344540451178335	0.432470113086066	0.377904831822214	0.410092040780897	0.480387351080765	0.466870928226239	0.454845301143332	0.351629833487447	0.39126709709625	0.507020692319734	0.351450019477325	0.266941873789491	0.340964601331241	0.293265086941473	0.151798284977328
-0.111093725691362	-0.0868787430603265	-0.12215297204247	-0.225494262900806	-0.208999955726803	-0.107267489119679	-0.0192784996757266	-0.0991275305954907	-0.111200378264726	0.00618965240810994	0.0137477036917457	-0.0373857599976214	-0.00329449113082191	0.0513344338136967	0.0782835733833898	0.119713686012619	0.0603460141597991	0.079640877168807	-0.00760814196087425	0.029039835338793	0.151000896193728	0.0829940146044655	0.00734023901062944	0.12135520111919	0.1961680172037	0.0565671004675125	0.0568549359846654	0.157395715311564	0.109389192314012	0.202964158048069	0.176858739150584	0.190612002747837	0.138401717085613	0.14402500450219	0.180826146903265	0.230195480790656	0.321335164297941	0.300847156530027	0.328355113037081	0.409432074387232	0.463814802276623	0.485731361853233	0.394805672616611	0.386554617183559	0.520438106208589	0.421070722038061	0.315398712622212	0.357403700627585	0.355417081478321	0.238455803780533
-0.245004007462586	-0.209413133932867	-0.2065273325755	-0.303342029342893	-0.309204549048088	-0.231294642249636	-0.0983997034988767	-0.139744783849267	-0.180142690004762	-0.046015376481192	0.0466273228704324	0.0056457684604622	0.0211731302280909	0.132698410330827	0.20725158903039	0.234633472949039	0.195355791682154	0.208454581925631	0.126646287185995	0.172192703052533	0.280451540832236	0.19031588958767	0.124350239732991	0.210414482168455	0.247787734665244	0.123709799682225	0.129371669743834	0.181572823086469	0.111991782537762	0.170747048714368	0.152839697590195	0.178791368913982	0.124229905477141	0.111277920355913	0.144721128872124	0.215627044658777	0.312255943273502	0.276166348825536	0.262834903654953	0.33444780325786	0.36114187460515	0.370246895490875	0.266265983109086	0.260577847938442	0.382699120504926	0.275906231910148	0.183009735574473	0.237514596343572	0.209533480229659	0.0977654184842573
-0.232067795270141	-0.217370717680766	-0.211691307708109	-0.282199161496943	-0.264373985331077	-0.182785040367018	-0.0964541925670974	-0.166983453686437	-0.173764999708638	-0.0714562680914099	-0.0196847465701458	-0.0417868959212637	-0.00969606523615637	0.0929012765493417	0.157690991102362	0.235440238194919	0.262627695007582	0.308748501509333	0.272165564521672	0.259895528876676	0.356351581446508	0.330453055687547	0.242295017135022	0.25623428978856	0.337758399590076	0.252939367297387	0.193035680662906	0.219588615160359	0.191972749691785	0.268398929889521	0.274608087258921	0.329981490156627	0.281833427745833	0.238500420080109	0.267354076520697	0.372461497529754	0.464775324810387	0.40981762008404	0.400017482934259	0.439520392263097	0.419205245836383	0.379881177095851	0.269170737552624	0.294169723833175	0.382275941243034	0.236799311956728	0.143738503348279	0.192323868237457	0.148585971005267	0.0269865430039459
-0.151740190839416	-0.146849272961063	-0.168738739055646	-0.253342451353073	-0.260208734572676	-0.198594346337964	-0.129782521045547	-0.189990238205588	-0.19255804277581	-0.109622308148859	-0.0668454361206386	-0.0816547384709398	-0.0652976343671971	0.0207768286170628	0.0699150955513923	0.140835788340586	0.134115042328805	0.193035559212108	0.136453805744665	0.108998702117863	0.202979818203722	0.183581976215786	0.0751394133860186	0.0813404114864074	0.181476008761932	0.0970606786411755	0.0185681114322165	0.0606831520086417	0.0655901256833615	0.168197073504619	0.21420452134939	0.285319572439771	0.255997841186509	0.247798085622223	0.280098907822502	0.365437341533111	0.447992269965735	0.450697374268233	0.484355799207644	0.513663664542858	0.512818581142273	0.473934365408799	0.373266067027668	0.375223100694192	0.457743090589678	0.330615851818836	0.229508255769799	0.245296771936985	0.208966212268307	0.104843559113853
-0.186777353108733	-0.180475125916803	-0.195631355354941	-0.24970526156394	-0.237301268669624	-0.173635507131906	-0.108671876825864	-0.19330506909326	-0.183723491031629	-0.0998716294010133	-0.0612541523430966	-0.0633535114747168	-0.0411216085645566	0.0487175052852388	0.091470421839306	0.180867978811312	0.165315118615856	0.224145502515679	0.160931407029908	0.121873259212412	0.20624304359645	0.167997829455651	0.0623524166529411	0.0523738224258525	0.127915562052877	0.0622303854923272	-0.0199113489705293	-0.00618570844333148	0.00226517415672531	0.0792511096475307	0.12033963054969	0.173391771136712	0.171280107026975	0.153673690588497	0.179776384602679	0.25682948843141	0.317716484380763	0.351744962142861	0.356957721935519	0.361650845981215	0.34469766655429	0.323591451938117	0.236555763892794	0.234470290619575	0.297556449815622	0.210828746547812	0.124526979390658	0.132424940322234	0.113230448897622	0.0378254653454087
-0.216168161421911	-0.198526329479492	-0.192363166881031	-0.240938196946776	-0.226846690772664	-0.158472088375251	-0.0945469554516877	-0.142512673356863	-0.129077002513694	-0.0516549672729507	-0.00468847440688145	0.0104355848219337	0.0392194963855586	0.12547129726688	0.176228696458911	0.293934694490354	0.304745473940168	0.346803737090204	0.305109490731064	0.251632287400289	0.310258697202898	0.297013891899305	0.193497648894741	0.154446240495441	0.223185296972214	0.165330166047089	0.0748689486905078	0.0657749773904638	0.0585702304510171	0.115632136509307	0.134619504155849	0.197298795625671	0.17650396760342	0.144099017654354	0.168219785071003	0.26708928096475	0.348293448821621	0.366447768861959	0.329437237144936	0.32102093134224	0.30575953327993	0.281741045050027	0.189243510004946	0.182707404048947	0.251410739688989	0.1647212293272	0.0739365397751572	0.0946436298263705	0.0778256720033862	-0.0127875614895341
-0.175980272883614	-0.16692496815635	-0.169271373752584	-0.198556746310635	-0.199915122608546	-0.135004774077485	-0.0858791653121068	-0.0989416444213849	-0.0770194455326889	-0.0207784269389396	0.033043496035641	0.0639849357862136	0.0932189602234929	0.142664887223752	0.185314230500592	0.303055820381379	0.308498840313523	0.345951486769933	0.290171762498772	0.206940015625209	0.245501945690507	0.250294163164623	0.157479186984685	0.122830873977685	0.166860361305917	0.121356713604513	0.0662300715711758	0.0460297058562844	0.0343646844087958	0.0682074664852593	0.0809628829066788	0.141685709420809	0.132025963415831	0.10842107854113	0.120722427441418	0.207312436358575	0.273448692227609	0.268954008388649	0.239024764140572	0.20002872742463	0.183090072489021	0.166356853583497	0.0848199391817389	0.0582345270381088	0.121279165966805	0.0716607403111426	-0.008256579710303	-0.00664580897070799	0.00990731413030681	-0.0667997247866978
-0.16000122599994	-0.153864001422291	-0.154706174840246	-0.178209478024534	-0.196209915906729	-0.161990276236583	-0.125185436274519	-0.14825542691426	-0.112364588442441	-0.0787884837953976	-0.0275180744094907	0.0290106139357952	0.0392395657391419	0.080770188516563	0.138713629983414	0.252665144819917	0.242338956748915	0.296150471654231	0.232955909438642	0.143252502465281	0.19092986456881	0.189428858266399	0.0928083040593733	0.0352574896072169	0.0725493666611257	0.0545204809066442	-0.00473728456037663	-0.0339968728040865	-0.0337059141188551	-0.0142238613474788	0.0150416053943082	0.0610498136970067	0.0691938599968341	0.0418434464042819	0.0411026907305463	0.103245471959246	0.148792030469633	0.159249475226548	0.132256649925201	0.0835687788017794	0.063308875482386	0.0493671040569616	-0.0252382456726716	-0.0409047332566009	4.13710571060766E-4	-0.0468626876948832	-0.117901592712663	-0.0980716674604002	-0.082718778870801	-0.142695443755894
-0.221749980797393	-0.202763775237417	-0.214926688713421	-0.210149506299528	-0.203439447793825	-0.149944578109685	-0.113001387566671	-0.143080883165335	-0.102424871813986	-0.053394851370302	-0.023715280798997	0.0333532129917327	0.0415858624617358	0.0790258084824016	0.115844928635815	0.277769913282283	0.240429752481442	0.283130028181664	0.20730979873028	0.10245411050303	0.155616204749283	0.153726909472269	0.0281070365083836	-0.0399893528850902	0.0581289659192205	0.0181012384923357	-0.0997622424876603	-0.0984368292412354	-0.0605424188427605	-0.0207029000628277	0.0318272864678717	0.0703947119686934	0.0876571429304096	0.0924163831114849	0.0930126454837697	0.143415358526893	0.172659728182041	0.236439019081211	0.227467143128996	0.193365509629	0.191598944468173	0.169920446502194	0.119641030554174	0.105098275002624	0.119197868179358	0.0780742124507929	0.00701100850325892	0.00825517982933406	0.00161717970618093	-0.0468108378274053
-0.175988062662586	-0.150872166002821	-0.175056218036722	-0.121156771680983	-0.0942394264963799	-0.0344999333320727	-0.00622263739091907	0.0155129972491065	0.0400523504362183	0.0934477742431606	0.113234811992336	0.171948054176423	0.179657990790514	0.173790668370948	0.19362691903041	0.393393772308642	0.365676307713287	0.386673868510244	0.284162187454146	0.173890006121977	0.203588868162834	0.1942955395527	0.0996919351931515	0.0732080122378383	0.126120312217695	0.0813125237864667	0.0173280168663866	0.0277080157502074	0.0125935834708942	0.0121612974045067	-0.0189987536729071	0.0014145269779697	5.46121676811537E-4	0.00677113845797003	0.0200635496884356	0.0585505002651336	0.0892298448691938	0.117828681370626	0.0976936081606643	0.0927979504422754	0.117165230624184	0.136592939077098	0.108337874458366	0.0641965475244817	0.102461790465113	0.0979231374227069	0.0375608622432174	0.026583241009279	0.0489151429826474	7.56556070154528E-4
-0.135933731292553	-0.126580625849704	-0.147208723696441	-0.0996788729555187	-0.0884024925405915	-0.041953317270264	-0.026582147063813	0.00492161066212012	0.0381362237646623	0.071670054892288	0.0909675531262743	0.149565008397892	0.156347699924161	0.148971561256605	0.168537603391035	0.331200782649525	0.296916830889943	0.325316165151777	0.221442384676337	0.115998780093926	0.149099189575939	0.140008764799901	0.0554908920881305	0.0322483643178	0.0594792896992196	0.0351006967673569	0.00208538573972775	0.00576956049272627	-0.0239960701728227	-0.0487479984962138	-0.0927233120176316	-0.0739175792593388	-0.0666316651946009	-0.0755780071797363	-0.0764871420279747	-0.0466713781622151	-0.0177498224537489	-0.00424860418722343	-0.0285629221841288	-0.0379909765722697	-0.0243930441653592	0.00664188522236945	-0.014159261575084	-0.059373453899723	-0.0176287458296705	-0.00823436289959694	-0.0648861354194006	-0.0605850441273024	-0.016301131059664	-0.0565332015873829
-0.140609468480897	-0.142677053142703	-0.150062523567002	-0.115223234016748	-0.124630988159432	-0.0954388336908042	-0.105704491180668	-0.114902539156782	-0.0546199863079767	-0.0441497272647008	-0.0555586389797451	0.012185101556617	0.0222911796511285	0.00532950899060888	0.0273178204642354	0.201224027686273	0.157066829578533	0.200642579532253	0.135889251199865	0.0172204108485052	0.0504614492604121	0.0584737284724088	-0.0366307080689362	-0.114174819305336	-0.0340693311029648	-0.0225196148731351	-0.132170143668331	-0.142980465031381	-0.0844714954521377	-0.095936888172319	-0.0734278816350796	-0.0467809314328489	-0.0137145524150946	-0.0117637668700643	-0.0222690553983962	-0.0016868064464472	0.00235524417538762	0.0661067707522695	0.0588909727598034	0.0168975631145346	0.0126105733859969	0.0272309981360201	0.0318144433292424	0.0119074831147883	0.00674695579853139	0.00502407940364806	-0.0434396161596553	-0.0395943570153958	-0.0292922427375564	-0.0601574272494553
-0.107959173253895	-0.0927078778093791	-0.139616113304893	-0.0583680029837283	-0.060320146720309	-0.0487164784772475	-0.0751600037232283	-0.0336833791872616	0.0171001106089509	0.00372061284460433	-0.00748421260517339	0.0685931965878207	0.0713408997735918	-0.0170816014506992	-0.00771626592258501	0.186653578577815	0.0975782449244168	0.130995278609608	0.0334629622238558	-0.0546775437386368	-0.0286232645642191	-0.0271928943045789	-0.0981258636702641	-0.0986125603882995	-0.0202160664943941	-0.0550906783851062	-0.106727874229288	-0.0563184984181314	-0.0346624376418146	-0.0680891107852422	-0.0724587012819962	-0.0854476735283169	-0.0628554489151735	-0.0413514956577454	-0.0447131776889226	-0.0568063468094863	-0.05824930499254	-0.00274461652296073	-0.00999417351688185	-0.020728875012817	-0.00658451784727599	0.00380418556753928	0.0203429457833297	0.00428827417709138	-0.00502448132831514	0.00488250114133971	-0.017846829892553	-0.0221117549090996	-0.0147400983348337	-0.0427150368051583
-0.0911779561384561	-0.118872115669019	-0.101768062470408	-0.0377334132959874	-0.0687438359943744	-0.0688823081308052	-0.0756381432778127	-0.0627593986687215	-0.0156253975040612	-0.0251582888283292	0.00161540062055667	0.0154413142302122	-0.00303777176648199	0.0166521991745143	-0.0244611060879241	-0.0448702240118884	-0.0961579854244385	-0.11870096903982	-0.103805915425102	-0.146513035603166	-0.190285160745665	-0.175612496276732	-0.190040364526734	-0.259713601231126	-0.241936843092128	-0.190916267270643	-0.231276272367336	-0.268884970863075	-0.224858135140652	-0.25076877392649	-0.19244924852228	-0.161264088257569	-0.117680933772391	-0.102409312491832	-0.121713735594234	-0.130657992760439	-0.131182985428969	-0.0791752295059539	-0.0718548903171138	-0.122915342401101	-0.12841780745604	-0.128899781782446	-0.127138562035082	-0.128985518756841	-0.133309575529458	-0.107975489123425	-0.123782887084018	-0.111784117000403	-0.0783017043931687	-0.0461011252881446
-0.0790598919451282	-0.111327083261995	-0.102123176732785	-0.0199874237373496	-0.0766089731170906	-0.104497946054873	-0.119878983007185	-0.0959913388926903	-0.0533030922832464	-0.0814101895708425	-0.0481352824515326	-0.0164070733133696	-0.0305786464023613	-0.0284803915806659	-0.0630198845872004	-0.114676418586008	-0.120519648297001	-0.149125269175958	-0.103420710588762	-0.110524104597814	-0.182881054779915	-0.170563607527518	-0.122417649856751	-0.187386176777586	-0.237394942794078	-0.165134184216489	-0.156063094925047	-0.214696164606017	-0.208485963299508	-0.264109573325567	-0.236566155279613	-0.208625083830951	-0.168649367387531	-0.164850213169219	-0.171589217045281	-0.189041848169068	-0.198008922501513	-0.171941924093306	-0.185401120242883	-0.224469731363023	-0.234069473414958	-0.223388530806635	-0.209819402082375	-0.224813347588666	-0.222958384776614	-0.170102120470243	-0.174329383515741	-0.184071586589219	-0.139842502520574	-0.0949167222164465
-0.0881308356446452	-0.136013611365806	-0.143631984516445	-0.0243432931444798	-0.0430335129909096	-0.0553746325477933	-0.0804981730818022	-0.0921925702656706	-0.0420215451349244	-0.0634881876970716	-0.0495553602814558	-0.0211441920709617	-0.0212049724472367	-0.036551613535917	-0.0904427885141006	-0.13103186834547	-0.151145668726859	-0.16759658665077	-0.123383838859555	-0.135168265532842	-0.200917905630438	-0.185934626609592	-0.14818563342316	-0.214979350314936	-0.249269658936685	-0.180581106537982	-0.187905411359699	-0.2424319060143	-0.221995126783491	-0.276211702517554	-0.23676562454328	-0.212928959010632	-0.16309935346072	-0.158203522652556	-0.166334722281792	-0.183936673536175	-0.200456210444529	-0.163688242711536	-0.174118356555106	-0.22350642606739	-0.238418759047897	-0.222730918363791	-0.209762274154513	-0.21772714406308	-0.22168099664788	-0.16280428086052	-0.175503915100167	-0.186864861566116	-0.130499940369169	-0.0914178467825191
-0.107127255968642	-0.14389073536592	-0.152414679842699	-0.0202153579111286	-0.046764560666923	-0.0523968526474966	-0.0882557382388755	-0.0861793596214548	-0.0214724424437745	-0.0334856936180981	-0.0338593464800161	0.010962467854621	0.0237847564063468	0.00499164945145208	-0.0587659631399218	-0.0725498830774237	-0.0553597415230959	-0.0735349160713664	-0.0337666378609544	-0.0411605744765138	-0.110740874090228	-0.101830177432403	-0.0675101433210208	-0.140846954796546	-0.188662414305196	-0.112831679543277	-0.125491720010304	-0.204779534675323	-0.192655225581362	-0.252965197700062	-0.231972409733651	-0.20320739817624	-0.155808287104692	-0.156451235747159	-0.158965087885925	-0.170688111564584	-0.190887161211966	-0.162250361152034	-0.189461728075797	-0.235425089387783	-0.246849760872988	-0.245864324051151	-0.235213677958893	-0.240855609885079	-0.244411221727242	-0.194037665758985	-0.198883784326909	-0.206446610967755	-0.165030196324219	-0.126050474455724
-0.102391148595448	-0.146228351467648	-0.144431283920307	0.0266838250256666	0.0405700141760068	0.0448613704113387	-0.00920038607965397	-0.0294681492620782	0.0463266235053706	0.0303636628265917	0.00708027304326911	0.0585379389825899	0.0801958963822166	0.0332736292838582	-0.0523598571669696	-0.0704433167653564	-0.0486255102336198	-0.064316812383285	-0.0246699473286001	-0.0280557410405849	-0.0976994343573426	-0.0905532733896119	-0.0501749351318423	-0.120452247427016	-0.176443936379832	-0.09464663527734	-0.104134156101256	-0.185325993607831	-0.169975605940481	-0.234789181652247	-0.214449582056162	-0.198940322374159	-0.156198324367436	-0.150770792567407	-0.145781797760674	-0.162684926997285	-0.188749141048336	-0.170157599881141	-0.194910147205319	-0.251490881139596	-0.276773613410434	-0.27128126952369	-0.253528219677129	-0.261645489001808	-0.267776807876064	-0.214069910782961	-0.212583541589276	-0.222109384010412	-0.178083980798581	-0.131429826539184
-0.031246294281695	-0.0574057481585428	-0.017205670015626	0.144539005461197	0.181782955903797	0.177403151978878	0.0982628959292841	0.115589136875241	0.213643775816269	0.17217357385404	0.123164926854349	0.18793591862279	0.212897164606243	0.133529135155607	0.0155320753873036	-0.0244984785454596	-0.00843239580138968	-0.0515579679982885	-0.0236956180286173	-0.0240151530593174	-0.0955686324041228	-0.090399426687699	-0.0437877223290218	-0.100283340656565	-0.168411772243345	-0.0868566480148837	-0.0755558490729036	-0.158117319740271	-0.153175309881959	-0.226354060816182	-0.233972288245854	-0.231577985889972	-0.199379357926064	-0.188679454385451	-0.181674139192997	-0.192749716407322	-0.199649048409988	-0.200144878618723	-0.214290574371397	-0.259019377115462	-0.268950169318163	-0.262011057130736	-0.234306527373166	-0.262322304549513	-0.257811973690857	-0.199952255523157	-0.201638540295294	-0.210971550639834	-0.160362523030437	-0.108780202050966
0.0135703858523736	-0.00655511884932875	0.0475366519677101	0.192623810338009	0.231381025838632	0.230683487713103	0.138247984955071	0.186430936819243	0.298921628689827	0.242018508726016	0.183235171565788	0.247424705827158	0.261431354792492	0.166775670413069	0.0482545900278779	0.00251307709263173	-0.0537437670753591	-0.109103445065486	-0.0984912063517973	-0.105228483937098	-0.166910436580655	-0.160827507321106	-0.13071363100341	-0.16170583542577	-0.200026260854154	-0.141471491530743	-0.127747416393313	-0.172085647368034	-0.159724851124477	-0.227900846078221	-0.243205909212123	-0.247241556774461	-0.219426414571192	-0.196824639499796	-0.184581382241088	-0.210159519854922	-0.208932313729884	-0.194326044270015	-0.178995121980668	-0.210687267365152	-0.206041768296106	-0.194628782817044	-0.171867291959727	-0.212172954650607	-0.198228420455525	-0.131923190852327	-0.144029632339144	-0.164669540956232	-0.102167276417337	-0.0417666899434425
-0.0264554783622324	-0.0457088592684142	0.0387251896288411	0.218283188306417	0.302539274994617	0.319167115138947	0.211282043565439	0.283127409275654	0.401745456367769	0.343695130525606	0.287441386854258	0.363107560540913	0.372986030467944	0.25037868241483	0.150492394537519	0.0881794924913816	0.0242187564002353	-0.0347517492038282	-0.0391444245511308	-0.0304989729946952	-0.0877208118942475	-0.0837946408926051	-0.0482004340707061	-0.059493389070193	-0.111756061189632	-0.0626546596396094	-0.0379043651830632	-0.0767682870663965	-0.084212311179186	-0.142627884429074	-0.177408695001941	-0.205607100769255	-0.193025937223418	-0.170749187741139	-0.162277512640383	-0.187831422632736	-0.178723061587788	-0.188689148130549	-0.171320303521487	-0.18482798734803	-0.185627633392337	-0.181660252705418	-0.162987824786267	-0.200578274151095	-0.17303191174901	-0.11883528106939	-0.127826312425141	-0.148572556632054	-0.0789885622427661	-0.0289565059371728
-0.0617509515773874	-0.0799164468070349	0.00641471979035579	0.195986800146762	0.274294665899394	0.273355523194387	0.173694229677301	0.228865751130398	0.32960303298822	0.272536474167012	0.229349804654828	0.306382207511593	0.313002731528122	0.178878178067209	0.0908264315338064	0.0467574248440572	0.0177915801576188	-0.0291455567144849	-0.0329084369111318	-0.00578230357471144	-0.0546069367028998	-0.0698434844213644	-0.0159475684054811	-0.0180131364244651	-0.0852390400798468	-0.0359224381680762	0.00222235448377566	-0.0494540026788621	-0.0585870076482442	-0.122370978154592	-0.139179413017509	-0.169707289586708	-0.155897551811007	-0.142751366955038	-0.136720800095775	-0.154954731027131	-0.162598326371433	-0.181491807010937	-0.179584780246199	-0.220584769078515	-0.247406858395729	-0.25713312122314	-0.233458938127085	-0.255378990214512	-0.244686460656835	-0.196993280988237	-0.190501790816709	-0.202685894177665	-0.155562921785184	-0.106760888885734
0.0432375253286506	0.037368709482322	0.102966179572101	0.254407753654575	0.254905321075911	0.195231534080951	0.0812806829669055	0.187629348266304	0.286698760260997	0.174886743262042	0.146137256238094	0.263184022926136	0.244497828976248	0.0861372331683427	0.0316895478991	0.0185442301940104	-0.0628050355298963	-0.113488730872868	-0.124515293287551	-0.116414362644032	-0.164351666152884	-0.173219300177013	-0.127597424537606	-0.137874452908657	-0.171102732164501	-0.123792546640183	-0.0941174394887669	-0.127982780412559	-0.10711236156989	-0.193761611972905	-0.216767902678294	-0.236020780503343	-0.204652517557836	-0.182741405094547	-0.178385373729339	-0.20719608545887	-0.214905378376703	-0.214094680065446	-0.206787060994837	-0.249204311980086	-0.264991955948915	-0.268260232555802	-0.251949216366565	-0.283979578761633	-0.27105901789048	-0.217085925937804	-0.221541536683919	-0.234511250384608	-0.186408520305744	-0.130307266831685
-0.0155679111584926	-0.0215388705735538	0.0451540495324866	0.201259353622119	0.214462207780644	0.192137833528689	0.119129595511028	0.244686481341206	0.328927846544974	0.25500874179984	0.259484742806557	0.35514856742355	0.319030493123831	0.199178601710122	0.153402411714016	0.115250201952941	9.77672335628035E-5	-0.0605551402544777	-0.0927348241206255	-0.0839839983427133	-0.125390791122693	-0.138739418605635	-0.114466981316801	-0.107216700254384	-0.131519596235499	-0.12130645867904	-0.0868002996185979	-0.0963152497999445	-0.0964628128984447	-0.168739730602831	-0.190152558659248	-0.208785518458688	-0.192253413385384	-0.163850107389596	-0.168736630522881	-0.204248599018147	-0.188744094954432	-0.184993908241888	-0.164443297753689	-0.185055420492994	-0.192918317667918	-0.188358386928386	-0.192592140200279	-0.229853527994984	-0.193869953021905	-0.154828461225478	-0.17328563638777	-0.187190668161721	-0.132187741595179	-0.0883038997736537
-0.0808696919024633	-0.079377682580885	0.0118785457996009	0.200288846896176	0.246693226095611	0.237907329712396	0.167946623469225	0.286305955401931	0.358261347507656	0.290202665323177	0.287953817819483	0.377014347685305	0.340841658502907	0.211124737312399	0.174793559747782	0.145675041640239	0.0521225896612536	2.33664587863544E-4	-0.0356257096403856	-0.00676900236008172	-0.0444044357614721	-0.0705437505535963	-0.0331429085328286	-0.0164091274092763	-0.0586029906003138	-0.0450202550921002	-0.00379539175649684	-0.0275603648945983	-0.0435223872821967	-0.11345691220228	-0.139312247238191	-0.167748439260391	-0.15774047338927	-0.140538625007827	-0.141090546956238	-0.174209490379935	-0.170101989845149	-0.191166506005312	-0.179737253977551	-0.201289366423804	-0.228367014075348	-0.2300834127202	-0.223326685579165	-0.248676203861431	-0.224907715038365	-0.192806988371384	-0.200483881789471	-0.207162658483462	-0.168543724757046	-0.125966618111081
-0.0559137568537057	-0.0410541619539973	0.0379646739266904	0.178231729929733	0.179227500666399	0.130181265515308	0.0567713876784855	0.147744697199129	0.212201160318178	0.123100961063713	0.121362827016612	0.232374962340798	0.205202615796196	0.058486806701955	0.0692143070411441	0.0765738033904891	0.00798167540135928	-0.0396162542130428	-0.0541576187456949	-0.0188753075140737	-0.0522513916288846	-0.0890483369210679	-0.0367678618538288	-0.0307464096124528	-0.0897376722934062	-0.05985843658867	-0.0156229061664937	-0.0540819976241533	-0.0681470447239181	-0.139539598624835	-0.147221599136148	-0.162469628863157	-0.144110128632831	-0.134984673583865	-0.12806483195228	-0.156942083115368	-0.17688392598434	-0.19238224028759	-0.193822471892067	-0.239371353376155	-0.267316926531914	-0.279230010670664	-0.268670515529333	-0.279631891921959	-0.277753691023124	-0.251557914312746	-0.247557946017063	-0.24576640195151	-0.217384578674863	-0.169448700271505
0.0101233465831351	0.0160197274330776	0.0904682974772138	0.172064976110129	0.14914796178239	0.0818028291114707	0.00721531168703485	0.114499399857045	0.176853719064446	0.064426632502527	0.0751117951794225	0.199399662487535	0.156042959610063	0.0249856320971973	0.0748631385188724	0.0998466272583404	0.0028116191096872	-0.0241704106125219	-0.0690139926660962	-0.0658821146930067	-0.0674962705060905	-0.0886423611007879	-0.0752762573116653	-0.0659514441341161	-0.0745437111124432	-0.0643198001703029	-0.0400298120653274	-0.0463353876443947	-0.0384980393893824	-0.101320310645448	-0.114725807670164	-0.132307598167428	-0.113700351605466	-0.100975828554383	-0.0988204349934461	-0.132312792263873	-0.138290781889064	-0.144503854474862	-0.137925810623564	-0.174767596352245	-0.197585175595122	-0.206664348619685	-0.226663390896584	-0.242259841614349	-0.217944661476617	-0.208438693277851	-0.223836469413721	-0.212847973171459	-0.18320380258731	-0.154621159213521
-0.0266404547321686	-0.0294254164748871	0.0180647583497845	0.11719441289531	0.110939846418334	0.0875800903803158	0.0526928113260561	0.15979811033652	0.199076998459032	0.128693592093187	0.157724349815799	0.245420188217359	0.194847227619896	0.0941442896169898	0.142152129779612	0.167396783431549	0.0535069896275198	0.0277614524058171	-0.0334416522073037	-0.0124622991869568	-0.00196058523099836	-0.0438365774578154	-0.0360276565503478	0.00537420666631828	-0.0107607086464054	-0.0285501263364207	0.0142922882248665	0.0150627462765953	0.00686300287624575	-0.0487759678514477	-0.0737721199228283	-0.106053994788712	-0.0980728214989264	-0.0788370282559036	-0.0830435805763061	-0.124365382101968	-0.125771764452925	-0.136033215364529	-0.126022019672173	-0.142167329820584	-0.159994480674145	-0.146822915480626	-0.176529493526061	-0.186733373786507	-0.142450685486836	-0.148136477799292	-0.175741663702377	-0.149209250755444	-0.120133303560215	-0.114531958695836
-0.00567432008086709	-0.0106027191536781	0.0209200879225777	0.100529026533019	0.0899582418819452	0.0468973697969628	-0.00128301558206843	0.112928889402044	0.13993261486973	0.0445977756300507	0.0741986303746473	0.165844188174834	0.113686826211774	0.00735300909759384	0.0697593587732903	0.113541576987196	0.0234809817520415	0.0128470480321775	-0.0403728651347021	-0.031626674866477	-0.015065860410084	-0.0497536544890621	-0.0393823403756296	-0.0180235624925024	-0.0248509305088372	-0.0194490658130424	0.00796464602278951	8.15276206721567E-4	0.0028982481571773	-0.0480015508980995	-0.0709029750492199	-0.0949734119436883	-0.0786068876294844	-0.0621273823244078	-0.0643779445524619	-0.0946808138680901	-0.118787317812125	-0.149338955520995	-0.148099617752837	-0.159175478297461	-0.195036043675383	-0.181707003714137	-0.205148386987355	-0.198062139722866	-0.161211234576669	-0.16752820634076	-0.183153589369586	-0.157581385207593	-0.134014420104126	-0.123354272726179
-0.0172745468496243	-0.0175419279059329	0.00693702363859634	0.111593034067326	0.126567629666981	0.0851403124373893	0.0698852307736961	0.198740778066756	0.162648346847838	0.07797642781698	0.135956954804067	0.180470827360119	0.117101571783425	0.0411942541120614	0.0894365644052051	0.098431470787193	0.00896083810399857	-0.0108990237210135	-0.0580132813144684	-0.0320659779224349	-0.0342512637388939	-0.0649760603852708	-0.0370844325871264	0.00209850594491442	-0.0102451090221842	-0.00759900290042612	0.0342437903722926	0.0321353949930376	0.0337211250765777	-0.0247082172418738	-0.0574560456355862	-0.0882633176579962	-0.0828927780886291	-0.0725553162437725	-0.073106180671114	-0.105065042080737	-0.131472777874163	-0.16043793114942	-0.159401366280388	-0.155445571727488	-0.187761072692221	-0.165333915395172	-0.181816821791381	-0.172474735368674	-0.154175690880567	-0.164472523855834	-0.160237061061274	-0.136773981356827	-0.131329735461748	-0.110340514830385
-0.0438521091888662	-0.0410843229670165	-0.0026315688025396	0.135338558314447	0.191199663357782	0.193858103806449	0.172942458897727	0.258290768743847	0.235991948725388	0.181753330369485	0.214093321731257	0.210070669947102	0.153428187476327	0.0677708591894131	0.059498146695901	0.0406209178852003	-0.0236464514803925	-0.0453347416346922	-0.0592728564586883	-0.0219433674545597	-0.050544406349497	-0.0657066338359483	-0.0203171448480189	0.0214405814677748	-0.0148526777992172	-0.00716307237353239	0.0537631352066456	0.0446428838161112	0.0346697097657054	-0.0193259254253318	-0.0562747957935807	-0.0905267074705858	-0.095055768602861	-0.0851368924468987	-0.0833856326692059	-0.119536096831655	-0.142022730648692	-0.175682212330586	-0.181559882501937	-0.177675363387742	-0.192808788194826	-0.1635904944457	-0.166697797261039	-0.162407979529818	-0.146399114287495	-0.139737719503878	-0.121668957871992	-0.0989732057263441	-0.0771125010458588	-0.0622734332588707
-0.0281119052629672	-0.0159693071892169	0.0233043045435252	0.12826691240318	0.205981615243079	0.251981039132474	0.257848208848566	0.305858274909676	0.270791323326155	0.248020454715549	0.240714831663351	0.202862753166752	0.168940635972408	0.0980944460015218	0.0472547483800116	0.00757494485540684	-0.0430016303195198	-0.0713054118451247	-0.0844086557155964	-0.0499533207194693	-0.0545291367207116	-0.077500119855933	-0.0479570752196802	0.00598356180788345	-0.0305009978346096	-0.0357556006294295	0.0320151912189963	0.0253942356880932	0.0167796599847278	-0.0287892895894387	-0.0813796624962603	-0.112593272729214	-0.116884648261374	-0.107842943881458	-0.103353864054162	-0.132625804931138	-0.147845787710608	-0.174767825818386	-0.175298623053919	-0.161264993953457	-0.157381968731298	-0.136449504173456	-0.138072222831587	-0.143012761108775	-0.124542064281618	-0.110473312200798	-0.099665669719636	-0.0854447177858101	-0.050383637218299	-0.0283981447659075
-0.00517466236753394	-0.0195831848625596	-0.0100095385178905	0.0120934641515347	0.138985719179324	0.142213144102513	0.254966174482162	0.216530253905204	0.0935863916872366	0.104051177592198	0.153177893922848	0.0726114946950726	0.0193375051519964	0.0246248008889215	0.0325268670700409	-0.0249992974529823	-0.0932727827602567	-0.123939627382603	-0.131905890711706	-0.0738968976496348	-0.0797451071384295	-0.116583602924411	-0.0871500452189201	-0.0156169194130842	-0.0505046682453003	-0.0672286796770396	0.006842186375656	0.0347091449770658	0.00535515642778869	-0.033302972610732	-0.0786793178871182	-0.109878143924012	-0.118705839696663	-0.0976448851057335	-0.0934618341132023	-0.126832476484576	-0.122566761380698	-0.146653963807136	-0.137229493990725	-0.121666045665356	-0.102598710936577	-0.0674248363466435	-0.0714485277463048	-0.07028884094257	-0.0268647195773286	-0.0174768342140669	-0.0185978652437497	0.0209575216659932	0.0612453896907008	0.0672127484443434
-0.0376891183361928	-0.056819074548052	-0.0226706777759015	0.0454129340778869	0.211022381070004	0.192824786761181	0.312961797540513	0.280574773822115	0.13646568640595	0.162702772664912	0.223376912922083	0.13057149660325	0.0532092851621703	0.0585020669280862	0.0574616003704367	-0.0359426483977172	-0.0985831172802521	-0.145111454008885	-0.160700627599317	-0.0948620942934763	-0.120662015912038	-0.162985989395462	-0.112301747332605	-0.0412667103747257	-0.0994479573317945	-0.117423993044686	-0.0310310188442921	-1.94497007487762E-4	-0.0401957864677788	-0.082665500293458	-0.123853149211752	-0.167870780629765	-0.170588160681187	-0.134890870388598	-0.118776542194024	-0.173015698744753	-0.177721162404755	-0.184791077989361	-0.155948907153242	-0.143644368571824	-0.0998483747954005	-0.0440977717913036	-0.0319973908615645	-0.0614724039971477	-0.0277565654834072	0.041066313537598	0.0378815848440962	0.0270396006370711	0.0877924514776458	0.130330690313743
-0.0843769381641738	-0.0905703329006305	-0.0614761927499004	0.0114252837054055	0.0870912835180881	0.0466151256957086	0.129195236011566	0.153386479052654	0.0417867468879046	0.0500441862306693	0.13421609624202	0.0509438600702089	-0.0259786520256547	-0.00787233495564673	-0.00133714372506416	-0.11523882057295	-0.163862122560167	-0.22561924694092	-0.214693412220881	-0.143620598224385	-0.189709203433206	-0.224159751691175	-0.162470656503236	-0.106309967669617	-0.163219332792151	-0.167450761937878	-0.0928355874816859	-0.0633618977107478	-0.0903225226322882	-0.109012675256807	-0.116174426739348	-0.145272481646158	-0.154079529025574	-0.114243040551123	-0.106869312435436	-0.149199099980237	-0.143687785664469	-0.139636222054918	-0.0968174742502296	-0.070087460162978	-0.0291853501329509	0.0178275684126209	0.0370296509095375	0.0193470582948268	0.0318870739585777	0.0918842611672723	0.108643353502235	0.0832607905684953	0.103500971879532	0.160737469774121
-0.108593043428611	-0.123302765809194	-0.119831457590519	-0.051430713128769	-0.0280460904740113	-0.0302753790027612	0.0300042093501765	0.0546120755565556	-0.0229290257016779	0.00104817281740217	0.0781004847606012	0.00895708163376862	-0.0300333669568399	-0.00941609360609046	-0.0405942893135878	-0.125880328195243	-0.157259490327536	-0.205157285317465	-0.192277356428654	-0.143974242176372	-0.17821437636122	-0.201810047106554	-0.158398412476466	-0.114418666402548	-0.147563700068964	-0.143301635564385	-0.0880034475188049	-0.0620694419114374	-0.0829854752585678	-0.0850433394319384	-0.0836395513309021	-0.109280337479186	-0.105493084718006	-0.0638242018586135	-0.0715943794839799	-0.0948439236097442	-0.0945155360400717	-0.0865303396859533	-0.0403619051924222	-0.00925393616800857	0.0290243323579913	0.058495079599785	0.0780767818019706	0.0652672269458683	0.0686909872523282	0.115655572866775	0.132744809845947	0.0953597090286356	0.10420621351243	0.14955688562254
-0.100340262514127	-0.116371065007435	-0.106436025951975	-0.0265862349906299	-0.0299246367140614	-0.04526795495762	-0.0306627397877702	-0.00406432608807385	-0.060593888408992	-0.0539073095306032	0.0105215355884151	-0.0213006398965939	-0.0520583774868112	-0.0335154004076786	-0.0504261548511031	-0.125322807610637	-0.160514641565417	-0.196406580654366	-0.171334406225098	-0.131941113425592	-0.167460374956823	-0.17799827387317	-0.138998244895266	-0.1242399885805	-0.169680045141023	-0.160642049606721	-0.118408457119973	-0.108842743614068	-0.130382409343737	-0.111261704902947	-0.0893270020026412	-0.0848591012315754	-0.0749510808412174	-0.0404330774865027	-0.0349857269580152	-0.0527077586005086	-0.0548710164603828	-0.0218770124318348	0.0216488086196758	0.0531546522525287	0.0777811657441807	0.0913396816116134	0.118035640530384	0.0943708094313811	0.0882828455416087	0.147065012828926	0.162565155412862	0.0962530272233745	0.102138436851254	0.155320761593673
-0.120070945329201	-0.133625705844926	-0.140367371446449	-0.102594319464354	-0.142176098165819	-0.150054183571663	-0.121156483875318	-0.0758188842389474	-0.125739690787281	-0.100373631820809	-0.0202369734179416	-0.0425724484849378	-0.0703826889954051	-0.0338577781913989	-0.0396775352177081	-0.111411148375142	-0.131628104350509	-0.169017963944703	-0.156759310749008	-0.110339179034724	-0.136900181635222	-0.148244343715112	-0.115598111275897	-0.0916847659253138	-0.125437667582116	-0.126129944223726	-0.079440964229479	-0.0682394962251728	-0.0820650674024602	-0.0634131758865502	-0.0343721823342926	-0.0325148251323705	-0.0407411013881399	-0.00588630203921486	-0.00604968492325628	-0.0257290783314	-0.023573246905034	-0.00153409975876726	0.0283755755706616	0.065322190410892	0.0806103674415914	0.0812020158311311	0.102765148284265	0.0947730246466217	0.0788361526803649	0.102751432906698	0.130705617358562	0.0764548687161048	0.0487704104875352	0.0991938907514819
-0.149577373726408	-0.159401050718927	-0.170612602943851	-0.14007706525286	-0.166920289222181	-0.170033338304748	-0.0963166225363272	-0.0620487872527554	-0.141745612731018	-0.0925435458085224	-2.82397520538707E-4	-0.0411068088326981	-0.0702952884709524	-0.0225106914244246	-0.033342287513662	-0.111958875041661	-0.130571156052631	-0.174586209025797	-0.160865140470832	-0.115971243903822	-0.148919331374542	-0.157849355152863	-0.122065331893124	-0.0944329718897141	-0.134412026583809	-0.135062046467618	-0.0775556264434748	-0.0605672933826649	-0.0753202956070689	-0.0596297211304917	-0.0329798282645606	-0.0402347753116126	-0.0546652741903114	-0.0155584679523182	-0.0241713658340531	-0.0459305037957198	-0.0500378888184574	-0.031084585971615	0.0113200487573611	0.046240575385716	0.0705073606311613	0.0808607131730039	0.0970905976758395	0.104911085966823	0.0805546904959999	0.0964773577326701	0.132874140266784	0.0953798476381303	0.0617953007151312	0.108959672921505
-0.154557669908992	-0.166714036505106	-0.181477291583727	-0.163218969141374	-0.183156182317916	-0.178867465192843	-0.10725304381364	-0.0954672816711434	-0.162003052657014	-0.110496579248021	-0.0320175822280082	-0.0730890175754832	-0.0923778630616939	-0.0438483968330798	-0.0527754281338357	-0.126183244959826	-0.127697530853421	-0.16750746640549	-0.144100246965344	-0.106997560218206	-0.136314529012031	-0.135035374135175	-0.110727218526053	-0.0909114123134505	-0.119893254145009	-0.124112796294366	-0.0811925016087638	-0.0714679674407663	-0.0752271812900782	-0.0458506976546261	0.00184613001027491	-0.00884536172288201	-0.0203224984386594	0.0195908972968746	0.00242508542387562	-0.0197897709120736	-0.0279437033089708	-0.00813296332864523	0.0321480754648868	0.0629837101011351	0.0832284607300468	0.0824439012890386	0.10486014333775	0.12585393395904	0.0884756485352523	0.0967385685026507	0.144831893819037	0.115574809106081	0.0638875126127421	0.112874873164427
-0.165407205269361	-0.177989106623372	-0.173284004063781	-0.139422925815832	-0.16299598561481	-0.170336922382275	-0.0911660622445447	-0.0818539743563174	-0.156745984542081	-0.10722818877726	-0.0232409678513967	-0.0744366522120319	-0.0869817226547717	-0.0373919541273589	-0.0424886715920798	-0.116912753937328	-0.109379272296762	-0.14516163550838	-0.12074531044985	-0.0848955925426512	-0.120564935784227	-0.130979653895531	-0.101617118688377	-0.0872819650277715	-0.12244383456689	-0.127184932042914	-0.0838270449106624	-0.0788143165517292	-0.0918473306559216	-0.0611632710386266	-0.0235532064794328	-0.0285951642397664	-0.0392566646381261	-0.00428605881909405	-0.0276517762965358	-0.0364886130548808	-0.0412893460239072	-0.0237718441126263	0.0133594505251632	0.0402003610377671	0.0635790243696843	0.0700526035859971	0.0835016877863416	0.109078846952035	0.0769529228139167	0.084111940373897	0.134173128165553	0.11058431553413	0.0594907914056262	0.114019239323171
-0.169502352130748	-0.17790822156948	-0.172558419016323	-0.136029403915271	-0.177918917312489	-0.165405170125662	-0.10991724156213	-0.0846630823441045	-0.148762074139254	-0.103650199341828	-0.0215342764792564	-0.0623085985533548	-0.0830628084080435	-0.0300807367914933	-0.0451435838193483	-0.135410230049919	-0.143444928320481	-0.173110697070382	-0.145300824876895	-0.10940062915037	-0.140823145886926	-0.148463500241283	-0.114375948128386	-0.111020636545788	-0.147486888979952	-0.124836195004718	-0.0961302392412379	-0.105917115613804	-0.103658122170094	-0.071679185251855	-0.0274717767982769	-0.0222895913606563	-0.0258138909748171	0.00926336064847691	-0.00940916545317533	-0.020066891898556	-0.0379807440348847	-0.0149305997903241	0.0342719770273305	0.0573397096304472	0.0788885857210418	0.074944267499325	0.0957840958196268	0.110668412483579	0.0700945456128479	0.0922401404850508	0.142069085143081	0.0974616994582957	0.0521809503410039	0.108084844203788
-0.131484936380755	-0.140736937076128	-0.153113562989287	-0.131859442130101	-0.16399100722185	-0.158756311687616	-0.1053164714126	-0.0939890565110565	-0.157451115676899	-0.110742919166348	-0.0393892911546343	-0.0828792035633912	-0.103109005807544	-0.0413507094889615	-0.0560962667616517	-0.147198300239636	-0.156007349848396	-0.181558863447739	-0.150938308484056	-0.114582052294955	-0.136050643800187	-0.136085024676261	-0.106095416231538	-0.0951578992833879	-0.131080957143513	-0.109652425673182	-0.0796337816267678	-0.0849478384438578	-0.0801326306719508	-0.0579246634924337	-0.0185443589885898	-0.014124052130481	-0.0161002449662779	0.0143911201850912	-0.00266506583078635	-0.0122947885977585	-0.0270487054806227	0.00693676115625578	0.0406043170868146	0.0716008663119771	0.092125995632547	0.0964553347722332	0.117282367965602	0.13129575931764	0.0922010963991219	0.116683184645239	0.165099992773188	0.126706303727147	0.071064077631177	0.125139797697616
-0.141621877900113	-0.160963201741517	-0.173023584741162	-0.154285140291831	-0.177410429038055	-0.172888451240715	-0.11491676557122	-0.12041990305149	-0.182837132193989	-0.134102217611637	-0.061782370402826	-0.109550476487864	-0.128131243253915	-0.056501729029864	-0.0734583700529568	-0.161240948327935	-0.15358732885807	-0.177852458943356	-0.137049457106474	-0.115388008807943	-0.14957368519053	-0.134265648776522	-0.109579142380835	-0.118514876983738	-0.146955920010586	-0.123645377680082	-0.10869095340204	-0.119376875820913	-0.105362063582549	-0.072600072738054	-0.022064227417497	-0.0246312241206131	-0.0193666372130112	0.0169930775692967	-0.0040497310287654	-0.0164483304709516	-0.036322392927733	0.00511664320793894	0.0469222914855994	0.0602078795157863	0.0860887418599154	0.0924505728495065	0.117293841254838	0.134886888196356	0.0879605000952043	0.107605021766514	0.162148722023117	0.11867872963183	0.0607275803519217	0.123354419585957
-0.163074608671891	-0.17878412142501	-0.173969439960916	-0.146611961550905	-0.19520265820803	-0.203361962842887	-0.143518514910498	-0.125940635591428	-0.189201089228262	-0.147522944243267	-0.0584140816566133	-0.0997497009033329	-0.120017915375491	-0.0420826993987188	-0.0456225975618878	-0.137411010621769	-0.13789064920934	-0.170876879491566	-0.13149008874997	-0.10432039299627	-0.145627949350378	-0.148922904625834	-0.115257507515916	-0.131666084830979	-0.177598362024113	-0.148918426582407	-0.123521020028561	-0.138973878982012	-0.131027855257329	-0.105655073386594	-0.0440427092758525	-0.0350971621377442	-0.0216697392503714	0.0187802186693009	-0.0118614304495814	-0.0187669261119196	-0.0396330568781184	-0.0101751453456207	0.0355711158224505	0.0416586227768869	0.0719508946209283	0.0723534548513938	0.0954435420658937	0.105333923238863	0.0616088724045882	0.0843007077733869	0.136588244789091	0.0878259962418428	0.0312775347927551	0.0975470888844626
-0.100032657550795	-0.107517315714608	-0.0955242848728712	-0.0875248117170211	-0.159634889412009	-0.19363552072444	-0.159933144857303	-0.112567885018308	-0.166110353230888	-0.160989664925371	-0.0711730876468831	-0.094821413499536	-0.126088275833359	-0.0628739101297042	-0.0527930666170046	-0.135921043574737	-0.154867576370932	-0.181261518662502	-0.147228372052356	-0.128898100096216	-0.163051944584374	-0.167534679393725	-0.143281084667975	-0.159816481295051	-0.198600194411083	-0.17502543838803	-0.156197556275458	-0.168211267241462	-0.154132639901532	-0.138334520995576	-0.0797226021155089	-0.0579110458278081	-0.0357308395899993	-0.0042510626851142	-0.0270053486502615	-0.030759781073885	-0.0579881206223421	-0.0198711957813747	0.0203950009514271	0.0322602233640625	0.0691298084501784	0.0700340873636301	0.0924387122453651	0.0947843624975484	0.0522772791466508	0.0921461663745892	0.135764834469422	0.0765864707836295	0.030544546008587	0.0930857063832644
-0.0625613516244479	-0.0722515943255711	-0.0557766603027456	-0.0736156143669968	-0.141399957221198	-0.163101371871758	-0.154415168426828	-0.119770625082579	-0.155429459605679	-0.156463731560939	-0.0849929666245182	-0.111892286847782	-0.12673003025677	-0.0747714519610608	-0.0856878019084401	-0.162660024840588	-0.176053153301527	-0.208572285996089	-0.163074479504146	-0.139069715282433	-0.17467869233034	-0.176429996082617	-0.153405113442371	-0.173354966509044	-0.199941436069835	-0.174297332793754	-0.170086768283268	-0.176520320465938	-0.146963660600419	-0.123733051489677	-0.0592857018736797	-0.0428909251352363	-0.0209258279554997	0.00541135703055181	-0.0150631949865927	-0.0162408955222197	-0.0442140862909628	0.00721045124654197	0.0553188284879829	0.0455678601800596	0.0810786106038825	0.0698408898798062	0.103415700353434	0.117262945914186	0.0607203467638279	0.0988970959202924	0.144939758955281	0.0834695547162375	0.0329701044463035	0.0999810649886192
-0.0716645087539398	-0.0884732519696134	-0.0808905681777645	-0.108316968304105	-0.173539327291951	-0.19029851227303	-0.170199366523102	-0.153211108701689	-0.181659442622082	-0.175128244402027	-0.098780564366528	-0.121123931227171	-0.134378264716506	-0.0776736066164976	-0.0730498021462751	-0.150467831312512	-0.154784884973328	-0.174662271714483	-0.135193979378524	-0.117812288820877	-0.145639934285998	-0.147311262188307	-0.133692391253954	-0.162902077070568	-0.186935473352195	-0.159985524866835	-0.165866880109566	-0.187808748194431	-0.154218661399451	-0.121162903016232	-0.0479300655975282	-0.0291856486846189	-5.43344845410858E-4	0.0236835275485896	0.00217637763867903	0.0045277941123393	-0.0203368553968979	0.0231258221352251	0.0617638140280741	0.0442995180647056	0.0753843898365805	0.0583920449658757	0.0794681691121451	0.0965137539936048	0.0454059093737714	0.064705728196446	0.100925166147938	0.0552432248642492	-0.00203778132305537	0.0643620299134864
-0.0425803669561708	-0.0519010136030637	-0.0403411597354817	-0.0634019682920802	-0.134012585746762	-0.182693200944114	-0.172461101435711	-0.130031136043413	-0.168290744702491	-0.17736029851027	-0.0897857648590982	-0.10437438007806	-0.12446522530879	-0.0605157714798609	-0.0398777543904667	-0.124251717410341	-0.140348444639199	-0.160710587223259	-0.12795958130018	-0.123020977286078	-0.153894049660311	-0.155887826359038	-0.143718077423669	-0.183634750198282	-0.220879217965174	-0.182765845177507	-0.194252520593809	-0.229549698414592	-0.202856680131136	-0.185509508189244	-0.117280859070707	-0.0863443602234418	-0.0369337666386888	-0.0168719759753579	-0.0341891565743499	-0.0270736587048402	-0.0583165650632547	-0.0117155373091841	0.0254288905213652	0.00626805214343908	0.0506316312030931	0.0422078238689225	0.0543322922664504	0.0386693069952014	5.40609569236105E-4	0.0428901653638847	0.0551363100738604	-0.00820843864224435	-0.0325328850091153	0.0360436945142612
-0.00227980228335586	-0.00524593534847729	0.00579804179812623	-0.0241578085613926	-0.105672213857344	-0.170271270815716	-0.19302613044184	-0.139302569158399	-0.153276830490581	-0.182458448305693	-0.115154606206036	-0.125898485887921	-0.134854361280316	-0.0977338882332562	-0.0819077174947397	-0.14500626797061	-0.166111119147015	-0.174217231102423	-0.146737788972746	-0.140244607472744	-0.152863284362034	-0.160161129484039	-0.145735941545404	-0.182870540441115	-0.200542132160795	-0.170863398070268	-0.192235749338618	-0.21932268686737	-0.181516281822051	-0.162834031816911	-0.0927286501149618	-0.0530112609431885	-0.0162076334419619	-0.00453095604440933	-0.0164623758829786	-0.00405794732354975	-0.0248981121669683	0.0273282320866227	0.0607597376118875	0.0334171033670223	0.0726127422826349	0.0590909712232173	0.0792803363570764	0.0603087445789519	0.0184540528815278	0.0564983546693502	0.0721774065516571	0.014005071661109	-0.0209000470844075	0.0383726399965269
-0.0219591724777985	-0.0266945115413784	-0.0090859373445544	-0.0616610203050725	-0.146285712968081	-0.173303724727173	-0.177380672608415	-0.154765832599191	-0.166883381618989	-0.168820684168183	-0.123839958848577	-0.133874005157037	-0.137726416375075	-0.0876405414047555	-0.0948052544756384	-0.143663571084628	-0.146854775140781	-0.15851436181635	-0.124612981118478	-0.122244286582426	-0.138528778145494	-0.143275125295424	-0.135757925694145	-0.174555016905861	-0.181223238885424	-0.163626995583227	-0.192082482561819	-0.211280562114279	-0.173393738524534	-0.141532826483687	-0.061988496317431	-0.012037655220086	0.0218201077360414	0.0323573975380466	0.0147934423881917	0.0312913087754331	0.0128895833148884	0.0694268448698935	0.104620613826025	0.0817431863021586	0.116749370776026	0.0888530520069934	0.121015198150169	0.118704171648362	0.0539740731434925	0.0918433831489293	0.119317094169664	0.0608561296635013	-2.25575052063468E-4	0.0647243436073367
-0.0135204565176959	-0.0126331664198575	0.0304181991021691	-0.0402605924552579	-0.116605761004919	-0.150547504506411	-0.176999955029697	-0.143152223863023	-0.144268049432266	-0.165775048666522	-0.135522246750448	-0.127701788157368	-0.140986728726832	-0.0996453100339647	-0.0897860475047528	-0.139675501815662	-0.135278627637316	-0.141956431307021	-0.11985442665317	-0.125385385476948	-0.134416724057529	-0.136274297273175	-0.148466637618668	-0.196006254665783	-0.185250330780054	-0.167671861832413	-0.212616413917122	-0.226971002723577	-0.177384082536136	-0.147191044505859	-0.0717526044199879	-0.0445525264683756	-3.43290519207271E-4	0.0121217998891031	-1.23311013319165E-4	0.0151346342579954	-0.0173305534893415	0.0426697259351185	0.0681564007830355	0.0423444845034421	0.070388961588864	0.0413002915495097	0.0842180805944252	0.075025017247869	0.00571300449467072	0.053258947229807	0.0820152484908641	0.0231630489022995	-0.037831321566316	0.0250693493281647
0.0424813512954286	0.0517346517382406	0.0910513108642818	0.0316500355339362	-0.0317290316972751	-0.104605762231426	-0.147790208906495	-0.111494442968088	-0.10963766406595	-0.149207943404692	-0.123664100170456	-0.114980780763228	-0.122943634514977	-0.105271134884846	-0.0810948246643771	-0.117506627363319	-0.122957105348336	-0.117842856362951	-0.102942606932735	-0.113613070561253	-0.125644561488143	-0.115193315027546	-0.118776002728195	-0.186350383942759	-0.179514345985544	-0.135719842821071	-0.182317455742747	-0.206743751450806	-0.168492581142114	-0.146725766062316	-0.089657752618462	-0.0619154875984351	-0.00807353020272964	-0.006164731869315	-0.0179323262600254	-0.00715546406517752	-0.0311212897452244	0.026418615839864	0.0299496899017593	0.00278540580838661	0.0304684433721126	9.6986947261885E-5	0.0389224713564239	0.0196716634116739	-0.0446251615378054	0.00892174242662216	0.0291018120622767	-0.0345705077737297	-0.0759033053991822	-0.0249902937028045
0.041045752705884	0.0399432574210487	0.0822562628486374	-0.00175917056733827	-0.0920940157355994	-0.129278074013428	-0.159355286660788	-0.131867398970171	-0.0989870601673445	-0.123408645507327	-0.12031138806958	-0.0965687927696007	-0.0789133139008628	-0.0868862836185049	-0.0668816515545902	-0.0563868485881232	-0.0400476159664284	-0.0398433362068236	-0.0343876539011709	-0.0517634997578436	-0.0476427770615037	-0.0641156017430103	-0.094169109559443	-0.170436476184188	-0.153219727953391	-0.132595029610597	-0.204698354075403	-0.237701683347169	-0.200508272112385	-0.158521810949251	-0.0884591672198496	-0.0315264490283628	-0.00161015701005885	-0.0114579464234375	-0.00686613217062492	0.0396315014165895	0.0347508564208722	0.0871843103694904	0.0789936973387559	0.0381410609239548	0.0842890415953608	0.0330200020366254	0.0511435128148342	0.0393383251527247	-0.0252815651994669	-0.00144758829440564	-0.00747707539505497	-0.0702898020805173	-0.10214545064517	-0.06276181675908
0.0453544726990362	0.0510548649270697	0.071927832301721	-0.021061804311883	-0.0961036756695554	-0.104523797085777	-0.103550943559083	-0.122930802721096	-0.0989231953201667	-0.0986059314684359	-0.0998521743516776	-0.0842833902118772	-0.0871178032851239	-0.101778378539501	-0.0744974978171438	-0.0527730577805353	-0.0654132447806176	-0.0619985655714488	-0.07503572909257	-0.0912066644926538	-0.0780904111490357	-0.0960250114536852	-0.126989686379372	-0.167956763852094	-0.147424520362262	-0.136313192309275	-0.19611739166839	-0.205141938200326	-0.181074374186758	-0.134489598971628	-0.0829188226402661	-0.0412690189190169	-0.0257303222052076	-0.0292994154288655	-0.0138479297428124	0.00440899960784521	-0.00452199419648049	0.0392740230659309	0.0481177312509306	0.0173593191168748	0.0861292146975001	0.0650895126627033	0.0913083081618584	0.0768845726955551	0.0286747757451928	0.0664166665880966	0.062699480885833	-0.00758331043786331	-0.0306340539373682	0.0112970179683915
0.0187505080292878	0.0251442623363929	0.0411857606392116	-0.0448055340674188	-0.113274958296517	-0.106153737884112	-0.088013629249035	-0.093359916979625	-0.0742513883803606	-0.0650587279224271	-0.0605430657370786	-0.0587286848261739	-0.0510420388769892	-0.062729844783371	-0.0492470595363888	-0.0333593567014305	-0.0295925589549185	-0.0273527722005434	-0.045340781233679	-0.0516010732310051	-0.0394618353342616	-0.0619871262164736	-0.0899193290613686	-0.126697204487522	-0.116694522247111	-0.110389781054268	-0.16258650761898	-0.17744793481612	-0.154843989865889	-0.114700718751527	-0.0855622111905869	-0.0468684733972256	-0.0365782975960029	-0.0422509398924982	-0.0291933963208008	-8.85425605504706E-4	0.00755075921822901	0.0420295353338024	0.0484278546737741	0.0302855279084064	0.105839903846972	0.0843151959837235	0.0961146560027562	0.0689194348580822	0.0285377864838172	0.0636959045899341	0.0344415721689303	-0.0317209039078361	-0.0403877278424376	-0.0173952505380347
-0.0244866534182501	-0.00592768160828997	0.0267649649475953	-0.0662804866083168	-0.139752251482406	-0.144016327664497	-0.130312080644008	-0.112808848624573	-0.0892834249267882	-0.0790589452573041	-0.0572064785365927	-0.0564923328647548	-0.0438764548789926	-0.0257310259243516	-0.0138233890843847	-0.0366706800164372	-0.027988714864555	-0.0320797935644774	-0.0505614153996932	-0.0492755073527841	-0.041708384678764	-0.0789202259023652	-0.0979046604070668	-0.131420988012425	-0.14918210273497	-0.152443628743583	-0.182457619516258	-0.205929283873417	-0.205804852464007	-0.166260244214513	-0.12801021071026	-0.0678215966448308	-0.0410740219929812	-0.0519484246733797	-0.0366579898178017	-0.0101802109788949	-0.00655771104831158	0.0239828829091168	0.0352908099277682	0.0272117427034036	0.0908855611107017	0.068482814034407	0.0721123537740367	0.0288716566044925	-0.00449406234284854	0.0462325119965392	0.010956748259599	-0.0842630805688842	-0.0671366209918966	-0.0398797467206837
-0.051908739061248	-0.0121824858634531	-0.00434212416141333	-0.0670771239531525	-0.110440536864295	-0.11617303283127	-0.133147385711684	-0.0982796517589122	-0.0717666730830209	-0.0668162498857992	-0.0529959721558379	-0.0509704056836377	-0.0357976765753555	0.00358065197795894	0.00645104992173561	-0.0240233742614323	-0.0134103982674079	-0.0155670180001735	-0.0225292888556992	-0.0230499349618472	-0.0224043053407622	-0.0523568677738609	-0.0546773701106399	-0.0763309045547519	-0.0920637304969943	-0.123374051118749	-0.121465370686302	-0.124291704462261	-0.148829099251045	-0.124865255675675	-0.0867240994989225	-0.0204485154144557	-0.0151106451161282	-0.0248113855329205	-0.00707508804620688	0.0081924866065494	0.0101508046603679	0.0379433747537004	0.0508097933153786	0.0502949309844867	0.0709546683999146	0.0651142853127811	0.0580185481841505	0.0102583359290064	0.0194564917997094	0.0624210257551879	0.028419078474584	-0.0432362924102609	-0.0073375239704434	-8.97842838862313E-4
-0.083783335674978	-0.0398488706405598	-0.0182122087958496	-0.0863884051887314	-0.149736126881989	-0.160297736166442	-0.134464835573506	-0.106446538739246	-0.102780175718952	-0.0987592306042732	-0.0598454509827305	-0.061710324503047	-0.0684411117373484	-0.0106542566684505	0.0437632721685933	-0.0106940393982644	-0.0148393853714576	-0.0195911498935208	-0.0328273439558606	-0.0303066287232879	-0.0329776264335769	-0.0647176472528717	-0.074376535897945	-0.0983377169339753	-0.136199028900249	-0.164998868577313	-0.158991968632261	-0.161501908033673	-0.205143605644878	-0.180905037089913	-0.146317746292008	-0.0782087432376857	-0.0670701910195257	-0.0684836650027214	-0.0486397848188167	-0.0495806059059348	-0.0282035986587395	-1.17278076059939E-4	-0.00186275216870577	0.016539592655764	0.0835091974079823	0.0886878046221095	0.076499057379193	0.0372226480925719	0.0321995375600316	0.0777238475455946	0.0428079151591196	-0.0376331283107748	-0.00624240211231205	0.0205746783572843
-0.0667274359704256	-0.0413444456231454	-0.0119140008983012	-0.0938325096381434	-0.155129417596552	-0.170063274986943	-0.128927575426747	-0.097104359596967	-0.105453307137487	-0.111572263438234	-0.0722967361468706	-0.0781670123565686	-0.0874272042943078	-0.0186856490253699	0.0287530400232919	-0.0373460715709331	-0.0391197751200645	-0.0355633193682125	-0.0588778157649545	-0.06747699875262	-0.0645823600240391	-0.099484082264013	-0.118700382602866	-0.152066260556538	-0.183979915509221	-0.197634868338302	-0.203579551547105	-0.2120649958409	-0.240049655893678	-0.220071204363377	-0.188164367172688	-0.113631135588834	-0.0893569491030908	-0.0843773888743805	-0.0662165851827771	-0.0665545768380781	-0.0576674703061007	-0.0260309064312054	-0.0145165206473292	-0.0129852503956729	0.0654445333975477	0.0769632603479729	0.0750130346343101	0.0312042824338785	0.0289750292729655	0.0770322368535134	0.0452621161651669	-0.0396594669262676	-0.0108986134281888	0.0238549082898982
-0.00419731501365061	0.00551496377145042	0.0423237120775234	-0.0314773636055279	-0.0659717761777499	-0.0907068852060221	-0.0803287173625955	-0.0489732644711026	-0.0560320789450629	-0.0894056764772947	-0.0741479291824934	-0.0785165647735841	-0.0927137857337587	-0.0427636175028032	-0.0221256348215776	-0.0833845586177735	-0.0955708648914986	-0.0878689928268751	-0.104487277243771	-0.126319842711417	-0.126296130566234	-0.136938247798091	-0.154335009027294	-0.19336141063528	-0.197834462228055	-0.186288051132419	-0.204874424102075	-0.210610911333146	-0.202295013599891	-0.186511254616438	-0.155158367416642	-0.0959202294936277	-0.0594392232023229	-0.0523983795287165	-0.0421007361603222	-0.050351866261804	-0.0645522383020884	-0.0361783853582009	-0.00271559134623999	-0.0257427708571359	0.0341157628155463	0.0377286387174806	0.0504473998653555	0.00401404414684306	0.00240621185225163	0.050841824999285	0.0352910621649486	-0.0438825827703739	-0.0308497973856795	0.0143378669257221
-0.0393874630481923	-0.0367312631157791	0.0088832231949322	-0.0630604527212251	-0.099095294919312	-0.112009151796779	-0.0698922931282736	-0.0520986243013587	-0.0885409887741838	-0.083321427423367	-0.0467685553670232	-0.0846747224856584	-0.101963980421662	-0.0280572246517294	-0.0177168691037085	-0.0884012551419798	-0.0883700930277869	-0.0967537223184406	-0.110176234181383	-0.116789996035499	-0.13316754105121	-0.154912816726077	-0.153499540445363	-0.176316664515652	-0.198480630904816	-0.192006905626659	-0.200364078334434	-0.203357447374662	-0.208142595984677	-0.216442192755571	-0.193529274828836	-0.144066714597111	-0.10630694342657	-0.0920493026550974	-0.085742320709531	-0.102731323392533	-0.118429105183068	-0.07962465078744	-0.0395286832993392	-0.0596584902559325	0.00940535901580638	0.0270360916362661	0.0461819742570458	0.0061490998231604	0.00602443436639242	0.0565932064981583	0.0529525407728859	-0.0213341749580728	-0.0105791991300539	0.0398181761917654
-0.0324925298486705	-0.0348596250845679	-0.0302879510590779	-0.0942909338947388	-0.103546465968319	-0.0991171808339463	-0.0189090195012103	-0.0355019631173883	-0.0893600698126034	-0.0624051155308442	-0.0255928565931278	-0.0835065564044336	-0.0937613627748404	-0.0041463959416869	8.77208073864545E-4	-0.0991708201331934	-0.0930745186570409	-0.10785293818826	-0.107061849312583	-0.0878655840074338	-0.114352399276839	-0.138442757334669	-0.118160368576229	-0.134234766235363	-0.180818527271277	-0.171540456939407	-0.153393769878993	-0.159389358033552	-0.17270156965338	-0.17821738500844	-0.17242067927297	-0.145331910792203	-0.116724600776183	-0.0965545242183216	-0.0922528533987393	-0.120428773006015	-0.145866065349158	-0.114729542979596	-0.0808526536119392	-0.0954422440258572	-0.0324984886152581	-0.00910278210260846	0.00278765046603211	-0.0276568917643287	-0.00989965393337759	0.028219834633844	0.0254626186355159	-0.0177079092717857	0.0017522091658211	0.0412217289554124
-0.0607938063410986	-0.0705864349509136	-0.0546182646346538	-0.0953789894839282	-0.0930647590329712	-0.0954186808455963	0.00303989784923212	-4.28525815484552E-4	-0.0827126894359408	-0.053006334664086	0.011238760465167	-0.0485888978904144	-0.0787400099783656	0.00704680350026097	0.00880807238237554	-0.0966380953710976	-0.104314861579765	-0.143303663207235	-0.136154718177751	-0.101463640779588	-0.140095695779395	-0.167861498114603	-0.141556306944845	-0.148744176946124	-0.204486904893442	-0.1920045791516	-0.168523404772671	-0.167540345086124	-0.174689875854898	-0.184587792658813	-0.180488586023934	-0.16797174642529	-0.135869313829618	-0.103113774428247	-0.115466971244558	-0.145782107346156	-0.169674854897211	-0.143915058859919	-0.103487989085831	-0.11869309545742	-0.0523702016126514	-0.0269009779816399	-0.00604148189972342	-0.0343119110548512	-0.0213955243469105	0.0291863023400289	0.0377855486931228	-0.00849003068083985	0.0125034694964989	0.0650988996883531
-0.0485222135367869	-0.0674044074586091	-0.0587107621390791	-0.0859306046755847	-0.0831173456394712	-0.0754700443647605	0.0342240245641699	0.0479089405763378	-0.0433889607957518	-0.0133625560728081	0.0762808492118315	4.65463087618796E-4	-0.0484558971346489	0.0358294807805898	0.0407760354647119	-0.0589614556900117	-0.0792331848029448	-0.112619069651586	-0.118299518899643	-0.0892273997929951	-0.120603484685904	-0.143532303911454	-0.120846033434656	-0.126989248935192	-0.180968022494168	-0.156255032438154	-0.13048666080138	-0.13394363305768	-0.144865588668816	-0.162034006297065	-0.171012698022331	-0.17810722172735	-0.155365621385449	-0.116314747477536	-0.122760396061299	-0.162509372440669	-0.184112940546284	-0.172952461700153	-0.133403879206297	-0.12740713431982	-0.0587454854606566	-0.0265361302682721	-0.0138275942061883	-0.0399731471285542	-0.0406487611552033	-4.39894157522736E-5	0.00405032038168464	-0.0371588297799752	-0.0229102671931641	0.0284378864374674
-0.0802107918423201	-0.112658346828586	-0.0991927053815777	-0.0663983839016493	-0.0479983866518346	-0.0667157627818706	0.0605771171952722	0.0910891222926119	-0.0339951680934008	-0.00288077237449249	0.124700105155935	0.0475750844614262	-0.0304834596947714	0.059715166007369	0.0613575105029722	-0.0413229438065154	-0.0753593022631067	-0.121757199427355	-0.125975960320641	-0.0895184068526389	-0.139684581855509	-0.153873215324281	-0.111819826454205	-0.109196766349906	-0.17474281824884	-0.14104030767258	-0.0981807683351856	-0.0980777165274279	-0.118075672540273	-0.150134777471795	-0.166341714954433	-0.19844273654313	-0.175990727181723	-0.127126425177434	-0.140630074968336	-0.187505016324365	-0.203651653198577	-0.200608715293651	-0.164070543026291	-0.144113798142748	-0.0875006142523735	-0.0452897486003046	-0.029907570474338	-0.0548942631334065	-0.0547441544314394	-0.00344161666853093	0.00415840209503099	-0.0350505684980133	-0.0115472764478672	0.0471111754025704
-0.118908813496563	-0.148242805191423	-0.135046581405227	-0.0803916963365789	-0.00163589042654346	-0.00523244228047331	0.135027060405333	0.11664945427075	-0.0145203139894616	0.036294506574734	0.147599747553452	0.0511519625919251	-0.0199096444975908	0.0662840593054006	0.061091625112748	-0.0638147159863253	-0.109761360692835	-0.164520859059612	-0.149104130459954	-0.0979804168750667	-0.147900702201525	-0.173816467395248	-0.120734689978793	-0.0993188150982598	-0.165847312850369	-0.139250184811934	-0.0821893492074911	-0.0715662678849604	-0.0985777526066188	-0.124344040799902	-0.135114047283784	-0.179306114980215	-0.168439343523267	-0.111129352907424	-0.117342907257607	-0.17283436750127	-0.178112876547901	-0.184028244359992	-0.155672094932923	-0.132150246742382	-0.0821311088652129	-0.033152311821245	-0.0176496879687681	-0.0442380778739643	-0.0250912859687281	0.0413140804982985	0.0490167746280064	0.0176244473659247	0.0587800441372037	0.122551410201833
-0.125006100238028	-0.151919314461646	-0.121932051654916	-0.0648430315067607	0.0520545143547083	0.069764629365826	0.233569771833636	0.214860341979331	0.0587854015120967	0.109221756210831	0.210251971912164	0.0971823805214953	0.0211613320455926	0.0767671701643787	0.0767005022201644	-0.0221228895743424	-0.0800915536604981	-0.128585413670747	-0.123013290762346	-0.071424506424334	-0.109240670236248	-0.142333964257216	-0.0928618298098412	-0.0442339468642094	-0.112663861387215	-0.101832727655616	-0.021375601085853	-0.00191656350814369	-0.042604294226591	-0.0833176332510936	-0.112814234641979	-0.156095128920042	-0.155821178168672	-0.115345922425461	-0.124433154604235	-0.16906066936735	-0.165152928053267	-0.183136581696132	-0.158780919267773	-0.135177385832811	-0.0938221008327148	-0.053316417734013	-0.0440849891579544	-0.0720118645555994	-0.0534839529813899	0.00600766344280831	0.0128556228910754	-0.0144913992091295	0.0311310909066738	0.0890029271061495
-0.111503226759554	-0.129714417717035	-0.107741550600581	-0.0551595729549907	0.0412253308370089	0.0420851654986244	0.166851781086858	0.147724332662128	0.0138016464780959	0.0477635872374788	0.128704862151873	0.0397377693713784	-0.0270927418615321	-9.61912223405698E-4	0.0184506371569255	-0.0610889472455426	-0.123191752402138	-0.16501397539696	-0.147607431948249	-0.0860458353579255	-0.116517878222808	-0.139319228494227	-0.086157639690938	-0.0242571189000929	-0.0765167196426467	-0.0725773551370153	0.015397594247195	0.0366367156549484	0.00980227233218495	-0.0393600283115975	-0.0677252719248944	-0.108014188285098	-0.109744650728943	-0.0763298239561638	-0.0846375549248672	-0.128632155644468	-0.138521586418097	-0.169288485339994	-0.153680387357859	-0.127047525802639	-0.114260214723432	-0.0738714904121106	-0.0694609411315714	-0.0784476139968626	-0.0593551899034501	-0.0348568609461547	-0.0153695188186932	-0.00671718172905504	0.00917129113695499	0.0479199076527541
-0.162587687177276	-0.18036129118282	-0.154796638676394	-0.0769126517402292	0.00160753198986121	0.0335307865160622	0.124457514076106	0.11307400992233	0.0186674634262589	0.053975853464918	0.1251721856264	0.0694341244209381	0.0259959837988084	0.0458458288658053	0.0646933064242969	0.00832948119117866	-0.0297134497261162	-0.0747202018923529	-0.0654151032572611	-0.00835877332104614	-0.0448926679167279	-0.0631092807892242	-0.00591085959483331	0.0437801029600349	-0.0206618887220421	-0.00468418802082692	0.0888909941190665	0.0809337328295483	0.0547143479546945	-0.0012342738925236	-0.0343254274497351	-0.074197518827629	-0.0715408752873793	-0.0655616671669903	-0.0788836566199966	-0.11204005491313	-0.128236026107647	-0.177589810398386	-0.180838460751324	-0.161401302582692	-0.170259156307889	-0.140152254882311	-0.141470017474724	-0.135971542516052	-0.116955779764919	-0.111183664295546	-0.0969645350640292	-0.0771231715016594	-0.0666614989750536	-0.0551112372569591
-0.0783051197982296	-0.0927419099287171	-0.0655923028363357	0.0325098532785005	0.0769312417227181	0.0334360388255388	0.0736445612456482	0.14622041937335	0.0615877259240821	0.0189203953153983	0.109294457580854	0.0968083129731935	0.00944884638398036	-0.0180853182361657	0.0418951198156105	0.00682761475266349	-0.0368882947711686	-0.0760443793313332	-0.0648043288434998	-0.0167293552653047	-0.057070799374695	-0.0764008473943247	-0.0187136880681486	0.0150153218088012	-0.0324948265127654	-0.00675394742351296	0.0639092036431225	0.0653304474837441	0.04885583420892	-0.0146260104705202	-0.0421090260724398	-0.0711374916122151	-0.0655670796612691	-0.0585382287391816	-0.0788472075738279	-0.111925258740087	-0.143710079808986	-0.184455519170576	-0.176982278141	-0.171883541341741	-0.2019668665672	-0.171592544719847	-0.172928274705711	-0.165661738913502	-0.16081612582963	-0.149680994898879	-0.132365714018216	-0.106800346041278	-0.108949231307239	-0.0945291617955441
-0.0484828481588913	-0.0574135719947416	-0.0391035822437996	0.0415798865882169	0.0551196299156798	0.0038603409104916	0.0279495367568062	0.113854709739764	0.0510321300971876	-0.00198286260039765	0.0804597525677219	0.0928116332776707	0.00646913995622209	-0.0159964230107921	0.068605225690363	0.0134690595800634	-0.0332612692557908	-0.078447945465813	-0.0768441442946701	-0.0048482701689089	-0.0415032480327083	-0.0757484105687491	-0.0110562023014154	0.0200355113168296	-0.0259777514671313	-0.00281805734325418	0.0613944536010306	0.0466824751040986	0.0303856357382266	-0.0285435054507471	-0.0600436936863648	-0.0858244548955654	-0.0788863628880196	-0.0720439020283817	-0.0903094754043609	-0.11844575034616	-0.144506841949824	-0.171919783791214	-0.182144568773735	-0.165310492025186	-0.2091884874052	-0.182718290678409	-0.164992503253735	-0.166907082432318	-0.179629937719379	-0.166993305894817	-0.137013525433053	-0.135131485560996	-0.142560858874892	-0.1160829906333
-0.119959307264655	-0.121713493620851	-0.109031899538333	-0.0459398243410753	-0.00128359158520136	0.0130473156955813	0.0587139443204777	0.0579906919177442	0.0153582287773073	0.0255838389615021	0.0644764084274182	0.0560381950582068	0.0171027706378448	0.0195772001392911	0.0705243555286821	0.0116639266458931	0.00525801710706227	-0.0290808966718663	-0.0163718150153659	0.0546412871233739	0.0213990019285875	-0.00269645264610342	0.0606346592585733	0.0992863693253405	0.0396045353259269	0.0455827085433187	0.1223407902478	0.112440068707666	0.0737142960403631	0.0255075656430899	-0.0169496920029936	-0.0457480793703137	-0.0497356233196373	-0.0495818278574388	-0.0646829444040678	-0.084622822007847	-0.10133293522767	-0.141785244514578	-0.163380820534191	-0.138959908140832	-0.188960362303544	-0.159313455402474	-0.137103181220004	-0.139769324609949	-0.13998447013109	-0.128804868764129	-0.0958080150542946	-0.108532136928949	-0.0923233629486907	-0.0714162240321149
-0.122449755057517	-0.109856197214095	-0.112260257714093	-0.0894492157925198	-0.0554257251245615	-0.00310805443688267	0.0431701589245014	0.0109911399503224	-0.0203138246074694	0.0102943187105104	0.0319548815255223	0.0150006460432702	0.00464518158474463	0.0195464206592476	0.0299661652198784	-0.0153016798129359	0.0110627204727335	-0.0105582540483743	0.00336909174882846	0.055663936554728	0.0341137098569909	0.0155277906802834	0.0609130091407149	0.111732053526397	0.0734652265077516	0.0583685674503144	0.1239107930549	0.130729725990216	0.0871167886646056	0.0535505899135536	0.0164907635157802	-0.00142401004200378	-0.00703403209731989	-0.0124173410822169	-0.0280532830990267	-0.0410231789638994	-0.0555230818854513	-0.0945448315425257	-0.104346084054573	-0.0888261741425466	-0.134000131500261	-0.118375782036642	-0.102598892661141	-0.098610402042375	-0.0965004741904635	-0.0947462165835267	-0.0673727136306028	-0.0707414426173021	-0.057313808807258	-0.0536793295387645
-0.121511597958852	-0.102755210667376	-0.100548299305393	-0.0552064596533976	-0.0211943980963306	0.0229944199908358	0.0569287315856644	0.0384204676635117	0.0150937719082449	0.0403989378068586	0.0551579328306615	0.0421584811671683	0.0315396081871993	0.0230352383769859	0.0417845460837671	-0.00829802317863093	0.0030362495376727	-0.0253979260905773	-7.68737192330578E-4	0.0490188320678232	0.00974398079632407	-0.0067660682308451	0.0413382981557609	0.0822782087654032	0.0451364357883134	0.0531034325315739	0.115260544333168	0.100333709981683	0.0704174945452509	0.0290913369755896	0.0110304042580874	-0.0181255676355183	-0.0167982432778492	-0.0206615536691031	-0.0367335764172336	-0.0537372036979308	-0.0813673675441325	-0.109480406646963	-0.114815304523148	-0.109006329512906	-0.164703013994283	-0.165968046020193	-0.151324546634287	-0.142025552867055	-0.146239307953121	-0.152697569744883	-0.124486584530876	-0.11699020985936	-0.1137742651373	-0.104064004816675
-0.191474954453358	-0.176563752992153	-0.190651231890199	-0.160015939992076	-0.139980251199181	-0.0737620219186803	0.00245344863916399	-0.0145242166343877	-0.0607801494081718	-0.00952790070552833	0.0377320918127843	0.0108040447751552	-0.00981129610548943	0.0156806128967084	0.0339912365616104	-0.0253133844341692	-0.00251223846921598	-0.0309358292615573	-0.0170862737850427	0.0474462354231189	0.0167087167132618	-0.0033479628915207	0.0342027553543784	0.0885268632439949	0.0541441198874082	0.0422960194363593	0.105444617149337	0.104349413615417	0.0715793911162791	0.0505478921671646	0.0532495668419183	0.018943070366736	0.0213695778763247	0.0246223235801397	-0.00298731980874275	-0.0166830383943638	-0.0481277146235363	-0.0614778741557729	-0.0447962387160645	-0.0340237907830218	-0.0838583747283451	-0.0912982573340213	-0.0869891943210395	-0.0743533636008752	-0.0671902759929207	-0.0787573222381977	-0.0558700500714621	-0.0328329335945796	-0.0410217732039564	-0.0410536439068342
-0.177226082662285	-0.155227546874537	-0.160031039372684	-0.163331185176768	-0.133690154699925	-0.0753229936403217	0.00397496512693538	-0.0234252513528506	-0.0711803945504215	-0.024807181631024	0.00778335229921059	-0.00647696257319654	-0.0173950381196737	0.0183407865587356	0.0308601231794946	-0.0217014034820559	0.00767706693270201	-0.0102761693330788	0.00323536764032957	0.0610576969623299	0.042353093899495	0.0274362635252498	0.0667355309192199	0.118854193233208	0.087696290290045	0.0703488738003398	0.1282794569044	0.132865516379406	0.0934136890092037	0.0748360256731284	0.0707518616940513	0.036904642385039	0.0289360228369966	0.0229631753610585	1.20817860658423E-4	-0.00840271815447457	-0.0259008470194495	-0.0461867063150725	-0.0480788150890079	-0.0482304067445552	-0.0933788810855858	-0.0823006091690596	-0.0790403197721239	-0.0769996593637883	-0.0735442299910702	-0.0782845537540555	-0.0575280003405929	-0.0335349124598555	-0.0361674310575384	-0.0397847488924891
-0.211784450472351	-0.191327793678822	-0.170999143385421	-0.163740387921343	-0.107586835988885	-0.0307444297785462	0.0470130144889362	-0.0232690756262366	-0.0488685002657384	0.00865341567852305	0.00949077270725706	-0.002201848649889	0.010771872663453	0.0388390520605736	0.0374324139616013	-0.0240834062702657	0.0330076340139152	0.0143948879961966	0.0524617811636299	0.0937870618302684	0.0497643522399446	0.0429297444104546	0.0921491377869277	0.11952933709474	0.0630303951938708	0.0747327891578317	0.135707271420787	0.118783533250381	0.0725089424263232	0.0403883792037233	0.040527679804732	0.0150617458638284	0.0206690517937364	0.00247586658112627	-0.025307376803585	-0.0281720020203207	-0.055576979569275	-0.0830132523380399	-0.11243267162183	-0.131715081030254	-0.178046275553074	-0.177428833017101	-0.167036572745236	-0.154384203801745	-0.161268270039219	-0.164496544903445	-0.135850948049047	-0.119877134274918	-0.121094311058788	-0.111214016903855
-0.237068055007851	-0.213568857143451	-0.197692653244338	-0.189248847172849	-0.148208626803741	-0.0685803968116992	0.013838138218658	-0.0609250697818443	-0.0893050680562676	-0.0203577954676927	-0.0149397018392577	-0.032435215322207	-0.00762320069283706	0.0259958725582128	0.0379993465510157	-0.0282523467465159	0.032849649063632	0.0134471246335346	0.0592513435828396	0.100615306824663	0.0487561623856151	0.0468265053016897	0.0951147862154548	0.111363726916336	0.0475059736127451	0.0671689213994042	0.118320564587765	0.0940223595701577	0.0612685814480544	0.0379830168977076	0.0598033726134645	0.0336039281040219	0.0456867217752529	0.0312435394100079	-0.00277560766886754	-0.0153884467057716	-0.0560365437731005	-0.0762924855939548	-0.0995243335334245	-0.125342075421173	-0.180730323931578	-0.193019250968471	-0.173331057126964	-0.156891224849815	-0.162554870493654	-0.16353828019036	-0.122988194897749	-0.122571709454251	-0.134207965362724	-0.111535624747094
-0.227042572258949	-0.202725696419362	-0.188189172731703	-0.191159324557069	-0.140884766615361	-0.0459749797684797	0.0206143995054028	-0.0815916640048185	-0.0891009364605617	-0.0125343861407278	-0.0344735423666675	-0.0548454659800167	-0.0150413988259243	0.0234513853038908	0.0246821010625319	-0.0158862917686297	0.0666978935578176	0.0511265702931501	0.10283590508579	0.125015086668132	0.0756316451437131	0.0877340313198224	0.132250820733244	0.141594209322205	0.0934354801604096	0.109390316043208	0.143340577510028	0.12204346164457	0.0935092415351581	0.0766882260791879	0.100339795569311	0.081740957294602	0.0887721010073835	0.0598758782793194	0.0245125189038592	0.0218466201853752	-0.015071580158437	-0.0417136828949041	-0.0530520291076331	-0.0957408647495722	-0.156611623369617	-0.17896668061921	-0.16280252837939	-0.137496328998383	-0.149826063141395	-0.165663147213221	-0.132042525445441	-0.12265793605711	-0.143610007587837	-0.13602895882695
-0.214118166363474	-0.183321373054514	-0.161968194189961	-0.172173760446105	-0.16197885017475	-0.0900873475940258	-0.029314080156152	-0.0806058637476182	-0.103144875778302	-0.0396507275385683	-0.0407083093604887	-0.0510007346067979	-0.0229591106361174	2.40342794171521E-4	0.00270370871214248	-0.0323252387425804	0.031243103847894	0.0192685773254053	0.0515676357830276	0.0910817958963517	0.0521388224764605	0.0463820935219974	0.0927907156073919	0.116993608680964	0.0726742729345883	0.07173866316445	0.112401151496121	0.108629745330297	0.0848392164118299	0.0745439423110469	0.104399471883461	0.0793973739288717	0.0908498182380357	0.0709548503936251	0.0290127741648437	0.0260708996603782	0.00100762332992045	-0.029077103969585	-0.0362366254472054	-0.0628266812618914	-0.108757216389916	-0.139998858384802	-0.116085897667187	-0.0905891560141934	-0.102295958788305	-0.115548470862547	-0.0724553801486226	-0.065866873529495	-0.104028455566974	-0.0811350350888191
-0.186961013219236	-0.167311176493919	-0.165715747061434	-0.156893693287375	-0.131768651108072	-0.0508283256387293	-0.00720471977767049	-0.0780181626227098	-0.085602023324046	-0.0274126533256324	-0.048714836543961	-0.060364605527567	-0.023226631725728	-0.00474936222764714	0.00581654411906919	-0.0170525426157552	0.0509845294884608	0.0464544900469836	0.0938547878384553	0.107956185080581	0.0688144062007394	0.0891993122461032	0.120809175397783	0.112365086191125	0.0836855886929937	0.112985616473867	0.124045614098056	0.102428077239538	0.0931444041062555	0.0834157110459212	0.118614962190353	0.0961598567695193	0.107377844048313	0.0854513052479761	0.0475858102942396	0.0414825000782023	0.00840079960457527	-0.0305960515080222	-0.0318825147342939	-0.0489393139132282	-0.0987357499939666	-0.129670684649764	-0.115809574006601	-0.0870078672477462	-0.101116265815621	-0.121003886712429	-0.0771409180354688	-0.0609387519679452	-0.106065872964229	-0.10010182053002
-0.168391452687984	-0.157572725657235	-0.162409908251667	-0.16336321404881	-0.145284341019231	-0.0485797622830012	-0.0044290581807075	-0.091085223603665	-0.0915525502446054	-0.0296051977275499	-0.0571362266458712	-0.0840648555670763	-0.0475566349725381	0.00116682931200045	0.00385106253618891	-0.00858778946221389	0.0735655311818208	0.0747663562345895	0.128334623175903	0.133877683444611	0.101150028401047	0.130483345327608	0.149075224655655	0.13108083302378	0.113972889360345	0.145087808524969	0.143862646449536	0.117474661353613	0.118410856976213	0.115356940328449	0.151342620346133	0.136323198694253	0.147009387693404	0.12283855137954	0.0868162894013317	0.0929344141244478	0.0620195080875305	0.0205391867012201	0.0213635201229506	-0.011062155459445	-0.0798878907878763	-0.118439144844771	-0.110828939125655	-0.074054492240707	-0.100650976580682	-0.13971961898475	-0.0938439697572287	-0.0743143167194116	-0.136076413529102	-0.140869030258551
-0.122800365037609	-0.118904885116573	-0.134727212240838	-0.145385794221327	-0.147252829131545	-0.0516060678730204	-0.0124453130914227	-0.101152693631562	-0.10593699215771	-0.0394343850283211	-0.066826363557866	-0.0976500058487573	-0.0625436291091204	-0.0178856502444817	-0.0144896847134861	-0.0221434621808708	0.0571595917642332	0.0746363351095674	0.119860720425298	0.106382700441405	0.0976155578334295	0.128262791446668	0.125843084293387	0.104601361588433	0.107022827781195	0.137518642111964	0.123513412898707	0.103385970105814	0.105814283222094	0.118140732252992	0.149826804777175	0.138247114256584	0.149385620706182	0.130280469057392	0.0994037494910971	0.112970214347654	0.0852122288637286	0.0399381114968307	0.041999485894072	0.0305290723334228	-0.0277340821312617	-0.0702372213960623	-0.0627798695379336	-0.023551917508434	-0.0642033270932007	-0.105367179314957	-0.0576116599665577	-0.0385656308842828	-0.111525509110157	-0.121021686298718
-0.107903490454465	-0.113674518051079	-0.145051877954124	-0.155890537682311	-0.156110418863979	-0.0598886831589285	-0.0408464161930718	-0.111409972022844	-0.102798620541419	-0.052040674720127	-0.0688077226813759	-0.0926562758904277	-0.0601199027854047	-0.0201082065995511	-0.020720412913829	-0.0241032578589932	0.0400868714775644	0.0593979176131557	0.0911303939388793	0.0685138860835256	0.0626479097874637	0.102747885536806	0.091148442816473	0.0681454761050989	0.0892274297122544	0.107211044326523	0.0802677943971531	0.0734890836099062	0.0863684152416938	0.112717230222877	0.15626742755964	0.153883543141385	0.174079638776133	0.151935864627205	0.119516427954834	0.126787272379325	0.0955190372180803	0.0616982331401992	0.078608504285986	0.0455813510758543	-0.0160681609935362	-0.0586490476356426	-0.0520971388479688	-0.00852977622353562	-0.0472805793559943	-0.0879837406233392	-0.0442388196436555	-0.032660467276786	-0.100168793033051	-0.107995970566208
-0.160189198998294	-0.161983822192905	-0.173077089467515	-0.208193569963711	-0.188082895311114	-0.0989205359048092	-0.0367874649627274	-0.11754979762916	-0.138215352541859	-0.0687594997633471	-0.0547110485518069	-0.0991355787462072	-0.0805908790484809	-0.0229479892035995	-0.0202181666943416	-0.0769647682965062	-0.0155964251050909	-0.0126127608529398	0.0290457616128525	0.0433177867567557	0.0169913338544013	0.0438814466445722	0.0610479550108258	0.0552329605885494	0.0455902111541976	0.0616359320759736	0.0747307714140078	0.0695133046620118	0.0718400141475607	0.0946369586759006	0.150277236323311	0.138278688410166	0.149848220286612	0.133952054806112	0.102195664784642	0.101576992401294	0.0751370572463751	0.0236148496439094	0.0276750189269652	0.00337400682606146	-0.051830527737171	-0.0909725488754825	-0.068771590608599	-0.0204529143805679	-0.0599743674880521	-0.104189749484437	-0.0559689072399229	-0.0515032735829404	-0.103767352086626	-0.0887380129881632
-0.182543475680678	-0.194786442979352	-0.21311916071984	-0.221911068993096	-0.200837129509768	-0.110244272483279	-0.0557302101959318	-0.14259213750022	-0.165209965816523	-0.0728628442253066	-0.0647287564790126	-0.126720249562959	-0.091991237141294	-0.0254052466879249	-0.0398628661443975	-0.0970508251204885	-0.0341836821542864	-0.0421857299436457	-7.53917497604485E-4	0.0176717523354574	-0.00774149497896105	9.29180851882381E-4	0.0159590350297823	0.00772764494596833	-0.00225809579702589	0.00987736522065841	0.0149892086898763	0.00762871594718266	0.0236965867105074	0.0468341472474726	0.123844500865697	0.131449051864884	0.142291156019229	0.128455623507996	0.117633181284729	0.108750427249139	0.0662205791158197	0.0438654989418844	0.065135972912772	0.0353337857306446	-0.0102161174966015	-0.0503237458235121	-0.0307731445295508	0.00870725806039732	-0.037557275431959	-0.0647831519665008	-0.0141590194804279	-0.0274975191546167	-0.0934106895353317	-0.0592120213181805
-0.204447233768237	-0.225367749248301	-0.226093195579866	-0.23443542485315	-0.217240184404392	-0.145716311511886	-0.0793804419477116	-0.140499291915229	-0.17802987944059	-0.0938871897207267	-0.0391935352554702	-0.109843607415249	-0.106912864725917	-0.0178410616901045	-0.0266497392542578	-0.121639497480464	-0.0786304592259362	-0.0984025204831887	-0.048672458193806	-0.0246520385021763	-0.0687016009054784	-0.0617419529345556	-0.0286353876531402	-0.0502962916593912	-0.083295550794038	-0.0464244656991738	-0.0313144521428864	-0.055309178948202	-0.041128536862635	-0.0389424902449344	0.0326715711573865	0.042345263754495	0.059726126236391	0.0621191579137417	0.0530365123681215	0.037471533052593	-0.00178289896536241	-0.017860182995045	0.00724139419759953	-0.00173538964533765	-0.0252929173831662	-0.0581744584788704	-0.0303026157757018	-0.00762677037586808	-0.0589112356144852	-0.0519930581691361	0.00568326741984235	-0.0259459097956817	-0.0797657803756778	-0.0228933236960355
-0.170202858657603	-0.194352025929797	-0.174306617179054	-0.196440828808543	-0.186856656157592	-0.133875157702697	-0.0748286644323469	-0.111694261330381	-0.149092806052506	-0.0985242018041004	-0.0389827545721408	-0.0909369812149103	-0.0872291902229364	0.0112246752431471	0.023765368743673	-0.0546476020959945	-0.0179634312216743	-0.0324467421833247	0.0100121514991378	0.0109327101637437	-0.029366995337178	-0.0228452001424812	-0.00488605264290899	-0.0562934291746347	-0.0942978958820433	-0.0444129576583531	-0.0473204025508872	-0.0996695138359065	-0.0893950855311064	-0.0908645447475687	-0.017444774793196	1.66458900128314E-4	0.0335623597167258	0.0289104096323666	0.0077325613314261	0.00831067349653695	-0.00967476735305574	-0.021763401928245	-0.0244268106401363	-0.0479556184370579	-0.0659452898307362	-0.0984740306962937	-0.083603241647441	-0.0693443117403176	-0.0993556655804076	-0.0994929937556121	-0.0742503685136977	-0.110876883935073	-0.141116345225297	-0.0946211864462362
-0.145075775725592	-0.164338944006116	-0.132548431663464	-0.161208854518076	-0.166214439654216	-0.152470427855951	-0.101405726712382	-0.100572522242404	-0.135313784659337	-0.112159043171781	-0.0286720596036529	-0.0743687536139714	-0.0778241324848936	0.007224049645539	0.0386973920389864	-0.0285985134178147	-0.00409974520288387	-0.0012542193722541	0.0332209497694302	0.014772464890197	-0.0208222155773352	-0.0114762919684378	0.00176194167436996	-0.0658498498251094	-0.110096838029403	-0.0723879298756184	-0.0780667780957223	-0.127652281608055	-0.13784661603702	-0.136739530762271	-0.0697721993842572	-0.0340168545824694	0.0103931493167342	0.00118009610825338	-0.0165108727094276	6.84938594196591E-4	-0.0164320152522006	-0.0308530952195518	-0.0298101448031382	-0.0448522003427702	-0.0611715168696911	-0.101517474948103	-0.0931627773977913	-0.0929671470904118	-0.123476749380394	-0.118933689083967	-0.104704285636801	-0.147923255979352	-0.169800854170852	-0.132750829193284
-0.144583755841274	-0.158297021693633	-0.118002756396307	-0.146866765492553	-0.149827280486936	-0.154156295005453	-0.0864266815401065	-0.0660026822873148	-0.102875063015147	-0.0755249205858276	0.0343398199569151	-0.0132886863186455	-0.0381314581903213	0.0641487965540051	0.135038181249294	0.0739011319746142	0.0735091480678875	0.0709306856012338	0.0744721263511034	0.0629388904695446	0.0423238528764331	0.0213491854123393	0.0228339669933612	-0.0426840219229522	-0.0915549790942048	-0.0613858984081811	-0.0624451705097928	-0.115639637573148	-0.150693180596624	-0.171853481563381	-0.132249486974064	-0.0822229997468265	-0.0509396345837281	-0.0617256912189685	-0.0584484154852418	-0.0185847550245188	-0.00730320664068585	-0.0405690488108385	-0.0715753766969317	-0.0727793106943383	-0.0716870343996121	-0.0894964275910795	-0.0981021330606615	-0.129064830472397	-0.130451400449445	-0.11040427863632	-0.139466893669074	-0.1721058285982	-0.157540468969474	-0.145220278072975
-0.106642269976237	-0.11318338797251	-0.0821082180840281	-0.134453655354569	-0.166931063928276	-0.179836446221674	-0.108964541812201	-0.0775528706086666	-0.122820932715617	-0.0878998313932801	0.0166096868853524	-0.011384551185867	-0.0270256421510079	0.0704291663216336	0.160687941390446	0.107238410607762	0.0744665853645523	0.0707590874182273	0.0449218674210096	0.0385211845439863	0.0463603596683546	1.43793228093838E-5	-0.00691821068718345	-0.05725980688549	-0.09330499504939	-0.08088505369423	-0.0831298153748028	-0.127582163706659	-0.160164958943208	-0.177787230415439	-0.15569751284198	-0.110217634186185	-0.0888900939019236	-0.0911252282319208	-0.0791355887351318	-0.0485354388685947	-0.0259621275422915	-0.0424610359345788	-0.0729909223666464	-0.0617604264203227	-0.0335926209505088	-0.0309629838999852	-0.0563340608421773	-0.0999433141454202	-0.0806906485166527	-0.0548979200567955	-0.102177098973759	-0.119636625530711	-0.112987834922709	-0.11342093814931
-0.14652296849277	-0.145589940283774	-0.122919792329962	-0.16481880118956	-0.203497536211082	-0.213327324856657	-0.112062834264831	-0.049628625009668	-0.110583292834664	-0.0456156459078145	0.0983284052975088	0.0690896178713126	0.0496253617945811	0.171908974789378	0.289879408547437	0.258007375171998	0.231480629204743	0.218377025724769	0.159087551254624	0.190235047350321	0.215071326718189	0.128204790418853	0.128358608032869	0.100297771354987	0.0418393320690222	0.0289104709652967	0.0550159708173296	0.00765772424309682	-0.0522542146916714	-0.0753032171940972	-0.088225356443651	-0.0580466276795375	-0.060365822195322	-0.0601123706307062	-0.051512230690956	-0.0178422250336497	0.00847951673569366	-0.0275991632678077	-0.082751618108379	-0.0469973462361847	-0.0250305955771586	-0.0295498656152445	-0.0596351150293215	-0.088246961068696	-0.0670496177056046	-0.0646878704876735	-0.099020401085439	-0.116380862975794	-0.122127626022362	-0.136500138912928
-0.202161321086065	-0.183509500194838	-0.142071952056767	-0.201438026265925	-0.226528069942396	-0.202905774498469	-0.0732832849469858	-0.0140372816095805	-0.0672679907054564	0.0307089815858559	0.175135038456907	0.15119318114207	0.135484885723378	0.261129285429054	0.384713200079793	0.363338092413093	0.357779744572668	0.341962221971323	0.244408536167739	0.304743328875354	0.366138514618643	0.237089003519234	0.22254130631937	0.256727356221371	0.181584148609162	0.123435719130021	0.174014451149356	0.146166483339116	0.0568212851193047	0.0385172225941046	-0.00569274077414227	0.00733010088678285	-0.0207909894357893	-0.0413249870797241	-0.0336692341133962	0.0171033332849238	0.0623803323012695	0.0132078749866382	-0.0545575285631795	-0.0172756105880747	7.89912921551373E-4	-0.0027669035966967	-0.0281449277832959	-0.0451722180760049	-0.0234847747381807	-0.0377595999856069	-0.0658072814933142	-0.0718653859105975	-0.0918102422721848	-0.124654744822863
-0.240535906957218	-0.187601831479361	-0.143140171622716	-0.250102705986033	-0.262682022544693	-0.200790367085336	-0.0378924048580888	0.0157200371892086	-0.0498980475917609	0.0691722182269221	0.204546673910448	0.196490025963656	0.176153467675703	0.257776147290759	0.388621868770426	0.391756101632989	0.336045340731355	0.322213233379619	0.164675603226785	0.248322103446759	0.374787152280693	0.207214333145267	0.164826467173039	0.295590396779028	0.279660498233945	0.148821274961292	0.207192187227706	0.255344049124987	0.167610364683235	0.158991691266457	0.096455841643062	0.0926310594008839	0.029350076687983	0.0155778277415368	0.0200944123345686	0.0693095305551943	0.129020154814488	0.0805711438519264	0.0213315476663998	0.057969226440522	0.0678006507915649	0.0770541270424083	0.0434723631689575	0.0480429351078184	0.0907585677952455	0.0429139461346407	0.0170193125880236	0.0532631931290416	0.0226709198932621	-0.0349206481143665
-0.294651000053605	-0.244410237794765	-0.210652068482462	-0.24488522378528	-0.257688521521282	-0.185081992271084	-0.0294590936589715	0.0102918692850627	-0.0474603005459925	0.0938691577654185	0.22247353331056	0.21450955831236	0.227248364275731	0.306514954054726	0.430375463704338	0.480242060890233	0.484649039754752	0.448199932019135	0.324923758335179	0.438699218955643	0.511719305404921	0.338148675271423	0.340575707155374	0.460639074779626	0.374496997430831	0.263553655021236	0.341216387806663	0.358476485984813	0.234446479138597	0.208260762289462	0.128487084725266	0.115047739854104	0.0432954757638341	0.0307853376455838	0.0367511966816415	0.0804750628242967	0.136701994125369	0.0720938626114476	0.00329397631242395	0.0389958049253441	0.0387631854368204	0.0392600300320346	0.0251831396432575	0.0396122289391575	0.0719405709231117	0.0212637513493087	0.0216929709098619	0.037760113225624	-0.00539886431806508	-0.0622110748120492
-0.331939845976017	-0.306340125805047	-0.272532498931232	-0.274658489965289	-0.296317670610936	-0.227172163737916	-0.0354604757533156	-0.0291664500614076	-0.101873765931919	0.0549194274148577	0.234163619792148	0.201105066959979	0.184791333831178	0.338713816702335	0.478983940467284	0.441541057609219	0.399150668707963	0.321816149790323	0.269112351303648	0.391928780935298	0.393371851489377	0.226475687862451	0.26103650373238	0.333265457711282	0.215629747369273	0.143171792414247	0.220809372511746	0.207722071621019	0.0993568692941387	0.0721669328240544	0.0427189328717171	0.0388130862607429	-0.00217185926368746	-2.4877148958344E-4	-0.0106771873333875	0.0148577277967892	0.0484353426059593	0.00864040799093704	-0.0266777414049509	0.00493435055253466	0.0218004076994321	0.0276266149594809	-7.93389914937388E-4	0.0130162740300475	0.0583444087451525	0.0133370906267007	2.7924455410677E-4	0.00781726861054551	-0.0185843578299198	-0.0569447181948835
-0.279176607408619	-0.244115778673966	-0.221423086800391	-0.219226648103668	-0.204293014524332	-0.147313053519916	0.0173249631541177	0.0416548558264306	-0.0242615788437405	0.0850371112657255	0.235858814428313	0.210730549355997	0.190671755092227	0.307534012290767	0.440629148045676	0.43134594988918	0.32454449432151	0.265395063165041	0.188143048148054	0.242931640866641	0.271810996303156	0.160728489268211	0.14239994032324	0.203953773875569	0.16805576824281	0.0896055896182209	0.13384982511166	0.150559900278291	0.0732135135966771	0.0472701079396731	0.0194077840764058	0.00716942385171875	-0.0184464122095556	-0.00287129125988718	-0.0126395597348576	0.00902351677440281	0.0449767517373431	0.0332772799166487	0.00310869468140767	0.0425092626334937	0.0644223162523946	0.0841226379827995	0.0400022592115804	0.0405033525327595	0.0904161610470376	0.0492380941198048	0.00705563006332332	0.0199979058176899	0.0146076611570603	-0.0357481472519945
-0.332302613202378	-0.299233837539869	-0.252633305326679	-0.261770994652023	-0.245924504670221	-0.146508067623832	0.0342767711612684	0.024829304263583	-0.0233878710190759	0.105852982794817	0.251882210287336	0.2203283811373	0.216319957726477	0.335179413725561	0.459188018352968	0.367630062815535	0.282257894239455	0.20559867148076	0.15432362918834	0.232790387757849	0.250009612613573	0.127492252228599	0.146083278209053	0.204280711504475	0.12117814444914	0.063283418585353	0.132741521035124	0.123802788576466	0.0218710701180191	-0.00381998226240588	-0.00334057079492056	-0.00812107602680359	-0.0350748983519237	-0.0371618498150621	-0.044927332323665	-0.0257625141771723	0.00704488978796349	-0.0143699212038929	-0.0422943280814103	-0.0209657606066786	-0.0187499914326207	-0.00523971720770318	-0.0529983901471187	-0.0484134300515857	0.0123280129846381	-0.0236323630787073	-0.0492322656093552	-0.0305445764763316	-0.033751341250732	-0.0667937748713359
-0.381921502718021	-0.372445684760122	-0.343518081232746	-0.282530204727649	-0.273265470129746	-0.200880355010291	-0.0386213987925702	-0.0415998708111319	-0.0865230738698388	0.0376064051469767	0.200892277684728	0.190294490258452	0.18358823024248	0.318070787515115	0.426836882472954	0.37687863403692	0.346962227916039	0.281157363462363	0.258226077142234	0.321590454091078	0.304598827186023	0.201282735610486	0.2348646831158	0.250117191044368	0.150414439998229	0.12761538794226	0.181437389007016	0.140058133758973	0.050633055804288	0.021559619280285	0.0169858706086539	0.014964394034624	-0.00495735232838503	-0.0102062627394165	-0.0196333565985137	0.00822872033107188	0.0165898543465432	0.00118337567593509	-0.0389976887202935	-0.0156734225628864	-0.0276444972556358	-0.0218695710863107	-0.0480025552804234	-0.0398232829035987	-0.00327951385584109	-0.0503223627080406	-0.0543457186270919	-0.0567335809071216	-0.0961052785481045	-0.112333846169467
-0.271090700362816	-0.28209410001911	-0.240053991702824	-0.184132293306098	-0.202943261590616	-0.214004620825331	-0.107222132274381	-0.0505418148893569	-0.103989157185125	-0.0543116159218451	0.127645205104529	0.130465078759312	0.0906013619253654	0.224446363819844	0.356013461296167	0.340235772682784	0.310284945450048	0.262612797051477	0.246000638156866	0.296092052366012	0.272666151238065	0.197737724175719	0.218309396755725	0.200779334587065	0.129814449327989	0.129782743426352	0.151861199439232	0.0915437388352134	0.0412234405276713	0.00218392608177227	-0.0237426033962213	-0.0181417293840849	-0.0258147451072082	-0.0317514247664575	-0.0348434250220545	-0.005248170036346	0.00694656456630713	-0.0115282229024315	-0.055112764205645	-0.0366536805915451	-0.06517187082612	-0.0559395142745007	-0.0865606584084674	-0.0959734679520032	-0.0596189743162308	-0.0873863822906252	-0.11128764364233	-0.116964078177742	-0.134021479938899	-0.162673443316336
-0.189038419091361	-0.197637544834366	-0.162752108323927	-0.108648898941107	-0.0939782517223466	-0.0898868929730285	-0.0109909194815716	0.0502305217541985	0.00956673474302193	0.0350582212784071	0.169120389000332	0.163266776228803	0.115669571432644	0.202583806366346	0.318190979527983	0.293019413153519	0.204498442632558	0.176002074310057	0.121840020612459	0.14945259819113	0.160287610205175	0.0974059930546982	0.101902689143558	0.117491363317815	0.0815780267329681	0.0744010814544439	0.107482089230094	0.0738556634512153	0.0356043975766309	-0.0114802723967825	-0.0530579767801186	-0.0698423521442018	-0.0719963850379969	-0.0698896809118564	-0.0605032991733849	-0.0462643085000435	-0.0246947537236458	-0.0451743455252595	-0.0806055962949596	-0.0584786347284356	-0.0798456613432425	-0.0503544504256895	-0.0938665669487833	-0.11296491782447	-0.0544943140470223	-0.0765904842892116	-0.122445084217721	-0.112118309952645	-0.0943162034402578	-0.125129844366099
-0.134531309231173	-0.15408238525933	-0.1215378119045	-0.0401294911400681	-0.0458002645150095	-0.0847575121883824	-0.0170874562272697	0.0960608070665783	0.0438693345275809	0.0423151333782425	0.1916205455561	0.213174565657145	0.151281382691948	0.201717962466908	0.325704800989975	0.296776295980482	0.233358078116139	0.207326803806139	0.169040068520479	0.204798360048668	0.199687679243493	0.148541617891808	0.181392759816355	0.203467891535273	0.135968829750169	0.143672884770104	0.201819831301829	0.154813101191463	0.0941287401313673	0.0227210291267051	-0.0378913801381019	-0.0643185979285723	-0.0722848090692771	-0.0757310256069708	-0.0755500070747597	-0.0609555695632224	-0.0365418232199956	-0.0813953083885137	-0.146568090377865	-0.101998260347364	-0.141907333402593	-0.119264471181976	-0.146017273471002	-0.146404523418901	-0.119066617934939	-0.155933797323181	-0.168858734417707	-0.153982399736389	-0.159796023399434	-0.186693952828434
-0.117447954593558	-0.121088729004888	-0.0563923054291131	-0.0394783800731762	-0.104511859654249	-0.190843176540785	-0.137483633243864	-0.024872158168841	-0.0763500124071388	-0.0831720696179877	0.067855107136091	0.0877703790159564	0.0392358056960325	0.13165207728396	0.250337440586394	0.19937814541387	0.221121859576472	0.194151800524296	0.195956636077715	0.229109299803576	0.198284619921638	0.162011276765785	0.189131571984656	0.147350611737376	0.0725530715280789	0.0994575862189798	0.132418982200544	0.0533730911745446	0.01233497747653	-0.0438125073313213	-0.0594590230308829	-0.0477599049795309	-0.0428001123796771	-0.0647817943538134	-0.0697483184850068	-0.0333939500298398	-0.0201378561348642	-0.0515536305386659	-0.123041458568056	-0.103330960517644	-0.16069922825451	-0.161374735488793	-0.17161212364361	-0.169049238219513	-0.161039468850427	-0.184991427738237	-0.180347502712551	-0.191060151740895	-0.213748588720571	-0.219895625410962
-0.201203577746864	-0.20063863512185	-0.121199273364964	-0.166240274487304	-0.16836157866261	-0.177832762020491	-0.103531555112316	-0.112444029487285	-0.143151565151252	-0.0995780078687692	-0.00564347326400004	-0.00703734302686565	-0.0200699172407794	0.106896101118939	0.178492328834653	0.132937760899582	0.181869597123672	0.162714331973002	0.176881298385372	0.185207379085334	0.169512711421254	0.135499906985239	0.136696122030293	0.0789333977178951	0.0267204000004588	0.0454693867003787	0.0469337744224532	-0.0195776035546417	-0.0539124760390549	-0.0711866077860899	-0.0621039962990395	-0.0366449865352971	-0.0333676007935385	-0.0516200825607505	-0.0453860206616325	-0.0129996974457622	0.00635203443828664	-0.0132372246798001	-0.0657255095754354	-0.073144533366259	-0.10222466237848	-0.107523086172332	-0.130611868226713	-0.131963058045847	-0.107837449263975	-0.113627337886229	-0.137828361303872	-0.145533502777727	-0.133781601536313	-0.138892681228284
-0.184101917063844	-0.175157479477081	-0.0812954219228271	-0.143582644265498	-0.132332016679054	-0.152639672132532	-0.0835281640822114	-0.0893416572200127	-0.126418422366946	-0.0945258761747279	-0.0166663576855969	-0.0108840325786417	-0.0276179286388247	0.0739319870884362	0.137550944533075	0.107902784798815	0.174911496069076	0.155424918666517	0.194608735566955	0.191125950454059	0.162667118669968	0.150495420693647	0.16240749660378	0.104193559767564	0.0414035256056331	0.0779435254053241	0.0768826133081635	0.0146078195827809	-0.0181454315394254	-0.0537689795348966	-0.0532924912406266	-0.0389891337675761	-0.0280238547786865	-0.0611733107320631	-0.0509865627498377	-0.0151448518613425	-0.00964723356891922	-0.0228418809449995	-0.0744178516398482	-0.0985193220555102	-0.120029862158937	-0.122720624634819	-0.154759387804197	-0.170176467719446	-0.143381039552319	-0.142188290353732	-0.173597657490208	-0.177099109953962	-0.150733440004771	-0.160680912402872
-0.0646411794310501	-0.0500074496551379	0.0285803815927608	-0.0512636719594586	-0.0691716836650409	-0.097231286101879	-0.0554619329690991	-0.044173865369603	-0.0741825702338154	-0.0638911402081462	-0.0158517894640908	-0.0173367754723968	-0.0338155676978994	0.0446360037376184	0.098222559691896	0.0686458758719708	0.13733343114246	0.119350450504578	0.16089114640876	0.173243703922915	0.14025037700988	0.129464181293808	0.154084462616755	0.106871868576872	0.062568922593809	0.0991112014649026	0.092609547680305	0.0357026532253969	0.0201724720851574	-0.0270261750834747	-0.0403013692572958	-0.025631829590503	-0.0180161088381718	-0.0685007605509519	-0.0576827818934487	-0.0383733460601719	-0.0333339360057909	-0.0549417166158078	-0.0812887237738262	-0.112347904460172	-0.127062387837547	-0.137584013551223	-0.161527996995591	-0.178652762646275	-0.149873878408607	-0.147893612276821	-0.176237332380666	-0.161691464693205	-0.122228269336899	-0.148988189872765
-0.00511291175736522	-0.0142472859974353	0.0326569010382871	-0.0108833241185833	-0.0132765128014716	-0.0207927646696438	-0.0166527690554625	-0.0566666737297256	-0.0403976937482666	-0.0551231041191278	-0.052596697192324	-0.0359154088519037	-0.0344041543235532	0.0254232002592723	0.0670340061206352	0.0349803731091512	0.100703009976948	0.0820231082143035	0.127144734742266	0.123817671817282	0.0682974632568018	0.0720292400127362	0.107151286834644	0.0641252137228126	0.0130743492754966	0.0542011806478808	0.0558282608066445	-0.00396555710773275	-0.0168735487076205	-0.0679536226824384	-0.0933688045824775	-0.0763700740991802	-0.0704134109994897	-0.119726751271477	-0.104332809450029	-0.0983694406927259	-0.0882398358918906	-0.0938292173355442	-0.136276872467419	-0.183275907724826	-0.18286320582909	-0.183264708895558	-0.181208046558505	-0.21064274311675	-0.185620422305307	-0.152766352832771	-0.175680575403973	-0.167298152534035	-0.103752848932034	-0.10783339695853
-0.0475720206016834	-0.0620900402158155	-0.0413922734968909	-0.0463201812887731	-0.0244176866001488	-0.00605669842927499	0.0141615149386143	-0.0364268874471117	-0.0283335321369866	-0.0371326456700677	-0.0547522799885146	-0.0655913945453527	-0.038732808833861	0.0137591433962172	0.00843268183389516	-0.0133773626636634	0.0436239446545873	0.0439848914877445	0.0872324329813941	0.0590991516488057	0.010758213718158	0.032063837480377	0.0399311178612521	-0.0278767236576686	-0.0590973885987444	-0.0158298574760093	-0.0363986638517426	-0.0910106603492657	-0.0959315243642197	-0.119825531593252	-0.116843632526705	-0.0873684302173825	-0.0654141905052997	-0.103029237756912	-0.0984061123837504	-0.0850529822855927	-0.0734129117146891	-0.0602483997569194	-0.0845449029838921	-0.118089940117413	-0.105400906847495	-0.091261351475955	-0.08602261502626	-0.102417699207753	-0.0746893543061546	-0.0565719916481198	-0.0812453759048688	-0.0699198814862661	0.0136046257697803	-5.4764966021107E-4
-0.041951345579074	-0.0547133983016847	-0.0682356762431434	-0.0694036737010911	-0.0362140336119402	-0.00570729282737195	0.0253778138245783	-0.0381242171085721	-0.053945564736322	-0.0393042073721931	-0.0717783290437008	-0.110513408697532	-0.0781741939608473	-0.0327585116291767	-0.0825354741493276	-0.0759964759861789	-0.0437307617514785	-0.0291648412319764	0.010074553270225	-0.0249410795359265	-0.037136840663092	-3.14713604858608E-4	-0.0189017154033841	-0.0705721037575931	-0.0751323871301936	-0.0499583580287524	-0.0794080558264009	-0.105194609112403	-0.107188181606213	-0.094832233898202	-0.0781392302981294	-0.0509370813677569	-0.0348911862447545	-0.034842037970599	-0.0153858327342152	-0.00430914881260907	0.00575987128869148	0.0235392642304314	0.0344993672034129	0.033568873593814	0.0817313010902366	0.111823782478247	0.104903220150275	0.0999501798798181	0.160132658428976	0.154268152505853	0.123694427653652	0.137353053538474	0.212288694916192	0.188751401915513
-0.00910148984652671	-0.0250126985928795	-0.0460032932438795	-0.0473328160821648	-0.00582934631738802	0.0384195082691579	0.0605781202346215	-0.0136212449262761	-0.024315490618303	0.00369005361732477	-0.0352106977480046	-0.0924331593288846	-0.0703232453453571	-0.0323162969383547	-0.0888957546877123	-0.114085117589342	-0.104374600987978	-0.102034230923859	-0.0726655229557421	-0.0970715920834368	-0.114475938567692	-0.0959050216403674	-0.103730752370789	-0.124842280587687	-0.138650251315931	-0.135452514857726	-0.141865789381556	-0.152222378575467	-0.16452056295448	-0.144417189303729	-0.143398291813055	-0.107441458955321	-0.107134348914204	-0.0884084910362393	-0.0526448395090668	-0.0475786106255473	-0.0361593238504974	3.63117678733393E-4	0.0301685568583995	0.0579004788266737	0.12342579537577	0.180297431691532	0.185065387841424	0.161279076804482	0.215420164750207	0.245148524501316	0.220525329160436	0.206259903583448	0.299754192048672	0.303949033411115
0.0150683256369809	-0.0031536207208127	-0.0331934959413372	-0.0522210229672427	-0.0165993164206503	0.0329851965771056	0.077720567348863	-0.0295550083094947	-0.0465115058163335	0.00567138283212702	-0.0416756762224407	-0.107619724937988	-0.0898216889368892	-0.0475115876588804	-0.102727147821269	-0.157516843428421	-0.163547560425969	-0.184373182146002	-0.130537241427199	-0.122349893979837	-0.156136787004234	-0.149411165607767	-0.133808491813893	-0.135047185870584	-0.155381652783007	-0.158080176907987	-0.150109960044312	-0.150104899321037	-0.173975235829702	-0.151173401667916	-0.1526374979669	-0.131732124033861	-0.133907956552564	-0.109350083636126	-0.065291944846005	-0.0723665164527341	-0.0523162024610247	-0.00832557378116311	0.0359686787301591	0.0771617013111118	0.170497605539976	0.245472833823349	0.257864899062119	0.227519132579052	0.297947955434564	0.349346829451575	0.31505864788089	0.32041142962403	0.46235418855077	0.427550356990835
0.0400143912214772	0.0141607255064314	-0.0287288474232727	-0.0352860958652045	-0.00675131647831307	0.0224430500910675	0.0428198822043809	-0.0157516202155264	-0.0423087694989061	-0.0115422510987425	-0.0585554545439535	-0.121745282799179	-0.112740501221099	-0.0906426618120743	-0.13942556533775	-0.160361407058778	-0.175886859081897	-0.178660460555086	-0.149064678435716	-0.168988095084831	-0.180389408133166	-0.164532293032659	-0.172995974282329	-0.150878835524813	-0.146584616799972	-0.168566323064557	-0.159059293712162	-0.126630623168771	-0.157122327892811	-0.122776494844388	-0.137175735879181	-0.135757982647568	-0.145358082050756	-0.117626074683562	-0.0915433508806862	-0.107939420716963	-0.0654484170653228	-0.0343490526452203	-9.34271907394195E-5	0.0527392439535413	0.137352567568242	0.231590076399581	0.242550739679508	0.20378012613237	0.280198598777212	0.345152046914568	0.2959375670994	0.316155324892711	0.505306676261102	0.443689238125352
0.0589312002310173	0.0519050476489497	0.0237461155170173	0.0216742177189577	0.063280429088904	0.0840277477645217	0.0857811295740078	0.0379887649854952	0.0295887716706106	0.0432700102707732	-0.023129126214877	-0.0642349466277525	-0.0569807658167181	-0.0738900743852663	-0.120913766200899	-0.170544896407179	-0.191488361528381	-0.206481204572371	-0.188611442232801	-0.190821613846814	-0.206683356701219	-0.21214143898563	-0.203376398281925	-0.155470014489047	-0.169179763216361	-0.205815125655686	-0.169893334582935	-0.129144503699052	-0.167580787995874	-0.165107774289471	-0.229786703258831	-0.238734595099364	-0.25661045466485	-0.240595641845285	-0.214507270150471	-0.227737587614908	-0.180835673577244	-0.152887379656098	-0.136813295939927	-0.0940654058811064	-0.0213606870289327	0.102089556552545	0.110899593917197	0.0518548325653075	0.158915931878069	0.262184428809751	0.2040463755401	0.235651419535838	0.483906594554646	0.444531273458793
0.0675209775214637	0.0732371608290934	0.0463708105235178	0.0451752327623927	0.0958018644576494	0.0980448085661841	0.0934170767420172	0.0467108689025844	0.0457798756634796	0.0518752037442045	-0.00953146023194222	-0.0373956827601233	-0.0303561451700306	-0.0581862443466346	-0.10101157716011	-0.113166517520623	-0.129399199294611	-0.140180399866376	-0.12975696924393	-0.162271890227093	-0.172423189660331	-0.16662189234261	-0.169990700059383	-0.154583239515487	-0.157270548103521	-0.184783558403768	-0.173561483138057	-0.150574318689726	-0.174024583415693	-0.182800680963917	-0.243548522242321	-0.250403026631476	-0.250191590424463	-0.235079519890194	-0.212606643431969	-0.227700862972443	-0.185789763674826	-0.162865075242834	-0.164659331684094	-0.128693914463355	-0.0617566363023857	0.0489060976703	0.0475862244545245	-0.0282238543098126	0.0689161842072883	0.168105163466243	0.106175339410435	0.123122731567709	0.35652650182056	0.32033649062001
0.0574645451394234	0.0636934276073596	0.0347212158345376	0.0461604150851544	0.109605886612299	0.116844502638075	0.0998034860648791	0.0871027146872226	0.0858942745494361	0.0743246391400153	0.0143108980695098	0.00775799231744844	0.00241974450908636	-0.0583000819314594	-0.0707743530768198	-0.0646175476946371	-0.0898144096663943	-0.0829708396256561	-0.10055604299063	-0.131878054043193	-0.122716978701616	-0.115504996750755	-0.121429027353439	-0.0935133234801486	-0.0893582032437584	-0.117373382348682	-0.0891978352466158	-0.0629098104176823	-0.0906076834445813	-0.117971585180148	-0.201726766815021	-0.226985068172536	-0.236959483875388	-0.231640888074408	-0.222515538264932	-0.238700827283519	-0.205786630584233	-0.19645235700224	-0.210937964209301	-0.176631603530346	-0.159666667476492	-0.0426099097392518	-0.0564316399259071	-0.1128523521485	-0.0123124639293341	0.0571434900502236	-0.00168092060640345	0.0527712247154766	0.275389414104097	0.217368508922915
0.0268137048953206	0.0231526838924858	-0.0270891833468709	-0.00222574130244111	0.065414974538014	0.0762780286389163	0.070188358888888	0.0487323512135778	0.0522955522493735	0.0483853065060761	0.00724145557798169	0.0248230704699961	0.0272772300835213	-0.0152084494335849	-0.0128523771038065	0.0319872697503167	0.0149383772037184	0.0428047226107421	0.00659471121097042	-0.0438816359215125	-0.0232630292395778	-0.0159680058527546	-0.0424592295832762	-0.0370976951413245	-0.0367443581840675	-0.0591376789891798	-0.0508042875208303	-0.0439094719057301	-0.0752762054565625	-0.0757050451389057	-0.134534341534231	-0.135575192434244	-0.148617039415427	-0.14449779165544	-0.129303404322757	-0.125140709589352	-0.0941155988445558	-0.090278621900842	-0.126872153874849	-0.103236330770323	-0.102023266270722	-0.0250567190885937	-0.031875984538288	-0.0873240659423569	-0.0274343157335927	0.011455902676601	-0.0445489779980113	-0.0138715252203456	0.1498759574127	0.111833638204336
0.00333170553482164	-0.0114706330111985	-0.0536569964266936	-0.0586050367169948	0.0167664298934623	0.0518622575863277	0.0409543443121137	-0.00760819861552274	0.0108016371245517	0.024479631126973	-0.0237756429189157	-0.00596964544448403	0.00924904887266696	0.00432916522237485	-0.00122073193494604	0.0480250144619405	0.0565709601624477	0.0965419126098805	0.069507152577429	-0.00119305844778531	0.0299658450939615	0.0582194498006447	0.0080817002935047	-0.0223978814954851	0.00997362896834329	0.0115147623224667	-0.0233073164254737	-0.0335005124506376	-0.0376628277943679	-0.0243643191338597	-0.0623860703787401	-0.069130954781757	-0.0711458148774581	-0.0743528899018512	-0.0660475926973086	-0.0368008817283725	0.00331579653115418	9.01412830287351E-4	-0.0348746471591906	-0.0217413166072807	-0.0305332132676253	-0.00125342408636135	-0.0158396622110538	-0.0523126766975583	-0.0157602958362123	-0.0111520858488551	-0.0771013935209442	-0.0495901473004149	0.0650037063819722	-0.00143552231915404
0.0453790081199514	0.0253825798916845	-0.00873487481624587	-0.00568130493790273	0.0413016775519032	0.0629678622946053	0.0223177932002373	-0.00140089110472993	0.0338893885425892	0.0195604665524815	-0.0262784999621561	0.00629334458891474	0.0123062832593573	3.71688864142368E-4	9.2822326417413E-4	0.0585825284658558	0.0486170005979106	0.0876476803375929	0.0631626049894461	-0.0165457746884131	0.0111194826371174	0.0514354063221338	-0.008589639053225	-0.0513809556071126	-0.00651354701278891	-0.00150981373026048	-0.0499356723359742	-0.0635725176048201	-0.0605650388705126	-0.0359690164177718	-0.0391713744300062	-0.0435996501046731	-0.0338855513264387	-0.0333978794989232	-0.0187297057920001	0.00990904177466814	0.0417514900552253	0.0385802847442178	8.58282614998493E-4	0.0107468373364253	0.00211996091774089	0.00670244136873798	-0.00422751220565167	-0.0346507333119862	-0.0255980579572567	-0.0294329608645222	-0.0876382004959565	-0.0885083765479511	-0.0411290926403116	-0.0737882983853501
-0.0136766741329811	-0.0291795567065736	-0.0620238959375708	-0.0443782319476319	0.0187539684926391	0.075989161395616	0.0215747606178245	-0.0281792429078418	0.0316065756079406	0.034820444962813	-0.0242590827890303	-0.00722392063239519	0.0177297964854858	0.0128423831085055	-0.0016672696771347	0.0605652981891252	0.0798880313721064	0.122663567837784	0.107401316681079	0.0175904824901794	0.0329551069566352	0.0880493168534514	0.030175581346387	-0.0244348602249921	0.0264947878703179	0.042115284770447	-0.0248591712402886	-0.0443892676633234	-0.0236307497197593	0.0017236603766298	0.00646991616730443	0.00476212171657143	0.0169392868226491	9.80526302913221E-4	0.00934992810265735	0.0433395100924211	0.0703840892303369	0.0699608988059515	0.0206123135402848	0.0122299514406711	-0.00900123783525025	-0.0288797200605986	-0.0370518050295614	-0.0565323533311499	-0.0612524542336867	-0.078708553740614	-0.12589340902695	-0.12665285838551	-0.102117270292611	-0.126365608901566
-0.0874903369961981	-0.0990924006296255	-0.113856679428872	-0.0985647993432702	-0.00639606230716292	0.0775408342024563	0.063983651034135	-0.0154259195630721	0.026378622548366	0.0569923069648773	0.00329588907651498	-0.00100262529005973	0.0285157894024369	0.0337345108878145	0.0140975485461525	0.0387042977257508	0.0685245287278282	0.0990545281607845	0.102634977656081	0.0367466727183854	0.0482461136030594	0.10157546449638	0.0625644819307608	0.0170654657343771	0.0414862676676716	0.0601644703586619	0.0212922058213155	-0.00831873345351985	-0.00563901014252858	0.00405414390651481	-0.00332185920733645	-0.0161625181092272	-0.0132753314256154	-0.0351907205788659	-0.0302257209203651	0.00270824815513833	0.0263286457155167	0.0227375411656464	-0.0264194889773856	-0.0343721069923422	-0.0532813723974894	-0.0630035543749957	-0.0694774117834736	-0.0774637386298708	-0.0676473255281853	-0.0802490058254064	-0.117018259063418	-0.0995453340557398	-0.0553179142688219	-0.0983279780186803
-0.134581519315485	-0.150519779225953	-0.183999342108693	-0.173368352656218	-0.084049888944393	-0.00381993021349178	0.0358167838489944	-0.0489461668461909	-0.0512814697571986	0.0223643220510808	0.0195816098359936	-0.0245477217057114	0.0016754950081058	0.0402975941528411	0.0217742585723944	0.02157987938637	0.0595549604032508	0.0821588207552632	0.0988174469708617	0.0591737166107002	0.0498158944263718	0.0854413453386048	0.0597609262146342	0.0207707638106599	0.0375165840696428	0.0472232509061067	0.010868475659374	-0.0136931044605776	-0.0193470116493699	-0.00791421257159751	-0.0217723309826344	-0.0311185527376498	-0.0288132293242411	-0.0433066610876002	-0.0422616247614007	-0.0114478848583293	0.0109069001673516	0.00714775074250913	-0.0363029892035965	-0.0373716107339868	-0.0544648463032237	-0.0635220313703979	-0.0634322906444433	-0.0650544812941469	-0.0501717464312298	-0.0641705153490268	-0.0943347373453201	-0.0688085427282359	-0.0179239238644465	-0.0602631075672204
-0.0797087232801274	-0.0860376252930853	-0.0872003109344228	-0.0795252146764651	-0.0105093977095439	0.0376350653536783	0.0538270504386957	-0.0109450366606781	0.00209450413205716	0.0400590545179727	0.0228104102382623	0.00155803360406449	0.0374184464583962	0.0749071524981639	0.0642202615277716	0.047649750275526	0.0924125752557787	0.100389072273717	0.115564052601366	0.0761784417580276	0.0460878276326438	0.0674037742867385	0.0668779100074309	0.0224692521346125	0.00667382229625329	0.0370354637281336	0.0244529011621992	-0.0166151580035346	-0.0227352766897734	-0.0420176850861516	-0.0530047737470162	-0.0512312764161585	-0.0391322847968904	-0.0684969602594941	-0.0770485142418195	-0.0477602232962735	-0.0411487337472103	-0.0547634159843333	-0.108961611077339	-0.138131066533389	-0.168917172224138	-0.188265808367346	-0.169043072419314	-0.164108999712474	-0.174942104675855	-0.179533186658197	-0.197838954261132	-0.173791714021142	-0.138615784559333	-0.150251635225263
-0.0811015003833908	-0.0882788570393777	-0.10410959108032	-0.0968110256969193	-0.0407430351683096	-0.00204575095585463	0.0173867297702195	-0.0401318970155421	-0.0352936826996613	0.00609939239732809	0.00580933164068552	-0.0204220673117225	-0.00917932056169947	0.040441925023998	0.0458967324680438	0.00517551696081277	0.0566489879835677	0.0579586686213954	0.0891714147067178	0.0592292921327772	0.0248413140568038	0.0490064322913469	0.0473805075322093	-0.00555959242784156	-0.0275784687108195	0.0130177269454198	0.00292050079891929	-0.0461252030479755	-0.0582118784883119	-0.0821642903596631	-0.0650766083057122	-0.0566014718372487	-0.0326422018069432	-0.0569593966171644	-0.057220804715894	-0.0390857065253005	-0.0379610758922556	-0.0674089938159304	-0.0974424181500131	-0.137245808411418	-0.17246158929735	-0.191731134339198	-0.191727304880146	-0.1867525432886	-0.189452499063585	-0.19312082254182	-0.20665062609824	-0.206240360887116	-0.173765427611493	-0.164957123084253
-0.0474676539906421	-0.060904366179347	-0.0784486932036114	-0.0884984425824852	-0.0390540431405167	-0.0117586342015425	-0.00590768301952811	-0.0519778964585019	-0.039985549169581	-0.0195607723147015	-0.0193082690336822	-0.0331022429747593	-0.0244270852344542	0.0150433919789049	0.0212196930106929	0.0134181417171988	0.0424069029968985	0.0574402628659912	0.071583395913593	0.0319634599814776	0.0258821432259402	0.053524043055889	0.0278811150239318	-0.0200137077572806	-0.0141031876838382	0.01451975852245	-0.0142968990575368	-0.0537997671472006	-0.0550434168543193	-0.0581069873506494	-0.0261695473416521	-0.0185055048769579	0.00614707531334336	-0.0102161489766489	-0.0154753494041867	0.0109590552509642	0.022305878856801	-0.0041492498402864	-0.0398846728784171	-0.0736392827611335	-0.104765356480501	-0.127209931086243	-0.13408573667386	-0.132834451152574	-0.136671236437509	-0.144705676250453	-0.171839687488737	-0.167894276620517	-0.136646644846115	-0.151653964712246
-0.0638156600823308	-0.0849744294897288	-0.0728035390282118	-0.110661992466145	-0.0832491136928206	-0.0642641621196886	-0.0583480963010135	-0.0863633186090295	-0.0822379174186592	-0.0777360579358834	-0.0549144137570411	-0.0711906865619167	-0.0654742289631328	0.0025541453532447	0.0369875136028431	0.00950450743483094	0.0395609587154972	0.0500055834204072	0.0725420065729726	0.034533095702069	0.0226641970847013	0.0476307637614737	0.0350173635524886	-0.0308396664480072	-0.045317662983749	-0.00648422250091299	-0.0330405944264747	-0.0832126472245053	-0.0795556870169489	-0.0787071846806034	-0.0169056906247962	0.0124396633431278	0.0476649077374486	0.0309773216939004	0.0259203160579798	0.0388797518291284	0.0361603870295615	0.0106484421255833	-0.0279877390863509	-0.0717412875661812	-0.0954872247972124	-0.130683305970101	-0.127325365810565	-0.133778359901442	-0.15168221206892	-0.146130914310973	-0.15450247255268	-0.178581985312712	-0.187447801690904	-0.178405283003181
-0.0485780201176712	-0.0770547589038882	-0.0459717097581041	-0.0924956448570303	-0.08894815662489	-0.0814822036758454	-0.0837453329056346	-0.096467409988658	-0.0885427244667701	-0.10798991571166	-0.0896050867297166	-0.101703079489364	-0.0918835906943126	-0.0230011603152779	7.84735959205284E-4	-0.0243322903128217	0.00462257341605396	0.00906976403227057	0.0281522921577131	-0.00670687312823071	-0.00960030184191655	0.00713838290107754	-0.00801263689904477	-0.0718189178701486	-0.0757765888709975	-0.0412661206898714	-0.0707939318552057	-0.118178659678175	-0.107643373942691	-0.0881941973302026	-0.0185977535642518	0.0229299611943959	0.0609639752619261	0.0492223085484794	0.0496142163277863	0.0638518544797161	0.0505752672903775	0.051743260513832	0.0272495952414442	-0.0222157136686189	-0.0386009660063822	-0.0777159264954596	-0.0634001232885232	-0.0729753504082523	-0.101183014199531	-0.0860320089424524	-0.0850740044992029	-0.137021925565003	-0.162863678011845	-0.142191079685086
0.00326062686604792	-0.017759658300521	0.00744415910140071	-0.0399758430375061	-0.0708275728457903	-0.0635876052060132	-0.086882375893974	-0.0872474183540526	-0.0755217106110028	-0.0968875425106193	-0.101373066778202	-0.114608517391905	-0.0872255285352793	-0.0460876160901004	-0.0589181095606393	-0.0898719713999473	-0.0508343522786036	-0.0478397191825751	-0.020710821564813	-0.0559289764511252	-0.0604473363102813	-0.0372991393248621	-0.0489082900878146	-0.104900737611745	-0.0968925632097905	-0.0558744773437442	-0.090881912717818	-0.12943953190486	-0.102634932939897	-0.0783686193632115	-0.00886732947413328	0.0143435116673098	0.0554383518157218	0.0394182990408163	0.0253854797291999	0.0420630149010467	0.0276498572769492	0.05094039964484	0.048275594616316	-0.00351789039737407	-0.0187731943636314	-0.0588018263893254	-0.0436017593936524	-0.0332293646572119	-0.0735591267343855	-0.0772863615853602	-0.0481362842146048	-0.0910664460696958	-0.126504729196528	-0.0988008277240586
0.00824007197740615	-0.00272990261840467	0.0147502381408003	-0.0512584909346447	-0.0975253628145182	-0.0857054861568839	-0.0956970015777995	-0.104763680057961	-0.0893777117345232	-0.0851962314535987	-0.0950805174909461	-0.111288414238931	-0.0797539202594831	-0.0405826226808608	-0.0626535355406826	-0.0976263401611665	-0.0653642844370042	-0.0610650501482477	-0.0394847970462685	-0.0750120923447535	-0.073640968631875	-0.0669206798346226	-0.0874579061793487	-0.127938702483264	-0.125634113147939	-0.109286723047116	-0.145117903797595	-0.166781657041561	-0.147516599628775	-0.110944172889407	-0.049281929359008	-0.0190581417601418	0.0169439260258365	0.0216315897109566	0.0208312638327972	0.0370205613180093	0.00255072399934078	0.0383942764555365	0.0480882093494175	0.0097409775970472	0.0340623533801227	0.0116540501380568	0.0214717507059397	0.015542324648605	-0.0220337458104037	0.00145205126918895	0.00413079110171359	-0.0399658346321946	-0.0653962820543128	-0.0381677998618727
-0.0377192570882854	-0.0534424163625677	-0.0353040721546795	-0.0843900371576939	-0.149206543559039	-0.166275527981131	-0.165638071630783	-0.118021138446528	-0.128384803162713	-0.140773168662947	-0.0907435563035094	-0.103859800659629	-0.100502168720903	-0.0406454093361782	-0.0344030768878782	-0.0880672673643	-0.070962919073988	-0.0655242670256538	-0.0536189112891089	-0.0729038434361246	-0.0883676514681992	-0.100675311731554	-0.101199038879459	-0.146829937273969	-0.171546895242511	-0.148207873248626	-0.165914095121354	-0.20181493112418	-0.196781887180908	-0.179900234273169	-0.122117359888415	-0.072720319653095	-0.0290138909333074	-0.0263137379210031	-0.0245200864879396	-0.00461898548086853	-0.034382371103198	-0.00199668249158462	0.0017826923584863	-0.0199168070967783	0.00268613837525505	0.0020336598868365	0.00129761847177864	-0.0285360083158863	-0.0528524364037152	-0.00362316351233858	-0.0144881068436636	-0.0773011453607248	-0.0792246585542301	-0.0431673627263418
0.0803485211270922	0.0761916601029249	0.112491108764647	0.0317239721798222	-0.0473662767456459	-0.115732705833681	-0.152848001845617	-0.0642854849178858	-0.0559277623141455	-0.115652897187191	-0.0770864063167653	-0.0730715043069144	-0.0729901172119065	-0.0282438232675882	-0.00698580681860302	-0.0441201389293338	-0.030942053551488	-0.0128151977676623	-0.0024237230626051	-0.0353079456627752	-0.0346764981012885	-0.0428184177029517	-0.0524040952433272	-0.11900443472847	-0.136871758329275	-0.104628785121009	-0.129437853376874	-0.179063106186757	-0.173132581503903	-0.16208336491274	-0.119134748033529	-0.0670371189151592	-0.024316306716286	-0.0414149245269422	-0.0407650061171039	-0.00606430267624825	-0.0104782491070735	0.0102308598350039	-0.00970940943578269	-0.0318498798986325	-0.0102262518381668	-0.0208619033202547	-0.0315202495322649	-0.0696097997169747	-0.0851469962282891	-0.040570101858448	-0.0564052151755163	-0.122586208059828	-0.11650053244012	-0.093343458107826
0.0479879121719182	0.0209192040026179	0.048122131031566	0.00284055573967018	-0.031572640503896	-0.0719108037104091	-0.108529702657977	-0.0756305843614394	-0.0609694191718089	-0.114740517332181	-0.092101131393009	-0.0850316514712209	-0.0857815174989516	-0.0418151758291687	-0.0133586885767359	-0.0460767268317402	-0.0303545171838207	-0.00496839306380457	-0.0142716767626756	-0.0634068386851832	-0.0567393040356318	-0.0666371927083953	-0.0921771544837835	-0.157144769760747	-0.16748313534564	-0.142167736181888	-0.166426313701398	-0.204881409369848	-0.207389269064435	-0.200470254406915	-0.152323607167583	-0.0811748153120788	-0.0432031422554459	-0.0481189195178767	-0.0301413060122247	0.00799384834363342	0.00322479396776816	0.013436367075976	0.00677655048426004	-0.0215404585496726	-0.00638289080607944	-0.0100663243127692	-0.0191910973798508	-0.0665558059437007	-0.0755063114726272	-0.0265893073719926	-0.0515949289916525	-0.120962897831484	-0.100203335856328	-0.0666136995116096
-0.0936114691934722	-0.11340898480658	-0.0883819684430473	-0.124866389565048	-0.146151719448827	-0.149688120886291	-0.120827956431218	-0.107690710792003	-0.109909021037272	-0.111816957354688	-0.0515718432838234	-0.0669641050298902	-0.0707563646053164	-0.0095740873897164	0.0307619436442217	-0.0116208046638593	0.00751085146882881	0.020681694561726	0.0122310093375051	-0.017979086415586	-0.0176543205213857	-0.0489088196931542	-0.0642937246054606	-0.134490697956153	-0.159522087908363	-0.137900809029847	-0.154778063548167	-0.201427007450473	-0.21895778657858	-0.212326610516178	-0.165232799734495	-0.0974960194419311	-0.0620274613464143	-0.0608937820806053	-0.0424057851392398	-0.00314958655616424	-0.0118138429651626	3.04866710906639E-6	-5.02446524006617E-4	-0.00978601669878238	0.0013188864655255	-0.00384108827694416	-0.0178433175893518	-0.064423776010423	-0.0643952118874441	-0.0233484746591481	-0.0592839087067175	-0.123639810897333	-0.104259239588171	-0.0767497520424172
-0.0575862010586377	-0.0483078419387372	-0.0160366368571917	-0.0718243933352648	-0.134342532826851	-0.16677590304892	-0.117389089123755	-0.048408955883464	-0.0733476101106273	-0.0835287598165644	-0.00668870743060537	-0.013313842517241	-0.0286181328953649	0.0248980494205261	0.070336466562329	0.042768476397387	0.0409138100975748	0.0565435726530455	0.0363709453035235	0.0183954293350228	0.0150613735640467	-0.0147872428039891	-0.019893118543995	-0.083226434405502	-0.113525047614336	-0.0966015905037945	-0.103323628136662	-0.149407962687928	-0.173933057983095	-0.177846888253581	-0.159703737232436	-0.104899385942043	-0.0682553243539003	-0.0742356359965268	-0.0645921969557722	-0.033416238134907	-0.0281687065029107	-0.0226556741674858	-0.0408011347616442	-0.0312363137720321	-0.00178040527003169	0.00254641587094654	-0.0201914357244517	-0.0699399023178163	-0.0689327740150002	-0.0278691549077126	-0.0663586092436295	-0.125489461223335	-0.126333547364705	-0.100811374854004
3.28500507533457E-4	-7.032559406354E-4	0.0395432524992029	-0.0116553585445988	-0.0759974249390245	-0.130789332339481	-0.108922795042622	-0.042962821794902	-0.0665502423637987	-0.0880755816852072	-0.00146959465715451	-0.0142305816438976	-0.041641207653181	0.0272025278668016	0.091266475389127	0.0653338301669365	0.0703476730729463	0.0857984009950664	0.0637235111958083	0.0406503421380284	0.0417385627184834	0.0285249600240281	0.0161177011394189	-0.0521204502448968	-0.0720190981423568	-0.0477412879107359	-0.0665866951016734	-0.116788724145469	-0.130741932111547	-0.141262487337536	-0.123744764264548	-0.0658977555557948	-0.0443901500884918	-0.0597074788106924	-0.0531309441730852	-0.0226145860626159	-0.00260308849387047	2.44029255449841E-4	-0.0273017257847143	-0.0315694829847918	-0.00299893457399644	-0.0102668908426902	-0.0281678798883599	-0.0667903003971531	-0.0718048508901189	-0.0377032882772505	-0.0710106921918861	-0.128030736871416	-0.144685455978067	-0.125384375761016
-0.0637354416571467	-0.0636318753623163	-0.0335902869550225	-0.0788771744048	-0.12335815442446	-0.148270550892646	-0.105636525609138	-0.0708654347097126	-0.0923199114860111	-0.0803233045727522	0.0128867754955701	0.00885268004982445	-0.0191580527821862	0.047707032228805	0.118900632074416	0.097777437902078	0.097794316947899	0.104981853127727	0.103067424724173	0.098528099317803	0.0854676782357006	0.0721841010146508	0.0780862982786211	0.0151181984369283	-0.0190226754330251	0.0094279318335367	-0.00146684198207633	-0.0603646599370614	-0.0830946710674407	-0.104686769677451	-0.0966003012880762	-0.0531512210953636	-0.0448040042377467	-0.0685347918275232	-0.0642087578137328	-0.0348256353371438	0.00178880048191974	0.006863274970148	-0.0364469800731546	-0.0221050946518197	-0.0104757133291466	-0.0250197699737054	-0.0400876638188186	-0.0671334272683753	-0.0693804916879524	-0.0407832936863418	-0.0842715549245101	-0.121511633880351	-0.121216345987393	-0.132278269503281
-0.0656965782690858	-0.0601780676268951	-0.0556910046047183	-0.114582484491544	-0.164613589886106	-0.186744451665778	-0.124511792056368	-0.068059924995821	-0.1034511148699	-0.0786378465359409	0.0130935168813814	0.0153362600522028	-0.00883346558583159	0.0484782015907621	0.134043393692529	0.111749418160385	0.104451918272773	0.098700123729772	0.0772990517887903	0.082070343075821	0.0694496840397281	0.0326782631032842	0.0417069745737071	-0.0157781240081374	-0.0681241360037166	-0.0511936946056743	-0.0535241081588278	-0.106572900106069	-0.13820051192124	-0.150002654138605	-0.139103818495542	-0.0912298046420427	-0.0889705270506657	-0.097612616627199	-0.0920558065689162	-0.0599344511535109	-0.0277868999145863	-0.0156354726092669	-0.0540301238964025	-0.0260462492310911	0.00470370001997002	0.0135712162349426	0.00504154541314766	-0.036386113647548	-0.0467201980913871	-0.0033201388315346	-0.0445023000410753	-0.105222879010144	-0.0966188551780748	-0.0929933929765203
-0.0206474827016309	-0.0310964166967585	-0.0210617267869561	-0.0691344334376612	-0.13716554417755	-0.179199145875495	-0.151619583374499	-0.0976142513553577	-0.110749922624079	-0.115740820448122	-0.0425710246456948	-0.0179969429311736	-0.0395622720507628	0.0114649458377282	0.0851868418338915	0.0824524995414196	0.093271566019294	0.107510623587832	0.0826778960037838	0.0730945627461139	0.0741478092623354	0.0449938563520738	0.0391376687714674	-0.0249259009655496	-0.0528588841339939	-0.0341450028012654	-0.057679916375105	-0.108178088481161	-0.123206176721238	-0.142506182220254	-0.137894436461861	-0.093079990754237	-0.0882043536173903	-0.104252107940481	-0.103137574419711	-0.0758095803993079	-0.0423461485950207	-0.0200814259868567	-0.0591555483873423	-0.0448634478560198	-0.0219474356364435	-0.0196394451940028	-0.0288428022592865	-0.052775858200358	-0.0731190110532575	-0.0492403841158822	-0.0864385088470295	-0.131809795449958	-0.132526798386772	-0.120377960161152
-0.0573582869583426	-0.0474497085509504	-0.0274151136369937	-0.0767918791943805	-0.14324366392074	-0.175701720980369	-0.133176284842386	-0.0855808529248279	-0.112793032418939	-0.120664353075121	-0.056713378693944	-0.0376184676657553	-0.064178970019726	-0.0125856641228043	0.0809760850709894	0.0744984839783458	0.0750599902289611	0.0756085771173434	0.0482913949693464	0.0506215112862969	0.0464921010229102	0.01474178692167	0.00760496146885537	-0.0466888214052664	-0.0776884309231092	-0.0753800582955252	-0.0867699126129416	-0.118710876384328	-0.138041582101655	-0.164433977521333	-0.162220241760436	-0.108929114938682	-0.104906746261575	-0.123024932707683	-0.118223148472947	-0.103090596279082	-0.069893452519547	-0.0403382198472131	-0.068410755582308	-0.0581195347786403	-0.0304860195818448	-0.0223073127280899	-0.0270619209835019	-0.0453560319047347	-0.0585513841524707	-0.0434425347520988	-0.0819260468713815	-0.11525871615426	-0.125338380989976	-0.11429856446633
-0.014817929565914	0.00758353541077489	0.0297391125900041	-0.0505982429997314	-0.126086127833377	-0.18861432650421	-0.134300831449526	-0.0621542370793417	-0.103085565030521	-0.120625922219174	-0.0506901198022242	-0.0332922261543766	-0.0687492117650008	-0.0206667926461237	0.0773671227839925	0.0625850014891188	0.0592062321347344	0.0514823721847676	0.0218696804439078	0.0295182533807157	0.0376246291480295	0.00448543452211641	-0.00642411637076075	-0.0476831316693071	-0.0706394326001575	-0.0738970470199423	-0.0863547846668346	-0.102765827023356	-0.127967415325008	-0.147998654800596	-0.147296417725206	-0.091581618866366	-0.093018565854634	-0.113624340223022	-0.0944302181156522	-0.0895715673318999	-0.0659365175453073	-0.0315193719971818	-0.0473919039893452	-0.0451722374316461	-0.0172598803994568	-0.0090833398160528	-0.0164810042081033	-0.0288840199482056	-0.0500274126504817	-0.0287783338298442	-0.0724697265074863	-0.108046671161272	-0.115962717184925	-0.104422234570207
-0.0559792189260013	-0.0310477900701466	-0.00869390762186928	-0.0866439236579969	-0.167057730967052	-0.19784834790526	-0.1105902122476	-0.091610278826378	-0.137461639777123	-0.11494387257064	-0.0589821127860757	-0.0696478234358802	-0.0928244209995698	-0.0215233214626946	0.0540750346185942	0.0146784004854648	0.00132177580082331	-0.00795052709100754	-0.0349385246964417	-0.0276091892606352	-0.0257883139670384	-0.0611022604076592	-0.0846597133665018	-0.12944397883307	-0.151445107631834	-0.156466811897177	-0.173664818071569	-0.18921743970286	-0.208149997333031	-0.208004413758683	-0.183265404888136	-0.13120623353792	-0.1145276769904	-0.108546585931389	-0.106373653598354	-0.104559951768331	-0.0736248187175866	-0.0399437488919557	-0.0406953277973951	-0.0311693213573221	0.0269273695679476	0.0409491678381186	0.0337806935807972	0.0103539132027664	-0.00702017890468893	0.023602875127941	-0.0166739204000132	-0.0578069083026215	-0.0569191088360816	-0.0344030116572509
0.0310286383545947	0.0245586963495128	0.0426154966728282	-0.0087126679357174	-0.0791419340608479	-0.10899841189694	-0.0593482569659807	-0.0171156175562046	-0.0502898487323711	-0.0525246776289691	-0.0125210055439511	-0.01546736991654	-0.0511227569973509	-0.0174341100325446	0.0520374229061077	0.0255837885105625	-0.00803119462193885	-0.0058269535550866	-0.046047351282628	-0.052691816372422	-0.0566225542689726	-0.0664935881524649	-0.0751165145126992	-0.110403385705299	-0.122065571192131	-0.113901330813978	-0.122780771361241	-0.136884771118185	-0.151389332443171	-0.178831815981303	-0.206227066025163	-0.190179558272451	-0.186786039380211	-0.178340132448667	-0.158512198218724	-0.156508850120626	-0.125731477672254	-0.0934840802549725	-0.0966691149420222	-0.0918957522808628	-0.0322356564959228	0.0065806250262177	-0.00519886768580571	-0.0181196718038613	-0.0268409750191817	0.00242082853038397	-0.0399220856615371	-0.066148975515449	-0.0551029307437663	-0.037476529709696
0.0923544647029401	0.0793511776464842	0.0889951687469273	0.0358094027766205	-0.0274038560536545	-0.0832915848104602	-0.0678249051814539	0.0252684160203762	-0.00136382260965914	-0.0536432501228428	-0.00156467867821382	0.01850660316739	-0.0409649154759437	-0.018997415326893	0.0577150268147118	0.0354567882899511	0.00291895804713814	0.0141473726644236	-0.0269247983172504	-0.0475365302033035	-0.0553942667152105	-0.049119622843086	-0.043640448275434	-0.0847442034557302	-0.0881816654853292	-0.0718588088210269	-0.0836698817310836	-0.092497702372428	-0.108630686327737	-0.144473936269177	-0.191469719330413	-0.172247133278472	-0.179068877537968	-0.188284542461201	-0.15914873224781	-0.167106502308999	-0.146367856711259	-0.112644800392794	-0.119047559566472	-0.116234561720881	-0.0775857490140004	-0.0350526833763166	-0.0484622084457856	-0.0607616611535909	-0.0663501168348294	-0.0375124767696266	-0.0796008825844833	-0.0932433280268709	-0.0812678210156225	-0.0642175075672105
-0.0198858764658801	-0.00545419648173831	0.0250080494070804	-0.0414705928890937	-0.126033282274219	-0.175772799252566	-0.102526445972747	-0.0272462376490007	-0.0823153194544203	-0.0928899134643163	-0.0141188407912313	-0.0240924736868828	-0.0815573013664942	-0.0167571261219963	0.06755536664877	0.00469422961140812	-0.0290473203076714	-0.0343912869546021	-0.0669606167786519	-0.0628220861167781	-0.0780459291664024	-0.102875617936669	-0.100647535484063	-0.145362507751252	-0.177110029797914	-0.172709428322658	-0.170745680610688	-0.179646649200333	-0.208742409960657	-0.22815125867063	-0.236105124103823	-0.193361788617003	-0.175189463185013	-0.167034509099073	-0.153244410737983	-0.173328811609418	-0.154457830920636	-0.115304841049192	-0.105190643212596	-0.101522707827875	-0.0264658352211406	0.00917496489727194	-1.46973475656149E-5	-0.0332962827706801	-0.037256444467813	3.15454123837205E-4	-0.0357783202308558	-0.0738808101876305	-0.0575838886690773	-0.0221291662068121
-0.0567962641332593	-0.0484972104151023	-0.0204949146281239	-0.0625519295468181	-0.128718543224344	-0.151778679469089	-0.0579549558090662	0.0107321439040804	-0.0604935923355914	-0.049971794943528	0.0384236174410175	0.0134784062828743	-0.0440085481032315	0.0203928094937631	0.103221538403976	0.0394771116538716	-0.0110684780093237	-0.02534903141124	-0.0679040726301272	-0.0549738402671643	-0.0700120741836431	-0.105858349146644	-0.102540958552231	-0.133662318975456	-0.182763732637324	-0.175282632721638	-0.160419559492037	-0.177097515941597	-0.217134546150728	-0.237951587229221	-0.252062079463906	-0.20484513232431	-0.190810813383765	-0.177750873071267	-0.154409787477149	-0.176002496756587	-0.154497287773756	-0.138399993267908	-0.126145230024786	-0.109746298614804	-0.029982489225825	0.00886152553000596	0.00589270840473716	-0.0292326391557334	-0.0349270463071435	0.00978491786407102	-0.0136021284126599	-0.0661388363705071	-0.0582773897546658	-0.00875371618214997
-0.0986057284739755	-0.0984464616850661	-0.0579008517226506	-0.0914264874938907	-0.121185378871221	-0.114549418278072	-0.0072750528464588	0.043863832788061	-0.01997654661848	0.00874420678355087	0.110508467351754	0.0670854989679456	0.0184219830573684	0.09622862594963	0.164182804276416	0.0959662188414	0.0625747296212227	0.0496581940159839	0.0138985002208158	0.0186303890375748	0.0203001857768501	-0.0271415736232092	-0.0287544509135969	-0.0464770850259117	-0.109935557330164	-0.10705351380593	-0.0832728160075893	-0.116176238640809	-0.167941528087141	-0.186563130199316	-0.21218127026337	-0.175546007552242	-0.174612775175842	-0.146914133139266	-0.12432794512322	-0.117742019617571	-0.0857389919851416	-0.0969959898478138	-0.118129771196684	-0.0891612409931639	-0.0165529158562582	0.0137717533187263	-0.00120220509799011	-0.0340506317943469	-0.0332354002247577	0.00587039331246575	-0.0177908847189392	-0.076804816398697	-0.0629426518824882	-0.0276417177185266
-0.190553905876133	-0.189649323918331	-0.1358688158765	-0.139635097801088	-0.141554838388843	-0.124256721211177	0.0148181335434193	0.0616017668470079	-0.0249573841728322	0.0376416487534476	0.172913884979352	0.107169606106874	0.0782952852369893	0.189986834307495	0.279498450940263	0.183881556452505	0.125535889471422	0.0877557173428746	0.0595033424095983	0.0811107830086859	0.0567759009024924	-0.00118107260618475	0.0180083938966283	0.00665909543978054	-0.078263281966055	-0.0725948481552149	-0.0267418089581116	-0.0536117640217802	-0.124990041021703	-0.147013008967583	-0.163918763840949	-0.15854855016002	-0.149780562414889	-0.129635799060247	-0.12944271100795	-0.116549956715096	-0.0914963034349534	-0.11211217127366	-0.124305427537167	-0.0895342157200783	-0.0248558975828507	-0.00287562880197619	-0.0228483470586049	-0.0444451990395679	-0.0416082953802156	-0.0149640394578169	-0.0300485741238457	-0.0836416219344095	-0.0664822789108552	-0.0379296767736013
-0.141845113240832	-0.164005211728151	-0.121106843970207	-0.114283444217263	-0.103130818932091	-0.109659855480933	-0.00876912605525437	0.0272592827016992	-0.0533751622637362	-0.0176341235807489	0.0918369327365304	0.0303923147270683	0.014159414568825	0.112388144770904	0.160096205725824	0.0837362065110712	0.0568665110113694	0.0306621931546689	0.0334285286184123	0.0411292917789507	0.00496433421388844	-0.0212802113009016	0.00251693604490535	-0.0465987244811278	-0.122454161635354	-0.0787372908676447	-0.0518871122946415	-0.102020877292862	-0.141603779069361	-0.15899655491579	-0.156128104414984	-0.143380970454994	-0.115520918169661	-0.0985592915956158	-0.0988305022944235	-0.0929496771195539	-0.090926252914256	-0.106068382502451	-0.109417055821801	-0.0913486201943482	-0.0509452015253473	-0.0451109080754218	-0.0547486197322899	-0.0747177294068332	-0.0892582578068859	-0.0514879402931891	-0.0624198988980875	-0.125836272434713	-0.11111899973566	-0.0678328574322008
-0.186593957310935	-0.213044746316765	-0.17698055111914	-0.177078162452482	-0.156018495684053	-0.147021625986752	-0.0251648375567778	-0.0152052604946651	-0.0959262592612917	-0.0460304622724685	0.0702093427622815	0.00933101988628618	-0.0148466734311044	0.0893498907136423	0.123915657533714	0.0317509907791683	0.0431003631833316	0.0138253654312272	0.0411790249087976	0.0564447921576171	0.0148605400647601	-0.0093570713232675	0.0145256615425836	-0.0281701605066784	-0.104155745783201	-0.0641542603972069	-0.0322683411809124	-0.0834162152826961	-0.12613172660171	-0.142274355589361	-0.129806207207038	-0.11747065720501	-0.0928110643719295	-0.085084217097577	-0.0911731361397965	-0.0923634240023337	-0.103670489407975	-0.128434664768597	-0.126772856317803	-0.103699969800041	-0.0860944290560483	-0.0777903453631207	-0.0795150077594616	-0.0980268493858421	-0.103039914758413	-0.079282158610425	-0.0761947423038645	-0.112452903781932	-0.102777528510575	-0.0690352838185669
-0.19793622101002	-0.232044735445654	-0.190277864673253	-0.177073955787363	-0.145168395608299	-0.132732892421089	-0.0263368633016246	-0.0387791205070731	-0.116074206613084	-0.0690851594217569	0.0389712353580665	-0.0259482621847656	-0.0547412498395378	0.036901729465617	0.0644065311951998	-0.0372351534978494	-0.0275548132572146	-0.0640226956441561	-0.00575065257300923	0.0265763769761242	-0.0343128979253985	-0.0536146294231528	-0.00647530569513606	-0.0236182771013539	-0.105341415162553	-0.0694674986349691	-0.0244497767185216	-0.0668995350401628	-0.0946426032596754	-0.115069111275378	-0.0827022465940069	-0.0792946324871392	-0.0514837730449944	-0.0428841570345532	-0.061621488771377	-0.0728854178923129	-0.103158758878958	-0.128425233038874	-0.118965795249155	-0.114105336119084	-0.119019942436005	-0.121247798073672	-0.0933444004346619	-0.0875432911654152	-0.111027732386146	-0.0990217140383999	-0.0624542709927598	-0.090502538661955	-0.0997272826627952	-0.0562039045419013
-0.223414864100595	-0.246723087398865	-0.226264169508039	-0.219701256875834	-0.177808752109348	-0.127389597021975	-0.0223354378952787	-0.0553725315570758	-0.122137285060355	-0.0665135128340226	0.0313014516941544	-0.0371428596853012	-0.0478220844034755	0.0465287187950172	0.0833725227203103	-0.00852542156416119	0.00549954481536697	-0.0211138736986718	0.0367972935200667	0.0659956395163389	0.0106822004446885	0.00550720752144114	0.0560955039115232	0.0387597709027964	-0.0264194437824475	0.00952560383975829	0.0500455766246559	0.0107123784494421	-0.00345675064379608	-0.0255240177124565	-0.00915503397494905	-0.017013794879346	-0.0101435447963282	-0.0041087859454687	-0.0211005894442751	-0.0325477971787937	-0.0589350139522726	-0.103888143709149	-0.109791889502931	-0.113987799732562	-0.153035632514274	-0.161017136490871	-0.149873535207259	-0.134625578252704	-0.151652122277547	-0.163960125594814	-0.130768477221928	-0.126505384235634	-0.141429325458839	-0.114579961134509
-0.244116964939757	-0.258728488947725	-0.253903878660978	-0.236727586137934	-0.176089386680784	-0.0897136933515162	0.0108952929172176	-0.0826166505383121	-0.138453693046517	-0.0485777070312147	0.0119747702365657	-0.0707012386716747	-0.0555510477591904	0.0336143675980666	0.0577231449883116	-0.0248510268604426	0.00658061923779498	-0.0136904225318468	0.0351003624121358	0.0808163358399095	0.0279788408584495	0.0251219693692588	0.0803713166415677	0.07456109444929	0.00751518932725161	0.0405749011643337	0.0873725117854703	0.0554983429512889	0.0460895762864114	0.02046498839023	0.0555442985382239	0.0350680996324084	0.0480414740169862	0.0514151225200331	0.026955533474232	0.00881316020241649	-0.0305331380972044	-0.0797713466805414	-0.0783112029128722	-0.0851262928492562	-0.138429120562699	-0.153537347233995	-0.134533486583528	-0.106857044992752	-0.119292579700547	-0.146776060486729	-0.0995727317940853	-0.0818069984522463	-0.105231015695902	-0.0925950354088977
-0.178038748478271	-0.176344205370368	-0.189054803844474	-0.187915585502531	-0.14863633548214	-0.056796608746781	0.0139209749696637	-0.0752338058884751	-0.109405032199164	-0.0332157076641458	-0.0213340944440848	-0.0746223184398044	-0.0455430002804396	0.0227493067616325	0.0329381608909071	-5.0072773940889E-4	0.0605283010070471	0.0575415747580167	0.0955168300750762	0.11637611600551	0.0695664994482047	0.0804655000486029	0.119372041901101	0.0921696858861286	0.0524235742139318	0.0874487133604444	0.104617002895022	0.0623189801356194	0.0638826913176553	0.0471717299747829	0.0905632849339586	0.0888529982654477	0.108845535386884	0.0924280239676365	0.0638649132141783	0.0567796891191552	0.0179685488645427	-0.0289528398024745	-0.0427535334520933	-0.065077959597517	-0.127934518868969	-0.162829487400384	-0.151428976184438	-0.11601208867892	-0.142356597780653	-0.185853783654869	-0.139232034292409	-0.141286036356962	-0.19161509514346	-0.180728223501349
-0.156893068818593	-0.146333286008963	-0.158993180592554	-0.160109824120848	-0.126577611153848	-0.054457373572157	0.0168701856874436	-0.0722039958733386	-0.0971735312438761	-0.027730059650306	-0.0214943712221547	-0.0578692989529707	-0.0275552588248601	0.0383776093171515	0.0422480441627248	0.0104692210171761	0.0800944620076932	0.0882872656937443	0.142761574256955	0.143058552419388	0.103576218560877	0.13165361103157	0.158243130857426	0.12790295599218	0.0953933110104355	0.138794253068051	0.144702668603552	0.0971731349977135	0.103686914108045	0.0915680570418611	0.122612191443879	0.112012496983544	0.131677918092662	0.108264029251302	0.0830294295916593	0.0781469043381765	0.0373315774070644	-0.00161222952109857	-0.0136489317273741	-0.0355369706452428	-0.100930761319388	-0.156605760584852	-0.144033556571124	-0.0990140169300732	-0.129793861062286	-0.184082997505637	-0.140227933467331	-0.130824771367008	-0.179480459739175	-0.190814728294897
-0.122119738597607	-0.110402851446451	-0.130654315610947	-0.143681005884913	-0.106898051768605	-0.0337620066374044	0.0148174923901883	-0.0878143290358837	-0.100204188074152	-0.0245324023806589	-0.0286244834952282	-0.0721939421363768	-0.0263798350533944	0.0411356222689706	0.0255302135968461	0.0170481848692891	0.0912893679585807	0.111810286727155	0.149683418580266	0.130910395045125	0.116668897798744	0.137147173525984	0.140307372485035	0.112170194969103	0.0966107925945222	0.127466880340535	0.106247507099437	0.0647132632892789	0.0847893438030665	0.0805095171721391	0.111521576177967	0.11469899169148	0.1337154028592	0.107242115940754	0.0819602735079804	0.090464238641277	0.0611533396891881	0.0464002296614283	0.0289441813176893	0.00563461382985818	-0.0684367907812072	-0.128688973769438	-0.114667651809544	-0.0782697884093959	-0.126740801637069	-0.183744904754635	-0.144373216957633	-0.136973338751034	-0.186194771560946	-0.196994822798384
-0.0823781990413979	-0.0754184155833447	-0.10695020033785	-0.111650349240796	-0.0843133641970715	-0.0226450074900162	0.0184026234592107	-0.0578221160439188	-0.0688658476787905	-0.01264381259425	-0.0195934461894281	-0.0512154956016513	-0.0205365152173271	0.0321683675300505	0.0307335114236732	0.0251376487377055	0.0893588444377774	0.10489730855468	0.136995099325754	0.125953441979331	0.119088996549111	0.134703295651279	0.138037388117878	0.117372279058432	0.101327942363996	0.130679700424938	0.120657165274229	0.090688019132842	0.105296649014152	0.0916040783602325	0.108033812243117	0.0980964274624169	0.108485456781926	0.0936552167357366	0.0799334853563996	0.0820317037518458	0.0534489402935263	0.0371924452889273	0.017483179157965	0.00842614957808982	-0.0638147055447268	-0.121920729356272	-0.123267525325428	-0.0757411414991279	-0.117781576262262	-0.175544605815989	-0.146620720038818	-0.125736197021609	-0.177564367664759	-0.19457702935372
-0.0463911888526681	-0.0343997186475448	-0.0767346212663475	-0.0678854116567405	-0.0511122059039904	-0.0051580738441083	0.0191855474014455	-0.0316657685311885	-0.0318268751118504	0.00867828968452717	-0.0140707878074202	-0.0307597135904967	-2.36648839855262E-4	0.0472049619876578	0.0434358277644789	0.0370763352411631	0.0795177199530276	0.0916638995101868	0.108693430395369	0.098083704543717	0.101541233306895	0.115727487588207	0.111382830024745	0.0991025286308404	0.0921253443860997	0.111148702672967	0.0971053158978391	0.0706384414499318	0.0743055489637198	0.0719211272007536	0.0835541494305852	0.0669599887269375	0.0689842371403466	0.0594725809568147	0.0508000859775865	0.0477419822306262	0.0428135338010191	0.0421929333923057	0.0199113477718078	0.0207421116941459	-0.0274441904180747	-0.0778852799750863	-0.0915983898348629	-0.0544522879092477	-0.0883639989372793	-0.151299864483586	-0.147821715086631	-0.126683800417097	-0.150641953391746	-0.177670966984241
0.00566208755261202	0.00805225373406954	-0.0331533102826435	-0.0133142421744333	-0.00301602028433529	0.032402025134752	0.0167973959847431	-0.0171875090136918	0.0151607847108768	0.0174089468741719	-0.0135679833047518	-0.00704908063844896	0.00754608339468255	0.0353106973642782	0.0316892769026468	0.0473467346141468	0.0785689791347347	0.108699807641836	0.11195733162765	0.075809515997444	0.0856350225303232	0.10806586822202	0.0990996381133642	0.0527966749299957	0.0648408077648744	0.100737973812297	0.0659636547803821	0.0249336062920051	0.0485760841532656	0.0457193510327973	0.0676661999886773	0.0562677518606185	0.0679765890682467	0.0526409756745462	0.0574993816336953	0.0641902408712923	0.0537879688643707	0.0584823977008248	0.0333866741296528	0.016565480328465	-0.050668512057765	-0.0997348800816231	-0.111801459809185	-0.0690005131976865	-0.107083981352773	-0.176072596706611	-0.163672294389384	-0.138099436487416	-0.172744993411695	-0.195557138916161
0.0519433548595841	0.0398389800967698	-0.00947541246380178	0.00787489210079289	0.0211598828424889	0.0597995952683145	0.0191935472802601	-0.0265080055646895	0.0391538131173022	0.0439913182900417	-0.0120948668808779	-0.00210882999929087	0.0252883067502046	0.0367503150701342	0.00250093363925245	0.0515885803126636	0.102710348274642	0.132734612885238	0.146567067170982	0.0927889936442226	0.08959505269364	0.130796424762188	0.112293057477318	0.0408992770713854	0.0544490207364628	0.0915457652323391	0.0441096900407072	-0.00170729100833796	0.0268776771205553	0.0279556618642333	0.0530138952569861	0.0666716288389831	0.0814946080834765	0.0599997975436939	0.0637353619393008	0.0835875691305078	0.0767707848700127	0.0711191739988688	0.0455476766516177	0.00379217201799806	-0.0635818876209611	-0.13455655462609	-0.141232827832519	-0.0993546648570501	-0.140338726606034	-0.211857072154616	-0.193201403402948	-0.163595902151812	-0.220286812354724	-0.242803362443031
0.0598042547526283	0.0438671587448803	-0.00619425688281143	0.0388031952056106	0.0380441774370526	0.0604007694139549	0.010639340319209	-0.0183773352372304	0.048258368396643	0.0433483935930094	-0.00396081757936404	0.00175580458917113	0.027935263347013	0.0184352700834358	-0.00135958522113878	0.0929134351733697	0.112303497888669	0.150756924559116	0.137739602954655	0.0828319349373187	0.0997303280695419	0.131164147887223	0.0974463573286019	0.0481373355425213	0.0743348748363334	0.0965022033726819	0.0619432531520763	0.0250496610207891	0.0419349400123182	0.0452185782005881	0.0421701607846077	0.0585308305838034	0.0721666529528741	0.0573441254301385	0.0431603393958069	0.0621145797338183	0.0693877203307026	0.0485760450727488	0.0229744855866211	0.0175232815706774	-0.0376083234749157	-0.095618564341668	-0.0982425295758011	-0.0622138093320795	-0.0965922610277226	-0.161725906029631	-0.14744029234178	-0.117978837535734	-0.171235705369491	-0.195119420570826
0.0440672942223298	0.0348133419291305	-0.0288329436456754	0.0114361786315162	0.018953186974491	0.0380261859846738	-0.00419781366128462	-0.0324978244982453	0.0249617472006226	0.0212521250370771	-7.05294646285996E-4	0.0109958265861215	0.0318178362925366	0.0247243500746996	0.00601751659989052	0.0986914676703238	0.104783267196517	0.144519721572306	0.12402689602014	0.0663172929465033	0.0945635827537722	0.121129594097143	0.0717115010956356	0.0297848831433862	0.0663701307898148	0.0740513168624634	0.0254703277298073	-0.0103730623674048	0.0141520401938249	0.030603261338288	0.0339287600123981	0.0536360919269551	0.0776996108113039	0.0658449046819162	0.0605834645088388	0.0872177847713562	0.0885202766111605	0.0731851471107658	0.0563754025344132	0.0497333060449373	0.0104276740189549	-0.0408250874076829	-0.0575356446225441	-0.0478633659500363	-0.0721702027948403	-0.121724500634305	-0.137281993713082	-0.118905693447817	-0.150057323349884	-0.18307326202042
0.0314279211382514	0.00998372947824896	-0.0259529545594324	0.0198413061483287	0.0281952784040584	0.0340663888789459	-0.024748344748581	-0.0454096112975544	0.0116947202768392	-0.0163113571712214	-0.0305832564679136	-0.0141221308518062	6.23466140975944E-4	-0.0129905148471296	-0.0255789314935402	0.0625561992993142	0.0764492605393243	0.124804261837087	0.0944178455952207	0.0283197703285799	0.0633159772146077	0.0945006342215349	0.0408748097288585	-0.00568319583030276	0.0407472708575171	0.0528627645324852	-0.0033100885080066	-0.0416482297503387	-0.0173693956613858	0.00389578318927918	0.0158680555839934	0.0447144960471718	0.0717204424707557	0.070256410989691	0.0762230852557876	0.0967451432568769	0.0996283820208571	0.100190329006899	0.0799255568191613	0.0772307856217241	0.0607522632480235	0.0178968961469025	-0.00829770867231916	-0.00892577364995985	-0.02905042240755	-0.0612280506746058	-0.0857116872471365	-0.0961521702450403	-0.115700094816593	-0.147255188756122
0.050933593377943	0.0277190733830559	0.0167535401324039	0.064686292975366	0.0816474125807482	0.0667296373449504	-3.5066457048261E-4	-0.0128932976810087	0.0314994404483525	-0.0068684385230004	-0.0386957885628879	-0.00250423823394458	0.00462554343953048	-0.0238840362135821	-0.0295082252815484	0.0655678823006793	0.0668249311893303	0.105164390006267	0.0866690923920734	0.0171156484857094	0.0441281628817238	0.0811852329837	0.026174455444343	-0.0276165741329025	0.020817885424128	0.0462120567907673	-0.0221466953595242	-0.0623879685933524	-0.0246983993661556	-0.02731473812996	-0.0182045088980095	7.27906038800485E-4	0.0270854492983617	0.0180660926693813	0.0169590135387972	0.0441740068115392	0.0552640314707315	0.0775157141237598	0.0578497955575679	0.0365354580542188	0.0227921867788926	-0.0143879146717563	-0.0352065758825868	-0.0378730004371789	-0.0521185975537141	-0.0784343023374491	-0.109935622815762	-0.114088647927177	-0.118946981516572	-0.145100919016671
0.0566734104866726	0.0450298691805406	0.0409116021380247	0.0638768783217078	0.0653056179712574	0.0649718343563701	-0.00338941591291327	-0.0227700372425299	0.0348509500967654	2.81210059370711E-4	-0.0297476793565652	0.00941251784979755	0.0138763566074967	8.52310026343255E-4	0.00659372665259253	0.0812645473525027	0.0795412161618256	0.120671709034347	0.104509577824437	0.0220251516958821	0.0476203529296903	0.077863805710416	0.0231237635802971	-0.0265495948102415	0.0134697989579864	0.0275915507454635	-0.0283287233765529	-0.0533805663587778	-0.0207359818960489	-0.0238521102939934	-0.0196488968484501	-0.00744255348682356	0.0127729698499174	0.00874550594695399	0.00881535318011712	0.0267153913027859	0.0413641096325306	0.0487729361820015	0.0228255941915755	0.00779519871287955	-0.00563678691181599	-0.0240794710190944	-0.0458260523623572	-0.0668367287668664	-0.0468683426257077	-0.0572463323674908	-0.086173219649692	-0.087324643024483	-0.077724682224193	-0.103930446735364
0.00305958024988733	-0.00635323276114753	0.0236705069022392	0.0347542300246352	0.053233517613154	0.0745990422818019	-0.00690698892269675	-0.0324971112186254	0.0445632471485412	0.0266596971822749	-0.00380017529020343	0.0278121025489461	0.0511028030846147	0.0542939779867555	0.0406165842942943	0.0976255917206338	0.109866778189988	0.138215870652053	0.117842683605382	0.0428621330721259	0.0561498076266019	0.0895511829202034	0.0358668030751456	9.28111004071202E-4	0.0342692025336898	0.0413236728215042	-0.0133963538726656	-0.0230371492658242	-0.00160655480085462	-0.00571419248119268	-5.04913636126371E-4	0.00265180298378762	0.00896647772678456	8.94337549845548E-4	0.00272176063928973	0.0255514338795593	0.0392031793761277	0.0427470579518239	-4.66806604323545E-4	-0.0326419092771518	-0.0409749851447437	-0.0533904793866988	-0.0722606292372426	-0.103083517414213	-0.0894562602209174	-0.0907093931772857	-0.121205156909307	-0.132468291386201	-0.130699181642521	-0.155814119870839
-0.0247735043406017	-0.0370455128428886	-0.0741266738978296	-0.030108617791128	0.0334521509816255	0.067543478243373	0.0450396834480638	-0.0100900259913673	0.0305796160685622	0.0502121747954418	0.00874760264031456	-0.00305272820376616	0.0258146158218327	0.0425059297624913	0.0160357804531565	0.0280380437490398	0.0551320928718055	0.0850629180069772	0.0773780923886366	0.0245030331205816	0.0385271969598426	0.0745180962993213	0.03220462087746	-0.00678815583449052	0.0311410821625299	0.0370258805655388	-0.015869148213265	-0.0385285439061838	-0.0218651141422623	-0.0277411696492519	-0.0317230501485513	-0.0309219641982563	-0.0137620279608064	-0.031086845563867	-0.0295340173228242	0.00100145179983751	0.0203535925564237	0.0159903131495594	-0.00932729911973934	-0.0245915855543425	-0.0424588621465296	-0.05801484403931	-0.0625958304496536	-0.0891627324243827	-0.0867193024929636	-0.0905175695321887	-0.125349394749417	-0.122637111643143	-0.0748401133722208	-0.119847332906896
-0.0770281431193501	-0.0937575148875017	-0.110960330183829	-0.0836548602200778	-0.0219897341616595	0.0509442253060183	0.0183934379221568	-0.0393143193876519	0.0236605218520557	0.053024394036362	0.0150412945868074	0.0040453983204468	0.0404576572935543	0.0511307850512556	0.0126569728818185	0.0243103631291374	0.0665197713568731	0.0777146703118259	0.0799165831394839	0.0287488347953496	0.0128820258526967	0.0663240487241586	0.0333974843698034	0.00957400224400354	0.0289321353125532	0.0360579155690804	8.63840687048173E-4	-0.00824288554737328	4.372575445956E-5	6.26746326287455E-4	0.00680037265913629	0.0128719610411263	0.012910652906355	-0.0149694097973873	-0.0138356966381999	0.0027087724834533	0.0124699296422133	0.00606333917450441	-0.0172048979838555	-0.0548253032821904	-0.0826293549898732	-0.0957796114634853	-0.102637465833547	-0.114281549586587	-0.12215877144697	-0.12559248103622	-0.139290834299303	-0.137312788350295	-0.130749327226551	-0.146992533108636
-0.0398922101483614	-0.0460793437957783	-0.0638665939113417	-0.0466060224847848	1.02759253600081E-4	0.0609460668611529	0.0261507466438005	-0.0307941394856176	0.0379496712267329	0.066119120371861	0.01405812051282	0.0165105120503911	0.0562425648030059	0.0660347229625452	0.0221715087808926	0.0714763115957609	0.111958923855053	0.13020689089591	0.13344704063312	0.061273244538302	0.0470290570807709	0.104407953825565	0.0647626781961201	0.0267942426737441	0.0496397452105672	0.0568495487269275	0.012238223801942	-0.00775121105441416	0.00649842967947244	0.0110061153787384	0.0182832004703057	0.0190559258272999	0.023342427310293	0.00112372684821371	6.40211201157232E-4	0.020776997090765	0.023427762421881	0.025960863650474	-0.0051191134543842	-0.0418132213896191	-0.0710588974374708	-0.0934262048001454	-0.102519294548176	-0.104291748099515	-0.117346207974787	-0.13545558900284	-0.146356074626073	-0.141902634625093	-0.15088684043589	-0.167413567046106
-0.0322344383599925	-0.0500561373896895	-0.046667837614073	-0.0508149789795314	-0.0160104091440142	0.045548077727016	0.0200593542602805	-0.0302391757030537	0.0215971126001667	0.0352747444098351	0.00196250410762377	-0.00235097489903637	0.0283770334602858	0.0643980420262927	0.0366548530168613	0.0359532887362105	0.0974661782780013	0.10385702621428	0.138161967564765	0.0947051753527717	0.0491755749589583	0.103413004937979	0.0978320881711822	0.045401168629092	0.0268277715906145	0.0619983876696771	0.0284060141861742	-0.00348444260731529	-0.00228937900224957	4.43210769115701E-4	0.00890569437641067	0.00474635419371918	-0.00266513451061309	-0.0178573508713069	-0.0253323569187415	-0.0158151886044542	-0.0158595460923303	-0.0217371595403039	-0.0615241136368797	-0.116653778595465	-0.145685821722631	-0.168704311130455	-0.186098645016872	-0.174098291268533	-0.192396786108833	-0.205308070456511	-0.19948033031597	-0.203692153036686	-0.210916034607279	-0.204789124859221
-0.0352647534850415	-0.0400197395618432	-0.0427047980286217	-0.041745613983425	-0.0094318711527639	0.0479882537032784	0.023456814306352	-0.0322221167675052	0.0187560380165334	0.0424136957705588	0.00551494847576207	0.00108680036906015	0.0426337085694247	0.0732524113026806	0.0444059091756323	0.0571691160818017	0.117837281085613	0.131100940976473	0.153102397083988	0.105387252891025	0.0728738833335582	0.128030953338488	0.114953071036894	0.0718125788390812	0.0679517100488361	0.0926095967142853	0.0610802841863327	0.0354701281329894	0.0327429652101274	0.0362684543649115	0.0377184895055096	0.027491427785114	0.0274600141056759	0.00614501646011267	-0.0046183579699213	4.09320793926751E-4	0.00771869117237706	-0.00555720953224588	-0.0418621308686265	-0.09151388310711	-0.128769090281977	-0.154546710677229	-0.171773089390126	-0.158061372213192	-0.175412305393274	-0.19407594276366	-0.192135011368478	-0.196168669164854	-0.193714027229866	-0.209925846286061
-0.0286982628415681	-0.0123184961679384	-0.021952729658089	-0.016251598666952	0.00879632408416801	0.0621980052486828	0.0214286833217018	-0.0162408821288867	0.0348623459892769	0.0706820073348699	0.0198720427754778	0.0228098009606336	0.0810640377936418	0.088921935820242	0.068078317578323	0.143612742046866	0.203848355919193	0.225700521330092	0.22841319257681	0.17099948872979	0.159547304819377	0.210223341983181	0.172126030952672	0.137757230044918	0.156474536331551	0.164472672938673	0.120251946554835	0.0910750475525743	0.0905441964720974	0.0977260923326347	0.0756885195566324	0.0489793909769571	0.0483536711472049	0.0362137424408952	0.0304764776824309	0.0471348077638309	0.0541792902950241	0.041648405013128	-0.0111244297274616	-0.0182223406136903	-0.0562313622542323	-0.0897100167661914	-0.110464669286407	-0.0903943835697628	-0.128442504912016	-0.155040415704586	-0.155525339930459	-0.148427531077907	-0.169588965495232	-0.203277974652406
-0.0358321454354582	-0.0296354361707736	-0.0178908043043221	-0.0133347562112887	0.00243610196936877	0.0575821050456679	0.0119396476968074	-0.0308844780885653	0.0229366446534251	0.0515147368327593	-1.1395186941737E-4	0.00378421675814114	0.0629896431685198	0.0904174815957383	0.0887203997817659	0.140926719574399	0.244540089184893	0.267371577179025	0.289627745348351	0.247377490092618	0.226007557313066	0.262198216481715	0.237484601087745	0.19252649553582	0.18033510462808	0.207461024741109	0.159492935349651	0.0995535884316202	0.0941400479621296	0.0954316477192084	0.0787126236686422	0.0626655550782706	0.0541342697576925	0.0395335580408076	0.0388820414162154	0.0676577377699118	0.0620909454980536	0.0561794975842644	-0.0241270659033481	-0.054116045893976	-0.084281122287103	-0.11852487306709	-0.144553472667727	-0.110688308065072	-0.149170962633761	-0.183956999579594	-0.171093911339947	-0.167093967949576	-0.194188946265952	-0.210204029097212
0.00789081472300394	0.0264773446025151	0.0104478359339715	0.0166467486797815	0.0293446400046878	0.0760197064382667	0.0494946097319316	0.0284106784831548	0.0611446899412944	0.0842098962541798	0.0270243507265586	0.0345921841852618	0.0754614261023266	0.0794249823467244	0.0783503491790728	0.133230989256496	0.187853424327369	0.196430669273031	0.193446424845424	0.166625532432571	0.158980768267455	0.178608475377142	0.156208110291117	0.153765215704971	0.148279745948519	0.140344428331782	0.124483841630009	0.107260250065714	0.0853347730404339	0.0793422559395225	0.0534131071228821	0.0343620465709371	0.0205155655866512	0.015038419085718	0.00941551388321635	0.0204484272142324	0.0112249865692017	0.0124215171985175	-0.0373990312212214	-0.047053089911838	-0.0582829689029234	-0.0884720922156043	-0.116169861814738	-0.0883967914807798	-0.116097091981442	-0.153557136341282	-0.153601332957578	-0.14340112914718	-0.16948572625757	-0.192033348645441
0.00555060079770435	0.0378598497730746	0.0105430507569076	0.00389926158690691	0.0206542184754416	0.0755244539825239	0.0653680980020611	0.0576903021445364	0.0746951461968278	0.104456904202187	0.0616826770745886	0.0607207635234146	0.0725174451596907	0.05808421441408	0.0420302481906576	0.0772090138143441	0.0353543562215607	0.0351666760979788	0.00150941788575699	-0.0117762403248818	0.00692743014494479	0.0162647759989768	-0.00922858245229733	0.0295217023577697	0.0700673736521724	0.0320228167344719	0.033685847565095	0.0726038826166353	0.0703780152657171	0.0775053566249645	0.0671165692104465	0.0295825386656426	0.01258705239878	0.0375504682662764	0.0332364821312515	-0.00340902991523433	-0.0163618396155808	-0.00641106720726333	-0.00219341201825725	0.00883551010657745	-0.0011338736261388	-0.0343928641832786	-0.0518646647146436	-0.03942602348111	-0.0583267338683342	-0.0883388534952136	-0.0949440175380817	-0.0933986501055158	-0.108672698160342	-0.127334917011743
-0.0376014117533745	-0.0241816041495783	-0.0504788067065472	-0.054524951735905	-0.0388933457341486	0.0233083770476161	0.022226287290067	-0.0270673754722187	0.00366091367066656	0.0543667106432541	0.00753898485729821	0.00160093851296184	0.0458131144548675	0.067926544055225	0.0604011720409035	0.0736497951925505	0.117765592527073	0.125381155365597	0.135952211315348	0.114434865077322	0.108697086815354	0.128991516376309	0.11445893295066	0.0993696439792098	0.0987805371193786	0.114558181405811	0.101789322018204	0.0725464747562598	0.0681525657673083	0.0705854869696638	0.0716408035174717	0.0478971687949616	0.0399369903817683	0.0388887997120379	0.0390077158613936	0.0191979488073596	0.0160741896511051	0.0127484841412966	-0.0223458186895577	-0.0370252341699782	-0.0748801029365223	-0.119933785512611	-0.134572702202411	-0.10551638908095	-0.13587688539316	-0.181429331644528	-0.172857642676796	-0.168659497593236	-0.191956417171604	-0.205113712681943
-0.0888851196971821	-0.0794342330843131	-0.113647248926055	-0.111693613970978	-0.0720288435826053	-0.00236951834966036	0.0261115836857231	-0.0681039484131443	-0.0496626792056012	0.0214045938264188	-0.0225926380935683	-0.054439799062345	-0.00239784930959417	0.0397023015830731	0.0290980304547066	0.0445273330275658	0.1180668046968	0.129485640019037	0.164786883814586	0.144574005839542	0.124953549161007	0.1510960696836	0.146052999782085	0.115301347931584	0.101511691991666	0.127906524661123	0.122765705748731	0.0777041234122937	0.0714434785517074	0.0642365621342506	0.0704420760589064	0.0611971024427583	0.0693214588677157	0.0528437991768217	0.0499998590588668	0.0418554791263207	0.0238568692077473	0.0276636162096635	-0.0156836826176078	-0.0388822433908752	-0.0901992759546976	-0.144109186606179	-0.140996699911169	-0.111812682598396	-0.140907028420287	-0.190264223147066	-0.174618982239812	-0.153061604879728	-0.19005851811037	-0.201485588007054
-0.078468844953308	-0.0747216876858537	-0.104047851891791	-0.101634522004884	-0.0589589501787096	-0.00568655511352417	-4.01584725109115E-4	-0.0863313338693487	-0.0543312398186174	-0.00265954845907297	-0.0444419342372504	-0.0575713127285792	-0.0100270848644346	0.0324186558071439	0.0240059040256539	0.0454049637838725	0.119416667856002	0.143252165394414	0.174342175587204	0.142866838642236	0.131405323196871	0.159980373240331	0.149142172775231	0.0926948105609865	0.0852262324683169	0.120547284503774	0.0936542094361346	0.0480365006243574	0.052722117943094	0.04996565865453	0.0700958729926346	0.0680132857891633	0.0876622832364319	0.0607051234355025	0.0551927745147304	0.0650507132045312	0.0490163368192713	0.0485852690749169	0.0060390359305355	-0.0236324115303101	-0.0956993423197743	-0.158897719632774	-0.153712494245119	-0.12702653629306	-0.15939628348893	-0.211695711475476	-0.198357913308199	-0.177992589457375	-0.221466731196726	-0.234920103535526
-0.025493077767893	-0.0374394674382512	-0.0697708182362219	-0.0493477862301562	-0.0135651353218279	0.0243927696257736	0.00135672682611032	-0.0635357747254869	-0.00856637401809951	0.0141620597662236	-0.0299402138368671	-0.0236719426507121	0.00763371976324246	0.0297981464316687	0.0112393137262777	0.0691430736348899	0.135376723081409	0.172171708001245	0.195053316715994	0.133336424802917	0.123916243349165	0.177319456257767	0.14753752997947	0.0613421084672479	0.0755748292847175	0.114402933721726	0.0624642587387494	0.00273207889038474	0.027361185793611	0.0279518783404675	0.0525609707370445	0.0701594927263089	0.102127951950638	0.0676406133294587	0.0488005457529728	0.0865951699717838	0.0844741800199897	0.0601457413549295	0.0161019283598133	-0.0153574207378499	-0.0852723329524025	-0.145404139905276	-0.149203414625784	-0.137066498835381	-0.163768023946784	-0.218113911033247	-0.221065950148014	-0.20790084743493	-0.244214134094979	-0.269711562277187
0.0362205362915989	0.0298456715018742	-0.0171813762834893	-0.011967050893716	-0.00925972059789207	0.00136008103476343	-0.0484001529898272	-0.0865494564576508	-0.0237716961530246	-0.0297907333305976	-0.0795062229714265	-0.0654151632872671	-0.0304280522645517	-0.020633865283168	-0.0367608464341029	0.0418195494168184	0.0976558796588931	0.14206746771759	0.152695345176558	0.080902761347075	0.093694842111418	0.140614056295657	0.102943151179285	0.0338861942215663	0.0662054778786422	0.0922574680715947	0.0327706417306854	-0.012858339653061	0.0160171788990269	0.0275859970281598	0.0585637299769417	0.0820660777046987	0.112635258809878	0.0813687784692627	0.0741138609702238	0.098027512290478	0.0991494823745488	0.0755558787527144	0.0433556634305494	0.0222242740419677	-0.034804334175168	-0.0832439357330414	-0.0833261003888374	-0.07013150633642	-0.101112330095575	-0.132480259296988	-0.133548755665599	-0.142248827911358	-0.186035084182298	-0.2073352540995
0.0436780668665145	0.0113954608606525	-0.0312649921128768	-3.08147189264737E-4	0.0172355004291213	0.0233381017326099	-0.0376011443165285	-0.0663542261177857	-0.01173399925314	-0.0395947499757809	-0.0643999985727931	-0.0485070925426373	-0.0376290503778193	-0.029166868257005	-0.0343628426284616	0.0493698995353339	0.0685933863813921	0.121086026385603	0.107608998595669	0.0343412238990333	0.0572564877151308	0.0939416845559067	0.0430851410017802	-0.0184334653369	0.013930592955602	0.0403743417802449	-0.0180244718884691	-0.0635047148445251	-0.0394628262116212	-0.0189881192696878	0.00633939722887837	0.0302171606855947	0.0627939480607988	0.0485141607641027	0.0468326986261199	0.0725157469700345	0.0739336823248253	0.0622490349457391	0.0336620311710204	0.0136057712895233	-0.0161452536667997	-0.0667479570841333	-0.076827477531486	-0.0725636901992361	-0.0974322433334411	-0.119108076506509	-0.14165698862379	-0.153115961235537	-0.174815326974059	-0.200911350794577
0.0628168587353355	0.0543263776321578	0.0359076817004306	0.0589606442630654	0.034424022983307	0.0131828157629071	-0.0796035266330271	-0.0691629196684584	0.00200237048949231	-0.0445670142155776	-0.0728775530536707	-0.0178408496527105	-0.00747905379029026	-0.0398138270799068	-0.0479965343521304	0.0597977175897722	0.0624569106743882	0.122271045368908	0.0891623638518915	0.0212713754329831	0.0462357844987063	0.0746485053429218	0.0153182358137936	-0.0530691809737806	0.00393216341250118	0.0199691281153053	-0.0638178799571862	-0.0980665820619902	-0.0529244213243918	-0.0153793259449145	0.0269472598196812	0.0534853760877199	0.0919772207599564	0.0798839689832125	0.0854216363824723	0.115413002860816	0.110627604181316	0.12184853911542	0.0986244551938481	0.0848141055527146	0.0642040063017331	0.00887994791716448	0.00488688319931375	0.0120863624124044	-0.0358904437035392	-0.0689087004355935	-0.0686972537663144	-0.0956703383148124	-0.154669578119866	-0.157161187556643
0.0902998192629294	0.0771566045264005	0.0652444025320196	0.0781138805568815	0.0388169629617033	-0.00607937555957867	-0.10605051542018	-0.0802952324431266	-0.0161230540237184	-0.0818962648664994	-0.109714008554586	-0.0434003509085216	-0.0413374145405948	-0.0792940081792203	-0.0841628004109818	-7.42711040897064E-4	-0.00119542880800005	0.0411874732343268	0.0264152481779213	-0.0303441358203175	-0.0161843793722119	0.00208116747156644	-0.0423695313978138	-0.102137192732576	-0.0484022421980399	-0.0327138881598401	-0.106640761366874	-0.136085091970178	-0.0828548215758747	-0.0482293258672475	0.00101521556942074	0.0358465936161488	0.0705098567730219	0.070367857863392	0.0754367343004177	0.107449193995603	0.0903394244774641	0.125463570428602	0.118372260820512	0.0974980625137737	0.0919784955149168	0.0505504147696193	0.0534669957821921	0.0510100072834324	8.16689270833397E-4	-0.0100299362127548	-0.00604439185055609	-0.0709417881910508	-0.121440162629512	-0.10686083160879
0.118677219455264	0.103804360435601	0.0918294986408616	0.0639904302377082	0.0146691621657016	-0.0258953333133942	-0.130259754483591	-0.121268646128169	-0.0581798493520538	-0.123489939110859	-0.151688605925484	-0.0988835041076324	-0.105893991120037	-0.156306250028755	-0.153670216470075	-0.046355300440736	-0.0789327799568979	-0.039048983659284	-0.0570642085258001	-0.119985897770287	-0.106665816071222	-0.0740516640619896	-0.125222078533691	-0.189077229098997	-0.105903973790246	-0.0949002119909419	-0.193437210879209	-0.195166174845228	-0.125685916707459	-0.0754403530094106	-0.00123056011838354	0.0386769958502791	0.0731912337014259	0.0642165691348802	0.0754652903585094	0.103613565385868	0.0907637477379831	0.15460977634794	0.165892973075173	0.154645733869303	0.168527685028632	0.124836120076418	0.138248005473507	0.135030206368551	0.0803065690177468	0.0789208671842698	0.0678038185108036	-0.00402486147548375	-0.0484677102116544	-0.0379122067551026
0.0927997437305887	0.0788144907559022	0.0706271795985614	0.0387328386460895	-0.00962010471731406	-0.0456845723701652	-0.124588009990956	-0.11670592083929	-0.0711043903342024	-0.126591596546778	-0.138583365387387	-0.0967902075643226	-0.114217535333495	-0.161510000506582	-0.154316082858563	-0.0751290982407471	-0.113191400232193	-0.0829303857782355	-0.0831776331303224	-0.132822767174097	-0.140995348554565	-0.109268424252673	-0.142770236211809	-0.193215009017506	-0.122239894226331	-0.112785720946778	-0.194100874422886	-0.19071033736067	-0.131421818043307	-0.083471996453113	-0.00873673117467905	0.0386988639089777	0.063334962067602	0.0480172229790937	0.0558144316856557	0.0840045391380337	0.0751731376307959	0.133232884241791	0.159716906822054	0.138718305827055	0.154688985364679	0.124103867636132	0.134410159093648	0.129350167554814	0.0857344334315752	0.0947138273915444	0.0867569737765242	0.0271646415214599	-0.0187473436524775	-0.00738853676047736
0.108160904148929	0.0988075395448844	0.0971807964944313	0.0326273761111414	-0.0306245908669128	-0.0637137040312047	-0.12927974843417	-0.123665298948501	-0.0850928416064882	-0.132626622646247	-0.148882553557553	-0.121125892263715	-0.120203170076892	-0.154099521927652	-0.1600527781457	-0.0978500614583791	-0.107691173004031	-0.0804540318964497	-0.0817563834254931	-0.125461774805007	-0.121848519625869	-0.0938931206573277	-0.134747167117945	-0.179328664121084	-0.1137086232459	-0.10830953340157	-0.182892802899209	-0.179199258643917	-0.113867393233621	-0.0677255164978322	0.0112410968254494	0.052066839323875	0.0771212497662613	0.0638009844939362	0.0656231381052228	0.0985185643901748	0.0910393373244828	0.151806578892361	0.166592275566614	0.138668006541878	0.142672862171332	0.104582261762872	0.125842493728778	0.129395254521778	0.0737420398967899	0.0752720134557576	0.0795542358738069	0.0272927241393431	-0.0290539449063949	-0.00961978621410881
-0.0134659687553495	-0.0176754809649736	-0.00985558103764948	-0.0667231329210432	-0.118625622091183	-0.128595180800245	-0.137279530116738	-0.158841601867635	-0.146619162520337	-0.146496452622747	-0.141214838858024	-0.14012989168119	-0.127372531877779	-0.117475386803188	-0.129586560732767	-0.0930040525085494	-0.0919414553369064	-0.0834028793279438	-0.0599833211166709	-0.0737342588190997	-0.0891008891930624	-0.0738808506313269	-0.0887117900373623	-0.125241110187439	-0.0905469637000344	-0.0761729116612928	-0.13799834167281	-0.147384589880865	-0.0817793193762012	-0.0407884990901766	0.0495759336860122	0.0764423902546949	0.103474141331487	0.0941165187037346	0.0927276395312415	0.113696654689919	0.0950266758870884	0.156709285104904	0.166295093394448	0.125476663145725	0.131163132287634	0.0920812933185218	0.116527735885496	0.128536829081126	0.0796964730503044	0.0729790216417672	0.101171405800221	0.0554764409842405	-0.0194181279659314	0.013733647574619
-0.0789394673820375	-0.066916110637358	-0.0519078179260533	-0.103442682273731	-0.127742738784145	-0.122136819793332	-0.104788694451593	-0.136320617916221	-0.150952002584466	-0.113594267450167	-0.100243612031661	-0.0932687090939625	-0.072808943471853	-0.0522548979368954	-0.0680909373838263	-0.0360596159212585	-0.0250434235881266	-0.0386053740378678	-0.0248846408999087	0.00231580810068445	-0.00296446915772085	-0.0154372558949832	-0.0128436969390233	-0.00512266194692202	0.00580690161849795	-0.00623976203897146	-0.0368577328257728	-0.0273486990749264	-0.00102682863174778	0.0275430048956825	0.0976341954382199	0.099168461853434	0.10313055371441	0.0951822625537555	0.0960126310514731	0.117112613890007	0.104382240864646	0.142847550537818	0.141422378662464	0.113499964964554	0.115191783164911	0.080207015209699	0.0956677580312022	0.123597025418791	0.0956193332484062	0.0779789459108565	0.10698159227554	0.0857203639103366	0.0130316542242288	0.0384587032543921
-0.0902527874598682	-0.0801096203072156	-0.0595416464702546	-0.101835996043532	-0.107878674283468	-0.0981314343748773	-0.0876806856234942	-0.0955077051529017	-0.109218690520639	-0.0854036474094149	-0.0636999574512766	-0.06016401521592	-0.0417621541325687	-0.0283713372584912	-0.0511282636774414	-0.0286993035454977	-0.0156353350189946	-0.0458442942163405	-0.018738170533685	0.00601020610954585	-0.00274715830510717	-0.0026634888478491	-0.00542395459267102	-0.0036914007435521	0.0165930141598579	0.0106434884561401	-0.0199688356314494	-0.0114699482584796	0.0170880350873556	0.0481967590345654	0.123724149063003	0.116383137271677	0.11876626695178	0.120985814132233	0.0992073511465702	0.11636923320919	0.106044265312651	0.131918366092858	0.130520723964931	0.105513328203997	0.103603734588477	0.0679732694379463	0.0821730727762353	0.106032363969716	0.0852411681335252	0.062263185441279	0.0935517776045242	0.0699317403829686	-0.0106221143304588	0.0313780172153201
-0.074967053020336	-0.0676860576658888	-0.0571536542087422	-0.0949444386027132	-0.102630113482774	-0.08005495368492	-0.0689716534728748	-0.0952072659868015	-0.104476269952255	-0.0796315968578973	-0.0732293842912355	-0.07420366054017	-0.0484301804096225	-0.0413925263628008	-0.0770484262122664	-0.0715484613256357	-0.0539164278397106	-0.0812782764804355	-0.0450118002670562	-0.0256802248735468	-0.0327789580219236	-0.0244359972258623	-0.0257612078586056	-0.0253587466925401	-0.00260123758308357	5.3471239143876E-4	-0.0220861183815972	-0.0171687695910915	0.0184427087203523	0.0416637998515078	0.106109827432186	0.0978527415326421	0.10049499294158	0.110313088701352	0.0938816084185239	0.0997009611234375	0.0752292729468461	0.0952766583447304	0.118137882308526	0.0911824076397432	0.0882970020106725	0.0657870324458084	0.0839170388846116	0.118012304996437	0.0865498257442536	0.0730262121094662	0.118712637354012	0.0993878354142561	0.0289888494528707	0.0587483069751152
-0.0968695876602159	-0.0911607975986833	-0.0729246908798259	-0.109739237515355	-0.126967052273238	-0.0995404073686251	-0.0817324531016678	-0.119315523440137	-0.128591517016508	-0.0949304555521763	-0.0827148150048218	-0.104808627630754	-0.0918029056311412	-0.0620748392450022	-0.0890798050273321	-0.11211119003628	-0.0928697686546517	-0.122528789863355	-0.0864907509056356	-0.0541838266965065	-0.065069740029013	-0.0645973495716502	-0.0579486157962226	-0.0534579881757741	-0.0421923554732139	-0.0326400048536397	-0.0551366042289934	-0.0407207138212607	-6.7467052990131E-4	0.0212135087945706	0.0914085443750343	0.0895688210102019	0.092388373279456	0.101140541934031	0.0866383465970281	0.0893759521904963	0.055760923502106	0.0781818341802156	0.116612152219857	0.0816638952736566	0.0858184949434726	0.0693641606498433	0.0995931904309983	0.130641110787339	0.0968997257097313	0.0937962548768737	0.148702074646918	0.12098775494503	0.0490717024064301	0.0849044232841008
-0.116978503514259	-0.114476674180773	-0.0949906053835889	-0.116990327796975	-0.133298471671167	-0.104890692463171	-0.079349526340458	-0.112486548468418	-0.123590086944061	-0.0907701854393292	-0.0624834661909505	-0.0847291093995141	-0.0741785798991762	-0.0505985024224443	-0.0854015306783849	-0.126101510191126	-0.0990349054232036	-0.134009471376187	-0.086296098615505	-0.0477641518008738	-0.0662823718661795	-0.0688528227140883	-0.0446691995680847	-0.0340388583018605	-0.0427703850223412	-0.0269885300224343	-0.0278653564819544	-0.02185943679826	0.0108162274411233	0.0309696325967846	0.0987148454780499	0.0903716334998684	0.0904659061050295	0.0987249796322121	0.0792608797223575	0.0831529787316593	0.05317733416624	0.0682454230621658	0.100959097400217	0.0652354277193245	0.0572154600649194	0.0391036594272362	0.0687967162125971	0.0935721334867905	0.0542253454793121	0.0531070707447811	0.112557230780303	0.0889673398587967	0.0181127524579378	0.0643728704633315
-0.149224478175885	-0.154737523328028	-0.139341039829947	-0.137975143476531	-0.144298265849488	-0.105635199496883	-0.0553230942533745	-0.0988770613572774	-0.118836844240802	-0.0794909322309977	-0.0484508183846231	-0.0771838834152154	-0.0686902906639505	-0.0355418052808803	-0.0696927881813543	-0.137611605714289	-0.0984714789376446	-0.127923383726621	-0.0806165355776736	-0.0356586327993045	-0.0662035840304555	-0.0612293046347111	-0.022703165000009	-0.013500971732194	-0.0491658407785091	-0.0212231886585846	-4.53489609415874E-4	0.00155531456434392	0.0269307593334012	0.0357213263568987	0.0973569586381045	0.0834051768388356	0.0758887924859732	0.0847170901014423	0.0646004407463745	0.0571655902318872	0.0204737445020289	0.0220978564646437	0.062065365158379	0.0315504619781404	0.01881114628092	0.00326232880504211	0.0355576641860518	0.0758895026978769	0.0271263908343485	0.0235707311647326	0.102685141433211	0.0865221564282951	0.0113470529566694	0.0665574160637387
-0.175865832793671	-0.186875085067179	-0.192050154637554	-0.172422847851145	-0.170271580369998	-0.120938975560865	-0.0537279538717336	-0.108214093559427	-0.1426551884765	-0.0680904256481556	-0.0408868062934588	-0.092295774305709	-0.0832962276005122	-0.0252769671060986	-0.0477137353357767	-0.121539760109071	-0.0829104262623091	-0.113781561294135	-0.0725361768449502	-0.0212442915404113	-0.0572370620392957	-0.0592461848075164	-0.0207178032907854	-0.0131295532621471	-0.0487601422830002	-0.0214517595226848	0.00410283844416396	4.98195862172991E-5	0.020645773209012	0.0467617471707092	0.102060535404202	0.0863182096307459	0.082686887825338	0.109998370343928	0.104472793742857	0.0839718107996873	0.0439372490977546	0.0432460748809607	0.0777059284258807	0.0614425993965303	0.0538548147407014	0.0367938957633761	0.0672720517489104	0.100027469944821	0.0595909481311023	0.0486855500961888	0.115677541589416	0.103480812953394	0.0308156158894254	0.0751412668025865
-0.154982310015128	-0.173083932518562	-0.185295285099594	-0.157758426298418	-0.158861204211316	-0.109611640883029	-0.0452303425312269	-0.0890158452659372	-0.127276089528099	-0.0558925684938827	-0.0216177057873613	-0.0809969023954007	-0.0738354021560488	-0.0310165381105456	-0.0534913774023111	-0.130414187376227	-0.0922622126057559	-0.100490700298003	-0.0614864175535277	-0.0309696704066669	-0.0648002460878258	-0.0479571046569625	-0.019482368544237	-0.0239618447881549	-0.0428858465167216	-0.00784253474386852	0.00977476594712025	7.25454911535043E-4	0.0316010390666475	0.0614494533550263	0.103978313589921	0.0807271151803008	0.0879936181193055	0.116291988738625	0.102449162433443	0.0783080019613948	0.0261556637848367	0.0141566559179449	0.0672120663510572	0.0666921090563052	0.0519545951000332	0.0434960698654027	0.0532826214761793	0.0755750252614124	0.0444967154612558	0.0274149399863256	0.0833964871654147	0.072434106105505	0.0055766423744123	0.0490438094466822
-0.140423447879848	-0.155901842702778	-0.163083054480992	-0.143161971031099	-0.129052989851058	-0.0769224112092321	-0.00961896195469596	-0.0466004852376623	-0.0820687843607652	-0.0230179022248122	0.00938413826321857	-0.0452165063894844	-0.0504067282058071	-0.0264990377601528	-0.0433345980718019	-0.100991635924016	-0.077400688027475	-0.0759575313064517	-0.0372487631242534	-0.0151598464571236	-0.0388937804992555	-0.00818379482781452	0.0182716348877572	0.0189279258025293	0.0138044603306021	0.0419880859068619	0.0556372170053821	0.0614274198229297	0.0889389857386184	0.111711517969725	0.119474147349995	0.0840981076325893	0.0814587052475203	0.10998447086754	0.0974450676123838	0.0667589691661609	0.0135716302554401	-0.0220751904856018	0.0239437022112481	0.0345158211804156	0.0221091292375941	0.0218289930605673	0.0312660379348486	0.0466663404890234	0.0380874869172543	0.0149087357827271	0.0663087104750556	0.0669870160892713	0.00859129843550193	0.0395311152157169
-0.111426395930491	-0.0948948715400227	-0.10626293653166	-0.134268455267082	-0.140158528031528	-0.117119586862479	-0.056874488314274	-0.0889546789825869	-0.132149028658299	-0.0857775016201812	-0.046053702422541	-0.0784724920659609	-0.0966460232726224	-0.0651926708492572	-0.0632818550267738	-0.109244711352386	-0.0937287529018064	-0.0871182566102382	-0.0544847128982296	-0.0289782965683477	-0.0402967127422283	-0.022968060673821	-0.00657558757557995	0.0201041781303469	0.0157845246498795	-0.00403987923722213	0.0228263866464598	0.0490724408182226	0.043769602312355	0.0703027221250766	0.0967959007406003	0.0837416053133513	0.0672846613245728	0.0920519860329117	0.0874426124033258	0.0685522087753927	0.0408321258721979	0.00859625812663266	0.0353063254318521	0.0456180262403583	0.0118482208793678	-0.00776095621297378	-8.73820186260123E-4	0.0346785660629713	0.00885577569028234	-0.023913724554287	0.0306683795102697	0.0308830322117823	-0.0327576369401766	-8.00638693404794E-4
-0.0944958589036664	-0.0942008976577525	-0.104945196006143	-0.130174543507077	-0.142176471040729	-0.111016860076097	-0.0607855902516287	-0.100902033454764	-0.138753432633423	-0.0941102711176488	-0.0583483232245886	-0.0961580912186635	-0.102677024399186	-0.067651394586376	-0.0735568575016946	-0.117659730648796	-0.0898476768371051	-0.0818957900637167	-0.0568356892819329	-0.0338576277132198	-0.039652979753163	-0.0287263922366318	-0.0172926011010581	-0.00410803114760034	-9.30269499376462E-4	0.00530923511886961	0.020055404066637	0.0296212869617523	0.0437974572488598	0.071559901314872	0.0992449275373281	0.0767420204414728	0.0767117799145725	0.0962682647476088	0.0898374044495511	0.0829218876465183	0.0553484413792026	0.0212257958639419	0.0422312696955544	0.0376332159229523	0.00598685581914598	-0.0143004444875812	-0.0161349136828246	0.00437102851533551	-0.024173773387407	-0.0525671291552144	0.00415659152822453	-4.49711550547069E-4	-0.0587735718526049	-0.0185547638560306
-0.1411215167938	-0.147545194563077	-0.154615161360924	-0.180455407950451	-0.190159521777145	-0.14028679323223	-0.0813018287549429	-0.139720478934324	-0.179244508702751	-0.116933128602799	-0.0812127269122723	-0.127536499062176	-0.125351748653842	-0.0593004397637433	-0.0701194203160289	-0.146459835624667	-0.101378962907503	-0.109358273372017	-0.0645989148475048	-0.0381075732624436	-0.0522662002145096	-0.0356181182136705	-0.0194252090653126	-0.0237624522629739	-0.0350370566210493	-0.0108539125254089	-0.00571539832315688	-0.0108815103137995	0.0126899826089293	0.0375895766669358	0.0981805614940686	0.0933857388571206	0.102919190825108	0.128937352222127	0.12374976653791	0.114317392477802	0.0731420415636558	0.0647501773267927	0.0907419615224238	0.0688891265135535	0.0467381884459439	0.0238956831190888	0.0411644980426079	0.0798115655898173	0.0241848820713692	0.00461185829475589	0.0724614861744956	0.052554389800872	-0.0204827993542611	0.0428081130321764
-0.14163250527337	-0.151916732012986	-0.152157813807753	-0.182312291890736	-0.208344786422307	-0.167631886125882	-0.118229964727125	-0.171939124521732	-0.193072159521947	-0.138691973752034	-0.102794966226659	-0.156986397391331	-0.143974146455626	-0.0741949783551355	-0.111469275812571	-0.187790547091248	-0.132931113187806	-0.146662034093432	-0.0912382170924165	-0.065085405783847	-0.0967923092600641	-0.0786875886304269	-0.0643630737929665	-0.0748728038163046	-0.0912293221672975	-0.0651581116864076	-0.0622048932950131	-0.0698106271500901	-0.0439832688370955	-0.0111113998349514	0.0693245632588938	0.0697249643319522	0.0885117395006195	0.111076149512805	0.0996053518277645	0.0885981836018231	0.0427425677244197	0.0636232338053829	0.109320923843335	0.0751115977139764	0.0619829210060448	0.038047644563351	0.066911176699093	0.0928318438649378	0.0300945053391334	0.02993194989268	0.0960828884108924	0.0595490066768639	-0.022990957161603	0.058550277577555
-0.0677212803054503	-0.0777656154221282	-0.0630013492268275	-0.105752507158586	-0.149894451148774	-0.136004269082583	-0.121102027682648	-0.155210946356998	-0.153095250955952	-0.141991359547373	-0.12924404234163	-0.150875009250654	-0.137403357296964	-0.0868046058505887	-0.114943559537437	-0.156630257804478	-0.11603754828391	-0.124665593179752	-0.0845038657428442	-0.063656594666463	-0.0892464829876512	-0.084249569983526	-0.0758637552597317	-0.0939048447219216	-0.104062553963357	-0.0876824830904006	-0.090277799624553	-0.0985185642288235	-0.0670958565502135	-0.027744182689091	0.0615552646149861	0.0745506475063334	0.0982784937717234	0.117388395613262	0.0959675554683531	0.0986583097564182	0.062270125152321	0.0989308582805401	0.140420357766483	0.0916305978937572	0.0879632516717544	0.0489349374562539	0.0731943726419548	0.0840277760292969	0.0322835754596382	0.0349844816471631	0.0688128191532432	0.0332988309207591	-0.0465367230604915	0.0220879014664174
-0.080443949765289	-0.0937105682854051	-0.070871611934304	-0.108286810066723	-0.149503557600112	-0.147143979071098	-0.118239520530739	-0.144149776339895	-0.161675864343816	-0.150865530671142	-0.118365522980431	-0.155061022290388	-0.158716713206353	-0.110520845366675	-0.1195651156118	-0.159447147953408	-0.130635782786693	-0.139831020320257	-0.101837373722281	-0.0870394996561838	-0.103793605617823	-0.0947546125561794	-0.093858817870194	-0.1195301853582	-0.128346427392828	-0.113289187397558	-0.130978088893281	-0.132118400565165	-0.0817412560002011	-0.0458350424250764	0.0351994804504604	0.0524338193959365	0.0825669752793093	0.098731305519263	0.0687934654732902	0.0799524268815768	0.0509807543471967	0.0946055912371554	0.124505764685629	0.0920636984810657	0.102523989687562	0.0780063498179412	0.101035850103497	0.108703449134276	0.0553567936247387	0.079445161715519	0.112916068971169	0.0681035530714627	-0.00819529479049663	0.0572606945686151
-0.0483132813193482	-0.0592219099133969	-0.0398854807819369	-0.0983317912307743	-0.152611515773447	-0.157331363547575	-0.127983376188156	-0.149407536054903	-0.157146860051148	-0.150297580723115	-0.132761760202987	-0.15488613340699	-0.153295810546469	-0.116739132237849	-0.122378119686994	-0.148345348499047	-0.133055884020251	-0.12428859495137	-0.0997420321155974	-0.101381570199638	-0.108438894006845	-0.101026829674824	-0.115601745917968	-0.150646443938535	-0.148288259992457	-0.134649520972978	-0.169530327852753	-0.17311255422731	-0.122563723041843	-0.0715144456131789	0.0154803036797242	0.0563883700401392	0.0781596403039028	0.086941455438924	0.0721679165353825	0.087188447759289	0.0643148264343533	0.105476886740675	0.128137795282525	0.106420113178516	0.124475577026223	0.0947682050385324	0.115069574782166	0.123324328670185	0.066811072691123	0.0963996156032954	0.117813566436593	0.0632121007403013	-7.6280577089119E-4	0.0608907335607711
6.91243967802862E-4	-0.0109660667192899	0.00974983281722057	-0.0652995139897062	-0.116416657933058	-0.133081442844523	-0.119729486885929	-0.126047668880292	-0.132113475819895	-0.143709590598424	-0.129286832144751	-0.143579128971825	-0.149987352411358	-0.131036700873435	-0.143677177122427	-0.159177146405306	-0.147057474501544	-0.142244230699053	-0.117781685480607	-0.131483570179116	-0.129218331032571	-0.1164060613721	-0.146570709958339	-0.186394598034554	-0.155871152883535	-0.14486222701647	-0.19654305237986	-0.191165794706474	-0.127865598626244	-0.0771046358867476	-0.00148889025309946	0.0377858907415097	0.0594471286845045	0.0633427114814721	0.0562213375421559	0.0792141896825345	0.0653403735117487	0.101196428669594	0.129176485094421	0.11250009363894	0.137325669725101	0.104556310497685	0.110258843567099	0.11846181043032	0.0735560948413313	0.0965340165489792	0.112616454500891	0.0648112180807281	0.0105147956860342	0.058344885639504
0.0237297556808492	0.00895756269385589	0.00500889319002087	-0.0523412980735462	-0.102019479447029	-0.120979400740061	-0.137672173923126	-0.146553741176401	-0.126329863872544	-0.156028054876639	-0.143542177839418	-0.129942023340025	-0.138561717778768	-0.141722834368301	-0.13698424167485	-0.112158517491794	-0.116868188418716	-0.109814072885989	-0.092697047627612	-0.100420101017043	-0.109325313195983	-0.0982980903934904	-0.116000021757786	-0.152334155712274	-0.113302405183173	-0.112765391149599	-0.17230851361904	-0.16542952420288	-0.113779184150558	-0.0666637273763481	-1.24674673179784E-4	0.0377467363729723	0.053126723736725	0.0395347866925469	0.0375666057600193	0.0711199666852898	0.0595072275430756	0.117840101844985	0.124540086677141	0.104743261238492	0.130535535079728	0.0911729799027446	0.108196669401854	0.123141293514609	0.0776172691821886	0.083626957750538	0.0893242227917512	0.0429596906696482	-0.00679117074446658	0.0390738931087086
0.0414558328707992	0.0313655164463564	0.0286049217435836	-0.00331458103059012	-0.0444831785294405	-0.0808265784286409	-0.124802748825131	-0.108170108254252	-0.0718822058215655	-0.113150286960085	-0.112386971617284	-0.0744329265886117	-0.0879862266495698	-0.12264130577532	-0.124311407119677	-0.0609270631785962	-0.0821632049513189	-0.0593125292283078	-0.0562338839636713	-0.09281561129633	-0.091045065019106	-0.0681269429635873	-0.0854075441732862	-0.125376964298213	-0.0836475193361907	-0.0789272184037477	-0.142262895962542	-0.135211071632524	-0.0864869727499125	-0.0547312471342446	0.00170439623790291	0.0365900022872638	0.0510194668352394	0.0391544404735899	0.0430193185415053	0.0739132821536534	0.0645460303745242	0.108103085315558	0.125273501894236	0.108163344731681	0.116627000096326	0.0880597154888632	0.0859807865317024	0.091525185244511	0.0605333283034866	0.0581263313068034	0.0572622716968915	0.0186429245277734	-0.0260677493018402	-0.00510359212999911
0.0602286102305757	0.0537113704926177	0.0424472754457406	0.0317710685380078	-0.0118249459329186	-0.0465742102286713	-0.11379450786276	-0.0892160778954507	-0.042870513330971	-0.0872489125643791	-0.0916401465453164	-0.0511679439991485	-0.0601222286267687	-0.104033764655912	-0.114494367721089	-0.0387185817566559	-0.0717268666473074	-0.050090260368441	-0.0543009992097444	-0.0904127966356411	-0.0890103520095391	-0.0603362392996662	-0.0813635948984385	-0.122414075905877	-0.0710570565606269	-0.0567272902525254	-0.115189174848757	-0.117394985254189	-0.0729146264129685	-0.0310916974939666	0.0160661373596454	0.0508655388368081	0.0667952509093155	0.0588457119878761	0.0698306189199118	0.0926304912529642	0.0848643560430278	0.116339982876439	0.137158939116548	0.126225385484065	0.1248974807013	0.100226449501165	0.0964491907770613	0.0986338788783396	0.0671623751203603	0.0595983076438046	0.055822612279466	0.0133716297016519	-0.0370344539265422	-0.0208125073597721
0.0883254357339305	0.105035024000201	0.0935061018643556	0.0722403007905591	0.00853652759150782	-0.0379126034497992	-0.107656252789915	-0.0748772106469551	-0.0239954302980712	-0.0629302702128516	-0.0903586056237559	-0.0441277858561647	-0.0398479829103036	-0.0933219150688722	-0.100561201075569	-0.013890366942365	-0.0297152990643278	-0.0152449160168402	-0.0424957521654237	-0.078927997802279	-0.0689771676729112	-0.0545852513879732	-0.0818338802448364	-0.112063999381471	-0.0691167657931599	-0.0794967402148298	-0.126755813067704	-0.12136220602852	-0.0800265479361937	-0.0482796224855392	-0.00278876938933545	0.0546062131404565	0.0631697757367557	0.0348775344686515	0.0508863925389651	0.0768605740933388	0.0856807312734832	0.122990877588038	0.147204849013626	0.131679546090665	0.131591440506487	0.115988331881018	0.111034610017999	0.100900326223923	0.0716138422805604	0.0676647083286037	0.0558149413157279	0.00795357608892905	-0.0305316073998767	-0.023778401646727
0.0652592157212238	0.0712739922110615	0.0430765724200457	0.0583034590489769	0.00885573979509829	-0.0284223776144404	-0.0791270342624846	-0.0381880722172279	0.00570303702453306	-0.0358767949038664	-0.046741639999414	-0.00965042012503666	-0.0123321198884871	-0.0616309549634205	-0.0758791057422246	0.00934233048727042	-0.0103780823775265	-1.22976780424673E-4	-0.020852950229062	-0.0580959586463223	-0.0606226412156993	-0.0405140432856309	-0.0637483034764286	-0.0937737454808697	-0.0623581735945544	-0.0606081537699726	-0.0951452162083043	-0.104977989104498	-0.072918470479393	-0.0455089182597497	-0.0102019313624477	0.039013458858979	0.0465939634479557	0.0357117462942436	0.0440090519169916	0.0674832065009577	0.0700684738110039	0.0920214665644718	0.113616368085495	0.0955366204136651	0.101509074798445	0.0888731976742753	0.0772874628162683	0.0738719493026994	0.0480687545811	0.0460224198323293	0.033248055017878	-0.00562543812388565	-0.0372017296700701	-0.0237709035331237
0.0780412584149386	0.0954753768829961	0.0868982867449702	0.084861111020326	0.0314782281194978	0.0016959911545495	-0.0828493418169365	-0.0597765040278141	0.00488234360152952	-0.0369171023194898	-0.0751184353194112	-0.0266047567953685	-0.0232635982205625	-0.0817167666683778	-0.104070343971524	0.0038208132695047	-0.0125890162592506	0.00845439353696905	-0.0248539604740688	-0.0839200782916824	-0.0745789054064139	-0.049908763399153	-0.0919946030715756	-0.138905368573171	-0.0860301168920716	-0.0895117963629371	-0.152301829123987	-0.152465912555236	-0.100811920831899	-0.0696735263803039	-0.031275548618655	0.0230840636331113	0.0454184993872095	0.0398067971576683	0.051778977896328	0.082411255457771	0.0731763044394772	0.126348434974522	0.146234822570619	0.137512288626353	0.144630893660026	0.117661223849292	0.108668036305466	0.0912160650153995	0.0581603045711208	0.0508023136231789	0.0381439232827601	-0.0134069407607633	-0.0551457927375308	-0.0399119780710231
0.0870892366356844	0.0942413396266132	0.0918377189148206	0.10224948421074	0.0675685235182784	0.0254055496264934	-0.0730882799252232	-0.0601865455612259	0.00654598112583175	-0.0465289660709666	-0.0883373878552257	-0.0235580500006547	-0.0128698715609647	-0.0751453131036151	-0.0996482105526542	0.018344819227599	-0.00329827949110361	0.0305761937229944	-0.00546930704122855	-0.0710220944273076	-0.0480871715756938	-0.0131825824227386	-0.0661827738100512	-0.119305306733409	-0.0559812479320365	-0.0498090768010712	-0.129902791103346	-0.139835328948828	-0.086515318147737	-0.0555646545312109	-0.0160298559533224	0.0224091700975274	0.0520690262111208	0.0517869956867777	0.0666879128441185	0.104577960386224	0.089929319319335	0.154244591093015	0.155903684341541	0.138868699253085	0.140251688367047	0.100579704297896	0.0948923182316537	0.0799475848531786	0.036316423900477	0.0340153708700698	0.0113432853207237	-0.0476756432646768	-0.0777276080102374	-0.0749164542296097
0.0512995916087922	0.0442044404924699	0.0497516587765591	0.0821343647998416	0.0854291381086638	0.0578767893148559	-0.03304909338514	-0.0376357370243972	0.0333041318988209	-0.0111483556096868	-0.0572022601834753	0.00548711214234848	0.0243365327242898	-0.0293051683839379	-0.0461743054942205	0.0605148846834291	0.0523168982256452	0.0879149155260212	0.0529369027218303	-0.0124257491309503	0.0183484757730833	0.0455569596252881	-0.012314179424963	-0.0696252980102008	-0.0106274334843278	4.94610143590307E-4	-0.0780375928855745	-0.106444572881605	-0.0669692652113377	-0.0383524191687583	-0.00277250359869278	0.0194434090686852	0.0508678221644783	0.0543362044385855	0.062139127460123	0.102733555969805	0.0956362878653604	0.13876292129396	0.122051662536051	0.106566521327815	0.0990416366220885	0.0590665745087635	0.0595647321370721	0.0468954582698279	0.00139051748292338	0.00365966673456929	-0.0275464696008769	-0.0791158529659774	-0.0886468315287516	-0.0994559696113964
0.0558419579457759	0.0566414790788571	0.0669631194008221	0.0978659442340793	0.106126918361018	0.0729852282563329	-0.0173392576945233	-0.0203275043564004	0.0401738446061416	0.001288424001192	-0.0451824251450789	0.00774680855224785	0.0344465321819121	-0.0171982585375489	-0.0361879524598436	0.0603894796150017	0.0573806379289518	0.0866792980599444	0.0602471684749364	0.00572560552549306	0.0336934194764362	0.0611311274188323	0.0104193502483324	-0.0439081096411041	0.0131435512701008	0.0317449483913835	-0.0490443464689306	-0.0772112386206484	-0.0378630792449894	-0.0158715910431426	0.00999772255663261	0.0113254408126885	0.0405358633723151	0.0454560312212347	0.0506511899307294	0.0855684405957239	0.0858075692691729	0.130168084102222	0.103959343849844	0.0913255935666387	0.0807897149362837	0.0394217933077918	0.049526886289788	0.0443669175163845	-0.00312949436031414	0.00372604011508048	-0.0208582271382511	-0.0698911926368234	-0.0827522710535394	-0.0937156712485691
0.0275195992824771	0.0228212704102657	0.0454886519236811	0.0745164651878035	0.102982323997562	0.0789435368297369	0.0177499214805247	-0.00108428551234093	0.0515332766312369	0.0252150304376381	-0.0155426877449443	0.0327469403506584	0.0514644240108976	0.0169346501582491	0.0140299389120575	0.0774560800009695	0.0646156449249087	0.0860949723702687	0.0672283115205552	0.0236435135788481	0.0461795306184856	0.0572693281695994	0.0123789597442551	-0.0250200365822795	0.020075445476372	0.0315299661526782	-0.0325534891880946	-0.057736562313434	-0.0315248508141711	-0.0132733589767247	0.00516201460990703	-6.47996242861096E-4	0.0231641391261948	0.0381858897540458	0.0478590932088529	0.0689207055112425	0.065304496728181	0.0968967624574409	0.0615080176012389	0.0445943863195563	0.0405176834107974	0.0126205159975872	0.0195974633283608	0.00990957788023659	-0.0266914151860746	-0.0107363876984294	-0.0566470220099965	-0.0908188896525962	-0.0690403366852928	-0.0888563765209196
0.0469547603892039	0.0360635186450692	0.0460932683132265	0.0693412481049885	0.0741479310789239	0.0401701696775593	-0.0181561503259541	-0.00695541427117352	0.0354130980858451	-0.00205515769237031	-0.0261354389102829	0.0243204184906286	0.0353563022656749	4.38222037415918E-4	-0.00480989984912128	0.0671272518153651	0.0466071446338714	0.0749328028318981	0.0498741092129904	0.00310754613598302	0.0264738316728769	0.0314955467200001	-0.0121750656133506	-0.0494519041154022	-0.00912586570088052	-0.00414920027245849	-0.0657497806733493	-0.0866256725003771	-0.0611816762353753	-0.0488847262914343	-0.0236236580929073	0.00497273101275625	0.0353089717237085	0.0275238628096062	0.035834394020049	0.0721504865589087	0.069217419851092	0.108662139388516	0.091293733101275	0.0453589807317335	0.0442591983913381	0.016996522691882	0.020381638238402	0.00327962906167412	-0.0345844580755479	-0.00990165783508573	-0.0500510401036834	-0.102064004633394	-0.0928334226976145	-0.105447292050865
0.0660793770348888	0.0558356270588963	0.0574808103843903	0.0707577004367975	0.0581428009628668	0.021538756307649	-0.036255946241666	-0.00758907284932668	0.0220018574107221	-0.0335992335946326	-0.045039332933747	0.00723869897253775	-0.00666233271718748	-0.0418877036311421	-0.0330282451190795	0.0317064167087435	-0.00837423510559319	0.0228048913473619	-0.00949141321847358	-0.0447263907591577	-0.0128922923827523	-0.0201867775984553	-0.0623677901498086	-0.085149309133799	-0.0352399437336251	-0.0540209916215494	-0.104899820035084	-0.111115320233835	-0.0920362125872915	-0.0760189843848858	-0.0418625984686902	-0.00850336192181481	0.013791273155965	0.0166030196825412	0.0329072637400319	0.0644424098434437	0.069450304184917	0.114240263844863	0.10833723234843	0.0619165600425221	0.0679059753236334	0.0441899110218919	0.0479604547033107	0.0255838769698053	-0.00210682538934124	0.0210381654452961	-0.0205229721545255	-0.0696370278176593	-0.067609344494382	-0.0819184700964766
0.0821034236737544	0.0674557542913688	0.0646599013177527	0.074511673517868	0.0546695602824611	0.0100268678398668	-0.0607828665744604	-0.0364353071236322	-0.00222207887108446	-0.0648999386702539	-0.0828316837182655	-0.0260309631248369	-0.0520669705234158	-0.0918562038849841	-0.0806754480831481	0.00431614085142912	-0.0405943343621229	-0.00921999429377802	-0.0487376862455025	-0.0913734165676908	-0.0668636757075138	-0.0659354654877755	-0.108643466406548	-0.137692607364168	-0.0855425790292042	-0.106290052842877	-0.165468445978778	-0.162335252335669	-0.135862664706317	-0.108347851722332	-0.062301422078257	-0.025348916378942	0.00452041997235898	0.0198066494015446	0.0408977955418443	0.0634218538196693	0.0597245569491468	0.11878699331355	0.125921255716286	0.0995537689105567	0.12010327946588	0.0945391871245858	0.0927099046729114	0.0618370241509078	0.0303507021647109	0.0531534084363401	0.0110457565350207	-0.0575488787921843	-0.0559078847368784	-0.0565838262186028
0.0834119329814914	0.0607611074009276	0.0520055699798731	0.0626741982058661	0.0393067944836971	-0.00602305309468156	-0.0887614815685246	-0.0662514967217987	-0.0282666509262026	-0.105550561605453	-0.120257524911002	-0.0601656364269923	-0.0865392043948104	-0.125398967681041	-0.109337271093664	-0.0254338247343125	-0.0682541715818642	-0.0311480500457138	-0.0630006146770911	-0.116431570404319	-0.0998272395622738	-0.0853851450869282	-0.129867645438751	-0.182867826750214	-0.128093060726398	-0.122846722564367	-0.199132405849095	-0.209923687069312	-0.167714119947677	-0.134120024451589	-0.0743272868184141	-0.0284182989194959	0.00949601480435662	0.0268688478351637	0.0469562948034678	0.0680024113457948	0.0514329290268137	0.115979556725553	0.126502960767084	0.0933283582759705	0.107816484027933	0.0776475293772634	0.0796212311132328	0.0560813827623773	0.0226319780625647	0.0405322222104716	0.00418990672843975	-0.0652401417539859	-0.0727092612919516	-0.0656462429802728
0.0988915629008387	0.0866807938430268	0.0745713553306213	0.0758472545054714	0.0364144189353363	-0.0170386491140941	-0.108313273235336	-0.0805297950133813	-0.0473112144103234	-0.121014679209446	-0.137232867332112	-0.079774896253509	-0.0998499399244255	-0.139631371692516	-0.124236281457497	-0.0354801555157567	-0.0698549404289552	-0.0401921442216791	-0.0559060101635146	-0.118343195548467	-0.113124676599012	-0.0966854286119114	-0.136056625369813	-0.187767486971492	-0.134543504288431	-0.128460291021184	-0.203390477547006	-0.209125194119102	-0.16754598603933	-0.130390246117044	-0.0729662012141029	-0.0154132638821551	0.0176601110254163	0.0259223863497293	0.0448526109048927	0.0738175444200369	0.0619028246385843	0.132332391482952	0.139968600865972	0.110159044100184	0.1261943239954	0.101343046075123	0.102011261712175	0.0805637391767145	0.0469568560543359	0.0657707198034666	0.0341516725234648	-0.0367762735843446	-0.0613610111579484	-0.0479045844702683
0.0780203360069113	0.0660716944183514	0.0633261690215857	0.0607522657687936	0.029702124363253	-0.018056276069058	-0.100765497359188	-0.0776019895221295	-0.0478892242454234	-0.116169765281248	-0.125057797049457	-0.0852339976104031	-0.108233441311875	-0.12425511576893	-0.109308713220658	-0.0392015135788886	-0.063997128270612	-0.0327150527599154	-0.0232059430824585	-0.0767628124474495	-0.0918482301880076	-0.0659112052592715	-0.0864588915173941	-0.149566346236366	-0.116684301104877	-0.088903022823796	-0.145347213675643	-0.169743978498323	-0.130631165160979	-0.106856509096412	-0.0543996512007916	0.00318733480236206	0.0415445578449112	0.0322624516962086	0.0303415807816358	0.0612345971560281	0.0483559272704135	0.105184788045723	0.121659672759997	0.0944441078201222	0.0959720582144811	0.0784753659747032	0.0795592775264301	0.0623776118081801	0.0320584747920795	0.0515453050886264	0.0272035797654442	-0.0339731707065058	-0.0684947403540839	-0.0712553404906147
0.080434958304352	0.0592578743434239	0.0463407813237291	0.0331665073330636	-0.00306601679001834	-0.0456347863507659	-0.118208285874756	-0.100193142307883	-0.0594492274907632	-0.119830555604579	-0.132907878095114	-0.0998054663748813	-0.0980596310420137	-0.0902630872080733	-0.0828684067130109	-0.00999777702829265	0.00651936287510737	0.0512481535091288	0.0279565851924027	-0.030317696986024	0.00107660063826768	0.0175859830417333	-0.0230436926155921	-0.0815994184239573	-0.0472857684023216	-0.0280228554946098	-0.0790278787769975	-0.117129768546327	-0.0854493773790335	-0.0591469141790963	-0.0174379706897897	0.0267935488652295	0.0635959958239357	0.0504680498486986	0.047008205335246	0.081441469384288	0.0839168398480899	0.104186741870872	0.0872823629551071	0.060923421828691	0.0436029704058607	0.0105056438871914	0.00878051081222783	0.00233786845877882	-0.0359340155283619	-0.0449968159068814	-0.0513288481234358	-0.103066106358423	-0.140799353824964	-0.135490050818101
0.00838895736776823	-0.0131770156557818	-0.0163953364703727	-0.0367962428472178	-0.0154563167355897	2.23067774825305E-5	-0.0691581489558499	-0.0749422862274698	-0.0345518252915274	-0.0754200619566047	-0.0962128691990412	-0.0667173961530179	-0.0590616089954823	-0.0395226830114166	-0.0284461141832457	0.0269338956943733	0.0574251804745931	0.10319754532054	0.0808792894811653	0.00917323763179539	0.0319497779789621	0.0681462088275624	0.0242070259866988	-0.0321811138694942	-0.00714728877753429	0.0125933627005311	-0.0397274824806786	-0.0674289508933417	-0.0617851213715287	-0.0440014458697834	-0.00581635540736243	0.0259955989291719	0.0511982833904758	0.0379625324518975	0.0427749784547239	0.0716909622285534	0.0826629660595267	0.0706414776227476	0.0325605748485724	0.0295991392529403	-0.00689461400770748	-0.030107422314635	-0.0202003852456307	-0.0422668461709081	-0.0762669100476668	-0.060855628824441	-0.0783287831786305	-0.139156825373997	-0.150488401533578	-0.137695240177233
0.0102443103137903	0.00233517028873339	-0.00950172768371516	-0.0262240642230988	-0.00816105596200849	0.00405758578915565	-0.0427610500984797	-0.0695792636132935	-0.0293708906790572	-0.0338806647823998	-0.0567210286959843	-0.0574446012753924	-0.0369857224711335	0.0043956113283913	0.00575566550174807	0.0511748036148227	0.0986799758065072	0.13593049436482	0.133166029955526	0.0796374876103976	0.0939888371040972	0.127017401597778	0.0992426932368462	0.0315030555454432	0.0464629110176992	0.071213195781784	0.0213287713606405	-0.0222328937506058	-0.0054815522131028	0.0064598925452126	0.0458945482908819	0.0607915424589408	0.0880975477045699	0.0701212728013647	0.0602753572896154	0.0948170151792127	0.0989335869147058	0.0746439344234122	0.0257215581679165	6.87467021080667E-4	-0.0494050789759241	-0.0981394378920537	-0.0860542618803636	-0.0822977290605003	-0.130354071017465	-0.16035060288275	-0.155909916289567	-0.182117041522099	-0.220409001436912	-0.220493311647623
-0.0725822949276607	-0.0898904811363939	-0.101319726611774	-0.082981055071991	-0.0141197743051149	0.0185039343299703	0.00127868357824621	-0.0479022182974426	-0.0132254571317935	0.00837799635701859	-0.00135795947576552	-0.00592612162312694	0.0114992273727194	0.0530059633824675	0.0642969579879831	0.0728852768317311	0.124307539370186	0.143637159186706	0.163924291493427	0.118205313871416	0.120615985321284	0.151610945431913	0.12366412765768	0.0591251874165241	0.0604103745165215	0.0929209175878663	0.063309205975519	0.00652863684882957	0.0108620266647948	0.00421061834449174	0.0258471268524399	0.0326555536513372	0.0514028503319714	0.0230894093524588	0.0156289576847917	0.0501314907194202	0.0546392776194181	0.0168953170681724	-0.0406705687802329	-0.0661078582848981	-0.117854109111097	-0.153786928814173	-0.14670428541618	-0.141922916015542	-0.167359116305182	-0.194529585404404	-0.200903999246069	-0.197409463064849	-0.20443237263352	-0.217315065507161
-0.0980906052066006	-0.0959538400128638	-0.107166998892792	-0.0954525623411719	-0.0287812560242091	0.0087907895564183	0.0247715058945989	-0.05148520395328	-0.0378469095419706	0.0227426388294567	0.00627164763752275	-0.019810938262737	0.00885449249944924	0.049333792199536	0.0557116651766136	0.0445193311805528	0.106243349068271	0.116783894329805	0.144424127527459	0.118839520008506	0.103738135211563	0.131057429568608	0.12173411118787	0.0751025905579419	0.0594966300220965	0.0904687551495351	0.0794402029489668	0.0284785203429674	0.0356335741622101	0.00729737514403782	0.0243948022688845	0.0152888895395398	0.033585766048315	-0.001793486853921	-0.00870523565085221	0.0134153601601889	-0.00516461419195209	-0.0197994455476883	-0.0686211245274685	-0.10097630401162	-0.164923649466044	-0.210322867122875	-0.195428088925589	-0.164619720944876	-0.19732833838769	-0.227891479196744	-0.215479292980134	-0.201193975194775	-0.219525972199435	-0.222007447662822
-0.133945033015349	-0.138278770947024	-0.143797891700508	-0.134148447828795	-0.055205572926773	0.0175136350000136	0.0442606833097551	-0.0537163097756026	-0.0273103446332199	0.0467902003660689	0.0132335887007195	-0.00900779761909247	0.0240103327792947	0.0812651600004857	0.0748107034043524	0.0524596363318032	0.138534466868872	0.13291085671644	0.17822079500235	0.161698601403772	0.118942274161809	0.1467934863555	0.157313196799615	0.117199226685949	0.0845119758318361	0.118603685445568	0.122488954008519	0.0737639979984255	0.0513973704954885	0.024754050589788	0.0305108143477767	0.022575905977488	0.0318384892388006	-0.00361734929773358	-0.0206400140840487	-0.00322508465604428	-0.00968659203709233	-0.0429598529159279	-0.0849191274402629	-0.12527932616029	-0.189572171620145	-0.235297551120419	-0.225910286518116	-0.210980984773847	-0.219624714486609	-0.246365179685731	-0.244357614574088	-0.222066216222526	-0.221126084447898	-0.229564622785932
-0.0602839439990735	-0.0393707889647038	-0.0237054534732016	-0.0587783665901009	-0.0210472351628628	0.00705520304416522	0.0241490627523277	-0.0347214796490495	-0.0265393875231593	0.00412178227913272	-0.0264391594302999	-0.0359214103128499	-0.005683891686285	0.0389970757404945	0.0477784585053624	0.0208258521821003	0.0925637919384588	0.0879496877995834	0.127726181649016	0.123939621256616	0.0939784985432841	0.108871963926495	0.138549232403111	0.108817158274742	0.0594399604317724	0.089380829921172	0.10568940078231	0.0589026401548886	0.0279746245174404	0.00478308807106808	0.0100206152743626	2.51651787418273E-4	0.0152937911437791	-0.0111700736002027	-0.0446161732804907	-0.030971534590579	-0.0353926619325736	-0.0622165980568996	-0.104939250077036	-0.143231342228928	-0.203226406494486	-0.240324474176884	-0.241781526230302	-0.223652329450024	-0.234870457568751	-0.258277301449774	-0.255534432225226	-0.230549094695746	-0.221708843902776	-0.23065074125434
-0.0456542056094627	-0.0416348762037211	-0.0311124065619102	-0.035739227093533	0.00918098184514776	0.0670972035570395	0.0671361858836276	-0.00315873401173176	0.0245655482478727	0.0416723689285939	0.00289101702021038	-0.0134342751583939	0.00160027125880133	0.0286989899991838	0.0307989275765909	-0.0271207791296242	0.0091595593361333	-0.00913498577786583	0.0363352837739833	0.0486323039769391	-0.00654319558520378	0.00532393726175219	0.0591767902340299	0.0544538255827457	3.39421218956177E-4	0.0290220214844692	0.0694183256333535	0.05067659010522	0.020302138386021	-0.0108012916105807	-0.0105216165712449	-0.0199727569326351	-0.00928671658981385	-0.0297408739322485	-0.0607248371233433	-0.0711548438398305	-0.0823715324138385	-0.115223066042166	-0.133816953326203	-0.178103091079987	-0.223040676826732	-0.240500812730588	-0.222695261514897	-0.213477048365988	-0.22409608028575	-0.224542315514886	-0.205108686647267	-0.194678780269488	-0.182699890391431	-0.167581556739445
-0.0898205337004886	-0.0706442297648074	-0.0516774522815488	-0.064732699610248	-0.0257318689011452	0.0261282846502769	0.0577968550003572	-0.0167329722219391	-0.0157782371715097	0.0100887361912792	-0.0195597092674082	-0.0319156529840396	-0.0111676502343542	0.0247073524970782	0.0341713351557307	-0.0283576055878672	0.0500750787604862	0.0250303035473539	0.0938942454381832	0.118642261062544	0.0502858482900883	0.062242628889084	0.122686330280522	0.108207045848236	0.0383777879642611	0.0766107273352267	0.125209913218566	0.0859339101117108	0.0576217428895306	0.015595718147684	0.0105010782755341	0.00173870008409268	0.00563653200324154	-0.0188880696376908	-0.0401169496990309	-0.0582387382646715	-0.0886287473357561	-0.124804115766713	-0.145370613962187	-0.199349730264777	-0.251576243200688	-0.268990703561728	-0.25087350652966	-0.241254922767775	-0.25271861933762	-0.249999108153888	-0.217233000400747	-0.218769105155383	-0.209066348747652	-0.193091452636724
-0.134211022267772	-0.122406377358494	-0.123540947357604	-0.129725177471128	-0.0914689028693486	-0.0266039845793591	0.029927215371518	-0.0485562860147494	-0.0637772655936485	-0.00842947017803325	-0.021374886140128	-0.0459925385348155	-0.0235292614954871	0.0399575077127154	0.0510650011029115	-0.00500056689502645	0.0809358322129215	0.0660865781079827	0.132975605023856	0.146578642400872	0.0878861136901413	0.110113697185259	0.164002631331201	0.142016758449049	0.0836828650215336	0.119812576762106	0.159373911100687	0.110064665573806	0.0811768750084609	0.0469172275735508	0.0611959460497489	0.0527555662632395	0.0598142103093531	0.0312125798930391	0.0114112428147684	0.00689028757742986	-0.0267671251971619	-0.0767713010726166	-0.0963493772941291	-0.133169685646447	-0.202419892143077	-0.240383795852747	-0.239719901836407	-0.209563368967756	-0.219742530724407	-0.253202916703246	-0.219591480641114	-0.208931345152013	-0.216640348768357	-0.218228817517675
-0.144536162180072	-0.158141535433211	-0.15646030850542	-0.149088781130384	-0.094346826244852	-0.0294466257430301	0.0308380165608692	-0.0248052598272782	-0.0440598732948633	9.45204023214479E-4	0.0174761542605695	-0.0160304068154958	4.79383300906708E-4	0.0490777127514371	0.0772929967287185	0.0135408023887684	0.0661150643655602	0.044904373693581	0.0966582866672301	0.124565226286878	0.0717499814093443	0.0804349411063106	0.13105511841003	0.122697155035593	0.0642670262218892	0.0910700113522057	0.146273010150084	0.107727325287293	0.0797476721130111	0.0366505810717403	0.0416174756980726	0.0348933000442755	0.041578417893662	0.0176968368022643	-0.00555320771452328	-0.0155991177108476	-0.0440064312674932	-0.0967111012062485	-0.119230871840291	-0.146922899211643	-0.222672616036241	-0.254486625443366	-0.241031163927263	-0.20977192406407	-0.213640469291159	-0.24449157439991	-0.198282474121551	-0.177423710066156	-0.191517288916681	-0.182741103954843
-0.238390344334635	-0.255527067428983	-0.246646544861583	-0.208664028786779	-0.139344819056691	-0.0746947335271795	0.0237144424274017	-0.0293867442950933	-0.0734900719220616	-0.00902863474887021	0.0473203980200692	0.00105039880559162	0.00191535139019973	0.0599367129418898	0.106416083099082	0.0337763923924407	0.0529627557043591	0.0283595692974869	0.0718197939032611	0.118536202025901	0.0780671329089204	0.0712965129816028	0.121336441295773	0.131964669951016	0.0748227401533733	0.090044332537656	0.155907657061731	0.130640875648218	0.103690967234779	0.063096669468424	0.0603081933042997	0.0400218718668029	0.0397247554019966	0.0236253697911588	-0.00543083973301588	-0.0130777915851109	-0.0378639674951338	-0.0893162199124501	-0.0990536338810783	-0.106595215214899	-0.172949664623588	-0.189092851183009	-0.184402610545343	-0.157512174589336	-0.150783998759245	-0.184124037905601	-0.149662041069321	-0.124640886877018	-0.123404609134815	-0.124518110969894
-0.236452283736733	-0.268086491118474	-0.24955345537596	-0.210270727301068	-0.139248026500301	-0.09117594683311	0.0155069688242745	-0.0193392068329831	-0.0806795990181653	-0.0261927508796931	0.0681679470693056	0.0172039905040203	-0.00547110573867732	0.079416079258758	0.122813901030067	0.0291451738660163	0.036527772683243	0.00137974828830676	0.0294858033571307	0.073073040048686	0.0280345044842273	0.0109101631913977	0.0583758665156569	0.068429194354708	0.0105311215606582	0.0176231656601172	0.0808327400684393	0.0678243461900645	0.0397967380684031	0.015472146460813	0.0142359864621535	-0.00549085927296269	-0.0141371634025921	-0.017648742376545	-0.0312673627266413	-0.0411353520147241	-0.058366856969607	-0.113640895944495	-0.123525227927336	-0.115733391656924	-0.151220406565832	-0.152371295702805	-0.145140941782687	-0.149912054426666	-0.141519451443449	-0.139203071645643	-0.115464778590579	-0.125481541679881	-0.112088960056887	-0.0887497234763682
-0.189058100102036	-0.203656549659621	-0.172750295638987	-0.15130257036112	-0.104953702163611	-0.0999445895217395	0.0196754556990895	0.00997456082211916	-0.0919184798228379	-0.0554358580901754	0.0493708735978058	-0.00917149582728852	-0.0724567158706437	-0.00299117373990999	0.0576639874152997	-0.0335573830089151	-0.0520087390637054	-0.0847439509021948	-0.0510585434974325	-0.00870128361241915	-0.0483124811933487	-0.0598467960219256	-0.0106982649307901	0.00545909294424046	-0.0390346744001826	-0.0275582935195692	0.0362997234345916	0.0321277720872276	0.0124528726109213	-0.0171385373990863	-0.0221543266288177	-0.0346427857366723	-0.0346843711337848	-0.0290672021554604	-0.0564943014818588	-0.0733082733163399	-0.0889628620965504	-0.130570924901226	-0.140426780433978	-0.115434714740927	-0.131892156750898	-0.121739094763757	-0.115855096049032	-0.105492805614032	-0.0988033449757719	-0.113186771813069	-0.0782523799174712	-0.0642639614331371	-0.066926125740679	-0.0437661219781503
-0.18952919386011	-0.218632900843865	-0.195063935944336	-0.146515319872907	-0.088148369131413	-0.0712895303563216	0.0530202454761454	0.04405949854592	-0.0625064299740027	-0.0167944390151748	0.103551820156191	0.0204275425581248	-0.0402305809615445	0.0450712058588588	0.0702859123368277	-0.0317953383562567	-0.057391682968417	-0.0951421937207631	-0.0597892040727609	-0.0227032079211896	-0.0804923640094577	-0.0932814766151865	-0.0359114185638779	-0.0250988522950542	-0.101739360875386	-0.0628221699111184	0.00543469199468	-0.00648780267131963	-0.0319568542782254	-0.071070260897922	-0.0744784406419838	-0.0982026457128466	-0.0826661087997939	-0.0649377058852211	-0.0955873823429402	-0.116130449225726	-0.141572577294698	-0.170646231501441	-0.156266664010588	-0.126346063067302	-0.124003782969404	-0.10883151117082	-0.0922028906769922	-0.0867962357453466	-0.0849630151602922	-0.0775503583666009	-0.0400208198295648	-0.0531001732304587	-0.0591450690483559	-0.0157134489925777
-0.102710815585815	-0.147162764659941	-0.12157143182609	-0.0508278209877339	0.0188515739991677	0.016424582334544	0.110278982247524	0.104488344837013	0.00908338651265032	0.0468760353221167	0.148358369899401	0.0658163721927358	0.018259265616612	0.0849969409316274	0.086026544744598	-0.00718648549509133	-0.0410400783161175	-0.0744479718492179	-0.0687830444948712	-0.0358616440525208	-0.0858592481233151	-0.10670415198732	-0.0495784616327875	-0.0544212118767294	-0.127212390284661	-0.0715530570312528	-0.0161186785148386	-0.038032558136644	-0.0610458300764718	-0.110811953429992	-0.129756662106468	-0.170982485563912	-0.148759753104322	-0.120599831213282	-0.129156597609546	-0.158887890153142	-0.1709344792889	-0.184212331553139	-0.170411312676121	-0.145959049353737	-0.125257706940798	-0.0980216965099741	-0.0838170805297975	-0.114753763214422	-0.100784161452877	-0.0510981581208854	-0.043778516232623	-0.0840566335212312	-0.0534864801465469	0.00258576952775289
-0.230097254014465	-0.280225059145603	-0.270999259894436	-0.218077448664865	-0.0978370285508744	0.0155290804506615	0.121486612974552	0.0177950635614254	-0.0322418982199568	0.0718510811065699	0.129636881335878	0.0285261877766022	0.023802233826053	0.112653098924486	0.0725156915099451	-0.0354130529250847	-0.0534869698937675	-0.0932314606174697	-0.0965749161818138	-0.0695221004934376	-0.0969535496565999	-0.12833122376439	-0.107270677697062	-0.105189608225848	-0.145569740875113	-0.125105206063391	-0.0923327964041569	-0.097556661505045	-0.124735138544638	-0.111637913023766	-0.0920700221352839	-0.129589914622519	-0.101708272102001	-0.0505673923322086	-0.0569324421731515	-0.101922505882676	-0.130107432208485	-0.136871415136666	-0.106010224166837	-0.0939362127417935	-0.0340640118270079	-0.00760460135805976	1.49134022077936E-4	-0.0246120278068642	-0.0232576608645578	0.0364097078334627	0.0428383662848075	-0.0165667040827948	0.0140324807510788	0.0847745111456291
-0.108192611569689	-0.118183717656664	-0.0860201336760183	-0.0866419803978359	-0.115659086496042	-0.139002248627505	0.00159585017293296	0.0747310731642906	-0.0480420848505155	-0.0126840200187521	0.124413400359948	0.0417805882588945	-0.0279127174900803	0.0739405703593699	0.120267740501139	0.0354879369640166	-8.65043103280521E-5	-0.0393517471053897	-0.0676756766150113	-0.0382935065194788	-0.0725532721128076	-0.113607589958828	-0.094142560306943	-0.105295318550405	-0.176292575294382	-0.155989238471715	-0.119081056006963	-0.138045445168225	-0.190807885212986	-0.222223068279452	-0.242946321604301	-0.220904697860956	-0.202297546039167	-0.16704604605031	-0.167340703455592	-0.189587473245578	-0.182875289409637	-0.185082529406152	-0.166199736762418	-0.135803708094653	-0.060572497448179	-0.0222392914804145	-0.0126373102061039	-0.0527632855836856	-0.0542774043366708	0.00715340070550751	6.52429124449316E-5	-0.0621415102277375	-0.0451419002291635	0.00628795406242222
-0.0819040328982383	-0.0885487895806981	-0.0516607349026363	-0.105355559986478	-0.141286714265407	-0.157243664958798	-0.0414117065380142	-0.0015171879833494	-0.0993302167877722	-0.0652392236556757	0.0354862548048736	-0.0328613094343057	-0.0746911115203956	0.0318152441572466	0.0721631819578167	-0.020237667213274	-0.0314437191491711	-0.0611685436631128	-0.0745424262799878	-0.0457490034292174	-0.071353494426148	-0.120119774040434	-0.100357221362351	-0.11801085894118	-0.183936627570008	-0.177975608571799	-0.146445288200035	-0.160142866856112	-0.19653674169784	-0.21700760668986	-0.219695828096606	-0.182051647829384	-0.164357269645877	-0.14349128682902	-0.141536163956175	-0.149908731610326	-0.138201332842357	-0.125254086004084	-0.10896134817046	-0.0904819903418223	-0.0247221721559201	-3.91163523096363E-4	0.00310658483118693	-0.0267770226639025	-0.0174989892194004	0.0279900609874213	0.0163763987348919	-0.0394036790040559	-0.0258929346521932	0.0206463374818204
-0.0792810733557018	-0.0669043146095573	-0.0383173328596827	-0.10317413407047	-0.141314425460284	-0.14989676002227	-0.045224152630179	-0.0155401666213612	-0.0862091520435392	-0.0617831137966925	0.00235806426743513	-0.0428950659343275	-0.0773097819841285	0.0048870810261568	0.0556342142173302	-0.0225641693344036	-0.043862373719058	-0.0600166149262955	-0.0886151045246372	-0.0663416259633988	-0.0804555860796802	-0.125237091839451	-0.120201161724553	-0.140737367246346	-0.188039435982737	-0.189304623168303	-0.176807744536247	-0.179611160449174	-0.205432060490446	-0.210591345779347	-0.208457905571969	-0.168798558165533	-0.153863563113501	-0.129138570984747	-0.124987728728397	-0.145150381957166	-0.134591908891165	-0.120568606100383	-0.101585428882019	-0.0808697939252171	-0.00400465597290084	0.0257511298650314	0.0344623309201345	-0.00513374351761999	0.00558612634156475	0.0430974088356077	0.025792779772563	-0.0299578089651351	-0.0195656546710497	0.0247568965194485
-0.0669489848954132	-0.046533509993515	-0.00840266104396233	-0.0945854085816149	-0.14322351852805	-0.170818907420782	-0.0851438869560373	-0.0483970352013323	-0.100927963048384	-0.0880150190367427	-0.0245817275962918	-0.0567647788847395	-0.0855995010200966	-0.0159026275836486	0.0348709974895657	-0.0376875406662564	-0.0554495283901661	-0.0621220542021362	-0.0920584689848454	-0.0813956794466672	-0.087432790401162	-0.130479735228622	-0.136904327026013	-0.168386985039722	-0.209563417005787	-0.212947852156489	-0.205751114097619	-0.209270102707899	-0.237271208791426	-0.245611757098323	-0.231870282548739	-0.174602431530362	-0.148704412654043	-0.13181748238457	-0.120806544443862	-0.138486455631083	-0.129589918274108	-0.0967999551109839	-0.0830012664405268	-0.0804585523193214	0.00485600452569862	0.0310180271915709	0.0360908206400418	-0.0112448670169727	-0.0010326448827416	0.0467194468372717	0.0176955522145706	-0.0481195667398615	-0.0312383574047578	0.0100466006504161
-0.0798374050506041	-0.0515830477517454	-0.0220826355185723	-0.115946101160427	-0.132967850708983	-0.125360918115306	-0.0523135208771795	-0.060618654907158	-0.0840691774292485	-0.0661337287752786	-0.0443564569510741	-0.059862944391908	-0.0756520482615659	-0.0239150066788247	0.0154888176609902	-0.0461764609072639	-0.0619000509811772	-0.0576864290006813	-0.0985582874845072	-0.1064248343612	-0.0929694484891988	-0.132145991751589	-0.156275687139762	-0.165238509118635	-0.186596561579184	-0.206666570250128	-0.199224350500033	-0.180880115171031	-0.204174100683008	-0.192572072260331	-0.178795492567126	-0.139392647521364	-0.118083364070756	-0.0970929703824223	-0.0833209754845514	-0.100797345951795	-0.102523111383887	-0.0799658032817199	-0.0485873632780071	-0.0552504398625851	0.0357941351267774	0.0658413989428339	0.0826099112239159	0.0350895334031078	0.0383493226493524	0.0907420353450569	0.0736776441289056	-0.00418716664357742	0.0212224505631863	0.0618838438985019
-0.0942037214078291	-0.0592075778777279	-0.0247643050056747	-0.122089068858983	-0.163944665145285	-0.174135793804658	-0.101481161466889	-0.100538739662947	-0.113070325417768	-0.0889184240947497	-0.0627016124333094	-0.0759889352205959	-0.0710823566722623	-0.0183308238395874	0.0295330507447292	-0.0269281170907371	-0.0207019020970716	-0.0124225460599522	-0.0492198212862217	-0.0509829740888403	-0.0298555414362313	-0.0790429571419665	-0.111428372695769	-0.132900849249533	-0.167680550364784	-0.195053612353906	-0.195667802401794	-0.194741145592541	-0.234449718156083	-0.215503688585295	-0.200790260449925	-0.135646276360879	-0.120016717805983	-0.118515611956652	-0.096495282210089	-0.0807919498072888	-0.051996855959978	-0.0294646270390903	-0.0275066893693393	-0.0314794097997332	0.0599913879137165	0.0812414114562756	0.086387227524243	0.0370191469877268	0.0330600108054547	0.0895046389834084	0.0619176374422592	-0.0277968719917095	3.91398556999477E-5	0.0333469142292896
-0.0623575994012367	-0.0480360442084402	0.00418255598178493	-0.0890347222994413	-0.124518348550552	-0.137045387194318	-0.092813142210148	-0.109743928598518	-0.105253489268558	-0.0931095370709368	-0.0728171816018923	-0.0899771473221231	-0.0690928097028344	-0.0136562995299706	0.0143308172266731	-0.0588304467079515	-0.0266228019442367	-0.0129922113589599	-0.0262811492977553	-0.0240323148277999	-0.00541923737463292	-0.0374497425811176	-0.0771576669300788	-0.106231347379912	-0.142141797566587	-0.160348273503697	-0.172485063845472	-0.184999323462868	-0.225209717947321	-0.181283896604484	-0.154345913132086	-0.08997209532686	-0.0769118055965922	-0.081480772605712	-0.0612069123891488	-0.0299491458812597	-9.05515385501427E-4	0.0180171016868368	0.00566187949173189	0.00356173123319358	0.0654237962836006	0.0829463823339945	0.0720543076133735	0.0340020383725391	0.0349160094294832	0.0718990938663502	0.0502450053486227	-0.0232822105206938	0.00795043172173545	0.036757573747191
0.00468838588083139	0.0394882321832564	0.0496558966105484	-0.0151141003524057	-0.0610848053268105	-0.101053630430271	-0.0407670165238176	-0.0722490776029065	-0.0879958693140454	-0.0540791564134242	-0.0460016677047154	-0.0789282736432915	-0.0289814426234569	0.00737055332379207	-0.0055949144409898	-0.0376511883640493	0.0164993869797431	0.0419064794995351	0.0213347470413346	0.0267414628690963	0.0440200230105389	0.00218167825711998	-0.0215567608720289	-0.018339469417596	-0.0624323198987118	-0.0973971875201138	-0.0878758281090708	-0.0931742619458822	-0.143296824206982	-0.124272360543283	-0.129686707926064	-0.0861574550475066	-0.0905919056606173	-0.108920314366157	-0.0775724776041246	-0.034015061675169	0.00720802505140873	0.0386019486156537	0.023392317427856	0.00757450715962248	0.0648779702092204	0.0835253285007811	0.0756759709494	0.0310076960029375	0.0387536252745649	0.0534963429802308	0.0489450759331663	0.00333338219711181	0.0234228980411477	0.0335604655825138
0.0543455460150253	0.091565677068339	0.0540167690059994	0.0269996276855153	-0.00972193978535488	-0.0680502934799141	0.00504714502947787	-0.0140047207948591	-0.0412229930782534	-0.00898275436093212	-0.0121422243787492	-0.0459455674473536	-0.00627090193667231	0.00300590759348505	-0.00624001000686021	-0.0134978829982398	0.0234068265679682	0.0573882199086184	0.0168481552476333	0.0197489195306128	0.0416072606895412	6.96862619994553E-5	-0.0130726529274965	0.00686568005855943	-0.0414851044943696	-0.0713304556182774	-0.0372392038802951	-0.0387971626884712	-0.0994065507062876	-0.108212313759506	-0.149465850620426	-0.11326374155647	-0.126895870324711	-0.139817774969831	-0.10627633234408	-0.0794555982661529	-0.0349000290908634	-0.0313910161122383	-0.0294934110515108	-0.0378367952228353	0.027414037569023	0.0607937106283822	0.0651720818947105	0.0093662915572794	0.0206769581837653	0.0511682049460871	0.0394717624143086	0.0088005601099553	0.0524106633058393	0.0452206270148858
0.132872101200717	0.128317148274997	-0.0115609914526708	-0.0128955509088492	-0.0620914994507596	-0.0881262178119183	-0.033246186373439	-0.0758952833063797	-0.0741636916258897	-0.0373841277742134	-0.0577660275295641	-0.0839104903575575	-0.0402177037089559	-0.0344886232862105	-0.0492605681607696	-0.00328491205021504	0.0153423627423945	0.0666424479198421	0.0266227063685277	0.0165262654466105	0.0559775263428825	0.0457085571361483	0.00877739766146194	0.00739644264462606	0.0172466483757357	0.00792492828910773	0.0043891217016368	-0.0166879557406692	-0.0355633772574864	-0.0202275424530811	-0.0607180089204867	-0.0486428455872009	-0.0553781951091097	-0.0502125195466175	-0.0326185604518568	-0.0255234334819428	-0.0143157287704475	-0.0245805832636411	-0.0331624261704615	-0.0365746460150294	0.00744599544507273	0.041271168491193	0.0282366055277602	-1.04918838469988E-4	0.0152548045335754	0.00672691417161461	-0.0104808081156736	0.0153610277339118	0.0353013441343723	-0.00448290953362846
[truncated: 303 more columns]
